# Supplementary material for: Integrated whole-genome gene expression analysis reveals an atlas of dynamic immune landscapes after myocardial infarction
Source: Front Cardiovasc Med. 2023 Mar 3;10:1087721. doi: 10.3389/fcvm.2023.1087721 (PMC10020602; doi:10.3389/fcvm.2023.1087721)
Supplement: Supplementary file 1 [file Table_1.XLSX]

## Sheet: Sheet1
Notes: Custom gene sets containing 26 glycolytic genes and 47 OXPHOS genes were used for the consensus clustering classification.
	Glycolytic	OXPHOS
	ADPGK	UQCRFS1
	ALDOA	NDUFA1
	ALDOB	NDUFA8
	ALDOC	SDHA
	BPGM	NDUFB4
	ENO1	UQCR10
	ENO2	COX7A2L
	ENO3	NDUFB2
	FOXK1	NDUFC1
	FOXK2	NDUFB11
	GAPDH	NDUFS3
	GAPDHS	NDUFV1
	GCK	UQCRC2
	GPI	COX5A
	HK1	COX4I1
	HK2	NDUFB9
	HK3	NDUFS6
	PFKL	DNAJC30
	PFKM	SLC25A33
	PFKP	COX7A2
	PGAM1	NDUFC2
	PGAM2	NDUFA12
	PGK1	PDE12
	PGM2L1	NDUFV2
	PKLR	NDUFB8
	TPI1	NDUFA10
		UQCRH
		NDUFB5
		FXN
		SHMT2
		SLC25A23
		NDUFA9
		COX10
		NDUFA6
		NDUFAB1
		UQCRB
		UQCRQ
		CYCS
		NDUFS4
		NDUFA5
		MSH2
		NDUFA4
		COX7C
		DNAJC15
		COX7B
		NDUFS5
		COX6C
