# Supplementary material for: Integrated whole-genome gene expression analysis reveals an atlas of dynamic immune landscapes after myocardial infarction
Source: Front Cardiovasc Med. 2023 Mar 3;10:1087721. doi: 10.3389/fcvm.2023.1087721 (PMC10020602; doi:10.3389/fcvm.2023.1087721)
Supplement: Supplementary file 2 [file Table_2.XLSX]

## Sheet: BP
ID	Description	setSize	enrichmentScore	NES	pvalue	p.adjust	qvalues	rank	leading_edge	core_enrichment
GO:2001198	regulation of dendritic cell differentiation	13	0.879731	2.3338	8.99e-08	1.01e-05	7.24e-06	494	tags=62%	list=3%	signal=60%	TMEM176A/TMEM176B/MIR223/LGALS9/LILRB2/CEBPB/LILRB1/AGER
GO:0060670	branching involved in labyrinthine layer morphogenesis	12	0.842866	2.17048	1.75e-06	9.63e-05	6.91e-05	409	tags=50%	list=2%	signal=49%	SOCS3/ST14/ADM/SPINT1/FZD5/IL10
GO:0002430	complement receptor mediated signaling pathway	11	0.839688	2.13243	2.83e-05	0.000755221	0.000541539	1646	tags=64%	list=9%	signal=58%	CR1/FPR2/FPR1/C3AR1/C5AR1/FPR3/C5AR2
GO:0140052	cellular response to oxidised low-density lipoprotein particle stimulus	11	0.830285	2.10856	4.98e-05	0.00111367	0.000798567	1352	tags=64%	list=7%	signal=59%	CD36/CD68/TLR4/MYD88/TLR6/AKT1/TICAM1
GO:0032494	response to peptidoglycan	11	0.830181	2.10829	5.03e-05	0.00112205	0.000804578	1666	tags=64%	list=9%	signal=58%	NOD2/C5AR1/IRF5/NLRP3/CARD9/RELA/TREM2
GO:0046598	positive regulation of viral entry into host cell	10	0.798936	1.99564	0.000303355	0.00411944	0.00295389	3541	tags=70%	list=18%	signal=57%	LGALS9/LGALS1/CD4/P4HB/CD74/TRIM11/TRIM21
GO:0075294	positive regulation by symbiont of entry into host	10	0.798936	1.99564	0.000303355	0.00411944	0.00295389	3541	tags=70%	list=18%	signal=57%	LGALS9/LGALS1/CD4/P4HB/CD74/TRIM11/TRIM21
GO:0002291	T cell activation via T cell receptor contact with antigen bound to MHC molecule on antigen presenting cell	10	0.792404	1.97933	0.000388742	0.00492009	0.003528	709	tags=30%	list=4%	signal=29%	LGALS9/LILRB1/ICAM1
GO:0009629	response to gravity	11	0.774914	1.96794	0.000668959	0.00725197	0.0052001	1403	tags=45%	list=7%	signal=42%	FOS/PTAFR/PKM/BGLAP/FOSL1
GO:0002468	dendritic cell antigen processing and presentation	12	0.774763	1.99511	8.07e-05	0.00155868	0.00111767	3752	tags=67%	list=20%	signal=54%	SLC11A1/NOD2/THBS1/CD68/CLEC4A/CD74/CCL21/FCGR2B
GO:0045628	regulation of T-helper 2 cell differentiation	11	0.772441	1.96166	0.000749772	0.00787445	0.00564645	1465	tags=55%	list=8%	signal=50%	HLX/BCL6/NLRP3/RARA/IL4R/IL18
GO:0002604	regulation of dendritic cell antigen processing and presentation	11	0.772129	1.96086	0.000776709	0.00806466	0.00578285	3752	tags=64%	list=20%	signal=51%	SLC11A1/NOD2/THBS1/CD68/CD74/CCL21/FCGR2B
GO:1902563	regulation of neutrophil activation	13	0.769199	2.04058	8.91e-05	0.00168074	0.0012052	1319	tags=54%	list=7%	signal=50%	PRAM1/ITGAM/GRN/PTAFR/ABR/SYK/ITGB2
GO:1900426	positive regulation of defense response to bacterium	10	0.769135	1.9212	0.00111651	0.0104556	0.0074973	4011	tags=70%	list=21%	signal=55%	SIGLEC16/GRN/CYBA/F2RL1/KLK7/UNC13B/NLRP10
GO:0032490	detection of molecule of bacterial origin	12	0.762579	1.96374	0.00013528	0.00228299	0.00163704	2601	tags=75%	list=14%	signal=65%	NOD2/TLR4/SCARB1/LY96/TLR6/TLR2/TREM2/C4B/TLR1
GO:0045064	T-helper 2 cell differentiation	15	0.76054	2.11137	3.34e-05	0.00085568	0.000613574	1621	tags=53%	list=8%	signal=49%	BCL3/HLX/BCL6/NLRP3/RARA/IL4R/IL18/BATF
GO:0001820	serotonin secretion	11	0.75992	1.92986	0.00114601	0.010623	0.00761733	1054	tags=36%	list=6%	signal=34%	LILRB1/P2RX1/FCER1G/SYK
GO:0070391	response to lipoteichoic acid	10	0.759104	1.89615	0.00162483	0.0135479	0.00971464	1666	tags=60%	list=9%	signal=55%	CD14/CD36/TLR4/RELA/TLR2/TREM2
GO:0071223	cellular response to lipoteichoic acid	10	0.759104	1.89615	0.00162483	0.0135479	0.00971464	1666	tags=60%	list=9%	signal=55%	CD14/CD36/TLR4/RELA/TLR2/TREM2
GO:0002887	negative regulation of myeloid leukocyte mediated immunity	10	0.757363	1.8918	0.0017156	0.0140499	0.0100746	973	tags=40%	list=5%	signal=38%	CCR2/LGALS9/HMOX1/ABR
GO:0090594	inflammatory response to wounding	14	0.754961	2.04822	6.71e-05	0.00137538	0.000986229	735	tags=57%	list=4%	signal=55%	MIR21/CCR2/ALOX5/GRN/TIMP1/AGER/HMOX1/SIGLEC10
GO:1902337	regulation of apoptotic process involved in morphogenesis	12	0.748519	1.92753	0.000258414	0.00365667	0.00262205	3986	tags=83%	list=21%	signal=66%	VDR/BAX/TNFRSF1A/NOTCH1/TNFRSF1B/PAX8/HNF1B/FOXC2/FOXC1/BMP7
GO:0006068	ethanol catabolic process	11	0.746119	1.89481	0.00172351	0.0140681	0.0100877	679	tags=45%	list=4%	signal=44%	ALDH3B1/SULT1A2/SULT1A1/SULT1B1/ALDH2
GO:0002577	regulation of antigen processing and presentation	20	0.741686	2.24794	4.78e-06	0.000202466	0.00014518	2807	tags=55%	list=15%	signal=47%	WAS/SLC11A1/LILRB2/NOD2/PYCARD/THBS1/CD68/HFE/TREM2/CD74/CCL21
GO:0034638	phosphatidylcholine catabolic process	15	0.741297	2.05795	8.47e-05	0.00161534	0.0011583	1193	tags=40%	list=6%	signal=38%	GDPD3/PLA2G15/PLA2G7/SCARB1/LDLR/PLA2G4A
GO:0048680	positive regulation of axon regeneration	10	0.738178	1.84388	0.00311975	0.0218076	0.0156373	1914	tags=50%	list=10%	signal=45%	LRP1/GRN/MIR221/MIR222/SCARF1
GO:0010887	negative regulation of cholesterol storage	10	0.731572	1.82738	0.00366707	0.0244887	0.0175599	803	tags=50%	list=4%	signal=48%	PPARG/CES1/ABCA1/NR1H2/PPARD
GO:0060713	labyrinthine layer morphogenesis	20	0.730565	2.21424	9.74e-06	0.000338252	0.000242547	2038	tags=50%	list=11%	signal=45%	SOCS3/ST14/ADM/SPINT1/FZD5/IL10/ZFP36L1/GJB5/GRB2/SPINT2
GO:0030259	lipid glycosylation	12	0.730034	1.87993	0.00055551	0.00640188	0.00459053	4020	tags=75%	list=21%	signal=59%	GBGT1/ST3GAL2/GBA/A3GALT2/GBA2/B3GALT1/B4GALNT2/ABO/SLC35C1
GO:0060947	cardiac vascular smooth muscle cell differentiation	11	0.721488	1.83226	0.0041191	0.026568	0.0190509	1976	tags=45%	list=10%	signal=41%	GPER1/NOTCH1/SRF/VEGFA/MESP1
GO:0043301	negative regulation of leukocyte degranulation	12	0.719661	1.85322	0.000853584	0.00858415	0.00615535	973	tags=33%	list=5%	signal=32%	CCR2/LGALS9/HMOX1/ABR
GO:0034115	negative regulation of heterotypic cell-cell adhesion	11	0.717379	1.82182	0.00441071	0.0276017	0.0197921	1828	tags=55%	list=10%	signal=49%	IL1RN/KLF4/IL10/MIR221/MYADM/MAPK7
GO:0070587	regulation of cell-cell adhesion involved in gastrulation	11	0.717379	1.82182	0.00441071	0.0276017	0.0197921	1828	tags=55%	list=10%	signal=49%	IL1RN/KLF4/IL10/MIR221/MYADM/MAPK7
GO:1904748	regulation of apoptotic process involved in development	13	0.712281	1.88958	0.000723271	0.00765901	0.00549197	3986	tags=77%	list=21%	signal=61%	VDR/BAX/TNFRSF1A/NOTCH1/TNFRSF1B/PAX8/HNF1B/FOXC2/FOXC1/BMP7
GO:0032352	positive regulation of hormone metabolic process	13	0.711629	1.88785	0.000732145	0.00774017	0.00555016	382	tags=23%	list=2%	signal=23%	EGR1/ADM/POR
GO:0006707	cholesterol catabolic process	11	0.709613	1.8021	0.00557715	0.0326662	0.0234236	3880	tags=64%	list=20%	signal=51%	CYP27A1/SCARB1/SNX17/SCARF1/CYP7A1/CEL/APOE
GO:0016127	sterol catabolic process	11	0.709613	1.8021	0.00557715	0.0326662	0.0234236	3880	tags=64%	list=20%	signal=51%	CYP27A1/SCARB1/SNX17/SCARF1/CYP7A1/CEL/APOE
GO:0006655	phosphatidylglycerol biosynthetic process	10	0.708545	1.76986	0.00693033	0.0384111	0.0275431	1122	tags=40%	list=6%	signal=38%	SLC27A1/PGS1/PLSCR3/TAZ
GO:0019377	glycolipid catabolic process	17	0.70581	2.00943	0.000199334	0.00298582	0.00214101	3319	tags=59%	list=17%	signal=49%	GM2A/NEU1/FUCA1/NAGA/GBA/PRKCD/GBA2/NEU4/GLA/PSAP
GO:0098581	detection of external biotic stimulus	24	0.705643	2.24574	5.11e-06	0.000210926	0.000151246	2601	tags=50%	list=14%	signal=43%	NOD2/CD1D/NLRC4/TLR4/SCARB1/LY96/TLR6/TLR2/TREM2/NAIP/C4B/TLR1
GO:0051918	negative regulation of fibrinolysis	10	0.705353	1.76188	0.00773848	0.0411775	0.0295267	3828	tags=60%	list=20%	signal=48%	THBD/THBS1/SERPINF2/PLG/USF1/F2
GO:0046479	glycosphingolipid catabolic process	15	0.70415	1.95483	0.000346612	0.00452435	0.00324423	3319	tags=60%	list=17%	signal=50%	GM2A/NEU1/NAGA/GBA/PRKCD/GBA2/NEU4/GLA/PSAP
GO:0001845	phagolysosome assembly	14	0.703895	1.90968	0.000659866	0.00721454	0.00517326	2521	tags=50%	list=13%	signal=43%	RAB34/RAB20/TMEM175/MYO7A/CLN3/RAB7A/RAB39A
GO:0019062	virion attachment to host cell	10	0.702497	1.75475	0.00818066	0.0429586	0.0308039	3026	tags=50%	list=16%	signal=42%	NECTIN2/GAS6/ICAM1/NECTIN1/ACE2
GO:0033008	positive regulation of mast cell activation involved in immune response	16	0.699605	1.98795	0.000390007	0.00492009	0.003528	2298	tags=50%	list=12%	signal=44%	FGR/GAB2/FCER1G/VAMP8/IL4R/SYK/SPHK2/ADORA2B
GO:0043306	positive regulation of mast cell degranulation	16	0.699605	1.98795	0.000390007	0.00492009	0.003528	2298	tags=50%	list=12%	signal=44%	FGR/GAB2/FCER1G/VAMP8/IL4R/SYK/SPHK2/ADORA2B
GO:0060353	regulation of cell adhesion molecule production	17	0.69632	1.98241	0.000329016	0.00435691	0.00312416	1885	tags=41%	list=10%	signal=37%	IL1B/FLOT1/NOTCH1/CXCL8/MIR221/FUT7/MIR222
GO:0032695	negative regulation of interleukin-12 production	17	0.695289	1.97947	0.000337969	0.0044387	0.00318282	515	tags=47%	list=3%	signal=46%	MIR21/LILRA5/LILRB1/THBS1/JAK3/MEFV/IL10/ARRB2
GO:0046643	regulation of gamma-delta T cell activation	11	0.695009	1.76501	0.00871845	0.0444495	0.031873	1054	tags=36%	list=6%	signal=34%	NOD2/LILRB1/EGR3/SYK
GO:0044857	plasma membrane raft organization	10	0.693992	1.73351	0.0106864	0.0509695	0.0365482	4633	tags=70%	list=24%	signal=53%	FLOT1/ABCA7/PACSIN2/CLN3/CAV3/MIR138-2/FA2H
GO:0032957	inositol trisphosphate metabolic process	12	0.692938	1.7844	0.00220755	0.0169299	0.0121397	2092	tags=42%	list=11%	signal=37%	GPER1/PTAFR/ITPK1/P2RY6/PTK2B
GO:0043302	positive regulation of leukocyte degranulation	25	0.692593	2.2318	9.12e-06	0.000326624	0.000234209	2298	tags=48%	list=12%	signal=42%	ITGAM/FGR/GAB2/PTAFR/FCER1G/VAMP8/IL4R/F2RL1/SYK/ITGB2/SPHK2/ADORA2B
GO:0097048	dendritic cell apoptotic process	11	0.689729	1.75161	0.00945108	0.0466788	0.0334715	378	tags=27%	list=2%	signal=27%	LGALS9/LILRB1/GAS6
GO:2000668	regulation of dendritic cell apoptotic process	11	0.689729	1.75161	0.00945108	0.0466788	0.0334715	378	tags=27%	list=2%	signal=27%	LGALS9/LILRB1/GAS6
GO:0070942	neutrophil mediated cytotoxicity	10	0.68864	1.72014	0.012013	0.0549213	0.0393819	4690	tags=80%	list=24%	signal=60%	F2RL1/TUSC2/DNASE1/ELANE/F2/AZU1/CXCL6/CTSG
GO:1903977	positive regulation of glial cell migration	13	0.686484	1.82114	0.0017569	0.0142423	0.0102126	2825	tags=54%	list=15%	signal=46%	LRP1/CCR2/P2RX4/MIR221/TREM2/MIR222/TIAM1
GO:0010867	positive regulation of triglyceride biosynthetic process	14	0.686433	1.8623	0.00123724	0.0111929	0.00802599	2336	tags=57%	list=12%	signal=50%	DGAT2/SLC27A1/NR1H2/SREBF1/SCARB1/LDLR/CTDNEP1/MFSD2A
GO:0032656	regulation of interleukin-13 production	18	0.684664	1.98437	0.000265301	0.00372119	0.00266832	576	tags=22%	list=3%	signal=22%	LILRA5/LGALS9/NLRP3/RARA
GO:0072584	caveolin-mediated endocytosis	12	0.684596	1.76292	0.0029738	0.0211787	0.0151864	3073	tags=67%	list=16%	signal=56%	NEDD4L/PACSIN2/ITSN1/CLN3/MAPK3/SRC/UNC119/CAV3
GO:0001660	fever generation	10	0.68451	1.70982	0.0133395	0.0592497	0.0424856	375	tags=30%	list=2%	signal=29%	IL1B/PTGS2/EDNRB
GO:0002467	germinal center formation	15	0.683811	1.89836	0.000785391	0.00814159	0.00583801	1563	tags=40%	list=8%	signal=37%	BCL3/BCL6/NFKB2/UNC13D/TNFSF13B/PKN1
GO:0070572	positive regulation of neuron projection regeneration	11	0.683089	1.73474	0.0115024	0.0533113	0.0382274	1914	tags=45%	list=10%	signal=41%	LRP1/GRN/MIR221/MIR222/SCARF1
GO:0070586	cell-cell adhesion involved in gastrulation	12	0.682892	1.75853	0.00301029	0.0212546	0.0152409	1828	tags=50%	list=10%	signal=45%	IL1RN/KLF4/IL10/MIR221/MYADM/MAPK7
GO:0045657	positive regulation of monocyte differentiation	11	0.682525	1.73331	0.0115024	0.0533113	0.0382274	3344	tags=64%	list=17%	signal=53%	FES/ZFP36L1/CD4/CTNNBIP1/CD74/JUN/DCSTAMP
GO:0098885	modification of postsynaptic actin cytoskeleton	12	0.682323	1.75706	0.00301029	0.0212546	0.0152409	2987	tags=58%	list=16%	signal=49%	WASF1/CYFIP1/CTTNBP2/ITSN1/PFN1/TIAM1/BAIAP2
GO:0060669	embryonic placenta morphogenesis	23	0.681598	2.14172	5.22e-05	0.00113662	0.000815024	2038	tags=48%	list=11%	signal=43%	SOCS3/ST14/ADM/SPINT1/FZD5/IL10/ZFP36L1/TRIM28/GJB5/GRB2/SPINT2
GO:0005984	disaccharide metabolic process	10	0.681257	1.7017	0.0139291	0.0609255	0.0436873	549	tags=40%	list=3%	signal=39%	FBP1/GAA/MGAM/IDUA
GO:0031650	regulation of heat generation	13	0.681068	1.80678	0.0020972	0.0162394	0.0116446	459	tags=31%	list=2%	signal=30%	IL1B/PTGS2/EDNRB/SLC27A1
GO:0043300	regulation of leukocyte degranulation	47	0.680327	2.55202	1.64e-09	3.5e-07	2.51e-07	1599	tags=40%	list=8%	signal=37%	CCR2/LGALS9/PRAM1/FES/ITGAM/FGR/STXBP2/GAB2/PTAFR/FCER1G/HMOX1/VAMP8/IL4R/F2RL1/UNC13D/ABR/SYK/ITGB2/SPHK2
GO:0021520	spinal cord motor neuron cell fate specification	13	0.678632	1.80031	0.00231229	0.0176275	0.0126399	4486	tags=77%	list=23%	signal=59%	SUFU/OLIG3/MNX1/HOXC10/LHX3/ISL2/NKX6-1/NKX6-2/ISL1/HOXD10
GO:0032493	response to bacterial lipoprotein	10	0.678596	1.69505	0.0143713	0.0621885	0.0445929	4238	tags=70%	list=22%	signal=55%	CD14/CD36/TLR6/TLR2/TLR1/SSC5D/TIRAP
GO:0097186	amelogenesis	23	0.676521	2.12577	6.77e-05	0.00137893	0.000988775	519	tags=26%	list=3%	signal=25%	FAM20A/FAM20C/CSF3R/RELT/SLC24A4/TCIRG1
GO:0046689	response to mercury ion	11	0.676157	1.71714	0.0125281	0.0563898	0.0404348	2375	tags=36%	list=12%	signal=32%	AQP9/BSG/ALAD/PGAM2
GO:0043304	regulation of mast cell degranulation	32	0.672091	2.29374	1.74e-06	9.63e-05	6.91e-05	2339	tags=44%	list=12%	signal=38%	LGALS9/FES/FGR/STXBP2/GAB2/FCER1G/HMOX1/VAMP8/IL4R/UNC13D/SYK/SPHK2/ADORA2B/ADGRE2
GO:0032736	positive regulation of interleukin-13 production	12	0.671746	1.72983	0.00436357	0.0274683	0.0196964	576	tags=25%	list=3%	signal=24%	LGALS9/NLRP3/RARA
GO:0060352	cell adhesion molecule production	19	0.671743	1.99353	0.00029249	0.00402315	0.00288484	1885	tags=37%	list=10%	signal=33%	IL1B/FLOT1/NOTCH1/CXCL8/MIR221/FUT7/MIR222
GO:0098883	synapse pruning	11	0.670638	1.70312	0.0139934	0.0610933	0.0438076	1666	tags=55%	list=9%	signal=50%	C1QC/C1QB/ITGAM/C1QA/CDK5/TREM2
GO:0045953	negative regulation of natural killer cell mediated cytotoxicity	16	0.669835	1.90336	0.00105922	0.0100815	0.00722907	515	tags=19%	list=3%	signal=18%	LGALS9/LILRB1/ARRB2
GO:0098543	detection of other organism	19	0.669268	1.98618	0.000332074	0.00437927	0.0031402	2601	tags=42%	list=14%	signal=36%	NOD2/CD1D/NLRC4/TLR4/TLR6/TLR2/NAIP/TLR1
GO:0055094	response to lipoprotein particle	32	0.669062	2.28341	2.22e-06	0.000112622	8.08e-05	1352	tags=44%	list=7%	signal=41%	PPARG/CES1/ABCA1/CD36/CD68/TLR4/FCER1G/MYD88/TLR6/LDLR/SYK/AKT1/ITGB2/TICAM1
GO:0072530	purine-containing compound transmembrane transport	10	0.66892	1.67088	0.0176271	0.0722248	0.0517895	3382	tags=40%	list=18%	signal=33%	AQP9/SLC29A1/SLC28A3/SLC28A1
GO:0071639	positive regulation of monocyte chemotactic protein-1 production	10	0.667739	1.66793	0.0176271	0.0722248	0.0517895	1054	tags=50%	list=6%	signal=47%	IL1B/LGALS9/AGER/TRPV4/SYK
GO:0034392	negative regulation of smooth muscle cell apoptotic process	11	0.666364	1.69227	0.0148725	0.0637211	0.0456919	515	tags=18%	list=3%	signal=18%	MIR21/ARRB2
GO:1905065	positive regulation of vascular associated smooth muscle cell differentiation	13	0.663397	1.7599	0.00363871	0.0243698	0.0174746	266	tags=23%	list=1%	signal=23%	MIR21/GPER1/ENG
GO:0046487	glyoxylate metabolic process	10	0.663307	1.65686	0.0182196	0.0735221	0.0527198	3447	tags=60%	list=18%	signal=49%	IDH1/ALDH4A1/GRHPR/AGXT2/AGXT/HYI
GO:0036109	alpha-linolenic acid metabolic process	13	0.663259	1.75953	0.00363871	0.0243698	0.0174746	2876	tags=54%	list=15%	signal=46%	ACSL1/ABCD1/ACAA1/FADS1/ACOT8/ELOVL1/ELOVL3
GO:0010885	regulation of cholesterol storage	18	0.662354	1.91971	0.000586991	0.00666855	0.00478175	1997	tags=50%	list=10%	signal=45%	PPARG/CES1/ABCA1/CD36/NR1H2/PPARD/SCARB1/EHD1/MSR1
GO:0002923	regulation of humoral immune response mediated by circulating immunoglobulin	12	0.662247	1.70537	0.00568362	0.0330197	0.0236771	4467	tags=67%	list=23%	signal=51%	CR1/PTPN6/HPX/FOXJ1/SUSD4/TNF/FCGR2B/FCER2
GO:2001044	regulation of integrin-mediated signaling pathway	15	0.662174	1.8383	0.0017569	0.0142423	0.0102126	3877	tags=47%	list=20%	signal=37%	BST1/TIMP1/LOXL3/CD63/CTNNA1/FLNA/DMTN
GO:0045625	regulation of T-helper 1 cell differentiation	10	0.661861	1.65325	0.0182196	0.0735221	0.0527198	727	tags=30%	list=4%	signal=29%	HLX/JAK3/IL4R
GO:0046462	monoacylglycerol metabolic process	14	0.660863	1.79293	0.00316651	0.0220621	0.0158198	3236	tags=43%	list=17%	signal=36%	DGAT2/DGAT1/ABHD16A/PLA2G4A/FAAH/ABHD12
GO:1903729	regulation of plasma membrane organization	16	0.660819	1.87774	0.00150427	0.0130193	0.00933565	3157	tags=44%	list=16%	signal=37%	S100A9/PLEKHM2/PRKCD/DNM2/ASAP1/RAB3A/GSN
GO:0034356	NAD biosynthesis via nicotinamide riboside salvage pathway	14	0.660382	1.79163	0.00320229	0.0222387	0.0159465	3643	tags=50%	list=19%	signal=41%	PTGS2/NAPRT/NAMPT/NAXE/PARP10/NAXD/SLC22A13
GO:0072683	T cell extravasation	12	0.660003	1.69959	0.00627031	0.0356805	0.0255851	2240	tags=42%	list=12%	signal=37%	CCR2/ICAM1/RIPK3/IL27RA/CCL2
GO:0006957	complement activation alternative pathway	16	0.659897	1.87512	0.00150427	0.0130193	0.00933565	205	tags=25%	list=1%	signal=25%	VSIG4/CR1/CFP/CFD
GO:0048096	chromatin-mediated maintenance of transcription	13	0.659286	1.74899	0.00421512	0.0269698	0.019339	2874	tags=54%	list=15%	signal=46%	PADI2/ZMIZ1/ELOF1/ARID1A/ZMIZ2/SERTAD1/PABPC1L
GO:0035376	sterol import	10	0.657731	1.64293	0.0188121	0.0754844	0.0541269	2071	tags=60%	list=11%	signal=54%	LRP1/LAMTOR1/CD36/SCARB1/LDLR/APOA2
GO:0070508	cholesterol import	10	0.657731	1.64293	0.0188121	0.0754844	0.0541269	2071	tags=60%	list=11%	signal=54%	LRP1/LAMTOR1/CD36/SCARB1/LDLR/APOA2
GO:0036295	cellular response to increased oxygen levels	14	0.657472	1.78373	0.00334541	0.0229318	0.0164435	551	tags=21%	list=3%	signal=21%	PPARG/ATP6AP1/ATP6V0D1
GO:0002281	macrophage activation involved in immune response	14	0.65704	1.78256	0.00338119	0.0230801	0.0165498	1818	tags=50%	list=9%	signal=45%	DYSF/SBNO2/GRN/SYK/TICAM1/TREM2/TYROBP
GO:0106049	regulation of cellular response to osmotic stress	11	0.656727	1.66779	0.018112	0.0733657	0.0526076	1426	tags=45%	list=7%	signal=42%	YBX3/PTGS2/CLN3/MICU1/ARHGEF2
GO:0097028	dendritic cell differentiation	44	0.655249	2.4115	3.79e-08	5.05e-06	3.62e-06	1798	tags=36%	list=9%	signal=33%	TMEM176A/TMEM176B/MIR223/LTBR/LGALS9/SPI1/LILRB2/CEBPB/LILRB1/GAS6/AGER/TRPM2/F2RL1/BATF/TREM2/RELB
GO:0070166	enamel mineralization	16	0.655007	1.86122	0.00162888	0.0135479	0.00971464	2097	tags=31%	list=11%	signal=28%	FAM20A/FAM20C/TCIRG1/NECTIN1/CNNM4
GO:0032930	positive regulation of superoxide anion generation	19	0.654358	1.94194	0.000552508	0.00640188	0.00459053	1818	tags=47%	list=9%	signal=43%	FPR2/ITGAM/CYBA/F2RL1/GSTP1/SYK/ITGB2/PRKCD/TYROBP
GO:0060379	cardiac muscle cell myoblast differentiation	10	0.652878	1.63081	0.0205896	0.0795716	0.0570576	4538	tags=70%	list=24%	signal=53%	NRG1/NOTCH1/SRF/ISL1/TBX2/GREM1/PRICKLE1
GO:0042117	monocyte activation	10	0.652506	1.62988	0.0205896	0.0795716	0.0570576	4608	tags=60%	list=24%	signal=46%	DYSF/ADAM9/HYAL2/FER1L5/AZU1/MT1G
GO:0015893	drug transport	10	0.652449	1.62974	0.0205896	0.0795716	0.0570576	1056	tags=30%	list=6%	signal=28%	SLC19A1/ABCC3/SLC46A1
GO:0032225	regulation of synaptic transmission dopaminergic	16	0.651053	1.84999	0.00184268	0.0146589	0.0105113	515	tags=25%	list=3%	signal=24%	PNKD/PTGS2/FLOT1/ARRB2
GO:0071402	cellular response to lipoprotein particle stimulus	34	0.650709	2.25047	5.08e-06	0.000210926	0.000151246	1352	tags=41%	list=7%	signal=38%	PPARG/CES1/ABCA1/CD36/CD68/TLR4/FCER1G/MYD88/TLR6/LDLR/SYK/AKT1/ITGB2/TICAM1
GO:0002713	negative regulation of B cell mediated immunity	12	0.649546	1.67266	0.00847545	0.043823	0.0314237	4622	tags=67%	list=24%	signal=51%	CR1/BCL6/PTPN6/PARP3/FOXJ1/SUSD4/FCGR2B/FOXP3
GO:0002890	negative regulation of immunoglobulin mediated immune response	12	0.649546	1.67266	0.00847545	0.043823	0.0314237	4622	tags=67%	list=24%	signal=51%	CR1/BCL6/PTPN6/PARP3/FOXJ1/SUSD4/FCGR2B/FOXP3
GO:0016045	detection of bacterium	17	0.649196	1.84825	0.00179924	0.0144572	0.0103667	2601	tags=41%	list=14%	signal=36%	NOD2/CD1D/NLRC4/TLR6/TLR2/NAIP/TLR1
GO:0032688	negative regulation of interferon-beta production	14	0.648589	1.75963	0.0039912	0.0261019	0.0187167	1798	tags=43%	list=9%	signal=39%	SIRPA/LILRB1/PYCARD/CACTIN/NLRX1/RELB
GO:0032616	interleukin-13 production	21	0.648383	1.98488	0.000239711	0.00343764	0.002465	1599	tags=29%	list=8%	signal=26%	LILRA5/LGALS9/NLRP3/RARA/IL18/SPHK2
GO:0031498	chromatin disassembly	18	0.648292	1.87895	0.0010537	0.0100739	0.00722361	2219	tags=50%	list=12%	signal=44%	PADI2/NFE2/SMARCD3/MAP1S/ARID1A/HMGA1/SMARCD2/SMARCA4/SMARCB1
GO:0045647	negative regulation of erythrocyte differentiation	10	0.647473	1.61731	0.0220708	0.083222	0.0596752	611	tags=30%	list=3%	signal=29%	MAFB/ZFP36/ZFP36L1
GO:0032682	negative regulation of chemokine production	16	0.646995	1.83845	0.00220047	0.0168958	0.0121153	911	tags=38%	list=5%	signal=36%	LGALS9/SIRPA/MEFV/KLF4/IL10/GSTP1
GO:0033700	phospholipid efflux	12	0.642402	1.65426	0.0106864	0.0509695	0.0365482	6028	tags=83%	list=31%	signal=57%	ABCA1/ABCA7/APOA2/APOA5/APOE/APOC3/APOA4/APOA1/ABCG1/APOC2
GO:0031953	negative regulation of protein autophosphorylation	13	0.64173	1.70242	0.00688104	0.0382373	0.0274184	2562	tags=46%	list=13%	signal=40%	NLRP12/GFRA2/ENG/CHP1/MVP/JUN
GO:0051006	positive regulation of lipoprotein lipase activity	11	0.641416	1.62891	0.02518	0.0917147	0.065765	4389	tags=64%	list=23%	signal=49%	NR1H2/MIR182/GPIHBP1/NR1H3/APOA5/APOA4/APOA1
GO:0045623	negative regulation of T-helper cell differentiation	17	0.641303	1.82578	0.00245325	0.0182836	0.0131104	786	tags=35%	list=4%	signal=34%	HLX/BCL6/JAK3/LOXL3/IL4R/ZBTB7B
GO:0045591	positive regulation of regulatory T cell differentiation	13	0.640647	1.69955	0.00709719	0.0390651	0.028012	124	tags=31%	list=1%	signal=31%	LILRB4/BCL6/LGALS9/LILRB2
GO:0044650	adhesion of symbiont to host cell	12	0.63961	1.64707	0.0109812	0.0518344	0.0371684	3026	tags=42%	list=16%	signal=35%	NECTIN2/GAS6/ICAM1/NECTIN1/ACE2
GO:0019370	leukotriene biosynthetic process	17	0.637726	1.81559	0.00285303	0.0205959	0.0147685	3387	tags=53%	list=18%	signal=44%	ALOX5/GGT3P/GGTLC2/LTA4H/SYK/PLA2G4A/LTC4S/GGTLC1/GGT5
GO:0090136	epithelial cell-cell adhesion	15	0.636604	1.76731	0.00356701	0.024066	0.0172568	3343	tags=47%	list=17%	signal=39%	CYP1B1/SRF/JUP/CTNNA1/SERPINB8/IHH/CAMSAP3
GO:0048569	post-embryonic animal organ development	15	0.635157	1.76329	0.00363871	0.0243698	0.0174746	2187	tags=40%	list=11%	signal=35%	FZD5/BAX/KLF4/MYO7A/VEGFA/ERCC1
GO:0043471	regulation of cellular carbohydrate catabolic process	11	0.634985	1.61258	0.028125	0.098931	0.0709394	2714	tags=55%	list=14%	signal=47%	GSK3A/PGAM1/PHKG2/PPP1R3B/PPP1CA/TP53
GO:0009313	oligosaccharide catabolic process	13	0.634899	1.6843	0.00847187	0.043823	0.0314237	2780	tags=38%	list=15%	signal=33%	GM2A/NEU1/MAN2B1/MAN2B2/NEU4
GO:0031652	positive regulation of heat generation	11	0.634647	1.61172	0.028125	0.098931	0.0709394	459	tags=27%	list=2%	signal=27%	IL1B/PTGS2/SLC27A1
GO:0071404	cellular response to low-density lipoprotein particle stimulus	21	0.634447	1.94222	0.000437633	0.00543382	0.00389638	1319	tags=38%	list=7%	signal=36%	PPARG/CES1/ABCA1/CD36/FCER1G/LDLR/SYK/ITGB2
GO:0061052	negative regulation of cell growth involved in cardiac muscle cell development	13	0.63404	1.68202	0.00861668	0.0442314	0.0317165	4846	tags=62%	list=25%	signal=46%	GSK3A/G6PD/CTDP1/RGS2/PI16/CAV3/PAK1/MIR199A2
GO:1902894	negative regulation of pri-miRNA transcription by RNA polymerase II	14	0.633098	1.7176	0.0064362	0.03643	0.0261225	1151	tags=36%	list=6%	signal=34%	LILRB4/SRF/PPARD/HDAC4/RELA
GO:0002544	chronic inflammatory response	20	0.632037	1.91561	0.00102362	0.00984523	0.00705962	3731	tags=60%	list=19%	signal=48%	S100A9/S100A8/VNN1/THBS1/IL10/UNC13D/CYP19A1/AHCY/ADORA2B/TNF/PTGES/IDO1
GO:2000392	regulation of lamellipodium morphogenesis	11	0.631929	1.60482	0.0304839	0.105278	0.0754906	2333	tags=45%	list=12%	signal=40%	CORO1B/ARPIN/RREB1/SRC/CORO1C
GO:0030730	sequestering of triglyceride	16	0.631876	1.79549	0.00341697	0.0232005	0.0166362	3155	tags=44%	list=16%	signal=37%	PPARG/IL1B/PLIN3/PNPLA2/PLIN2/OSBPL11/TNF
GO:0060068	vagina development	10	0.630878	1.57585	0.030665	0.105789	0.0758572	5564	tags=70%	list=29%	signal=50%	MERTK/BAX/RBP4/AXL/WNT5A/TYRO3/BAK1
GO:0010889	regulation of sequestering of triglyceride	13	0.630383	1.67232	0.00934075	0.0463905	0.0332648	2360	tags=38%	list=12%	signal=34%	PPARG/PLIN3/PNPLA2/PLIN2/OSBPL11
GO:1901387	positive regulation of voltage-gated calcium channel activity	12	0.62989	1.62204	0.0139291	0.0609255	0.0436873	5891	tags=75%	list=31%	signal=52%	STAC3/CDK5/KCNE3/CACNB3/CACNA2D1/EHD3/STAC2/FGF14/S100A1
GO:0010934	macrophage cytokine production	16	0.625856	1.77839	0.00435076	0.0274683	0.0196964	496	tags=31%	list=3%	signal=30%	LILRB1/GAS6/CD36/CUEDC2/TLR4
GO:0061365	positive regulation of triglyceride lipase activity	12	0.625778	1.61146	0.0149609	0.0638948	0.0458164	4389	tags=58%	list=23%	signal=45%	NR1H2/MIR182/GPIHBP1/NR1H3/APOA5/APOA4/APOA1
GO:0033006	regulation of mast cell activation involved in immune response	33	0.624051	2.14586	2.73e-05	0.000734008	0.000526328	2339	tags=42%	list=12%	signal=37%	LGALS9/FES/FGR/STXBP2/GAB2/FCER1G/HMOX1/VAMP8/IL4R/UNC13D/SYK/SPHK2/ADORA2B/ADGRE2
GO:0070099	regulation of chemokine-mediated signaling pathway	10	0.623875	1.55836	0.0348329	0.116643	0.0836398	1666	tags=30%	list=9%	signal=27%	PADI2/SH2B3/TREM2
GO:0016554	cytidine to uridine editing	12	0.623232	1.6049	0.0155534	0.065663	0.0470843	539	tags=25%	list=3%	signal=24%	RBM47/APOBEC3A/APOBEC3H
GO:0034372	very-low-density lipoprotein particle remodeling	11	0.623009	1.58217	0.035811	0.119295	0.0855419	4389	tags=73%	list=23%	signal=56%	LCAT/APOA2/APOA5/APOE/APOC3/APOA4/LPL/APOA1
GO:0032928	regulation of superoxide anion generation	22	0.622638	1.93438	0.00052767	0.00620268	0.00444769	1818	tags=41%	list=9%	signal=37%	FPR2/ITGAM/CYBA/F2RL1/GSTP1/SYK/ITGB2/PRKCD/TYROBP
GO:1905049	negative regulation of metallopeptidase activity	17	0.622595	1.77251	0.00441941	0.0276017	0.0197921	840	tags=24%	list=4%	signal=23%	LRP1/TIMP2/TIMP1/MIR24-2
GO:0050930	induction of positive chemotaxis	13	0.622294	1.65086	0.0107889	0.0512718	0.0367649	4656	tags=54%	list=24%	signal=41%	AGER/CXCL8/VEGFA/PGF/ARTN/AZU1/CXCL12
GO:0006910	phagocytosis recognition	19	0.621267	1.84373	0.00132368	0.0118244	0.00847879	6016	tags=79%	list=31%	signal=54%	FCN1/CD36/SCARB1/MFGE8/IGHM/IGKC/IGHG1/IGLL1/FCN2/FCN3/IGHA1/JMJD6/ADGRB1/TUB/TULP1
GO:0034378	chylomicron assembly	11	0.621262	1.57773	0.035811	0.119295	0.0855419	4389	tags=73%	list=23%	signal=56%	P4HB/PLAGL2/LPCAT3/APOA2/APOE/APOC3/APOA4/APOA1
GO:0010935	regulation of macrophage cytokine production	14	0.621164	1.68523	0.00859995	0.0442314	0.0317165	496	tags=29%	list=3%	signal=28%	LILRB1/CD36/CUEDC2/TLR4
GO:0009595	detection of biotic stimulus	35	0.620598	2.149	1.16e-05	0.000375977	0.000269598	2601	tags=43%	list=14%	signal=37%	TSPO/NOD2/CD1D/NLRC4/DACH1/NLRP3/TLR4/SCARB1/LY96/TLR6/TLR2/TREM2/NAIP/C4B/TLR1
GO:0072216	positive regulation of metanephros development	14	0.620477	1.68336	0.00874448	0.0444946	0.0319053	2513	tags=36%	list=13%	signal=31%	EGR1/MYC/BASP1/PAX8/PDGFA
GO:0070431	nucleotide-binding oligomerization domain containing 2 signaling pathway	12	0.619103	1.59427	0.0167384	0.0695186	0.049849	1817	tags=50%	list=9%	signal=45%	HSPA1A/HSPA1B/NOD2/TLR4/RELA/NFKBIA
GO:0090208	positive regulation of triglyceride metabolic process	23	0.617177	1.9393	0.000688118	0.00737935	0.00529143	4389	tags=61%	list=23%	signal=47%	PNPLA2/DGAT2/SLC27A1/NR1H2/SREBF1/SCARB1/LDLR/CTDNEP1/DAGLB/MFSD2A/NR1H3/APOA5/APOA4/APOA1
GO:0042178	xenobiotic catabolic process	12	0.61696	1.58875	0.0170346	0.0704288	0.0505017	1216	tags=33%	list=6%	signal=31%	ACSL1/GSTM1/ACAA1/GSTM4
GO:1904350	regulation of protein catabolic process in the vacuole	11	0.615738	1.5637	0.0375867	0.124176	0.0890416	1735	tags=45%	list=9%	signal=41%	LRP1/GBA/ATP13A2/LDLR/MGAT3
GO:0009299	mRNA transcription	17	0.615452	1.75218	0.0056612	0.0330073	0.0236682	3870	tags=59%	list=20%	signal=47%	C5AR1/EREG/SRF/SREBF1/PPARD/HSF1/STAT3/TP53/FOXE3/FLNA
GO:0051152	positive regulation of smooth muscle cell differentiation	19	0.615165	1.82562	0.00166126	0.0137279	0.00984374	266	tags=21%	list=1%	signal=21%	MIR21/SMARCD3/GPER1/ENG
GO:0060100	positive regulation of phagocytosis engulfment	13	0.614521	1.63024	0.0123819	0.0560771	0.0402107	1666	tags=46%	list=9%	signal=42%	PPARG/CD36/F2RL1/ABCA7/RAB31/TREM2
GO:1905155	positive regulation of membrane invagination	13	0.614521	1.63024	0.0123819	0.0560771	0.0402107	1666	tags=46%	list=9%	signal=42%	PPARG/CD36/F2RL1/ABCA7/RAB31/TREM2
GO:0031664	regulation of lipopolysaccharide-mediated signaling pathway	26	0.614232	1.99326	0.00043013	0.00538378	0.00386049	906	tags=31%	list=5%	signal=29%	TRIB1/SASH1/LILRA2/LY86/CD180/CD36/CACTIN/LY96
GO:2001054	negative regulation of mesenchymal cell apoptotic process	10	0.613536	1.53253	0.0431688	0.139801	0.100246	6248	tags=70%	list=33%	signal=47%	PAX8/HNF1B/POU3F4/BMP7/SOX9/TBX1/PAX2
GO:1901841	regulation of high voltage-gated calcium channel activity	13	0.612292	1.62432	0.0133956	0.0592518	0.0424871	4533	tags=62%	list=24%	signal=47%	DYSF/CACNB3/CALM3/REM1/NOS1AP/RRAD/GEM/CACNA2D1
GO:0045056	transcytosis	20	0.612045	1.85502	0.00220047	0.0168958	0.0121153	2446	tags=40%	list=13%	signal=35%	LRP1/LRPAP1/PTAFR/FCGRT/AGER/SRC/MFSD2A/RAB11B
GO:0046885	regulation of hormone biosynthetic process	18	0.61184	1.7733	0.00356585	0.024066	0.0172568	3397	tags=39%	list=18%	signal=32%	EGR1/ADM/POR/H6PD/FFAR3/BMP2/ARNT
GO:0006953	acute-phase response	46	0.611804	2.28798	8.44e-07	5.53e-05	3.96e-05	4525	tags=50%	list=24%	signal=38%	HP/CD163/IL1B/CEBPB/PTGS2/IL6R/EDNRB/SERPINA1/HFE/ITIH4/PLSCR1/SAA2/FN1/STAT3/SERPINF2/TNF/SAA1/ASS1/F2/ORM1/TRPV1/TNFRSF11A/TFR2
GO:0043651	linoleic acid metabolic process	21	0.611206	1.87107	0.00112824	0.0105193	0.00754295	1943	tags=33%	list=10%	signal=30%	ACSL1/ABCD1/ALOX5/ALOX15B/GSTP1/FADS1/ELOVL1
GO:2000194	regulation of female gonad development	12	0.610034	1.57091	0.0202933	0.0791923	0.0567856	5943	tags=75%	list=31%	signal=52%	ZP3/RETN/INSR/AMH/SRC/WT1/UMODL1/NUPR1/NR5A1
GO:0046322	negative regulation of fatty acid oxidation	11	0.610006	1.54914	0.0393624	0.129065	0.0925471	2336	tags=36%	list=12%	signal=32%	ACADVL/DGAT2/AKT1/MFSD2A
GO:0051541	elastin metabolic process	10	0.609701	1.52296	0.0467413	0.149255	0.107025	2672	tags=40%	list=14%	signal=34%	HBEGF/CST3/CTSL/LEP
GO:1900017	positive regulation of cytokine production involved in inflammatory response	21	0.609654	1.86632	0.00114601	0.010623	0.00761733	2465	tags=48%	list=13%	signal=42%	MIR21/NOD2/IL17RA/TLR4/MYD88/GPSM3/TLR6/TICAM1/IL17RC/STAT3
GO:0015851	nucleobase transport	10	0.609562	1.52261	0.0467413	0.149255	0.107025	4	tags=10%	list=0%	signal=10%	AQP9
GO:0090154	positive regulation of sphingolipid biosynthetic process	11	0.609412	1.54764	0.0399543	0.130515	0.0935869	3155	tags=45%	list=16%	signal=38%	TNFRSF1A/PRKCD/SPHK2/SIRT3/TNF
GO:2000304	positive regulation of ceramide biosynthetic process	11	0.609412	1.54764	0.0399543	0.130515	0.0935869	3155	tags=45%	list=16%	signal=38%	TNFRSF1A/PRKCD/SPHK2/SIRT3/TNF
GO:0019321	pentose metabolic process	15	0.609136	1.69105	0.00702514	0.0387686	0.0277994	717	tags=33%	list=4%	signal=32%	DCXR/PGD/G6PD/TKT/TALDO1
GO:0010755	regulation of plasminogen activation	12	0.609083	1.56846	0.0202933	0.0791923	0.0567856	4992	tags=67%	list=26%	signal=49%	THBS1/ENO1/CTSZ/MELTF/F12/SERPINF2/HPN/CLEC3B
GO:0003211	cardiac ventricle formation	10	0.607697	1.51795	0.0495049	0.15573	0.111668	6485	tags=80%	list=34%	signal=53%	SMARCD3/NOTCH1/MESP1/SOX11/SOX4/NKX2-5/TBX5/HAND2
GO:0003207	cardiac chamber formation	12	0.606675	1.56226	0.0208858	0.0802317	0.0575309	6485	tags=75%	list=34%	signal=50%	SMARCD3/NOTCH1/MESP1/TBX2/SOX11/SOX4/NKX2-5/TBX5/HAND2
GO:0002674	negative regulation of acute inflammatory response	12	0.606417	1.5616	0.0208858	0.0802317	0.0575309	911	tags=25%	list=5%	signal=24%	PPARG/NLRP3/GSTP1
GO:0046321	positive regulation of fatty acid oxidation	13	0.605725	1.6069	0.0155721	0.0656987	0.0471099	1870	tags=38%	list=10%	signal=35%	PPARG/ABCD1/IRS2/IRS1/AKT2
GO:0002829	negative regulation of type 2 immune response	14	0.605597	1.64299	0.0122133	0.0556583	0.0399104	2001	tags=36%	list=10%	signal=32%	CCR2/HLX/BCL6/STAT6/IL27RA
GO:0060174	limb bud formation	11	0.605054	1.53657	0.0399543	0.130515	0.0935869	5451	tags=64%	list=28%	signal=46%	PLXNA2/SEMA3C/COL2A1/SOX11/SOX4/SOX9/ZNF219
GO:0035461	vitamin transmembrane transport	17	0.603122	1.71708	0.00785476	0.0416576	0.029871	1189	tags=35%	list=6%	signal=33%	SLC27A1/SLC19A1/SLC25A19/SCARB1/SLC46A1/FOLR2
GO:0035357	peroxisome proliferator activated receptor signaling pathway	20	0.602951	1.82746	0.00313073	0.0218604	0.0156752	814	tags=25%	list=4%	signal=24%	PPARG/CITED2/RXRA/STARD10/ALOX15B
GO:0072173	metanephric tubule morphogenesis	11	0.602933	1.53118	0.0411381	0.133903	0.0960165	6960	tags=91%	list=36%	signal=58%	PKD1/WNT9B/PAX8/SOX8/HES1/HES5/SOX9/PAX2/CXCR2/WNT4
GO:1900424	regulation of defense response to bacterium	19	0.601778	1.78589	0.00233904	0.0177048	0.0126954	842	tags=26%	list=4%	signal=25%	SIGLEC16/GRN/CYBA/F2RL1/SIRT2
GO:0034370	triglyceride-rich lipoprotein particle remodeling	13	0.600998	1.59436	0.0173185	0.0713717	0.0511778	4389	tags=69%	list=23%	signal=53%	LCAT/APOA2/GPIHBP1/APOA5/APOE/APOC3/APOA4/LPL/APOA1
GO:0010875	positive regulation of cholesterol efflux	20	0.60089	1.82121	0.00330963	0.0227508	0.0163137	4754	tags=75%	list=25%	signal=56%	CES1/LRP1/ABCA1/NR1H2/EEPD1/ABCA7/NFKBIA/PLTP/GPS2/ZDHHC8/NR1H3/APOE/APOA1/ADIPOQ/PON1
GO:0090205	positive regulation of cholesterol metabolic process	11	0.600479	1.52495	0.0429138	0.139046	0.0997044	3978	tags=64%	list=21%	signal=50%	CES1/POR/SREBF1/MIR182/CYP7A1/FGF1/SCAP
GO:0043303	mast cell degranulation	47	0.600122	2.25116	1.51e-06	8.9e-05	6.38e-05	2339	tags=38%	list=12%	signal=34%	LGALS9/FES/MILR1/FGR/STXBP2/GAB2/LAT2/FCER1G/HMOX1/VAMP8/IL4R/UNC13D/SYK/PIK3CD/SPHK2/CHGA/ADORA2B/ADGRE2
GO:0070875	positive regulation of glycogen metabolic process	15	0.599849	1.66527	0.0102096	0.0493612	0.035395	2781	tags=47%	list=15%	signal=40%	IRS2/PHKG2/IRS1/AKT1/AKT2/INSR/GCK
GO:0001765	membrane raft assembly	12	0.599691	1.54428	0.0244408	0.0895323	0.0642	4558	tags=58%	list=24%	signal=44%	FLOT2/FLOT1/PACSIN2/CAV3/ANXA2/S100A10/MIR138-2
GO:0060453	regulation of gastric acid secretion	12	0.598343	1.54081	0.0495049	0.15573	0.111668	7400	tags=83%	list=39%	signal=51%	KCNQ1/SGK1/OPRL1/UCN/OXT/TRPV1/NMU/PTGER3/SCT/TFF2
GO:0003139	secondary heart field specification	11	0.595973	1.51351	0.0492126	0.155436	0.111457	5098	tags=64%	list=27%	signal=47%	SMARCD3/MESP1/ISL1/WNT11/FOXH1/BMP4/WNT5A
GO:0044406	adhesion of symbiont to host	15	0.595811	1.65406	0.0112234	0.0525312	0.037668	3026	tags=40%	list=16%	signal=34%	NECTIN2/GAS6/ICAM1/SCARB1/NECTIN1/ACE2
GO:0009310	amine catabolic process	23	0.595647	1.87164	0.00147002	0.0128248	0.00919612	3731	tags=35%	list=19%	signal=28%	MIR21/SAT2/HAAO/HNMT/SMOX/CHDH/AFMID/IDO1
GO:2001214	positive regulation of vasculogenesis	12	0.595574	1.53368	0.0534653	0.16409	0.117663	586	tags=25%	list=3%	signal=24%	ADM/RIN2/RRAS
GO:0048875	chemical homeostasis within a tissue	11	0.595421	1.51211	0.0511811	0.159297	0.114225	2491	tags=55%	list=13%	signal=47%	RCN3/CTSH/EPAS1/VEGFA/NAPSA/HOMER2
GO:0031065	positive regulation of histone deacetylation	17	0.595281	1.69475	0.00902928	0.0454725	0.0326065	2721	tags=47%	list=14%	signal=40%	BCL6/JDP2/SREBF1/ZBTB7B/VEGFA/AKAP8L/TP53/PRKD2
GO:0002031	G protein-coupled receptor internalization	15	0.595126	1.65216	0.0116578	0.053767	0.0385542	4383	tags=53%	list=23%	signal=41%	ADM/ARRB2/DNM2/UBQLN2/ARRB1/DNM1/NECAB2/APLN
GO:0032802	low-density lipoprotein particle receptor catabolic process	14	0.594873	1.6139	0.0161229	0.0673999	0.0483297	4365	tags=57%	list=23%	signal=44%	FURIN/AP2M1/AP2A1/AP2S1/AP2A2/APOE/ANXA2/CLTA
GO:0003188	heart valve formation	14	0.594661	1.61332	0.0161229	0.0673999	0.0483297	5322	tags=64%	list=28%	signal=46%	NOTCH1/SCX/DCHS1/GATA4/EFNA1/ZFPM1/HEY1/TWIST1/SOX9
GO:0034310	primary alcohol catabolic process	14	0.594241	1.61218	0.0164133	0.0684353	0.0490722	679	tags=36%	list=4%	signal=34%	ALDH3B1/SULT1A2/SULT1A1/SULT1B1/ALDH2
GO:0031649	heat generation	17	0.593907	1.69084	0.00946972	0.0467348	0.0335117	459	tags=24%	list=2%	signal=23%	IL1B/PTGS2/EDNRB/SLC27A1
GO:0010878	cholesterol storage	20	0.593475	1.79874	0.00413502	0.0265805	0.0190598	1997	tags=45%	list=10%	signal=40%	PPARG/CES1/ABCA1/CD36/NR1H2/PPARD/SCARB1/EHD1/MSR1
GO:0030852	regulation of granulocyte differentiation	15	0.593099	1.64653	0.0122371	0.0556673	0.0399168	1297	tags=27%	list=7%	signal=25%	TRIB1/C1QC/RARA/TESC
GO:0042756	drinking behavior	10	0.592725	1.48055	0.0554455	0.167278	0.119948	6278	tags=80%	list=33%	signal=54%	MMP17/UCN/ACE2/OXT/APLN/REN/EN1/AGT
GO:0002523	leukocyte migration involved in inflammatory response	16	0.592414	1.68336	0.0109125	0.0515863	0.0369905	3640	tags=62%	list=19%	signal=51%	S100A9/FFAR2/S100A8/ALOX5/ITGB2/FUT7/ADAM8/SLAMF8/MDK/ELANE
GO:0098917	retrograde trans-synaptic signaling	10	0.592137	1.47909	0.0594059	0.174134	0.124865	5909	tags=60%	list=31%	signal=42%	DAGLA/DAGLB/SYT4/NOS1/PLCB1/DAG1
GO:0006067	ethanol metabolic process	20	0.591946	1.7941	0.00413502	0.0265805	0.0190598	679	tags=30%	list=4%	signal=29%	ALDH3B1/ACSS2/SULT1A2/SULT1A1/SULT1B1/ALDH2
GO:0045713	low-density lipoprotein particle receptor biosynthetic process	10	0.591932	1.47857	0.0594059	0.174134	0.124865	334	tags=20%	list=2%	signal=20%	PPARG/FURIN
GO:0001778	plasma membrane repair	12	0.591918	1.52426	0.0574257	0.170597	0.122328	3820	tags=42%	list=20%	signal=33%	DYSF/RAB3A/CAV3/FER1L5/TRIM72
GO:0006071	glycerol metabolic process	22	0.590701	1.83516	0.00165655	0.0137279	0.00984374	2760	tags=45%	list=14%	signal=39%	DYSF/DGAT2/TKFC/PCK2/PLA2G4A/TPI1/GK/PGP/LEP/PDXP
GO:0071467	cellular response to pH	22	0.59062	1.83491	0.00167408	0.0137805	0.00988143	5579	tags=59%	list=29%	signal=42%	MCOLN1/SLC9A1/GNA11/CHP1/KCNK4/HVCN1/RAB11B/INSRR/HYAL1/TRPV1/PCK1/ASIC1/SLC38A3
GO:0010454	negative regulation of cell fate commitment	12	0.590383	1.52031	0.0574257	0.170597	0.122328	3585	tags=67%	list=19%	signal=54%	LOXL3/MESP1/GLIS1/NKX6-2/FZD7/WNT3A/HES1/SPDEF
GO:0072673	lamellipodium morphogenesis	17	0.590316	1.68062	0.00961653	0.047277	0.0339004	2333	tags=47%	list=12%	signal=41%	WASF1/CORO1B/WASF2/ARPIN/RREB1/PLEKHO1/SRC/CORO1C
GO:0031915	positive regulation of synaptic plasticity	11	0.589716	1.49762	0.0570866	0.170063	0.121946	4711	tags=45%	list=25%	signal=34%	PTGS2/EPHB2/ANAPC2/CDC20/ADCY8
GO:0051549	positive regulation of keratinocyte migration	12	0.589707	1.51857	0.0574257	0.170597	0.122328	2678	tags=42%	list=14%	signal=36%	HBEGF/ADAM9/MMP9/IQSEC1/HAS2
GO:0072531	pyrimidine-containing compound transmembrane transport	12	0.589366	1.51769	0.0574257	0.170597	0.122328	780	tags=25%	list=4%	signal=24%	AQP9/SLC29A1/SLC25A19
GO:0046596	regulation of viral entry into host cell	37	0.589033	2.07261	5.85e-05	0.00123513	0.000885662	3541	tags=51%	list=18%	signal=42%	IFITM3/LGALS9/NECTIN2/FCN1/TRIM25/LGALS1/TRIM8/CD4/P4HB/IFITM2/PTX3/TRIM26/TRIM14/CD74/GSN/TRIM11/FCN3/TRIM27/TRIM21
GO:0046597	negative regulation of viral entry into host cell	18	0.588906	1.70683	0.00870132	0.0444163	0.0318492	3245	tags=56%	list=17%	signal=46%	IFITM3/FCN1/TRIM25/TRIM8/IFITM2/PTX3/TRIM26/GSN/TRIM11/FCN3
GO:0060339	negative regulation of type I interferon-mediated signaling pathway	14	0.588861	1.59759	0.0198993	0.0783945	0.0562136	1224	tags=21%	list=6%	signal=20%	MIR21/CACTIN/TTLL12
GO:0048484	enteric nervous system development	15	0.587988	1.63234	0.0133956	0.0592518	0.0424871	2934	tags=40%	list=15%	signal=34%	HLX/EDNRB/ARX/ISX/PHOX2A/SOX8
GO:0060561	apoptotic process involved in morphogenesis	25	0.587943	1.89457	0.000960887	0.00934017	0.00669746	5564	tags=68%	list=29%	signal=48%	SPI1/VDR/FZD5/BAX/TNFRSF1A/NOTCH1/TNFRSF1B/PAX8/HNF1B/FOXC2/FOXC1/LRP5/BMP7/SCRIB/NKX2-5/BCL2L11/BAK1
GO:0150146	cell junction disassembly	19	0.587807	1.74443	0.00398346	0.026078	0.0186995	1666	tags=42%	list=9%	signal=38%	C1QC/C1QB/DUSP3/ITGAM/C1QA/CDK5/IQSEC1/TREM2
GO:0002886	regulation of myeloid leukocyte mediated immunity	58	0.587758	2.30928	7.75e-07	5.28e-05	3.78e-05	2339	tags=43%	list=12%	signal=38%	CCR2/LGALS9/PRAM1/FES/ITGAM/FGR/STXBP2/GAB2/PTAFR/FCER1G/HMOX1/VAMP8/IL4R/F2RL1/UNC13D/ABR/SYK/MAVS/ITGB2/TICAM1/SPHK2/TYROBP/DNASE1/ADORA2B/ADGRE2
GO:0060099	regulation of phagocytosis engulfment	15	0.587328	1.63051	0.0133956	0.0592518	0.0424871	1666	tags=40%	list=9%	signal=37%	PPARG/CD36/F2RL1/ABCA7/RAB31/TREM2
GO:0071415	cellular response to purine-containing compound	13	0.586486	1.55586	0.0257592	0.0929601	0.066658	3821	tags=54%	list=20%	signal=43%	TRPM2/TMEM38A/P2RY6/SLC8A1/RYR1/GSTM2/P2RY1
GO:0072070	loop of Henle development	10	0.586279	1.46445	0.0633663	0.182235	0.130674	6900	tags=90%	list=36%	signal=58%	JAG1/PKD1/UMOD/IRX1/HES5/IRX3/WNT7B/POU3F3/DLL1
GO:0000098	sulfur amino acid catabolic process	15	0.585477	1.62537	0.0139748	0.0610541	0.0437794	3124	tags=47%	list=16%	signal=39%	PCYOX1L/TXN2/TST/CSAD/CBS/MPST/AGXT
GO:0010888	negative regulation of lipid storage	22	0.585464	1.81889	0.0023782	0.0179481	0.0128698	803	tags=27%	list=4%	signal=26%	PPARG/CES1/ABCA1/PNPLA2/NR1H2/PPARD
GO:0048266	behavioral response to pain	13	0.584546	1.55072	0.0272145	0.0966486	0.0693029	926	tags=23%	list=5%	signal=22%	TSPO/THBS1/P2RX4
GO:0006700	C21-steroid hormone biosynthetic process	25	0.584409	1.88319	0.00115482	0.0106584	0.00764268	1338	tags=20%	list=7%	signal=19%	EGR1/TSPO/ADM/FDXR/STARD3
GO:0007035	vacuolar acidification	23	0.584083	1.83531	0.00201051	0.0157588	0.0113	2004	tags=39%	list=10%	signal=35%	SLC11A1/ROGDI/GRN/ATP6V0A1/TCIRG1/ATP6V0D1/SNAPIN/CLN3/CLN6
GO:0051917	regulation of fibrinolysis	14	0.583407	1.58279	0.0219328	0.08286	0.0594156	4204	tags=57%	list=22%	signal=45%	THBD/THBS1/F12/SERPINF2/PLG/USF1/F2/FAP
GO:0032495	response to muramyl dipeptide	19	0.582807	1.72959	0.00462941	0.0284163	0.0203762	3043	tags=58%	list=16%	signal=49%	NOD2/IRF5/NOTCH1/CARD9/RELA/ARHGEF2/NLRP1/NFKBIA/JAG1/VIM/TRIM41
GO:0043476	pigment accumulation	11	0.582263	1.47869	0.0669291	0.187507	0.134454	4621	tags=64%	list=24%	signal=48%	RAB32/AP3D1/CD63/BLOC1S3/SHROOM3/AP1M1/SHROOM2
GO:0043482	cellular pigment accumulation	11	0.582263	1.47869	0.0669291	0.187507	0.134454	4621	tags=64%	list=24%	signal=48%	RAB32/AP3D1/CD63/BLOC1S3/SHROOM3/AP1M1/SHROOM2
GO:0061620	glycolytic process through glucose-6-phosphate	28	0.582164	1.91039	0.000341771	0.00447944	0.00321203	3278	tags=54%	list=17%	signal=44%	HK3/PGAM1/PKM/ALDOA/HK2/ENO1/GALK1/GAPDH/TPI1/PFKL/FOXK2/PGAM2/GCK/ENO3/PGK1
GO:0006098	pentose-phosphate shunt	16	0.58214	1.65417	0.0133696	0.0592518	0.0424871	2714	tags=50%	list=14%	signal=43%	PGD/PGAM1/G6PD/TKT/TALDO1/H6PD/PGLS/TP53
GO:0043277	apoptotic cell clearance	49	0.582063	2.1976	3.82e-06	0.000171404	0.000122907	3802	tags=55%	list=20%	signal=44%	MERTK/LRP1/CCR2/FCN1/MARCO/THBS1/GAS6/CD36/RARA/TGM2/ABCA7/SCARB1/MFGE8/CD300LF/RHOG/TREM2/XKR8/TYROBP/CCL2/FCN2/C4B/FCN3/AXL/RHOBTB2/NR1H3/XKR7/RAC2
GO:0008655	pyrimidine-containing compound salvage	11	0.582057	1.47817	0.0669291	0.187507	0.134454	1461	tags=36%	list=8%	signal=34%	CDA/TYMP/UCKL1/UPP1
GO:0043097	pyrimidine nucleoside salvage	11	0.582057	1.47817	0.0669291	0.187507	0.134454	1461	tags=36%	list=8%	signal=34%	CDA/TYMP/UCKL1/UPP1
GO:0060973	cell migration involved in heart development	19	0.581744	1.72644	0.00470119	0.028719	0.0205932	6485	tags=63%	list=34%	signal=42%	ENG/NOTCH1/MESP1/SEMA3C/DCHS1/BMP7/MIR1-1/BMP4/TWIST1/PITX2/TBX5/HAND2
GO:0006216	cytidine catabolic process	12	0.580349	1.49447	0.0633663	0.182235	0.130674	539	tags=25%	list=3%	signal=24%	CDA/APOBEC3A/APOBEC3H
GO:0009972	cytidine deamination	12	0.580349	1.49447	0.0633663	0.182235	0.130674	539	tags=25%	list=3%	signal=24%	CDA/APOBEC3A/APOBEC3H
GO:0046087	cytidine metabolic process	12	0.580349	1.49447	0.0633663	0.182235	0.130674	539	tags=25%	list=3%	signal=24%	CDA/APOBEC3A/APOBEC3H
GO:0032488	Cdc42 protein signal transduction	14	0.580129	1.5739	0.0233852	0.086809	0.0622473	5407	tags=64%	list=28%	signal=46%	WAS/ABCA1/SHTN1/RHOU/APOE/APOC3/APOA1/RHOV/NTN1
GO:0036166	phenotypic switching	16	0.579885	1.64776	0.0143813	0.0621885	0.0445929	4188	tags=38%	list=22%	signal=29%	MIR21/MIR221/MIR182/OLFM2/SOD2/MIR1-1
GO:0051156	glucose 6-phosphate metabolic process	26	0.579244	1.87972	0.00154546	0.0131622	0.00943807	4269	tags=58%	list=22%	signal=45%	HK3/PGD/PGAM1/G6PD/TKT/G6PC3/TALDO1/HK2/H6PD/PGLS/TP53/GCK/NFE2L1/G6PC2/HK1
GO:0042789	mRNA transcription by RNA polymerase II	11	0.579106	1.47067	0.0688976	0.190354	0.136495	3870	tags=55%	list=20%	signal=44%	C5AR1/SRF/SREBF1/STAT3/FOXE3/FLNA
GO:0030299	intestinal cholesterol absorption	17	0.57899	1.64837	0.0128465	0.0576199	0.0413169	5247	tags=76%	list=27%	signal=56%	CD36/LDLR/LPCAT3/APOA2/LEP/SOAT2/CEL/APOA5/APOA4/APOA1/NPC1L1/ABCG5/ENPP7
GO:0002448	mast cell mediated immunity	49	0.578839	2.18543	4.59e-06	0.000197154	0.000141371	2339	tags=37%	list=12%	signal=32%	LGALS9/FES/MILR1/FGR/STXBP2/GAB2/LAT2/FCER1G/HMOX1/VAMP8/IL4R/UNC13D/SYK/PIK3CD/SPHK2/CHGA/ADORA2B/ADGRE2
GO:0060452	positive regulation of cardiac muscle contraction	13	0.578274	1.53408	0.0486381	0.153928	0.110376	4909	tags=62%	list=26%	signal=46%	KCNQ1/RGS2/CHGA/UCN/ACE2/NOS1AP/MIR1-1/TRPM4
GO:1904526	regulation of microtubule binding	10	0.577746	1.44314	0.0732673	0.198483	0.142324	1323	tags=30%	list=7%	signal=28%	MAPRE3/MARK2/HSF1
GO:0034380	high-density lipoprotein particle assembly	16	0.576809	1.63902	0.0152514	0.0647728	0.046446	4389	tags=75%	list=23%	signal=58%	ABCA1/NR1H2/ABCA7/BMP1/LCAT/APOA2/PRKACA/ZDHHC8/APOA5/APOE/APOA4/APOA1
GO:1900119	positive regulation of execution phase of apoptosis	15	0.5767	1.60101	0.0176095	0.0722248	0.0517895	4925	tags=60%	list=26%	signal=45%	BAX/SIRT2/ST20/HSF1/TP53/FAP/RFPL1/ZC3H12A/BOK
GO:0006740	NADPH regeneration	18	0.576452	1.67073	0.0119186	0.0545677	0.0391283	2714	tags=50%	list=14%	signal=43%	PGD/PGAM1/G6PD/TKT/TALDO1/IDH1/H6PD/PGLS/TP53
GO:0019336	phenol-containing compound catabolic process	10	0.576253	1.43941	0.0772277	0.204979	0.146982	1930	tags=30%	list=10%	signal=27%	COMT/FAH/MAOA
GO:0097152	mesenchymal cell apoptotic process	13	0.576157	1.52846	0.0486381	0.153928	0.110376	6248	tags=69%	list=33%	signal=47%	PAX8/MSX1/HNF1B/ETV6/POU3F4/BMP7/SOX9/TBX1/PAX2
GO:0048143	astrocyte activation	27	0.575637	1.87589	0.0009292	0.00914333	0.00655631	1666	tags=33%	list=9%	signal=30%	FPR2/LRP1/IL1B/C5AR1/GRN/AGER/C1QA/LDLR/TREM2
GO:0006337	nucleosome disassembly	16	0.574484	1.63241	0.0161229	0.0673999	0.0483297	2219	tags=44%	list=12%	signal=39%	NFE2/SMARCD3/ARID1A/HMGA1/SMARCD2/SMARCA4/SMARCB1
GO:0060346	bone trabecula formation	10	0.574397	1.43477	0.0811881	0.210918	0.151241	6373	tags=80%	list=33%	signal=53%	FBN2/THBS3/WNT10B/PPARGC1B/GREM1/SFRP1/CHAD/COL1A1
GO:0031663	lipopolysaccharide-mediated signaling pathway	59	0.574334	2.26322	8.47e-07	5.53e-05	3.96e-05	2240	tags=41%	list=12%	signal=36%	TRIB1/SASH1/CD14/IL1B/LILRA2/LY86/PTAFR/CD180/HCK/CD36/TLR4/CACTIN/SCARB1/LY96/AKT1/TICAM1/TLR2/IL18/MAPK3/IRAK1/NFKBIA/PRKCA/SCIMP/CCL2
GO:0031665	negative regulation of lipopolysaccharide-mediated signaling pathway	13	0.574215	1.52331	0.0525292	0.161995	0.11616	787	tags=23%	list=4%	signal=22%	TRIB1/LILRA2/CACTIN
GO:0021889	olfactory bulb interneuron differentiation	12	0.573645	1.47721	0.0653465	0.185018	0.132669	5206	tags=58%	list=27%	signal=42%	ARX/UNCX/DLX5/SALL3/ATF5/WNT5A/ERBB4
GO:1902895	positive regulation of pri-miRNA transcription by RNA polymerase II	40	0.57356	2.06725	7.37e-05	0.00146237	0.00104861	4116	tags=62%	list=22%	signal=49%	PPARG/EGR1/SPI1/FOS/KLF4/IL10/SRF/SREBF1/PRL/RELA/ATOH8/FOSL1/TERT/SMARCA4/SMAD1/STAT3/JUN/BMP2/TP53/SMAD6/TNF/SREBF2/WT1/NGFR/FOXO3
GO:1902510	regulation of apoptotic DNA fragmentation	11	0.573273	1.45586	0.0708661	0.194032	0.139133	1323	tags=27%	list=7%	signal=25%	BAX/ST20/HSF1
GO:0033197	response to vitamin E	11	0.572858	1.45481	0.0708661	0.194032	0.139133	2672	tags=36%	list=14%	signal=31%	PPARG/CAT/ALAD/LEP
GO:2000659	regulation of interleukin-1-mediated signaling pathway	10	0.572762	1.43069	0.0851485	0.217694	0.1561	1513	tags=50%	list=8%	signal=46%	MIR21/IL1R2/IL1RN/MIR27A/IL1R1
GO:0051547	regulation of keratinocyte migration	13	0.572761	1.51945	0.0564202	0.168944	0.121143	2678	tags=38%	list=14%	signal=33%	HBEGF/ADAM9/MMP9/IQSEC1/HAS2
GO:0097623	potassium ion export across plasma membrane	18	0.572375	1.65892	0.0132347	0.0588659	0.0422104	1310	tags=28%	list=7%	signal=26%	MIR21/KCNE1/KCNQ1/KCNE3/KCNIP2
GO:0045989	positive regulation of striated muscle contraction	15	0.571905	1.58769	0.0202291	0.0791923	0.0567856	4909	tags=60%	list=26%	signal=45%	KCNQ1/RGS2/CHGA/UCN/ACE2/NOS1AP/MIR1-1/GSTO1/TRPM4
GO:0006735	NADH regeneration	27	0.570963	1.86066	0.00110618	0.0103741	0.00743888	4269	tags=59%	list=22%	signal=46%	HK3/PGAM1/PKM/ALDOA/HK2/ENO1/GAPDH/TPI1/PFKL/FOXK2/PGAM2/GCK/ENO3/PGK1/GAPDHS/HK1
GO:0061621	canonical glycolysis	27	0.570963	1.86066	0.00110618	0.0103741	0.00743888	4269	tags=59%	list=22%	signal=46%	HK3/PGAM1/PKM/ALDOA/HK2/ENO1/GAPDH/TPI1/PFKL/FOXK2/PGAM2/GCK/ENO3/PGK1/GAPDHS/HK1
GO:0061718	glucose catabolic process to pyruvate	27	0.570963	1.86066	0.00110618	0.0103741	0.00743888	4269	tags=59%	list=22%	signal=46%	HK3/PGAM1/PKM/ALDOA/HK2/ENO1/GAPDH/TPI1/PFKL/FOXK2/PGAM2/GCK/ENO3/PGK1/GAPDHS/HK1
GO:0032836	glomerular basement membrane development	10	0.570082	1.42399	0.0891089	0.224651	0.161089	7678	tags=90%	list=40%	signal=54%	SULF2/MPV17/LAMB2/NID1/WT1/COL4A4/MYO1E/COL4A3/SULF1
GO:1905153	regulation of membrane invagination	16	0.57006	1.61984	0.0190278	0.0760636	0.0545422	1666	tags=38%	list=9%	signal=34%	PPARG/CD36/F2RL1/ABCA7/RAB31/TREM2
GO:0043950	positive regulation of cAMP-mediated signaling	19	0.569991	1.69156	0.0064955	0.0367007	0.0263166	7345	tags=68%	list=38%	signal=42%	GSK3A/FFAR4/PRKCA/UCN/GPR62/NOS1/ADCYAP1R1/OR51E2/ADCYAP1/GPR61/MRAP/GIP/SCT
GO:0043173	nucleotide salvage	13	0.569457	1.51069	0.0583658	0.171636	0.123073	1461	tags=38%	list=8%	signal=36%	NAPRT/AMPD3/UCKL1/AMPD2/UPP1
GO:0044241	lipid digestion	20	0.56942	1.72583	0.00831088	0.0434842	0.0311807	5247	tags=70%	list=27%	signal=51%	CD36/LDLR/LPCAT3/ARX/APOA2/LEP/SOAT2/CEL/APOA5/APOA4/APOA1/NPC1L1/ABCG5/ENPP7
GO:0072148	epithelial cell fate commitment	15	0.56895	1.57949	0.0213933	0.0815931	0.0585071	5248	tags=60%	list=27%	signal=44%	NOTCH1/RARA/ARX/PROX1/ESRP1/ATOH1/PDPN/NKX2-2/NR2F2
GO:0060253	negative regulation of glial cell proliferation	15	0.568781	1.57902	0.0213933	0.0815931	0.0585071	5567	tags=53%	list=29%	signal=38%	TSPO/NOTCH1/TERT/SKI/HES1/SOX10/SOX11/ADCYAP1
GO:0006002	fructose 6-phosphate metabolic process	12	0.568729	1.46455	0.0673267	0.188183	0.134939	1864	tags=42%	list=10%	signal=38%	HK3/FBP1/TALDO1/HK2/PFKL
GO:0042554	superoxide anion generation	35	0.568649	1.96911	0.000202883	0.00302481	0.00216897	4842	tags=54%	list=25%	signal=41%	FPR2/ITGAM/CYBA/F2RL1/GSTP1/NCF2/SYK/ITGB2/PRKCD/TYROBP/NCF1/NOXA1/GNAI2/NOX3/CYBB/NOX4/ACP5/ALOX12/PRG3
GO:0006958	complement activation classical pathway	36	0.568525	1.98669	0.000157215	0.00256567	0.00183974	3055	tags=33%	list=16%	signal=28%	CR1/C1QC/C1QB/C1RL/C1QA/CLU/IGHM/IGKC/IGHG1/IGLL1/C4B/SUSD4
GO:0002279	mast cell activation involved in immune response	48	0.568301	2.14486	1.61e-05	0.00047995	0.000344153	2339	tags=38%	list=12%	signal=33%	LGALS9/FES/MILR1/FGR/STXBP2/GAB2/LAT2/FCER1G/HMOX1/VAMP8/IL4R/UNC13D/SYK/PIK3CD/SPHK2/CHGA/ADORA2B/ADGRE2
GO:0046426	negative regulation of receptor signaling pathway via JAK-STAT	25	0.568127	1.83072	0.00178952	0.0144334	0.0103496	1710	tags=28%	list=9%	signal=26%	SOCS3/BCL3/HGS/SH2B3/SOCS1/PPP2R1A/MIRLET7E
GO:0044803	multi-organism membrane organization	11	0.567761	1.44186	0.0748031	0.20111	0.144208	2062	tags=45%	list=11%	signal=41%	NECTIN2/GAS6/CD4/HYAL2/CTSL
GO:0002921	negative regulation of humoral immune response	13	0.567519	1.50555	0.0603113	0.176142	0.126304	3752	tags=46%	list=20%	signal=37%	VSIG4/CR1/PTPN6/FOXJ1/SUSD4/FCGR2B
GO:0021892	cerebral cortex GABAergic interneuron differentiation	11	0.567135	1.44027	0.0748031	0.20111	0.144208	8293	tags=100%	list=43%	signal=57%	ARX/DLX1/RAC3/NKX2-1/DLX2/LHX6/CNTN2/DRD1/FEZF2/ASCL1/DRD2
GO:0030574	collagen catabolic process	46	0.566929	2.12016	2.08e-05	0.000582675	0.000417813	1557	tags=30%	list=8%	signal=28%	CTSD/ADAMTS2/FURIN/CTSB/MMP25/PHYKPL/MMP14/CST3/MMP17/ADAM15/MMP9/MMP19/PEPD/CTSK
GO:0090322	regulation of superoxide metabolic process	36	0.566856	1.98086	0.000166395	0.00268754	0.00192713	4154	tags=53%	list=22%	signal=41%	MIR21/FPR2/BST1/ITGAM/CD36/CYBA/F2RL1/GSTP1/SYK/ITGB2/PRKCD/TYROBP/SZT2/SIRT3/TNF/GNAI2/BMP7/ACP5/FBLN5
GO:0002455	humoral immune response mediated by circulating immunoglobulin	50	0.566623	2.15561	9.02e-06	0.000325823	0.000233635	3752	tags=40%	list=20%	signal=32%	CR1/C1QC/BCL3/C1QB/C1RL/C1QA/ZP3/CLU/PTPN6/IGHM/IGKC/IGHG1/IGLL1/C4B/HPX/FOXJ1/SUSD4/TNF/IGHA1/FCGR2B
GO:0071468	cellular response to acidic pH	12	0.56642	1.4586	0.0693069	0.191237	0.137128	5579	tags=50%	list=29%	signal=35%	SLC9A1/CHP1/RAB11B/TRPV1/PCK1/SLC38A3
GO:0071605	monocyte chemotactic protein-1 production	16	0.566214	1.60891	0.0196088	0.077562	0.0556166	1054	tags=38%	list=6%	signal=35%	IL1B/LGALS9/AGER/TRPV4/GSTP1/SYK
GO:0071637	regulation of monocyte chemotactic protein-1 production	16	0.566214	1.60891	0.0196088	0.077562	0.0556166	1054	tags=38%	list=6%	signal=35%	IL1B/LGALS9/AGER/TRPV4/GSTP1/SYK
GO:0046475	glycerophospholipid catabolic process	31	0.566111	1.90092	0.000833169	0.00851269	0.00610411	1193	tags=26%	list=6%	signal=24%	GDPD3/PLA2G15/PNPLA6/PLA2G7/ABHD16A/SCARB1/LDLR/PLA2G4A
GO:0051974	negative regulation of telomerase activity	11	0.565235	1.43545	0.0748031	0.20111	0.144208	3336	tags=55%	list=17%	signal=45%	PPARG/MEN1/SRC/PARP3/TP53/TEN1
GO:0046697	decidualization	25	0.564987	1.8206	0.00214387	0.0165607	0.011875	1744	tags=32%	list=9%	signal=29%	VDR/PTGS2/CTSB/BSG/PPARD/JUNB/MAPK3/MEN1
GO:0050872	white fat cell differentiation	14	0.564783	1.53226	0.0312372	0.107358	0.0769822	1275	tags=29%	list=7%	signal=27%	PPARG/FFAR4/CEBPA/CTBP2
GO:0030214	hyaluronan catabolic process	14	0.564668	1.53195	0.0318211	0.10878	0.0780019	6251	tags=57%	list=33%	signal=39%	LYVE1/SLC9A1/CHP1/HYAL2/HYAL1/HEXB/CEMIP/GUSB
GO:0060674	placenta blood vessel development	33	0.564088	1.93967	0.000491746	0.00595562	0.00427054	3049	tags=42%	list=16%	signal=36%	SOCS3/SPINT1/FZD5/ARID1A/VASH1/AKT1/JUNB/FOSL1/HS6ST1/PLCD3/PKD1/NOTCH2/NSDHL/PLG
GO:2001053	regulation of mesenchymal cell apoptotic process	12	0.56372	1.45165	0.0712871	0.195018	0.13984	6248	tags=67%	list=33%	signal=45%	PAX8/MSX1/HNF1B/POU3F4/BMP7/SOX9/TBX1/PAX2
GO:0019400	alditol metabolic process	25	0.563648	1.81629	0.00232105	0.0176521	0.0126576	2760	tags=44%	list=14%	signal=38%	DYSF/DGAT2/TKFC/PCK2/PLA2G4A/GALK1/TPI1/GK/PGP/LEP/PDXP
GO:0046185	aldehyde catabolic process	12	0.562984	1.44975	0.0732673	0.198483	0.142324	3124	tags=50%	list=16%	signal=42%	PNKD/ALDH3B1/AKR1A1/AGXT2/PDXP/AGXT
GO:0002828	regulation of type 2 immune response	31	0.562863	1.89001	0.000907641	0.00900042	0.00645384	2451	tags=35%	list=13%	signal=31%	CCR2/HLX/BCL6/NOD2/NLRP3/RARA/IL4R/IL18/STAT6/IL27RA/CD74
GO:0033003	regulation of mast cell activation	44	0.562699	2.07089	2.91e-05	0.000766415	0.000549565	2339	tags=41%	list=12%	signal=36%	LGALS9/NECTIN2/FES/MILR1/FGR/STXBP2/GAB2/FCER1G/HMOX1/VAMP8/IL4R/UNC13D/SYK/CD300LF/SPHK2/PLSCR1/ADORA2B/ADGRE2
GO:0044539	long-chain fatty acid import into cell	16	0.56227	1.59771	0.0219328	0.08286	0.0594156	3229	tags=56%	list=17%	signal=47%	ACSL1/THBS1/CD36/SLC27A1/IRS2/AKT1/AKT2/SLC27A4/SLC27A5
GO:0140354	lipid import into cell	16	0.56227	1.59771	0.0219328	0.08286	0.0594156	3229	tags=56%	list=17%	signal=47%	ACSL1/THBS1/CD36/SLC27A1/IRS2/AKT1/AKT2/SLC27A4/SLC27A5
GO:0045725	positive regulation of glycogen biosynthetic process	14	0.561855	1.52432	0.0485437	0.153782	0.110271	2781	tags=43%	list=15%	signal=37%	IRS2/IRS1/AKT1/AKT2/INSR/GCK
GO:2000543	positive regulation of gastrulation	13	0.561454	1.48946	0.0661479	0.186052	0.13341	6945	tags=77%	list=36%	signal=49%	SCX/MIR150/WNT3A/MIR1-1/OSR1/FOXA2/TENM4/OTX2/LHX1/RACK1
GO:0038003	opioid receptor signaling pathway	12	0.561304	1.44543	0.0752475	0.201965	0.144821	7932	tags=92%	list=41%	signal=54%	OGFR/SYP/OPRL1/PPP1R9B/SIGMAR1/ADCY8/OGFRL1/NPBWR1/NPBWR2/OPRD1/OPRK1
GO:0060397	growth hormone receptor signaling pathway via JAK-STAT	13	0.561115	1.48856	0.0661479	0.186052	0.13341	3440	tags=46%	list=18%	signal=38%	JAK3/PRL/STAT6/STAT3/STAT5A/GH1
GO:0042402	cellular biogenic amine catabolic process	21	0.560538	1.71596	0.00470119	0.028719	0.0205932	3731	tags=33%	list=19%	signal=27%	SAT2/HAAO/HNMT/SMOX/CHDH/AFMID/IDO1
GO:2000191	regulation of fatty acid transport	26	0.560418	1.81863	0.00275522	0.0200482	0.0143758	1870	tags=31%	list=10%	signal=28%	IL1B/THBS1/IRS2/NTSR1/P2RX4/SYK/AKT1/AKT2
GO:0002830	positive regulation of type 2 immune response	16	0.560325	1.59218	0.0222233	0.083544	0.0599061	2451	tags=38%	list=13%	signal=33%	NOD2/NLRP3/RARA/IL4R/IL18/CD74
GO:1902285	semaphorin-plexin signaling pathway involved in neuron projection guidance	13	0.559907	1.48535	0.0661479	0.186052	0.13341	4786	tags=62%	list=25%	signal=46%	PLXND1/PLXNB2/PLXNA2/PLXNB1/NRP2/PLXNB3/PLXNC1/PLXNA3
GO:0061307	cardiac neural crest cell differentiation involved in heart development	11	0.559203	1.42013	0.0846457	0.217078	0.155658	6485	tags=82%	list=34%	signal=54%	MAPK3/JAG1/SEMA3C/HES1/BMP7/BMP4/TWIST1/PITX2/HAND2
GO:0061308	cardiac neural crest cell development involved in heart development	11	0.559203	1.42013	0.0846457	0.217078	0.155658	6485	tags=82%	list=34%	signal=54%	MAPK3/JAG1/SEMA3C/HES1/BMP7/BMP4/TWIST1/PITX2/HAND2
GO:0034134	toll-like receptor 2 signaling pathway	15	0.559159	1.55231	0.024595	0.0900455	0.064568	2923	tags=53%	list=15%	signal=45%	CYBA/F2RL1/TLR6/PIK3AP1/TLR2/IRAK1/TLR1/TNIP2
GO:0031223	auditory behavior	12	0.558582	1.43842	0.0811881	0.210918	0.151241	4953	tags=42%	list=26%	signal=31%	SLC1A3/NEUROG1/SHANK3/NRXN2/FOXP2
GO:0031282	regulation of guanylate cyclase activity	13	0.558143	1.48067	0.0700389	0.192344	0.137922	7921	tags=85%	list=41%	signal=50%	RCVRN/ADORA2B/RD3/GUCA2B/NOS1/GUCA2A/PDZD3/NOS3/HPCA/NOS2/GUCA1C
GO:0045602	negative regulation of endothelial cell differentiation	12	0.557963	1.43682	0.0811881	0.210918	0.151241	4188	tags=58%	list=22%	signal=46%	ACVRL1/FOXJ2/VEGFA/JAG1/ID1/NOTCH4/MIR1-1
GO:0034114	regulation of heterotypic cell-cell adhesion	26	0.557668	1.8097	0.0030711	0.0215617	0.0154611	1828	tags=35%	list=10%	signal=31%	IL1RN/IL1B/FLOT1/KLF4/IL10/AGER/MIR221/MYADM/MAPK7
GO:1902915	negative regulation of protein polyubiquitination	11	0.557647	1.41618	0.0846457	0.217078	0.155658	4558	tags=55%	list=24%	signal=42%	DYSF/GPS2/PARP10/OTUB1/OTUB2/MIR138-2
GO:0032757	positive regulation of interleukin-8 production	54	0.557437	2.15407	1.12e-05	0.000365852	0.000262338	2721	tags=48%	list=14%	signal=41%	CD14/HSPA1A/HSPA1B/IL1B/LGALS9/FFAR2/NOD2/FCN1/PYCARD/TLR7/TLR4/TLR5/MYD88/F2RL1/SYK/RELA/MAVS/ZNF580/TLR2/TLR8/HYAL2/APOA2/CD74/STAT3/TLR1/PRKD2
GO:0045923	positive regulation of fatty acid metabolic process	37	0.557385	1.96125	0.000290448	0.00400517	0.00287195	4663	tags=54%	list=24%	signal=41%	PPARG/IL1B/ABCD1/PTGS2/IRS2/NR1H2/MID1IP1/PPARD/IRS1/AKT2/CD74/MIR182/AVP/MLXIPL/CPT1A/NR1H3/APOA5/APOA4/APOA1/ADIPOQ
GO:0071073	positive regulation of phospholipid biosynthetic process	12	0.557179	1.4348	0.0831683	0.214321	0.153681	668	tags=17%	list=3%	signal=16%	FPR2/ZP3
GO:1903019	negative regulation of glycoprotein metabolic process	22	0.557072	1.73068	0.00562963	0.0328832	0.0235792	2106	tags=27%	list=11%	signal=24%	HBEGF/JAK3/CST3/ABCA7/ACOT8/PTX3
GO:0060716	labyrinthine layer blood vessel development	20	0.557071	1.6884	0.0113461	0.0529705	0.037983	3500	tags=45%	list=18%	signal=37%	FZD5/VASH1/AKT1/JUNB/HS6ST1/PLCD3/NSDHL/PLG/HES1
GO:0010752	regulation of cGMP-mediated signaling	13	0.556405	1.47606	0.0700389	0.192344	0.137922	7735	tags=85%	list=40%	signal=50%	THBS1/PTK2B/ADORA2B/NPPC/MTNR1B/PDE2A/NPR1/PDZD3/PDE10A/PDE11A/RUNDC3A
GO:0042092	type 2 immune response	39	0.55639	1.98496	0.000184838	0.00287646	0.00206259	2001	tags=33%	list=10%	signal=30%	CCR2/BCL3/HLX/BCL6/NOD2/IL10/NLRP3/RARA/IL4R/IL18/STAT6/BATF/IL27RA
GO:1905048	regulation of metallopeptidase activity	29	0.556258	1.83989	0.00147176	0.0128248	0.00919612	1660	tags=21%	list=9%	signal=19%	MIR21/LRP1/TIMP2/TIMP1/MIR24-2/MAPK3
GO:0032755	positive regulation of interleukin-6 production	84	0.556002	2.331	5.58e-08	7e-06	5.02e-06	2601	tags=44%	list=14%	signal=38%	SIGLEC16/LILRA5/IL1B/LGALS9/LILRB2/NOD2/LILRA2/PYCARD/IL17RA/EREG/IL6R/CD36/TLR7/POU2F2/AGER/TLR4/FCER1G/MYD88/CYBA/CARD9/F2RL1/TLR6/SYK/MAVS/TICAM1/ARHGEF2/TLR2/TLR8/TYROBP/AIF1/HYAL2/SCIMP/ADORA2B/CD74/STAT3/POU2AF1/TLR1
GO:0030207	chondroitin sulfate catabolic process	14	0.555868	1.50808	0.0543689	0.16512	0.118401	5298	tags=57%	list=28%	signal=41%	IDUA/VCAN/ARSB/CSPG4/BGN/HYAL1/HEXB/CSPG5
GO:1903960	negative regulation of anion transmembrane transport	15	0.555865	1.54317	0.0275056	0.0974118	0.0698501	1946	tags=40%	list=10%	signal=36%	SLC43A2/THBS1/IRS2/AKT1/AKT2/RGS2
GO:0034505	tooth mineralization	23	0.555803	1.74645	0.00509498	0.0303988	0.0217978	2303	tags=26%	list=12%	signal=23%	FAM20A/FAM20C/TCIRG1/NECTIN1/CNNM4/ALPL
GO:0042448	progesterone metabolic process	17	0.555749	1.58221	0.0216887	0.0821806	0.0589284	1338	tags=24%	list=7%	signal=22%	EGR1/ADM/SRD5A1/STARD3
GO:0046339	diacylglycerol metabolic process	25	0.55568	1.79061	0.00306519	0.0215439	0.0154483	1229	tags=36%	list=6%	signal=34%	PLA2G15/DAGLA/PNPLA2/DGAT2/ANG/PGS1/DGAT1/DGKZ/DGKG
GO:0090336	positive regulation of brown fat cell differentiation	17	0.555359	1.5811	0.0216887	0.0821806	0.0589284	2180	tags=41%	list=11%	signal=37%	PTGS2/PIM1/TFE3/FFAR4/ZBTB7B/RREB1/METRNL
GO:0051004	regulation of lipoprotein lipase activity	23	0.555343	1.745	0.00523553	0.0309773	0.0222126	4389	tags=52%	list=23%	signal=40%	FURIN/NR1H2/SORT1/PCSK5/MIR182/GPIHBP1/NR1H3/APOA5/APOC3/APOA4/LPL/APOA1
GO:2001212	regulation of vasculogenesis	16	0.555191	1.57759	0.0254187	0.0922691	0.0661624	586	tags=19%	list=3%	signal=18%	ADM/RIN2/RRAS
GO:0060456	positive regulation of digestive system process	13	0.554368	1.47066	0.0700389	0.192344	0.137922	5922	tags=62%	list=31%	signal=43%	NR1H2/SLC22A5/LPCAT3/OPRL1/OXT/TRPV1/ENPP7/TAC1
GO:0070885	negative regulation of calcineurin-NFAT signaling cascade	15	0.554325	1.53889	0.0277967	0.0982251	0.0704333	3329	tags=40%	list=17%	signal=33%	HOMER3/CHP1/MAPK7/HOMER2/RCAN1/MYOZ1
GO:0106057	negative regulation of calcineurin-mediated signaling	15	0.554325	1.53889	0.0277967	0.0982251	0.0704333	3329	tags=40%	list=17%	signal=33%	HOMER3/CHP1/MAPK7/HOMER2/RCAN1/MYOZ1
GO:0042953	lipoprotein transport	16	0.554098	1.57449	0.0271617	0.0966057	0.0692721	445	tags=19%	list=2%	signal=18%	PPARG/LRP1/CD36
GO:0002029	desensitization of G protein-coupled receptor signaling pathway	19	0.553928	1.64389	0.0091603	0.0457729	0.0328219	4383	tags=47%	list=23%	signal=37%	ADM/ARRB2/DNM2/GRK2/UBQLN2/ARRB1/DNM1/NECAB2/APLN
GO:0022401	negative adaptation of signaling pathway	19	0.553928	1.64389	0.0091603	0.0457729	0.0328219	4383	tags=47%	list=23%	signal=37%	ADM/ARRB2/DNM2/GRK2/UBQLN2/ARRB1/DNM1/NECAB2/APLN
GO:0046627	negative regulation of insulin receptor signaling pathway	33	0.553728	1.90405	0.000744637	0.00783339	0.00561701	1368	tags=30%	list=7%	signal=28%	SOCS3/IL1B/GSK3A/GRB10/PTPRE/RELA/IRS1/TSC2/SOCS1/PRKCD
GO:0042368	vitamin D biosynthetic process	12	0.55288	1.42373	0.0831683	0.214321	0.153681	158	tags=25%	list=1%	signal=25%	CYP27A1/IL1B/VDR
GO:0046320	regulation of fatty acid oxidation	31	0.552623	1.85563	0.0015436	0.0131622	0.00943807	2336	tags=32%	list=12%	signal=28%	PPARG/ABCD1/PDK4/ACADVL/DGAT2/IRS2/IRS1/AKT1/AKT2/MFSD2A
GO:0061430	bone trabecula morphogenesis	13	0.552124	1.4647	0.0719844	0.196254	0.140726	6373	tags=77%	list=33%	signal=51%	FBN2/SBNO2/THBS3/PLXNB1/WNT10B/PPARGC1B/GREM1/SFRP1/CHAD/COL1A1
GO:0035358	regulation of peroxisome proliferator activated receptor signaling pathway	13	0.552073	1.46457	0.0719844	0.196254	0.140726	3057	tags=38%	list=16%	signal=32%	CITED2/STARD10/ALOX15B/LEP/GPS2
GO:0032418	lysosome localization	74	0.552031	2.27888	3.41e-07	3.07e-05	2.2e-05	2968	tags=42%	list=16%	signal=36%	LGALS9/FES/MILR1/BLOC1S1/LAMTOR1/FGR/STXBP2/GAB2/RAB34/LAT2/FCER1G/HMOX1/DEF8/VAMP8/IL4R/TFEB/UNC13D/PLEKHM1/SYK/PLEKHM2/SNAPIN/PIK3CD/KXD1/SPHK2/CHGA/ADORA2B/ADGRE2/BORCS6/RAB3A/MAP6/FLCN
GO:0033004	negative regulation of mast cell activation	12	0.552025	1.42153	0.0851485	0.217694	0.1561	1553	tags=33%	list=8%	signal=31%	LGALS9/MILR1/HMOX1/CD300LF
GO:0052372	modulation by symbiont of entry into host	44	0.551746	2.03058	5.19e-05	0.00113662	0.000815024	3541	tags=48%	list=18%	signal=39%	IFITM3/LGALS9/NECTIN2/FCN1/TRIM25/LGALS1/TRIM8/CXCL8/CD4/P4HB/IFITM2/EXOC7/PTX3/TRIM26/TRIM14/CD74/GSN/TRIM11/FCN3/TRIM27/TRIM21
GO:1901186	positive regulation of ERBB signaling pathway	37	0.551647	1.94106	0.000366998	0.00472298	0.00338666	2739	tags=41%	list=14%	signal=35%	HBEGF/SHKBP1/GPER1/EREG/ARAP1/PLAUR/DOK1/AKT1/MMP9/NCF1/TGFA/PDE6G/PTK6/HIP1/RTN4
GO:0010042	response to manganese ion	19	0.55161	1.63701	0.00973731	0.0476336	0.0341561	1005	tags=32%	list=5%	signal=30%	TSPO/PTGS2/ADAM9/A3GALT2/ATP13A2/BACE1
GO:1905523	positive regulation of macrophage migration	25	0.55142	1.77688	0.00366794	0.0244887	0.0175599	1666	tags=36%	list=9%	signal=33%	C3AR1/C5AR1/THBS1/MMP14/TRPV4/CSF1R/P2RX4/MAPK3/TREM2
GO:0045742	positive regulation of epidermal growth factor receptor signaling pathway	35	0.550545	1.90642	0.000510478	0.00606881	0.0043517	2709	tags=40%	list=14%	signal=34%	HBEGF/SHKBP1/GPER1/EREG/ARAP1/PLAUR/DOK1/AKT1/MMP9/NCF1/TGFA/PDE6G/PTK6/HIP1
GO:0045730	respiratory burst	32	0.550404	1.87845	0.000883901	0.00881971	0.00632426	3802	tags=47%	list=20%	signal=38%	SLC11A1/NCF4/GRN/PGAM1/HCK/CYBA/NCF2/PIK3CD/NCF1/INSR/NOXA1/SLAMF8/IGHA1/CYBB/RAC2
GO:0032373	positive regulation of sterol transport	29	0.550379	1.82044	0.00177173	0.0143262	0.0102727	5268	tags=72%	list=28%	signal=53%	CES1/LRP1/ABCA1/NR1H2/EEPD1/ABCA7/NFKBIA/LPCAT3/PLTP/GPS2/ZDHHC8/NR1H3/APOE/ANXA2/LIPG/APOA1/ADIPOQ/PON1/SCP2D1/ENPP7/ABCG1
GO:0032376	positive regulation of cholesterol transport	29	0.550379	1.82044	0.00177173	0.0143262	0.0102727	5268	tags=72%	list=28%	signal=53%	CES1/LRP1/ABCA1/NR1H2/EEPD1/ABCA7/NFKBIA/LPCAT3/PLTP/GPS2/ZDHHC8/NR1H3/APOE/ANXA2/LIPG/APOA1/ADIPOQ/PON1/SCP2D1/ENPP7/ABCG1
GO:0006558	L-phenylalanine metabolic process	11	0.55022	1.39732	0.100394	0.241761	0.173357	3087	tags=45%	list=16%	signal=38%	PCBD1/FAH/IL4I1/ASRGL1/HPD
GO:0006559	L-phenylalanine catabolic process	11	0.55022	1.39732	0.100394	0.241761	0.173357	3087	tags=45%	list=16%	signal=38%	PCBD1/FAH/IL4I1/ASRGL1/HPD
GO:1902221	erythrose 4-phosphate/phosphoenolpyruvate family amino acid metabolic process	11	0.55022	1.39732	0.100394	0.241761	0.173357	3087	tags=45%	list=16%	signal=38%	PCBD1/FAH/IL4I1/ASRGL1/HPD
GO:1902222	erythrose 4-phosphate/phosphoenolpyruvate family amino acid catabolic process	11	0.55022	1.39732	0.100394	0.241761	0.173357	3087	tags=45%	list=16%	signal=38%	PCBD1/FAH/IL4I1/ASRGL1/HPD
GO:0061615	glycolytic process through fructose-6-phosphate	29	0.550079	1.81945	0.00180923	0.014501	0.0103981	3278	tags=52%	list=17%	signal=43%	HK3/PGAM1/PKM/ALDOA/HK2/ENO1/GALK1/GAPDH/TPI1/PFKL/FOXK2/PGAM2/GCK/ENO3/PGK1
GO:1900745	positive regulation of p38MAPK cascade	29	0.549492	1.81751	0.00182798	0.0145782	0.0104535	4910	tags=59%	list=26%	signal=44%	SASH1/IL1B/AGER/SPHK1/MINK1/GADD45B/VEGFA/NCF1/EMC10/GADD45A/BMP2/LEP/MAP3K3/GDF6/GADD45G/RELL2/ZC3H12A
GO:0070278	extracellular matrix constituent secretion	11	0.54919	1.3947	0.100394	0.241761	0.173357	2834	tags=45%	list=15%	signal=39%	ENG/TNFRSF1A/NOTCH1/TNFRSF1B/CREB3L1
GO:1900115	extracellular regulation of signal transduction	12	0.549188	1.41423	0.0871287	0.2212	0.158614	4512	tags=58%	list=24%	signal=45%	LRPAP1/FBN2/NRROS/ZNF653/NBL1/GREM1/CER1
GO:1900116	extracellular negative regulation of signal transduction	12	0.549188	1.41423	0.0871287	0.2212	0.158614	4512	tags=58%	list=24%	signal=45%	LRPAP1/FBN2/NRROS/ZNF653/NBL1/GREM1/CER1
GO:0042635	positive regulation of hair cycle	13	0.548732	1.45571	0.0719844	0.196254	0.140726	7494	tags=77%	list=39%	signal=47%	TRADD/TERT/WNT10B/TNF/NUMA1/WNT5A/KRT17/FST/GAL/MSX2
GO:1902893	regulation of pri-miRNA transcription by RNA polymerase II	51	0.548702	2.10859	1.89e-05	0.000544803	0.000390656	3351	tags=49%	list=18%	signal=41%	PPARG/EGR1/LILRB4/SPI1/FOS/KLF4/IL10/SRF/SREBF1/PPARD/HDAC4/PRL/RELA/ATOH8/FOSL1/TERT/SMARCA4/SMAD1/STAT3/JUN/BMP2/TP53/SMAD6/TNF/SREBF2
GO:0006739	NADP metabolic process	35	0.548643	1.89983	0.000566676	0.00648383	0.0046493	2781	tags=43%	list=15%	signal=37%	DCXR/PGD/PGAM1/G6PD/TKT/TP53I3/NADK/TALDO1/IDH1/H6PD/PGLS/NUDT17/ME1/TP53/GCK
GO:0030949	positive regulation of vascular endothelial growth factor receptor signaling pathway	16	0.548598	1.55886	0.0504854	0.157977	0.113279	3789	tags=44%	list=20%	signal=35%	IL1B/GRB10/ITGA5/MIR296/PRKD2/ARNT/FGF18
GO:0032753	positive regulation of interleukin-4 production	24	0.548387	1.74526	0.00485999	0.0293804	0.0210675	1577	tags=33%	list=8%	signal=31%	LGALS9/CEBPB/NLRP3/FCER1G/RARA/ZP3/SYK/SASH3
GO:0003157	endocardium development	11	0.548237	1.39228	0.104331	0.247882	0.177746	3606	tags=45%	list=19%	signal=37%	NRG1/NOTCH1/SOX17/PROX1/STK3
GO:0002283	neutrophil activation involved in immune response	477	0.548068	2.88793	1e-10	4.16e-08	2.98e-08	2124	tags=36%	list=11%	signal=33%	HP/RNASE2/S100A9/TNFAIP6/PADI2/CR1/MCEMP1/FOLR3/LILRA3/SERPINB10/CD14/SIGLEC9/FPR2/S100A12/HSPA1A/HSPA1B/SLC11A1/LILRB3/QPCT/QSOX1/CD33/CFP/CDA/CTSD/FPR1/ANPEP/LILRB2/C3AR1/HK3/FCGR2A/CD93/MGST1/BST1/SIRPA/NFAM1/C5AR1/GPR84/GM2A/PRAM1/OSCAR/RNASE3/TIMP2/SIGLEC5/DOK3/CFD/LRG1/PYGL/ITGAM/FCN1/LILRA2/S100A8/FCAR/ALDH3B1/PYCARD/ALOX5/LAMTOR1/NAPRT/GAA/FGR/STXBP2/GRN/VNN1/CANT1/ATP6V0A1/CRISPLD2/NCSTN…
GO:2000121	regulation of removal of superoxide radicals	12	0.547374	1.40956	0.0871287	0.2212	0.158614	4154	tags=58%	list=22%	signal=46%	MIR21/CD36/SZT2/SIRT3/TNF/BMP7/FBLN5
GO:0097242	amyloid-beta clearance	36	0.547263	1.91239	0.000440529	0.00543382	0.00389638	2446	tags=42%	list=13%	signal=36%	LRP1/LRPAP1/C5AR1/ITGAM/MARCO/CD36/SRF/ABCA7/LDLR/CLU/ITGB2/TREM2/MSR1/INSR/RAB11B
GO:0034377	plasma lipoprotein particle assembly	31	0.547161	1.83729	0.00188038	0.0149032	0.0106865	4389	tags=65%	list=23%	signal=50%	ABCA1/NR1H2/ABCA7/DGAT1/P4HB/PLAGL2/BMP1/LCAT/LPCAT3/APOA2/PRKACA/MFSD2A/SOAT2/ZDHHC8/ARF1/APOA5/APOE/APOC3/APOA4/APOA1
GO:0050667	homocysteine metabolic process	12	0.546874	1.40827	0.0891089	0.224651	0.161089	4057	tags=50%	list=21%	signal=39%	COMT/TST/MTHFR/CBS/MPST/NOX4
GO:0060732	positive regulation of inositol phosphate biosynthetic process	14	0.54657	1.48285	0.0660194	0.186052	0.13341	4124	tags=50%	list=22%	signal=39%	GPER1/PTAFR/NTSR1/P2RY6/AVPR1B/P2RY1/ADCYAP1R1
GO:0009111	vitamin catabolic process	14	0.546547	1.48279	0.0660194	0.186052	0.13341	8274	tags=93%	list=43%	signal=53%	MTHFS/PDXP/CYP4F12/CYP26B1/CYP2W1/CYP26C1/CYP4F3/CRABP1/FGF23/CYP26A1/CYP27B1/CYP4F2/CYP4F11
GO:0046131	pyrimidine ribonucleoside metabolic process	14	0.546168	1.48176	0.0660194	0.186052	0.13341	1461	tags=29%	list=8%	signal=26%	CDA/APOBEC3A/APOBEC3H/UPP1
GO:0046133	pyrimidine ribonucleoside catabolic process	14	0.546168	1.48176	0.0660194	0.186052	0.13341	1461	tags=29%	list=8%	signal=26%	CDA/APOBEC3A/APOBEC3H/UPP1
GO:0030540	female genitalia development	17	0.545954	1.55432	0.0261149	0.0937848	0.0672493	1826	tags=29%	list=10%	signal=27%	MERTK/BAX/SRD5A1/CYP19A1/RBP4
GO:0043312	neutrophil degranulation	474	0.54584	2.87881	1e-10	4.16e-08	2.98e-08	2124	tags=36%	list=11%	signal=33%	HP/RNASE2/S100A9/TNFAIP6/PADI2/CR1/MCEMP1/FOLR3/LILRA3/SERPINB10/CD14/SIGLEC9/FPR2/S100A12/HSPA1A/HSPA1B/SLC11A1/LILRB3/QPCT/QSOX1/CD33/CFP/CDA/CTSD/FPR1/ANPEP/LILRB2/C3AR1/HK3/FCGR2A/CD93/MGST1/BST1/SIRPA/NFAM1/C5AR1/GPR84/GM2A/PRAM1/OSCAR/RNASE3/TIMP2/SIGLEC5/DOK3/CFD/LRG1/PYGL/ITGAM/FCN1/S100A8/FCAR/ALDH3B1/PYCARD/ALOX5/LAMTOR1/NAPRT/GAA/FGR/STXBP2/GRN/VNN1/CANT1/ATP6V0A1/CRISPLD2/NCSTN/CTSB/N…
GO:0032986	protein-DNA complex disassembly	18	0.545776	1.58183	0.0251305	0.0916221	0.0656985	2219	tags=44%	list=12%	signal=39%	NFE2/SMARCD3/MYC/ARID1A/HMGA1/SMARCD2/SMARCA4/SMARCB1
GO:1902287	semaphorin-plexin signaling pathway involved in axon guidance	12	0.545724	1.40531	0.0930693	0.231713	0.166152	4786	tags=58%	list=25%	signal=44%	PLXND1/PLXNB2/PLXNA2/PLXNB1/PLXNB3/PLXNC1/PLXNA3
GO:0016338	calcium-independent cell-cell adhesion via plasma membrane cell-adhesion molecules	23	0.54549	1.71404	0.00664102	0.0372923	0.0267408	6473	tags=57%	list=34%	signal=37%	CLDN7/CLDN15/BMP2/CLDN23/CLDN9/CLDN3/CLDN11/CLDN19/CLDN10/CLDN6/CLDN5/CX3CL1/CLDN14
GO:0002716	negative regulation of natural killer cell mediated immunity	17	0.545327	1.55253	0.0493097	0.155515	0.111514	515	tags=18%	list=3%	signal=17%	LGALS9/LILRB1/ARRB2
GO:0035791	platelet-derived growth factor receptor-beta signaling pathway	14	0.545233	1.47922	0.0660194	0.186052	0.13341	2709	tags=29%	list=14%	signal=25%	LRP1/SRC/PDGFA/HIP1
GO:0010575	positive regulation of vascular endothelial growth factor production	28	0.545053	1.7886	0.00159718	0.0134239	0.00962574	453	tags=21%	list=2%	signal=21%	CYP1B1/IL1B/C3AR1/C5AR1/PTGS2/SULF2
GO:0043403	skeletal muscle tissue regeneration	36	0.544661	1.9033	0.000505291	0.00604617	0.00433547	3329	tags=39%	list=17%	signal=32%	DYSF/PTGFRN/PKM/PPARD/TARBP2/GPX1/BCL9/BIN3/MYOD1/ENO3/WNT10B/PAX7/FZD7/MYOZ1
GO:0045475	locomotor rhythm	15	0.544631	1.51198	0.0564202	0.168944	0.121143	2587	tags=33%	list=14%	signal=29%	EGR1/ZFHX3/MTA1/CIART/OPRL1
GO:0042532	negative regulation of tyrosine phosphorylation of STAT protein	16	0.544498	1.54721	0.0543689	0.16512	0.118401	1710	tags=31%	list=9%	signal=28%	SOCS3/SH2B3/SOCS1/PPP2R1A/MIRLET7E
GO:0099010	modification of postsynaptic structure	18	0.544307	1.57757	0.0251305	0.0916221	0.0656985	2987	tags=39%	list=16%	signal=33%	WASF1/CYFIP1/CTTNBP2/ITSN1/PFN1/TIAM1/BAIAP2
GO:0051043	regulation of membrane protein ectodomain proteolysis	23	0.54384	1.70886	0.0069924	0.0386546	0.0277177	1486	tags=35%	list=8%	signal=32%	IL1B/TIMP2/TIMP1/FURIN/IL10/ADAM9/SNX33/TNFRSF1B
GO:0060080	inhibitory postsynaptic potential	16	0.543419	1.54414	0.0543689	0.16512	0.118401	7639	tags=81%	list=40%	signal=49%	NTSR1/IGSF9B/UNC13B/NPAS4/DRD4/CHRNA4/RIMS1/GABRB3/ADORA2A/NLGN2/BDNF/ABAT/RIMS2
GO:0043371	negative regulation of CD4-positive alpha-beta T cell differentiation	21	0.543368	1.6634	0.00901604	0.0454725	0.0326065	786	tags=29%	list=4%	signal=27%	HLX/BCL6/JAK3/LOXL3/IL4R/ZBTB7B
GO:0051798	positive regulation of hair follicle development	12	0.543181	1.39876	0.0970297	0.237473	0.170282	8358	tags=83%	list=44%	signal=47%	TRADD/WNT10B/TNF/NUMA1/WNT5A/KRT17/FST/GAL/MSX2/HPSE
GO:0035994	response to muscle stretch	18	0.543011	1.57381	0.0257183	0.0929601	0.066658	3073	tags=39%	list=16%	signal=33%	FOS/SLC9A1/RELA/NFKBIA/SLC8A1/JUN/CAV3
GO:0047484	regulation of response to osmotic stress	14	0.54282	1.47268	0.0660194	0.186052	0.13341	1426	tags=43%	list=7%	signal=40%	YBX3/PTGS2/TRPV4/CLN3/MICU1/ARHGEF2
GO:0051127	positive regulation of actin nucleation	16	0.542749	1.54224	0.0543689	0.16512	0.118401	1911	tags=38%	list=10%	signal=34%	FMN1/WAS/WASF1/CYFIP1/WASF2/MAGEL2
GO:0097154	GABAergic neuron differentiation	14	0.542567	1.47199	0.0679612	0.18864	0.135266	8293	tags=93%	list=43%	signal=53%	ARX/HELT/INHBA/DLX1/RAC3/NKX2-1/DLX2/LHX6/CNTN2/DRD1/FEZF2/ASCL1/DRD2
GO:0002091	negative regulation of receptor internalization	15	0.542156	1.50511	0.0564202	0.168944	0.121143	2599	tags=40%	list=14%	signal=35%	LRPAP1/DLG4/ANKRD13D/SDCBP/UBQLN2/LRRTM1
GO:0070886	positive regulation of calcineurin-NFAT signaling cascade	15	0.541765	1.50402	0.0564202	0.168944	0.121143	3524	tags=40%	list=18%	signal=33%	NRG1/SLC9A1/CHERP/PTBP1/TNF/C10orf71
GO:0106058	positive regulation of calcineurin-mediated signaling	15	0.541765	1.50402	0.0564202	0.168944	0.121143	3524	tags=40%	list=18%	signal=33%	NRG1/SLC9A1/CHERP/PTBP1/TNF/C10orf71
GO:0002446	neutrophil mediated immunity	488	0.541319	2.8636	1e-10	4.16e-08	2.98e-08	2124	tags=35%	list=11%	signal=32%	HP/RNASE2/S100A9/TNFAIP6/PADI2/CR1/MCEMP1/FOLR3/LILRA3/SERPINB10/CD14/SIGLEC9/FPR2/S100A12/HSPA1A/HSPA1B/SLC11A1/LILRB3/QPCT/QSOX1/CD33/CFP/CDA/CTSD/FPR1/ANPEP/LILRB2/C3AR1/HK3/FCGR2A/CD93/MGST1/BST1/SIRPA/NFAM1/C5AR1/GPR84/GM2A/PRAM1/OSCAR/RNASE3/TIMP2/SIGLEC5/DOK3/CFD/LRG1/PYGL/ITGAM/FCN1/S100A8/FCAR/ALDH3B1/PYCARD/ALOX5/LAMTOR1/NAPRT/GAA/FGR/STXBP2/GRN/VNN1/CANT1/ATP6V0A1/CRISPLD2/NCSTN/CTSB/N…
GO:0002827	positive regulation of T-helper 1 type immune response	20	0.540604	1.63849	0.0169943	0.0703351	0.0504345	2001	tags=40%	list=10%	signal=36%	CCR2/SLC11A1/IL1B/HLX/PLA2G4A/IL18/IL1R1/IL27RA
GO:0030322	stabilization of membrane potential	17	0.540569	1.53899	0.0493097	0.155515	0.111514	7018	tags=71%	list=37%	signal=45%	KCNK6/KCNK13/CHCHD10/KCNK15/KCNK4/KCNK3/KCNN4/KCNK12/KCNK7/KCNK1/KCNK5/KCNK16
GO:0035751	regulation of lysosomal lumen pH	13	0.540523	1.43393	0.0797665	0.208751	0.149687	2004	tags=38%	list=10%	signal=34%	GRN/TMEM175/SNAPIN/CLN3/CLN6
GO:0021984	adenohypophysis development	13	0.540375	1.43354	0.0817121	0.211677	0.151785	8293	tags=85%	list=43%	signal=48%	PROP1/BMP2/HES1/GHRHR/FGF8/GSX1/PITX2/GHRH/WNT4/POU1F1/DRD2
GO:0106070	regulation of adenylate cyclase-activating G protein-coupled receptor signaling pathway	13	0.540248	1.4332	0.0817121	0.211677	0.151785	4103	tags=46%	list=21%	signal=36%	GSK3A/PRKCA/OPRL1/GNAI2/APLP1/NOS1
GO:0051923	sulfation	16	0.540131	1.5348	0.0543689	0.16512	0.118401	788	tags=31%	list=4%	signal=30%	SULT1A2/SULT1A1/NDST1/SULT1B1/TPST1
GO:0010759	positive regulation of macrophage chemotaxis	18	0.539873	1.56472	0.0274819	0.0973817	0.0698285	3219	tags=44%	list=17%	signal=37%	C3AR1/C5AR1/THBS1/TRPV4/CSF1R/MAPK3/RARRES2/MDK
GO:0060711	labyrinthine layer development	48	0.539481	2.03609	8.07e-05	0.00155868	0.00111767	2038	tags=31%	list=11%	signal=28%	SOCS3/ST14/ADM/SPINT1/FZD5/IL10/ZFP36L1/VASH1/AKT1/JUNB/HS6ST1/GJB5/PLCD3/GRB2/SPINT2
GO:1903307	positive regulation of regulated secretory pathway	54	0.539352	2.08419	3.24e-05	0.00083303	0.000597333	3471	tags=43%	list=18%	signal=35%	ITGAM/FGR/GAB2/PTAFR/RAB3D/FCER1G/VAMP8/ZP3/IL4R/F2RL1/CDK5/UNC13D/SYK/ITGB2/SPHK2/DOC2B/ADORA2B/RAB3A/SYT4/UNC13B/ARF1/LAMP1/CDK5R2
GO:0048665	neuron fate specification	34	0.5393	1.86516	0.00114834	0.0106292	0.0076218	6955	tags=74%	list=36%	signal=47%	SUFU/OLIG3/LBX1/MNX1/HOXC10/LHX3/ISL2/NKX6-1/NKX6-2/ISL1/ESRP1/FEV/ATOH1/HOXD10/NTRK3/NKX2-2/GLI2/POU3F2/DMRTA2/SIX1/DBX1/FOXA1/DLL1/EYA1/EVX1
GO:0006956	complement activation	72	0.539281	2.20091	2.04e-07	2e-05	1.44e-05	3828	tags=42%	list=20%	signal=33%	VSIG4/CR1/C1QC/IL1B/CFP/C1QB/C3AR1/C5AR1/CFD/CR1L/FCN1/C1RL/C1QA/CLU/C5AR2/IGHM/MFAP4/IGKC/IGHG1/IGLL1/FCN2/C4B/CFHR4/PHB/SUSD4/FCN3/CD19/MASP1/IGHA1/F2
GO:0044764	multi-organism cellular process	17	0.539165	1.53499	0.0512821	0.159378	0.114284	2062	tags=41%	list=11%	signal=37%	NECTIN2/SIGLEC1/GAS6/TPCN2/CD4/HYAL2/CTSL
GO:0034116	positive regulation of heterotypic cell-cell adhesion	16	0.539149	1.53201	0.0543689	0.16512	0.118401	494	tags=25%	list=3%	signal=24%	IL1B/FLOT1/IL10/AGER
GO:1904996	positive regulation of leukocyte adhesion to vascular endothelial cell	22	0.539061	1.67473	0.00861072	0.0442314	0.0317165	1786	tags=41%	list=9%	signal=37%	MIR21/CCR2/ALOX5/PTAFR/ICAM1/RELA/ITGB2/FUT7/IRAK1
GO:0006911	phagocytosis engulfment	57	0.538962	2.11282	9.92e-06	0.000338252	0.000242547	2210	tags=42%	list=12%	signal=37%	PPARG/FCGR1A/ITGAM/ABCA1/MARCO/THBS1/CD36/FCER1G/F2RL1/ABCA7/SH3BP1/DOCK1/ITGB2/RAB31/MFGE8/RHOG/TREM2/IGHM/XKR8/IGKC/AIF1/MSR1/IGHG1/IGLL1
GO:0014912	negative regulation of smooth muscle cell migration	33	0.538581	1.85196	0.00138368	0.0122238	0.00876517	1184	tags=21%	list=6%	signal=20%	MIR21/TRIB1/MIR223/LRP1/PPARD/GSTP1/CORO1B
GO:0090022	regulation of neutrophil chemotaxis	32	0.538195	1.83678	0.00148198	0.0128787	0.00923482	1646	tags=28%	list=9%	signal=26%	DYSF/MIR223/C3AR1/BST1/C5AR1/CXCL8/MOSPD2/MPP1/C5AR2
GO:0010919	regulation of inositol phosphate biosynthetic process	16	0.538096	1.52901	0.0543689	0.16512	0.118401	4124	tags=50%	list=22%	signal=39%	GPER1/PTAFR/NTSR1/P2RY6/PTK2B/AVPR1B/P2RY1/ADCYAP1R1
GO:0035810	positive regulation of urine volume	14	0.537622	1.45857	0.0737864	0.199467	0.143029	3182	tags=36%	list=17%	signal=30%	EDNRB/HYAL2/OPRL1/HAS2/GNAI2
GO:0061684	chaperone-mediated autophagy	16	0.537617	1.52765	0.0543689	0.16512	0.118401	4551	tags=50%	list=24%	signal=38%	PLK3/CTSA/ATP13A2/CLU/BAG3/EEF1A2/SNRNP70/STUB1
GO:0042363	fat-soluble vitamin catabolic process	12	0.537544	1.38424	0.10495	0.248985	0.178537	8274	tags=92%	list=43%	signal=52%	CYP4F12/CYP26B1/CYP2W1/CYP26C1/CYP4F3/CRABP1/FGF23/CYP26A1/CYP27B1/CYP4F2/CYP4F11
GO:0046460	neutral lipid biosynthetic process	48	0.537504	2.02862	9.08e-05	0.00169348	0.00121433	1614	tags=33%	list=8%	signal=31%	ACSL1/PLA2G15/PNPLA2/DGAT2/SLC27A1/ANG/NR1H2/SREBF1/DGAT1/SCARB1/PCK2/LDLR/PLA2G4A/CTDNEP1/GPAT3/GK
GO:0046463	acylglycerol biosynthetic process	48	0.537504	2.02862	9.08e-05	0.00169348	0.00121433	1614	tags=33%	list=8%	signal=31%	ACSL1/PLA2G15/PNPLA2/DGAT2/SLC27A1/ANG/NR1H2/SREBF1/DGAT1/SCARB1/PCK2/LDLR/PLA2G4A/CTDNEP1/GPAT3/GK
GO:0042119	neutrophil activation	489	0.5375	2.8427	1e-10	4.16e-08	2.98e-08	2124	tags=36%	list=11%	signal=33%	HP/RNASE2/S100A9/TNFAIP6/PADI2/CR1/MCEMP1/FOLR3/LILRA3/SERPINB10/CD14/SIGLEC9/FPR2/S100A12/HSPA1A/HSPA1B/SLC11A1/LILRB3/QPCT/QSOX1/CD33/CFP/CDA/CTSD/FPR1/ANPEP/LILRB2/C3AR1/HK3/FCGR2A/CD93/MGST1/BST1/SIRPA/NFAM1/C5AR1/GPR84/GM2A/PRAM1/OSCAR/RNASE3/TIMP2/SIGLEC5/DOK3/CFD/LRG1/PYGL/ITGAM/FCN1/LILRA2/S100A8/FCAR/ALDH3B1/PYCARD/ALOX5/LAMTOR1/NAPRT/GAA/FGR/STXBP2/GRN/VNN1/CANT1/ATP6V0A1/CRISPLD2/NCSTN…
GO:0035988	chondrocyte proliferation	17	0.537497	1.53024	0.0512821	0.159378	0.114284	3362	tags=41%	list=18%	signal=34%	MIR21/MMP14/SIRT6/FGFR3/MUSTN1/IHH/SIX2
GO:0002719	negative regulation of cytokine production involved in immune response	24	0.536968	1.70892	0.00670463	0.0375109	0.0268976	2071	tags=38%	list=11%	signal=33%	BCL6/LILRB1/JAK3/IL10/CUEDC2/HMOX1/HFE/BST2/APOA2
GO:0045987	positive regulation of smooth muscle contraction	31	0.535558	1.79832	0.00268878	0.0195871	0.0140451	1155	tags=26%	list=6%	signal=24%	MIR21/GPER1/PTGS2/PTAFR/PROK2/SPHK1/SRF/TBXA2R
GO:0061082	myeloid leukocyte cytokine production	30	0.535401	1.79047	0.00277891	0.0201518	0.0144501	2451	tags=40%	list=13%	signal=35%	BCL6/LILRB1/GAS6/CD36/CUEDC2/TLR4/FCER1G/HMOX1/MAVS/TICAM1/CHGA/CD74
GO:0036230	granulocyte activation	495	0.535346	2.83458	1e-10	4.16e-08	2.98e-08	2124	tags=36%	list=11%	signal=32%	HP/RNASE2/S100A9/TNFAIP6/PADI2/CR1/MCEMP1/FOLR3/LILRA3/SERPINB10/CD14/SIGLEC9/FPR2/CCR2/S100A12/HSPA1A/HSPA1B/SLC11A1/LILRB3/QPCT/QSOX1/CD33/CFP/CDA/CTSD/FPR1/ANPEP/LILRB2/C3AR1/HK3/FCGR2A/CD93/MGST1/BST1/SIRPA/NFAM1/C5AR1/GPR84/GM2A/PRAM1/OSCAR/RNASE3/TIMP2/SIGLEC5/DOK3/CFD/LRG1/PYGL/ITGAM/FCN1/LILRA2/S100A8/FCAR/ALDH3B1/PYCARD/ALOX5/LAMTOR1/NAPRT/GAA/FGR/STXBP2/GRN/VNN1/CANT1/ATP6V0A1/CRISPLD2/…
GO:0120255	olefinic compound biosynthetic process	33	0.535045	1.8398	0.00153428	0.0131369	0.00941993	1591	tags=27%	list=8%	signal=25%	EGR1/ADM/GSTM1/ALOX5/ALOX15B/GSTP1/CYP19A1/STARD3/H6PD
GO:1900015	regulation of cytokine production involved in inflammatory response	62	0.53488	2.12015	5.02e-06	0.000209952	0.000150548	2090	tags=37%	list=11%	signal=33%	MIR21/IL1R2/PLD3/NOD2/SIRPA/ABCD1/PYCARD/ALOX5/IL17RA/MEFV/CUEDC2/TLR4/MYD88/GPSM3/TLR6/BAP1/MIR221/MIR197/TICAM1/CHID1/MIR222/ADCY7/IL17RC
GO:0045576	mast cell activation	61	0.534728	2.10301	6.68e-06	0.00025428	0.000182334	2339	tags=38%	list=12%	signal=33%	S100A12/LGALS9/NECTIN2/FES/MILR1/FGR/STXBP2/GAB2/LAT2/FCER1G/HMOX1/VAMP8/IL4R/UNC13D/NDRG1/SYK/PIK3CD/CD300LF/SPHK2/PLSCR1/CHGA/ADORA2B/ADGRE2
GO:0046466	membrane lipid catabolic process	36	0.534393	1.86742	0.000829782	0.00849166	0.00608903	1772	tags=28%	list=9%	signal=25%	CYP1B1/GM2A/NEU1/FUCA1/NAGA/GBA/SPHK1/PRKCD/GBA2/SMPD1
GO:0001696	gastric acid secretion	19	0.534202	1.58535	0.0155117	0.0655305	0.0469893	7576	tags=68%	list=40%	signal=41%	HRH2/KCNQ1/SGK1/OPRL1/UCN/OXT/TRPV1/NMU/PTGER3/CCKBR/SCT/TFF2/SLC9A4
GO:0036035	osteoclast development	18	0.53391	1.54744	0.0289515	0.101133	0.0725181	2600	tags=44%	list=14%	signal=38%	FAM20C/LILRB1/ATP6AP1/LRRK1/TYROBP/SIGLEC15/SRC/NOTCH2
GO:0072310	glomerular epithelial cell development	13	0.533898	1.41635	0.0933852	0.231868	0.166263	6132	tags=62%	list=32%	signal=42%	LAMB2/JAG1/NOTCH2/FOXJ1/BMP4/ADIPOQ/PODXL/MYO1E
GO:0033194	response to hydroperoxide	17	0.533637	1.51925	0.0512821	0.159378	0.114284	1992	tags=47%	list=10%	signal=42%	MGST1/CD36/DAPK1/PRKCD/GPX1/GPX3/AIF1/XRCC1
GO:0001963	synaptic transmission dopaminergic	26	0.533213	1.73034	0.00567873	0.0330197	0.0236771	6848	tags=58%	list=36%	signal=37%	PNKD/PTGS2/FLOT1/ARRB2/CDK5/RASD2/CRHBP/RAB3B/DRD4/PARK7/TH/PINK1/ADORA2A/DRD1/DRD3
GO:0086069	bundle of His cell to Purkinje myocyte communication	13	0.533106	1.41425	0.0933852	0.231868	0.166263	899	tags=15%	list=5%	signal=15%	DSC2/JUP
GO:0046717	acid secretion	43	0.532953	1.95097	0.000246888	0.00350909	0.00251623	693	tags=19%	list=4%	signal=18%	CES1/HRH2/KCNQ1/SGK1/SLC26A6/SLC22A16/NTSR1/STARD10
GO:0061614	pri-miRNA transcription by RNA polymerase II	53	0.532857	2.04875	2.5e-05	0.000687359	0.000492878	3351	tags=47%	list=18%	signal=39%	PPARG/EGR1/LILRB4/SPI1/FOS/KLF4/IL10/SRF/SREBF1/PPARD/HDAC4/PRL/RELA/ATOH8/FOSL1/TERT/SMARCA4/SMAD1/STAT3/JUN/BMP2/TP53/SMAD6/TNF/SREBF2
GO:1905516	positive regulation of fertilization	15	0.532853	1.47928	0.0642023	0.183321	0.131452	5985	tags=60%	list=31%	signal=41%	PLB1/ZP3/LHFPL2/CCDC87/CACNA1H/IQCF1/PLCB1/POMZP3/FAM170B
GO:1902187	negative regulation of viral release from host cell	15	0.532815	1.47918	0.0642023	0.183321	0.131452	3541	tags=53%	list=18%	signal=44%	TRIM25/TRIM8/TRIM28/PML/TRIM26/TRIM11/TRIM27/TRIM21
GO:0046835	carbohydrate phosphorylation	23	0.532461	1.6731	0.00911034	0.0456659	0.0327452	2794	tags=48%	list=15%	signal=41%	HK3/PFKFB3/ITPK1/GNPTG/HK2/PFKFB4/TKFC/GALK1/NAGK/GCK/KHK
GO:0090026	positive regulation of monocyte chemotaxis	19	0.532375	1.57993	0.0160916	0.0673999	0.0483297	1021	tags=26%	list=5%	signal=25%	CCR1/FPR2/CCR2/PLA2G7/MOSPD2
GO:0070365	hepatocyte differentiation	15	0.532242	1.47758	0.0661479	0.186052	0.13341	6408	tags=67%	list=33%	signal=44%	PCK2/MESP1/HNF1B/TAF10/PROX1/HNF4A/E2F8/PCK1/CYP1A1/E2F7
GO:0072672	neutrophil extravasation	13	0.532196	1.41184	0.0953307	0.234714	0.168304	3695	tags=54%	list=19%	signal=43%	PIK3CD/FUT7/IL1R1/ADAM8/JAML/MDK/PECAM1
GO:0055091	phospholipid homeostasis	13	0.532078	1.41153	0.0972763	0.237473	0.170282	5268	tags=54%	list=28%	signal=39%	RCN3/ABCA1/HNF4A/LIPG/APOA1/TLCD2/ABCG1
GO:0090218	positive regulation of lipid kinase activity	37	0.531974	1.87184	0.000755722	0.00789884	0.00566394	3828	tags=43%	list=20%	signal=35%	FPR2/NOD2/FGR/DGKZ/IRS1/VAV2/FLT1/FGFR3/PTK2B/SRC/TNFAIP8L3/CCL21/FLT3/EEF1A2/CD19/F2
GO:0030851	granulocyte differentiation	34	0.531815	1.83928	0.00133506	0.0118983	0.00853179	1318	tags=26%	list=7%	signal=25%	TRIB1/C1QC/SPI1/CBFA2T3/RARA/DHRS7B/CEBPA/TESC/FASN
GO:1900077	negative regulation of cellular response to insulin stimulus	35	0.531787	1.84147	0.0011013	0.0103741	0.00743888	1368	tags=29%	list=7%	signal=27%	SOCS3/IL1B/GSK3A/GRB10/PTPRE/RELA/IRS1/TSC2/SOCS1/PRKCD
GO:0009110	vitamin biosynthetic process	21	0.531642	1.6275	0.0119011	0.0545529	0.0391177	3171	tags=43%	list=17%	signal=36%	CYP27A1/IL1B/VDR/PNPO/AKR1A1/SNAI1/PLTP/TNF/PDXK
GO:0007494	midgut development	13	0.531614	1.4103	0.0992218	0.239933	0.172046	7028	tags=62%	list=37%	signal=39%	EDNRB/ASS1/WNT5A/ALDH1A2/FOXF1/SMO/FOXL1/EGFR
GO:1901685	glutathione derivative metabolic process	21	0.531532	1.62717	0.0119011	0.0545529	0.0391177	5392	tags=57%	list=28%	signal=41%	MGST1/GSTM1/AKR1A1/GSTP1/GSTM4/GSTT1/GSTM2/GSTM5/GSTO2/GSTO1/MGST2/GSTA1
GO:1901687	glutathione derivative biosynthetic process	21	0.531532	1.62717	0.0119011	0.0545529	0.0391177	5392	tags=57%	list=28%	signal=41%	MGST1/GSTM1/AKR1A1/GSTP1/GSTM4/GSTT1/GSTM2/GSTM5/GSTO2/GSTO1/MGST2/GSTA1
GO:0071625	vocalization behavior	18	0.531114	1.53933	0.0530452	0.163271	0.117075	6574	tags=56%	list=34%	signal=37%	DLG4/NEUROG1/SHANK3/NLGN4Y/SHANK1/NRXN2/FOXP2/SHANK2/MYH14/NRXN3
GO:0002888	positive regulation of myeloid leukocyte mediated immunity	34	0.531086	1.83675	0.00140975	0.0123858	0.00888137	2298	tags=44%	list=12%	signal=39%	ITGAM/FGR/GAB2/PTAFR/FCER1G/VAMP8/IL4R/F2RL1/SYK/MAVS/ITGB2/TICAM1/SPHK2/TYROBP/ADORA2B
GO:0036336	dendritic cell migration	29	0.531032	1.75645	0.00341024	0.0231794	0.0166211	552	tags=24%	list=3%	signal=23%	CCR1/CCR2/LGALS9/NLRP12/ALOX5/GAS6/TRPM2
GO:1905244	regulation of modification of synaptic structure	13	0.530999	1.40867	0.0992218	0.239933	0.172046	3025	tags=54%	list=16%	signal=45%	CYFIP1/CTTNBP2/ITSN1/CLN3/TIAM1/BAIAP2/GRIPAP1
GO:0046514	ceramide catabolic process	20	0.530989	1.60935	0.0222233	0.083544	0.0599061	3319	tags=45%	list=17%	signal=37%	GM2A/NEU1/NAGA/GBA/PRKCD/GBA2/NEU4/GLA/PSAP
GO:0006525	arginine metabolic process	20	0.530966	1.60928	0.0222233	0.083544	0.0599061	4792	tags=50%	list=25%	signal=38%	MIR21/SLC7A7/FAH/CLN3/ASS1/NAGS/ASL/NOS1/DDAH2/ART4
GO:0002902	regulation of B cell apoptotic process	20	0.530727	1.60856	0.0222233	0.083544	0.0599061	3147	tags=35%	list=16%	signal=29%	BCL6/BAX/IL10/IRS2/NOC2L/CD74/AURKB
GO:0030212	hyaluronan metabolic process	35	0.530572	1.83726	0.00113895	0.0106037	0.00760347	4592	tags=49%	list=24%	signal=37%	IL1B/LYVE1/PIM1/SLC9A1/AKT1/CHP1/AP2A1/ITIH4/HYAL2/HAS3/HAS2/ITIH3/HAS1/HGF/HYAL1/ITIH6/HEXB
GO:0009395	phospholipid catabolic process	48	0.530109	2.00071	0.000119042	0.00208031	0.00149171	2071	tags=29%	list=11%	signal=26%	PLBD1/GDPD3/PLA2G15/PLBD2/PNPLA6/PLA2G7/ABHD16A/SCARB1/IDH1/LDLR/PLA2G4A/PRKCD/SMPD1/APOA2
GO:1902622	regulation of neutrophil migration	41	0.529938	1.92734	0.000619966	0.00692024	0.00496223	2807	tags=39%	list=15%	signal=33%	DYSF/MIR223/C3AR1/BST1/C5AR1/CXCL8/MOSPD2/MPP1/FUT7/IL1R1/RHOG/C5AR2/ADAM8/CD74/SLAMF8/CCL21
GO:1904753	negative regulation of vascular associated smooth muscle cell migration	17	0.529595	1.50774	0.0532544	0.163679	0.117367	61	tags=12%	list=0%	signal=12%	MIR21/MIR223
GO:0010985	negative regulation of lipoprotein particle clearance	17	0.529476	1.50741	0.0532544	0.163679	0.117367	6168	tags=59%	list=32%	signal=40%	LRPAP1/MIR27A/KHSRP/CSK/MIR128-2/APOC3/MIR199A2/APOC2/PCSK9/MIR185
GO:0060850	regulation of transcription involved in cell fate commitment	16	0.529019	1.50322	0.0640777	0.183286	0.131427	3502	tags=56%	list=18%	signal=46%	PPARG/CEBPB/ZBTB7B/SOX17/LBX1/PROX1/NKX6-1/NKX6-2/CHD5
GO:0030224	monocyte differentiation	38	0.529008	1.87115	0.000772291	0.00803182	0.0057593	2728	tags=34%	list=14%	signal=29%	PPARG/FES/MYC/ZFP36L1/CSF1R/CD4/IRF7/FASN/VEGFA/CTNNBIP1/CD74/JUN/PDE1B
GO:1903131	mononuclear cell differentiation	38	0.529008	1.87115	0.000772291	0.00803182	0.0057593	2728	tags=34%	list=14%	signal=29%	PPARG/FES/MYC/ZFP36L1/CSF1R/CD4/IRF7/FASN/VEGFA/CTNNBIP1/CD74/JUN/PDE1B
GO:2000726	negative regulation of cardiac muscle cell differentiation	22	0.528865	1.64305	0.0110302	0.0519926	0.0372818	3085	tags=45%	list=16%	signal=38%	GSK3A/G6PD/CTDP1/MIR222/MIR200B/RGS2/BMP2/PI16/CAV3/FZD7
GO:0090382	phagosome maturation	47	0.528794	1.9836	0.000143408	0.00240114	0.00172177	1393	tags=32%	list=7%	signal=30%	ATP6V0A1/RAB34/RAB20/TCIRG1/TMEM175/MCOLN1/ATP6V0D1/ATP6V0B/ATP6V0C/MYO7A/ATP6V1F/RAB32/RAB43/CLN3/RAB31
GO:0045342	MHC class II biosynthetic process	16	0.528667	1.50222	0.0640777	0.183286	0.131427	496	tags=31%	list=3%	signal=30%	SLC11A1/SPI1/TMEM106A/IL10/TLR4
GO:0023058	adaptation of signaling pathway	20	0.528543	1.60194	0.0236757	0.0875318	0.0627655	4383	tags=45%	list=23%	signal=35%	ADM/ARRB2/DNM2/GRK2/UBQLN2/ARRB1/DNM1/NECAB2/APLN
GO:0045723	positive regulation of fatty acid biosynthetic process	23	0.527524	1.65759	0.0102403	0.0494689	0.0354722	4389	tags=57%	list=23%	signal=44%	IL1B/ABCD1/PTGS2/NR1H2/MID1IP1/CD74/MIR182/AVP/MLXIPL/NR1H3/APOA5/APOA4/APOA1
GO:0098974	postsynaptic actin cytoskeleton organization	13	0.527151	1.39846	0.0992218	0.239933	0.172046	4470	tags=46%	list=23%	signal=35%	WASF2/DBNL/ARF1/INA/NOS1AP/POTEKP
GO:0016264	gap junction assembly	13	0.52673	1.39734	0.0992218	0.239933	0.172046	7720	tags=77%	list=40%	signal=46%	IL1B/GJD3/CTNNA1/ACE2/GJC1/ACE/GJB2/AGT/GJB1/GJB6
GO:0070486	leukocyte aggregation	14	0.526628	1.42875	0.0854369	0.218058	0.156361	249	tags=21%	list=1%	signal=21%	S100A9/IL1B/S100A8
GO:1905050	positive regulation of metallopeptidase activity	13	0.526428	1.39654	0.0992218	0.239933	0.172046	3667	tags=31%	list=19%	signal=25%	MIR21/MAPK3/STAT3/CLDN3
GO:0035809	regulation of urine volume	22	0.526382	1.63534	0.0115995	0.0536446	0.0384664	3989	tags=36%	list=21%	signal=29%	ADM/EDNRB/HYAL2/OPRL1/HAS2/GNAI2/AKR1B1/OXT
GO:0042487	regulation of odontogenesis of dentin-containing tooth	15	0.526228	1.46089	0.0700389	0.192344	0.137922	7625	tags=80%	list=40%	signal=48%	APCDD1/BMP2/NGFR/FGF8/BMP4/CSF1/AMTN/ENAM/RSPO2/MMP20/WNT10A/TNFRSF11B
GO:0003184	pulmonary valve morphogenesis	17	0.526179	1.49802	0.0571992	0.170319	0.122129	4990	tags=47%	list=26%	signal=35%	NOTCH1/JAG1/NOTCH2/SMAD6/HEYL/NFATC1/BMP4/HEY1
GO:0014819	regulation of skeletal muscle contraction	13	0.525749	1.39474	0.0992218	0.239933	0.172046	6356	tags=54%	list=33%	signal=36%	KCNJ2/CAV3/GSTM2/MYH7/GSTO1/SCN4A/ATP2A1
GO:0030449	regulation of complement activation	54	0.52573	2.03155	7.21e-05	0.00144162	0.00103373	3055	tags=33%	list=16%	signal=28%	VSIG4/CR1/C1QC/IL1B/CFP/C1QB/C3AR1/C5AR1/CR1L/C1QA/CLU/C5AR2/IGKC/IGHG1/C4B/CFHR4/PHB/SUSD4
GO:0043552	positive regulation of phosphatidylinositol 3-kinase activity	33	0.525692	1.80764	0.00202429	0.0158475	0.0113636	3484	tags=39%	list=18%	signal=32%	FPR2/NOD2/FGR/IRS1/VAV2/FLT1/FGFR3/PTK2B/SRC/TNFAIP8L3/CCL21/FLT3/CD19
GO:0099024	plasma membrane invagination	66	0.525668	2.10854	9.76e-06	0.000338252	0.000242547	3802	tags=53%	list=20%	signal=43%	PPARG/FCGR1A/ITGAM/ABCA1/MARCO/THBS1/CD36/FCER1G/SNX33/F2RL1/ABCA7/SH3BP1/DOCK1/SNX18/ITGB2/RAB31/MFGE8/RHOG/TREM2/IGHM/XKR8/IGKC/AIF1/MSR1/IGHG1/IGLL1/AURKB/GSN/ARF1/IGHA1/RHOBTB2/FCGR2B/SPIRE2/XKR7/RAC2
GO:0032026	response to magnesium ion	19	0.525546	1.55966	0.0204406	0.079242	0.0568213	318	tags=16%	list=2%	signal=16%	CD14/FBP1/THBS1
GO:0002526	acute inflammatory response	108	0.525114	2.31562	3.3e-09	6.05e-07	4.34e-07	4525	tags=46%	list=24%	signal=36%	HP/PPARG/CD163/IL1B/TREM1/FFAR2/CEBPB/S100A8/PTGS2/VNN1/HPR/IL6R/EDNRB/NLRP3/FCER1G/SERPINA1/ZP3/ICAM1/GSTP1/HFE/FUT7/NPFF/CTNNBIP1/FFAR3/ITIH4/PLSCR1/DNASE1/APOA2/SAA2/FN1/ADAM8/STAT3/F12/OSM/SERPINF2/TNF/SAA1/OGG1/ASS1/PTGES/ELANE/FCGR2B/F2/ORM1/TRPV1/SERPINC1/TNFRSF11A/CREB3L3/RHBDD3/TFR2
GO:0001893	maternal placenta development	36	0.524775	1.83381	0.00114601	0.010623	0.00761733	2359	tags=31%	list=12%	signal=27%	VDR/PTGS2/RXRA/CTSB/BSG/PPARD/AKT1/JUNB/MAPK3/MEN1/DAZAP1
GO:0002825	regulation of T-helper 1 type immune response	27	0.524525	1.70933	0.00461154	0.0283337	0.020317	2001	tags=37%	list=10%	signal=33%	CCR2/SLC11A1/IL1B/HLX/JAK3/IL4R/PLA2G4A/IL18/IL1R1/IL27RA
GO:1904861	excitatory synapse assembly	25	0.524405	1.68983	0.00837411	0.0437231	0.0313521	5325	tags=56%	list=28%	signal=40%	PLXNB2/SEMA4A/LRRC4/LRFN1/NPTN/LRRTM1/SHANK3/LRFN4/LRRC4B/SHANK1/NRXN2/NTRK3/WNT5A/SHANK2
GO:0071800	podosome assembly	19	0.52423	1.55575	0.0204406	0.079242	0.0568213	3157	tags=47%	list=16%	signal=40%	SH3PXD2B/HCK/FSCN1/ARHGEF2/DBNL/SRC/ASAP1/TNF/GSN
GO:0034384	high-density lipoprotein particle clearance	16	0.524185	1.48949	0.0699029	0.192301	0.137891	6092	tags=69%	list=32%	signal=47%	SCARB1/LDLR/APOA2/AMN/APOE/APOC3/MIR33A/LIPG/APOA1/APOC2/HDLBP
GO:0015697	quaternary ammonium group transport	13	0.524183	1.39058	0.101167	0.242857	0.174143	965	tags=31%	list=5%	signal=29%	SLC25A20/SLC22A16/SLC22A4/SLC22A5
GO:0032637	interleukin-8 production	95	0.523919	2.25966	2.76e-08	3.84e-06	2.75e-06	2721	tags=38%	list=14%	signal=33%	CD14/HSPA1A/HSPA1B/BCL3/IL1B/LGALS9/CD33/FFAR2/NOD2/FCN1/LILRA2/PYCARD/KLF4/IL10/TLR7/TLR4/TLR5/MYD88/F2RL1/CACTIN/TLR6/SYK/RELA/MAVS/ZNF580/TLR2/C5AR2/TLR8/HYAL2/APOA2/CD74/STAT3/TLR1/ARRB1/LEP/PRKD2
GO:0043691	reverse cholesterol transport	20	0.523312	1.58608	0.0262902	0.0940974	0.0674735	4389	tags=60%	list=23%	signal=46%	CES1/ABCA1/SCARB1/CLU/LCAT/APOA2/APOE/APOC3/APOA4/MIR33A/LIPG/APOA1
GO:0090023	positive regulation of neutrophil chemotaxis	25	0.523175	1.68587	0.00851726	0.0439326	0.0315023	4238	tags=40%	list=22%	signal=31%	DYSF/C3AR1/C5AR1/CXCL8/MOSPD2/CD74/CCL21/MDK/RAC2/TIRAP
GO:0044872	lipoprotein localization	17	0.522708	1.48814	0.0631164	0.182007	0.13051	445	tags=18%	list=2%	signal=17%	PPARG/LRP1/CD36
GO:0032303	regulation of icosanoid secretion	19	0.522625	1.55099	0.0213104	0.0814225	0.0583848	1054	tags=21%	list=6%	signal=20%	IL1B/NTSR1/P2RX4/SYK
GO:0045655	regulation of monocyte differentiation	22	0.522535	1.62339	0.0123111	0.0559644	0.0401299	3344	tags=41%	list=17%	signal=34%	FES/MYC/ZFP36L1/CD4/IRF7/CTNNBIP1/CD74/JUN/DCSTAMP
GO:0032677	regulation of interleukin-8 production	87	0.522139	2.18519	2.21e-07	2.14e-05	1.53e-05	2721	tags=39%	list=14%	signal=34%	CD14/HSPA1A/HSPA1B/BCL3/IL1B/LGALS9/CD33/FFAR2/NOD2/FCN1/PYCARD/KLF4/IL10/TLR7/TLR4/TLR5/MYD88/F2RL1/CACTIN/TLR6/SYK/RELA/MAVS/ZNF580/TLR2/C5AR2/TLR8/HYAL2/APOA2/CD74/STAT3/TLR1/ARRB1/PRKD2
GO:2000515	negative regulation of CD4-positive alpha-beta T cell activation	28	0.521834	1.71241	0.00404619	0.0263538	0.0188973	786	tags=29%	list=4%	signal=27%	HLX/BCL6/LGALS9/LGALS9C/JAK3/LOXL3/IL4R/ZBTB7B
GO:1900029	positive regulation of ruffle assembly	15	0.521504	1.44777	0.07393	0.199548	0.143088	4036	tags=47%	list=21%	signal=37%	CYFIP1/DEF8/PLEKHM1/PFN1/HRAS/COBL/EPS8L1
GO:0033005	positive regulation of mast cell activation	22	0.521495	1.62016	0.0127381	0.0572141	0.0410259	2298	tags=41%	list=12%	signal=36%	NECTIN2/FGR/GAB2/FCER1G/VAMP8/IL4R/SYK/SPHK2/ADORA2B
GO:0002755	MyD88-dependent toll-like receptor signaling pathway	36	0.521283	1.8216	0.00129508	0.0116149	0.00832857	2843	tags=44%	list=15%	signal=38%	CD14/CD36/TLR7/TLR4/TLR5/MYD88/LY96/TLR6/IRF7/TLR2/CD300LF/TLR8/IRAK1/TAB1/TLR1/TNIP1
GO:0060965	negative regulation of gene silencing by miRNA	18	0.520559	1.50874	0.0530452	0.163271	0.117075	4910	tags=39%	list=26%	signal=29%	PPARG/NCOR2/STAT3/TP53/TNF/ZC3H10/ZC3H12A
GO:0043372	positive regulation of CD4-positive alpha-beta T cell differentiation	30	0.520544	1.74079	0.00476061	0.0289582	0.0207647	1577	tags=33%	list=8%	signal=31%	MIR21/HLX/LGALS9/NLRP3/RARA/IL4R/ZBTB7B/SOCS1/IL18/SASH3
GO:0015791	polyol transport	13	0.520529	1.38089	0.103113	0.245958	0.176366	450	tags=15%	list=2%	signal=15%	AQP9/SLC26A6
GO:1903010	regulation of bone development	23	0.520497	1.63551	0.0122177	0.0556583	0.0399104	2600	tags=39%	list=14%	signal=34%	LILRB1/POR/ATP6AP1/CARM1/KAT2A/TYROBP/SIGLEC15/TMEM119/NOTCH2
GO:0071801	regulation of podosome assembly	15	0.52047	1.44491	0.07393	0.199548	0.143088	4809	tags=60%	list=25%	signal=45%	HCK/FSCN1/ARHGEF2/SRC/ASAP1/TNF/GSN/MSN/RHOA
GO:0033605	positive regulation of catecholamine secretion	13	0.519973	1.37941	0.103113	0.245958	0.176366	8218	tags=77%	list=43%	signal=44%	GRK2/SYT1/OXT/KCNB1/CXCL12/CARTPT/PINK1/STX1A/CHRNB2/NPY2R
GO:0034379	very-low-density lipoprotein particle assembly	13	0.519839	1.37906	0.103113	0.245958	0.176366	4130	tags=54%	list=22%	signal=42%	DGAT1/P4HB/LPCAT3/MFSD2A/SOAT2/ARF1/APOC3
GO:0050766	positive regulation of phagocytosis	64	0.519827	2.07158	1.1e-05	0.000362947	0.000260254	2240	tags=39%	list=12%	signal=35%	PPARG/MERTK/FPR2/LRP1/SLC11A1/IL1B/SIRPA/PYCARD/GAS6/CD36/FCER1G/CYBA/F2RL1/ABCA7/ABR/SIRPB1/RAB31/DNM2/MFGE8/CD300LF/TREM2/APOA2/PTX3/LMAN2/CCL2
GO:0010884	positive regulation of lipid storage	25	0.519261	1.67325	0.00908983	0.0456218	0.0327136	2360	tags=36%	list=12%	signal=32%	PLIN3/CD36/NR1H2/SCARB1/IKBKE/PLIN2/EHD1/MSR1/OSBPL11
GO:0090200	positive regulation of release of cytochrome c from mitochondria	28	0.519179	1.7037	0.0042649	0.0271156	0.0194435	2059	tags=36%	list=11%	signal=32%	GPER1/PYCARD/BAX/CIDEB/PLAUR/MMP9/BID/BMF/BBC3/PPIF
GO:0033572	transferrin transport	36	0.519164	1.8142	0.00142552	0.0124899	0.00895599	2446	tags=36%	list=13%	signal=32%	ATP6V0A1/ATP6AP1/TCIRG1/MCOLN1/ATP6V0D1/ATP6V0B/ATP6V0C/ATP6V1F/STEAP3/HFE/DNM2/ARHGAP1/RAB11B
GO:0061298	retina vasculature development in camera-type eye	18	0.518876	1.50386	0.0569745	0.169808	0.121763	288	tags=11%	list=2%	signal=11%	CYP1B1/ACVRL1
GO:0003128	heart field specification	17	0.518799	1.47701	0.0670611	0.187582	0.134508	5555	tags=59%	list=29%	signal=42%	SMARCD3/MESP1/BMP2/WNT3A/ISL1/WNT11/FOXH1/BMP4/WNT5A/GATA5
GO:0071624	positive regulation of granulocyte chemotaxis	28	0.518522	1.70154	0.0042649	0.0271156	0.0194435	4238	tags=39%	list=22%	signal=31%	DYSF/C3AR1/C5AR1/CXCL8/MOSPD2/CD74/CCL21/MDK/RAC2/S100A7/TIRAP
GO:1904706	negative regulation of vascular associated smooth muscle cell proliferation	32	0.518266	1.76876	0.00382998	0.0253063	0.0181462	911	tags=22%	list=5%	signal=21%	PPARG/MIR223/CDKN1A/GPER1/IL10/HMOX1/GSTP1
GO:1905288	vascular associated smooth muscle cell apoptotic process	18	0.518153	1.50177	0.0569745	0.169808	0.121763	4558	tags=44%	list=24%	signal=34%	PPARG/MIR21/MIR24-2/MFN2/MIR210/SOD2/MIR1-1/MIR138-2
GO:1905459	regulation of vascular associated smooth muscle cell apoptotic process	18	0.518153	1.50177	0.0569745	0.169808	0.121763	4558	tags=44%	list=24%	signal=34%	PPARG/MIR21/MIR24-2/MFN2/MIR210/SOD2/MIR1-1/MIR138-2
GO:2000047	regulation of cell-cell adhesion mediated by cadherin	19	0.517953	1.53713	0.0523256	0.161678	0.115933	5149	tags=68%	list=27%	signal=50%	FLOT1/NOTCH1/ADAM19/PPM1F/VEGFA/MAD2L2/SERPINF2/PLG/WNT3A/NOTCH4/PTPRU/WNT5A/FOXA2
GO:0045622	regulation of T-helper cell differentiation	36	0.517792	1.8094	0.00150005	0.0130181	0.00933476	786	tags=25%	list=4%	signal=24%	MIR21/HLX/BCL6/JAK3/NLRP3/LOXL3/RARA/IL4R/ZBTB7B
GO:0032602	chemokine production	72	0.517475	2.11191	1.83e-06	9.9e-05	7.1e-05	1926	tags=33%	list=10%	signal=30%	S100A9/IL1B/LGALS9/FFAR2/SIRPA/S100A8/IL17RA/IL6R/MEFV/KLF4/IL10/TLR7/AGER/TLR4/TRPV4/F2RL1/GSTP1/SYK/MAVS/TLR2/IL18/TREM2/FFAR3/TUSC2
GO:0036296	response to increased oxygen levels	27	0.517283	1.68573	0.00568397	0.0330197	0.0236771	1019	tags=19%	list=5%	signal=18%	PPARG/CDKN1A/ATP6AP1/ATP6V0D1/CAT
GO:0061577	calcium ion transmembrane transport via high voltage-gated calcium channel	17	0.517197	1.47245	0.0670611	0.187582	0.134508	4719	tags=59%	list=25%	signal=44%	MIR21/G6PD/CACNB3/CACNG1/NOS1/NOS1AP/MIR1-1/CACNA1C/CACNA2D1/CACNB1
GO:0042730	fibrinolysis	26	0.517117	1.67811	0.00843614	0.043823	0.0314237	4204	tags=46%	list=22%	signal=36%	SERPINB2/THBD/THBS1/PLAUR/F12/SERPINF2/GP1BA/PLG/USF1/F2/ANXA2/FAP
GO:0051546	keratinocyte migration	18	0.516827	1.49792	0.0569745	0.169808	0.121763	2678	tags=33%	list=14%	signal=29%	HBEGF/ADAM9/PPARD/MMP9/IQSEC1/HAS2
GO:0003177	pulmonary valve development	21	0.516513	1.58119	0.0184111	0.0742011	0.0532066	4990	tags=48%	list=26%	signal=35%	TNFRSF1A/NOTCH1/TNFRSF1B/JAG1/NOTCH2/SMAD6/HEYL/NFATC1/BMP4/HEY1
GO:0045589	regulation of regulatory T cell differentiation	31	0.51609	1.73295	0.00479948	0.0291154	0.0208775	124	tags=19%	list=1%	signal=19%	MIR21/CR1/LILRB4/BCL6/LGALS9/LILRB2
GO:0032731	positive regulation of interleukin-1 beta production	51	0.515752	1.98197	0.000147042	0.0024444	0.00175278	1818	tags=33%	list=9%	signal=30%	EGR1/LILRA5/LGALS9/NLRP12/NOD2/FZD5/NLRC4/LILRA2/PYCARD/NLRP3/AGER/TLR4/MNDA/HSPB1/NLRP1/TLR8/TYROBP
GO:0010324	membrane invagination	74	0.515732	2.12903	6.19e-06	0.000241526	0.000173188	3802	tags=50%	list=20%	signal=40%	PPARG/FCGR1A/ITGAM/ABCA1/MARCO/THBS1/CD36/CHMP2A/FCER1G/SNX33/F2RL1/ABCA7/SH3BP1/HGS/DOCK1/SNX18/ITGB2/RAB31/MFGE8/RHOG/TREM2/IGHM/XKR8/IGKC/AIF1/MSR1/IGHG1/IGLL1/AURKB/GSN/ARF1/IGHA1/RHOBTB2/FCGR2B/SPIRE2/XKR7/RAC2
GO:0050710	negative regulation of cytokine secretion	15	0.515671	1.43158	0.0797665	0.208751	0.149687	5369	tags=60%	list=28%	signal=43%	NLRP12/FFAR4/PPP1R11/FCGR2B/TNFRSF4/FOXP3/LRRC32/CIDEA/SRGN
GO:0043116	negative regulation of vascular permeability	16	0.515185	1.46391	0.0796117	0.208751	0.149687	6606	tags=56%	list=35%	signal=37%	ADM/VEGFA/PDE2A/MIR23A/SH3GL2/RAMP2/CEACAM1/CLDN5/ADORA2A
GO:0050884	neuromuscular process controlling posture	15	0.515015	1.42976	0.0797665	0.208751	0.149687	3405	tags=27%	list=18%	signal=22%	PNKD/GAA/TCF15/CNTNAP1
GO:0010561	negative regulation of glycoprotein biosynthetic process	19	0.514737	1.52758	0.0523256	0.161678	0.115933	1766	tags=21%	list=9%	signal=19%	HBEGF/JAK3/ABCA7/ACOT8
GO:0010614	negative regulation of cardiac muscle hypertrophy	36	0.51442	1.79762	0.00166776	0.0137461	0.00985679	3073	tags=31%	list=16%	signal=26%	MIR21/GSK3A/TNFRSF1A/G6PD/NOTCH1/P2RX4/TNFRSF1B/CTDP1/RGS2/PI16/CAV3
GO:0035902	response to immobilization stress	26	0.514015	1.66804	0.00914504	0.0457682	0.0328185	5868	tags=58%	list=31%	signal=40%	PPARG/FOS/HNMT/SLC8A1/PTK2B/ERCC1/TFF1/UCN3/PPP1R9B/PITX3/FOXO3/REN/TH/CYP1A1/FOXO4
GO:0090199	regulation of release of cytochrome c from mitochondria	47	0.513753	1.92718	0.000301849	0.00411648	0.00295176	2714	tags=40%	list=14%	signal=35%	GPER1/PYCARD/BAX/CIDEB/ARRB2/PLAUR/PLSCR3/NOL3/AKT1/MMP9/CLU/BID/GPX1/BMF/PRELID1/BBC3/PPIF/AVP/TP53
GO:0071380	cellular response to prostaglandin E stimulus	16	0.51359	1.45938	0.0796117	0.208751	0.149687	1180	tags=19%	list=6%	signal=18%	PPARG/P2RY6/AKT1
GO:0042362	fat-soluble vitamin biosynthetic process	15	0.513446	1.4254	0.0817121	0.211677	0.151785	1950	tags=33%	list=10%	signal=30%	CYP27A1/IL1B/VDR/SNAI1/PLTP
GO:0002532	production of molecular mediator involved in inflammatory response	88	0.513395	2.15686	6.27e-07	4.61e-05	3.31e-05	2090	tags=34%	list=11%	signal=31%	MIR21/IL1R2/PLD3/NOD2/SIRPA/ABCD1/PYCARD/ALOX5/GRN/IL17RA/MEFV/CD36/P2RX1/CUEDC2/TLR4/FCER1G/MYD88/VAMP8/IL4R/GPSM3/TLR6/BAP1/SYK/MIR221/MIR197/TICAM1/CHID1/MIR222/ADCY7/IL17RC
GO:0050996	positive regulation of lipid catabolic process	26	0.512415	1.66285	0.0094286	0.046676	0.0334695	4389	tags=50%	list=23%	signal=39%	IL1B/ABCD1/PNPLA2/IRS2/IRS1/PRKCD/AKT2/APOA2/DAGLB/CPT1A/APOA5/APOA4/APOA1
GO:0050663	cytokine secretion	69	0.512298	2.07736	1.15e-05	0.000375977	0.000269598	1705	tags=33%	list=9%	signal=30%	DYSF/MIR21/CD14/S100A12/NLRP12/NOD2/TMEM106A/FGR/FFAR4/IL10/CLEC4E/NLRP3/TLR5/CLEC5A/PPP1R11/TLR6/SYK/SOCS1/GAPDH/TLR2/CLEC9A/SPHK2/TLR8
GO:0042074	cell migration involved in gastrulation	14	0.511553	1.38785	0.0990291	0.239933	0.172046	5278	tags=71%	list=28%	signal=52%	SOX17/MIXL1/LRP5/WNT11/CER1/FGF8/MEGF8/WNT5A/RIC8A/CRB2
GO:0006027	glycosaminoglycan catabolic process	59	0.51139	2.01518	6.67e-05	0.00137538	0.000986229	8377	tags=75%	list=44%	signal=42%	LYVE1/FUCA1/IDUA/VCAN/SLC9A1/SDC3/GALNS/SGSH/CHP1/ARSB/GNS/GLB1/SDC2/HYAL2/SDC1/AGRN/SDC4/GPC1/CSPG4/BGN/NAGLU/HYAL1/HEXB/PGLYRP4/FMOD/GPC5/CSPG5/CEMIP/LYG1/GUSB/HPSE2/ACAN/PGLYRP1/HSPG2/GPC2/DCN/BCAN/PGLYRP2/KERA/NCAN/TGFB1/FGF2/HPSE/PRELP
GO:0032720	negative regulation of tumor necrosis factor production	52	0.511257	1.96047	0.000212297	0.0031215	0.0022383	1666	tags=31%	list=9%	signal=28%	TSPO/LGALS9/CD33/SIRPA/GAS6/IL10/TLR4/ARRB2/RARA/CACTIN/GSTP1/HSF1/PTPN6/CLEC4A/C5AR2/TREM2
GO:1902624	positive regulation of neutrophil migration	30	0.511101	1.70921	0.00625999	0.0356535	0.0255657	3219	tags=33%	list=17%	signal=28%	DYSF/C3AR1/C5AR1/CXCL8/MOSPD2/IL1R1/ADAM8/CD74/CCL21/MDK
GO:0050764	regulation of phagocytosis	92	0.510582	2.1697	5.8e-07	4.52e-05	3.24e-05	2240	tags=36%	list=12%	signal=32%	DYSF/PPARG/MERTK/FPR2/LRP1/SLC11A1/IL1B/SIRPA/PYCARD/FGR/GAS6/HCK/CD36/FCER1G/SPHK1/CYBA/F2RL1/ABCA7/SCARB1/ABR/SYK/SIRPB1/RAB31/DNM2/TLR2/MFGE8/CD300LF/TREM2/CSK/APOA2/PTX3/LMAN2/CCL2
GO:0010866	regulation of triglyceride biosynthetic process	21	0.510386	1.56243	0.0210205	0.080652	0.0578323	1202	tags=33%	list=6%	signal=31%	DGAT2/SLC27A1/NR1H2/SREBF1/SCARB1/LDLR/CTDNEP1
GO:0007342	fusion of sperm to egg plasma membrane involved in single fertilization	19	0.510361	1.5146	0.0581395	0.171527	0.122995	3195	tags=21%	list=17%	signal=18%	FOLR3/FOLR2/SPACA6/LYZL6
GO:0032611	interleukin-1 beta production	97	0.510164	2.19702	1.17e-07	1.26e-05	9.06e-06	1818	tags=32%	list=9%	signal=29%	EGR1/LILRA5/IL1B/LGALS9/CD33/NLRP12/NOD2/SIRPA/FZD5/NLRC4/LILRA2/PYCARD/ABCA1/TMEM106A/FFAR4/MEFV/CD36/NLRP3/AGER/TLR4/ARRB2/SPHK1/F2RL1/GSTP1/TLR6/MNDA/HSPB1/TREM2/NLRP1/TLR8/TYROBP
GO:0014002	astrocyte development	45	0.509563	1.89148	0.000331632	0.00437927	0.0031402	1007	tags=27%	list=5%	signal=25%	S100A9/FPR2/LRP1/IL1B/C5AR1/S100A8/GRN/AGER/TLR4/C1QA/LAMB2/LDLR
GO:0033189	response to vitamin A	19	0.509178	1.51108	0.0581395	0.171527	0.122995	1019	tags=21%	list=5%	signal=20%	PPARG/RARA/PPARD/CAT
GO:1903975	regulation of glial cell migration	18	0.509136	1.47563	0.064833	0.184439	0.132254	1885	tags=33%	list=10%	signal=30%	LRP1/CCR2/P2RX4/MIR221/TREM2/MIR222
GO:1904754	positive regulation of vascular associated smooth muscle cell migration	22	0.508688	1.58037	0.0181646	0.0734858	0.0526937	2104	tags=27%	list=11%	signal=24%	MIR21/LRP1/DOCK4/MIR221/DOCK5/TERT
GO:1900221	regulation of amyloid-beta clearance	17	0.508008	1.44629	0.0788955	0.207797	0.149003	1666	tags=35%	list=9%	signal=32%	LRP1/LRPAP1/SRF/ABCA7/CLU/TREM2
GO:0032692	negative regulation of interleukin-1 production	41	0.507859	1.84705	0.00139158	0.0122766	0.00880305	911	tags=22%	list=5%	signal=21%	CD33/NLRP12/FFAR4/GAS6/MEFV/IL10/NLRP3/ARRB2/GSTP1
GO:1904886	beta-catenin destruction complex disassembly	21	0.507696	1.5542	0.0218903	0.08286	0.0594156	3192	tags=43%	list=17%	signal=36%	FZD5/FZD2/FRAT2/FZD1/DVL3/DVL1/FRAT1/PPP1CA/WNT3A
GO:0006734	NADH metabolic process	41	0.507608	1.84613	0.00140977	0.0123858	0.00888137	4269	tags=51%	list=22%	signal=40%	HK3/PGAM1/PKM/ALDOA/HK2/ENO1/GAPDH/TPI1/PFKL/FOXK2/NUDT17/PGAM2/TP53/GCK/ENO3/PGK1/GPD1/MIR210/MDH2/GAPDHS/HK1
GO:0045824	negative regulation of innate immune response	61	0.507472	1.99581	5.26e-05	0.00113944	0.000817047	1507	tags=21%	list=8%	signal=20%	PPARG/VSIG4/MIR21/CR1/LGALS9/LILRB1/GRN/ARRB2/NR1H2/CACTIN/NLRX1/TTLL12/DHX58
GO:0071071	regulation of phospholipid biosynthetic process	20	0.50736	1.53774	0.0312372	0.107358	0.0769822	1003	tags=20%	list=5%	signal=19%	FPR2/SLC27A1/ZP3/IDH1
GO:0065005	protein-lipid complex assembly	34	0.506966	1.75334	0.00335882	0.0229765	0.0164755	4389	tags=59%	list=23%	signal=45%	ABCA1/NR1H2/ABCA7/DGAT1/P4HB/PLAGL2/BMP1/LCAT/LPCAT3/APOA2/PRKACA/MFSD2A/SOAT2/ZDHHC8/ARF1/APOA5/APOE/APOC3/APOA4/APOA1
GO:0046639	negative regulation of alpha-beta T cell differentiation	25	0.506764	1.63298	0.0118096	0.054341	0.0389658	1340	tags=28%	list=7%	signal=26%	HLX/BCL6/JAK3/LOXL3/IL4R/ZBTB7B/SOCS1
GO:1902176	negative regulation of oxidative stress-induced intrinsic apoptotic signaling pathway	18	0.506723	1.46864	0.064833	0.184439	0.132254	1828	tags=33%	list=10%	signal=30%	VNN1/NOL3/HSPB1/AKT1/GPX1/MAPK7
GO:0007274	neuromuscular synaptic transmission	23	0.506146	1.59041	0.0183107	0.073843	0.0529498	8289	tags=74%	list=43%	signal=42%	EGR3/STAC3/CHRNB4/RAB3A/P2RX2/CHRM1/ETV5/CHAT/SLC5A7/DTNA/FCHSD1/RIMBP2/RAPSN/P2RX3/CHRNA3/CHRNB2/STXBP1
GO:1900363	regulation of mRNA polyadenylation	16	0.505793	1.43722	0.0834951	0.214812	0.154033	2586	tags=44%	list=14%	signal=38%	ZC3H3/NELFE/RNF40/HSF1/CPSF7/SNRPA/SUPT5H
GO:0051125	regulation of actin nucleation	29	0.505566	1.67222	0.00715709	0.0392597	0.0281515	3843	tags=48%	list=20%	signal=39%	FMN1/WAS/WASF1/CYFIP1/GMFG/CORO1B/WASF2/ARPIN/MAGEL2/PICK1/GSN/ARF1/TRIM27/CORO1A
GO:0032799	low-density lipoprotein receptor particle metabolic process	23	0.505207	1.58746	0.0191623	0.0764579	0.0548249	4663	tags=48%	list=24%	signal=36%	PPARG/FURIN/AP2M1/AP2A1/AP2S1/AP2A2/APOE/ANXA2/SCAP/CLTA/ADIPOQ
GO:0001780	neutrophil homeostasis	16	0.505094	1.43524	0.0834951	0.214812	0.154033	1333	tags=25%	list=7%	signal=23%	MERTK/CCR2/PIK3CD/SH2B3
GO:0090335	regulation of brown fat cell differentiation	24	0.505025	1.60726	0.0140459	0.0611971	0.043882	2968	tags=42%	list=16%	signal=35%	PTGS2/PIM1/TFE3/FFAR4/TRPV4/ZBTB7B/RREB1/METRNL/LEP/FLCN
GO:1905208	negative regulation of cardiocyte differentiation	26	0.504806	1.63816	0.0118389	0.0544259	0.0390266	4846	tags=54%	list=25%	signal=40%	GSK3A/G6PD/CTDP1/MIR222/MIR200B/RGS2/BMP2/PI16/CAV3/FZD7/WNT3A/PAK1/PRICKLE1/MIR199A2
GO:1905939	regulation of gonad development	19	0.504773	1.49801	0.0581395	0.171527	0.122995	6172	tags=68%	list=32%	signal=46%	CITED2/ZP3/RETN/INSR/AMH/SRC/WT1/DHX37/UMODL1/SOX9/NUPR1/NR5A1/DMRT1
GO:0032048	cardiolipin metabolic process	18	0.504713	1.46281	0.0687623	0.190309	0.136463	1193	tags=28%	list=6%	signal=26%	SLC27A1/PGS1/PLSCR3/TAZ/PLA2G4A
GO:0019372	lipoxygenase pathway	16	0.504469	1.43346	0.0834951	0.214812	0.154033	2427	tags=38%	list=13%	signal=33%	ALOX5/PTGS2/ALOX15B/GPX1/LTC4S/GPX4
GO:0120178	steroid hormone biosynthetic process	46	0.504401	1.88632	0.000370766	0.00472394	0.00338735	1651	tags=20%	list=9%	signal=18%	EGR1/TSPO/ADM/FDXR/SCARB1/SRD5A1/CYP19A1/STARD3/DHRS11
GO:0048243	norepinephrine secretion	17	0.503155	1.43247	0.0808679	0.210459	0.150912	7605	tags=71%	list=40%	signal=43%	NISCH/FFAR3/ADRA2B/P2RY1/OXT/KCNB1/ADRA2C/HRH3/AGT/ADORA2A/STX1A/ADRA2A
GO:0010544	negative regulation of platelet activation	19	0.50315	1.4932	0.0600775	0.1757	0.125987	3946	tags=42%	list=21%	signal=33%	THBD/SH2B3/PRKCD/PDGFA/ADAMTS18/F2/APOE/UBASH3B
GO:0042044	fluid transport	28	0.502717	1.64968	0.00703521	0.0387907	0.0278153	2678	tags=29%	list=14%	signal=25%	AQP9/EDNRB/SLC26A6/HYAL2/SLC5A1/UPK3A/AVP/HAS2
GO:0002534	cytokine production involved in inflammatory response	65	0.502378	2.01699	3.43e-05	0.000873192	0.000626131	2090	tags=35%	list=11%	signal=32%	MIR21/IL1R2/PLD3/NOD2/SIRPA/ABCD1/PYCARD/ALOX5/IL17RA/MEFV/CUEDC2/TLR4/MYD88/GPSM3/TLR6/BAP1/MIR221/MIR197/TICAM1/CHID1/MIR222/ADCY7/IL17RC
GO:0006691	leukotriene metabolic process	31	0.501973	1.68555	0.00812728	0.0427484	0.0306532	7706	tags=71%	list=40%	signal=42%	ALOX5/GGT3P/GGTLC2/LTA4H/SYK/PLA2G4A/TLR2/LTC4S/GGTLC1/CYP4F12/GGT5/ALOX12/PRG3/CYP4F3/MGST2/DPEP2/DPEP1/MAPKAPK2/ABCC1/CPA1/MGST3/CYP4F2
GO:0051044	positive regulation of membrane protein ectodomain proteolysis	15	0.501566	1.39243	0.0933852	0.231868	0.166263	3880	tags=53%	list=20%	signal=43%	IL1B/FURIN/ADAM9/SNX33/TNFRSF1B/ADAM8/TNF/APOE
GO:0090025	regulation of monocyte chemotaxis	25	0.501264	1.61526	0.0130979	0.0584513	0.0419131	1077	tags=24%	list=6%	signal=23%	CCR1/FPR2/CCR2/PLA2G7/MOSPD2/DUSP1
GO:0071294	cellular response to zinc ion	24	0.501248	1.59524	0.0150469	0.0642026	0.0460371	2974	tags=29%	list=16%	signal=25%	TSPO/MTF1/ATP13A2/P2RX4/MT1F/HVCN1/KCNK3
GO:0030502	negative regulation of bone mineralization	18	0.500675	1.45111	0.0726916	0.197677	0.141746	5925	tags=50%	list=31%	signal=35%	CCR1/PTK2B/LTBP3/CCL3/GREM1/TRPM4/SOX9/SRGN/FGF23
GO:0014741	negative regulation of muscle hypertrophy	38	0.500499	1.77031	0.0020616	0.0160805	0.0115307	3073	tags=29%	list=16%	signal=24%	MIR21/GSK3A/TNFRSF1A/G6PD/NOTCH1/P2RX4/TNFRSF1B/CTDP1/RGS2/PI16/CAV3
GO:0031338	regulation of vesicle fusion	27	0.500372	1.63062	0.00768796	0.0411775	0.0295267	4231	tags=48%	list=22%	signal=38%	SPHK1/DOC2B/AKT2/VPS18/CPLX1/RAB3A/SYT4/GRIK5/CPLX3/CORO1A/SYT1/ANXA2/TRIM9
GO:0055093	response to hyperoxia	20	0.50018	1.51597	0.0524272	0.161914	0.116102	1019	tags=15%	list=5%	signal=14%	PPARG/CDKN1A/CAT
GO:0046636	negative regulation of alpha-beta T cell activation	37	0.500031	1.75944	0.00327218	0.0225694	0.0161836	1340	tags=30%	list=7%	signal=28%	HLX/BCL6/LGALS9/LGALS9C/LILRB1/JAK3/LOXL3/IL4R/ZBTB7B/HFE/SOCS1
GO:0002920	regulation of humoral immune response	73	0.499969	2.04788	9.88e-06	0.000338252	0.000242547	4878	tags=45%	list=25%	signal=34%	VSIG4/CR1/C1QC/IL1B/CFP/C1QB/C3AR1/C5AR1/CR1L/C1QA/ZP3/CLU/PTPN6/C5AR2/IGKC/IGHG1/C4B/KLK7/CFHR4/PHB/HPX/FOXJ1/SUSD4/TNF/CD19/FCGR2B/F2/SPNS2/FCER2/MIR520B/C2/VTN/C9
GO:0046134	pyrimidine nucleoside biosynthetic process	15	0.499884	1.38776	0.0953307	0.234714	0.168304	1461	tags=27%	list=8%	signal=25%	CDA/TYMP/UCKL1/UPP1
GO:1902236	negative regulation of endoplasmic reticulum stress-induced intrinsic apoptotic signaling pathway	18	0.499854	1.44873	0.0746562	0.20111	0.144208	4139	tags=44%	list=22%	signal=35%	HSPA1A/GRINA/SYVN1/MAGEA3/HYOU1/CREB3L1/WFS1/PDX1
GO:0043627	response to estrogen	75	0.499814	2.06896	1.69e-05	0.000497453	0.000356703	2071	tags=27%	list=11%	signal=24%	PPARG/TRIM25/CITED2/COMT/BGLAP/RARA/HMOX1/GBA/MMP14/WBP2/IL4R/CITED4/ZNF366/SRD5A1/ARPC1B/ARSB/SRA1/KMT2D/CTNNA1/APOA2
GO:0097067	cellular response to thyroid hormone stimulus	17	0.499747	1.42277	0.086785	0.220794	0.158323	2574	tags=35%	list=13%	signal=31%	CTSB/CTSH/LMO2/CTSL/GAS2L1/BRD8
GO:0003417	growth plate cartilage development	19	0.499454	1.48223	0.0620155	0.179806	0.128931	5322	tags=58%	list=28%	signal=42%	POR/RARA/CARM1/THBS3/COL27A1/NPPC/POC1A/MATN1/CER1/COMP/SOX9
GO:0019373	epoxygenase P450 pathway	19	0.499248	1.48161	0.0620155	0.179806	0.128931	320	tags=11%	list=2%	signal=10%	CYP1B1/CYP2S1
GO:0099563	modification of synaptic structure	24	0.498658	1.587	0.0159066	0.0668017	0.0479008	3025	tags=42%	list=16%	signal=35%	WASF1/CYFIP1/CTTNBP2/ITSN1/CLN3/PFN1/DLGAP3/TIAM1/BAIAP2/GRIPAP1
GO:0045956	positive regulation of calcium ion-dependent exocytosis	17	0.498187	1.41833	0.0907298	0.227393	0.163055	5048	tags=53%	list=26%	signal=39%	ZP3/CDK5/DOC2B/SYT4/ARF1/CDK5R2/SYT1/KCNB1/CACNA1H
GO:0002673	regulation of acute inflammatory response	47	0.498015	1.86814	0.000688785	0.00737935	0.00529143	5922	tags=60%	list=31%	signal=41%	PPARG/IL1B/FFAR2/PTGS2/EDNRB/NLRP3/FCER1G/ZP3/GSTP1/FUT7/FFAR3/DNASE1/ADAM8/F12/OSM/TNF/FCGR2B/TNFRSF11A/CREB3L3/RHBDD3/C2CD4A/OSMR/PARK7/C2CD4B/ADCYAP1/INS/PLA2G2D/TAC1
GO:0060143	positive regulation of syncytium formation by plasma membrane fusion	27	0.497571	1.62149	0.00783166	0.0415695	0.0298079	4899	tags=52%	list=26%	signal=39%	FLOT1/ADAM9/IL4R/CAMK1/TREM2/TYROBP/EHD1/MYOD1/DCSTAMP/MYF5/SCGB3A1/MYF6/FLT3LG/ADGRB1
GO:0070873	regulation of glycogen metabolic process	32	0.497395	1.69753	0.00673028	0.0375627	0.0269347	2794	tags=38%	list=15%	signal=32%	GSK3A/IRS2/PHKG2/IRS1/AKT1/PPP1R3B/AKT2/PHLDA2/INSR/PPP1CA/GCK/KHK
GO:0006706	steroid catabolic process	27	0.497246	1.62043	0.00797536	0.0420878	0.0301795	8302	tags=74%	list=43%	signal=42%	CYP27A1/SCARB1/SRD5A1/CYP19A1/SNX17/SCARF1/CYP7A1/CEL/APOE/HSD17B14/SULT1E1/YWHAH/FGF23/MT3/CYP27B1/STS/HSD11B1/CYP1A2/SPP1/AKR1D1
GO:0045624	positive regulation of T-helper cell differentiation	22	0.497133	1.54447	0.0227415	0.0850611	0.0609939	2213	tags=32%	list=12%	signal=28%	MIR21/HLX/NLRP3/RARA/IL4R/IL18/NFKBID
GO:0042446	hormone biosynthetic process	65	0.497074	1.9957	4.61e-05	0.00106152	0.000761175	1779	tags=22%	list=9%	signal=20%	EGR1/TSPO/ADM/POR/FDXR/SCARB1/HFE/SRD5A1/CYP19A1/STARD3/TG/H6PD/DHRS11/FFAR3
GO:0046655	folic acid metabolic process	18	0.496647	1.43944	0.0766208	0.20428	0.146481	4469	tags=50%	list=23%	signal=38%	MTHFS/SLC19A1/SLC46A1/FOLR2/MTHFR/MTHFD2/ALDH1L2/FPGS/SHMT2
GO:0090201	negative regulation of release of cytochrome c from mitochondria	19	0.496365	1.47306	0.0639535	0.183218	0.131378	3559	tags=47%	list=19%	signal=39%	ARRB2/NOL3/AKT1/CLU/GPX1/PRELID1/PPIF/AVP/HGF
GO:0045820	negative regulation of glycolytic process	15	0.496291	1.37778	0.0972763	0.237473	0.170282	2465	tags=33%	list=13%	signal=29%	FBP1/CBFA2T3/HDAC4/SIRT6/STAT3
GO:0060841	venous blood vessel development	15	0.495857	1.37657	0.0972763	0.237473	0.170282	2939	tags=40%	list=15%	signal=34%	ENG/ACVRL1/NOTCH1/VEGFA/SEMA3C/PROX1
GO:0097320	plasma membrane tubulation	18	0.495574	1.43633	0.0825147	0.213066	0.152781	2656	tags=39%	list=14%	signal=34%	SNX33/PACSIN2/PLEKHM2/DNM2/BIN3/ASAP1/MICALL1
GO:0031998	regulation of fatty acid beta-oxidation	19	0.495572	1.47071	0.0639535	0.183218	0.131378	3527	tags=42%	list=18%	signal=34%	ABCD1/IRS2/IRS1/AKT1/AKT2/MFSD2A/CPT1A/TYSND1
GO:0043551	regulation of phosphatidylinositol 3-kinase activity	56	0.495413	1.92961	0.000189332	0.002918	0.00209238	3209	tags=39%	list=17%	signal=33%	SOCS3/FPR2/NOD2/FGR/KLF4/PIK3R6/SOCS6/IRS1/CISH/SOCS1/PIK3R2/PIK3R5/VAV2/FLT1/FGFR3/PTK2B/SRC/WDR81/TNFAIP8L3/CCL21/DAB2IP/FLT3
GO:0042053	regulation of dopamine metabolic process	18	0.495045	1.43479	0.0825147	0.213066	0.152781	7540	tags=72%	list=39%	signal=44%	PNKD/ITGAM/COMT/ITGB2/PDE1B/DRD4/PARK7/GPR37/DRD1/HTR1A/TACR3/ABAT/NR4A2
GO:0042069	regulation of catecholamine metabolic process	18	0.495045	1.43479	0.0825147	0.213066	0.152781	7540	tags=72%	list=39%	signal=44%	PNKD/ITGAM/COMT/ITGB2/PDE1B/DRD4/PARK7/GPR37/DRD1/HTR1A/TACR3/ABAT/NR4A2
GO:0044273	sulfur compound catabolic process	53	0.494997	1.90319	0.000191684	0.00293367	0.00210362	4194	tags=42%	list=22%	signal=33%	ABCD1/IDUA/VCAN/PCYOX1L/GGT3P/GGTLC2/GALNS/TXN2/TST/AHCY/ARSB/GNS/GLB1/CSAD/GGTLC1/CBS/MPST/AGXT/GGT5/CSPG4/BGN/HYAL1
GO:0032673	regulation of interleukin-4 production	32	0.494841	1.68882	0.00732522	0.0399421	0.0286409	1577	tags=25%	list=8%	signal=23%	LGALS9/CEBPB/NLRP3/FCER1G/RARA/ZP3/SYK/SASH3
GO:1904893	negative regulation of receptor signaling pathway via STAT	31	0.494496	1.66044	0.0104059	0.0501553	0.0359644	1710	tags=23%	list=9%	signal=21%	SOCS3/BCL3/HGS/SH2B3/SOCS1/PPP2R1A/MIRLET7E
GO:0033033	negative regulation of myeloid cell apoptotic process	15	0.494063	1.3716	0.101167	0.242857	0.174143	1028	tags=27%	list=5%	signal=25%	NOD2/FCER1G/CLEC5A/IRF7
GO:1902683	regulation of receptor localization to synapse	17	0.493954	1.40628	0.0966469	0.237113	0.170024	3317	tags=41%	list=17%	signal=34%	IQSEC2/TYROBP/ZDHHC3/NPTN/CNIH2/GRIPAP1/HRAS
GO:0031638	zymogen activation	55	0.493941	1.91668	0.000210585	0.00310346	0.00222537	2980	tags=35%	list=16%	signal=29%	HP/NLRC4/PYCARD/CIDEB/THBS1/HPR/FURIN/CTSH/C1RL/MMP14/ENO1/KLK1/CTSZ/ASPH/CTSL/MELTF/F12/HGFAC/SERPINF2
GO:0006907	pinocytosis	23	0.493072	1.54933	0.0231366	0.0862724	0.0618625	1844	tags=30%	list=10%	signal=28%	PYCARD/EHD4/NR1H2/SNX33/CLN3/DNM2/MAPKAPK3
GO:0032612	interleukin-1 production	111	0.492808	2.17704	8.44e-08	9.64e-06	6.92e-06	1059	tags=26%	list=6%	signal=25%	EGR1/LILRA5/IL1B/LGALS9/CD33/NLRP12/NOD2/SIRPA/FZD5/NLRC4/LILRA2/PYCARD/ABCA1/TMEM106A/FFAR4/GAS6/MEFV/IL10/CD36/NLRP3/AGER/TLR4/ARRB2/SPHK1/F2RL1/GSTP1/TLR6/MNDA/HSPB1
GO:0036003	positive regulation of transcription from RNA polymerase II promoter in response to stress	24	0.492724	1.56811	0.0181994	0.0735221	0.0527198	4496	tags=50%	list=23%	signal=38%	CEBPB/NOTCH1/ATF6B/HSF1/VEGFA/MUC1/MAPK7/TP53/CREB3L1/HSPA5/SESN2/CREB3L3
GO:0072524	pyridine-containing compound metabolic process	41	0.492621	1.79163	0.00246786	0.0183114	0.0131303	4131	tags=46%	list=22%	signal=36%	PTGS2/NAPRT/PNPO/HAAO/NADK/NAMPT/PNP/NUDT17/NMNAT2/NADSYN1/PDXP/NAXE/AFMID/PARP10/PDXK/NAXD/SLC22A13/IDO1/NMRK2
GO:0071622	regulation of granulocyte chemotaxis	50	0.492352	1.87306	0.000640453	0.00709937	0.00509067	1660	tags=26%	list=9%	signal=24%	DYSF/MIR223/C3AR1/BST1/C5AR1/THBS1/TRPV4/CXCL8/CSF1R/MOSPD2/MPP1/C5AR2/MAPK3
GO:0009435	NAD biosynthetic process	29	0.491586	1.62598	0.0107316	0.0511299	0.0366632	4131	tags=45%	list=22%	signal=35%	PTGS2/NAPRT/HAAO/NAMPT/NMNAT2/NADSYN1/NAXE/AFMID/PARP10/NAXD/SLC22A13/IDO1/NMRK2
GO:0034383	low-density lipoprotein particle clearance	40	0.491509	1.77151	0.00256228	0.0188806	0.0135385	2896	tags=42%	list=15%	signal=36%	DGAT2/CD36/HMOX1/LIPA/SCARB1/LDLR/AP2M1/NPC2/MIR27A/KHSRP/AP2A1/CSK/EHD1/AP2S1/AP2A2/NCEH1/SOAT2
GO:0036151	phosphatidylcholine acyl-chain remodeling	27	0.491334	1.60117	0.00926863	0.0461699	0.0331066	1855	tags=22%	list=10%	signal=20%	PLB1/PLBD1/NR1H2/PLA2G4A/TMEM86B/LPCAT3
GO:0006837	serotonin transport	21	0.491319	1.50406	0.0300112	0.103926	0.0745214	1054	tags=19%	list=6%	signal=18%	LILRB1/P2RX1/FCER1G/SYK
GO:0042168	heme metabolic process	30	0.49121	1.64269	0.0109243	0.0516042	0.0370033	2093	tags=30%	list=11%	signal=27%	TSPO/BLVRB/HMOX1/ALAS1/HMBS/SLC25A39/TMEM14C/BLVRA/ALAD
GO:0010829	negative regulation of glucose transmembrane transport	20	0.49056	1.48682	0.0582524	0.171527	0.122995	3388	tags=35%	list=18%	signal=29%	IL1B/GSK3A/GRB10/SIRT6/LEP/TNF/PEA15
GO:0042219	cellular modified amino acid catabolic process	29	0.490411	1.62209	0.0111883	0.0524628	0.037619	3908	tags=41%	list=20%	signal=33%	MTHFS/PCYOX1L/GGT3P/GGTLC2/ABHD16A/ALDH4A1/AHCY/GGTLC1/ALDH1L2/ABHD12/GGT5/PRODH
GO:0032642	regulation of chemokine production	65	0.490213	1.96816	7.21e-05	0.00144162	0.00103373	1779	tags=31%	list=9%	signal=28%	IL1B/LGALS9/FFAR2/SIRPA/IL17RA/IL6R/MEFV/KLF4/IL10/TLR7/AGER/TLR4/TRPV4/F2RL1/GSTP1/SYK/MAVS/TLR2/TREM2/FFAR3
GO:0072311	glomerular epithelial cell differentiation	20	0.490188	1.48569	0.0582524	0.171527	0.122995	5263	tags=55%	list=27%	signal=40%	LAMB2/BASP1/PTPRO/JAG1/NOTCH2/FOXJ1/FOXC2/WT1/BMP4/ADIPOQ/PODXL
GO:0045780	positive regulation of bone resorption	19	0.490003	1.45418	0.0717054	0.195827	0.14042	4446	tags=58%	list=23%	signal=44%	ATP6AP1/DEF8/PLEKHM1/SYK/PRKCA/ADAM8/PPARGC1B/DCSTAMP/LTBP3/MC4R/TNFRSF11A
GO:0046852	positive regulation of bone remodeling	19	0.490003	1.45418	0.0717054	0.195827	0.14042	4446	tags=58%	list=23%	signal=44%	ATP6AP1/DEF8/PLEKHM1/SYK/PRKCA/ADAM8/PPARGC1B/DCSTAMP/LTBP3/MC4R/TNFRSF11A
GO:0071636	positive regulation of transforming growth factor beta production	20	0.489543	1.48374	0.0582524	0.171527	0.122995	334	tags=20%	list=2%	signal=20%	LGALS9/PTGS2/THBS1/FURIN
GO:0010758	regulation of macrophage chemotaxis	29	0.488739	1.61656	0.0114927	0.0533113	0.0382274	3219	tags=41%	list=17%	signal=34%	C3AR1/C5AR1/THBS1/TRPV4/CSF1R/CYP19A1/MAPK3/PTK2B/SLAMF8/DDT/RARRES2/MDK
GO:0031063	regulation of histone deacetylation	28	0.488255	1.60222	0.0104768	0.0503689	0.0361175	3014	tags=50%	list=16%	signal=42%	BCL6/JDP2/SREBF1/ZBTB7B/TADA3/VEGFA/SPHK2/AKAP8L/MIR182/ZNHIT1/TP53/PRKD2/UCN/SKI
GO:0032732	positive regulation of interleukin-1 production	57	0.488108	1.91346	0.000184427	0.00287646	0.00206259	4434	tags=51%	list=23%	signal=39%	EGR1/LILRA5/LGALS9/NLRP12/NOD2/FZD5/NLRC4/LILRA2/PYCARD/NLRP3/AGER/TLR4/MNDA/HSPB1/NLRP1/TLR8/TYROBP/STAT3/PYDC1/TNF/ISL1/SAA1/APP/NLRP10/ORM1/CCL3/AZU1/LPL/GSDMD
GO:0030149	sphingolipid catabolic process	31	0.48766	1.63749	0.0114693	0.0533113	0.0382274	5636	tags=52%	list=29%	signal=36%	GM2A/NEU1/NAGA/GBA/SPHK1/PRKCD/GBA2/SMPD1/NEU4/GLA/PSAP/HEXB/ACER3/ENPP7/PPT1/ACER2
GO:0045980	negative regulation of nucleotide metabolic process	22	0.48765	1.51501	0.0287486	0.100589	0.0721281	2968	tags=36%	list=16%	signal=31%	CDA/FBP1/CBFA2T3/HDAC4/SIRT6/STAT3/RD3/FLCN
GO:0032305	positive regulation of icosanoid secretion	17	0.487122	1.38683	0.0966469	0.237113	0.170024	926	tags=18%	list=5%	signal=17%	IL1B/NTSR1/P2RX4
GO:0010566	regulation of ketone biosynthetic process	17	0.48659	1.38531	0.0966469	0.237113	0.170024	2715	tags=29%	list=14%	signal=25%	EGR1/ADM/H6PD/BMP2/DKKL1
GO:0070242	thymocyte apoptotic process	17	0.486582	1.38529	0.0966469	0.237113	0.170024	5564	tags=59%	list=29%	signal=42%	BAX/JAK3/NFKBID/ADAM8/TP53/EFNA1/BMP4/WNT5A/BCL2L11/BAK1
GO:0098751	bone cell development	34	0.486403	1.68222	0.00652452	0.0367673	0.0263643	2600	tags=38%	list=14%	signal=33%	FAM20C/ZNF385A/LILRB1/ATP6AP1/LRRK1/SRF/SH2B3/PTPN6/WASF2/TYROBP/SIGLEC15/SRC/NOTCH2
GO:0010883	regulation of lipid storage	51	0.486202	1.86841	0.000657472	0.00720067	0.00516331	2672	tags=33%	list=14%	signal=29%	PPARG/CES1/PLIN3/ABCA1/PNPLA2/CD36/NR1H2/PPARD/SCARB1/IKBKE/PLIN2/NFKBIA/EHD1/MSR1/ALKBH7/OSBPL11/LEP
GO:0033233	regulation of protein sumoylation	25	0.486006	1.56609	0.0211465	0.0809897	0.0580745	3397	tags=36%	list=18%	signal=30%	EGR1/ZMIZ1/HDAC4/HMG20B/RELA/TOLLIP/RASD2/PIAS3/ARNT
GO:0006801	superoxide metabolic process	70	0.485369	1.97307	3.84e-05	0.000930184	0.000666998	4338	tags=46%	list=23%	signal=35%	MIR21/FPR2/SH3PXD2B/NCF4/BST1/ITGAM/CD36/CYBA/F2RL1/GSTP1/NCF2/SYK/ITGB2/PRKCD/NRROS/TYROBP/NCF1/NOXA1/CCS/SZT2/SIRT3/TNF/GNAI2/PREX1/NOX3/CYBB/SOD2/BMP7/NOX4/ACP5/FBLN5/APOA4
GO:0030728	ovulation	21	0.485306	1.48565	0.0323421	0.109857	0.0787739	1946	tags=33%	list=10%	signal=30%	TNFAIP6/PTGS2/EREG/IL4R/KMT2B/MMP19/RGS2
GO:0051412	response to corticosterone	20	0.485009	1.46999	0.0582524	0.171527	0.122995	4828	tags=50%	list=25%	signal=37%	FOSB/CDKN1A/FOS/FOSL1/UCN3/CALM3/NPAS4/FOXO3/AANAT/NTRK3
GO:1903589	positive regulation of blood vessel endothelial cell proliferation involved in sprouting angiogenesis	19	0.484609	1.43817	0.0775194	0.205306	0.147217	1386	tags=21%	list=7%	signal=20%	MIR21/HMOX1/MIR27A/VEGFA
GO:0090383	phagosome acidification	28	0.48459	1.59019	0.0115024	0.0533113	0.0382274	2690	tags=36%	list=14%	signal=31%	ATP6V0A1/RAB20/TCIRG1/ATP6V0D1/ATP6V0B/ATP6V0C/ATP6V1F/RAB7A/RAB39A/SLAMF8
GO:0032651	regulation of interleukin-1 beta production	88	0.484579	2.0358	6.03e-06	0.000237948	0.000170623	1818	tags=28%	list=9%	signal=26%	EGR1/LILRA5/LGALS9/CD33/NLRP12/NOD2/SIRPA/FZD5/NLRC4/LILRA2/PYCARD/FFAR4/MEFV/NLRP3/AGER/TLR4/ARRB2/SPHK1/GSTP1/MNDA/HSPB1/TREM2/NLRP1/TLR8/TYROBP
GO:0043094	cellular metabolic compound salvage	33	0.484543	1.66615	0.00771881	0.0411775	0.0295267	4166	tags=45%	list=22%	signal=36%	CDA/TYMP/NAPRT/AMPD3/UCKL1/PNP/DGUOK/AMPD2/UPP1/MRI1/PDXK/TK2/UCK1/APRT/GMPR2
GO:0098856	intestinal lipid absorption	19	0.484505	1.43786	0.0775194	0.205306	0.147217	5247	tags=68%	list=27%	signal=50%	CD36/LDLR/LPCAT3/APOA2/LEP/SOAT2/CEL/APOA5/APOA4/APOA1/NPC1L1/ABCG5/ENPP7
GO:0072010	glomerular epithelium development	23	0.484479	1.52233	0.0276787	0.0979708	0.0702509	5263	tags=57%	list=27%	signal=41%	LAMB2/BASP1/PTPRO/JAG1/NOTCH2/FOXJ1/FOXC2/FOXC1/WT1/PECAM1/BMP4/ADIPOQ/PODXL
GO:0019432	triglyceride biosynthetic process	40	0.484279	1.74546	0.00354357	0.0239838	0.0171978	1614	tags=30%	list=8%	signal=28%	ACSL1/DGAT2/SLC27A1/NR1H2/SREBF1/DGAT1/SCARB1/PCK2/LDLR/CTDNEP1/GPAT3/GK
GO:0019915	lipid storage	79	0.483873	1.99798	1.58e-05	0.000474184	0.000340019	2130	tags=29%	list=11%	signal=26%	DYSF/PPARG/CES1/IL1B/FFAR2/GM2A/PLIN3/ABCA1/PNPLA2/DGAT2/CD36/NR1H2/PPARD/DGAT1/SCARB1/IKBKE/BSCL2/AUP1/PLIN2/NFKBIA/EHD1/MSR1/ALKBH7
GO:1902932	positive regulation of alcohol biosynthetic process	28	0.483826	1.58769	0.0122351	0.0556673	0.0399168	4124	tags=54%	list=22%	signal=42%	IL1B/GPER1/POR/PTAFR/NTSR1/SREBF1/P2RY6/MIR182/CYP7A1/FGF1/TNF/AVPR1B/P2RY1/SCAP/ADCYAP1R1
GO:0045603	positive regulation of endothelial cell differentiation	26	0.483209	1.56807	0.0169556	0.0702839	0.0503977	3349	tags=27%	list=17%	signal=22%	MIR21/ACVRL1/NOTCH1/ATOH8/S1PR2/MIR150/GDF2
GO:0045745	positive regulation of G protein-coupled receptor signaling pathway	27	0.482713	1.57307	0.0111367	0.0523255	0.0375205	7217	tags=74%	list=38%	signal=46%	GPER1/GSK3A/GPR27/CHGA/PRKCA/PRMT5/UBQLN2/PDE6G/PHB/F2/GRP/NECAB2/NOS1/FGF8/KLK14/MRAP/KLK6/CNTN2/PDE6H/GAS2L2
GO:1902001	fatty acid transmembrane transport	23	0.482551	1.51627	0.0288143	0.100708	0.0722138	1870	tags=39%	list=10%	signal=35%	ABCD1/THBS1/SLC27A1/SLC25A20/IRS2/MID1IP1/AKT1/CPT1B/AKT2
GO:1904407	positive regulation of nitric oxide metabolic process	45	0.481498	1.78731	0.00121208	0.011012	0.00789627	2432	tags=42%	list=13%	signal=37%	IL1B/PTGS2/TMEM106A/KLF4/CD36/TLR4/ICAM1/P2RX4/TLR6/AKT1/CLU/ITGB2/TICAM1/DNM2/AIF1/INSR/PTK2B/PTX3/AGXT2
GO:0042116	macrophage activation	97	0.481446	2.07335	1.61e-06	9.22e-05	6.61e-05	1953	tags=34%	list=10%	signal=31%	DYSF/VSIG4/FPR2/SLC11A1/CD93/C5AR1/ITGAM/SBNO2/TMEM106A/GRN/THBS1/IL10/TLR7/AGER/TLR4/C1QA/SPHK1/NAMPT/IL4R/TLR6/LDLR/SYK/PLA2G4A/CEBPA/CLU/ITGB2/TICAM1/TLR2/TREM2/TLR8/TYROBP/AIF1/CRTC3
GO:1904994	regulation of leukocyte adhesion to vascular endothelial cell	36	0.481339	1.68202	0.0055327	0.0325237	0.0233215	1885	tags=36%	list=10%	signal=33%	MIR21/CCR2/ALOX5/KLF4/PTAFR/ICAM1/MIR221/RELA/ITGB2/FUT7/MIRLET7E/IRAK1/MIR222
GO:0051968	positive regulation of synaptic transmission glutamatergic	31	0.481251	1.61597	0.0137479	0.0604755	0.0433646	7320	tags=61%	list=38%	signal=38%	CCR2/PTGS2/TSHZ3/PTK2B/CCL2/ROR2/SHANK3/GLUL/CACNG5/SHANK1/SHANK2/ADCYAP1/ADORA2A/DRD1/RELN/EGFR/NLGN2/CACNG4/CACNG7
GO:0042537	benzene-containing compound metabolic process	25	0.481034	1.55007	0.0222973	0.0836442	0.0599779	3744	tags=32%	list=20%	signal=26%	GSTM1/HAAO/ACAA1/GSTM4/FAH/AFMID/IDO1/GSTM2
GO:0001556	oocyte maturation	23	0.48022	1.50895	0.0493359	0.155521	0.111518	4274	tags=43%	list=22%	signal=34%	EREG/ANG/SIRT2/PPP2R1A/PTK2B/BNC1/NPPC/PABPC1L/FOXO3/TUBB8
GO:1902742	apoptotic process involved in development	38	0.48005	1.69798	0.00443691	0.0276197	0.019805	5568	tags=53%	list=29%	signal=37%	SPI1/VDR/FZD5/BAX/TNFRSF1A/NOTCH1/TNFRSF1B/XKR8/PAX8/HNF1B/FOXC2/FOXC1/LRP5/XKR7/BMP7/SCRIB/NKX2-5/BCL2L11/BAK1/SIX3
GO:0034405	response to fluid shear stress	35	0.479143	1.65917	0.00718649	0.0393871	0.0282429	3384	tags=43%	list=18%	signal=35%	PTGS2/ABCA1/CITED2/KLF4/ADAM9/P2RX4/AKT1/MAPK7/PTK2B/SRC/PKD1/HAS2/SMAD6/SREBF2/ASS1
GO:0006007	glucose catabolic process	36	0.479017	1.67391	0.00605962	0.0347366	0.0249082	4269	tags=56%	list=22%	signal=43%	HK3/PGAM1/PKM/ALDOA/HK2/ENO1/GAPDH/TPI1/PFKL/FOXK2/PGAM2/TP53/GCK/ENO3/PGK1/LRP5/BAD/MIR210/GAPDHS/HK1
GO:0045940	positive regulation of steroid metabolic process	31	0.478938	1.6082	0.0146593	0.0629652	0.0451499	4389	tags=48%	list=23%	signal=37%	CES1/ADM/IL1B/POR/SREBF1/APOA2/MIR182/CYP7A1/FGF1/TNF/APOA5/APOE/SCAP/APOA4/APOA1
GO:1903319	positive regulation of protein maturation	27	0.478872	1.56055	0.0127174	0.0571611	0.0409879	5520	tags=59%	list=29%	signal=42%	NLRC4/MMP14/ENO1/LPCAT3/SRC/ADAM8/NKD2/MELTF/F12/GSN/TFR2/HPN/CLEC3B/SOX4/CCBE1/TNP2
GO:0045834	positive regulation of lipid metabolic process	151	0.47883	2.20669	1.07e-09	2.53e-07	1.82e-07	3978	tags=38%	list=21%	signal=30%	PPARG/CES1/ADM/FPR2/IL1B/NOD2/ABCD1/PTGS2/FGR/PNPLA2/POR/TNFRSF1A/DGAT2/SLC27A1/IRS2/NR1H2/ZP3/MID1IP1/SREBF1/PPARD/SCARB1/LDLR/TAZ/DGKZ/IRS1/AKT1/CTDNEP1/PRKCD/SPHK2/VAV2/AKT2/FLT1/FGFR3/APOA2/PTK2B/SRC/DAGLB/MFSD2A/TNFAIP8L3/CD74/MIR182/CYP7A1/AVP/MLXIPL/CCL21/SIRT3/FGF1/TNF/FLT3/EEF1A2/CPT1A/CD19/NR1H3/APOA5/F2/APOE/SCAP
GO:0032722	positive regulation of chemokine production	43	0.478819	1.7528	0.00244585	0.0182713	0.0131016	2451	tags=35%	list=13%	signal=30%	IL1B/LGALS9/FFAR2/IL17RA/IL6R/TLR7/AGER/TLR4/TRPV4/SYK/MAVS/TLR2/FFAR3/ADORA2B/CD74
GO:0034381	plasma lipoprotein particle clearance	64	0.478364	1.90634	0.000108256	0.00193951	0.00139075	4846	tags=52%	list=25%	signal=39%	LRPAP1/DGAT2/CD36/HMOX1/LIPA/SCARB1/APOBR/LDLR/AP2M1/NPC2/MIR27A/KHSRP/AP2A1/CSK/EHD1/AP2S1/MSR1/APOA2/AP2A2/NCEH1/AMN/SOAT2/GPIHBP1/APOE/ANXA2/MIR128-2/APOC3/CLTA/MIR33A/LIPG/APOA1/ADIPOQ/MIR199A2
GO:0071470	cellular response to osmotic stress	42	0.478058	1.73916	0.00206569	0.0160928	0.0115395	1798	tags=24%	list=9%	signal=22%	DYSF/TSPO/YBX3/PTGS2/ZFP36L1/TRPV4/CLN3/MICU1/ARHGEF2/RELB
GO:2000010	positive regulation of protein localization to cell surface	18	0.478054	1.38555	0.0982318	0.238894	0.171301	3155	tags=44%	list=16%	signal=37%	FCER1G/SNX33/ABCA7/AKT1/TM9SF4/TYROBP/STX3/TNF
GO:0072012	glomerulus vasculature development	26	0.477622	1.54994	0.0203751	0.0792261	0.0568098	4659	tags=58%	list=24%	signal=44%	EGR1/IL6R/ACTA2/NOTCH1/NOTCH3/NOTCH2/FOXC2/HES1/GPR4/WT1/PECAM1/BMP7/MIR125A/OSR1/BMP4
GO:1903556	negative regulation of tumor necrosis factor superfamily cytokine production	54	0.477265	1.84427	0.000931965	0.00915645	0.00656572	1666	tags=30%	list=9%	signal=27%	TSPO/LGALS9/CD33/SIRPA/GAS6/IL10/TLR4/ARRB2/RARA/CACTIN/GSTP1/HSF1/PTPN6/CLEC4A/C5AR2/TREM2
GO:0001783	B cell apoptotic process	26	0.477257	1.54876	0.0206601	0.0797477	0.0571839	3147	tags=31%	list=16%	signal=26%	BCL6/BAX/IL10/IRS2/PKN1/NOC2L/CD74/AURKB
GO:1901184	regulation of ERBB signaling pathway	93	0.476769	2.03388	3.71e-06	0.000169467	0.000121518	2739	tags=34%	list=14%	signal=30%	MIR21/HBEGF/SHKBP1/DUSP3/GPER1/EREG/RHBDF2/ARAP1/IFI6/PLAUR/EPN1/PTPN18/MVB12A/DOK1/HGS/AKT1/SHC1/MMP9/VPS25/MVP/CHMP6/GPRC5A/NCF1/GRB2/RNF126/TGFA/RAB7A/PDE6G/ZGPAT/PTK6/HIP1/RTN4
GO:0005979	regulation of glycogen biosynthetic process	27	0.476464	1.55271	0.0138669	0.0608101	0.0436045	2781	tags=33%	list=15%	signal=29%	GSK3A/IRS2/IRS1/AKT1/PPP1R3B/AKT2/INSR/PPP1CA/GCK
GO:0010962	regulation of glucan biosynthetic process	27	0.476464	1.55271	0.0138669	0.0608101	0.0436045	2781	tags=33%	list=15%	signal=29%	GSK3A/IRS2/IRS1/AKT1/PPP1R3B/AKT2/INSR/PPP1CA/GCK
GO:0002762	negative regulation of myeloid leukocyte differentiation	50	0.476174	1.81151	0.00137984	0.0122067	0.00875292	576	tags=20%	list=3%	signal=19%	TRIB1/LILRB4/C1QC/MAFB/LILRB3/LILRB1/MYC/FSTL3/TLR4/RARA
GO:0000188	inactivation of MAPK activity	26	0.47576	1.5439	0.02123	0.0811639	0.0581994	3230	tags=42%	list=17%	signal=35%	DUSP3/DUSP6/GPS1/DUSP7/DUSP1/PPP2R1A/SPRED2/DUSP4/GPS2/DUSP18/SPRED3
GO:0007566	embryo implantation	55	0.475325	1.84444	0.000574787	0.00655318	0.00469902	2566	tags=31%	list=13%	signal=27%	MIR21/IL1B/PTGS2/TIMP1/RXRA/CST3/BSG/ARID1A/PPARD/MMP9/PCSK5/VEGFA/FUT7/TRIM28/UBE2Q1/IGFBP7/PRDM14
GO:0001836	release of cytochrome c from mitochondria	58	0.475247	1.86723	0.000870828	0.00873012	0.00626002	5680	tags=60%	list=30%	signal=43%	GPER1/PYCARD/BAX/CIDEB/ARRB2/IFI6/PLAUR/PLSCR3/NOL3/TIMM50/AKT1/MMP9/CLU/BID/GPX1/BMF/PRELID1/BBC3/PPIF/JUN/AVP/TP53/BAD/HGF/SOD2/FZD9/FIS1/BOK/CCK/BIK/TNFSF10/BCL2L2/BCL2L11/BAK1/SFN
GO:0032371	regulation of sterol transport	66	0.475003	1.90532	0.000197107	0.00298024	0.00213701	5268	tags=56%	list=28%	signal=41%	PPARG/CES1/TSPO/LRP1/LAMTOR1/ABCA1/NR1H2/EEPD1/ABCA7/MIR27A/NFKBIA/LPCAT3/PLTP/APOA2/LEP/NAXE/YJEFN3/GPS2/ZDHHC8/SREBF2/NR1H3/APOA5/APOE/ANXA2/MIR128-2/APOC3/APOA4/MIR33A/LIPG/APOA1/ADIPOQ/PON1/ABCG5/MIR26A1/SCP2D1/ENPP7/ABCG1
GO:0098703	calcium ion import across plasma membrane	19	0.474854	1.40922	0.0910853	0.227701	0.163275	4660	tags=47%	list=24%	signal=36%	TRPM2/TRPV4/SLC8A1/TRPV6/CALCR/SLC8A2/TRPV1/CACNA2D1/FAM155B
GO:0032881	regulation of polysaccharide metabolic process	40	0.474696	1.71091	0.00507683	0.0303187	0.0217404	2794	tags=35%	list=15%	signal=30%	GSK3A/IRS2/PHKG2/IRS1/AKT1/AP2A1/PPP1R3B/AKT2/PHLDA2/INSR/HAS2/PPP1CA/GCK/KHK
GO:0032148	activation of protein kinase B activity	34	0.474583	1.64134	0.0108395	0.0513932	0.036852	3110	tags=32%	list=16%	signal=27%	NRG1/MIR21/GAS6/ANG/AKT1/IL18/INSR/SRC/ADRA2B/MLST8/FGF1
GO:0032675	regulation of interleukin-6 production	145	0.474271	2.1729	7.05e-09	1.25e-06	8.98e-07	2657	tags=35%	list=14%	signal=31%	SIGLEC16/LILRA5/IL1B/LGALS9/LILRB2/NLRP12/NOD2/SIRPA/LILRA2/PYCARD/IL17RA/EREG/IL6R/GAS6/IL10/CD36/TLR7/POU2F2/AGER/TLR4/FCER1G/ARRB2/MYD88/GBA/CYBA/CARD9/F2RL1/NLRX1/TLR6/SYK/MAVS/TICAM1/PTPN6/ARHGEF2/TLR2/C5AR2/TREM2/TLR8/MIRLET7E/CSK/TYROBP/AIF1/HYAL2/SCIMP/ADORA2B/CD74/STAT3/IL36RN/POU2AF1/TLR1/ARRB1
GO:0061318	renal filtration cell differentiation	19	0.474216	1.40733	0.0910853	0.227701	0.163275	5263	tags=53%	list=27%	signal=38%	LAMB2/BASP1/PTPRO/JAG1/NOTCH2/FOXC2/WT1/BMP4/ADIPOQ/PODXL
GO:0072112	glomerular visceral epithelial cell differentiation	19	0.474216	1.40733	0.0910853	0.227701	0.163275	5263	tags=53%	list=27%	signal=38%	LAMB2/BASP1/PTPRO/JAG1/NOTCH2/FOXC2/WT1/BMP4/ADIPOQ/PODXL
GO:0042058	regulation of epidermal growth factor receptor signaling pathway	87	0.474199	1.98456	1.45e-05	0.000443115	0.00031774	2709	tags=34%	list=14%	signal=30%	MIR21/HBEGF/SHKBP1/DUSP3/GPER1/EREG/RHBDF2/ARAP1/IFI6/PLAUR/EPN1/MVB12A/DOK1/HGS/AKT1/SHC1/MMP9/VPS25/MVP/CHMP6/GPRC5A/NCF1/GRB2/RNF126/TGFA/RAB7A/PDE6G/ZGPAT/PTK6/HIP1
GO:0072525	pyridine-containing compound biosynthetic process	35	0.474142	1.64185	0.0080245	0.0422773	0.0303154	4131	tags=46%	list=22%	signal=36%	PTGS2/NAPRT/PNPO/HAAO/NADK/NAMPT/NMNAT2/NADSYN1/NAXE/AFMID/PARP10/PDXK/NAXD/SLC22A13/IDO1/NMRK2
GO:0045600	positive regulation of fat cell differentiation	72	0.473582	1.93278	4.23e-05	0.00100269	0.000718987	1237	tags=22%	list=6%	signal=21%	PPARG/MIR21/SH3PXD2B/ZFP36/CEBPB/ZNF385A/PTGS2/PIM1/TFE3/FFAR4/ZFP36L1/ZBTB7B/PPARD/CARM1/AKT1/CEBPA
GO:0045066	regulatory T cell differentiation	34	0.47324	1.63669	0.0114459	0.0533113	0.0382274	1503	tags=26%	list=8%	signal=24%	MIR21/CR1/LILRB4/BCL6/LGALS9/LILRB2/SOCS1/KAT2A/FUT7
GO:0010310	regulation of hydrogen peroxide metabolic process	19	0.472792	1.4031	0.0968992	0.237473	0.170282	6549	tags=68%	list=34%	signal=45%	HP/NOXA1/STAT3/CTNS/ZNF205/MPV17L/RAC2/DUOXA2/PRDX2/NOXO1/HDAC6/PINK1/MT3
GO:0002922	positive regulation of humoral immune response	18	0.472721	1.37009	0.102161	0.244727	0.175484	4532	tags=50%	list=24%	signal=38%	IL1B/ZP3/KLK7/PHB/HPX/TNF/FCGR2B/FCER2/MIR520B
GO:0007252	I-kappaB phosphorylation	20	0.472714	1.43273	0.0679612	0.18864	0.135266	1442	tags=30%	list=8%	signal=28%	SIRPA/TLR7/TLR4/AKT1/IKBKE/TLR2
GO:0006026	aminoglycan catabolic process	65	0.471839	1.89438	0.00025631	0.00363494	0.00260647	8377	tags=69%	list=44%	signal=39%	LYVE1/FUCA1/IDUA/VCAN/SLC9A1/SDC3/GALNS/SGSH/CHP1/ARSB/GNS/GLB1/SDC2/HYAL2/SDC1/AGRN/CHIT1/SDC4/GPC1/CSPG4/BGN/NAGLU/HYAL1/HEXB/PGLYRP4/FMOD/GPC5/CSPG5/CEMIP/LYG1/GUSB/HPSE2/ACAN/PGLYRP1/HSPG2/GPC2/DCN/BCAN/PGLYRP2/KERA/NCAN/TGFB1/FGF2/HPSE/PRELP
GO:0045933	positive regulation of muscle contraction	46	0.471742	1.76418	0.00162483	0.0135479	0.00971464	3026	tags=33%	list=16%	signal=28%	MIR21/GPER1/PTGS2/PTAFR/KCNQ1/PROK2/SPHK1/SRF/ENO1/TBXA2R/RGS2/CHGA/ADRA2B/UCN/ACE2
GO:0071675	regulation of mononuclear cell migration	49	0.470894	1.77788	0.00154045	0.0131622	0.00943807	1077	tags=24%	list=6%	signal=23%	CCR1/FPR2/CCR2/C3AR1/C5AR1/THBS1/PLA2G7/AGER/TRPV4/CSF1R/MOSPD2/DUSP1
GO:0007039	protein catabolic process in the vacuole	19	0.47079	1.39716	0.0988372	0.239819	0.171965	1735	tags=37%	list=9%	signal=34%	LRP1/TCIRG1/GBA/ATP13A2/LDLR/CLN3/MGAT3
GO:0038066	p38MAPK cascade	49	0.470711	1.77719	0.00155912	0.0131907	0.00945851	3559	tags=45%	list=19%	signal=37%	SASH1/IL1B/LGALS9/ZFP36/AGER/ZFP36L1/SPHK1/MINK1/GADD45B/DUSP1/VEGFA/NCF1/EMC10/GADD45A/MAP2K3/BMP2/LEP/PER1/DAB2IP/CAV3/MAP3K3/HGF
GO:0045026	plasma membrane fusion	21	0.470483	1.44028	0.0620155	0.179806	0.128931	3195	tags=19%	list=17%	signal=16%	FOLR3/FOLR2/SPACA6/LYZL6
GO:0009954	proximal/distal pattern formation	33	0.470307	1.61719	0.0107757	0.0512718	0.0367649	6900	tags=70%	list=36%	signal=45%	CHSY1/HOXC10/CYP26B1/PBX2/IRX1/HES5/OSR1/IRX3/GREM1/HOXD10/DLX1/GLI1/LRP4/EN1/ALDH1A2/SIX3/GLI2/DLX2/TP63/HOXB9/HOXA11/HOXD9/DLL1
GO:0043370	regulation of CD4-positive alpha-beta T cell differentiation	48	0.470199	1.7746	0.00190558	0.0150656	0.010803	1577	tags=27%	list=8%	signal=25%	MIR21/HLX/BCL6/LGALS9/JAK3/NLRP3/LOXL3/RARA/IL4R/ZBTB7B/SOCS1/IL18/SASH3
GO:0061900	glial cell activation	59	0.469824	1.85139	0.000643051	0.00711404	0.00510119	1859	tags=34%	list=10%	signal=31%	FPR2/LRP1/IL1B/C5AR1/ITGAM/GRN/TLR7/AGER/C1QA/SPHK1/NAMPT/TLR6/LDLR/CLU/ITGB2/TLR2/TREM2/TLR8/TYROBP/AIF1
GO:0034122	negative regulation of toll-like receptor signaling pathway	40	0.469527	1.69229	0.00624557	0.0356031	0.0255296	1902	tags=28%	list=10%	signal=25%	CD14/LILRA2/TLR4/ARRB2/F2RL1/CACTIN/LY96/TLR6/TICAM1/CD300LF/GRAMD4
GO:0002407	dendritic cell chemotaxis	24	0.46948	1.49414	0.0348505	0.116643	0.0836398	552	tags=21%	list=3%	signal=20%	CCR1/CCR2/LGALS9/GAS6/TRPM2
GO:0042088	T-helper 1 type immune response	44	0.469431	1.72764	0.00179176	0.0144334	0.0103496	2001	tags=34%	list=10%	signal=31%	CCR2/SLC11A1/BCL3/IL1B/HLX/JAK3/TLR4/SEMA4A/IL4R/PLA2G4A/IL18/STAT6/IL1R1/RELB/IL27RA
GO:1903727	positive regulation of phospholipid metabolic process	50	0.469389	1.7857	0.00165765	0.0137279	0.00984374	3484	tags=34%	list=18%	signal=28%	FPR2/NOD2/FGR/ZP3/TAZ/DGKZ/IRS1/PRKCD/VAV2/FLT1/FGFR3/PTK2B/SRC/TNFAIP8L3/CCL21/FLT3/CD19
GO:1900016	negative regulation of cytokine production involved in inflammatory response	32	0.469187	1.60126	0.0130786	0.0584513	0.0419131	2077	tags=31%	list=11%	signal=28%	IL1R2/SIRPA/ABCD1/PYCARD/MEFV/CUEDC2/MIR221/CHID1/MIR222/ADCY7
GO:0032438	melanosome organization	26	0.468804	1.52133	0.0237947	0.0878193	0.0629717	1382	tags=27%	list=7%	signal=25%	BLOC1S1/RAB32/AP3D1/SNAPIN/HPS1/KIF13A/BLOC1S3
GO:1904646	cellular response to amyloid-beta	45	0.468513	1.73911	0.00188664	0.0149343	0.0107088	1666	tags=27%	list=9%	signal=24%	FPR2/LRP1/CD36/AGER/TLR4/ICAM1/NAMPT/CDK5/TLR6/BACE1/MIRLET7F2/TREM2
GO:0070670	response to interleukin-4	35	0.468501	1.62232	0.00940009	0.0465708	0.0333941	3906	tags=40%	list=20%	signal=32%	MRC1/JAK3/IL4R/FASN/STAT6/CD300LF/RUFY4/PML/ALAD/DCSTAMP/CITED1/HSPA5/CORO1A/NFIL3
GO:0048679	regulation of axon regeneration	28	0.46833	1.53683	0.0189955	0.075982	0.0544836	3274	tags=32%	list=17%	signal=27%	LRP1/GRN/KLF4/KREMEN1/MIR221/MIR222/SCARF1/RGMA/RTN4RL1
GO:0048265	response to pain	30	0.467565	1.56361	0.0180196	0.0731768	0.0524721	926	tags=17%	list=5%	signal=16%	TSPO/THBS1/COMT/EDNRB/P2RX4
GO:0032717	negative regulation of interleukin-8 production	31	0.467558	1.56999	0.0196933	0.077752	0.0557529	962	tags=19%	list=5%	signal=18%	BCL3/CD33/KLF4/IL10/CACTIN/TLR6
GO:0007040	lysosome organization	61	0.467487	1.83856	0.000616544	0.00691828	0.00496082	2521	tags=38%	list=13%	signal=33%	LAMTOR1/ABCA1/GAA/GRN/TPP1/RAB34/RAB20/ACP2/TMEM175/GBA/MYO7A/TFEB/FAM160A2/TPCN2/NAGPA/SNAPIN/HPS1/CLN3/ARSB/CLN6/VPS18/RAB7A/RAB39A
GO:0080171	lytic vacuole organization	61	0.467487	1.83856	0.000616544	0.00691828	0.00496082	2521	tags=38%	list=13%	signal=33%	LAMTOR1/ABCA1/GAA/GRN/TPP1/RAB34/RAB20/ACP2/TMEM175/GBA/MYO7A/TFEB/FAM160A2/TPCN2/NAGPA/SNAPIN/HPS1/CLN3/ARSB/CLN6/VPS18/RAB7A/RAB39A
GO:0006833	water transport	21	0.467441	1.43096	0.0697674	0.192011	0.137683	2678	tags=29%	list=14%	signal=25%	AQP9/HYAL2/SLC5A1/UPK3A/AVP/HAS2
GO:0031670	cellular response to nutrient	44	0.467102	1.71907	0.00202913	0.0158659	0.0113768	1189	tags=25%	list=6%	signal=24%	PPARG/VDR/FES/PIM1/GAS6/CDKN2B/BGLAP/HMOX1/USF2/SRF/FOLR2
GO:0032652	regulation of interleukin-1 production	101	0.466952	2.01081	3.77e-06	0.000171129	0.00012271	1818	tags=27%	list=9%	signal=24%	EGR1/LILRA5/LGALS9/CD33/NLRP12/NOD2/SIRPA/FZD5/NLRC4/LILRA2/PYCARD/FFAR4/GAS6/MEFV/IL10/NLRP3/AGER/TLR4/ARRB2/SPHK1/GSTP1/MNDA/HSPB1/TREM2/NLRP1/TLR8/TYROBP
GO:0032963	collagen metabolic process	110	0.466083	2.05073	1.88e-06	9.94e-05	7.13e-05	4375	tags=42%	list=23%	signal=32%	PPARG/MIR21/CTSD/RCN3/ADAMTS2/ENG/FURIN/CTSB/MMP25/ARRB2/PHYKPL/MMP14/CST3/MMP17/PLOD3/PPARD/ADAM15/MMP9/MMP19/PEPD/CTSK/SCX/MFAP4/P3H1/CTSL/ID1/NPPC/CYGB/VIM/CREB3L1/LARP6/SERPINF2/UCN/IHH/TMPRSS6/COL5A1/ADAMTS14/CBX8/MMP15/CIITA/F2/MMP26/FAP/EMILIN1/COL1A2/P3H4
GO:0051385	response to mineralocorticoid	31	0.465902	1.56443	0.0199986	0.0786178	0.0563737	4828	tags=45%	list=25%	signal=34%	FOSB/CDKN1A/GPER1/FOS/CYBA/FOSL1/SRC/UCN3/CALM3/CYBB/NPAS4/FOXO3/AANAT/NTRK3
GO:0044342	type B pancreatic cell proliferation	21	0.465686	1.42559	0.0717054	0.195827	0.14042	6188	tags=57%	list=32%	signal=39%	SIDT2/MEN1/WDR13/SERPINB1/NKX6-1/NR4A1/WNT3A/BAD/IGFBP4/NUPR1/SFRP1/IGFBP5
GO:0035584	calcium-mediated signaling using intracellular calcium source	21	0.464826	1.42296	0.0755814	0.202521	0.14522	4491	tags=43%	list=23%	signal=33%	TRPM2/PTGFR/BCAP31/PRKACA/HOMER2/DMTN/AZU1/GPR143/FIS1
GO:2000379	positive regulation of reactive oxygen species metabolic process	103	0.464539	2.01421	3.17e-06	0.00014794	0.000106082	3182	tags=42%	list=17%	signal=35%	TSPO/FPR2/IL1B/ITGAM/CDKN1A/PTGS2/TMEM106A/THBS1/KLF4/CD36/TLR4/CYBA/ICAM1/F2RL1/MIR24-2/HDAC4/GSTP1/P2RX4/TLR6/SYK/AKT1/CLU/ITGB2/TICAM1/PRKCD/RIPK3/DNM2/TYROBP/AIF1/INSR/GRB2/GADD45A/PTK2B/PTX3/AGXT2/LEP/TP53/NQO2/ACE2/SIRT3/ZNF205/TNF/GNAI2
GO:0071353	cellular response to interleukin-4	32	0.464136	1.58403	0.0151712	0.0645608	0.046294	3906	tags=41%	list=20%	signal=32%	MRC1/JAK3/IL4R/FASN/STAT6/CD300LF/RUFY4/PML/ALAD/DCSTAMP/HSPA5/CORO1A/NFIL3
GO:0150076	neuroinflammatory response	76	0.463816	1.91303	9.36e-05	0.00174099	0.0012484	1859	tags=33%	list=10%	signal=30%	FPR2/LRP1/IL1B/C5AR1/ITGAM/PTGS2/GRN/DAGLA/TLR7/AGER/C1QA/SPHK1/NAMPT/TLR6/LDLR/MMP9/CLU/ITGB2/TLR2/IL18/TNFRSF1B/TREM2/TLR8/TYROBP/AIF1
GO:0032350	regulation of hormone metabolic process	32	0.46381	1.58291	0.0151712	0.0645608	0.046294	4784	tags=44%	list=25%	signal=33%	EGR1/ADM/POR/GNB3/H6PD/FFAR3/PAX8/BMP2/SLC27A4/ARNT/STUB1/DUOXA2/HPN/DKK3
GO:0010954	positive regulation of protein processing	25	0.463742	1.49435	0.0480769	0.152833	0.10959	5520	tags=56%	list=29%	signal=40%	NLRC4/MMP14/ENO1/LPCAT3/SRC/ADAM8/NKD2/MELTF/F12/GSN/HPN/CLEC3B/CCBE1/TNP2
GO:0045907	positive regulation of vasoconstriction	33	0.463644	1.59428	0.0121513	0.0554348	0.0397501	1180	tags=21%	list=6%	signal=20%	MIR21/HRH2/PTGS2/PTAFR/ICAM1/TBXA2R/AKT1
GO:0048662	negative regulation of smooth muscle cell proliferation	62	0.463503	1.83723	0.000363035	0.00470034	0.00337043	2532	tags=27%	list=13%	signal=24%	PPARG/TRIB1/MIR223/CDKN1A/GPER1/COMT/KLF4/IL10/ANG/HMOX1/PPARD/GSTP1/CTNNBIP1/AIF1/PTGIR/MFN2/MIR182
GO:0032691	negative regulation of interleukin-1 beta production	34	0.463289	1.60228	0.0146295	0.0629254	0.0451213	2226	tags=24%	list=12%	signal=21%	CD33/FFAR4/MEFV/NLRP3/ARRB2/GSTP1/TREM2/SERPINB1
GO:0032640	tumor necrosis factor production	111	0.463267	2.04654	1.62e-06	9.22e-05	6.61e-05	1666	tags=31%	list=9%	signal=28%	TSPO/CD14/LGALS9/CD33/ZFP36/NOD2/SIRPA/PYCARD/TMEM106A/GAS6/PTAFR/IL10/CD36/TLR4/FCER1G/ARRB2/RARA/CYBA/CARD9/CACTIN/LY96/GSTP1/MAVS/CLU/HSF1/TICAM1/PTPN6/ARHGEF2/TLR2/SASH3/SPHK2/CLEC4A/C5AR2/TREM2
GO:0002704	negative regulation of leukocyte mediated immunity	52	0.462343	1.77291	0.00207863	0.0161738	0.0115976	1388	tags=23%	list=7%	signal=21%	CR1/CCR2/BCL6/LGALS9/LILRB1/JAK3/ARRB2/HMOX1/ABR/CLEC4G/HFE/PTPN6
GO:1901385	regulation of voltage-gated calcium channel activity	35	0.462308	1.60087	0.01047	0.0503689	0.0361175	5503	tags=54%	list=29%	signal=39%	DYSF/STAC3/CDK5/KCNE3/GPR35/OPRL1/CACNB3/CALM3/REM1/DRD4/NOS1AP/RRAD/GEM/CACNA2D1/CACNB1/EHD3/STAC2/CRHR1/FGF14
GO:0045669	positive regulation of osteoblast differentiation	63	0.46213	1.8299	0.000523527	0.00620089	0.00444641	3986	tags=40%	list=21%	signal=32%	MIR21/FAM20C/CEBPD/CEBPB/FBN2/FFAR4/IL6R/PDLIM7/ATP6AP1/CLIC1/CEBPA/LRP3/CTNNBIP1/JAG1/TMEM119/SMAD1/JUND/NPPC/BMP2/WNT10B/ILK/LRP5/HGF/MIR210/BMP7
GO:0045429	positive regulation of nitric oxide biosynthetic process	44	0.462097	1.70065	0.00243129	0.0182518	0.0130877	2432	tags=41%	list=13%	signal=36%	IL1B/PTGS2/KLF4/CD36/TLR4/ICAM1/P2RX4/TLR6/AKT1/CLU/ITGB2/TICAM1/DNM2/AIF1/INSR/PTK2B/PTX3/AGXT2
GO:0097006	regulation of plasma lipoprotein particle levels	100	0.462019	1.99733	9.77e-06	0.000338252	0.000242547	4389	tags=50%	list=23%	signal=39%	LRPAP1/ABCA1/PLA2G7/DGAT2/CD36/HMOX1/NR1H2/LIPA/ABCA7/DGAT1/SCARB1/APOBR/LDLR/P4HB/AP2M1/PLAGL2/NPC2/MIR27A/KHSRP/AP2A1/BMP1/CSK/LCAT/LPCAT3/EHD1/AP2S1/PLTP/MSR1/APOA2/PRKACA/MFSD2A/AP2A2/NCEH1/AMN/SOAT2/ZDHHC8/GPIHBP1/ARF1/APOA5/APOE/ANXA2/LPA/MIR128-2/APOC3/APOA4/CLTA/MIR33A/LPL/LIPG/APOA1
GO:0009651	response to salt stress	26	0.462003	1.49926	0.0495238	0.15573	0.111668	6033	tags=50%	list=32%	signal=34%	BAX/ZFP36L1/TRPV4/MICU1/AVP/TP53/TNF/AKR1B1/OXT/LETM1/EPO/TH/EFHD1
GO:0032635	interleukin-6 production	156	0.461697	2.13452	1.79e-08	2.79e-06	2e-06	2672	tags=35%	list=14%	signal=31%	SIGLEC16/LILRA5/IL1B/LGALS9/LILRB2/NLRP12/NOD2/SIRPA/LILRA2/PYCARD/TMEM106A/IL17RA/EREG/IL6R/GAS6/IL10/CD36/TLR7/POU2F2/AGER/TLR4/FCER1G/ARRB2/MYD88/GBA/CYBA/CARD9/F2RL1/NLRX1/TLR6/SYK/MAVS/TICAM1/PTPN6/ARHGEF2/TLR2/IL18/SPHK2/C5AR2/TREM2/TLR8/MIRLET7E/CSK/TYROBP/AIF1/HYAL2/SCIMP/ADORA2B/CD74/STAT3/IL36RN/POU2AF1/TLR1/ARRB1/LEP
GO:0022617	extracellular matrix disassembly	80	0.461608	1.91099	8.49e-05	0.00161534	0.0011583	3807	tags=36%	list=20%	signal=29%	LRP1/SH3PXD2B/TIMP2/FLOT1/TIMP1/FURIN/CAPN1/MMP14/CST3/BSG/CAPNS1/ADAM15/HTRA1/MMP9/MMP19/FSCN1/CTSK/BMP1/LAMC1/CTSL/ADAM8/KLK7/CTRB2/MELTF/PLG/TMPRSS6/ELANE/FGFR4/MMP15
GO:0032680	regulation of tumor necrosis factor production	105	0.46061	2.01188	3.1e-06	0.00014593	0.000104641	1666	tags=30%	list=9%	signal=28%	TSPO/CD14/LGALS9/CD33/ZFP36/NOD2/SIRPA/PYCARD/GAS6/PTAFR/IL10/CD36/TLR4/FCER1G/ARRB2/RARA/CYBA/CARD9/CACTIN/LY96/GSTP1/MAVS/CLU/HSF1/TICAM1/PTPN6/ARHGEF2/TLR2/SASH3/CLEC4A/C5AR2/TREM2
GO:0030878	thyroid gland development	21	0.460578	1.40996	0.0775194	0.205306	0.147217	8440	tags=76%	list=44%	signal=43%	SRF/TG/MAPK3/FOXE1/PAX8/FGF8/HOXA5/HOXA3/NKX2-5/TBX1/NKX2-1/SIX1/THRA/HOXD3/MAP2K1/SMAD3
GO:0070884	regulation of calcineurin-NFAT signaling cascade	34	0.460378	1.59221	0.0153875	0.0651345	0.0467054	3524	tags=35%	list=18%	signal=29%	NRG1/HOMER3/SLC9A1/CHERP/CHP1/MAPK7/HOMER2/PTBP1/TNF/RCAN1/MYOZ1/C10orf71
GO:0106056	regulation of calcineurin-mediated signaling	35	0.460232	1.59368	0.0110814	0.052115	0.0373696	3714	tags=37%	list=19%	signal=30%	NRG1/HOMER3/SLC9A1/CHERP/CHP1/MAPK7/HOMER2/PTBP1/TNF/RCAN1/MYOZ1/C10orf71/SLC8A2
GO:0071295	cellular response to vitamin	32	0.459922	1.56965	0.0172741	0.0712346	0.0510795	1189	tags=22%	list=6%	signal=21%	PPARG/VDR/FES/PIM1/GAS6/BGLAP/FOLR2
GO:1903725	regulation of phospholipid metabolic process	93	0.459799	1.96148	1.41e-05	0.000434022	0.00031122	2513	tags=32%	list=13%	signal=28%	SOCS3/FPR2/NOD2/FGR/KLF4/SLC27A1/PIK3R6/ZP3/SCARB1/IDH1/LDLR/TAZ/DGKZ/SOCS6/IRS1/CISH/SOCS1/PIK3R2/PRKCD/GNB3/PIK3R5/VAV2/FLT1/FGFR3/PTK2B/SRC/WDR81/TNFAIP8L3/MTMR3/PDGFA
GO:0046638	positive regulation of alpha-beta T cell differentiation	47	0.459655	1.72424	0.00370374	0.0246762	0.0176943	1577	tags=28%	list=8%	signal=25%	MIR21/HLX/LGALS9/NLRP3/RARA/IL4R/AP3D1/ZBTB7B/PNP/SYK/SOCS1/IL18/SASH3
GO:0002832	negative regulation of response to biotic stimulus	95	0.459577	1.98215	9.35e-06	0.000332068	0.000238113	1545	tags=21%	list=8%	signal=19%	PPARG/VSIG4/MIR21/CR1/TRIB1/LGALS9/LILRA2/LILRB1/GRN/ARRB2/NR1H2/CACTIN/SIRT2/HTRA1/TKFC/NLRX1/TTLL12/TARBP2/DHX58/RNF26
GO:0072337	modified amino acid transport	27	0.45942	1.49716	0.0521236	0.16121	0.115597	1189	tags=26%	list=6%	signal=24%	FOLR3/SLC22A16/SLC19A1/SLC22A4/SLC22A5/SLC46A1/FOLR2
GO:0032655	regulation of interleukin-12 production	55	0.459364	1.7825	0.00135857	0.0120519	0.00864193	515	tags=24%	list=3%	signal=23%	MIR21/LILRA5/LGALS9/LILRB1/THBS1/JAK3/IRF5/MEFV/IL10/CD36/AGER/TLR4/ARRB2
GO:1902106	negative regulation of leukocyte differentiation	103	0.459288	1.99144	5.28e-06	0.000214985	0.000154157	786	tags=18%	list=4%	signal=18%	TMEM176A/MIR21/TRIB1/LILRB4/TMEM176B/C1QC/MAFB/HLX/LILRB3/BCL6/LILRB1/JAK3/MYC/FSTL3/TLR4/LOXL3/RARA/IL4R/ZBTB7B
GO:0018904	ether metabolic process	24	0.458957	1.46065	0.0517241	0.16044	0.115045	1494	tags=29%	list=8%	signal=27%	ALOX5/PLA2G7/TXN2/PLA2G4A/FASN/TMEM86B/EPHX3
GO:0010656	negative regulation of muscle cell apoptotic process	50	0.458511	1.74432	0.0026244	0.0192436	0.0137988	5567	tags=48%	list=29%	signal=34%	MIR21/RGL2/ARRB2/HMOX1/MIR24-2/HSF1/PPP1R10/PTK2B/PAX8/BAG3/MDK/ILK/MIR210/HSPB6/BMP7/GATA4/MIR30E/MIR138-2/ALOX12/MIR199A2/ZC3H12A/NKX2-5/NUPR1/ADCYAP1
GO:0061437	renal system vasculature development	28	0.458347	1.50407	0.025769	0.0929601	0.066658	4659	tags=54%	list=24%	signal=41%	EGR1/IL6R/ACTA2/NOTCH1/NOTCH3/NOTCH2/FOXC2/HES1/GPR4/WT1/PECAM1/BMP7/MIR125A/OSR1/BMP4
GO:0061440	kidney vasculature development	28	0.458347	1.50407	0.025769	0.0929601	0.066658	4659	tags=54%	list=24%	signal=41%	EGR1/IL6R/ACTA2/NOTCH1/NOTCH3/NOTCH2/FOXC2/HES1/GPR4/WT1/PECAM1/BMP7/MIR125A/OSR1/BMP4
GO:0046470	phosphatidylcholine metabolic process	81	0.458335	1.91135	9.88e-05	0.0017948	0.00128698	2555	tags=25%	list=13%	signal=21%	PLB1/PLBD1/GDPD3/PLA2G15/PNPLA6/PLA2G7/SLC27A1/NR1H2/STARD10/SCARB1/LDLR/PCTP/PLA2G4A/TMEM86B/LCAT/LPCAT3/APOA2/MFSD2A/CSNK2B/PEMT
GO:0002675	positive regulation of acute inflammatory response	30	0.458271	1.53254	0.0207452	0.0799797	0.0573503	6176	tags=60%	list=32%	signal=41%	IL1B/FFAR2/PTGS2/FCER1G/ZP3/FFAR3/ADAM8/F12/OSM/TNF/TNFRSF11A/CREB3L3/C2CD4A/OSMR/PARK7/C2CD4B/TAC1/PTGER3
GO:0072210	metanephric nephron development	40	0.457901	1.65038	0.00873565	0.044485	0.0318984	4663	tags=48%	list=24%	signal=36%	EGR1/FMN1/LAMB2/PKD1/WNT9B/PAX8/SOX8/SIX2/IRX1/CITED1/HES1/KIF26B/WT1/FOXD1/HES5/OSR1/GREM1/BMP4/ADIPOQ
GO:0033198	response to ATP	34	0.457548	1.58242	0.0172156	0.0710395	0.0509396	5188	tags=38%	list=27%	signal=28%	IL1B/P2RY2/PTGS2/P2RX1/P2RX4/SLC8A1/PDXP/P2RX2/P2RY1/TRPV1/TRPM4/P2RX6/PKLR
GO:0070373	negative regulation of ERK1 and ERK2 cascade	77	0.457544	1.89229	8.81e-05	0.0016666	0.00119505	4211	tags=40%	list=22%	signal=32%	MIR21/NLRP12/SIRPA/DUSP3/GPER1/KLF4/DUSP6/TLR4/EPHB2/GSTP1/RGS14/DUSP1/MIR221/CSK/SPRED2/DUSP4/VRK3/ARRB1/TNIP1/PHB/FLCN/DAB2IP/SIRT3/SPRED3/CHRNA9/NLRP6/WNK2/CHRNA10/PSCA/DUSP9/EMILIN1
GO:0035924	cellular response to vascular endothelial growth factor stimulus	68	0.457379	1.85254	0.000477576	0.00586291	0.00420406	3346	tags=32%	list=17%	signal=27%	MIR21/EGR3/NOTCH1/SPHK1/CD63/ADGRA2/HSPB1/RELA/AKT1/MIR27A/VEGFA/FLT1/PGF/NRP2/MAP2K3/GAS1/PRKD2/NR4A1/DAB2IP/MYO1C/FLT3/FOXC1
GO:0010874	regulation of cholesterol efflux	42	0.456815	1.66187	0.00496008	0.0298164	0.0213802	5268	tags=57%	list=28%	signal=42%	CES1/LRP1/LAMTOR1/ABCA1/NR1H2/EEPD1/ABCA7/MIR27A/NFKBIA/PLTP/NAXE/YJEFN3/GPS2/ZDHHC8/SREBF2/NR1H3/APOE/MIR128-2/MIR33A/APOA1/ADIPOQ/PON1/MIR26A1/ABCG1
GO:0032615	interleukin-12 production	57	0.456393	1.78913	0.000799859	0.00826478	0.00592634	1705	tags=30%	list=9%	signal=27%	MIR21/LILRA5/LGALS9/LILRB1/THBS1/JAK3/IRF5/MEFV/IL10/CD36/AGER/TLR4/ARRB2/SYK/PRKCD/TLR2/TLR8
GO:0006754	ATP biosynthetic process	30	0.456356	1.52613	0.0219566	0.082901	0.059445	2968	tags=40%	list=16%	signal=34%	PKM/COX5B/ALDOA/ENO1/TAZ/VPS9D1/CYC1/SPHK2/TREM2/AK4/STAT3/FLCN
GO:0009190	cyclic nucleotide biosynthetic process	20	0.456259	1.38286	0.0932039	0.231778	0.166198	8434	tags=65%	list=44%	signal=36%	ADCY4/AMPD2/ADCY3/ADCY7/NPPC/ADCY8/ADCY1/NPR1/GUCY2C/GUCY1A2/GUCY2D/ADCY2/ADCY10
GO:0052652	cyclic purine nucleotide metabolic process	20	0.456259	1.38286	0.0932039	0.231778	0.166198	8434	tags=65%	list=44%	signal=36%	ADCY4/AMPD2/ADCY3/ADCY7/NPPC/ADCY8/ADCY1/NPR1/GUCY2C/GUCY1A2/GUCY2D/ADCY2/ADCY10
GO:0036303	lymph vessel morphogenesis	20	0.455422	1.38032	0.0932039	0.231778	0.166198	6454	tags=65%	list=34%	signal=43%	ACVRL1/LGALS12/VASH1/VEGFA/PKD1/PROX1/FOXC2/FOXC1/PDPN/CCBE1/SOX18/PTPN14/FLT4
GO:0006909	phagocytosis	267	0.45529	2.2878	1e-10	4.16e-08	2.98e-08	2548	tags=35%	list=13%	signal=31%	DYSF/PPARG/FCGR1A/MERTK/CD14/FPR2/LRP1/CCR2/WAS/SLC11A1/NCF4/IL1B/FCGR2A/CD93/SIRPA/ITGAM/FCN1/PYCARD/ABCA1/CEACAM4/FGR/MARCO/THBS1/RAB34/PLD2/GAS6/RAB20/HCK/CD36/CYFIP1/TLR4/FCER1G/TMEM175/RARA/MYD88/SPHK1/MYO7A/CYBA/TGM2/F2RL1/ABCA7/SCARB1/SH3BP1/UNC13D/ABR/NCF2/LDLR/P2RY6/SYK/ELMO2/PIP5K1C/LIMK1/DOCK1/SIRPB1/WIPF2/ITGB2/PIK3R2/CLN3/ARPC1B/PRKCD/RAB31/DNM2/TLR2/MFGE8/WASF2/CD300LF/RHOG/MAPK3/TR…
GO:0039702	viral budding via host ESCRT complex	21	0.454975	1.3928	0.0794574	0.208625	0.149596	4399	tags=43%	list=23%	signal=33%	VPS28/CHMP2A/MVB12A/VPS37C/CHMP6/CHMP4B/VPS4A/CHMP1A/SNF8
GO:0090189	regulation of branching involved in ureteric bud morphogenesis	22	0.454818	1.41301	0.0650096	0.184561	0.132341	6834	tags=68%	list=36%	signal=44%	VEGFA/TACSTD2/PAX8/HNF1B/SOX8/SIX2/WNT2B/GREM1/BMP4/SOX9/PAX2/AGT/SMO/SIX1/LHX1
GO:0070633	transepithelial transport	26	0.45474	1.47569	0.0533333	0.163842	0.117485	2517	tags=27%	list=13%	signal=23%	BEST1/SLC1A3/EDNRB/SLC26A6/P2RY6/SLC5A1/RHCG
GO:0032733	positive regulation of interleukin-10 production	37	0.454732	1.60005	0.0136614	0.0601778	0.0431511	1926	tags=30%	list=10%	signal=27%	LILRA5/LGALS9/NOD2/PYCARD/TLR4/FCER1G/SYK/TLR2/SASH3/TREM2/TUSC2
GO:0009206	purine ribonucleoside triphosphate biosynthetic process	39	0.454703	1.62219	0.0111507	0.0523255	0.0375205	2968	tags=38%	list=16%	signal=33%	PKM/IMPDH1/NME4/COX5B/ALDOA/ENO1/TAZ/VPS9D1/CYC1/SPHK2/TREM2/AK4/STAT3/NME3/FLCN
GO:0032374	regulation of cholesterol transport	65	0.45435	1.82417	0.000594404	0.00674079	0.00483355	5268	tags=55%	list=28%	signal=40%	CES1/TSPO/LRP1/LAMTOR1/ABCA1/NR1H2/EEPD1/ABCA7/MIR27A/NFKBIA/LPCAT3/PLTP/APOA2/LEP/NAXE/YJEFN3/GPS2/ZDHHC8/SREBF2/NR1H3/APOA5/APOE/ANXA2/MIR128-2/APOC3/APOA4/MIR33A/LIPG/APOA1/ADIPOQ/PON1/ABCG5/MIR26A1/SCP2D1/ENPP7/ABCG1
GO:0030325	adrenal gland development	24	0.454335	1.44594	0.0517241	0.16044	0.115045	4823	tags=42%	list=25%	signal=31%	TSPO/CITED2/FSTL3/INSR/MDK/WT1/WNT11/APOA1/DKK3/INSM1
GO:0089718	amino acid import across plasma membrane	40	0.453496	1.63451	0.00991016	0.048312	0.0346426	2040	tags=25%	list=11%	signal=22%	SLC1A3/SLC43A2/SLC36A1/NTSR1/SLC22A4/SLC1A5/SLC3A2/KCNJ10/RGS2/SLC6A6
GO:0071827	plasma lipoprotein particle organization	51	0.453198	1.74158	0.00265592	0.0193919	0.0139051	4389	tags=53%	list=23%	signal=41%	ABCA1/PLA2G7/NR1H2/ABCA7/DGAT1/SCARB1/P4HB/PLAGL2/BMP1/LCAT/LPCAT3/PLTP/APOA2/PRKACA/MFSD2A/SOAT2/ZDHHC8/GPIHBP1/ARF1/APOA5/APOE/LPA/APOC3/APOA4/LPL/LIPG/APOA1
GO:0032885	regulation of polysaccharide biosynthetic process	35	0.453065	1.56887	0.013374	0.0592518	0.0424871	2781	tags=31%	list=15%	signal=27%	GSK3A/IRS2/IRS1/AKT1/AP2A1/PPP1R3B/AKT2/INSR/HAS2/PPP1CA/GCK
GO:0071219	cellular response to molecule of bacterial origin	208	0.452148	2.19225	1e-10	4.16e-08	2.98e-08	3050	tags=35%	list=16%	signal=29%	MIR21/TSPO/TRIB1/SASH1/CD14/IL1B/ZFP36/LILRB2/NOD2/SIRPA/CEBPB/FZD5/LILRA2/LILRB1/PYCARD/SBNO2/ABCA1/MRC1/LY86/EDNRB/PTAFR/IL10/CD180/HCK/CD36/ADAM9/NLRP3/CD68/TLR4/RARA/MYD88/ICAM1/PLSCR3/CXCL8/CACTIN/PPARD/SIRT2/SCARB1/LY96/GSTP1/TLR6/HDAC5/CXCL1/RELA/TBXA2R/AKT1/HSF1/CXCL2/TICAM1/NFKBIB/TLR2/IL18/TNFRSF1B/MAPK3/TREM2/IRAK1/NFKBIA/PRKCA/SRC/SCIMP/CCL2/PAF1/IL36RN/TLR1/UPF1/CSF3/VIM/IRF3/TNIP2/T…
GO:0045671	negative regulation of osteoclast differentiation	29	0.452103	1.49539	0.0237108	0.0876108	0.0628222	496	tags=21%	list=3%	signal=20%	LILRB4/MAFB/LILRB3/LILRB1/FSTL3/TLR4
GO:0019359	nicotinamide nucleotide biosynthetic process	32	0.452009	1.54264	0.0202782	0.0791923	0.0567856	4131	tags=44%	list=22%	signal=34%	PTGS2/NAPRT/HAAO/NADK/NAMPT/NMNAT2/NADSYN1/NAXE/AFMID/PARP10/NAXD/SLC22A13/IDO1/NMRK2
GO:0019363	pyridine nucleotide biosynthetic process	32	0.452009	1.54264	0.0202782	0.0791923	0.0567856	4131	tags=44%	list=22%	signal=34%	PTGS2/NAPRT/HAAO/NADK/NAMPT/NMNAT2/NADSYN1/NAXE/AFMID/PARP10/NAXD/SLC22A13/IDO1/NMRK2
GO:0032760	positive regulation of tumor necrosis factor production	49	0.45199	1.70651	0.00324623	0.0224576	0.0161035	1577	tags=33%	list=8%	signal=30%	CD14/NOD2/PYCARD/PTAFR/CD36/TLR4/FCER1G/CYBA/CARD9/LY96/MAVS/CLU/TICAM1/ARHGEF2/TLR2/SASH3
GO:0019362	pyridine nucleotide metabolic process	35	0.451865	1.56471	0.0142911	0.0619701	0.0444363	4131	tags=43%	list=22%	signal=34%	PTGS2/NAPRT/HAAO/NADK/NAMPT/NUDT17/NMNAT2/NADSYN1/NAXE/AFMID/PARP10/NAXD/SLC22A13/IDO1/NMRK2
GO:0046496	nicotinamide nucleotide metabolic process	35	0.451865	1.56471	0.0142911	0.0619701	0.0444363	4131	tags=43%	list=22%	signal=34%	PTGS2/NAPRT/HAAO/NADK/NAMPT/NUDT17/NMNAT2/NADSYN1/NAXE/AFMID/PARP10/NAXD/SLC22A13/IDO1/NMRK2
GO:0003156	regulation of animal organ formation	37	0.451678	1.5893	0.0143998	0.0621885	0.0445929	7076	tags=65%	list=37%	signal=41%	CITED2/PIM1/NOTCH1/MESP1/BMP2/FGF1/WNT3A/ISL1/HES1/WT1/BMP7/WNT11/WNT2B/FGF8/BMP4/WNT5A/GATA5/TBX5/SIX1/HAND2/HOXA11/ROBO2/EYA1/SPRY1
GO:2000311	regulation of AMPA receptor activity	24	0.451489	1.43688	0.0536398	0.164191	0.117735	9235	tags=79%	list=48%	signal=41%	MINK1/SHANK3/CNIH2/CACNG5/SHANK1/MAPK8IP2/SHANK2/ARC/SHISA6/RELN/GSG1L/NLGN2/CACNG4/CACNG7/MEF2C/SHISA7/CACNG3/CACNG8/CACNG2
GO:0009311	oligosaccharide metabolic process	52	0.451369	1.73082	0.00316473	0.0220621	0.0158198	934	tags=23%	list=5%	signal=22%	GM2A/FBP1/GAA/NEU1/MGAM/IDUA/ST3GAL2/NAGA/MAN2B1/ST6GALNAC3/MPDU1/ST3GAL6
GO:2000107	negative regulation of leukocyte apoptotic process	48	0.450917	1.70183	0.00364461	0.0243838	0.0174847	1028	tags=21%	list=5%	signal=20%	MERTK/BCL6/NOD2/SLC46A2/LILRB1/JAK3/GAS6/FCER1G/IRS2/IRF7
GO:0010574	regulation of vascular endothelial growth factor production	50	0.450857	1.7152	0.00359225	0.0242108	0.0173606	453	tags=14%	list=2%	signal=14%	CYP1B1/CCR2/IL1B/C3AR1/C5AR1/PTGS2/SULF2
GO:0035767	endothelial cell chemotaxis	30	0.450617	1.50694	0.0264993	0.0947927	0.067972	3110	tags=33%	list=16%	signal=28%	THBS1/EGR3/NOTCH1/P2RX4/HSPB1/CORO1B/VEGFA/PRKD2/NR4A1/FGF1
GO:0071677	positive regulation of mononuclear cell migration	25	0.450437	1.45148	0.0538462	0.164548	0.117991	1021	tags=24%	list=5%	signal=23%	CCR1/FPR2/CCR2/PLA2G7/AGER/MOSPD2
GO:0050707	regulation of cytokine secretion	57	0.450389	1.76559	0.00105644	0.0100815	0.00722907	3305	tags=40%	list=17%	signal=33%	MIR21/CD14/NLRP12/FGR/FFAR4/IL10/CLEC4E/TLR5/CLEC5A/PPP1R11/TLR6/SYK/SOCS1/GAPDH/TLR2/CLEC9A/TLR8/SRC/MIR182/TLR1/IRF3/TNF/SAA1
GO:0008207	C21-steroid hormone metabolic process	39	0.450333	1.6066	0.013366	0.0592518	0.0424871	1338	tags=15%	list=7%	signal=14%	EGR1/TSPO/ADM/FDXR/SRD5A1/STARD3
GO:0042454	ribonucleoside catabolic process	21	0.449801	1.37696	0.0872093	0.2212	0.158614	1461	tags=29%	list=8%	signal=26%	CDA/APOBEC3A/APOBEC3H/PNP/AHCY/UPP1
GO:0042359	vitamin D metabolic process	22	0.449492	1.39646	0.0745698	0.20099	0.144122	158	tags=14%	list=1%	signal=14%	CYP27A1/IL1B/VDR
GO:0019934	cGMP-mediated signaling	27	0.448911	1.46292	0.0559846	0.168507	0.12083	3880	tags=37%	list=20%	signal=30%	THBS1/EDNRB/CD36/PTK2B/ADORA2B/NPPC/GUCA2B/MTNR1B/PDE2A/APOE
GO:0045124	regulation of bone resorption	43	0.448638	1.64232	0.00713351	0.0392278	0.0281287	4086	tags=47%	list=21%	signal=37%	PDK4/ATP6AP1/BGLAP/DEF8/CSF1R/PLEKHM1/SYK/CSK/SIGLEC15/PRKCA/TMEM119/SRC/GPR137/ADAM8/PPARGC1B/DCSTAMP/IL20RA/UBASH3B/LTBP3/MC4R
GO:2001243	negative regulation of intrinsic apoptotic signaling pathway	93	0.448606	1.91374	3.01e-05	0.000784151	0.000562283	2451	tags=34%	list=13%	signal=30%	MIR21/HSPA1A/ZNF385A/YBX3/PTGS2/GRINA/VNN1/PLAUR/SYVN1/NOL3/ENO1/HSPB1/AKT1/MMP9/CLU/BID/ARHGEF2/DDIAS/GPX1/PTTG1IP/MUC1/NOC2L/TMEM161A/SNAI1/MAPK7/PPIF/SRC/BCL2L10/MAGEA3/HYOU1/NDUFA13/CD74
GO:0021516	dorsal spinal cord development	22	0.44852	1.39344	0.0764818	0.203994	0.146276	3442	tags=41%	list=18%	signal=34%	LBX1/GDF7/UNCX/LHX3/PROX1/LHX5/PAX7/WNT3A/DRGX
GO:0120254	olefinic compound metabolic process	118	0.448352	1.98548	3.6e-06	0.000166814	0.000119616	2904	tags=29%	list=15%	signal=25%	CYP1B1/EGR1/ADM/ACSL1/ABCD1/GSTM1/ALOX5/PTGS2/CYP2S1/DAGLA/ALOX15B/GSTP1/ACAA1/TBXAS1/PLA2G4A/SRD5A1/CYP19A1/STARD3/GPX1/FADS1/H6PD/MAPK3/ACOT8/FAAH/ELOVL1/DAGLB/GPX4/CYP2B6/RDH13/BMP2/DKKL1/ELOVL3/CYP4F12/CBR1
GO:2000725	regulation of cardiac muscle cell differentiation	46	0.448241	1.67629	0.0039969	0.0261125	0.0187242	5039	tags=43%	list=26%	signal=32%	NRG1/GSK3A/G6PD/ARRB2/KAT2A/CTDP1/MIR222/MIR200B/RGS2/BMP2/PI16/CAV3/FZD7/WNT3A/PAK1/MIR1-1/GREM1/BMP4/MIR199A2/PIN1
GO:0034035	purine ribonucleoside bisphosphate metabolic process	21	0.448196	1.37205	0.0949612	0.234235	0.167961	5042	tags=43%	list=26%	signal=32%	SULT1A2/SULT1A1/SULT1B1/TPST1/SULT2B1/ABHD14B/SULT4A1/SLC35B2/SULT1E1
GO:0050427	3'-phosphoadenosine 5'-phosphosulfate metabolic process	21	0.448196	1.37205	0.0949612	0.234235	0.167961	5042	tags=43%	list=26%	signal=32%	SULT1A2/SULT1A1/SULT1B1/TPST1/SULT2B1/ABHD14B/SULT4A1/SLC35B2/SULT1E1
GO:0001892	embryonic placenta development	87	0.447926	1.8746	9.81e-05	0.00178837	0.00128237	2038	tags=26%	list=11%	signal=24%	SOCS3/ST14/ADM/CEBPB/SPINT1/FZD5/IL10/ZFP36L1/TFEB/EPAS1/VASH1/AKT1/CEBPA/HSF1/JUNB/HS6ST1/TRIM28/GJB5/SNAI1/PLCD3/PHLDA2/GRB2/SPINT2
GO:1905521	regulation of macrophage migration	43	0.447155	1.63689	0.00750312	0.040532	0.0290639	3219	tags=37%	list=17%	signal=31%	C3AR1/C5AR1/THBS1/MMP14/TRPV4/CSF1R/MIR24-2/P2RX4/CYP19A1/MAPK3/TREM2/PTK2B/SLAMF8/DDT/RARRES2/MDK
GO:0045649	regulation of macrophage differentiation	23	0.446936	1.40436	0.0683112	0.18947	0.135862	76	tags=13%	list=0%	signal=13%	TRIB1/MIR223/C1QC
GO:0045773	positive regulation of axon extension	43	0.44681	1.63563	0.00750312	0.040532	0.0290639	5917	tags=58%	list=31%	signal=40%	LRP1/GDI1/TWF2/CYFIP1/SHTN1/SRF/LIMK1/VEGFA/ANAPC2/DBNL/FN1/DISC1/ILK/CDH4/PAK1/POU4F2/CXCL12/NTRK3/MEGF8/ISLR2/NTN1/TNFRSF12A/TRPC5/L1CAM/MAPT
GO:0050885	neuromuscular process controlling balance	49	0.446572	1.68605	0.00411086	0.0265608	0.0190457	4592	tags=41%	list=24%	signal=31%	SLC1A3/DLG4/GM2A/GAA/TPP1/MYO7A/ABR/CLN3/JPH4/NEUROG1/CDH23/NKX6-2/PSAP/CNTNAP1/APP/SHANK1/USH1C/POU4F2/HMX3/HEXB
GO:0001774	microglial cell activation	49	0.44631	1.68506	0.00411086	0.0265608	0.0190457	1859	tags=37%	list=10%	signal=33%	FPR2/C5AR1/ITGAM/GRN/TLR7/AGER/C1QA/SPHK1/NAMPT/TLR6/LDLR/CLU/ITGB2/TLR2/TREM2/TLR8/TYROBP/AIF1
GO:0002269	leukocyte activation involved in inflammatory response	49	0.44631	1.68506	0.00411086	0.0265608	0.0190457	1859	tags=37%	list=10%	signal=33%	FPR2/C5AR1/ITGAM/GRN/TLR7/AGER/C1QA/SPHK1/NAMPT/TLR6/LDLR/CLU/ITGB2/TLR2/TREM2/TLR8/TYROBP/AIF1
GO:0007263	nitric oxide mediated signal transduction	27	0.445769	1.45268	0.0559846	0.168507	0.12083	4139	tags=41%	list=22%	signal=32%	FPR1/THBS1/CD36/VEGFA/MAFA/RASD1/APOE/NOS1/DDAH2/NOS1AP/PDX1
GO:0006509	membrane protein ectodomain proteolysis	42	0.445534	1.62083	0.00701757	0.0387602	0.0277934	1486	tags=26%	list=8%	signal=24%	IL1B/TIMP2/TIMP1/FURIN/NCSTN/IL10/ADAM9/SNX33/ADAM19/BACE1/TNFRSF1B
GO:0071222	cellular response to lipopolysaccharide	198	0.445524	2.1409	1.37e-09	3.14e-07	2.25e-07	1486	tags=25%	list=8%	signal=24%	MIR21/TSPO/TRIB1/SASH1/CD14/IL1B/ZFP36/LILRB2/NOD2/SIRPA/CEBPB/LILRA2/LILRB1/PYCARD/SBNO2/ABCA1/MRC1/LY86/EDNRB/PTAFR/IL10/CD180/HCK/CD36/ADAM9/NLRP3/CD68/TLR4/RARA/MYD88/ICAM1/PLSCR3/CXCL8/CACTIN/PPARD/SCARB1/LY96/GSTP1/HDAC5/CXCL1/RELA/TBXA2R/AKT1/HSF1/CXCL2/TICAM1/NFKBIB/TLR2/IL18/TNFRSF1B
GO:0061217	regulation of mesonephros development	25	0.445494	1.43555	0.0576923	0.170992	0.122611	6834	tags=68%	list=36%	signal=44%	BASP1/VEGFA/TACSTD2/PAX8/HNF1B/SOX8/SIX2/WT1/WNT2B/GREM1/BMP4/SOX9/PAX2/AGT/SMO/SIX1/LHX1
GO:0034142	toll-like receptor 4 signaling pathway	38	0.444868	1.57354	0.0185158	0.0745295	0.0534421	2233	tags=29%	list=12%	signal=26%	CD14/ITGAM/LILRA2/TLR4/F2RL1/LY96/PIK3AP1/ITGB2/IRAK1/NFKBIA/SCIMP
GO:0046889	positive regulation of lipid biosynthetic process	86	0.444774	1.87164	7.92e-05	0.00153945	0.00110388	3155	tags=33%	list=16%	signal=27%	ADM/FPR2/IL1B/ABCD1/PTGS2/POR/TNFRSF1A/DGAT2/SLC27A1/NR1H2/ZP3/MID1IP1/SREBF1/SCARB1/LDLR/AKT1/CTDNEP1/PRKCD/SPHK2/MFSD2A/CD74/MIR182/CYP7A1/AVP/MLXIPL/SIRT3/FGF1/TNF
GO:0046637	regulation of alpha-beta T cell differentiation	64	0.444724	1.77228	0.000707662	0.00750614	0.00538236	1577	tags=25%	list=8%	signal=23%	MIR21/HLX/BCL6/LGALS9/JAK3/NLRP3/LOXL3/RARA/IL4R/AP3D1/ZBTB7B/PNP/SYK/SOCS1/IL18/SASH3
GO:0007617	mating behavior	23	0.444617	1.39708	0.0702087	0.192645	0.138138	6898	tags=70%	list=36%	signal=45%	HDAC4/UBE2Q1/AVP/PPP1R9B/APP/OXT/MAPK8IP2/HEXB/FUOM/PPP1R1B/TH/MTNR1A/NHLH2/DMRTA1/DRD1/THRA
GO:0080154	regulation of fertilization	25	0.444153	1.43123	0.0576923	0.170992	0.122611	5985	tags=44%	list=31%	signal=30%	PLB1/ZP3/LHFPL2/PAEP/CCDC87/CACNA1H/IQCF1/PLCB1/RNASE10/POMZP3/FAM170B
GO:0009074	aromatic amino acid family catabolic process	28	0.443717	1.45607	0.0551181	0.166605	0.119466	3742	tags=39%	list=20%	signal=32%	HAL/HAAO/HNMT/PCBD1/FAH/IL4I1/ASRGL1/HPD/AFMID/IDO1/UROC1
GO:1903579	negative regulation of ATP metabolic process	28	0.443535	1.45547	0.0551181	0.166605	0.119466	2968	tags=36%	list=16%	signal=30%	TSPO/FBP1/CBFA2T3/HDAC4/SIRT6/PPIF/STAT3/TP53/MLXIPL/FLCN
GO:0050873	brown fat cell differentiation	50	0.443526	1.68731	0.00482581	0.0292014	0.0209392	2968	tags=32%	list=16%	signal=27%	CEBPB/LRG1/PTGS2/ZNF516/PIM1/TFE3/FFAR4/TRPV4/ZBTB7B/CEBPA/RGS2/RREB1/METRNL/LEP/LAMB3/FLCN
GO:0008210	estrogen metabolic process	29	0.442846	1.46477	0.0298296	0.103522	0.0742312	1651	tags=17%	list=9%	signal=16%	CYP1B1/COMT/SULT1A1/CYP19A1/DHRS11
GO:0070265	necrotic cell death	58	0.442737	1.7395	0.00318277	0.0221513	0.0158838	3170	tags=41%	list=17%	signal=35%	TSPO/CD14/MIR223/PYGL/YBX3/BAX/TLR4/ITPK1/RBCK1/LY96/MIR221/TICAM1/RIPK3/ARHGEF2/SLC6A6/PPIF/ALKBH7/SPATA2/MLKL/TP53/IRF3/UCN/TNF/HEBP2
GO:0034113	heterotypic cell-cell adhesion	62	0.442307	1.75321	0.00122671	0.0111291	0.00798026	1467	tags=26%	list=8%	signal=24%	DSC2/IL1RN/IL1B/LILRB2/SIRPA/CD1D/FLOT1/KLF4/IL10/AGER/JUP/ITGAX/MIR221/ITGA5/ITGB2/MYADM
GO:0045601	regulation of endothelial cell differentiation	46	0.441613	1.65151	0.00495026	0.0297854	0.0213579	3349	tags=30%	list=17%	signal=25%	MIR21/IL1B/ACVRL1/TNFRSF1A/NOTCH1/ATOH8/FOXJ2/VEGFA/JAG1/ID1/S1PR2/MIR150/TNF/GDF2
GO:0071526	semaphorin-plexin signaling pathway	40	0.441461	1.59113	0.0143146	0.061988	0.0444491	5376	tags=50%	list=28%	signal=36%	PLXND1/PLXNB2/SEMA4B/SEMA4A/ARHGDIA/SEMA6B/PLXNA2/SH3BP1/SEMA3B/SEMA3C/PLXNB1/NRP2/PLXNB3/SEMA4G/FLNA/SEMA3G/PLXNC1/PLXNA3/SEMA5B/MET
GO:0044058	regulation of digestive system process	41	0.441403	1.60535	0.0146952	0.0630385	0.0452024	6176	tags=59%	list=32%	signal=40%	TYMP/KCNQ1/SGK1/NR1H2/SLC22A5/LPCAT3/APOA2/NEUROG1/OPRL1/LEP/PTGER1/UCN/NR1H3/APOA5/OXT/TRPV1/APOA4/APOA1/ABCG5/ENPP7/WNK4/NMU/TAC1/PTGER3
GO:0022010	central nervous system myelination	23	0.441294	1.38664	0.0740038	0.199548	0.143088	5885	tags=65%	list=31%	signal=45%	NCSTN/ERCC2/CLU/TLR2/KCNJ10/NKX6-2/CNTNAP1/B4GALT5/HES5/FA2H/SOX10/MIR26A1/TENM4/MAG/ID4
GO:0032291	axon ensheathment in central nervous system	23	0.441294	1.38664	0.0740038	0.199548	0.143088	5885	tags=65%	list=31%	signal=45%	NCSTN/ERCC2/CLU/TLR2/KCNJ10/NKX6-2/CNTNAP1/B4GALT5/HES5/FA2H/SOX10/MIR26A1/TENM4/MAG/ID4
GO:0043550	regulation of lipid kinase activity	65	0.441265	1.77163	0.00124777	0.0112723	0.00808289	3214	tags=37%	list=17%	signal=31%	SOCS3/FPR2/NOD2/FGR/KLF4/PIK3R6/DGKZ/SOCS6/IRS1/CISH/SOCS1/PIK3R2/PIK3R5/VAV2/FLT1/FGFR3/PTK2B/SRC/WDR81/TNFAIP8L3/CCL21/DAB2IP/FLT3/EEF1A2
GO:0008347	glial cell migration	54	0.441221	1.70499	0.00452486	0.0279623	0.0200506	4668	tags=50%	list=24%	signal=38%	TSPO/LRP1/CCR2/APCDD1/MBOAT7/ZMIZ1/MMP14/CDK5/P2RX4/MIR221/TREM2/MIR222/CCL2/FOXG1/DISC1/RTN4/TIAM1/DAB2IP/NDN/CDK5R2/P2RY1/CSPG4/CCL3/AZU1/SCRIB/HEXB/ATP1B2
GO:0010573	vascular endothelial growth factor production	54	0.440948	1.70393	0.0046009	0.0282956	0.0202896	453	tags=15%	list=2%	signal=15%	CYP1B1/CCR2/IL1B/C3AR1/C5AR1/PTGS2/IL6R/SULF2
GO:0043171	peptide catabolic process	27	0.440429	1.43527	0.0579151	0.171295	0.122829	1055	tags=26%	list=6%	signal=25%	ANPEP/TPP1/CTSH/GGT3P/GGTLC2/LTA4H/ECE1
GO:0060074	synapse maturation	26	0.440144	1.42832	0.0647619	0.184439	0.132254	7014	tags=65%	list=37%	signal=41%	ANAPC2/PFN1/NFIA/DISC1/DAB2IP/CDC20/SHANK1/IGSF21/SEZ6/NFATC4/SEZ6L/PALM/NEURL1/NEUROD2/CAMK2B/ARHGEF15/RELN
GO:0050715	positive regulation of cytokine secretion	34	0.439933	1.5215	0.0260518	0.0936634	0.0671623	3305	tags=41%	list=17%	signal=34%	MIR21/CD14/FGR/IL10/CLEC4E/CLEC5A/SYK/GAPDH/CLEC9A/SRC/MIR182/IRF3/TNF/SAA1
GO:0070570	regulation of neuron projection regeneration	31	0.43984	1.47692	0.0401947	0.131233	0.0941019	3559	tags=32%	list=19%	signal=26%	LRP1/GRN/KLF4/KREMEN1/MIR221/MIR222/SCARF1/RGMA/RTN4RL1/HGF
GO:2000279	negative regulation of DNA biosynthetic process	36	0.439691	1.53648	0.0199173	0.0783945	0.0562136	3349	tags=36%	list=17%	signal=30%	PPARG/CDKN1A/ACVRL1/DACH1/DUSP1/ACD/MEN1/SRC/PARP3/NPPC/TP53/TEN1/GDF2
GO:0045746	negative regulation of Notch signaling pathway	37	0.439548	1.54662	0.0212241	0.0811639	0.0581994	7028	tags=65%	list=37%	signal=41%	BCL6/ARRDC1/MMP14/AKT1/ZBTB7A/NFKBIA/NOTCH3/ARRB1/BMP7/SLC35C1/WWP2/RITA1/DLK1/DLX1/NRARP/HEY1/LFNG/EGFL7/NEURL1/DLX2/CHAC1/GDPD5/DLL1/EGFR
GO:0046209	nitric oxide metabolic process	81	0.439412	1.83244	0.000357498	0.00465694	0.00333931	2106	tags=32%	list=11%	signal=29%	CYP1B1/TSPO/IL1B/SIRPA/PTGS2/TMEM106A/POR/KLF4/IL10/CD36/TLR4/ICAM1/SPR/P2RX4/TLR6/AKT1/CLU/ITGB2/TICAM1/KHSRP/DNM2/TLR2/AIF1/INSR/PTK2B/PTX3
GO:0043032	positive regulation of macrophage activation	27	0.439409	1.43195	0.0579151	0.171295	0.122829	1666	tags=30%	list=9%	signal=27%	THBS1/IL10/TLR4/IL4R/TLR6/PLA2G4A/CEBPA/TREM2
GO:0030947	regulation of vascular endothelial growth factor receptor signaling pathway	31	0.43929	1.47507	0.0408084	0.132965	0.0953439	4851	tags=39%	list=25%	signal=29%	IL1B/GRB10/HGS/ITGA5/MIR296/PRKD2/DAB2IP/ARNT/FGF18/EMILIN1/HHEX/VTN
GO:0014037	Schwann cell differentiation	39	0.438982	1.5661	0.0194431	0.0773371	0.0554553	3405	tags=38%	list=18%	signal=32%	NRG1/EGR2/CDK5/SIRT2/LAMB2/NDRG1/RELA/AKT1/AKT2/POU3F1/MED12/SKI/PRX/ILK/CNTNAP1
GO:0048246	macrophage chemotaxis	40	0.437627	1.57731	0.015492	0.0654904	0.0469606	3305	tags=38%	list=17%	signal=31%	C3AR1/C5AR1/THBS1/EDNRB/TRPV4/CSF1R/CYP19A1/MAPK3/PTK2B/CCL2/SLAMF8/DDT/RARRES2/MDK/SAA1
GO:0060706	cell differentiation involved in embryonic placenta development	26	0.437316	1.41914	0.0666667	0.187182	0.134221	2038	tags=23%	list=11%	signal=21%	SOCS3/ST14/FZD5/GJB5/SNAI1/SPINT2
GO:0032689	negative regulation of interferon-gamma production	36	0.437302	1.52814	0.0214377	0.0817136	0.0585936	840	tags=22%	list=4%	signal=21%	LGALS9/LGALS9C/LILRB1/GAS6/IL10/TLR4/RARA/MIR24-2
GO:0032633	interleukin-4 production	35	0.437247	1.51409	0.0222722	0.0835991	0.0599456	1577	tags=23%	list=8%	signal=21%	LGALS9/CEBPB/NLRP3/FCER1G/RARA/ZP3/SYK/SASH3
GO:2000178	negative regulation of neural precursor cell proliferation	23	0.437157	1.37364	0.0777989	0.205876	0.147625	7875	tags=65%	list=41%	signal=38%	SPINT1/BTG2/SIRT2/CTNNA1/SPINT2/TP53/ILK/WNT5A/LIMS2/SLC16A2/VAX1/BDNF/PTN/CEND1/RAPGEF1
GO:0099068	postsynapse assembly	31	0.4371	1.46772	0.043263	0.140035	0.100414	5325	tags=45%	list=28%	signal=33%	EPHB2/LRFN1/LRRTM1/SHANK3/LRFN4/CEL/LRRC4B/NLGN4Y/SHANK1/NRXN2/NTRK3/WNT5A/LRP4/SHANK2
GO:0097066	response to thyroid hormone	26	0.436641	1.41696	0.0704762	0.193213	0.138545	3925	tags=35%	list=21%	signal=28%	CTSB/CTSH/LMO2/GBA/CTSL/GAS2L1/BRD8/AKR1B1/ANXA2
GO:0048753	pigment granule organization	27	0.436608	1.42282	0.0598456	0.175102	0.125558	1382	tags=26%	list=7%	signal=24%	BLOC1S1/RAB32/AP3D1/SNAPIN/HPS1/KIF13A/BLOC1S3
GO:0007340	acrosome reaction	35	0.436484	1.51145	0.0231938	0.0863489	0.0619173	5985	tags=49%	list=31%	signal=33%	PLB1/ZP3/ADCY3/RAB3A/UNC13B/ABHD2/CCDC87/PCSK4/CACNA1H/RIMS1/IQCF1/TNP2/PLCB1/PRND/SYT8/POMZP3/FAM170B
GO:0071706	tumor necrosis factor superfamily cytokine production	114	0.43627	1.92954	8.97e-06	0.000325823	0.000233635	1666	tags=30%	list=9%	signal=27%	TSPO/CD14/LGALS9/CD33/ZFP36/NOD2/SIRPA/PYCARD/TMEM106A/GAS6/PTAFR/IL10/CD36/TLR4/FCER1G/ARRB2/RARA/CYBA/CARD9/CACTIN/LY96/GSTP1/MAVS/CLU/HSF1/TICAM1/PTPN6/ARHGEF2/TLR2/SASH3/SPHK2/CLEC4A/C5AR2/TREM2
GO:0060761	negative regulation of response to cytokine stimulus	82	0.43585	1.82358	0.000296928	0.00405802	0.00290984	1828	tags=22%	list=10%	signal=20%	PPARG/MIR21/PADI2/IL1R2/IL1RN/GAS6/KLF4/NR1H2/F2RL1/CACTIN/MIR24-2/GSTP1/TTLL12/MIR27A/SH2B3/PELI3/MIRLET7E/MAPK7
GO:0030513	positive regulation of BMP signaling pathway	33	0.435583	1.49779	0.0241154	0.0886448	0.0635636	5413	tags=58%	list=28%	signal=41%	ENG/ACVRL1/NOTCH1/FBXL15/FKBP8/MSX1/NOTCH2/ILK/GDF2/HES1/FOXD1/HES5/GATA4/NUMA1/PELO/BMP4/SOX11/CRB2/UBE2O
GO:2001057	reactive nitrogen species metabolic process	82	0.435402	1.82171	0.000310739	0.00420187	0.00301299	2106	tags=32%	list=11%	signal=28%	CYP1B1/TSPO/IL1B/SIRPA/PTGS2/TMEM106A/POR/KLF4/IL10/CD36/TLR4/ICAM1/SPR/P2RX4/TLR6/AKT1/CLU/ITGB2/TICAM1/KHSRP/DNM2/TLR2/AIF1/INSR/PTK2B/PTX3
GO:0015909	long-chain fatty acid transport	73	0.434588	1.78008	0.000501112	0.00603249	0.00432566	2336	tags=27%	list=12%	signal=24%	PPARG/ACSL1/ABCD1/THBS1/CD36/SLC27A1/SLC25A20/IRS2/NTSR1/MID1IP1/SYK/AKT1/PLA2G4A/SLC27A3/CPT1B/PLIN2/AKT2/NMB/PROCA1/MFSD2A
GO:0042181	ketone biosynthetic process	41	0.434281	1.57945	0.0167716	0.0695662	0.0498831	2715	tags=27%	list=14%	signal=23%	EGR1/ADM/FDXR/CYP19A1/STARD3/TPI1/H6PD/COQ5/PDSS1/BMP2/DKKL1
GO:0071320	cellular response to cAMP	52	0.434225	1.66509	0.00598434	0.0343589	0.0246374	4796	tags=48%	list=25%	signal=36%	AQP9/KCNE1/PTAFR/KCNQ1/SLC26A6/ZFP36L1/SRD5A1/SLC8A1/WNT10B/HCN4/AHR/ASS1/APP/GPD1/WT1/CRHBP/HSPA5/PDE2A/DMTN/HCN1/NOX4/PCK1/ADIPOQ/AANAT/HCN2
GO:0045453	bone resorption	64	0.434067	1.72981	0.00120489	0.0109779	0.00787182	4102	tags=48%	list=21%	signal=38%	PDK4/TPP1/RAB3D/ATP6AP1/TCIRG1/BGLAP/LRRK1/DEF8/CSF1R/PLEKHM1/NCDN/SYK/CTSK/CSK/SIGLEC15/PRKCA/TMEM119/PTK2B/SRC/GPR137/ADAM8/IHH/PPARGC1B/DCSTAMP/RAC2/IL20RA/UBASH3B/LTBP3/NOX4/MC4R/ACP5
GO:0046164	alcohol catabolic process	52	0.433963	1.66408	0.00613489	0.0350659	0.0251444	2633	tags=33%	list=14%	signal=28%	CYP27A1/ALDH3B1/IMPA2/SULT1A2/SULT1A1/SULT1B1/NTSR1/ALDH2/SCARB1/TKFC/TPI1/GK/SNX17/MIOX/SCARF1/INPP5A/CYP7A1
GO:0060351	cartilage development involved in endochondral bone morphogenesis	29	0.43386	1.43504	0.0593047	0.173997	0.124766	6599	tags=62%	list=34%	signal=41%	POR/RARA/TRPV4/CARM1/THBS3/COL27A1/NPPC/POC1A/IHH/MATN1/CER1/COMP/COL2A1/SOX9/COL1A1/SERPINH1/RARG/HOXA11
GO:0030049	muscle filament sliding	39	0.433517	1.54661	0.0215209	0.0818846	0.0587161	7623	tags=67%	list=40%	signal=40%	ACTA1/TNNT1/MYBPC3/MYL6B/TNNC2/TPM2/VIM/TNNI2/DES/ACTC1/MYH7/TCAP/TNNI1/MYL2/ACTN2/TPM4/MYH3/MYL3/MYH2/MYH6/MYBPC2/MYBPC1/TNNI3/MYH4/MYH8/TNNT2
GO:0033275	actin-myosin filament sliding	39	0.433517	1.54661	0.0215209	0.0818846	0.0587161	7623	tags=67%	list=40%	signal=40%	ACTA1/TNNT1/MYBPC3/MYL6B/TNNC2/TPM2/VIM/TNNI2/DES/ACTC1/MYH7/TCAP/TNNI1/MYL2/ACTN2/TPM4/MYH3/MYL3/MYH2/MYH6/MYBPC2/MYBPC1/TNNI3/MYH4/MYH8/TNNT2
GO:0051930	regulation of sensory perception of pain	34	0.433371	1.49881	0.0290987	0.101536	0.0728074	2587	tags=29%	list=14%	signal=25%	COMT/EDNRB/PTAFR/IL10/NTSR1/SLC9A1/NPFF/GRIN2D/GRM1/OPRL1
GO:0045823	positive regulation of heart contraction	40	0.433231	1.56147	0.0181477	0.0734638	0.052678	6356	tags=50%	list=33%	signal=33%	ADM/GSK3A/KCNQ1/RGS2/CHGA/UCN/ACE2/NOS1AP/MIR1-1/ADRA1D/APLN/EDN3/TRPM4/NKX2-5/ADRB1/EDN2/NMU/ATP1A2/SCN3B/ATP2A1
GO:0042759	long-chain fatty acid biosynthetic process	31	0.433206	1.45464	0.0463312	0.148241	0.106298	2427	tags=32%	list=13%	signal=28%	GSTM1/ALOX5/PTGS2/ALOX15B/GSTP1/LTA4H/GSTM4/FADS1/LTC4S/GPX4
GO:0051591	response to cAMP	93	0.432899	1.84673	9.46e-05	0.00174904	0.00125416	5205	tags=49%	list=27%	signal=36%	AQP9/THBD/FOSB/FOS/KCNE1/PTAFR/KCNQ1/SLC26A6/ZFP36L1/BSG/SREBF1/CARM1/DUSP1/RELA/MMP19/SRD5A1/FOSL1/SLC8A1/PTK2B/SDC1/WNT10B/PER1/HCN4/AGXT/PPARGC1B/AHR/ASS1/APP/GPD1/CITED1/WT1/CRHBP/HSPA5/PDE2A/DMTN/HCN1/OXT/NOX4/ALDH3A1/PCK1/ADIPOQ/AANAT/HCN2/REN/PKLR/AREG
GO:1903428	positive regulation of reactive oxygen species biosynthetic process	57	0.432535	1.69561	0.00286185	0.0206249	0.0147893	2106	tags=35%	list=11%	signal=31%	IL1B/PTGS2/KLF4/CD36/TLR4/CYBA/ICAM1/MIR24-2/HDAC4/P2RX4/TLR6/AKT1/CLU/ITGB2/TICAM1/DNM2/AIF1/INSR/PTK2B/PTX3
GO:1903555	regulation of tumor necrosis factor superfamily cytokine production	108	0.432431	1.90691	3.5e-05	0.000880611	0.000631451	1666	tags=30%	list=9%	signal=27%	TSPO/CD14/LGALS9/CD33/ZFP36/NOD2/SIRPA/PYCARD/GAS6/PTAFR/IL10/CD36/TLR4/FCER1G/ARRB2/RARA/CYBA/CARD9/CACTIN/LY96/GSTP1/MAVS/CLU/HSF1/TICAM1/PTPN6/ARHGEF2/TLR2/SASH3/CLEC4A/C5AR2/TREM2
GO:1900047	negative regulation of hemostasis	51	0.432262	1.66112	0.00629524	0.0357588	0.0256412	4851	tags=43%	list=25%	signal=32%	SERPINB2/THBD/THBS1/PLAUR/SH2B3/PRKCD/PDGFA/F12/SERPINF2/GP1BA/PLG/USF1/ADAMTS18/F2/APOE/ANXA2/UBASH3B/FAP/COMP/PLAU/ALOX12/VTN
GO:0001890	placenta development	153	0.431869	1.98931	6.99e-07	4.97e-05	3.56e-05	3049	tags=30%	list=16%	signal=25%	SOCS3/PPARG/ST14/ADM/VDR/CEBPB/SPINT1/FZD5/PTGS2/RXRA/CTSB/IL10/ANG/ZFP36L1/BSG/TFEB/ARID1A/PPARD/HTRA1/ADAM19/EPAS1/VASH1/AKT1/CEBPA/HSF1/JUNB/FOSL1/HS6ST1/TRIM28/MAPK3/GJB5/SNAI1/PLCD3/MEN1/PHLDA2/GRB2/SPINT2/PKD1/DAZAP1/LHX3/NOTCH2/LEP/DLX3/CUL7/NSDHL/PLG
GO:0030316	osteoclast differentiation	96	0.431756	1.86028	0.000152053	0.00250007	0.0017927	2251	tags=29%	list=12%	signal=26%	CCR1/LILRB4/FAM20C/MAFB/LILRB3/CEBPB/OSCAR/FOS/LILRB1/SBNO2/TFE3/GAB2/FSTL3/TLR4/ATP6AP1/FCER1G/TCIRG1/BGLAP/LRRK1/CSF1R/JUNB/MITF/TREM2/RASSF2/TYROBP/SIGLEC15/SRC/GPR137
GO:0001960	negative regulation of cytokine-mediated signaling pathway	77	0.431711	1.78546	0.000439489	0.00543382	0.00389638	1710	tags=21%	list=9%	signal=19%	PPARG/MIR21/PADI2/IL1R2/IL1RN/GAS6/NR1H2/F2RL1/CACTIN/MIR24-2/GSTP1/TTLL12/MIR27A/SH2B3/PELI3/MIRLET7E
GO:1902914	regulation of protein polyubiquitination	24	0.431695	1.37388	0.0842912	0.216604	0.155318	3424	tags=38%	list=18%	signal=31%	DYSF/SASH1/NOD2/RNF40/SPSB4/GPS2/PARP10/FOXF2/OTUB1
GO:0072215	regulation of metanephros development	23	0.431567	1.35607	0.0910816	0.227701	0.163275	4663	tags=48%	list=24%	signal=36%	EGR1/MYC/BASP1/WNT9B/PAX8/PDGFA/HNF1B/CITED1/WT1/BMP4/ADIPOQ
GO:0007588	excretion	63	0.43117	1.70731	0.00251941	0.0186506	0.0133736	8430	tags=68%	list=44%	signal=38%	AQP9/COMT/EDNRB/HMOX1/NEDD4L/CLN3/SLC22A18/GRHPR/CHRNB4/ADORA2B/AVP/AMN/GUCA2B/GNAI2/MDK/UMOD/PSAP/OXT/TRPV1/AQP6/ABCG5/ATP6V1B1/SCNN1G/NPR1/TACR2/TAC1/POU3F3/AGT/ADORA2A/DRD3/KCNK5/ABCG8/CLCN5/KCNMA1/AGTR1/CORIN/CHRNA3/CHRNB2/ADORA1/DRD2/ATP6V0A4/SLC9A3R1/ADRA1A
GO:0032891	negative regulation of organic acid transport	23	0.431152	1.35477	0.0910816	0.227701	0.163275	2672	tags=30%	list=14%	signal=26%	SLC43A2/THBS1/IRS2/AKT1/AKT2/RGS2/LEP
GO:0009145	purine nucleoside triphosphate biosynthetic process	40	0.430788	1.55266	0.0196231	0.0775708	0.0556229	2968	tags=38%	list=16%	signal=32%	PKM/IMPDH1/NME4/COX5B/ALDOA/ENO1/TAZ/VPS9D1/CYC1/SPHK2/TREM2/AK4/STAT3/NME3/FLCN
GO:0045806	negative regulation of endocytosis	49	0.430743	1.62628	0.0075805	0.0408466	0.0292895	6458	tags=51%	list=34%	signal=34%	LRPAP1/DLG4/LILRB1/NR1H2/SNX33/ABCA7/ANKRD13D/PACSIN2/MIR27A/SDCBP/UBQLN2/LRRTM1/UNC119/NR1H3/NECAB2/APOC3/MIR199A2/CD300A/STX1B/APOC2/PCSK9/MIR185/ANKRD13B/LGALS3/EPHA3
GO:0051154	negative regulation of striated muscle cell differentiation	41	0.430032	1.56399	0.0212241	0.0811639	0.0581994	3085	tags=39%	list=16%	signal=33%	GSK3A/G6PD/NOTCH1/HDAC4/HDAC5/CTDP1/MIR222/MIR200B/RGS2/TMEM119/ANKRD2/MSX1/BMP2/PI16/CAV3/FZD7
GO:1901381	positive regulation of potassium ion transmembrane transport	40	0.429683	1.54868	0.0205084	0.0794016	0.0569357	5343	tags=55%	list=28%	signal=40%	MIR21/KCNE1/KCNQ1/KCNJ2/KCNIP2/DNM2/KCNMB1/TREM2/LRRC55/KCNA1/WNK2/GALR2/KCNH2/FLNA/NOS1AP/MIR1-1/LRRC52/ATP1B2/EDN3/KCNE5/LRRC26/WNK4
GO:0002573	myeloid leukocyte differentiation	207	0.429512	2.07947	3.22e-09	6.05e-07	4.34e-07	2740	tags=30%	list=14%	signal=26%	PPARG/CCR1/TRIB1/LILRB4/FAM20C/MIR223/C1QC/MAFB/LILRB3/LTBR/SPI1/CEBPB/OSCAR/FES/FOS/LILRB1/SBNO2/TFE3/GAB2/MYC/FSTL3/TLR4/ATP6AP1/CD101/FCER1G/TCIRG1/CBFA2T3/BGLAP/LRRK1/RARA/ZFP36L1/F2RL1/CSF1R/DHRS7B/CD4/IRF7/MMP9/PIK3CD/CEBPA/TESC/FASN/JUNB/MITF/VEGFA/TLR2/NRROS/BATF/TREM2/CTNNBIP1/RASSF2/RELB/TYROBP/SIGLEC15/PRKCA/SRC/GPR137/CD74/JUN/NOTCH2/ROR2/NKX2-3/PDE1B/CSF3
GO:0015695	organic cation transport	49	0.429504	1.62161	0.00765593	0.0411145	0.0294815	1401	tags=20%	list=7%	signal=19%	LILRB1/P2RX1/FCER1G/SLC25A20/SLC22A16/SLC25A19/SLC22A4/SLC22A5/SYK/SLC22A18
GO:0071825	protein-lipid complex subunit organization	54	0.429504	1.65971	0.00673021	0.0375627	0.0269347	4389	tags=50%	list=23%	signal=39%	ABCA1/PLA2G7/NR1H2/ABCA7/DGAT1/SCARB1/P4HB/PLAGL2/BMP1/LCAT/LPCAT3/PLTP/APOA2/PRKACA/MFSD2A/SOAT2/ZDHHC8/GPIHBP1/ARF1/APOA5/APOE/LPA/APOC3/APOA4/LPL/LIPG/APOA1
GO:0035066	positive regulation of histone acetylation	30	0.429474	1.43623	0.0587045	0.172394	0.123617	3273	tags=47%	list=17%	signal=39%	IL1B/WBP2/KAT2A/MUC1/SPHK2/MAPK3/RPS6KA4/SMARCB1/PIH1D1/ARRB1/GLYR1/RUVBL2/TADA2B/ISL1
GO:0035886	vascular associated smooth muscle cell differentiation	37	0.429302	1.51057	0.0256766	0.0929601	0.066658	1386	tags=22%	list=7%	signal=20%	MIR21/ADM/GPER1/ENG/NOTCH1/SRF/MIR221/VEGFA
GO:1905517	macrophage migration	55	0.429229	1.66557	0.00481608	0.0291701	0.0209167	3305	tags=38%	list=17%	signal=32%	CCR2/C3AR1/C5AR1/THBS1/EDNRB/MMP14/TRPV4/CSF1R/MIR24-2/P2RX4/CYP19A1/MAPK3/TREM2/PTK2B/CCL2/ROR2/SLAMF8/DDT/RARRES2/MDK/SAA1
GO:0042475	odontogenesis of dentin-containing tooth	90	0.429152	1.81388	0.000230758	0.0033392	0.00239441	904	tags=14%	list=5%	signal=14%	FAM20A/ADM/FAM20C/CSF3R/ROGDI/APCDD1/RELT/BAX/SLC24A4/NFIC/TCIRG1/BSG/HTRA1
GO:1904645	response to amyloid-beta	56	0.429124	1.67142	0.0033116	0.0227508	0.0163137	1666	tags=23%	list=9%	signal=21%	FPR2/LRP1/CD36/AGER/TLR4/ICAM1/NAMPT/CDK5/TLR6/BACE1/MMP9/MIRLET7F2/TREM2
GO:0071216	cellular response to biotic stimulus	231	0.428704	2.11397	7.27e-10	2.11e-07	1.52e-07	3050	tags=32%	list=16%	signal=27%	MIR21/TSPO/TRIB1/SASH1/CD14/IL1B/ZFP36/LILRB2/NOD2/SIRPA/CEBPB/FZD5/LILRA2/LILRB1/PYCARD/SBNO2/ABCA1/MRC1/LY86/EDNRB/PTAFR/IL10/CD180/HCK/CD36/ADAM9/NLRP3/CD68/TLR4/RARA/MYD88/ICAM1/PLSCR3/CXCL8/CACTIN/PPARD/SIRT2/SCARB1/LY96/GSTP1/TLR6/HDAC5/SYK/CXCL1/RELA/TBXA2R/AKT1/HSF1/CXCL2/TICAM1/NFKBIB/TLR2/IL18/TNFRSF1B/MAPK3/TREM2/IRAK1/NFKBIA/PRKCA/SRC/SCIMP/CCL2/PAF1/IL36RN/TLR1/UPF1/TP53/CSF3/VIM/IRF…
GO:0010664	negative regulation of striated muscle cell apoptotic process	35	0.428507	1.48383	0.0287233	0.100555	0.0721042	5445	tags=46%	list=28%	signal=33%	MIR21/RGL2/MIR24-2/HSF1/PPP1R10/PAX8/BAG3/MDK/ILK/HSPB6/BMP7/GATA4/MIR30E/MIR199A2/NKX2-5/NUPR1
GO:0010288	response to lead ion	23	0.428325	1.34588	0.100569	0.241994	0.173524	3433	tags=30%	list=18%	signal=25%	PTGS2/BACE1/CAT/PPP5C/ALAD/PPP1CA/APP
GO:0032648	regulation of interferon-beta production	48	0.428156	1.61593	0.00964086	0.0473129	0.0339262	1798	tags=33%	list=9%	signal=30%	SIRPA/LILRB1/PYCARD/FLOT1/IRF5/TLR7/TLR4/CACTIN/NLRX1/IRF7/MAVS/TLR2/DHX58/RNF135/TLR8/RELB
GO:0019320	hexose catabolic process	56	0.428116	1.66749	0.00345961	0.0234403	0.0168081	4269	tags=52%	list=22%	signal=40%	HK3/PGAM1/PKM/ALDOA/HK2/TKFC/ENO1/GALK1/GAPDH/TPI1/GLB1/FUT7/PFKL/FOXK2/GALE/PGAM2/TP53/GCK/KHK/ENO3/FUT5/PGK1/FUT2/LRP5/BAD/MIR210/GAPDHS/GLYCTK/HK1
GO:0060135	maternal process involved in female pregnancy	64	0.427802	1.70485	0.00153102	0.0131318	0.00941626	1946	tags=22%	list=10%	signal=20%	LGALS9/VDR/PTGS2/RXRA/CTSB/BSG/PPARD/AKT1/JUNB/ITGA3/NPFF/MAPK3/MEN1/RGS2
GO:0046850	regulation of bone remodeling	50	0.427639	1.62687	0.00879705	0.044691	0.0320461	4475	tags=48%	list=23%	signal=37%	PDK4/ATP6AP1/BGLAP/DEF8/CSF1R/PLEKHM1/SYK/CSK/SIGLEC15/PRKCA/TMEM119/SRC/GPR137/ADAM8/LEP/PPARGC1B/MDK/DCSTAMP/IL20RA/UBASH3B/LTBP3/MC4R/TNFRSF11A/GREM1
GO:0010447	response to acidic pH	25	0.427379	1.37718	0.0788462	0.207787	0.148996	6086	tags=44%	list=32%	signal=30%	SLC9A1/CHP1/SRC/RAB11B/ASIC3/GPR4/TRPV1/PCK1/ASIC1/SLC38A3/ASIC2
GO:0009201	ribonucleoside triphosphate biosynthetic process	45	0.427248	1.58593	0.00939704	0.0465708	0.0333941	2968	tags=36%	list=16%	signal=30%	PKM/IMPDH1/NME4/COX5B/ALDOA/UCKL1/ENO1/TAZ/VPS9D1/CYC1/SPHK2/TREM2/AK4/STAT3/NME3/FLCN
GO:0021782	glial cell development	122	0.427224	1.91447	4e-05	0.000954239	0.000684246	3519	tags=38%	list=18%	signal=31%	NRG1/S100A9/FPR2/LRP1/IL1B/C5AR1/S100A8/GRN/NCSTN/AGER/TLR4/C1QA/CDK5/SIRT2/GSTP1/LAMB2/NDRG1/LDLR/ERCC2/LPAR1/AKT1/CLU/HDAC10/TLR2/NRROS/TREM2/KCNJ10/AKT2/HDAC11/ROR2/VIM/POU3F1/OLIG1/PICK1/MED12/SKI/NKX6-2/TNF/GSN/MDK/PRX/ILK/TTBK1/CNTNAP1/APP/B4GALT5
GO:0051354	negative regulation of oxidoreductase activity	39	0.427173	1.52397	0.025083	0.09157	0.0656612	243	tags=10%	list=1%	signal=10%	HP/MIR21/BCKDK/PDK4
GO:0030195	negative regulation of blood coagulation	50	0.426811	1.62372	0.00924817	0.0461039	0.0330592	4851	tags=42%	list=25%	signal=31%	SERPINB2/THBD/THBS1/PLAUR/SH2B3/PRKCD/PDGFA/F12/SERPINF2/GP1BA/PLG/USF1/ADAMTS18/F2/APOE/ANXA2/UBASH3B/FAP/PLAU/ALOX12/VTN
GO:0044331	cell-cell adhesion mediated by cadherin	26	0.426077	1.38267	0.08	0.20902	0.14988	5149	tags=54%	list=27%	signal=39%	FLOT1/NOTCH1/ADAM19/PPM1F/VEGFA/MAD2L2/SERPINF2/PLG/WNT3A/CTNND1/NOTCH4/PTPRU/WNT5A/FOXA2
GO:0042246	tissue regeneration	72	0.425926	1.73829	0.000635087	0.00705211	0.00505679	3329	tags=33%	list=17%	signal=28%	DYSF/CDKN1A/PTGFRN/PKM/NINJ1/NOTCH1/PPARD/ADAM15/NINJ2/TARBP2/GPX1/MUSTN1/BCL9/BIN3/IGFBP1/MYOD1/ENO3/WNT10B/PLG/PAX7/FZD7/GSN/MDK/MYOZ1
GO:0051180	vitamin transport	40	0.425859	1.53489	0.0234592	0.0868817	0.0622994	1189	tags=20%	list=6%	signal=19%	TCN2/FOLR3/SLC27A1/SLC19A1/SLC25A19/SCARB1/SLC46A1/FOLR2
GO:0002690	positive regulation of leukocyte chemotaxis	92	0.425842	1.8096	0.000480913	0.00587008	0.0042092	1386	tags=21%	list=7%	signal=19%	DYSF/CCR1/FPR2/CCR2/LGALS9/C3AR1/C5AR1/THBS1/IL6R/GAS6/PLA2G7/TRPV4/GPSM3/F2RL1/CXCL8/CSF1R/MOSPD2/ZNF580/VEGFA
GO:0021602	cranial nerve morphogenesis	28	0.425778	1.3972	0.0649606	0.184561	0.132341	2581	tags=21%	list=13%	signal=19%	EGR2/MAFB/EPHB2/NEUROG1/PHOX2A/NRP2
GO:0046718	viral entry into host cell	131	0.425699	1.92161	4.03e-06	0.000176751	0.000126741	3572	tags=39%	list=19%	signal=32%	CR1/IFITM3/HSPA1A/HSPA1B/LGALS9/ANPEP/NECTIN2/FCN1/TRIM25/MRC1/SIGLEC1/CTSB/GAS6/LGALS1/TRIM8/GPR15/VAMP8/ICAM1/CLEC5A/SCARB1/TPCN2/PVR/CD4/LDLR/P4HB/CLEC4G/IFITM2/ITGA5/SLC1A5/GRK2/NECTIN1/HYAL2/TNFRSF14/CTSL/PTX3/TRIM26/SELPLG/TRIM14/VPS18/CD74/PHB/ACE2/GSN/TRIM11/FCN3/TRIM27/LAMP1/AXL/TRIM21/SLC52A2/CLDN9
GO:0019369	arachidonic acid metabolic process	55	0.425581	1.65141	0.00526408	0.0311174	0.0223131	2904	tags=29%	list=15%	signal=25%	CYP1B1/ALOX5/PTGS2/CYP2S1/DAGLA/ALOX15B/TBXAS1/PLA2G4A/GPX1/MAPK3/FAAH/DAGLB/GPX4/CYP2B6/CYP4F12/CBR1
GO:0010669	epithelial structure maintenance	26	0.425473	1.38071	0.08	0.20902	0.14988	5322	tags=42%	list=28%	signal=31%	NOD2/TLR4/SRF/SLC22A5/RBP4/TFF1/TLR9/TFF3/CROCC/MUC2/SOX9
GO:0019229	regulation of vasoconstriction	59	0.425381	1.67626	0.00477027	0.028975	0.0207768	1180	tags=20%	list=6%	signal=19%	MIR21/ADM/HRH2/PTGS2/DOCK4/PTAFR/P2RX1/ICAM1/ECE1/TBXA2R/KCNMB4/AKT1
GO:1901616	organic hydroxy compound catabolic process	72	0.425324	1.73583	0.000635087	0.00705211	0.00505679	3137	tags=33%	list=16%	signal=28%	CYP27A1/ALDH3B1/COMT/IMPA2/SULT1A2/SULT1A1/SULT1B1/NTSR1/ALDH2/SCARB1/TKFC/FAH/TPI1/GK/SNX17/MIOX/SCARF1/MAOA/INPP5A/CYP7A1/PDXP/LDHD/CYP4F12/CEL
GO:0032608	interferon-beta production	49	0.424975	1.60451	0.00902031	0.0454725	0.0326065	1798	tags=33%	list=9%	signal=30%	SIRPA/LILRB1/PYCARD/FLOT1/IRF5/TLR7/TLR4/CACTIN/NLRX1/IRF7/MAVS/TLR2/DHX58/RNF135/TLR8/RELB
GO:0032613	interleukin-10 production	61	0.424452	1.66931	0.00410251	0.0265608	0.0190457	1926	tags=28%	list=10%	signal=25%	LILRA5/LGALS9/NOD2/LILRB1/PYCARD/JAK3/AGER/TLR4/FCER1G/F2RL1/SYK/PRKCD/TLR2/SASH3/TREM2/TYROBP/TUSC2
GO:0006898	receptor-mediated endocytosis	265	0.424379	2.12684	1.04e-10	4.16e-08	2.98e-08	3374	tags=33%	list=18%	signal=27%	HP/STAB1/FCGR1A/CD163/ADM/CD14/FPR2/LRP1/LDLRAD3/LRPAP1/DLG4/ITGAM/LILRB1/MARCO/FLOT1/WASF1/HPR/MRC1/SIGLEC1/ARHGAP27/PDLIM7/CXCL16/CD36/CLTCL1/FCER1G/ARRB2/CLTB/CD63/CXCL8/AP1S1/SCARB1/ANKRD13D/ASGR1/TPCN2/LDLR/SYK/AP2M1/PIP5K1C/FOLR2/HFE/CLU/ITSN1/ITGB2/AP1G2/CLN3/VEGFA/RAB31/DNM2/AP2A1/CLEC9A/TNK2/SNX17/LRP3/MX2/IGKC/GRK2/NUMB/SDCBP/SCARF1/AP2S1/DBNL/MSR1/INSR/GRB2/PI4KB/CTSL/GAK/DAB2/HYOU1/UB…
GO:0048147	negative regulation of fibroblast proliferation	30	0.424159	1.41846	0.0647773	0.184439	0.132254	911	tags=20%	list=5%	signal=19%	PPARG/BAX/DACH1/MYC/MED25/GSTP1
GO:1902186	regulation of viral release from host cell	30	0.423594	1.41657	0.0647773	0.184439	0.132254	3580	tags=40%	list=19%	signal=33%	TRIM25/TRIM8/CHMP2A/PC/TRIM28/PML/TRIM26/TRIM11/CHMP4B/TRIM27/TRIM21/VPS4A
GO:0048678	response to axon injury	78	0.423552	1.75979	0.00157139	0.0132769	0.00952036	2686	tags=27%	list=14%	signal=23%	TSPO/LRP1/BAX/GRN/KLF4/LGALS1/KREMEN1/CST3/TXN2/P2RX4/LAMB2/MIR221/MAPK8IP3/TYROBP/AIF1/MIR222/SCARF1/CTNNA1/MORN4/JUN/RGMA
GO:0046683	response to organophosphorus	133	0.423536	1.91582	1.26e-05	0.000394058	0.000282563	5205	tags=44%	list=27%	signal=33%	AQP9/THBD/IL1B/P2RY2/FOSB/FOS/PTGS2/KCNE1/PTAFR/KCNQ1/P2RX1/SLC26A6/ZFP36L1/BSG/SREBF1/CARM1/P2RX4/P2RY6/DUSP1/RELA/LPAR1/MMP19/SRD5A1/FOSL1/SLC8A1/PTK2B/SDC1/PDXP/WNT10B/PER1/HCN4/AGXT/PPARGC1B/AHR/ASS1/APP/GPD1/CITED1/WT1/CRHBP/P2RX2/HSPA5/P2RY1/PDE2A/DMTN/HCN1/OXT/NOX4/TRPV1/ALDH3A1/PCK1/ADIPOQ/AANAT/HCN2/TRPM4/P2RX6/REN/PKLR/AREG
GO:0060330	regulation of response to interferon-gamma	24	0.423507	1.34783	0.0977011	0.237965	0.170635	1897	tags=25%	list=10%	signal=23%	SOCS3/PPARG/NR1H2/IFNGR2/SOCS1/CDC37
GO:0060334	regulation of interferon-gamma-mediated signaling pathway	24	0.423507	1.34783	0.0977011	0.237965	0.170635	1897	tags=25%	list=10%	signal=23%	SOCS3/PPARG/NR1H2/IFNGR2/SOCS1/CDC37
GO:0044409	entry into host	144	0.423369	1.92971	6.6e-06	0.000252781	0.000181259	3572	tags=39%	list=19%	signal=32%	CR1/IFITM3/HSPA1A/HSPA1B/LGALS9/ANPEP/NECTIN2/FCN1/TRIM25/MRC1/SIGLEC1/CTSB/GAS6/LGALS1/TRIM8/GPR15/VAMP8/ICAM1/CXCL8/CLEC5A/SCARB1/TPCN2/PVR/CD4/LDLR/P4HB/CLEC4G/IFITM2/ITGA5/SLC1A5/EXOC7/GRK2/NECTIN1/HYAL2/GRB2/TNFRSF14/CTSL/PTX3/SRC/TRIM26/SELPLG/TRIM14/VPS18/CD74/PHB/ACE2/GSN/TRIM11/FCN3/TRIM27/LAMP1/AXL/CTNND1/TRIM21/SLC52A2/CLDN9
GO:1904738	vascular associated smooth muscle cell migration	38	0.423238	1.49703	0.0297733	0.103382	0.0741312	2532	tags=21%	list=13%	signal=18%	MIR21/MIR223/LRP1/DOCK4/MIR221/DOCK5/TERT/MIR182
GO:1904752	regulation of vascular associated smooth muscle cell migration	38	0.423238	1.49703	0.0297733	0.103382	0.0741312	2532	tags=21%	list=13%	signal=18%	MIR21/MIR223/LRP1/DOCK4/MIR221/DOCK5/TERT/MIR182
GO:0048663	neuron fate commitment	66	0.423026	1.69683	0.00198078	0.0155831	0.011174	6955	tags=62%	list=36%	signal=40%	NRG1/NOTCH1/SUFU/OLIG3/LBX1/MNX1/FOXG1/NOTCH3/HOXC10/LHX3/OLIG1/ISL2/FOXN4/NKX6-1/NKX6-2/IHH/PAX7/ISL1/ESRP1/FEV/OLIG2/ATOH1/TBR1/HOXD10/BMP4/PTF1A/DLX1/NTRK3/GSX1/NKX2-2/NKX2-1/GLI2/POU3F2/DLX2/DMRTA2/SIX1/DBX1/FOXA1/DLL1/EYA1/EVX1
GO:1902668	negative regulation of axon guidance	28	0.422746	1.38725	0.0688976	0.190354	0.136495	5121	tags=43%	list=27%	signal=31%	SEMA4B/SEMA4A/SEMA6B/PTPRO/SEMA3B/SEMA3C/WNT3A/SEMA4G/SEMA3G/PLXNA3/WNT5A/SEMA5B
GO:0045428	regulation of nitric oxide biosynthetic process	66	0.422569	1.695	0.00198078	0.0155831	0.011174	2106	tags=32%	list=11%	signal=28%	TSPO/IL1B/SIRPA/PTGS2/KLF4/IL10/CD36/TLR4/ICAM1/P2RX4/TLR6/AKT1/CLU/ITGB2/TICAM1/KHSRP/DNM2/AIF1/INSR/PTK2B/PTX3
GO:0014044	Schwann cell development	31	0.422487	1.41865	0.0510204	0.158951	0.113977	3405	tags=42%	list=18%	signal=35%	NRG1/CDK5/SIRT2/LAMB2/NDRG1/AKT1/AKT2/POU3F1/MED12/SKI/PRX/ILK/CNTNAP1
GO:1905954	positive regulation of lipid localization	93	0.422425	1.80205	0.000180718	0.00285401	0.0020465	5330	tags=47%	list=28%	signal=34%	CES1/LRP1/IL1B/PLIN3/ABCA1/CD36/NR1H2/NTSR1/EEPD1/ABCA7/SCARB1/P2RX4/IKBKE/CYP19A1/PRKCD/PLIN2/RETN/PRELID1/NFKBIA/LPCAT3/EHD1/PLTP/MSR1/OSBPL11/GPS2/ZDHHC8/SREBF2/NR1H3/AVPR1B/APOE/ANXA2/OXT/NKX3-1/LPL/LIPG/APOA1/TNFRSF11A/ADIPOQ/PON1/ZC3H12A/SCP2D1/ENPP7/ABCG1/CIDEA
GO:0043090	amino acid import	44	0.42229	1.55415	0.0111507	0.0523255	0.0375205	2040	tags=23%	list=11%	signal=20%	SLC1A3/SLC43A2/SLC36A1/NTSR1/SLC22A4/SLC1A5/SLC3A2/KCNJ10/RGS2/SLC6A6
GO:0071466	cellular response to xenobiotic stimulus	108	0.421977	1.86081	6.09e-05	0.00127739	0.000915968	1629	tags=18%	list=9%	signal=16%	CYP1B1/CES1/ACSL1/S100A12/MGST1/APOBEC3A/GSTM1/CYP2S1/SULT1A2/POR/SULT1A1/CYB5R3/SULT1B1/GSTP1/ACAA1/GSTM4/GUK1/ACY1/CES2
GO:0014015	positive regulation of gliogenesis	77	0.421669	1.74392	0.000808542	0.00832759	0.00597138	3500	tags=32%	list=18%	signal=27%	PPARG/EGR2/TSPO/LRP1/CCR2/IL1B/SPINT1/NOTCH1/P2RX4/MIR221/RELA/TLR2/TNFRSF1B/TREM2/MIR222/PRMT5/BMP2/TIAM1/SOX8/NKX6-1/NKX6-2/TNF/MDK/TTBK1/HES1
GO:0042133	neurotransmitter metabolic process	29	0.421664	1.3947	0.0674847	0.188321	0.135038	7515	tags=66%	list=39%	signal=40%	COMT/DAGLA/HNMT/CLN3/MAOA/DAGLB/NOS1/PRIMA1/CHAT/LRTOMT/TH/GCHFR/SLC5A7/GAD2/ACHE/DBH/ABAT/GAD1/SLC44A4
GO:1900744	regulation of p38MAPK cascade	43	0.421212	1.54192	0.0171706	0.0708995	0.0508392	4910	tags=53%	list=26%	signal=40%	SASH1/IL1B/AGER/SPHK1/MINK1/GADD45B/DUSP1/VEGFA/NCF1/EMC10/GADD45A/BMP2/LEP/PER1/DAB2IP/CAV3/MAP3K3/HGF/GDF6/GADD45G/MIR138-2/RELL2/ZC3H12A
GO:1903036	positive regulation of response to wounding	70	0.420912	1.71104	0.00134984	0.0119911	0.00859832	3877	tags=37%	list=20%	signal=30%	MIR21/HBEGF/LRP1/THBD/GRN/THBS1/CD36/TLR4/INSL3/MIR221/TBXA2R/PLA2G4A/MIR222/SCARF1/RREB1/F12/SERPINF2/PLPP3/PLG/USF1/MDK/HRAS/FOXC2/CLDN3/F2/DMTN
GO:0006778	porphyrin-containing compound metabolic process	37	0.420908	1.48103	0.0295355	0.10278	0.0736993	2093	tags=24%	list=11%	signal=22%	TSPO/BLVRB/HMOX1/ALAS1/HMBS/SLC25A39/TMEM14C/BLVRA/ALAD
GO:0001964	startle response	27	0.420835	1.37142	0.0791506	0.208161	0.149264	9072	tags=70%	list=47%	signal=37%	BACE1/NPAS1/DVL1/GRIN2D/KCNA1/UCN/PENK/ADORA2A/DRD1/DRD3/CTNNA2/GRIN2A/CSMD1/GLRB/DRD2/GRIN1/SLITRK6/GRID2/PTEN
GO:0006884	cell volume homeostasis	30	0.420818	1.40729	0.0688259	0.19032	0.136471	3507	tags=37%	list=18%	signal=30%	SLC12A9/E2F4/TRPV4/CLN3/GNB3/SLC12A7/CLCN6/SHANK3/SLC12A4/KCNN4/SLC12A5
GO:0045687	positive regulation of glial cell differentiation	44	0.420757	1.5485	0.0115937	0.0536446	0.0384664	3722	tags=34%	list=19%	signal=28%	PPARG/EGR2/SPINT1/NOTCH1/RELA/TLR2/TNFRSF1B/PRMT5/BMP2/NKX6-1/NKX6-2/MDK/TTBK1/HES1/OLIG2
GO:0036498	IRE1-mediated unfolded protein response	63	0.420112	1.66352	0.00402881	0.0262673	0.0188353	3819	tags=40%	list=20%	signal=32%	GSK3A/ACADVL/BAX/TPP1/ATP6V0D1/SYVN1/TLN1/PPP2R5B/SHC1/HDGF/CXXC1/DCTN1/HYOU1/YIF1A/CTDSP2/PDIA5/CUL7/DAB2IP/PREB/FICD/ARFGAP1/WFS1/ZBTB17/MYDGF/HSPA5
GO:0072273	metanephric nephron morphogenesis	26	0.419952	1.3628	0.087619	0.221843	0.159075	6960	tags=73%	list=36%	signal=47%	FMN1/PKD1/WNT9B/PAX8/SOX8/SIX2/CITED1/HES1/KIF26B/WT1/HES5/GREM1/BMP4/SOX9/PAX2/SMO/LIF/LHX1/WNT4
GO:0010984	regulation of lipoprotein particle clearance	29	0.419773	1.38845	0.0695297	0.191686	0.13745	6168	tags=48%	list=32%	signal=33%	LRPAP1/MIR27A/KHSRP/CSK/GPIHBP1/ANXA2/MIR128-2/APOC3/MIR33A/LIPG/MIR199A2/APOC2/PCSK9/MIR185
GO:0060740	prostate gland epithelium morphogenesis	26	0.419387	1.36096	0.087619	0.221843	0.159075	6586	tags=58%	list=34%	signal=38%	RXRA/NOTCH1/HOXD13/BMP7/NKX3-1/HOXB13/BMP4/WNT5A/SOX9/SFRP1/GLI2/ID4/TP63/RARG/FOXA1
GO:0060350	endochondral bone morphogenesis	54	0.419091	1.61947	0.00848303	0.0438267	0.0314264	5597	tags=50%	list=29%	signal=35%	INPPL1/POR/RARA/MMP14/TRPV4/CARM1/MEF2D/THBS3/SCX/COL27A1/FGFR3/TMEM119/ALPL/NPPC/POC1A/DLX5/IHH/FOXC1/FGF18/MATN1/CER1/BMP4/COMP/COL2A1/SOX9/COL13A1/NAB2
GO:0051931	regulation of sensory perception	35	0.41888	1.45049	0.0379726	0.125192	0.0897703	4056	tags=37%	list=21%	signal=29%	COMT/EDNRB/PTAFR/IL10/NTSR1/SLC9A1/NPFF/GRIN2D/GRM1/OPRL1/CACNB3/OXT/CCL3
GO:0071398	cellular response to fatty acid	55	0.418632	1.62445	0.00668275	0.0374938	0.0268853	2352	tags=25%	list=12%	signal=22%	PPARG/FFAR2/PDK4/PTAFR/DGAT2/SREBF1/PTGFR/LDLR/P2RY6/IRS1/AKT1/FFAR3/SRC/KCNK4
GO:0010667	negative regulation of cardiac muscle cell apoptotic process	32	0.418522	1.42835	0.0562249	0.168944	0.121143	5445	tags=44%	list=28%	signal=31%	MIR21/RGL2/MIR24-2/HSF1/PPP1R10/PAX8/MDK/ILK/HSPB6/GATA4/MIR30E/MIR199A2/NKX2-5/NUPR1
GO:1903557	positive regulation of tumor necrosis factor superfamily cytokine production	51	0.418274	1.60737	0.0123567	0.0560771	0.0402107	1577	tags=31%	list=8%	signal=29%	CD14/NOD2/PYCARD/PTAFR/CD36/TLR4/FCER1G/CYBA/CARD9/LY96/MAVS/CLU/TICAM1/ARHGEF2/TLR2/SASH3
GO:0050994	regulation of lipid catabolic process	59	0.418246	1.64814	0.00642293	0.0363871	0.0260918	4389	tags=42%	list=23%	signal=33%	IL1B/ABCD1/PNPLA2/IRS2/LGALS12/SCARB1/IDH1/LDLR/IRS1/AKT1/BSCL2/PRKCD/AKT2/CRTC3/APOA2/DAGLB/MFSD2A/RARRES2/TNF/CPT1A/TYSND1/APOA5/APOC3/APOA4/APOA1
GO:0046456	icosanoid biosynthetic process	53	0.418205	1.60794	0.00659165	0.0370476	0.0265654	3389	tags=36%	list=18%	signal=30%	IL1B/ALOX5/PTGS2/GGT3P/GGTLC2/ALOX15B/LTA4H/SYK/TBXAS1/PLA2G4A/FADS1/DAGLB/LTC4S/CD74/GGTLC1/AVP/CBR1/GGT5/PTGES
GO:2000249	regulation of actin cytoskeleton reorganization	38	0.418199	1.47921	0.033642	0.113309	0.0812496	3317	tags=37%	list=17%	signal=31%	FES/HCK/TRPM2/ARHGDIA/GMFG/CDK5/CSF1R/PHPT1/PTK2B/NOTCH2/CSF3/BAIAP2/MDK/HRAS
GO:0010837	regulation of keratinocyte proliferation	38	0.417812	1.47784	0.0342375	0.114952	0.0824272	611	tags=13%	list=3%	signal=13%	MIR21/ZFP36/VDR/TLR4/ZFP36L1
GO:0010831	positive regulation of myotube differentiation	36	0.417664	1.45951	0.0339198	0.114125	0.0818343	5769	tags=53%	list=30%	signal=37%	FLOT1/MMP14/IL4R/EHD1/MAML1/MYOD1/CYP26B1/CAV3/MYF5/SCGB3A1/SMYD1/MIR1-1/MYF6/FLT3LG/ADGRB1/MIR133B/MAMSTR/TBX1/LMOD3
GO:2000378	negative regulation of reactive oxygen species metabolic process	61	0.417651	1.64256	0.00628544	0.0357348	0.025624	842	tags=15%	list=4%	signal=14%	HP/MIR21/TSPO/SIRPA/ABCD1/IL10/G6PD/HK2/SIRT2
GO:0031102	neuron projection regeneration	57	0.41725	1.63568	0.00449026	0.0278158	0.0199456	3836	tags=33%	list=20%	signal=27%	TSPO/ADM/LRP1/GRN/KLF4/KREMEN1/LAMB2/ULK1/MIR221/MAPK8IP3/MIR222/SCARF1/CTNNA1/JUN/RGMA/ISL1/RTN4RL1/HGF/NREP
GO:0014829	vascular associated smooth muscle contraction	25	0.417095	1.34404	0.101923	0.244249	0.175141	2617	tags=36%	list=14%	signal=31%	MIR21/DOCK4/EDNRB/ACTA2/P2RX1/DOCK5/SLC8A1/GRIP2/ADRA2B
GO:2000463	positive regulation of excitatory postsynaptic potential	28	0.417	1.36839	0.0807087	0.21027	0.150776	8344	tags=68%	list=44%	signal=38%	DLG4/DVL1/PTK2B/SHANK3/BAIAP2/CHRNA7/CACNB3/SHANK1/RIMS1/SHANK2/STX1B/RELN/NLGN2/STX1A/IGSF11/CUX2/RIMS2/RGS4/GRIN1
GO:0061036	positive regulation of cartilage development	31	0.41688	1.39982	0.0591837	0.173721	0.124569	5451	tags=48%	list=28%	signal=35%	ACVRL1/POR/RELA/BMP1/SCX/SMAD1/BMP2/MDK/GDF2/FGF18/GDF6/BMP4/WNT5A/SOX9/ZNF219
GO:0010803	regulation of tumor necrosis factor-mediated signaling pathway	58	0.416771	1.63748	0.00692071	0.038391	0.0275287	2178	tags=31%	list=11%	signal=28%	HSPA1A/HSPA1B/PYCARD/GAS6/TNFRSF1A/SPHK1/TRADD/RBCK1/F2RL1/MIR24-2/GSTP1/SYK/IKBKG/SHARPIN/PELI3/RNF31/SPATA2/CLIP3
GO:1903146	regulation of autophagy of mitochondrion	41	0.416415	1.51447	0.0313224	0.107477	0.0770678	3510	tags=34%	list=18%	signal=28%	TSPO/FZD5/GSK3A/GBA/SREBF1/HK2/ATP13A2/TSC2/CAMKK2/CDC37/MFN2/TP53/SREBF2/CLEC16A
GO:0006805	xenobiotic metabolic process	103	0.416222	1.80471	0.000151594	0.00249896	0.0017919	1629	tags=17%	list=9%	signal=16%	CYP1B1/CES1/ACSL1/S100A12/MGST1/GSTM1/CYP2S1/SULT1A2/POR/SULT1A1/CYB5R3/SULT1B1/GSTP1/ACAA1/GSTM4/GUK1/ACY1/CES2
GO:0062208	positive regulation of pattern recognition receptor signaling pathway	35	0.416177	1.44113	0.042912	0.139046	0.0997044	1507	tags=29%	list=8%	signal=26%	HSPA1A/HSPA1B/SLC46A2/FLOT1/TLR4/TLR5/CYBA/F2RL1/TLR2/DHX58
GO:0031348	negative regulation of defense response	248	0.415974	2.06952	1.52e-09	3.35e-07	2.4e-07	1885	tags=22%	list=10%	signal=20%	SOCS3/PPARG/VSIG4/MIR21/TNFAIP6/CR1/IL1R2/FPR2/MIR223/LGALS9/NLRP12/SIRPA/ABCD1/GPER1/LILRB1/PYCARD/ALOX5/GRN/FFAR4/TNFRSF1A/MEFV/KLF4/IL10/CUEDC2/NLRP3/AGER/ARRB2/GBA/NR1H2/SIGLEC10/CACTIN/PPARD/SIRT2/HTRA1/GSTP1/TKFC/NLRX1/ABR/LDLR/MIR221/TTLL12/CYP19A1/PRKCD/SHARPIN/TARBP2/GPX1/TNFRSF1B/DHX58/RNF26/TNFAIP8L2/CHID1/MAPK7/LPCAT3/FAM3A/MIR222
GO:0002720	positive regulation of cytokine production involved in immune response	54	0.415831	1.60687	0.00878872	0.0446841	0.0320412	2451	tags=35%	list=13%	signal=31%	IL1B/FFAR2/NOD2/FZD5/LILRB1/CD36/NLRP3/TLR4/FCER1G/F2RL1/MAVS/TICAM1/IL18/IL1R1/SASH3/FFAR3/TNFRSF14/SCIMP/CD74
GO:0032770	positive regulation of monooxygenase activity	30	0.415819	1.39057	0.0728745	0.19809	0.142042	5925	tags=57%	list=31%	signal=39%	IL1B/VDR/POR/SCARB1/AKT1/PTK2B/TERT/TNF/CALM3/APOE/NOS1AP/FCER2/PARK7/CDH3/INS/S100A1/FGF23
GO:0032480	negative regulation of type I interferon production	45	0.415801	1.54344	0.0153178	0.0649255	0.0465555	1798	tags=29%	list=9%	signal=26%	MIR21/SIRPA/LILRB1/TRIM25/PYCARD/IL10/CACTIN/NLRX1/IKBKE/MAVS/DHX58/RNF135/RELB
GO:1901224	positive regulation of NIK/NF-kappaB signaling	78	0.415702	1.72718	0.00244817	0.0182713	0.0131016	1786	tags=26%	list=9%	signal=23%	SASH1/CD14/IL1B/LGALS9/NLRP12/NOD2/TLR7/AGER/TLR4/SPHK1/TRADD/RBCK1/TLR6/TRIP6/RELA/AGO1/TLR2/IL18/TREM2/IRAK1
GO:1905207	regulation of cardiocyte differentiation	61	0.415584	1.63443	0.00673708	0.0375679	0.0269384	5266	tags=44%	list=28%	signal=32%	NRG1/GPER1/GSK3A/G6PD/ARRB2/KAT2A/SOX17/CTDP1/MIR222/MIR200B/RGS2/SEMA3C/BMP2/PI16/CAV3/FZD7/WNT3A/BMP7/PAK1/MIR1-1/GATA4/GREM1/PRICKLE1/BMP4/MIR199A2/PIN1/NKX2-5
GO:0090278	negative regulation of peptide hormone secretion	40	0.415253	1.49667	0.0317301	0.108585	0.0778622	4280	tags=38%	list=22%	signal=29%	MIDN/FFAR4/SREBF1/IRS1/PIM3/NPFF/PFKL/CHGA/BMP8A/LEP/MTNR1B/KLF7/CRHBP/KCNB1/FAM3D
GO:0052126	movement in host environment	166	0.415152	1.93441	8.68e-07	5.61e-05	4.02e-05	3580	tags=38%	list=19%	signal=31%	CR1/IFITM3/HSPA1A/HSPA1B/LGALS9/ANPEP/NECTIN2/FCN1/TRIM25/MRC1/SIGLEC1/CTSB/GAS6/LGALS1/TRIM8/CHMP2A/GPR15/VAMP8/ICAM1/CXCL8/CLEC5A/SCARB1/TPCN2/PVR/CD4/LDLR/P4HB/CLEC4G/IFITM2/PC/ITGA5/SLC1A5/EXOC7/TRIM28/PML/GRK2/NECTIN1/HYAL2/GRB2/TNFRSF14/CTSL/PTX3/SRC/TRIM26/SELPLG/TRIM14/VPS18/RAB7A/CD74/PHB/ACE2/GSN/TRIM11/FCN3/CHMP4B/TRIM27/LAMP1/AXL/CTNND1/TRIM21/SLC52A2/CLDN9/VPS4A
GO:0006690	icosanoid metabolic process	113	0.415145	1.83757	5.85e-05	0.00123513	0.000885662	2904	tags=29%	list=15%	signal=25%	CYP1B1/IL1B/GSTM1/ALOX5/PTGS2/CYP2S1/DAGLA/TNFRSF1A/GGT3P/GGTLC2/ALOX15B/ABHD16A/GSTP1/LTA4H/SYK/TBXAS1/LYPLA2/PLA2G4A/TLR2/GPX1/FADS1/CES2/MAPK3/FAAH/DAGLB/LTC4S/GPX4/CD74/CYP2B6/GGTLC1/AVP/CYP4F12/CBR1
GO:0050819	negative regulation of coagulation	54	0.414405	1.60136	0.0090944	0.0456218	0.0327136	4851	tags=41%	list=25%	signal=31%	SERPINB2/THBD/THBS1/PLAUR/SH2B3/PRKCD/PDGFA/F12/ANXA5/SERPINF2/GP1BA/PLG/USF1/ADAMTS18/F2/APOE/ANXA2/UBASH3B/FAP/PLAU/ALOX12/VTN
GO:0038084	vascular endothelial growth factor signaling pathway	45	0.414379	1.53816	0.0153178	0.0649255	0.0465555	3346	tags=29%	list=17%	signal=24%	MIR21/CD63/ADGRA2/HSPB1/VEGFA/FLT1/PGF/NRP2/PRKD2/DAB2IP/MYO1C/FLT3/FOXC1
GO:1901223	negative regulation of NIK/NF-kappaB signaling	31	0.414326	1.39124	0.0673469	0.188183	0.134939	1778	tags=23%	list=9%	signal=21%	MIR21/MIR223/NLRP12/NLRP3/HDAC7/RELA/RASSF2
GO:0014074	response to purine-containing compound	147	0.413964	1.90549	1.22e-05	0.000386443	0.000277103	4057	tags=36%	list=21%	signal=29%	AQP9/PPARG/THBD/IL1B/P2RY2/FOSB/FOS/PTGS2/KCNE1/PTAFR/KCNQ1/P2RX1/SLC26A6/TRPM2/ZFP36L1/BSG/SREBF1/CARM1/P2RX4/TMEM38A/P2RY6/DUSP1/RELA/MMP19/SRD5A1/FOSL1/SLC8A1/PTK2B/RYR1/SDC1/PDXP/WNT10B/PER1/HCN4/AGXT/PPARGC1B/AHR/ASS1/DNMT3B/APP/GPD1/CITED1/WT1/GSTM2/CRHBP/P2RX2/HSPA5/P2RY1/PDE2A/DMTN/HCN1/OXT/NOX4
GO:1901658	glycosyl compound catabolic process	41	0.413925	1.50541	0.0313224	0.107477	0.0770678	1613	tags=27%	list=8%	signal=25%	CDA/APOBEC3A/TYMP/FUCA1/APOBEC3H/NAGA/GBA/PNP/AHCY/UPP1/GBA2
GO:0045807	positive regulation of endocytosis	98	0.413742	1.78427	0.000159125	0.00258972	0.00185699	3463	tags=36%	list=18%	signal=29%	PPARG/CD14/LRP1/CD151/FLOT1/VPS28/CD36/ARRB2/SH3GL1/CD63/F2RL1/NEDD4L/ABCA7/SYK/HFE/CLU/ITSN1/CLN3/VEGFA/RAB31/DNM2/AP2A1/TREM2/INSR/CLIP3/DAB2/ARRB1/HIP1/CCL21/PICK1/CAV3/DNM1/WNT3A/ARF1/AXL
GO:2000516	positive regulation of CD4-positive alpha-beta T cell activation	36	0.413483	1.4449	0.054878	0.166193	0.11917	1577	tags=28%	list=8%	signal=26%	MIR21/HLX/LGALS9/NLRP3/RARA/IL4R/ZBTB7B/SOCS1/IL18/SASH3
GO:0006749	glutathione metabolic process	49	0.413451	1.561	0.0140231	0.0611395	0.0438407	3918	tags=41%	list=20%	signal=33%	GSTM1/G6PD/GGT3P/GGTLC2/ETHE1/GSTP1/IDH1/GSTM4/GPX1/OPLAH/GSS/GPX4/GGTLC1/CTNS/GSTT1/GSTT2/GGT5/NFE2L1/GSTM2/GSTM5
GO:0002688	regulation of leukocyte chemotaxis	118	0.413345	1.83045	7.13e-05	0.00143473	0.00102879	2807	tags=30%	list=15%	signal=25%	DYSF/PADI2/CCR1/FPR2/MIR223/CCR2/LGALS9/C3AR1/BST1/C5AR1/THBS1/IL6R/GAS6/PLA2G7/TRPV4/GPSM3/F2RL1/CXCL8/CSF1R/MOSPD2/DUSP1/ZNF580/CYP19A1/VEGFA/MPP1/C5AR2/MAPK3/AIF1/PTK2B/CCL2/CD74/PGF/SLAMF8/DDT/CCL21
GO:0003416	endochondral bone growth	27	0.413249	1.3467	0.0849421	0.21749	0.155953	2499	tags=33%	list=13%	signal=29%	POR/RARA/CARM1/THBS3/EVC/COL27A1/FGFR3/NPPC/POC1A
GO:0098926	postsynaptic signal transduction	36	0.412948	1.44303	0.054878	0.166193	0.11917	5642	tags=53%	list=29%	signal=37%	NRG1/GNA15/GNA11/CRTC1/RELA/GRK2/LY6H/STAT3/AGRN/CHRNA7/GNAI2/WNT3A/GNAQ/CHRM1/PRR7/HRH3/CHRNA4/LYPD1/PLCB1
GO:1901889	negative regulation of cell junction assembly	32	0.41269	1.40845	0.0662651	0.186218	0.133529	5118	tags=50%	list=27%	signal=37%	LRP1/IL1B/ACVRL1/THBS1/MMP14/TLR2/SRC/CORO1C/TNF/SLIT1/DMTN/RCC2/FAM107A/DUSP22/WNT5A/ACE
GO:0048846	axon extension involved in axon guidance	37	0.412681	1.45209	0.0372884	0.123509	0.0885636	5121	tags=43%	list=27%	signal=32%	SEMA4B/SEMA4A/SEMA6B/VEGFA/SEMA3B/SEMA3C/NRP2/WNT3A/SLIT1/SEMA4G/SEMA3G/CXCL12/PLXNA3/MEGF8/WNT5A/SEMA5B
GO:1902284	neuron projection extension involved in neuron projection guidance	37	0.412681	1.45209	0.0372884	0.123509	0.0885636	5121	tags=43%	list=27%	signal=32%	SEMA4B/SEMA4A/SEMA6B/VEGFA/SEMA3B/SEMA3C/NRP2/WNT3A/SLIT1/SEMA4G/SEMA3G/CXCL12/PLXNA3/MEGF8/WNT5A/SEMA5B
GO:0002823	negative regulation of adaptive immune response based on somatic recombination of immune receptors built from immunoglobulin superfamily domains	43	0.412668	1.51065	0.0213512	0.0815297	0.0584617	1388	tags=23%	list=7%	signal=22%	CR1/BCL6/LILRB1/JAK3/LOXL3/IL4R/ZBTB7B/CLEC4G/HFE/PTPN6
GO:0045582	positive regulation of T cell differentiation	91	0.41218	1.74755	0.000270745	0.00376453	0.0026994	1577	tags=23%	list=8%	signal=21%	MIR21/LILRB4/IL1B/HLX/BCL6/LGALS9/LILRB2/VNN1/ZMIZ1/NLRP3/EGR3/RARA/PIK3R6/IL4R/AP3D1/ZBTB7B/PNP/SYK/SOCS1/IL18/SASH3
GO:0031128	developmental induction	36	0.411989	1.43968	0.054878	0.166193	0.11917	7208	tags=61%	list=38%	signal=38%	FZD5/MESP1/BMP2/SOX8/FGF1/WNT3A/HIPK2/WNT11/WNT2B/FGF8/BMP4/WNT5A/SOX9/GATA5/SIX3/NKX2-1/SIX1/HOXA11/ROBO2/WNT4/SPRY1/C12orf43
GO:0030511	positive regulation of transforming growth factor beta receptor signaling pathway	30	0.411966	1.37768	0.0769231	0.204489	0.146631	3993	tags=40%	list=21%	signal=32%	LRG1/CITED2/THBS1/CDKN2B/MEN1/SDCBP/DAB2/FLCN/HIPK2/CITED1/EP300/STK11
GO:1903846	positive regulation of cellular response to transforming growth factor beta stimulus	30	0.411966	1.37768	0.0769231	0.204489	0.146631	3993	tags=40%	list=21%	signal=32%	LRG1/CITED2/THBS1/CDKN2B/MEN1/SDCBP/DAB2/FLCN/HIPK2/CITED1/EP300/STK11
GO:0030595	leukocyte chemotaxis	217	0.41193	2.01258	2.15e-08	3.28e-06	2.35e-06	3011	tags=30%	list=16%	signal=26%	DYSF/S100A9/PADI2/CCR1/FPR2/MIR223/CCR2/S100A12/CSF3R/IL1B/LGALS9/FFAR2/C3AR1/BST1/C5AR1/S100A8/ALOX5/IL17RA/THBS1/IL6R/EDNRB/GAS6/CXCL16/IL10/PLA2G7/FCER1G/TRPM2/TRPV4/GPSM3/F2RL1/CXCL8/CSF1R/MOSPD2/SYK/CXCL1/DUSP1/PIP5K1C/CH25H/PIK3CD/ZNF580/ITGB2/CYP19A1/CXCL2/VEGFA/PTPRO/MPP1/HSD3B7/C5AR2/MAPK3/AIF1/FLT1/CHGA/IL17RC/PTK2B/CCL2/ADGRE2/ADAM8/CD74/PGF/SLAMF8/DDT/CCL24/CCL21/JAML/RARRES2/VAV1
GO:0018149	peptide cross-linking	33	0.411927	1.41645	0.0616016	0.179174	0.128479	4432	tags=33%	list=23%	signal=26%	THBS1/CSTA/TGM2/ABCA7/FN1/F13A1/FLG/TGM1/BGN/TGM3/IVL
GO:2000377	regulation of reactive oxygen species metabolic process	189	0.41113	1.95953	4.6e-07	3.82e-05	2.74e-05	4154	tags=41%	list=22%	signal=32%	HP/CYP1B1/MIR21/TSPO/FPR2/IL1B/BST1/SIRPA/ABCD1/ITGAM/CDKN1A/ALOX5/PTGS2/TMEM106A/THBS1/KLF4/IL10/CD36/G6PD/TLR4/CYBA/ICAM1/F2RL1/MPV17/HK2/MIR24-2/SIRT2/HDAC4/GSTP1/P2RX4/TLR6/SYK/AKT1/CLU/ITGB2/TICAM1/PRKCD/KHSRP/RIPK3/DNM2/SPHK2/EIF6/TYROBP/AIF1/TUSC2/INSR/GRB2/GADD45A/PTK2B/PTX3/NOXA1/AGXT2/STAT3/LEP/TP53/CTNS/SZT2/NQO2/ACE2/SIRT3/ZNF205/TNF/GNAI2/GLA/ASS1/ROMO1/MPV17L/RAC2/F2/BMP7/NOX4/ACP5/…
GO:0086005	ventricular cardiac muscle cell action potential	36	0.411123	1.43665	0.054878	0.166193	0.11917	944	tags=17%	list=5%	signal=16%	DSC2/KCNE1/KCNQ1/NEDD4L/JUP/KCNE3
GO:0045851	pH reduction	57	0.410997	1.61117	0.00538087	0.0317491	0.022766	2690	tags=32%	list=14%	signal=27%	SLC11A1/ROGDI/GRN/ATP6V0A1/RAB20/ATP6AP1/TCIRG1/ATP6V0D1/ATP6V0B/ATP6V0C/ATP6V1F/SNAPIN/CLN3/CLN6/RAB7A/RAB39A/AVP/SLAMF8
GO:0035590	purinergic nucleotide receptor signaling pathway	32	0.410723	1.40173	0.0662651	0.186218	0.133529	1031	tags=22%	list=5%	signal=21%	P2RY2/GPR34/PTAFR/P2RX1/ADORA3/P2RX4/P2RY6
GO:0002761	regulation of myeloid leukocyte differentiation	121	0.410668	1.8432	5.4e-05	0.00116365	0.000834408	2622	tags=29%	list=14%	signal=25%	CCR1/TRIB1/LILRB4/MIR223/C1QC/MAFB/LILRB3/CEBPB/FES/FOS/LILRB1/TFE3/MYC/FSTL3/TLR4/ATP6AP1/CD101/BGLAP/RARA/ZFP36L1/CD4/IRF7/TESC/MITF/TREM2/CTNNBIP1/RASSF2/TYROBP/SIGLEC15/PRKCA/GPR137/CD74/JUN/NOTCH2/ROR2
GO:1900026	positive regulation of substrate adhesion-dependent cell spreading	38	0.41031	1.4513	0.0425734	0.138293	0.0991645	8149	tags=68%	list=43%	signal=39%	TRIOBP/UNC13D/P4HB/DOCK1/DNM2/MYADM/DOCK5/RREB1/HAS2/MDK/PREX1/FLNA/DMTN/S100A10/APOA1/CSPG5/LIMS2/RAC3/CRK/FGB/FGA/CIB1/ABL1/CALR/MYOC/NRP1
GO:0009410	response to xenobiotic stimulus	115	0.410116	1.81328	8.99e-05	0.00169149	0.0012129	1629	tags=17%	list=9%	signal=16%	CYP1B1/CES1/ACSL1/S100A12/MGST1/APOBEC3A/GSTM1/CYP2S1/SULT1A2/POR/SULT1A1/CYB5R3/SULT1B1/GSTP1/ACAA1/GSTM4/GUK1/GPX1/ACY1/CES2
GO:0006809	nitric oxide biosynthetic process	77	0.410102	1.69608	0.00153114	0.0131318	0.00941626	2106	tags=30%	list=11%	signal=27%	CYP1B1/TSPO/IL1B/SIRPA/PTGS2/KLF4/IL10/CD36/TLR4/ICAM1/SPR/P2RX4/TLR6/AKT1/CLU/ITGB2/TICAM1/KHSRP/DNM2/AIF1/INSR/PTK2B/PTX3
GO:0071260	cellular response to mechanical stimulus	75	0.409911	1.69681	0.00406123	0.0264249	0.0189482	1705	tags=25%	list=9%	signal=23%	IL1B/LTBR/PTGS2/ENG/TNFRSF1A/TLR7/TLR4/TLR5/KCNJ2/MYD88/CYBA/SLC9A1/HDAC4/PIEZO1/AKT1/TNFRSF8/MAPK3/SCX/TLR8
GO:0009268	response to pH	42	0.409898	1.49119	0.0241925	0.0888771	0.0637302	4585	tags=40%	list=24%	signal=31%	MCOLN1/GBA/SLC9A1/CLCN7/GNA11/CHP1/ARSB/SRC/KCNK4/HVCN1/RAB11B/ASIC3/GPR4/INSRR/HYAL1/TRPV1/PCK1
GO:0006949	syncytium formation	57	0.409737	1.60623	0.00567774	0.0330197	0.0236771	5199	tags=44%	list=27%	signal=32%	SBNO2/FLOT1/PTGFRN/ADAM9/IL4R/CAMK1/TREM2/TYROBP/EHD1/PLEKHO1/ERCC1/MYOD1/CAV3/FER1L5/DCSTAMP/MYF5/TCTA/SCGB3A1/NOS1/MYF6/FLT3LG/DYRK1B/ADGRB1/CACNA1H/JAM2
GO:0042310	vasoconstriction	77	0.409601	1.69401	0.00153114	0.0131318	0.00941626	2672	tags=27%	list=14%	signal=24%	MIR21/ADM/HRH2/PTGS2/DOCK4/EDNRB/ACTA2/PTAFR/P2RX1/ICAM1/HTR7/ECE1/TBXA2R/KCNMB4/AKT1/DOCK5/SLC8A1/GRIP2/ADRA2B/AVP/LEP
GO:1903524	positive regulation of blood circulation	72	0.409388	1.67079	0.00127645	0.0114826	0.00823373	5524	tags=42%	list=29%	signal=30%	MIR21/ADM/HRH2/GSK3A/PTGS2/PTAFR/KCNQ1/ICAM1/F2RL1/TBXA2R/AKT1/RGS2/CHGA/AVP/UCN/ACE2/SMTNL2/AVPR1B/NOS1AP/MIR1-1/ADRA1D/APLN/EDN3/ADRA2C/RHOA/TRPM4/OR51E2/NKX2-5/ADRB1/EDN2
GO:0097755	positive regulation of blood vessel diameter	58	0.40932	1.6082	0.00894742	0.0452751	0.032465	3074	tags=33%	list=16%	signal=28%	ADM/GPER1/DOCK4/EDNRB/PTAFR/HMOX1/PLOD3/F2RL1/PPARD/SCPEP1/GPX1/KCNMB1/DOCK5/RGS2/ADORA2B/NPPC/LEP/UCN/MTNR1B
GO:0050772	positive regulation of axonogenesis	86	0.409212	1.72199	0.00061477	0.00691828	0.00496082	5917	tags=51%	list=31%	signal=36%	LRP1/PLXND1/PLXNB2/GDI1/TWF2/CYFIP1/SHTN1/ARHGDIA/SRF/PLXNA2/LIMK1/VEGFA/ANAPC2/DBNL/STK25/FN1/PLXNB1/DISC1/TIAM1/MAP6/WNT3A/RND2/ILK/PLXNB3/CDH4/CRABP2/NGFR/STK11/PAK1/POU4F2/PLXNC1/CXCL12/PLXNA3/RHOA/NTRK3/MEGF8/ISLR2/NTN1/METRN/TNFRSF12A/TRPC5/L1CAM/PLXNA1/MAPT
GO:0060914	heart formation	30	0.40916	1.3683	0.0769231	0.204489	0.146631	6913	tags=67%	list=36%	signal=43%	SMARCD3/PIM1/NOTCH1/SOX17/MESP1/BMP2/WNT3A/ISL1/HES1/WNT11/FOXH1/BMP4/LEMD2/WNT5A/GATA5/TBX5/SIX1/HAND2/ROBO2/EYA1
GO:0071354	cellular response to interleukin-6	50	0.409112	1.55639	0.0146616	0.0629652	0.0451499	3131	tags=30%	list=16%	signal=25%	SOCS3/SPI1/SBNO2/IL6R/ICAM1/ST3GAL6/RELA/CEBPA/MIRLET7E/SRC/SELPLG/STAT3/PHB/MIR99A/ST18
GO:0046364	monosaccharide biosynthetic process	98	0.408652	1.76232	0.000201557	0.00301205	0.00215982	4270	tags=43%	list=22%	signal=33%	PGD/FBP1/CHST15/PGAM1/DGAT2/G6PD/TKT/G6PC3/SLC25A1/AKR1A1/TALDO1/ALDOA/PCK2/ENO1/PC/KAT2A/GAPDH/SLC25A11/TPI1/CRTC2/SOGA1/RBP4/FAM3A/PGP/SIRT7/PDK2/PGAM2/LEP/GCK/ENO3/PGK1/GPD1/GNMT/EP300/SDS/SESN2/AKR1B1/MDH2/G6PC2/GAPDHS/SORD/MAEA
GO:0046365	monosaccharide catabolic process	66	0.408093	1.63693	0.00310744	0.0217691	0.0156098	4269	tags=48%	list=22%	signal=38%	HK3/DCXR/PGAM1/PKM/AKR1A1/ALDOA/HK2/TKFC/ENO1/GALK1/GAPDH/TPI1/GLB1/FUT7/PFKL/FOXK2/GALE/PGAM2/TP53/GCK/KHK/ENO3/FUT5/PGK1/FUT2/LRP5/BAD/MIR210/GAPDHS/SORD/GLYCTK/HK1
GO:0050922	negative regulation of chemotaxis	63	0.407965	1.61542	0.00683782	0.0380302	0.0272699	2723	tags=32%	list=14%	signal=27%	PADI2/MIR223/DUSP3/THBS1/SEMA4B/SEMA4A/NOTCH1/SEMA6B/GSTP1/DUSP1/CORO1B/CYP19A1/PTPRO/C5AR2/AIF1/SEMA3B/SEMA3C/CCL2/SLAMF8/DDT
GO:0031646	positive regulation of nervous system process	64	0.407959	1.62577	0.00457452	0.0281875	0.0202121	7639	tags=62%	list=40%	signal=38%	EGR2/DLG4/PTAFR/GBA/NTSR1/ITGAX/TNFRSF1B/IGSF9B/DVL1/CHRNB4/PTK2B/OPRL1/SHANK3/BAIAP2/MTNR1B/UNC13B/CHRNA7/CACNB3/HGF/SHANK1/SOX10/TENM4/RIMS1/CCK/SHANK2/STX1B/MAG/NMU/HCRT/DAG1/CARTPT/NCMAP/RELN/NLGN2/STX1A/IGSF11/CUX2/ABAT/P2RX3/RIMS2
GO:0050777	negative regulation of immune response	153	0.407748	1.8782	9.99e-06	0.000338252	0.000242547	2071	tags=22%	list=11%	signal=20%	PPARG/VSIG4/MIR21/CR1/CCR2/HLX/BCL6/LGALS9/LILRB1/GRN/JAK3/IL10/CUEDC2/LOXL3/ARRB2/HMOX1/NR1H2/IL4R/ZBTB7B/CACTIN/NLRX1/ABR/CLEC4G/TTLL12/HFE/PTPN6/GPX1/STAT6/DHX58/BST2/FAM3A/IL27RA/TNFRSF14/APOA2
GO:1901185	negative regulation of ERBB signaling pathway	50	0.407566	1.55051	0.0158676	0.0667692	0.0478775	2545	tags=30%	list=13%	signal=26%	HBEGF/DUSP3/EREG/EPN1/PTPN18/HGS/VPS25/MVP/CHMP6/GPRC5A/GRB2/RNF126/TGFA/RAB7A/ZGPAT
GO:0000768	syncytium formation by plasma membrane fusion	55	0.407561	1.58149	0.0101299	0.0490884	0.0351993	5199	tags=44%	list=27%	signal=32%	SBNO2/FLOT1/PTGFRN/ADAM9/IL4R/CAMK1/TREM2/TYROBP/EHD1/PLEKHO1/MYOD1/CAV3/FER1L5/DCSTAMP/MYF5/TCTA/SCGB3A1/NOS1/MYF6/FLT3LG/DYRK1B/ADGRB1/CACNA1H/JAM2
GO:0140253	cell-cell fusion	55	0.407561	1.58149	0.0101299	0.0490884	0.0351993	5199	tags=44%	list=27%	signal=32%	SBNO2/FLOT1/PTGFRN/ADAM9/IL4R/CAMK1/TREM2/TYROBP/EHD1/PLEKHO1/MYOD1/CAV3/FER1L5/DCSTAMP/MYF5/TCTA/SCGB3A1/NOS1/MYF6/FLT3LG/DYRK1B/ADGRB1/CACNA1H/JAM2
GO:0062013	positive regulation of small molecule metabolic process	145	0.407212	1.86567	1.09e-05	0.000362782	0.000260136	4124	tags=39%	list=22%	signal=31%	PPARG/CES1/ADM/IL1B/ABCD1/GPER1/PTGS2/COMT/PFKFB3/POR/PTAFR/DGAT2/IRS2/NR1H2/RCVRN/NTSR1/MID1IP1/SREBF1/PPARD/PHKG2/PFKFB4/ENO1/P2RY6/TAZ/IRS1/AKT1/KAT2A/TREM2/AKT2/INSR/SRC/ADORA2B/CD74/STAT3/MIR182/CYP7A1/AVP/HAS2/MLXIPL/GCK/GUCA2B/FGF1/TNF/ARNT/CPT1A/APP/GPD1/NR1H3/AVPR1B/MIR210/APOA5/P2RY1/SCAP/NOS1/GAPDHS/ADCYAP1R1
GO:0002718	regulation of cytokine production involved in immune response	82	0.407003	1.70289	0.00147841	0.0128652	0.00922514	2233	tags=34%	list=12%	signal=30%	CCR2/IL1B/BCL6/FFAR2/NOD2/FZD5/LILRB1/JAK3/IL10/CD36/CUEDC2/NLRP3/TLR4/FCER1G/HMOX1/F2RL1/MAVS/HFE/TICAM1/IL18/TNFRSF1B/IL1R1/SASH3/FFAR3/BST2/TNFRSF14/APOA2/SCIMP
GO:0086011	membrane repolarization during action potential	28	0.406929	1.33535	0.0905512	0.227124	0.162861	5025	tags=46%	list=26%	signal=34%	KCNE1/KCNQ1/KCNJ2/KCNE3/KCNIP2/CACNB3/KCNJ8/KCNH2/FLNA/NOS1AP/MIR1-1/CACNA2D1/KCNE5
GO:0042059	negative regulation of epidermal growth factor receptor signaling pathway	46	0.406902	1.5217	0.0161459	0.067452	0.0483671	2545	tags=30%	list=13%	signal=26%	HBEGF/DUSP3/EREG/EPN1/HGS/VPS25/MVP/CHMP6/GPRC5A/GRB2/RNF126/TGFA/RAB7A/ZGPAT
GO:0002237	response to molecule of bacterial origin	339	0.406869	2.08339	1e-10	4.16e-08	2.98e-08	1486	tags=22%	list=8%	signal=20%	MIR21/S100A9/TSPO/ADM/TRIB1/SASH1/CD14/THBD/SLC11A1/IL1B/LGALS9/ZFP36/LILRB2/CSF2RB/NOD2/MGST1/SIRPA/C5AR1/CEBPB/FZD5/LILRA2/FOS/S100A8/LILRB1/PYCARD/PTGS2/SBNO2/ABCA1/MRC1/COMT/LY86/IRF5/EDNRB/PTAFR/IL10/CD180/HCK/CD36/ADAM9/NLRP3/CD68/TLR4/NOTCH1/RARA/MYD88/ICAM1/PLSCR3/NFKB2/CARD9/CXCL8/CACTIN/GGT3P/PPARD/SIRT2/PTGFR/SCARB1/LY96/GSTP1/TLR6/ABR/HDAC5/CXCL1/CNP/RELA/TBXA2R/AKT1/HSF1/CXCL2/TICAM1…
GO:0002251	organ or tissue specific immune response	29	0.406713	1.34525	0.0797546	0.208751	0.149687	347	tags=14%	list=2%	signal=14%	RNASE2/FFAR2/RNASE3/IL6R
GO:0050728	negative regulation of inflammatory response	178	0.40668	1.9173	4.45e-07	3.74e-05	2.68e-05	1885	tags=22%	list=10%	signal=20%	SOCS3/PPARG/TNFAIP6/IL1R2/FPR2/MIR223/NLRP12/SIRPA/ABCD1/GPER1/PYCARD/ALOX5/GRN/FFAR4/TNFRSF1A/MEFV/KLF4/IL10/CUEDC2/NLRP3/AGER/GBA/SIGLEC10/PPARD/GSTP1/NLRX1/ABR/LDLR/MIR221/CYP19A1/PRKCD/SHARPIN/GPX1/TNFRSF1B/TNFAIP8L2/CHID1/MAPK7/LPCAT3/MIR222
GO:0099565	chemical synaptic transmission postsynaptic	110	0.406619	1.78909	0.000110807	0.00197967	0.00141954	8344	tags=67%	list=44%	signal=38%	DLG4/GSK3A/P2RX1/ARRB2/SH3GL1/SLC29A1/NTSR1/CDK5/P2RX4/AKT1/IGSF9B/NPFF/DVL1/CHRNB4/GRIN2D/PTK2B/EIF4A3/S1PR2/SHANK3/BAIAP2/GRIK5/UNC13B/CHRNA7/CACNB3/CHRNA9/APP/SHANK1/SLC8A2/CELF4/P2RX2/MPP2/CHRNA10/NPAS4/DRD4/TMEM108/TRPV1/MAPK8IP2/P2RX6/CHRNA4/SEZ6/RIMS1/SHANK2/SLC17A7/STX1B/GABRB3/HCRT/DGKI/GRIN2C/ADORA2A/CHRNA2/RELN/GRIN2B/NLGN2/STX1A/IGSF11/CUX2/BDNF/GRIN2A/CBLN1/ABAT/P2RX3/RIMS2/GLRA2/CHR…
GO:0097178	ruffle assembly	42	0.406258	1.47795	0.0265672	0.0949293	0.06807	4036	tags=38%	list=21%	signal=30%	INPPL1/CYFIP1/DEF8/ICAM1/PLEKHM1/RHOG/TACSTD2/AIF1/PFN1/DBNL/CORO1C/HRAS/COBL/ARHGAP24/CSPG4/EPS8L1
GO:0043616	keratinocyte proliferation	49	0.40619	1.53359	0.0190438	0.07608	0.0545539	803	tags=14%	list=4%	signal=14%	MIR21/ZFP36/VDR/EREG/TLR4/ZFP36L1/PPARD
GO:0060333	interferon-gamma-mediated signaling pathway	86	0.406115	1.70896	0.000699241	0.00746635	0.00535382	2269	tags=24%	list=12%	signal=22%	SOCS3/PPARG/FCGR1A/TRIM25/IRF5/PTAFR/TRIM8/HCK/NR1H2/IFI30/ICAM1/IRF7/IFNGR2/SOCS1/PRKCD/PML/CDC37/OAS3/IRF2/TRIM26/OAS1
GO:1905953	negative regulation of lipid localization	59	0.406055	1.6001	0.00943667	0.0466788	0.0334715	2071	tags=22%	list=11%	signal=20%	PPARG/CES1/ABCA1/THBS1/PNPLA2/IRS2/NR1H2/PPARD/AKT1/MIR27A/NFKBIA/AKT2/APOA2
GO:0060337	type I interferon signaling pathway	91	0.405985	1.72128	0.000440252	0.00543382	0.00389638	2269	tags=24%	list=12%	signal=21%	EGR1/MIR21/IFITM3/IFI35/IRF5/IFI6/MYD88/CACTIN/TYK2/IRF7/IFITM2/IKBKE/MAVS/TTLL12/PTPN6/MX2/IRAK1/BST2/CDC37/OAS3/IRF2/OAS1
GO:0071357	cellular response to type I interferon	91	0.405985	1.72128	0.000440252	0.00543382	0.00389638	2269	tags=24%	list=12%	signal=21%	EGR1/MIR21/IFITM3/IFI35/IRF5/IFI6/MYD88/CACTIN/TYK2/IRF7/IFITM2/IKBKE/MAVS/TTLL12/PTPN6/MX2/IRAK1/BST2/CDC37/OAS3/IRF2/OAS1
GO:0045921	positive regulation of exocytosis	89	0.405905	1.70213	0.000740879	0.00781958	0.0056071	3594	tags=36%	list=19%	signal=29%	ITGAM/FGR/GAB2/PTAFR/RAB3D/CHMP2A/ATP6AP1/FCER1G/VAMP8/ZP3/IL4R/F2RL1/CDK5/ATP13A2/UNC13D/SYK/HGS/ITGB2/SPHK2/DOC2B/SDCBP/SDC1/ADORA2B/RAB7A/RAB3A/SYT4/UNC13B/ARF1/LAMP1/CDK5R2/VPS4A/SDC4
GO:0051452	intracellular pH reduction	54	0.405289	1.56614	0.0121513	0.0554348	0.0397501	2690	tags=31%	list=14%	signal=27%	SLC11A1/ROGDI/GRN/ATP6V0A1/RAB20/TCIRG1/ATP6V0D1/ATP6V0B/ATP6V0C/ATP6V1F/SNAPIN/CLN3/CLN6/RAB7A/RAB39A/AVP/SLAMF8
GO:0001755	neural crest cell migration	56	0.405268	1.5785	0.00650718	0.0367019	0.0263174	6825	tags=55%	list=36%	signal=36%	SEMA4B/EDNRB/SEMA4A/SEMA6B/CFL1/SEMA3B/SEMA3C/EFNB1/FN1/CORO1C/GBX2/NRP2/NRTN/SOX8/ISL1/SEMA4G/BMP7/SEMA3G/BMP4/SOX10/EDN3/SEMA5B/ERBB4/TWIST1/ALX1/TBX1/PITX2/SMO/HAND2/OVOL2/LAMA5
GO:0060688	regulation of morphogenesis of a branching structure	56	0.40493	1.57719	0.00650718	0.0367019	0.0263174	6364	tags=54%	list=33%	signal=36%	RXRA/SIRT6/VEGFA/TACSTD2/PAX8/PDGFA/HNF1B/PGF/RTN4/SOX8/CAV3/TNF/MDK/HOXD13/SIX2/HGF/BMP7/WNT2B/GREM1/BMP4/WNT5A/FKBPL/SOX9/ETV5/PHB2/SFRP1/PAX2/AGT/SMO/SIX1
GO:1902667	regulation of axon guidance	44	0.404803	1.48979	0.0194431	0.0773371	0.0554553	5121	tags=45%	list=27%	signal=33%	SEMA4B/SEMA4A/SEMA6B/ZSWIM8/ZSWIM6/VEGFA/PTPRO/ZSWIM4/SEMA3B/SEMA3C/WNT3A/SEMA4G/TBR1/SEMA3G/POU4F2/CXCL12/PLXNA3/MEGF8/WNT5A/SEMA5B
GO:0035914	skeletal muscle cell differentiation	69	0.404782	1.64138	0.00412722	0.0265805	0.0190598	5445	tags=49%	list=28%	signal=35%	EGR1/EGR2/FOS/NOTCH1/BTG2/HMG20B/MEF2D/SCX/SAP30/ANKRD2/BCL9/HIVEP3/MYOD1/MAFF/ZNF689/SOX8/CYP26B1/GTF3C5/PAX7/WNT3A/UQCC2/MYF5/GPC1/HEYL/SMYD1/MIR1-1/ANKRD33/MYF6/ASB2/LEMD2/KLHL41/SOX11/KLHL40/NUPR1
GO:0051092	positive regulation of NF-kappaB transcription factor activity	155	0.404779	1.86459	3.98e-06	0.000176718	0.000126718	1786	tags=26%	list=9%	signal=24%	S100A9/S100A12/EDA2R/HSPA1A/HSPA1B/IL1B/LGALS9/FLOT2/NOD2/NLRC4/S100A8/TRIM25/PYCARD/FLOT1/TRIM8/CD36/NLRP3/AGER/TLR4/MYD88/SPHK1/TRADD/ICAM1/NFKB2/RBCK1/CARM1/TLR6/CAT/RELA/IKBKG/CLU/ITGB2/TICAM1/RIPK3/ARHGEF2/TLR2/IL18/RPS6KA4/ZBTB7A/IRAK1
GO:0006692	prostanoid metabolic process	47	0.404583	1.51766	0.0279765	0.0985341	0.0706549	2904	tags=32%	list=15%	signal=27%	IL1B/GSTM1/PTGS2/CYP2S1/TNFRSF1A/ABHD16A/GSTP1/TBXAS1/LYPLA2/PLA2G4A/CES2/DAGLB/CD74/AVP/CBR1
GO:0006693	prostaglandin metabolic process	47	0.404583	1.51766	0.0279765	0.0985341	0.0706549	2904	tags=32%	list=15%	signal=27%	IL1B/GSTM1/PTGS2/CYP2S1/TNFRSF1A/ABHD16A/GSTP1/TBXAS1/LYPLA2/PLA2G4A/CES2/DAGLB/CD74/AVP/CBR1
GO:0032958	inositol phosphate biosynthetic process	28	0.404332	1.32683	0.0905512	0.227124	0.162861	4396	tags=36%	list=23%	signal=28%	GPER1/PTAFR/NTSR1/ITPKC/P2RY6/PTK2B/AVPR1B/P2RY1/ADCYAP1R1/IP6K1
GO:0046503	glycerolipid catabolic process	71	0.404119	1.64648	0.00345961	0.0234403	0.0168081	4389	tags=34%	list=23%	signal=26%	GDPD3/PLA2G15/PNPLA6/DAGLA/PNPLA2/PLA2G7/ABHD16A/SCARB1/PNPLA1/LDLR/LYPLA2/PLA2G4A/FAAH/APOA2/DAGLB/ABHD12/ABHD2/APOA5/APOC3/APOA4/PNPLA5/LPL/LIPG/APOA1
GO:0032653	regulation of interleukin-10 production	58	0.403929	1.58702	0.0116541	0.053767	0.0385542	1926	tags=26%	list=10%	signal=23%	LILRA5/LGALS9/NOD2/LILRB1/PYCARD/JAK3/AGER/TLR4/FCER1G/SYK/TLR2/SASH3/TREM2/TYROBP/TUSC2
GO:0014003	oligodendrocyte development	47	0.403883	1.51504	0.0279765	0.0985341	0.0706549	5885	tags=53%	list=31%	signal=37%	NCSTN/GSTP1/ERCC2/LPAR1/CLU/HDAC10/TLR2/KCNJ10/HDAC11/OLIG1/MED12/NKX6-2/GSN/CNTNAP1/B4GALT5/HES5/FA2H/SOX10/MIR26A1/NKX2-2/TENM4/SOX11/EIF2B4/MAG/ID4
GO:0007586	digestion	130	0.40385	1.81998	5.11e-05	0.00113048	0.000810621	5367	tags=42%	list=28%	signal=31%	HRH2/NOD2/VDR/TYMP/PGA3/MGAM/KCNQ1/SGK1/CD36/SLC26A6/TLR4/NR1H2/SCARB1/SLC22A5/LDLR/SLC46A1/RBP4/LPCAT3/ARX/APOA2/NEUROG1/CLPSL2/SLC5A1/OPRL1/TFF1/LEP/CTRB2/ADM2/UCN3/GUCA2B/SOAT2/PTGER1/UCN/UCN2/CEL/KCNN4/CHIT1/NR1H3/APOA5/OXT/CHRM1/TLR9/TRPV1/APOA4/APOA1/GUCA2A/TFF3/NPC1L1/ABCG5/MUC2/CCK/ENPP7/SOX9/WNK4/AQP5
GO:0090207	regulation of triglyceride metabolic process	41	0.403355	1.46697	0.0426578	0.13844	0.0992699	4389	tags=41%	list=23%	signal=32%	PNPLA2/DGAT2/SLC27A1/NR1H2/SREBF1/SCARB1/LDLR/CTDNEP1/GNB3/DAGLB/MFSD2A/NR1H3/APOA5/APOE/APOC3/APOA4/APOA1
GO:0032496	response to lipopolysaccharide	322	0.402912	2.05513	1e-10	4.16e-08	2.98e-08	1486	tags=21%	list=8%	signal=20%	MIR21/S100A9/TSPO/ADM/TRIB1/SASH1/CD14/THBD/SLC11A1/IL1B/LGALS9/ZFP36/LILRB2/CSF2RB/NOD2/MGST1/SIRPA/C5AR1/CEBPB/LILRA2/FOS/S100A8/LILRB1/PYCARD/PTGS2/SBNO2/ABCA1/MRC1/COMT/LY86/EDNRB/PTAFR/IL10/CD180/HCK/CD36/ADAM9/NLRP3/CD68/TLR4/NOTCH1/RARA/MYD88/ICAM1/PLSCR3/NFKB2/CXCL8/CACTIN/GGT3P/PPARD/PTGFR/SCARB1/LY96/GSTP1/ABR/HDAC5/CXCL1/CNP/RELA/TBXA2R/AKT1/HSF1/CXCL2/TICAM1/NFKBIB/TLR2/IL18/TNFRSF1B
GO:0002691	regulation of cellular extravasation	32	0.402746	1.37451	0.0763052	0.203905	0.146212	3219	tags=41%	list=17%	signal=34%	CCR2/BST1/PTAFR/AGER/ICAM1/ABR/RIPK3/FUT7/IL1R1/IL27RA/ADAM8/CCL21/MDK
GO:2000514	regulation of CD4-positive alpha-beta T cell activation	60	0.402702	1.58881	0.00714516	0.0392278	0.0281287	1577	tags=25%	list=8%	signal=23%	MIR21/HLX/BCL6/LGALS9/LGALS9C/JAK3/NLRP3/AGER/LOXL3/RARA/IL4R/ZBTB7B/SOCS1/IL18/SASH3
GO:0007202	activation of phospholipase C activity	34	0.402538	1.39217	0.0733198	0.198541	0.142366	1466	tags=24%	list=8%	signal=22%	RASGRP4/GNA15/C5AR1/ANG/P2RY6/LPAR1/LPAR2/PLCB2
GO:0070741	response to interleukin-6	54	0.402471	1.55525	0.0138326	0.0607645	0.0435718	5925	tags=52%	list=31%	signal=36%	SOCS3/SPI1/SBNO2/IL6R/ICAM1/ST3GAL6/RELA/CEBPA/MIRLET7E/SRC/SELPLG/STAT3/PHB/MIR99A/ST18/CITED1/C1QTNF4/MIR125A/MIR125B1/PCK1/PTPRT/PID1/MIR26A1/FOXA2/MIRLET7A1/MIR149/TDGF1/FGF23
GO:0001958	endochondral ossification	28	0.40246	1.32068	0.0905512	0.227124	0.162861	5597	tags=50%	list=29%	signal=35%	INPPL1/MMP14/MEF2D/SCX/FGFR3/TMEM119/ALPL/DLX5/FOXC1/FGF18/BMP4/COL2A1/COL13A1/NAB2
GO:0036075	replacement ossification	28	0.40246	1.32068	0.0905512	0.227124	0.162861	5597	tags=50%	list=29%	signal=35%	INPPL1/MMP14/MEF2D/SCX/FGFR3/TMEM119/ALPL/DLX5/FOXC1/FGF18/BMP4/COL2A1/COL13A1/NAB2
GO:0010718	positive regulation of epithelial to mesenchymal transition	50	0.40246	1.53108	0.0179832	0.0730754	0.0523994	3346	tags=32%	list=17%	signal=26%	MIR21/IL1B/ENG/NOTCH1/MIR221/SNAI1/SDCBP/MIR222/JAG1/DAB2/BMP2/TIAM1/ZNF703/MDK/ISL1/FOXC1
GO:0001541	ovarian follicle development	56	0.402382	1.56726	0.00769778	0.0411775	0.0295267	2822	tags=30%	list=15%	signal=26%	CEBPB/BAX/EREG/ARRB2/ANG/MMP14/ZP3/ICAM1/KMT2B/MMP19/VEGFA/CTNNA1/AMH/PTX3/SRC/ARRB1/FOXL2
GO:1901222	regulation of NIK/NF-kappaB signaling	113	0.401831	1.77864	0.000151448	0.00249896	0.0017919	1817	tags=24%	list=9%	signal=22%	MIR21/SASH1/CD14/MIR223/BCL3/IL1B/LGALS9/NLRP12/NOD2/TLR7/NLRP3/AGER/TLR4/SPHK1/TRADD/RBCK1/TLR6/HDAC7/TRIP6/RELA/AGO1/TLR2/IL18/TREM2/RASSF2/IRAK1/NFKBIA
GO:0070372	regulation of ERK1 and ERK2 cascade	290	0.401828	2.03882	3.87e-10	1.3e-07	9.34e-08	4115	tags=38%	list=21%	signal=30%	MIR21/CCR1/FPR2/LRP1/IL1B/LGALS9/NLRP12/NOD2/SIRPA/C5AR1/DUSP3/GPER1/PYCARD/MARCO/FFAR4/GAS6/KLF4/DUSP6/CD36/AGER/TLR4/ATP6AP1/ARRB2/NOTCH1/RRAS/MAP2K7/TRPV4/ICAM1/F2RL1/CSF1R/EPHB2/ABCA7/MIR24-2/NELFE/GSTP1/CD4/RGS14/P2RY6/GPBAR1/SYK/DUSP1/MIR221/TRAF7/SHC1/MIR27A/PTPN6/MAP3K12/C5AR2/MAPK3/TREM2/CSK/MIR222/FGFR3/PRKCA/PTK2B/FGF19/SRC/SCIMP/CCL2/PRMT5/FN1/TNFAIP8L3/SPRED2/CD74/NPTN/PDGFA/DUSP4/JU…
GO:1903672	positive regulation of sprouting angiogenesis	61	0.401814	1.58028	0.0112713	0.0526984	0.0377879	3430	tags=30%	list=18%	signal=24%	MIR21/PTGS2/KLF4/IL10/PKM/HMOX1/HDAC7/ITGA5/MIR27A/VEGFA/MIRLET7F2/JMJD8/MIR296/SMAD1/MIR150/FGF1/FOXC2/MAP3K3
GO:0050729	positive regulation of inflammatory response	151	0.401758	1.85151	8.11e-06	0.000303311	0.000217492	2843	tags=30%	list=15%	signal=26%	MIR21/S100A9/LILRA5/CCR2/S100A12/IL1B/FFAR2/NLRP12/NOD2/CEBPB/S100A8/PTGS2/GRN/IL17RA/TNFRSF1A/PLA2G7/TLR7/TLR4/FCER1G/MYD88/TRPV4/VAMP8/TRADD/ZP3/TGM2/GPSM3/TLR6/LDLR/CEBPA/TICAM1/TLR2/IL18/TREM2/FFAR3/NFKBIA/HYAL2/IL17RC/ADORA2B/ADAM8/STAT3/F12/DDT/CCL24/OSM/TNIP1
GO:1990748	cellular detoxification	104	0.40169	1.74571	0.000370191	0.00472394	0.00338735	4338	tags=36%	list=23%	signal=28%	HP/MIR21/S100A9/MGST1/GSTM1/PTGS2/PIM1/CD36/AKR1A1/GSTP1/CAT/LOXHD1/TXNRD2/SRXN1/GPX1/GPX3/LTC4S/GPX4/CCS/CYGB/PRDX5/GSTT1/HBZ/SZT2/GPX8/SIRT3/TNF/HBM/HBQ1/GSTM2/APOE/SESN2/SOD2/BMP7/FBLN5/GSTO2/APOA4
GO:0015908	fatty acid transport	99	0.401568	1.7407	0.000752362	0.0078887	0.00565667	4088	tags=33%	list=21%	signal=26%	PPARG/ACSL1/IL1B/ABCD1/THBS1/CD36/SLC27A1/SLC25A20/IRS2/NTSR1/MID1IP1/PPARD/P2RX4/SYK/AKT1/PLA2G4A/SLC27A3/CPT1B/PLIN2/AKT2/NMB/PROCA1/MFSD2A/LEP/SLC27A4/LCN1/SLC27A5/SLCO3A1/CPT1A/AVPR1B/APOE/OXT/DRD4
GO:0071674	mononuclear cell migration	89	0.401539	1.68382	0.000944255	0.00924878	0.00663193	4475	tags=42%	list=23%	signal=32%	CCR1/FPR2/CCR2/S100A12/C3AR1/SIRPA/C5AR1/THBS1/IL6R/PLA2G7/AGER/TRPV4/CSF1R/MOSPD2/DUSP1/PTPRO/MAPK3/AIF1/FLT1/CCL2/SLAMF8/CCL24/CCL21/JAML/RARRES2/PLG/TNF/MDK/CCL8/CCL26/PECAM1/CCL3/S100A7/CCL22/NBL1/TNFRSF11A/GREM1
GO:0070542	response to fatty acid	87	0.401528	1.68043	0.00152481	0.0131318	0.00941626	5322	tags=48%	list=28%	signal=35%	PPARG/ACSL1/FFAR2/PDK4/PTGS2/PTAFR/DGAT2/CD36/SREBF1/PTGFR/LDLR/CAT/P2RY6/IRS1/AKT1/TLR2/FFAR3/PPP5C/ALAD/SRC/KCNK4/CCL21/PPP1R9B/ASS1/CPT1A/BAD/ID3/SCD/OXT/FOXO3/PDX1/LPL/ADIPOQ/PON1/AANAT/ZC3H12A/OR51E2/PID1/FFAR1/UCP1/NFATC4/SOX9
GO:0050432	catecholamine secretion	56	0.400808	1.56113	0.00829565	0.0434842	0.0311807	8666	tags=66%	list=45%	signal=36%	NISCH/GRK2/FFAR3/CHGA/ADRA2B/RAB3A/SYT4/SYT3/P2RY1/SYT1/OXT/KCNB1/SNCG/SYT5/CXCL12/ADRA2C/HRH3/CHRNA4/SYT2/SYT15/SYT8/CARTPT/AGT/PINK1/ADORA2A/DRD3/STX1A/ABAT/ADRA2A/SYT13/FGF20/HTR2A/CHRNB2/NPY2R/DRD2/SYT12/SYT9
GO:0003338	metanephros morphogenesis	33	0.400778	1.37811	0.0800821	0.209149	0.149972	6960	tags=67%	list=36%	signal=43%	FMN1/BASP1/PKD1/WNT9B/PAX8/SOX8/FOXJ1/SIX2/CITED1/HES1/KIF26B/WT1/HES5/GREM1/BMP4/SOX9/WNT7B/PAX2/SMO/LIF/LHX1/WNT4
GO:0032570	response to progesterone	46	0.400625	1.49823	0.0202933	0.0791923	0.0567856	2313	tags=24%	list=12%	signal=21%	TSPO/FOSB/FOS/THBS1/WBP2/SREBF1/RELA/FOSL1/TLR2/SRC/CATSPER1
GO:0019674	NAD metabolic process	50	0.400487	1.52357	0.0194944	0.0774924	0.0555667	4269	tags=48%	list=22%	signal=37%	HK3/BST1/PGAM1/PKM/NADK/ALDOA/HK2/ENO1/GAPDH/TPI1/PFKL/FOXK2/NMNAT2/PGAM2/TP53/NADSYN1/GCK/ENO3/PGK1/GPD1/MIR210/GAPDHS/NMRK2/HK1
GO:0006970	response to osmotic stress	84	0.40036	1.67849	0.00257072	0.018921	0.0135675	2714	tags=25%	list=14%	signal=22%	AQP9/DYSF/TSPO/YBX3/PTGS2/BAX/PLK3/HNMT/ZFP36L1/MAP2K7/TRPV4/CLN3/MICU1/ARHGEF2/PKN1/RELB/PTK2B/TSC22D4/LRRC8E/AVP/TP53
GO:0031960	response to corticosteroid	162	0.400164	1.8656	5.9e-06	0.000234513	0.00016816	4837	tags=41%	list=25%	signal=31%	ADM/IL1RN/ZFP36/FOSB/CDKN1A/GPER1/FOS/PTGS2/ENG/PTAFR/IL10/ADAM9/NOTCH1/BGLAP/GBA/HNMT/ZFP36L1/CYBA/ICAM1/GSTP1/PCK2/DUSP1/SRD5A1/FOSL1/GLB1/EIF4EBP1/AIF1/APOA2/ALAD/SRC/SSTR3/SDC1/ALPL/IGFBP7/SOX30/MYOD1/UCN3/UCN/AGXT/TNF/PPARGC1B/FLT3/MDK/ISL1/ASS1/DNMT3B/BAD/CALM3/SSTR2/IGFBP2/CASP9/CALCR/CYBB/OXT/ANXA3/NPAS4/FOXO3/PDX1/PTPRU/ALDH3A1/GHRHR/PCK1/ADIPOQ/AANAT/RHOA/NTRK3/FAM107A
GO:0050820	positive regulation of coagulation	28	0.400089	1.3129	0.102362	0.244864	0.175582	3877	tags=43%	list=20%	signal=34%	THBD/THBS1/CD36/TLR4/TBXA2R/PLA2G4A/F12/SERPINF2/PLG/USF1/F2/DMTN
GO:0070371	ERK1 and ERK2 cascade	307	0.399791	2.03287	2.47e-10	8.77e-08	6.29e-08	4115	tags=37%	list=21%	signal=30%	MIR21/CCR1/FPR2/LRP1/IL1B/LGALS9/NLRP12/NOD2/SIRPA/C5AR1/DUSP3/GPER1/PYCARD/MARCO/FFAR4/GAS6/CTSH/KLF4/DUSP6/MYC/CD36/AGER/TLR4/ATP6AP1/ARRB2/NOTCH1/RRAS/ZFP36L1/MAP2K7/TRPV4/ICAM1/F2RL1/CSF1R/EPHB2/ABCA7/MIR24-2/NELFE/GSTP1/CD4/RGS14/P2RY6/GPBAR1/SYK/DUSP1/MIR221/TRAF7/SHC1/MIR27A/PTPN6/MAP3K12/MAP2K2/C5AR2/MAPK3/TREM2/CSK/MIR222/FGFR3/PRKCA/PTK2B/FGF19/SRC/SCIMP/CCL2/PRMT5/FN1/TNFAIP8L3/SPRED2/…
GO:0045445	myoblast differentiation	84	0.399335	1.67419	0.00275836	0.0200483	0.0143758	5780	tags=49%	list=30%	signal=34%	NRG1/FLOT2/LGALS1/NOTCH1/ZFP36L1/SRF/PPARD/EPAS1/IL18/SRA1/JAG1/MAML1/SDC1/ANKRD2/MYOD1/WNT10B/SOX8/PLG/TNF/ISL1/ILK/BOC/ID3/MYF5/GDF3/SMYD1/NMRK2/MYF6/TBX2/CXCL14/FLT3LG/GREM1/PRICKLE1/BMP4/RANBP3L/KLHL41/SOX9/CCL17/TCF7L2/PLCB1/MAPK12
GO:0002367	cytokine production involved in immune response	102	0.399261	1.72205	0.000367838	0.00472394	0.00338735	2071	tags=32%	list=11%	signal=29%	CCR2/SLC11A1/IL1B/BCL6/FFAR2/NOD2/FZD5/LILRB1/JAK3/GAS6/IL10/CD36/CUEDC2/NLRP3/TLR4/FCER1G/HMOX1/F2RL1/MAVS/HFE/KDELR1/TICAM1/TLR2/IL18/TNFRSF1B/IL1R1/SASH3/SPHK2/FFAR3/BST2/CHGA/TNFRSF14/APOA2
GO:0045670	regulation of osteoclast differentiation	66	0.398951	1.60026	0.00449245	0.0278158	0.0199456	1909	tags=26%	list=10%	signal=23%	CCR1/LILRB4/MAFB/LILRB3/CEBPB/FOS/LILRB1/TFE3/FSTL3/TLR4/ATP6AP1/BGLAP/MITF/TREM2/RASSF2/TYROBP/SIGLEC15
GO:1903427	negative regulation of reactive oxygen species biosynthetic process	37	0.398904	1.40361	0.0634921	0.182433	0.130815	409	tags=14%	list=2%	signal=13%	MIR21/TSPO/SIRPA/ABCD1/IL10
GO:0098869	cellular oxidant detoxification	93	0.398702	1.70085	0.000835	0.00851779	0.00610777	4338	tags=37%	list=23%	signal=28%	HP/MIR21/S100A9/MGST1/PTGS2/CD36/GSTP1/CAT/LOXHD1/TXNRD2/SRXN1/GPX1/GPX3/LTC4S/GPX4/CCS/CYGB/PRDX5/GSTT1/HBZ/SZT2/GPX8/SIRT3/TNF/HBM/HBQ1/GSTM2/APOE/SESN2/SOD2/BMP7/FBLN5/GSTO2/APOA4
GO:0060078	regulation of postsynaptic membrane potential	142	0.398568	1.81522	3.24e-05	0.00083303	0.000597333	8344	tags=67%	list=44%	signal=38%	DLG4/GSK3A/P2RX1/ARRB2/SH3GL1/SLC29A1/NTSR1/CDK5/GABBR1/P2RX4/AKT1/IGSF9B/NPFF/DVL1/CHRNB4/GRIN2D/PTK2B/EIF4A3/GRM1/S1PR2/KCNA1/SHANK3/BAIAP2/GABRA1/GRIK5/UNC13B/CHRNA7/GABRA3/CACNB3/CHRNA9/APP/GRIA1/SHANK1/SLC8A2/GABRG3/CELF4/P2RX2/MPP2/CHRNA10/NPAS4/DRD4/CHRM1/GRIK3/TMEM108/TRPV1/MAPK8IP2/P2RX6/CHRNA4/SEZ6/RIMS1/SHANK2/SLC17A7/ADRB1/STX1B/FGF14/ADCYAP1/KCND2/GABRB3/GRID1/HCRT/DGKI/GABRR2/GRIN2C…
GO:0042742	defense response to bacterium	251	0.39856	1.98084	1.16e-08	1.96e-06	1.41e-06	2349	tags=22%	list=12%	signal=20%	HP/STAB1/SIGLEC16/S100A9/FPR2/MIR223/S100A12/SLC11A1/BCL3/CFP/NOD2/C5AR1/CEBPB/RNASE3/NLRC4/S100A8/PYCARD/FGR/GRN/IL6R/TNFRSF1A/IL10/CD36/CLEC4E/NLRP3/TLR4/FCER1G/TLR5/ANG/MYD88/RNASE6/CYBA/CARD9/F2RL1/SIRT2/PPP1R11/CD4/TLR6/SYK/SHC1/MAVS/PRKCD/TLR2/TREM2/NLRP1/IGHM/IGKC/NAIP/TUSC2/IL27RA/CHGA/TNFRSF14/IGHG1/IGLL1/FCN2/MPEG1
GO:0032370	positive regulation of lipid transport	70	0.398458	1.61977	0.00340491	0.0231679	0.0166128	5268	tags=46%	list=28%	signal=33%	CES1/LRP1/IL1B/ABCA1/NR1H2/NTSR1/EEPD1/ABCA7/P2RX4/CYP19A1/PRKCD/RETN/PRELID1/NFKBIA/LPCAT3/PLTP/GPS2/ZDHHC8/NR1H3/AVPR1B/APOE/ANXA2/OXT/NKX3-1/LIPG/APOA1/TNFRSF11A/ADIPOQ/PON1/SCP2D1/ENPP7/ABCG1
GO:0048841	regulation of axon extension involved in axon guidance	32	0.398377	1.3596	0.0763052	0.203905	0.146212	5121	tags=44%	list=27%	signal=32%	SEMA4B/SEMA4A/SEMA6B/VEGFA/SEMA3B/SEMA3C/WNT3A/SEMA4G/SEMA3G/CXCL12/PLXNA3/MEGF8/WNT5A/SEMA5B
GO:0002335	mature B cell differentiation	28	0.398374	1.30727	0.104331	0.247882	0.177746	2705	tags=39%	list=14%	signal=34%	BCL3/LGALS1/POU2F2/CMTM7/PTK2B/MFNG/POU2AF1/NOTCH2/CDH17/SLAMF8/NKX2-3
GO:0045766	positive regulation of angiogenesis	196	0.398341	1.90642	5.47e-07	4.38e-05	3.14e-05	4194	tags=35%	list=22%	signal=27%	CYP1B1/MIR21/ADM/SASH1/IL1B/C3AR1/C5AR1/LRG1/PTGS2/ENG/ACVRL1/GRN/THBS1/CTSH/KLF4/IL10/PKM/RRAS/PIK3R6/HMOX1/SPHK1/CXCL8/HK2/JUP/HDAC7/ITGAX/HSPB1/TBXA2R/ITGA5/MIR27A/ITGB2/SIRT6/VEGFA/MIRLET7F2/JMJD8/MIR296/FLT1/EMC10/PRKCA/PTK2B/TERT/SMAD1/STAT3/PGF/MIR150/PRKD2/CCL24/ADM2/FGF1/CHRNA7/HIPK2/PAK4/MDK/ISL1/FOXC2/ANGPT4/GDF2/MAP3K3/HGF/MYDGF/CYBB/MIR210/FGF18/HSPB6/ANXA3/MIR125A/MIR1-1/HYAL1
GO:0002709	regulation of T cell mediated immunity	71	0.398268	1.62264	0.00457364	0.0281875	0.0202121	1577	tags=28%	list=8%	signal=26%	CCR2/WAS/IL1B/NECTIN2/CD1D/FZD5/LILRB1/NLRP3/AGER/ZP3/PVR/CLEC4G/HFE/RIPK3/CD1A/IL18/TNFRSF1B/FUT7/IL1R1/SASH3
GO:1903305	regulation of regulated secretory pathway	158	0.398196	1.838	5.49e-06	0.000220902	0.0001584	3910	tags=34%	list=20%	signal=27%	CCR2/LGALS9/PRAM1/FES/ITGAM/FGR/STXBP2/GAB2/PTAFR/P2RX1/RAB3D/FCER1G/NOTCH1/HMOX1/VAMP8/ZP3/NAPA/IL4R/F2RL1/CDK5/MICAL1/UNC13D/ABR/BACE1/SYK/SNAPIN/GIT1/ITGB2/SPHK2/DOC2B/DVL1/SYP/TRPV6/ADORA2B/ADGRE2/VPS18/SYN1/CPLX1/RAB3A/SYT4/GRIK5/UNC13B/CPLX3/GNAI2/DOC2A/ARF1/LAMP1/CDK5R2/SYT3/CALM3/FCGR2B/RAC2/P2RY1/SYT1
GO:0032835	glomerulus development	64	0.398163	1.58673	0.00728259	0.0397775	0.0285229	5263	tags=47%	list=27%	signal=34%	EGR1/IL6R/ACTA2/SULF2/NOTCH1/MPV17/LAMB2/BASP1/PTPRO/JAG1/NOTCH3/NOTCH2/FOXJ1/NID1/FOXC2/FOXC1/HES1/GPR4/WT1/PECAM1/HEYL/BMP7/MIR125A/OSR1/VANGL2/BMP4/ADIPOQ/ENPEP/COL4A4/PODXL
GO:0071621	granulocyte chemotaxis	120	0.398123	1.78092	0.000157246	0.00256567	0.00183974	4064	tags=37%	list=21%	signal=29%	DYSF/S100A9/MIR223/S100A12/CSF3R/IL1B/C3AR1/BST1/C5AR1/S100A8/IL17RA/THBS1/FCER1G/TRPV4/CXCL8/CSF1R/MOSPD2/SYK/CXCL1/PIP5K1C/PIK3CD/ITGB2/CXCL2/MPP1/C5AR2/MAPK3/IL17RC/CCL2/ADGRE2/CD74/CCL24/CCL21/JAML/RARRES2/VAV1/MDK/SAA1/CCL8/PREX1/CCL26/RAC2/ITGA9/CCL3/S100A7
GO:0016486	peptide hormone processing	34	0.397595	1.37508	0.0794297	0.208625	0.149596	5146	tags=50%	list=27%	signal=37%	CES1/FURIN/ECE1/PCSK5/CTSZ/PCSK1N/CTSL/ACE2/CPE/ECE2/CGB3/ATP6AP2/PCSK4/CTSG/REN/ACE/ENPEP
GO:0140448	signaling receptor ligand precursor processing	34	0.397595	1.37508	0.0794297	0.208625	0.149596	5146	tags=50%	list=27%	signal=37%	CES1/FURIN/ECE1/PCSK5/CTSZ/PCSK1N/CTSL/ACE2/CPE/ECE2/CGB3/ATP6AP2/PCSK4/CTSG/REN/ACE/ENPEP
GO:0006081	cellular aldehyde metabolic process	63	0.397559	1.57422	0.010326	0.0498282	0.0357298	3171	tags=33%	list=17%	signal=28%	CYP1B1/PNKD/ALDH3B1/PNPO/TKT/AKR1A1/TALDO1/TKFC/IDH1/ALDH4A1/RELA/TPI1/GRHPR/AGXT2/RDH13/BMP2/PDXP/KHK/AGXT/CYP27C1/PDXK
GO:0038128	ERBB2 signaling pathway	32	0.397537	1.35673	0.0783133	0.206638	0.148172	2642	tags=31%	list=14%	signal=27%	NRG1/HBEGF/EREG/PTPN18/SHC1/CDC37/GRB2/PRKCA/SRC/PTK6
GO:0001974	blood vessel remodeling	43	0.397419	1.45483	0.0375117	0.123992	0.0889098	6883	tags=58%	list=36%	signal=37%	CCR2/BAX/ACVRL1/CST3/TGM2/EPAS1/ABR/JAG1/SEMA3C/TMBIM1/FOXC2/FOXC1/AXL/RSPO3/BGN/FGF8/ACE/HOXA3/BAK1/CEACAM1/AGT/LIF/FLT4/DBH/HRG
GO:0021879	forebrain neuron differentiation	51	0.397417	1.52722	0.0230509	0.0861176	0.0617515	6177	tags=59%	list=32%	signal=40%	ZMIZ1/CSF1R/ZSWIM6/ARX/FOXG1/UNCX/GBX2/NRP2/DISC1/SHANK3/PROX1/LHX5/DLX5/SALL3/HES1/HES5/TBR1/UBB/FGF8/INHBA/DLX1/PLXNA3/OTP/ATF5/WNT5A/ERBB4/NKX2-1/DLX2/LHX8/LHX6
GO:0002701	negative regulation of production of molecular mediator of immune response	36	0.397332	1.38846	0.0731707	0.198483	0.142324	2407	tags=28%	list=13%	signal=24%	BCL6/LILRB1/JAK3/IL10/CUEDC2/HMOX1/HFE/BST2/APOA2/PARP3
GO:0043902	positive regulation of multi-organism process	38	0.397191	1.4049	0.0574257	0.170597	0.122328	1386	tags=21%	list=7%	signal=20%	PLB1/EDNRB/PTAFR/ZP3/LHFPL2/SIRT2/HDAC4/VEGFA
GO:0060236	regulation of mitotic spindle organization	33	0.397151	1.36564	0.0821355	0.21243	0.152325	2407	tags=27%	list=13%	signal=24%	HSPA1A/HSPA1B/TACC3/CHMP2A/PLK1/DCTN1/PSRC1/PKD1/PARP3
GO:0070374	positive regulation of ERK1 and ERK2 cascade	202	0.397012	1.91482	4.99e-07	4.09e-05	2.93e-05	4546	tags=41%	list=24%	signal=32%	MIR21/CCR1/FPR2/LRP1/LGALS9/NOD2/C5AR1/GPER1/PYCARD/MARCO/FFAR4/GAS6/CD36/AGER/TLR4/ATP6AP1/ARRB2/NOTCH1/MAP2K7/TRPV4/ICAM1/F2RL1/CSF1R/ABCA7/MIR24-2/NELFE/CD4/P2RY6/GPBAR1/MIR221/SHC1/MIR27A/MAP3K12/C5AR2/MAPK3/TREM2/MIR222/FGFR3/PRKCA/PTK2B/FGF19/SRC/SCIMP/CCL2/TNFAIP8L3/CD74/NPTN/PDGFA/JUN/NOTCH2/BMP2/ARRB1/PRKD2/DDT/CCL24/CCL21/PHB/SERPINF2/NQO2/GPNMB/TNF/CHRNA7/GNAI2/HRAS/CCL8/APP/CCL26/CALC…
GO:0097529	myeloid leukocyte migration	210	0.396994	1.92336	6.04e-07	4.6e-05	3.3e-05	3011	tags=30%	list=16%	signal=26%	DYSF/S100A9/CCR1/FPR2/MIR223/CCR2/S100A12/CSF3R/IL1B/C3AR1/BST1/SIRPA/C5AR1/S100A8/IL17RA/THBS1/IL6R/EDNRB/PLA2G7/AGER/FCER1G/MMP14/TRPV4/CXCL8/CSF1R/MIR24-2/P2RX4/MOSPD2/SYK/CXCL1/DUSP1/PIP5K1C/PIK3CD/ITGB2/CYP19A1/CXCL2/VEGFA/PTPRO/MPP1/FUT7/IL1R1/RHOG/C5AR2/MAPK3/TREM2/AIF1/FLT1/CHGA/IL17RC/PTK2B/CCL2/ADGRE2/ADAM8/CD74/PGF/ROR2/SLAMF8/DDT/CCL24/CCL21/JAML/RARRES2/VAV1
GO:0021545	cranial nerve development	50	0.396959	1.51015	0.02161	0.0820769	0.0588541	3500	tags=26%	list=18%	signal=21%	EGR2/MAFB/SLC1A3/TCIRG1/EPHB2/LPAR1/NEUROG1/PHOX2A/HES3/NRP2/ISL1/DRGX/HES1
GO:0061756	leukocyte adhesion to vascular endothelial cell	52	0.396711	1.52123	0.0211336	0.080989	0.058074	3657	tags=38%	list=19%	signal=31%	MIR21/CCR2/ALOX5/KLF4/PTAFR/ICAM1/MIR221/RELA/ITGB2/FUT7/MIRLET7E/IRAK1/MIR222/SELPLG/LEP/CCL21/TNF/MDK/ELANE/ADD2
GO:0009620	response to fungus	51	0.396626	1.52418	0.0239431	0.0882157	0.0632559	2509	tags=29%	list=13%	signal=26%	S100A9/S100A12/S100A8/IL17RA/TLR4/COTL1/CARD9/SYK/GAPDH/FAM3A/CHGA/IL17RC/PTX3/SCIMP/IL36RN
GO:0060326	cell chemotaxis	290	0.396401	2.01129	9.88e-10	2.43e-07	1.74e-07	3047	tags=30%	list=16%	signal=26%	DYSF/S100A9/PADI2/CCR1/FPR2/HBEGF/MIR223/CCR2/S100A12/CSF3R/IL1B/LGALS9/FFAR2/C3AR1/BST1/C5AR1/S100A8/ALOX5/IL17RA/THBS1/IL6R/DOCK4/EDNRB/GAS6/CXCL16/IL10/PLA2G7/FCER1G/ARRB2/EGR3/NOTCH1/TRPM2/CCRL2/TRPV4/GPSM3/XCR1/F2RL1/CXCL8/CSF1R/GSTP1/P2RX4/MOSPD2/SYK/HSPB1/CXCL1/DUSP1/ELMO2/PIP5K1C/CH25H/LPAR1/CORO1B/CCR10/PIK3CD/ZNF580/ITGB2/CYP19A1/CXCL2/PRKCD/VEGFA/PTPRO/MPP1/RHOG/HSD3B7/C5AR2/MAPK3/AIF1…
GO:0033574	response to testosterone	41	0.396327	1.44141	0.0515873	0.160171	0.114852	4569	tags=41%	list=24%	signal=32%	TSPO/THBS1/BGLAP/GBA/DUSP1/TBXA2R/SRD5A1/HSF1/CSNK2B/ELK1/AVP/PSPH/HOXD13/BAD/NKX3-1/HOXB13/MSN
GO:0031018	endocrine pancreas development	45	0.396265	1.47092	0.028702	0.100535	0.07209	5564	tags=51%	list=29%	signal=36%	GSK3A/IL6R/SIDT2/AKT1/MEN1/MNX1/NKX6-1/NKX6-2/ONECUT1/HES1/BAD/PDX1/HNF4A/PAX4/ONECUT2/BMP4/INSM1/WNT5A/NKX2-2/FOXA2/SOX4/SOX9/BAK1
GO:0033280	response to vitamin D	36	0.39624	1.38464	0.0813008	0.211125	0.151389	957	tags=19%	list=5%	signal=19%	VDR/FES/TRIM25/PTGS2/PIM1/BGLAP/CD4
GO:0051384	response to glucocorticoid	146	0.396206	1.8174	2.96e-05	0.000775416	0.00055602	4837	tags=41%	list=25%	signal=31%	ADM/IL1RN/ZFP36/FOSB/CDKN1A/FOS/PTGS2/PTAFR/IL10/ADAM9/BGLAP/GBA/HNMT/ZFP36L1/ICAM1/GSTP1/PCK2/DUSP1/SRD5A1/FOSL1/GLB1/EIF4EBP1/AIF1/APOA2/ALAD/SSTR3/SDC1/ALPL/IGFBP7/MYOD1/UCN3/UCN/AGXT/TNF/PPARGC1B/FLT3/MDK/ISL1/ASS1/DNMT3B/BAD/CALM3/SSTR2/IGFBP2/CASP9/CALCR/OXT/ANXA3/NPAS4/FOXO3/PDX1/PTPRU/ALDH3A1/GHRHR/PCK1/ADIPOQ/AANAT/RHOA/NTRK3/FAM107A
GO:0031103	axon regeneration	50	0.396199	1.50726	0.0225167	0.084319	0.0604618	3274	tags=30%	list=17%	signal=25%	TSPO/LRP1/GRN/KLF4/KREMEN1/LAMB2/MIR221/MAPK8IP3/MIR222/SCARF1/CTNNA1/JUN/RGMA/ISL1/RTN4RL1
GO:0045581	negative regulation of T cell differentiation	45	0.39574	1.46898	0.028702	0.100535	0.07209	3219	tags=29%	list=17%	signal=24%	MIR21/HLX/BCL6/JAK3/LOXL3/IL4R/ZBTB7B/SOCS1/NFKBID/CD74/FOXJ1/IHH/MDK
GO:0050433	regulation of catecholamine secretion	54	0.395662	1.52893	0.0170498	0.0704462	0.0505142	8666	tags=67%	list=45%	signal=37%	GRK2/FFAR3/CHGA/ADRA2B/RAB3A/SYT4/SYT3/P2RY1/SYT1/OXT/KCNB1/SNCG/SYT5/CXCL12/ADRA2C/HRH3/CHRNA4/SYT2/SYT15/SYT8/CARTPT/AGT/PINK1/ADORA2A/DRD3/STX1A/ABAT/ADRA2A/SYT13/FGF20/HTR2A/CHRNB2/NPY2R/DRD2/SYT12/SYT9
GO:0022600	digestive system process	98	0.395389	1.70512	0.000528527	0.00620268	0.00444769	5367	tags=44%	list=28%	signal=32%	HRH2/NOD2/VDR/TYMP/KCNQ1/SGK1/CD36/SLC26A6/TLR4/NR1H2/SCARB1/SLC22A5/LDLR/SLC46A1/RBP4/LPCAT3/APOA2/NEUROG1/SLC5A1/OPRL1/TFF1/LEP/SOAT2/PTGER1/UCN/CEL/KCNN4/NR1H3/APOA5/OXT/CHRM1/TLR9/TRPV1/APOA4/APOA1/TFF3/NPC1L1/ABCG5/MUC2/ENPP7/SOX9/WNK4/AQP5
GO:0002707	negative regulation of lymphocyte mediated immunity	42	0.395265	1.43796	0.0496032	0.155826	0.111737	1388	tags=19%	list=7%	signal=18%	CR1/BCL6/LGALS9/LILRB1/ARRB2/CLEC4G/HFE/PTPN6
GO:0033619	membrane protein proteolysis	61	0.395246	1.55445	0.0144484	0.0623565	0.0447133	1938	tags=25%	list=10%	signal=22%	IL1B/TIMP2/TIMP1/FURIN/NCSTN/CTSH/IL10/ADAM9/SNX33/ADAM19/BACE1/RELA/TNFRSF1B/NAPSA/HM13
GO:0006940	regulation of smooth muscle contraction	64	0.394922	1.57381	0.0083116	0.0434842	0.0311807	2617	tags=23%	list=14%	signal=20%	MIR21/GPER1/PTGS2/DOCK4/PTAFR/PROK2/P2RX1/SPHK1/SRF/TBXA2R/DOCK5/RGS2/CHRNB4/ADORA2B/ADRA2B
GO:0061138	morphogenesis of a branching epithelium	187	0.394736	1.87415	2.18e-06	0.000111611	8e-05	5962	tags=49%	list=31%	signal=34%	SOCS3/ST14/ADM/VDR/SPINT1/PLXND1/FZD5/ENG/RXRA/CTSH/IL10/MYC/NOTCH1/MMP14/TGM2/SRF/SIRT6/VEGFA/CTSZ/TACSTD2/PML/CTNNBIP1/GDF7/GRB2/SPINT2/SEMA3C/SRC/DCHS1/PKD1/WNT9B/PAX8/COL4A1/PDGFA/HNF1B/GBX2/PGF/BMP2/PPP1CA/SOX8/PROX1/IHH/CAV3/FGF1/ADAMTS16/TNF/MDK/HOXD13/HOXD11/ILK/FOXC2/GDF2/SIX2/CITED1/PGR/LRP5/HGF/RSPO3/WT1/FOXD1/WNT6/NOTCH4/BMP7/PAK1/NKX3-1/HOXB13/WNT2B/GREM1/FGF8/VANGL2/BMP4/SOX10/RASIP…
GO:1903426	regulation of reactive oxygen species biosynthetic process	100	0.394437	1.70517	0.00117957	0.0108243	0.00776169	2106	tags=28%	list=11%	signal=25%	MIR21/TSPO/IL1B/SIRPA/ABCD1/ALOX5/PTGS2/KLF4/IL10/CD36/TLR4/CYBA/ICAM1/MIR24-2/HDAC4/P2RX4/TLR6/AKT1/CLU/ITGB2/TICAM1/KHSRP/DNM2/SPHK2/AIF1/INSR/PTK2B/PTX3
GO:0002548	monocyte chemotaxis	61	0.39429	1.55068	0.0149023	0.0637987	0.0457475	4656	tags=39%	list=24%	signal=30%	CCR1/FPR2/CCR2/S100A12/IL6R/PLA2G7/MOSPD2/DUSP1/PTPRO/AIF1/FLT1/CCL2/SLAMF8/CCL24/CCL21/CCL8/CCL26/CCL3/S100A7/CCL22/NBL1/TNFRSF11A/GREM1/CXCL12
GO:0010543	regulation of platelet activation	35	0.394097	1.36467	0.0821355	0.21243	0.152325	5044	tags=49%	list=26%	signal=36%	THBD/TLR4/FCER1G/SYK/PLA2G4A/SH2B3/PRKCD/PRKCA/PDGFA/ADAMTS18/F2/DMTN/APOE/UBASH3B/CELA2A/ALOX12/PDPN
GO:1904705	regulation of vascular associated smooth muscle cell proliferation	75	0.393963	1.63079	0.00771327	0.0411775	0.0295267	3182	tags=29%	list=17%	signal=25%	PPARG/MIR21/MIR223/CDKN1A/GPER1/IL10/HMOX1/GSTP1/P2RY6/MIR221/MMP9/FOXJ2/MIR27A/MEF2D/MIR222/TERT/MFN2/MIR182/JUN/NQO2/TNF/GNAI2
GO:1990874	vascular associated smooth muscle cell proliferation	75	0.393963	1.63079	0.00771327	0.0411775	0.0295267	3182	tags=29%	list=17%	signal=25%	PPARG/MIR21/MIR223/CDKN1A/GPER1/IL10/HMOX1/GSTP1/P2RY6/MIR221/MMP9/FOXJ2/MIR27A/MEF2D/MIR222/TERT/MFN2/MIR182/JUN/NQO2/TNF/GNAI2
GO:0150117	positive regulation of cell-substrate junction organization	29	0.393856	1.30273	0.102249	0.244848	0.17557	1632	tags=17%	list=9%	signal=16%	FMN1/DUSP3/PPM1F/VEGFA/IQSEC1
GO:0002687	positive regulation of leukocyte migration	137	0.393505	1.78185	7.73e-05	0.00151192	0.00108414	2092	tags=24%	list=11%	signal=22%	DYSF/CCR1/FPR2/CCR2/LGALS9/C3AR1/C5AR1/PYCARD/THBS1/IL6R/GAS6/PTAFR/PLA2G7/AGER/MMP14/TRPV4/ZP3/ICAM1/GPSM3/F2RL1/CXCL8/CSF1R/P2RX4/MOSPD2/ZNF580/VEGFA/FUT7/IL1R1/MAPK3/TREM2/AIF1/TNFRSF14/PTK2B
GO:0002067	glandular epithelial cell differentiation	48	0.39343	1.48487	0.0301918	0.104438	0.0748886	5244	tags=44%	list=27%	signal=32%	GSK3A/RXRA/SIDT2/NOTCH1/RARA/FASN/MEN1/BMP2/PROX1/NKX6-1/HES1/BAD/SPDEF/PDX1/HNF4A/FGF8/BMP4/INSM1/WNT5A/NKX2-2/HOXA5
GO:0033559	unsaturated fatty acid metabolic process	112	0.39313	1.73649	0.000501963	0.00603249	0.00432566	2904	tags=29%	list=15%	signal=25%	CYP1B1/ACSL1/IL1B/ABCD1/GSTM1/ALOX5/PTGS2/CYP2S1/DAGLA/TNFRSF1A/ALOX15B/ABHD16A/GSTP1/ACAA1/TBXAS1/LYPLA2/PLA2G4A/GPX1/FADS1/CES2/MAPK3/ACOT8/FAAH/ELOVL1/DAGLB/LTC4S/GPX4/CD74/CYP2B6/AVP/ELOVL3/CYP4F12/CBR1
GO:0007595	lactation	47	0.392923	1.47392	0.0381881	0.125773	0.0901867	1386	tags=19%	list=7%	signal=18%	VDR/NCOR2/SLC29A1/USF2/MTX1/ZBTB7B/HK2/PRL/VEGFA
GO:0002822	regulation of adaptive immune response based on somatic recombination of immune receptors built from immunoglobulin superfamily domains	147	0.392889	1.80848	6.54e-05	0.00136256	0.000977036	1577	tags=27%	list=8%	signal=25%	MIR21/CR1/CCR2/WAS/SLC11A1/IL1B/HLX/BCL6/NECTIN2/CD1D/FZD5/LILRB1/JAK3/IL10/NLRP3/AGER/LOXL3/FCER1G/TNFSF13/ZP3/IL4R/ZBTB7B/PVR/CD4/CLEC4G/PLA2G4A/HFE/PTPN6/RIPK3/MAD2L2/CD1A/IL18/STAT6/TNFRSF1B/FUT7/IL1R1/TNFSF13B/PKN1/SASH3
GO:0016064	immunoglobulin mediated immune response	117	0.392836	1.73479	0.000188199	0.00290754	0.00208488	2548	tags=29%	list=13%	signal=25%	CR1/C1QC/BCL3/BCL6/C1QB/NECTIN2/IL10/C1RL/POU2F2/FCER1G/TCIRG1/TNFSF13/C1QA/ZP3/IL4R/IRF7/CLU/PRKCD/PTPN6/MAD2L2/STAT6/BATF/IGHM/TLR8/IGKC/KMT5C/IL27RA/IGHG1/GAPT/ERCC1/IGLL1/PARP3/CD74/C4B
GO:0098868	bone growth	31	0.392591	1.31826	0.0979592	0.238321	0.170891	4720	tags=45%	list=25%	signal=34%	POR/RARA/CARM1/THBS3/EVC/COL27A1/FGFR3/NPPC/POC1A/LEP/MATN1/FBLN5/CER1/COMP
GO:0032623	interleukin-2 production	54	0.392366	1.5162	0.0176642	0.0722843	0.0518322	1040	tags=19%	list=5%	signal=18%	VSIG4/CCR2/SLC11A1/IL1B/ZFP36/HOMER3/FCER1G/CD4/PNP/HDAC7
GO:0030593	neutrophil chemotaxis	97	0.392199	1.68901	0.00115328	0.0106584	0.00764268	1646	tags=22%	list=9%	signal=20%	DYSF/S100A9/MIR223/S100A12/CSF3R/IL1B/C3AR1/BST1/C5AR1/S100A8/FCER1G/CXCL8/MOSPD2/SYK/CXCL1/PIP5K1C/PIK3CD/ITGB2/CXCL2/MPP1/C5AR2
GO:0097300	programmed necrotic cell death	48	0.391992	1.47944	0.031096	0.106988	0.0767165	3155	tags=40%	list=16%	signal=33%	CD14/PYGL/YBX3/BAX/TLR4/ITPK1/RBCK1/LY96/MIR221/TICAM1/RIPK3/ARHGEF2/PPIF/ALKBH7/SPATA2/MLKL/TP53/IRF3/TNF
GO:0001676	long-chain fatty acid metabolic process	108	0.391981	1.72854	0.000480185	0.00587008	0.0042092	3425	tags=32%	list=18%	signal=27%	CYP1B1/ACSL1/ABCD1/GSTM1/ALOX5/PTGS2/CYP2S1/DAGLA/SLC27A1/ALOX15B/GSTP1/LTA4H/ACAA1/TBXAS1/PLA2G4A/GSTM4/SLC27A3/GPX1/FADS1/MAPK3/ACOT8/FAAH/ELOVL1/DAGLB/LTC4S/GPX4/CYP2B6/SLC27A4/ELOVL3/CYP4F12/CBR1/ACAD9/SLC27A5/PTGES/CPT1A
GO:0034340	response to type I interferon	94	0.391955	1.68562	0.00180525	0.0144873	0.0103882	2269	tags=23%	list=12%	signal=21%	EGR1/MIR21/IFITM3/IFI35/IRF5/IFI6/MYD88/CACTIN/TYK2/IRF7/IFITM2/IKBKE/MAVS/TTLL12/PTPN6/MX2/IRAK1/BST2/CDC37/OAS3/IRF2/OAS1
GO:0060079	excitatory postsynaptic potential	103	0.391837	1.69897	0.000757034	0.00789884	0.00566394	8344	tags=65%	list=44%	signal=37%	DLG4/GSK3A/P2RX1/ARRB2/SH3GL1/SLC29A1/CDK5/P2RX4/AKT1/NPFF/DVL1/CHRNB4/GRIN2D/PTK2B/EIF4A3/S1PR2/SHANK3/BAIAP2/GRIK5/CHRNA7/CACNB3/CHRNA9/APP/SHANK1/SLC8A2/CELF4/P2RX2/MPP2/CHRNA10/NPAS4/TMEM108/TRPV1/MAPK8IP2/P2RX6/CHRNA4/SEZ6/RIMS1/SHANK2/SLC17A7/STX1B/HCRT/DGKI/GRIN2C/ADORA2A/CHRNA2/RELN/GRIN2B/NLGN2/STX1A/IGSF11/CUX2/GRIN2A/CBLN1/P2RX3/RIMS2/GLRA2/CHRNG/CHRND/CHRNA3/CHRNB2/ADORA1/GLRB/NPY2R/S…
GO:0050727	regulation of inflammatory response	396	0.391623	2.03591	1e-10	4.16e-08	2.98e-08	2227	tags=24%	list=12%	signal=22%	SOCS3/PPARG/MIR21/S100A9/TNFAIP6/IL1R2/LILRA5/FPR2/MIR223/CCR2/S100A12/IL1B/BCL6/FFAR2/PLD3/NLRP12/NOD2/BST1/SIRPA/CEBPB/ABCD1/ZYX/GPER1/S100A8/PYCARD/ALOX5/PTGS2/SBNO2/GRN/IL17RA/FFAR4/DAGLA/EDNRB/TNFRSF1A/MEFV/KLF4/IL10/PLA2G7/HCK/CUEDC2/TLR7/NLRP3/AGER/TLR4/FCER1G/MYD88/GBA/SPHK1/TRPV4/VAMP8/TRADD/ZP3/TGM2/GPSM3/SIGLEC10/GGT3P/PPARD/GSTP1/NLRX1/TLR6/ABR/LDLR/BAP1/MIR221/RELA/PIK3AP1/MMP9/CEBPA…
GO:0045661	regulation of myoblast differentiation	52	0.391586	1.50158	0.0253907	0.0922196	0.066127	5642	tags=52%	list=29%	signal=37%	FLOT2/NOTCH1/ZFP36L1/PPARD/IL18/SRA1/ANKRD2/MYOD1/SOX8/TNF/ILK/BOC/ID3/MYF5/GDF3/SMYD1/NMRK2/MYF6/CXCL14/FLT3LG/PRICKLE1/BMP4/RANBP3L/KLHL41/SOX9/CCL17/PLCB1
GO:1905952	regulation of lipid localization	162	0.391265	1.82411	1.4e-05	0.000432823	0.00031036	5330	tags=44%	list=28%	signal=32%	PPARG/CES1/TSPO/LRP1/IL1B/PLIN3/LAMTOR1/ABCA1/THBS1/PNPLA2/CD36/IRS2/NR1H2/NTSR1/EEPD1/PPARD/ABCA7/SCARB1/P2RX4/SYK/AKT1/IKBKE/MIR27A/CYP19A1/PRKCD/PLIN2/RETN/PRELID1/NFKBIA/LPCAT3/AKT2/EHD1/PLTP/MSR1/APOA2/ALKBH7/OSBPL11/LEP/NAXE/YJEFN3/GPS2/TNF/ZDHHC8/SREBF2/POMC/NR1H3/AVPR1B/APOA5/APOE/ANXA2/OXT/MIR128-2/APOC3/NKX3-1/APOA4/MIR33A/LPL/LIPG/APOA1/TNFRSF11A/ADIPOQ/PON1/ZC3H12A/ABCG5/MIR26A1/REN/S…
GO:0061098	positive regulation of protein tyrosine kinase activity	58	0.391087	1.53657	0.0204011	0.0792261	0.0568098	806	tags=14%	list=4%	signal=13%	FCGR1A/NRG1/LILRA5/HBEGF/DLG4/EREG/GAS6/CSF1R
GO:0097756	negative regulation of blood vessel diameter	84	0.390809	1.63844	0.00448799	0.0278158	0.0199456	2672	tags=26%	list=14%	signal=23%	MIR21/ADM/HRH2/PTGS2/DOCK4/EDNRB/ACTA2/PTAFR/P2RX1/ICAM1/HTR7/ECE1/TBXA2R/KCNMB4/AKT1/DOCK5/SLC8A1/CHGA/GRIP2/ADRA2B/AVP/LEP
GO:0051149	positive regulation of muscle cell differentiation	101	0.390766	1.68274	0.00112163	0.0104842	0.00751777	5039	tags=39%	list=26%	signal=29%	NRG1/MIR21/SMARCD3/GPER1/ENG/FLOT1/ARRB2/MMP14/IL4R/CAMK1/KAT2A/TARBP2/EHD1/MESP1/CTNNA1/MAML1/MYOD1/PROX1/OLFM2/CYP26B1/CAV3/WNT3A/MEF2A/TCF3/BOC/MYF5/SCGB3A1/SOD2/SMYD1/MIR1-1/MYF6/MIR125B1/FLT3LG/GREM1/MAPK11/BMP4/MIR199A2/ADGRB1/PIN1
GO:0086091	regulation of heart rate by cardiac conduction	38	0.390511	1.38127	0.0752475	0.201965	0.144821	944	tags=16%	list=5%	signal=15%	DSC2/KCNE1/KCNQ1/KCNJ2/JUP/KCNE3
GO:0072593	reactive oxygen species metabolic process	267	0.390073	1.96009	3.05e-08	4.15e-06	2.97e-06	4154	tags=39%	list=22%	signal=31%	HP/CYP1B1/MIR21/TSPO/FPR2/SH3PXD2B/NCF4/IL1B/BST1/SIRPA/ABCD1/ITGAM/CDKN1A/PDK4/ALOX5/PTGS2/TMEM106A/THBS1/POR/KLF4/IL10/CD36/G6PD/TLR4/IFI6/CYBA/ICAM1/F2RL1/MPV17/HK2/MIR24-2/SIRT2/SPR/HDAC4/GSTP1/P2RX4/TLR6/NCF2/CAT/SYK/AKT1/CLU/ITGB2/TICAM1/PRKCD/KHSRP/RIPK3/DNM2/TLR2/GPX1/SPHK2/NRROS/GPX3/EIF6/TYROBP/AIF1/NCF1/TUSC2/INSR/GRB2/GADD45A/PTK2B/PTX3/NOXA1/NDUFA13/AGXT2/CCS/STAT3/LEP/PRDX5/TP53/CTN…
GO:0034754	cellular hormone metabolic process	126	0.389746	1.75427	0.000180517	0.00285401	0.0020465	1338	tags=14%	list=7%	signal=13%	CYP1B1/EGR1/TSPO/ADM/PLB1/CYP2S1/COMT/PNPLA2/DGAT2/FDXR/SULT1A1/SCPEP1/DGAT1/SCARB1/ECE1/SRD5A1/CYP19A1/STARD3
GO:0060443	mammary gland morphogenesis	45	0.389512	1.44586	0.0319825	0.10904	0.0781885	6229	tags=51%	list=33%	signal=35%	VDR/BAX/CAPN1/CSF1R/STAT6/PML/SRC/ELF3/CAV3/PGR/LRP5/TBX2/SCRIB/BMP4/WNT5A/AREG/NTN1/ETV5/PHB2/GLI2/IGFBP5/LRP5L/CSF1
GO:0010939	regulation of necrotic cell death	36	0.389231	1.36015	0.0894309	0.225334	0.161578	2165	tags=28%	list=11%	signal=25%	TSPO/MIR223/YBX3/RBCK1/MIR221/RIPK3/ARHGEF2/SLC6A6/PPIF/SPATA2
GO:0007616	long-term memory	34	0.389067	1.34558	0.0977597	0.238017	0.170673	5922	tags=59%	list=31%	signal=41%	SGK1/SRF/RGS14/LDLR/KAT2A/CTNS/NTF4/PTCHD1/GRIA1/SHANK1/APOE/NPAS4/LRRN4/ADCY8/ADCY1/NFATC4/SLC17A7/SLC2A4/ARC/TAC1
GO:0061035	regulation of cartilage development	65	0.389026	1.5619	0.0101308	0.0490884	0.0351993	4049	tags=35%	list=21%	signal=28%	MIR21/ACVRL1/POR/RARA/CARM1/RELA/KAT2A/CTSK/BMP1/SCX/SMAD1/BMP2/LEP/MDK/GDF2/SIX2/NKX3-2/ADAMTS7/FGF18/GDF6/TRPS1/LTBP3/WNT11
GO:0033344	cholesterol efflux	60	0.388963	1.5346	0.0140601	0.0612176	0.0438967	5065	tags=52%	list=26%	signal=38%	CES1/LRP1/LAMTOR1/ABCA1/NR1H2/EEPD1/ABCA7/SCARB1/NPC2/MIR27A/NFKBIA/PLTP/APOA2/SOAT2/NAXE/YJEFN3/GPS2/ZDHHC8/SREBF2/NR1H3/APOA5/APOE/MIR128-2/APOC3/APOA4/MIR33A/APOA1/ADIPOQ/PON1/ABCG5/MIR26A1
GO:0002698	negative regulation of immune effector process	122	0.388946	1.74294	0.000505738	0.00604617	0.00433547	1545	tags=21%	list=8%	signal=20%	VSIG4/CR1/CCR2/HLX/BCL6/LGALS9/LILRB1/GRN/JAK3/IL10/CUEDC2/LOXL3/ARRB2/HMOX1/IL4R/ZBTB7B/HTRA1/TKFC/NLRX1/ABR/CLEC4G/HFE/PTPN6/TARBP2/DHX58/RNF26
GO:0016575	histone deacetylation	77	0.388909	1.60843	0.00428791	0.0272078	0.0195096	3206	tags=39%	list=17%	signal=33%	BCL6/JDP2/SREBF1/ZBTB7B/SIRT2/HDAC4/HDAC7/HDAC5/RBM14/TADA3/HDAC10/SIRT6/VEGFA/MIER2/MTA1/SPHK2/AKAP8L/SIRT7/HDAC11/MIR182/ZNHIT1/RCOR1/TP53/PRKD2/PHB/PER1/UCN/SKI/SIRT3/SIN3B
GO:1901099	negative regulation of signal transduction in absence of ligand	35	0.388613	1.34568	0.0821355	0.21243	0.152325	2104	tags=23%	list=11%	signal=20%	HSPA1A/HSPA1B/IL1B/IFI6/AKT1/MAPK7/CTNNA1/TERT
GO:2001240	negative regulation of extrinsic apoptotic signaling pathway in absence of ligand	35	0.388613	1.34568	0.0821355	0.21243	0.152325	2104	tags=23%	list=11%	signal=20%	HSPA1A/HSPA1B/IL1B/IFI6/AKT1/MAPK7/CTNNA1/TERT
GO:0030199	collagen fibril organization	55	0.388578	1.50783	0.0203599	0.0792261	0.0568098	6379	tags=53%	list=33%	signal=35%	CYP1B1/ADAMTS2/COLGALT1/LOXL3/PLOD3/SCX/COL5A3/SERPINF2/COL5A1/FOXC2/FOXC1/CRTAP/ADAMTS14/COL11A2/ANXA2/EMILIN1/COL1A2/P3H4/GREM1/COMP/FMOD/COL2A1/COL5A2/COL13A1/COL11A1/CHADL/LOXL2/COL1A1/SERPINH1
GO:0030308	negative regulation of cell growth	186	0.388465	1.84282	6.59e-06	0.000252781	0.000181259	4376	tags=36%	list=23%	signal=28%	PPARG/HSPA1A/HSPA1B/BCL6/CDA/CDKN1A/FBP1/GSK3A/ACVRL1/SEMA4B/G6PD/SEMA4A/SEMA6B/CDK5/PPARD/ADAM15/ENO1/ST20/APBB2/ARHGAP4/SPHK2/SOX17/PML/PPP2R1A/BST2/CTDP1/RGS2/HYAL2/SEMA3B/SEMA3C/PSRC1/SMARCA4/NDUFA13/MSX1/PI16/OSGIN1/TP53/RTN4/GNG4/PHB/PPP1R9B/FLCN/CDKN2D/ACVR1B/CAV3/WNT3A/DCSTAMP/GDF2/CCDC85B/TNK1/NAIF1/SEMA4G/DACT3/WT1/WFDC1/SESN2/SCGB3A1/MEG3/STK11/PAK1/WNT11/SH3BP4/HNF4A/SEMA3G/HYAL1/NDUF…
GO:1905314	semi-lunar valve development	37	0.388431	1.36676	0.0833333	0.21466	0.153924	5555	tags=46%	list=29%	signal=33%	TNFRSF1A/NOTCH1/TNFRSF1B/SNAI1/JAG1/NOTCH2/SMAD6/HEYL/NFATC1/EMILIN1/GATA4/EFNA1/BMP4/HEY1/TWIST1/SOX9/GATA5
GO:0048168	regulation of neuronal synaptic plasticity	51	0.387836	1.4904	0.0319825	0.10904	0.0781885	7004	tags=61%	list=37%	signal=39%	EGR2/DLG4/EPHB2/NCDN/CLN3/KCNJ10/SYP/NPTN/RAB3A/SYT4/SHANK3/UNC13B/HRAS/APP/SLC8A2/APOE/SYNGR1/PPFIA3/SYNPO/NSMF/ARC/NEURL1/SHISA6/SYNGAP1/AGT/RASGRF1/CAMK2B/CNTN2/GRM5/JPH3/RAB8A
GO:0060338	regulation of type I interferon-mediated signaling pathway	34	0.387738	1.34099	0.10387	0.24697	0.177093	1897	tags=24%	list=10%	signal=21%	MIR21/CACTIN/IRF7/IKBKE/MAVS/TTLL12/PTPN6/CDC37
GO:0046849	bone remodeling	91	0.387565	1.64318	0.00153117	0.0131318	0.00941626	4475	tags=45%	list=23%	signal=35%	PDK4/TPP1/RAB3D/ATP6AP1/TCIRG1/BGLAP/LRRK1/DEF8/CSF1R/PLEKHM1/NCDN/SYK/MITF/CTSK/CSK/RASSF2/SIGLEC15/PRKCA/TMEM119/PTK2B/SRC/GPR137/ADAM8/NOTCH2/LEP/IHH/PPARGC1B/MDK/DCSTAMP/LRP5/RAC2/IL20RA/EFNA2/UBASH3B/LTBP3/NOX4/MC4R/ACP5/P3H4/TNFRSF11A/GREM1
GO:0010092	specification of animal organ identity	36	0.387264	1.35328	0.0934959	0.231963	0.166331	7407	tags=58%	list=39%	signal=36%	SMARCD3/MESP1/PAX8/BMP2/FGF1/WNT3A/ISL1/TBR1/WNT11/FOXH1/WNT2B/FGF8/BMP4/WNT5A/GATA5/PAX2/SIX1/HOXA11/ROBO2/SPRY1/LRP2
GO:1904018	positive regulation of vasculature development	221	0.387159	1.89638	4.2e-07	3.62e-05	2.6e-05	4194	tags=33%	list=22%	signal=26%	CYP1B1/EGR1/MIR21/ADM/SASH1/IL1B/C3AR1/C5AR1/LRG1/GPER1/RIN2/PTGS2/ENG/ACVRL1/GRN/THBS1/IL6R/CTSH/KLF4/IL10/PKM/NOTCH1/RRAS/PIK3R6/HMOX1/SPHK1/CXCL8/HK2/JUP/HDAC7/ITGAX/HSPB1/TBXA2R/ITGA5/MIR27A/ITGB2/SIRT6/VEGFA/MIRLET7F2/JMJD8/MIR296/FLT1/EMC10/PRKCA/PTK2B/TERT/SMAD1/STAT3/PGF/MIR150/PRKD2/CCL24/ADM2/FGF1/CHRNA7/HIPK2/PAK4/MDK/ISL1/FOXC2/ANGPT4/GDF2/MAP3K3/HGF/MYDGF/CYBB/MIR210/FGF18/HSPB6/SOD2…
GO:0032368	regulation of lipid transport	127	0.387002	1.75066	0.000197861	0.00298024	0.00213701	5299	tags=44%	list=28%	signal=32%	PPARG/CES1/TSPO/LRP1/IL1B/LAMTOR1/ABCA1/THBS1/IRS2/NR1H2/NTSR1/EEPD1/ABCA7/P2RX4/SYK/AKT1/MIR27A/CYP19A1/PRKCD/RETN/PRELID1/NFKBIA/LPCAT3/AKT2/PLTP/APOA2/LEP/NAXE/YJEFN3/GPS2/ZDHHC8/SREBF2/POMC/NR1H3/AVPR1B/APOA5/APOE/ANXA2/OXT/MIR128-2/APOC3/NKX3-1/APOA4/MIR33A/LIPG/APOA1/TNFRSF11A/ADIPOQ/PON1/ABCG5/MIR26A1/REN/SCP2D1/ENPP7/ABCG1/CRHR1
GO:0030201	heparan sulfate proteoglycan metabolic process	32	0.386932	1.32054	0.0963855	0.236926	0.16989	6228	tags=62%	list=33%	signal=42%	SULF2/NDST1/DSE/NDST2/SGSH/B3GAT3/HS6ST1/XYLT2/B3GALT6/EXT1/GPC1/HS6ST2/VANGL2/HS6ST3/TCF7L2/HS3ST4/NDST3/GLCE/HS3ST5/XYLT1
GO:0002763	positive regulation of myeloid leukocyte differentiation	58	0.38692	1.5202	0.0234234	0.0868817	0.0622994	3344	tags=34%	list=17%	signal=29%	CCR1/TRIB1/FES/FOS/ATP6AP1/CD101/ZFP36L1/CD4/TESC/TREM2/CTNNBIP1/TYROBP/PRKCA/CD74/JUN/NOTCH2/ROR2/TNF/PPARGC1B/DCSTAMP
GO:0009409	response to cold	46	0.386863	1.44676	0.030665	0.105789	0.0758572	703	tags=15%	list=4%	signal=15%	PPARG/ADM/FOS/ACADVL/ZNF516/SLC27A1/SLC9A1
GO:0031016	pancreas development	77	0.386852	1.59993	0.00466736	0.0285943	0.0205038	5660	tags=51%	list=30%	signal=36%	WLS/GSK3A/IL6R/SIDT2/AKT1/MEN1/MSLN/INSR/MNX1/ZIC3/HNF1B/PROX1/NKX6-1/NKX6-2/IHH/ISL1/ONECUT1/HES1/WFS1/BAD/NKX3-2/PDX1/HNF4A/PAX4/ONECUT2/BMP4/PTF1A/INSM1/WNT5A/NKX2-2/FOXA2/SOX4/SOX9/MET/ALDH1A2/TCF7L2/BAK1/FOXF1/HNF1A
GO:2000826	regulation of heart morphogenesis	40	0.386841	1.39426	0.0710059	0.194332	0.139348	6913	tags=68%	list=36%	signal=43%	ENG/PIM1/NOTCH1/JAG1/MESP1/SEMA3C/BMP2/WNT3A/ISL1/FOXC2/FOXC1/HES1/BMP7/WNT11/TBX2/BMP4/WNT5A/TWIST1/SOX9/GATA5/TBX5/SMO/SIX1/HAND2/ROBO2/BMP10/EYA1
GO:0002294	CD4-positive	62	0.386833	1.53332	0.0125059	0.0563292	0.0403914	1798	tags=26%	list=9%	signal=23%	MIR21/BCL3/HLX/BCL6/LGALS9/JAK3/NLRP3/LOXL3/SEMA4A/RARA/IL4R/ZBTB7B/IL18/STAT6/BATF/RELB
GO:0051150	regulation of smooth muscle cell differentiation	44	0.386742	1.42332	0.0301292	0.104278	0.0747738	1119	tags=16%	list=6%	signal=15%	MIR21/SMARCD3/GPER1/ENG/EREG/SRF/MIR221
GO:0015718	monocarboxylic acid transport	172	0.38672	1.80441	1.09e-05	0.000362782	0.000260136	2140	tags=20%	list=11%	signal=18%	AQP9/PPARG/CES1/ACSL1/IL1B/ABCD1/THBS1/RXRA/CD36/SLC26A6/SLC27A1/SLC25A20/IRS2/NTSR1/STARD10/MID1IP1/SLC16A3/PPARD/SLC16A13/P2RX4/ABCC3/SYK/SLC6A12/AKT1/PLA2G4A/SLC27A3/SLC16A5/SLC38A7/CPT1B/PLIN2/AKT2/NMB/SLC6A6/SLC6A8/PROCA1
GO:1900371	regulation of purine nucleotide biosynthetic process	37	0.386657	1.36051	0.0853175	0.217841	0.156205	2968	tags=35%	list=16%	signal=30%	PDK4/RCVRN/ENO1/TAZ/SPHK2/TREM2/ADORA2B/PDK2/AK4/STAT3/RD3/GUCA2B/FLCN
GO:0045444	fat cell differentiation	231	0.386386	1.9053	5.46e-07	4.38e-05	3.14e-05	3990	tags=33%	list=21%	signal=27%	DYSF/PPARG/MIR21/EGR2/STEAP4/SH3PXD2B/MAFB/FFAR2/ZFP36/CEBPD/CEBPB/ZNF385A/LRG1/GPER1/ALOX5/PTGS2/ZNF516/PIM1/TFE3/FFAR4/KLF4/JDP2/ZFP36L1/LGALS12/TRPV4/SREBF1/ZBTB7B/PPARD/SIRT2/CARM1/SORT1/AKT1/BSCL2/CEBPA/CTBP2/SOCS1/GPX1/GNB3/LRP3/RETN/ZBTB7A/AKT2/RGS2/JAG1/RREB1/CLIP3/METRNL/TMEM120A/OSBPL11/IL11/BMP2/LEP/GLIS1/DKKL1/LAMB3/WNT10B/SOX8/FLCN/NR4A1/RARRES2/GPS2/SMAD6/TNF/WNT3A/CCDC85B/HES1/LRP5…
GO:0014911	positive regulation of smooth muscle cell migration	43	0.386201	1.41376	0.0618762	0.179806	0.128931	2147	tags=28%	list=11%	signal=25%	MIR21/LRP1/DOCK4/HDAC4/S100A11/P2RY6/MIR221/LPAR1/DOCK5/AIF1/TERT/SRC
GO:1904707	positive regulation of vascular associated smooth muscle cell proliferation	45	0.385975	1.43273	0.036167	0.120168	0.0861678	3182	tags=33%	list=17%	signal=28%	MIR21/IL10/P2RY6/MIR221/MMP9/FOXJ2/MIR27A/MEF2D/MIR222/TERT/MFN2/JUN/NQO2/TNF/GNAI2
GO:0001659	temperature homeostasis	174	0.385846	1.80831	1.08e-05	0.000362294	0.000259786	1481	tags=21%	list=8%	signal=19%	EGR1/ACSL1/CCR2/IL1B/CEBPB/PTGS2/TLE3/ACADVL/ZNF516/TFE3/FFAR4/KDM6B/EDNRB/CD36/SLC27A1/TLR4/NOTCH1/TRPM2/NR1H2/NTSR1/GRB10/IL4R/ZBTB7B/G0S2/EPAS1/PCTP/SYK/CNOT3/BSCL2/SLC25A44/HSF1/SIRT6/VEGFA/GPX1/IL18/STAT6
GO:0016051	carbohydrate biosynthetic process	209	0.385511	1.86966	6.28e-07	4.61e-05	3.31e-05	4270	tags=40%	list=22%	signal=32%	PGD/GPER1/FBP1/GSK3A/IMPA2/CHST15/PTAFR/PGAM1/DGAT2/G6PD/NDST1/ST3GAL2/TKT/G6PC3/IRS2/SLC25A1/NTSR1/AKR1A1/TALDO1/ALDOA/PHKG2/NDST2/MPDU1/PCK2/NANS/ENO1/P2RY6/CHST13/PC/IRS1/AKT1/KAT2A/GAPDH/SLC25A11/TPI1/AP2A1/PPP1R3B/B3GNT9/CRTC2/SOGA1/ISYNA1/RBP4/AKT2/FAM3A/B3GNT8/INSR/PGP/PTK2B/SIRT7/PDK2/PGAM2/ST6GALNAC1/B3GNT3/HAS3/LEP/HAS2/GYS1/PPP1CA/PDXP/GYG1/GCK/ENO3/EXT1/PGK1/CHST14/GPD1/B4GALT5/HAS1/G…
GO:0045621	positive regulation of lymphocyte differentiation	104	0.385466	1.6752	0.000987185	0.00957774	0.00686781	1577	tags=22%	list=8%	signal=20%	MIR21/LILRB4/IL1B/HLX/BCL6/LGALS9/LILRB2/VNN1/GAS6/ZMIZ1/NLRP3/EGR3/RARA/PIK3R6/MMP14/IL4R/AP3D1/ZBTB7B/PNP/SYK/SOCS1/IL18/SASH3
GO:0010863	positive regulation of phospholipase C activity	46	0.385306	1.44094	0.0312604	0.10738	0.0769978	4124	tags=35%	list=22%	signal=27%	RASGRP4/GNA15/C5AR1/PTAFR/ANG/P2RY6/LPAR1/LPAR2/PLCB2/FLT1/PHB/NTF4/HRAS/AVPR1B/GNAQ/ADCYAP1R1
GO:0050832	defense response to fungus	38	0.385153	1.36232	0.0851485	0.217694	0.1561	2509	tags=26%	list=13%	signal=23%	S100A9/S100A12/S100A8/IL17RA/COTL1/GAPDH/FAM3A/CHGA/IL17RC/IL36RN
GO:0043280	positive regulation of cysteine-type endopeptidase activity involved in apoptotic process	130	0.385091	1.73544	0.000234193	0.00338126	0.00242457	3192	tags=30%	list=17%	signal=25%	PPARG/S100A9/LGALS9/CTSD/NLRP12/NLRC4/GPER1/S100A8/PYCARD/BAX/CTSH/MYC/P2RX1/NLRP3/TRADD/CARD9/BCAP31/SYK/ST20/DAPK1/BID/HSF1/PPM1F/PML/NLRP1/BBC3/GRAMD4/SOX7/BCL2L10/NDUFA13/DAP/PIDD1/ARRB1/HIP1/FOXL2/ST18/TNF/GSN/WNT3A
GO:0034390	smooth muscle cell apoptotic process	32	0.385079	1.31421	0.10241	0.244864	0.175582	840	tags=12%	list=4%	signal=12%	PPARG/MIR21/ARRB2/MIR24-2
GO:0034391	regulation of smooth muscle cell apoptotic process	32	0.385079	1.31421	0.10241	0.244864	0.175582	840	tags=12%	list=4%	signal=12%	PPARG/MIR21/ARRB2/MIR24-2
GO:1902107	positive regulation of leukocyte differentiation	158	0.384745	1.77591	1.97e-05	0.000559043	0.000400868	3549	tags=34%	list=19%	signal=28%	MIR21/CCR1/TRIB1/LILRB4/IL1B/HLX/BCL6/LGALS9/LILRB2/FES/FOS/VNN1/GAS6/ZMIZ1/NLRP3/AGER/ATP6AP1/CD101/EGR3/RARA/PIK3R6/ZFP36L1/MMP14/IL4R/AP3D1/ZBTB7B/CD4/PNP/SYK/TESC/SOCS1/IL18/SASH3/TREM2/CTNNBIP1/TYROBP/PRKCA/NFKBID/ADAM8/CD74/JUN/NOTCH2/ROR2/SOX12/IHH/TNF/PPARGC1B/MDK/DCSTAMP/AXL/TNFSF9/NFKBIZ/BAD
GO:0019724	B cell mediated immunity	120	0.384725	1.72098	0.000400653	0.00504444	0.00361717	2548	tags=28%	list=13%	signal=25%	CR1/C1QC/BCL3/BCL6/C1QB/NECTIN2/IL10/C1RL/POU2F2/FCER1G/TCIRG1/TNFSF13/C1QA/ZP3/IL4R/IRF7/CLU/PRKCD/PTPN6/MAD2L2/STAT6/BATF/IGHM/TLR8/IGKC/KMT5C/IL27RA/IGHG1/GAPT/ERCC1/IGLL1/PARP3/CD74/C4B
GO:0002286	T cell activation involved in immune response	107	0.384717	1.69035	0.000565357	0.00648033	0.00464678	786	tags=17%	list=4%	signal=16%	MIR21/SLC11A1/BCL3/HLX/BCL6/LGALS9/LILRB1/JAK3/CLEC4E/NLRP3/LOXL3/FCER1G/SEMA4A/RARA/ICAM1/IL4R/F2RL1/ZBTB7B
GO:0046173	polyol biosynthetic process	62	0.384269	1.52316	0.0131049	0.0584513	0.0419131	2092	tags=26%	list=11%	signal=23%	CYP27A1/GPER1/IMPA2/PTAFR/GBA/SPHK1/NTSR1/SPR/PCBD1/PCK2/ITPKC/P2RY6/SPHK2/ISYNA1/PGP/PTK2B
GO:0050892	intestinal absorption	39	0.384017	1.37001	0.0793651	0.208625	0.149596	5247	tags=49%	list=27%	signal=35%	VDR/KCNQ1/CD36/SLC26A6/SCARB1/LDLR/SLC46A1/LPCAT3/APOA2/SLC5A1/LEP/SOAT2/CEL/APOA5/APOA4/APOA1/NPC1L1/ABCG5/ENPP7
GO:0045778	positive regulation of ossification	91	0.383635	1.62652	0.00185452	0.0147348	0.0105658	4212	tags=35%	list=22%	signal=28%	MIR21/FAM20C/CEBPD/CEBPB/FBN2/ALOX5/FFAR4/IL6R/PDLIM7/ATP6AP1/KL/CLIC1/CEBPA/LRP3/CTNNBIP1/JAG1/SLC8A1/TMEM119/SMAD1/JUND/NPPC/BMP2/WNT10B/ILK/LRP5/HGF/OSR2/MIR210/BMP7/OXT/FZD9/OSR1
GO:0030808	regulation of nucleotide biosynthetic process	38	0.38356	1.35669	0.0871287	0.2212	0.158614	2968	tags=34%	list=16%	signal=29%	PDK4/RCVRN/ENO1/TAZ/SPHK2/TREM2/ADORA2B/PDK2/AK4/STAT3/RD3/GUCA2B/FLCN
GO:0046461	neutral lipid catabolic process	46	0.383489	1.43414	0.0324512	0.109935	0.0788302	4389	tags=37%	list=23%	signal=29%	DAGLA/PNPLA2/ABHD16A/PNPLA1/LYPLA2/FAAH/APOA2/DAGLB/ABHD12/ABHD2/APOA5/APOC3/APOA4/PNPLA5/LPL/LIPG/APOA1
GO:0046464	acylglycerol catabolic process	46	0.383489	1.43414	0.0324512	0.109935	0.0788302	4389	tags=37%	list=23%	signal=29%	DAGLA/PNPLA2/ABHD16A/PNPLA1/LYPLA2/FAAH/APOA2/DAGLB/ABHD12/ABHD2/APOA5/APOC3/APOA4/PNPLA5/LPL/LIPG/APOA1
GO:0050732	negative regulation of peptidyl-tyrosine phosphorylation	55	0.383395	1.48771	0.024281	0.0891513	0.0639268	2642	tags=29%	list=14%	signal=25%	SOCS3/LRRK1/VPS25/SH2B3/SOCS1/MVP/PRKCD/PTPN6/SH3BP5L/CHMP6/GPRC5A/PPP2R1A/MIRLET7E/HYAL2/ZGPAT/PTK6
GO:0046888	negative regulation of hormone secretion	59	0.38333	1.51055	0.0195735	0.0775181	0.0555852	6448	tags=53%	list=34%	signal=35%	IL1B/MIDN/FFAR4/SREBF1/IRS1/PIM3/NPFF/PFKL/NMB/CHGA/RAB11FIP1/BMP8A/IL11/LEP/OSM/UCN/MTNR1B/KLF7/CRHBP/KCNB1/FAM3D/ADIPOQ/INHBA/INHA/SFRP1/RAB11FIP3/TACR2/FGF23/CARTPT/PSMD9/LIF
GO:0048661	positive regulation of smooth muscle cell proliferation	97	0.383259	1.65051	0.0020063	0.0157451	0.0112902	3182	tags=34%	list=17%	signal=29%	MIR21/HBEGF/PTGS2/EREG/THBS1/IL6R/PTAFR/IL10/HMOX1/CYBA/TGM2/NAMPT/HDAC4/P2RY6/MIR221/AKT1/MMP9/FOXJ2/MIR27A/MEF2D/IL18/IRAK1/AIF1/MIR222/TERT/MFN2/NOTCH3/JUN/PHB/SERPINF2/NQO2/TNF/GNAI2
GO:0014032	neural crest cell development	79	0.382664	1.58007	0.00435938	0.0274683	0.0196964	5897	tags=51%	list=31%	signal=35%	NRG1/SEMA4B/EDNRB/SEMA4A/SEMA6B/MAPK3/CFL1/JAG1/SEMA3B/SEMA3C/EFNB1/FN1/CORO1C/GBX2/NRP2/NRTN/SOX8/ISL1/FOXC2/FOXC1/TCOF1/HES1/SEMA4G/BMP7/PEF1/SEMA3G/BMP4/SOX10/EDN3/CYP26C1/SEMA5B/SOX11/ERBB4/TWIST1/SOX9/KBTBD8/ALDH1A2/ALX1/TBX1/PITX2
GO:0030516	regulation of axon extension	97	0.382553	1.64746	0.00208421	0.0161779	0.0116005	5716	tags=46%	list=30%	signal=33%	LRP1/SEMA4B/GDI1/TWF2/CYFIP1/SEMA4A/SHTN1/SEMA6B/SRF/CDK5/LIMK1/DPYSL2/VEGFA/DNM2/ARHGAP4/ANAPC2/DBNL/SEMA3B/SEMA3C/FN1/DISC1/RTN4/NKX6-1/WNT3A/ILK/SEMA4G/CDH4/APOE/PAK1/SEMA3G/POU4F2/CXCL12/PLXNA3/NTRK3/MEGF8/ISLR2/WNT5A/SEMA5B/TRIM46/NTN1/TNFRSF12A/MAG/TRPC5/L1CAM/BARHL2
GO:0050829	defense response to Gram-negative bacterium	71	0.382359	1.55783	0.00934192	0.0463905	0.0332648	5067	tags=51%	list=26%	signal=37%	SLC11A1/RNASE3/PYCARD/IL6R/TLR4/RNASE6/F2RL1/CD4/IGHM/TUSC2/CHGA/TNFRSF14/FCN2/MPEG1/RARRES2/HMGB2/ROMO1/ELANE/SSC5D/F2/NLRP10/S100A7/RNASE7/AZU1/TLR9/GSDMD/DEFB132/CXCL6/CST11/CTSG/RNASE8/GALP/PRB3/ADGRB1/LCE3B/LCE3C
GO:1903707	negative regulation of hemopoiesis	142	0.38215	1.74045	0.000128146	0.00218565	0.00156724	786	tags=15%	list=4%	signal=15%	TMEM176A/MIR21/TRIB1/LILRB4/TMEM176B/C1QC/MAFB/HLX/LILRB3/BCL6/ZFP36/LILRB1/JAK3/MYC/FSTL3/TLR4/LOXL3/NOTCH1/RARA/ZFP36L1/IL4R/ZBTB7B
GO:0042093	T-helper cell differentiation	60	0.381931	1.50686	0.0188899	0.0756667	0.0542576	1798	tags=25%	list=9%	signal=23%	MIR21/BCL3/HLX/BCL6/JAK3/NLRP3/LOXL3/SEMA4A/RARA/IL4R/ZBTB7B/IL18/STAT6/BATF/RELB
GO:0031100	animal organ regeneration	74	0.38189	1.57651	0.00854811	0.0440207	0.0315655	1227	tags=18%	list=6%	signal=17%	PPARG/ADM/C5AR1/CEBPB/CDKN1A/GAS6/IL10/PKM/SULF2/NOTCH1/HMOX1/GSTP1/HFE
GO:0033273	response to vitamin	90	0.381842	1.61392	0.00300101	0.0212546	0.0152409	1189	tags=18%	list=6%	signal=17%	PPARG/TSPO/VDR/FES/TRIM25/PTGS2/PIM1/GAS6/BGLAP/RARA/PPARD/GSTP1/CD4/CAT/RELA/FOLR2
GO:0048660	regulation of smooth muscle cell proliferation	160	0.38178	1.76965	7.53e-05	0.0014817	0.00106247	2562	tags=26%	list=13%	signal=23%	PPARG/MIR21/TRIB1/HBEGF/MIR223/CDKN1A/GPER1/PTGS2/EREG/THBS1/COMT/IL6R/KLF4/PTAFR/IL10/ANG/HMOX1/CYBA/TGM2/NAMPT/PPARD/HDAC4/GSTP1/P2RY6/MIR221/AKT1/MMP9/FOXJ2/MIR27A/MEF2D/IL18/CTNNBIP1/IRAK1/AIF1/MIR222/TERT/PTGIR/MFN2/NPPC/NOTCH3/MIR182/JUN
GO:2000106	regulation of leukocyte apoptotic process	85	0.381762	1.60421	0.00374937	0.024825	0.017801	2807	tags=27%	list=15%	signal=23%	MERTK/BCL6/LGALS9/NOD2/SLC46A2/LILRB1/BAX/JAK3/GAS6/IL10/FCER1G/IRS2/IRF7/PIK3CD/RIPK3/GIMAP8/NOC2L/PRELID1/NFKBID/ADAM8/CD74/TP53/CCL21
GO:0046330	positive regulation of JNK cascade	134	0.381597	1.72741	0.000197733	0.00298024	0.00213701	3487	tags=37%	list=18%	signal=30%	SASH1/EDA2R/IL1B/LTBR/MAP3K6/NOD2/FZD5/PYCARD/MAP3K11/AGER/TLR4/MAP2K7/TRPV4/FGD2/CARD9/F2RL1/MINK1/TLR6/GADD45B/SYK/DVL3/MAP3K12/PKN1/MAPK8IP3/RASSF2/SDCBP/NCF1/DBNL/GADD45A/PTK2B/FGF19/DAXX/MLKL/FZD8/ROR2/SH3RF3/CCL21/TIAM1/TAOK2/SERPINF2/DAB2IP/FZD7/TNF/HIPK2/HRAS/FZD10/APP/DUSP15/MAP3K10
GO:0046324	regulation of glucose import	59	0.381501	1.50335	0.0207873	0.0799973	0.0573629	3432	tags=34%	list=18%	signal=28%	MIR223/GSK3A/CLTCL1/IRS2/GRB10/HK2/IRS1/AKT1/SIRT6/AKT2/INSR/ASPSCR1/TERT/FGF19/RHOQ/LEP/TNF/MEF2A/PEA15/RTN2
GO:0002292	T cell differentiation involved in immune response	71	0.381465	1.55419	0.00993979	0.0484196	0.0347198	1798	tags=25%	list=9%	signal=23%	MIR21/BCL3/HLX/BCL6/LGALS9/JAK3/CLEC4E/NLRP3/LOXL3/FCER1G/SEMA4A/RARA/IL4R/ZBTB7B/IL18/STAT6/BATF/RELB
GO:0097237	cellular response to toxic substance	111	0.381411	1.68493	0.000825365	0.00845999	0.00606632	4338	tags=33%	list=23%	signal=26%	HP/MIR21/S100A9/MGST1/GSTM1/PTGS2/PIM1/CD36/AKR1A1/GSTP1/CAT/LOXHD1/TXNRD2/SRXN1/GPX1/GPX3/LTC4S/GPX4/CCS/CYGB/PRDX5/GSTT1/HBZ/SZT2/GPX8/SIRT3/TNF/HBM/HBQ1/GSTM2/APOE/SESN2/SOD2/BMP7/FBLN5/GSTO2/APOA4
GO:0014910	regulation of smooth muscle cell migration	76	0.381139	1.57202	0.00670926	0.0375109	0.0268976	2678	tags=26%	list=14%	signal=23%	MIR21/TRIB1/MIR223/LRP1/DOCK4/PPARD/HDAC4/GSTP1/S100A11/P2RY6/MIR221/LPAR1/CORO1B/DOCK5/AIF1/TERT/SRC/PDGFA/MIR182/HAS2
GO:0014014	negative regulation of gliogenesis	45	0.381079	1.41455	0.0421448	0.13704	0.0982662	5899	tags=51%	list=31%	signal=35%	TSPO/NOTCH1/SIRT2/LDLR/MBD1/TERT/NKX6-1/SKI/NKX6-2/PITX3/GPR37L1/HES1/HES5/F2/ATP1B2/SOX10/DLX1/NTRK3/MIR181C/SOX11/ADCYAP1/ID4/DLX2
GO:0008631	intrinsic apoptotic signaling pathway in response to oxidative stress	42	0.380412	1.38392	0.077381	0.205194	0.147137	1991	tags=26%	list=10%	signal=24%	CYP1B1/VNN1/NOL3/P4HB/HSPB1/AKT1/PRKCD/GPX1/PML/MAPK7/STK25
GO:2000758	positive regulation of peptidyl-lysine acetylation	33	0.380078	1.30693	0.104723	0.248629	0.178282	3273	tags=42%	list=17%	signal=35%	IL1B/WBP2/KAT2A/MUC1/SPHK2/MAPK3/RPS6KA4/SMARCB1/PIH1D1/ARRB1/GLYR1/RUVBL2/TADA2B/ISL1
GO:0032479	regulation of type I interferon production	119	0.38005	1.68905	0.000480876	0.00587008	0.0042092	1798	tags=27%	list=9%	signal=25%	MIR21/CD14/SIRPA/DDX41/LILRB1/TRIM25/PYCARD/FLOT1/IRF5/IL10/TLR7/POLR2E/TLR4/MYD88/NFKB2/CACTIN/NLRX1/IRF7/SYK/RELA/IKBKE/MAVS/TICAM1/TLR2/POLR2L/STAT6/DHX58/RNF26/RNF135/TLR8/IRAK1/RELB
GO:0045776	negative regulation of blood pressure	46	0.379949	1.4209	0.03781	0.124785	0.0894781	4663	tags=37%	list=24%	signal=28%	KCNK6/PTAFR/NTSR1/SCPEP1/RNPEP/FFAR3/OPRL1/ADM2/GUCA2B/UCN/GPR37L1/SOD2/OXT/NOS1/TRPV1/APLN/ADIPOQ
GO:0002711	positive regulation of T cell mediated immunity	48	0.379736	1.43318	0.0377377	0.12461	0.089353	1577	tags=23%	list=8%	signal=21%	IL1B/NECTIN2/CD1D/FZD5/NLRP3/ZP3/PVR/CD1A/IL18/IL1R1/SASH3
GO:0010812	negative regulation of cell-substrate adhesion	65	0.379535	1.52379	0.0148742	0.0637211	0.0456919	3176	tags=29%	list=17%	signal=24%	LRP1/BCL6/ACVRL1/THBS1/LGALS1/NOTCH1/MMP14/ADAM15/SPOCK1/PTPRO/TACSTD2/MEN1/JAG1/SRC/CORO1C/MELTF/PLG/FZD7/CORO2B
GO:0043281	regulation of cysteine-type endopeptidase activity involved in apoptotic process	207	0.379452	1.83711	2.46e-06	0.000123962	8.89e-05	3192	tags=29%	list=17%	signal=25%	PPARG/S100A9/LGALS9/CTSD/NLRP12/NLRC4/GPER1/S100A8/PYCARD/PTGS2/BAX/THBS1/GAS6/CTSH/POR/KLF4/MYC/P2RX1/NLRP3/ARRB2/IFI6/PLAUR/TRADD/CARD9/MICAL1/BCAP31/NOL3/SYK/ST20/DAPK1/AKT1/MMP9/BID/HSF1/PPM1F/VEGFA/GPX1/PML/NLRP1/BBC3/GRAMD4/NAIP/SOX7/SRC/BCL2L10/MAGEA3/NDUFA13/PIH1D1/DAP/RPS6KA1/PIDD1/ARRB1/AVP/PRDX5/HIP1/FOXL2/CDKN2D/ST18/TNF/GSN/WNT3A
GO:0015844	monoamine transport	83	0.379334	1.58608	0.00570645	0.0331202	0.0237492	8666	tags=61%	list=45%	signal=34%	LILRB1/P2RX1/FCER1G/NISCH/SYK/GRK2/FFAR3/CHGA/ADRA2B/RAB3A/SYT4/PICK1/SYT3/P2RY1/SYT1/OXT/RAB3B/DRD4/NOS1/KCNB1/SNCG/SYT5/CXCL12/ADRA2C/HRH3/SLC29A4/MAPK15/CHRNA4/SYT2/PARK7/SYT15/SYT8/CARTPT/AGT/PINK1/ADORA2A/DRD1/DRD3/STX1A/HTR1A/ABAT/ADRA2A/SYT13/FGF20/HTR2A/CHRNB2/NPY2R/DRD2/SYT12/SLC18A1/SYT9
GO:0001953	negative regulation of cell-matrix adhesion	40	0.379315	1.36714	0.0808679	0.210459	0.150912	2333	tags=22%	list=12%	signal=20%	LRP1/BCL6/ACVRL1/THBS1/MMP14/ADAM15/JAG1/SRC/CORO1C
GO:1903510	mucopolysaccharide metabolic process	110	0.379146	1.66822	0.000792668	0.00820373	0.00588256	4592	tags=39%	list=24%	signal=30%	IL1B/LYVE1/PIM1/CHST15/IDUA/NDST1/ST3GAL2/DSE/VCAN/SLC9A1/NDST2/GALNS/ST3GAL6/CHST13/AKT1/CHP1/ARSB/AP2A1/GNS/GLB1/CHPF2/ITIH4/HYAL2/CHSY1/CHST6/XYLT2/B3GNT3/CHST1/HAS3/HAS2/ITIH3/B3GALT6/CHST14/B4GALT5/HAS1/HGF/CSPG4/BGN/HYAL1/CHST3/ITIH6/B4GALT3/HEXB
GO:0007218	neuropeptide signaling pathway	103	0.378886	1.64282	0.00142463	0.0124899	0.00895599	8415	tags=69%	list=44%	signal=39%	GPR84/PROK2/NTSR1/LTB4R/SORT1/NPFF/PCSK1N/NMB/SSTR3/NPW/OPRL1/SORCS2/PRLHR/UCN/CPE/NPB/SSTR2/POMC/GALR2/NXPH3/MCHR2/NXPH4/PTH2/GRP/GPR143/UTS2R/LTB4R2/GALP/PMCH/KISS1R/TYRO3/GPR37/HCRTR1/ADCYAP1/NMU/HCRT/PPY/TAC1/PDYN/CARTPT/QRFPR/RXFP3/PENK/NPBWR1/NTSR2/RXFP4/NMS/NPBWR2/GAL/SSTR4/NPFFR1/GALR1/OPRD1/HCRTR2/GPR139/MC2R/GALR3/GLRA2/QRFP/NPY5R/ECEL1/AGRP/GPR83/OPRK1/NXPH2/NPSR1/NPY/GLRB/NPY2R/PNOC/P…
GO:0051145	smooth muscle cell differentiation	68	0.378865	1.53453	0.0156635	0.0660408	0.0473552	1386	tags=16%	list=7%	signal=15%	MIR21/ADM/SMARCD3/GPER1/ENG/EREG/EDNRB/NOTCH1/SRF/MIR221/VEGFA
GO:0034637	cellular carbohydrate biosynthetic process	83	0.37884	1.58401	0.00578203	0.0334073	0.023955	4101	tags=39%	list=21%	signal=30%	FBP1/GSK3A/IMPA2/NDST1/IRS2/PHKG2/NDST2/PCK2/IRS1/AKT1/PPP1R3B/B3GNT9/ISYNA1/AKT2/B3GNT8/INSR/PGP/B3GNT3/HAS3/LEP/HAS2/GYS1/PPP1CA/PDXP/GYG1/GCK/EXT1/B4GALT5/HAS1/B3GALT1/AKR1B1/PPP1R3D
GO:0030203	glycosaminoglycan metabolic process	155	0.378531	1.74368	5.6e-05	0.00119727	0.000858516	4782	tags=40%	list=25%	signal=30%	IL1B/LYVE1/PIM1/CHST15/FUCA1/IDUA/NDST1/ST3GAL2/DSE/VCAN/SLC9A1/SDC3/NDST2/GALNS/ST3GAL6/CHST13/AKT1/SGSH/CHP1/ARSB/AP2A1/GNS/GLB1/B3GAT3/HS6ST1/CHPF2/SDC2/ITIH4/CLN6/HYAL2/HS3ST3A1/CHSY1/SDC1/CHST6/XYLT2/B3GNT3/CHST1/HAS3/HAS2/ITIH3/B3GALT6/AGRN/EXT1/FOXC1/CHST14/B4GALT5/HAS1/HGF/SDC4/HS3ST2/GPC1/CSPG4/BGN/NAGLU/HYAL1/CHST3/ITIH6/HS6ST2/B4GALT3/HEXB/PGLYRP4/HS3ST1
GO:0031099	regeneration	191	0.378521	1.80589	4.22e-06	0.000183816	0.000131807	3329	tags=29%	list=17%	signal=24%	DYSF/PPARG/TSPO/ADM/LRP1/C5AR1/CEBPB/CDKN1A/GRN/PTGFRN/GAS6/KLF4/IL10/PKM/SULF2/NINJ1/NOTCH1/KREMEN1/HMOX1/PPARD/ADAM15/GSTP1/LAMB2/NINJ2/ULK1/MIR221/HFE/TARBP2/GPX1/MAPK8IP3/MIR222/SCARF1/CTNNA1/APOA2/PRMT5/CSNK2B/MUSTN1/BCL9/BIN3/JUN/PGF/IGFBP1/RGMA/MYOD1/ENO3/WNT10B/PLG/IHH/PAX7/FZD7/GSN/FLT3/MDK/ISL1/RTN4RL1/MYOZ1
GO:0014031	mesenchymal cell development	83	0.378491	1.58255	0.00578203	0.0334073	0.023955	5897	tags=51%	list=31%	signal=35%	NRG1/SEMA4B/EDNRB/SEMA4A/NOTCH1/SEMA6B/MAPK3/CFL1/JAG1/SEMA3B/SEMA3C/EFNB1/FN1/CORO1C/GBX2/NRP2/NRTN/SOX8/ISL1/FOXC2/FOXC1/TCOF1/HES1/SEMA4G/HEYL/BMP7/PEF1/SEMA3G/BMP4/SOX10/EDN3/CYP26C1/SEMA5B/SOX11/ERBB4/TWIST1/SOX9/KBTBD8/ALDH1A2/ALX1/TBX1/PITX2
GO:0051091	positive regulation of DNA-binding transcription factor activity	264	0.378463	1.89419	1.65e-07	1.67e-05	1.2e-05	3606	tags=33%	list=19%	signal=27%	PPARG/S100A9/S100A12/EDA2R/HSPA1A/HSPA1B/IL1B/LGALS9/FLOT2/NOD2/NFAM1/NLRC4/FZD2/S100A8/TRIM25/PYCARD/FLOT1/IL10/TRIM8/CD36/NLRP3/AGER/TLR4/MYD88/SPHK1/TRADD/ICAM1/NFKB2/SRF/RBCK1/HDAC4/JUP/CARM1/TLR6/CAT/HDAC5/FZD1/CRTC1/RELA/PPP2R5B/AKT1/IKBKG/MAVS/PPRC1/CLU/ITGB2/TICAM1/VEGFA/FOSL1/RIPK3/ARHGEF2/TLR2/IL18/RPS6KA4/CRTC2/ZBTB7A/IRAK1/CRTC3/AMH/NEUROG1/RNF31/SMARCA4/SMARCB1/TRIM26/ADAM8/TRIM14/ST…
GO:0045598	regulation of fat cell differentiation	139	0.378431	1.71399	0.000186507	0.00288838	0.00207114	4063	tags=33%	list=21%	signal=26%	PPARG/MIR21/SH3PXD2B/ZFP36/CEBPB/ZNF385A/GPER1/ALOX5/PTGS2/PIM1/TFE3/FFAR4/JDP2/ZFP36L1/LGALS12/TRPV4/ZBTB7B/PPARD/SIRT2/CARM1/SORT1/AKT1/CEBPA/GNB3/LRP3/JAG1/RREB1/METRNL/BMP2/LEP/DKKL1/WNT10B/FLCN/RARRES2/GPS2/TNF/WNT3A/CCDC85B/HES1/LRP5/STK3/ATAT1/CCDC71L/BMP7/GDF3/ADIRF
GO:0060191	regulation of lipase activity	97	0.378235	1.62887	0.0026296	0.0192436	0.0137988	4828	tags=37%	list=25%	signal=28%	LRP1/RASGRP4/GNA15/C5AR1/FURIN/POR/PTAFR/ANG/NR1H2/P2RY6/SORT1/LPAR1/PCSK5/LPAR2/PLCB2/FLT1/FGFR3/RGS2/APOA2/MIR182/PHB/NTF4/HRAS/GPIHBP1/NR1H3/AVPR1B/APOA5/GNAQ/ADCYAP1R1/APOC3/APOA4/LPL/APOA1/ARF4/RHOA/NTRK3
GO:0034308	primary alcohol metabolic process	90	0.377957	1.5975	0.00395711	0.026012	0.0186522	878	tags=14%	list=5%	signal=14%	CYP1B1/PLB1/GDPD3/ALDH3B1/ACSS2/PNPLA2/SULT1A2/DGAT2/SULT1A1/SULT1B1/ALDH2/AKR1A1/DGAT1
GO:0006656	phosphatidylcholine biosynthetic process	37	0.37753	1.3284	0.103175	0.245958	0.176366	2555	tags=24%	list=13%	signal=21%	SLC27A1/STARD10/PCTP/LCAT/LPCAT3/APOA2/MFSD2A/CSNK2B/PEMT
GO:0048659	smooth muscle cell proliferation	161	0.376662	1.75341	6.82e-05	0.00138468	0.0009929	2562	tags=26%	list=13%	signal=23%	PPARG/MIR21/TRIB1/HBEGF/MIR223/CDKN1A/GPER1/PTGS2/EREG/THBS1/COMT/IL6R/KLF4/PTAFR/IL10/ANG/HMOX1/CYBA/TGM2/NAMPT/PPARD/HDAC4/GSTP1/P2RY6/MIR221/AKT1/MMP9/FOXJ2/MIR27A/MEF2D/IL18/CTNNBIP1/IRAK1/AIF1/MIR222/TERT/PTGIR/MFN2/NPPC/NOTCH3/MIR182/JUN
GO:0035904	aorta development	60	0.376623	1.48592	0.0231212	0.0862724	0.0618625	4546	tags=38%	list=24%	signal=29%	LRP1/PLXND1/ENG/ACVRL1/NOTCH1/NDST1/SRF/DNM2/SUFU/SNX17/JAG1/TAB1/LEP/PROX1/SMAD6/HES1/PDE2A/NGFR/NKX3-1/FOXH1/TBX2/PRICKLE1/FGF8
GO:1902105	regulation of leukocyte differentiation	286	0.37599	1.90297	5.73e-08	7.05e-06	5.05e-06	1818	tags=22%	list=9%	signal=20%	TMEM176A/MIR21/CR1/CCR1/TRIB1/LILRB4/TMEM176B/MIR223/CCR2/C1QC/MAFB/IL1B/HLX/LILRB3/BCL6/LGALS9/LILRB2/NFAM1/CEBPB/SLC46A2/FES/FOS/LILRB1/VNN1/TFE3/JAK3/GAS6/MYC/ZMIZ1/FSTL3/NLRP3/AGER/TLR4/LOXL3/ATP6AP1/CD101/EGR3/BGLAP/RARA/PIK3R6/ZFP36L1/MMP14/IL4R/AP3D1/ZBTB7B/CD4/PNP/IRF7/SYK/TESC/SOCS1/MITF/KAT2A/PTPN6/CLPTM1/IL18/SASH3/TREM2/CTNNBIP1/RASSF2/PRELID1/TYROBP
GO:0003009	skeletal muscle contraction	41	0.375613	1.36608	0.0853175	0.217841	0.156205	7371	tags=56%	list=39%	signal=35%	GAA/KCNJ2/STAC3/TNNT1/TNNC2/CAV3/TNNI2/GSTM2/MYH7/GSTO1/TCAP/SCN4A/STAC2/TNNI1/EEF2/MYH14/ATP2A1/MYH3/TNNI3/RCSD1/JSRP1/MYH8/CCDC78
GO:2001242	regulation of intrinsic apoptotic signaling pathway	158	0.375606	1.73373	4.21e-05	0.000999968	0.000717037	2451	tags=29%	list=13%	signal=26%	MIR21/S100A9/HSPA1A/ZNF385A/YBX3/S100A8/PYCARD/PTGS2/GRINA/BAX/VNN1/PLAUR/STYXL1/NACC2/SYVN1/BCAP31/NOL3/ENO1/P4HB/HSPB1/PLAGL2/AKT1/MMP9/CLU/BID/RIPK3/ARHGEF2/DDIAS/GPX1/PTTG1IP/MUC1/NOC2L/TMEM161A/SNAI1/BMF/MAPK7/BBC3/PPIF/SRC/BCL2L10/MAGEA3/HYOU1/NDUFA13/ANKRD2/MSX1/CD74
GO:0019318	hexose metabolic process	247	0.375184	1.86374	3.76e-07	3.29e-05	2.36e-05	4270	tags=40%	list=22%	signal=32%	HK3/DCXR/FBP1/PDK4/GSK3A/MIDN/GAA/CHST15/PFKFB3/INPPL1/PGAM1/DGAT2/PKM/FUCA1/G6PD/G6PC3/IRS2/SLC25A1/MAN2B1/AKR1A1/ALDOA/PPARD/HK2/PHKG2/PFKFB4/TKFC/PCK2/NISCH/ENO1/PC/IRS1/AKT1/GALK1/KAT2A/GAPDH/SLC25A11/TPI1/GLB1/FUT7/GNB3/H6PD/PPP1R3B/MAN2A2/SLC35A2/BRAT1/CRTC2/SOGA1/RBP4/PFKL/AKT2/FAM3A/FOXK2/PHLDA2/INSR/PGP/SRC/GALE/MPI/SIRT7/OAS1/PDK2/WDTC1/MAN2B2/PGAM2/POFUT1/CHST1/LEP/PPP1CA/TP53/GCK/KHK/…
GO:0072348	sulfur compound transport	49	0.375041	1.41598	0.0388881	0.127749	0.091604	2040	tags=20%	list=11%	signal=18%	ABCD1/SLC36A1/SLC26A8/SLC26A6/SLC27A1/SLC25A19/SLC38A7/SLC25A11/SLC26A11/SLC6A6
GO:0002221	pattern recognition receptor signaling pathway	190	0.374974	1.78616	6.72e-06	0.00025428	0.000182334	3057	tags=32%	list=16%	signal=27%	S100A9/CD14/HSPA1A/HSPA1B/FFAR2/NOD2/SLC46A2/ITGAM/FCN1/LILRA2/S100A8/FLOT1/CTSB/CD36/CLEC4E/TLR7/TLR4/ARRB2/TLR5/MYD88/CYBA/F2RL1/CACTIN/CNPY3/LY96/TKFC/NLRX1/TLR6/IRF7/RELA/IKBKG/IKBKE/PIK3AP1/CLPB/ITGB2/TICAM1/TLR2/DHX58/CD300LF/CTSK/RNF135/TLR8/IRAK1/NFKBIA/MAPKAPK3/GRAMD4/CTSL/SCIMP/SEC14L1/TAB1/TLR1/RTN4/TNIP1/ALPK1/PHB/IRF3/TNIP2/UNC93B1/DAB2IP/GPS2
GO:0043949	regulation of cAMP-mediated signaling	51	0.374969	1.44096	0.0379603	0.125192	0.0897703	7345	tags=61%	list=38%	signal=38%	GSK3A/FFAR4/LPAR1/MGRN1/RGS2/CRTC3/PRKCA/RASD2/PDE4A/OPRL1/CDC34/UCN/GNAI2/APLP1/PDE2A/GPR62/NOS1/ADCYAP1R1/PEX5L/PRKAR1B/OR51E2/APLNR/ADCYAP1/GPR61/RNF157/MRAP/PDE10A/SSTR4/PDE11A/GIP/SCT
GO:0000187	activation of MAPK activity	150	0.374944	1.72756	0.00013174	0.00223504	0.00160266	3559	tags=33%	list=19%	signal=27%	NRG1/IL1B/MAP3K6/FPR1/NOD2/C5AR1/THBS1/MAP3K11/DUSP6/PROK2/TLR4/MAP2K7/DUSP7/SYK/LPAR1/IKBKG/SHC1/MAP3K12/MAP2K2/PKN1/MAPK8IP3/MAPK3/IRAK1/MAPKAPK3/DBNL/INSR/GRM1/ADORA2B/TGFA/DAXX/CD74/S1PR2/MLKL/PDE6G/MAP2K3/TAB1/BMP2/ADRA2B/ARRB1/TAOK2/DAB2IP/MUC20/FGF1/SBK2/TNF/CHRNA7/SAA1/PEA15/MAP3K10/HGF
GO:0043114	regulation of vascular permeability	45	0.374896	1.3916	0.0469272	0.149624	0.10729	7349	tags=58%	list=38%	signal=36%	ADM/TRPV4/ABR/VEGFA/CTNNBIP1/SRC/UCN/GPR4/PDE2A/APOE/AZU1/MIR23A/SH3GL2/C2CD4A/RAMP2/C2CD4B/NPR1/TACR2/TJP1/CEACAM1/CLDN5/CXCR2/ADORA2A/TJP2/MYLK3/CDH5
GO:0051926	negative regulation of calcium ion transport	60	0.374859	1.47896	0.0240279	0.0884247	0.0634058	4421	tags=35%	list=23%	signal=27%	DYSF/CD33/LILRB2/LILRB1/PTGS2/NTSR1/ICAM1/GPR35/OPRL1/CAV3/CACNB3/TRIM27/CALM3/GSTM2/REM1/DRD4/NOS1/MIR1-1/RRAD/TLR9/GEM
GO:0072529	pyrimidine-containing compound catabolic process	39	0.374329	1.33545	0.0972222	0.237473	0.170282	1461	tags=18%	list=8%	signal=17%	CDA/TET3/APOBEC3A/TYMP/APOBEC3H/TET2/UPP1
GO:0032606	type I interferon production	121	0.374197	1.67951	0.000743829	0.00783339	0.00561701	1798	tags=26%	list=9%	signal=24%	MIR21/CD14/SIRPA/DDX41/LILRB1/TRIM25/PYCARD/FLOT1/IRF5/IL10/TLR7/POLR2E/TLR4/MYD88/NFKB2/CACTIN/NLRX1/IRF7/SYK/RELA/IKBKE/MAVS/TICAM1/TLR2/POLR2L/STAT6/DHX58/RNF26/RNF135/TLR8/IRAK1/RELB
GO:0048708	astrocyte differentiation	83	0.373916	1.56342	0.00714249	0.0392278	0.0281287	3828	tags=34%	list=20%	signal=27%	S100A9/FPR2/LRP1/IL1B/C5AR1/S100A8/GRN/AGER/TLR4/NOTCH1/C1QA/LAMB2/LDLR/MAPK3/TREM2/MBD1/STAT3/BMP2/ROR2/VIM/SOX8/TNF/TTBK1/APP/GPR37L1/HES1/HES5/F2
GO:2001238	positive regulation of extrinsic apoptotic signaling pathway	50	0.37369	1.42163	0.0495079	0.15573	0.111668	2027	tags=24%	list=11%	signal=22%	LTBR/GPER1/PYCARD/THBS1/RBCK1/G0S2/BID/PML/PPP2R1A/DEDD2/HYAL2/CTNNA1
GO:1900274	regulation of phospholipase C activity	48	0.37344	1.40942	0.0449831	0.144724	0.103776	1893	tags=21%	list=10%	signal=19%	RASGRP4/GNA15/C5AR1/PTAFR/ANG/P2RY6/LPAR1/LPAR2/PLCB2/FLT1
GO:0097530	granulocyte migration	143	0.373372	1.702	0.000236195	0.00340249	0.00243979	4064	tags=36%	list=21%	signal=28%	DYSF/S100A9/MIR223/S100A12/CSF3R/IL1B/C3AR1/BST1/C5AR1/S100A8/IL17RA/THBS1/FCER1G/TRPV4/CXCL8/CSF1R/MOSPD2/SYK/CXCL1/PIP5K1C/PIK3CD/ITGB2/CXCL2/MPP1/FUT7/IL1R1/RHOG/C5AR2/MAPK3/IL17RC/CCL2/ADGRE2/ADAM8/CD74/SLAMF8/CCL24/CCL21/JAML/RARRES2/VAV1/MDK/SAA1/UMOD/CCL8/PREX1/CCL26/PECAM1/RAC2/ITGA9/CCL3/S100A7
GO:0045638	negative regulation of myeloid cell differentiation	80	0.373327	1.54551	0.00644257	0.0364339	0.0261253	611	tags=15%	list=3%	signal=15%	TRIB1/LILRB4/C1QC/MAFB/LILRB3/ZFP36/LILRB1/MYC/FSTL3/TLR4/RARA/ZFP36L1
GO:0006885	regulation of pH	100	0.373312	1.61384	0.00372001	0.024733	0.0177351	2690	tags=30%	list=14%	signal=26%	SLC11A1/ROGDI/PDK4/MAFG/GRN/ATP6V0A1/EDNRB/RAB20/SLC26A6/ATP6AP1/TCIRG1/TMEM175/ATP6V0D1/ATP6V0B/ATP6V0C/ATP6V1F/SLC9A1/SNAPIN/SLC4A2/CHP1/CLN3/MAPK3/TM9SF4/CLN6/PDK2/RAB7A/RHCG/RAB39A/AVP/SLAMF8
GO:0062207	regulation of pattern recognition receptor signaling pathway	91	0.37328	1.58262	0.00323039	0.0223852	0.0160515	1553	tags=24%	list=8%	signal=22%	CD14/HSPA1A/HSPA1B/SLC46A2/LILRA2/FLOT1/CD36/TLR4/ARRB2/TLR5/CYBA/F2RL1/CACTIN/LY96/TKFC/NLRX1/TLR6/IRF7/TICAM1/TLR2/DHX58/CD300LF
GO:0002287	alpha-beta T cell activation involved in immune response	63	0.373212	1.47781	0.0195595	0.0775181	0.0555852	1798	tags=25%	list=9%	signal=23%	MIR21/BCL3/HLX/BCL6/LGALS9/JAK3/NLRP3/LOXL3/SEMA4A/RARA/IL4R/ZBTB7B/IL18/STAT6/BATF/RELB
GO:0002293	alpha-beta T cell differentiation involved in immune response	63	0.373212	1.47781	0.0195595	0.0775181	0.0555852	1798	tags=25%	list=9%	signal=23%	MIR21/BCL3/HLX/BCL6/LGALS9/JAK3/NLRP3/LOXL3/SEMA4A/RARA/IL4R/ZBTB7B/IL18/STAT6/BATF/RELB
GO:0048645	animal organ formation	64	0.372988	1.4864	0.0141958	0.0616732	0.0442234	6658	tags=55%	list=35%	signal=36%	SMARCD3/CITED2/PIM1/NOTCH1/SOX17/MAPK3/MESP1/PAX8/BMP2/NTF4/FGF1/WNT3A/ISL1/HES1/NKX3-2/WT1/TBR1/BMP7/WNT11/FOXH1/WNT2B/FGF8/BMP4/LEMD2/WNT5A/HOXA3/GATA5/GLI2/TP63/TBX5/PAX2/SIX1/HAND2/HOXA11/ROBO2
GO:0044275	cellular carbohydrate catabolic process	46	0.372702	1.3938	0.0514851	0.159932	0.114681	1856	tags=26%	list=10%	signal=24%	PYGL/PGD/GSK3A/GAA/MGAM/PGAM1/PHKG2/TKFC/TPI1/PPP1R3B/GK/MIOX
GO:0006022	aminoglycan metabolic process	169	0.372468	1.74072	3.02e-05	0.000784151	0.000562283	4782	tags=40%	list=25%	signal=30%	IL1B/LYVE1/PIM1/CHST15/FUCA1/IDUA/NDST1/ST3GAL2/DSE/VCAN/SLC9A1/SDC3/NDST2/GALNS/ST3GAL6/CHST13/AKT1/SGSH/CHP1/ARSB/AP2A1/GNS/GLB1/B3GAT3/HS6ST1/B3GNT9/CHPF2/SDC2/ITIH4/B3GNT8/CLN6/HYAL2/HS3ST3A1/CHSY1/SDC1/CHST6/XYLT2/B3GNT3/CHST1/HAS3/HAS2/ITIH3/B3GALT6/AGRN/EXT1/FOXC1/CHST14/B4GALT5/CHIT1/HAS1/HGF/SDC4/HS3ST2/B3GALT1/GPC1/CSPG4/BGN/NAGLU/HYAL1/CHST3/ITIH6/GAL3ST3/HS6ST2/B4GALT3/HEXB/PGLYRP4/HS…
GO:0010634	positive regulation of epithelial cell migration	165	0.372457	1.73522	5.07e-05	0.00112553	0.000807074	3430	tags=32%	list=18%	signal=26%	MIR21/SASH1/HBEGF/RIN2/PTGS2/GRN/THBS1/CTSH/ADAM9/INSL3/RRAS/HMOX1/SCARB1/P2RX4/ADGRA2/HDAC7/HSPB1/MIR221/AKT1/DOCK1/MMP9/ATOH8/MIR27A/ZNF580/PPM1F/VEGFA/MIRLET7F2/ITGA3/IQSEC1/DOCK5/MIR296/PFN1/MIR222/EMC10/PRKCA/PTK2B/RREB1/SRC/JUN/NRP2/MAP2K3/STAT5A/HAS2/MIR150/PRKD2/RTN4/PROX1/PLPP3/FGF1/FOXC2/ANGPT4/MAP3K3
GO:0007565	female pregnancy	193	0.372336	1.78449	1.58e-05	0.000474184	0.000340019	3065	tags=26%	list=16%	signal=22%	MIR21/ADM/THBD/IL1B/LGALS9/VDR/FOSB/FOS/PTGS2/TIMP1/COMT/RXRA/CTSB/RARA/CST3/BSG/EPN1/SLC19A1/NAMPT/ARID1A/PPARD/PRL/AKT1/ITGA5/MMP9/HFE/PCSK5/HSF1/JUNB/VEGFA/FOSL1/FUT7/ITGA3/SPHK2/TRIM28/NPFF/MAPK3/MEN1/RGS2/DAZAP1/UBE2Q1/IGFBP7/PRDM14/PGF/ADRA2B/LEP/PRLHR/ACVR1B/UCN/IHH
GO:0051155	positive regulation of striated muscle cell differentiation	67	0.372305	1.50255	0.0185912	0.0747858	0.0536259	5769	tags=43%	list=30%	signal=30%	NRG1/FLOT1/ARRB2/MMP14/IL4R/KAT2A/EHD1/MESP1/MAML1/MYOD1/PROX1/CYP26B1/CAV3/WNT3A/MYF5/SCGB3A1/SMYD1/MIR1-1/MYF6/FLT3LG/GREM1/BMP4/MIR199A2/ADGRB1/PIN1/MIR133B/MAMSTR/TBX1/LMOD3
GO:0007173	epidermal growth factor receptor signaling pathway	120	0.372251	1.66518	0.000845275	0.00856796	0.00614374	2709	tags=28%	list=14%	signal=24%	MIR21/HBEGF/SHKBP1/DUSP3/GPER1/EREG/RHBDF2/ARAP1/IFI6/PLAUR/EPN1/MVB12A/DOK1/HGS/AKT1/SHC1/MMP9/VPS25/MVP/CHMP6/GPRC5A/RASSF2/NCF1/GRB2/PTK2B/SRC/RNF126/TGFA/RAB7A/PDE6G/ZGPAT/PTK6/HIP1
GO:0010950	positive regulation of endopeptidase activity	174	0.37206	1.74371	4.35e-05	0.00102231	0.00073306	3192	tags=28%	list=17%	signal=23%	PPARG/MIR21/S100A9/CR1/LGALS9/CTSD/NLRP12/NLRC4/GPER1/S100A8/PYCARD/BAX/CIDEB/CTSH/MEFV/MYC/P2RX1/NLRP3/AGER/TRADD/CARD9/ADRM1/BCAP31/SYK/ST20/DAPK1/BID/HSF1/PPM1F/PML/NLRP1/ASPH/PRELID1/BBC3/GRAMD4/SOX7/BCL2L10/NDUFA13/DAP/STAT3/PIDD1/ARRB1/HIP1/FOXL2/ST18/TNF/GSN/WNT3A
GO:0038127	ERBB signaling pathway	141	0.371998	1.6926	0.000315073	0.00423362	0.00303576	2739	tags=27%	list=14%	signal=23%	NRG1/MIR21/HBEGF/SHKBP1/DUSP3/GPER1/EREG/RHBDF2/ARAP1/IFI6/PLAUR/EPN1/PTPN18/MVB12A/DOK1/HGS/AKT1/SHC1/MMP9/VPS25/MVP/CHMP6/GPRC5A/RASSF2/CDC37/NCF1/GRB2/PRKCA/PTK2B/SRC/RNF126/TGFA/RAB7A/PDE6G/ZGPAT/PTK6/HIP1/RTN4
GO:0044706	multi-multicellular organism process	220	0.371844	1.81918	4.02e-06	0.000176751	0.000126741	3065	tags=25%	list=16%	signal=22%	MIR21/ADM/THBD/SH3PXD2B/IL1B/LGALS9/VDR/FOSB/FOS/PTGS2/TIMP1/COMT/RXRA/CTSB/PTAFR/P2RX1/RARA/CST3/BSG/EPN1/SLC19A1/NAMPT/ARID1A/PPARD/PTGFR/PRL/AKT1/ITGA5/MMP9/HFE/PCSK5/HSF1/JUNB/VEGFA/FOSL1/FUT7/ITGA3/SPHK2/TRIM28/NPFF/MAPK3/MEN1/RGS2/DAZAP1/UBE2Q1/IGFBP7/PRDM14/PGF/ADRA2B/LEP/DKKL1/PRLHR/MAFF/ACVR1B/UCN/IHH
GO:0032715	negative regulation of interleukin-6 production	58	0.371331	1.45894	0.0355366	0.118505	0.084975	5065	tags=41%	list=26%	signal=31%	NLRP12/SIRPA/GAS6/IL10/TLR4/ARRB2/GBA/NLRX1/PTPN6/C5AR2/MIRLET7E/CSK/IL36RN/ARRB1/FOXJ1/TNF/HGF/ORM1/MIR125A/TLR9/FOXP3/IL37/ZC3H12A/MIR26A1
GO:0070266	necroptotic process	43	0.371325	1.3593	0.0838323	0.215511	0.154534	2714	tags=35%	list=14%	signal=30%	CD14/PYGL/YBX3/TLR4/ITPK1/RBCK1/LY96/MIR221/TICAM1/RIPK3/ARHGEF2/PPIF/SPATA2/MLKL/TP53
GO:0001959	regulation of cytokine-mediated signaling pathway	175	0.371311	1.74847	6.67e-05	0.00137538	0.000986229	2178	tags=25%	list=11%	signal=22%	SOCS3/PPARG/MIR21/PADI2/IL1R2/HSPA1A/HSPA1B/IL1RN/PYCARD/GAS6/TNFRSF1A/AGPAT1/SPHK1/NR1H2/AGPAT2/TRADD/RBCK1/F2RL1/CACTIN/MIR24-2/GSTP1/IRF7/SYK/IFNGR2/IKBKG/IKBKE/MAVS/TTLL12/MIR27A/SH2B3/SOCS1/PTPN6/SHARPIN/IL1R1/CD300LF/TREM2/PELI3/MIRLET7E/IRAK1/CDC37/RNF31/SPATA2/CLIP3
GO:1903409	reactive oxygen species biosynthetic process	120	0.37116	1.6603	0.000905294	0.00900042	0.00645384	2106	tags=25%	list=11%	signal=22%	CYP1B1/MIR21/TSPO/IL1B/SIRPA/ABCD1/ALOX5/PTGS2/KLF4/IL10/CD36/TLR4/CYBA/ICAM1/MIR24-2/SPR/HDAC4/P2RX4/TLR6/AKT1/CLU/ITGB2/TICAM1/KHSRP/DNM2/SPHK2/AIF1/INSR/PTK2B/PTX3
GO:0060759	regulation of response to cytokine stimulus	186	0.37099	1.75992	3.66e-05	0.000899645	0.0006451	2178	tags=25%	list=11%	signal=23%	SOCS3/PPARG/MIR21/PADI2/IL1R2/HSPA1A/HSPA1B/IL1RN/PYCARD/GAS6/TNFRSF1A/KLF4/AGPAT1/TLR4/SPHK1/NR1H2/AGPAT2/TRADD/RBCK1/F2RL1/CACTIN/MIR24-2/GSTP1/IRF7/SYK/IFNGR2/IKBKG/IKBKE/MAVS/TTLL12/MIR27A/SH2B3/SOCS1/PTPN6/SHARPIN/TLR2/IL1R1/CD300LF/TREM2/PELI3/MIRLET7E/IRAK1/MAPK7/CDC37/RNF31/SPATA2/CLIP3
GO:0046634	regulation of alpha-beta T cell activation	94	0.370939	1.59524	0.00584164	0.0336302	0.0241148	1577	tags=22%	list=8%	signal=21%	MIR21/CCR2/HLX/BCL6/LGALS9/LGALS9C/LILRB1/JAK3/NLRP3/AGER/LOXL3/RARA/IL4R/AP3D1/ZBTB7B/PNP/SYK/HFE/SOCS1/IL18/SASH3
GO:0032309	icosanoid secretion	45	0.370923	1.37686	0.0536779	0.164191	0.117735	7859	tags=53%	list=41%	signal=32%	IL1B/NTSR1/P2RX4/SYK/PLA2G4A/NMB/PROCA1/LEP/AVPR1B/OXT/DRD4/TNFRSF11A/PLA2G2F/ACE/PLA2G2D/PLA2R1/PLA2G3/DRD3/SSTR4/PLA2G4F/OC90/CYP4F2/BDKRB2/NOS2
GO:0098815	modulation of excitatory postsynaptic potential	45	0.370846	1.37657	0.0536779	0.164191	0.117735	8344	tags=64%	list=44%	signal=36%	DLG4/SH3GL1/DVL1/PTK2B/EIF4A3/S1PR2/SHANK3/BAIAP2/CHRNA7/CACNB3/APP/SHANK1/SLC8A2/CELF4/TMEM108/RIMS1/SHANK2/STX1B/RELN/NLGN2/STX1A/IGSF11/CUX2/CBLN1/RIMS2/NPY2R/SLC8A3/RGS4/GRIN1
GO:0032481	positive regulation of type I interferon production	71	0.370816	1.5108	0.013527	0.0596682	0.0427857	1786	tags=30%	list=9%	signal=27%	CD14/DDX41/FLOT1/IRF5/TLR7/POLR2E/TLR4/MYD88/NFKB2/IRF7/SYK/RELA/MAVS/TICAM1/TLR2/POLR2L/STAT6/DHX58/RNF135/TLR8/IRAK1
GO:0030301	cholesterol transport	99	0.370772	1.60721	0.00426446	0.0271156	0.0194435	5268	tags=48%	list=28%	signal=35%	CES1/TSPO/LRP1/LAMTOR1/ABCA1/CD36/NR1H2/EEPD1/ABCA7/SCARB1/LDLR/NPC2/CLU/MIR27A/STARD3/NFKBIA/LCAT/LPCAT3/PLTP/MSR1/APOA2/LEP/SOAT2/NAXE/YJEFN3/GPS2/CEL/ZDHHC8/SREBF2/VPS4A/NR1H3/APOA5/APOE/ANXA2/MIR128-2/APOC3/APOA4/MIR33A/LIPG/APOA1/ADIPOQ/PON1/NPC1L1/ABCG5/MIR26A1/SCP2D1/ENPP7/ABCG1
GO:0032890	regulation of organic acid transport	64	0.370512	1.47654	0.015227	0.0647121	0.0464025	3026	tags=23%	list=16%	signal=20%	CES1/IL1B/SLC43A2/THBS1/IRS2/NTSR1/P2RX4/SYK/AKT1/AKT2/RGS2/AVP/LEP/SYT4/ACE2
GO:0019751	polyol metabolic process	128	0.370318	1.67605	0.000678613	0.00732445	0.00525207	2092	tags=23%	list=11%	signal=20%	DYSF/CYP27A1/GPER1/IMPA2/INPPL1/PTAFR/DGAT2/GBA/SPHK1/ITPK1/NTSR1/PLCB3/SPR/PCBD1/TKFC/PCK2/ITPKC/P2RY6/PLA2G4A/GALK1/TPI1/PLCB2/SPHK2/GK/PLCD3/ISYNA1/MIOX/PGP/PTK2B
GO:0048489	synaptic vesicle transport	41	0.370269	1.34664	0.0912698	0.228032	0.163513	3692	tags=32%	list=19%	signal=26%	LIN7A/BLOC1S1/AP3D1/CDK5/SNAPIN/BLOC1S3/DNM2/MX2/RAB3A/CNIH2/DNM1/ARF1/MX1
GO:0001763	morphogenesis of a branching structure	201	0.370228	1.78507	1.78e-05	0.000518437	0.000371751	5962	tags=48%	list=31%	signal=33%	SOCS3/ST14/ADM/VDR/SPINT1/PLXND1/FZD5/ENG/RXRA/CTSH/IL10/MYC/NOTCH1/MMP14/TGM2/SRF/SIRT6/VEGFA/CTSZ/TACSTD2/PML/CTNNBIP1/GDF7/GRB2/SPINT2/SEMA3C/SRC/DCHS1/PKD1/WNT9B/PAX8/COL4A1/PDGFA/HNF1B/GBX2/PGF/BMP2/PPP1CA/RTN4/SOX8/PROX1/IHH/CAV3/FGF1/ADAMTS16/TNF/MDK/HOXD13/HOXD11/ILK/FOXC2/GDF2/SIX2/CITED1/PGR/LRP5/HGF/RSPO3/WT1/FOXD1/WNT6/NOTCH4/BMP7/PAK1/NKX3-1/HOXB13/WNT2B/GREM1/FGF8/VANGL2/BMP4/SOX10/…
GO:0031529	ruffle organization	54	0.36992	1.42946	0.0355029	0.118454	0.0849387	4036	tags=37%	list=21%	signal=29%	INPPL1/CYFIP1/TCIRG1/DEF8/ICAM1/CSF1R/PLEKHM1/CORO1B/RHOG/TACSTD2/AIF1/PFN1/DBNL/CORO1C/CCL21/HRAS/COBL/ARHGAP24/CSPG4/EPS8L1
GO:0032436	positive regulation of proteasomal ubiquitin-dependent protein catabolic process	84	0.36981	1.5504	0.0105363	0.0505174	0.036224	2752	tags=27%	list=14%	signal=24%	TRIB1/HSPA1A/HSPA1B/GSK3A/PLK3/CBFA2T3/GBA/SIRT2/BCAP31/AKT1/CEBPA/CLU/SIRT6/PLK1/SGTA/DDA1/DVL1/DAB2/UBQLN2/NKD2/HSPBP1/FZR1/RAD23A
GO:0010952	positive regulation of peptidase activity	193	0.369518	1.77099	1.91e-05	0.000544803	0.000390656	2726	tags=25%	list=14%	signal=22%	PPARG/MIR21/S100A9/CR1/LGALS9/CTSD/RCN3/NLRP12/NLRC4/GPER1/S100A8/PYCARD/BAX/CIDEB/GRN/CTSH/MEFV/MYC/P2RX1/NLRP3/AGER/TRADD/CARD9/ADRM1/BCAP31/SYK/ST20/DAPK1/BID/HSF1/PPM1F/MAPK3/PML/NLRP1/ASPH/PRELID1/BBC3/GRAMD4/SOX7/FN1/BCL2L10/NDUFA13/DAP/STAT3/PIDD1/ARRB1/HIP1/PCOLCE
GO:0042987	amyloid precursor protein catabolic process	50	0.369306	1.40495	0.0531526	0.163523	0.117256	1364	tags=22%	list=7%	signal=20%	FLOT2/GSK3A/NCSTN/AGER/GGA3/ABCA7/FKBP1A/BACE1/RELA/CLU/CLN3
GO:0072163	mesonephric epithelium development	99	0.369194	1.60037	0.00472546	0.0288123	0.0206601	4659	tags=43%	list=24%	signal=33%	FMN1/MYC/RARA/CAT/BASP1/VEGFA/TACSTD2/CTNNBIP1/DCHS1/SMAD1/SDC1/PKD1/WNT9B/PAX8/LZTS2/HNF1B/PGF/BMP2/SOX8/FOXJ1/SMAD6/FGF1/ADAMTS16/HOXD11/ILK/FOXC2/FOXC1/SIX2/CITED1/HES1/KIF26B/SDC4/WT1/FOXD1/WNT6/BMP7/WNT11/OSR1/WNT2B/GREM1/CER1/FGF8/BMP4
GO:0072164	mesonephric tubule development	99	0.369194	1.60037	0.00472546	0.0288123	0.0206601	4659	tags=43%	list=24%	signal=33%	FMN1/MYC/RARA/CAT/BASP1/VEGFA/TACSTD2/CTNNBIP1/DCHS1/SMAD1/SDC1/PKD1/WNT9B/PAX8/LZTS2/HNF1B/PGF/BMP2/SOX8/FOXJ1/SMAD6/FGF1/ADAMTS16/HOXD11/ILK/FOXC2/FOXC1/SIX2/CITED1/HES1/KIF26B/SDC4/WT1/FOXD1/WNT6/BMP7/WNT11/OSR1/WNT2B/GREM1/CER1/FGF8/BMP4
GO:0010823	negative regulation of mitochondrion organization	58	0.369189	1.45053	0.0367515	0.121984	0.0874696	3751	tags=34%	list=20%	signal=28%	TSPO/HSPA1A/ARRB2/VAT1/NOL3/AKT1/CLU/TSC2/GPX1/PRELID1/ADCK1/PPIF/SLC35F6/AVP/TP53/BAG3/FLCN/CLEC16A/HGF/MPV17L
GO:0099172	presynapse organization	52	0.368734	1.41395	0.0479763	0.152665	0.10947	3652	tags=25%	list=19%	signal=20%	C5AR1/SLITRK4/FZD1/SNAPIN/EIF4G1/DVL1/LRRTM1/LRFN4/CEL/WNT3A/LRRC4B/APP/NLGN4Y
GO:0046635	positive regulation of alpha-beta T cell activation	63	0.368168	1.45784	0.0234415	0.0868817	0.0622994	1577	tags=22%	list=8%	signal=20%	MIR21/CCR2/HLX/LGALS9/NLRP3/RARA/IL4R/AP3D1/ZBTB7B/PNP/SYK/SOCS1/IL18/SASH3
GO:0019217	regulation of fatty acid metabolic process	96	0.368106	1.58604	0.00545091	0.0320757	0.0230002	4389	tags=36%	list=23%	signal=28%	PPARG/IL1B/ABCD1/PDK4/PTGS2/ACADVL/DGAT2/IRS2/NR1H2/MID1IP1/SREBF1/PPARD/IRS1/AKT1/EIF6/AKT2/PDK2/WDTC1/MFSD2A/CD74/MIR182/CYP7A1/AVP/MLXIPL/CPT1A/TYSND1/NFE2L1/SLC22A13/NR1H3/APOA5/SCAP/APOC3/APOA4/MIR33A/APOA1
GO:0014909	smooth muscle cell migration	82	0.367504	1.53763	0.00973864	0.0476336	0.0341561	2678	tags=24%	list=14%	signal=21%	MIR21/TRIB1/MIR223/LRP1/DOCK4/PPARD/HDAC4/GSTP1/S100A11/P2RY6/MIR221/LPAR1/CORO1B/DOCK5/AIF1/TERT/SRC/PDGFA/MIR182/HAS2
GO:2000008	regulation of protein localization to cell surface	39	0.367409	1.31076	0.105159	0.249294	0.178759	3155	tags=33%	list=16%	signal=28%	FCER1G/SNX33/NEDD4L/ABCA7/AKT1/HFE/TM9SF4/TYROBP/RAB11B/STX3/TAX1BP3/CAV3/TNF
GO:0098754	detoxification	126	0.367351	1.65347	0.000853339	0.00858415	0.00615535	4338	tags=32%	list=23%	signal=25%	HP/MIR21/S100A9/MGST1/GSTM1/PTGS2/PIM1/CD36/AKR1A1/GSTP1/SLC22A5/CAT/LOXHD1/TXNRD2/SRXN1/MT1F/SLC22A18/GPX1/GPX3/LTC4S/GPX4/CCS/CYGB/PRDX5/GSTT1/HBZ/SZT2/GPX8/SIRT3/TNF/HBM/HBQ1/GSTM2/APOE/SESN2/SOD2/BMP7/FBLN5/GSTO2/APOA4
GO:1901568	fatty acid derivative metabolic process	165	0.367346	1.71141	7.78e-05	0.00151749	0.00108814	2904	tags=26%	list=15%	signal=22%	CYP1B1/ACSL1/IL1B/ABCD1/GSTM1/ALOX5/PTGS2/CYP2S1/DAGLA/TNFRSF1A/DGAT2/SLC25A1/GGT3P/GGTLC2/ALOX15B/DGAT1/ABHD16A/GSTP1/LTA4H/SYK/TBXAS1/LYPLA2/PLA2G4A/FASN/TLR2/GPX1/FADS1/CES2/MAPK3/FAAH/ACSF3/ELOVL1/DAGLB/LTC4S/GPX4/CD74/CYP2B6/GGTLC1/TECR/AVP/ELOVL3/CYP4F12/CBR1
GO:0120162	positive regulation of cold-induced thermogenesis	97	0.366997	1.58047	0.00450219	0.0278491	0.0199695	1481	tags=21%	list=8%	signal=19%	ACSL1/CCR2/CEBPB/ZNF516/FFAR4/KDM6B/CD36/GRB10/IL4R/ZBTB7B/G0S2/EPAS1/SYK/CNOT3/BSCL2/HSF1/SIRT6/VEGFA/IL18/STAT6
GO:0061515	myeloid cell development	69	0.366964	1.48803	0.0157871	0.066518	0.0476974	2147	tags=28%	list=11%	signal=25%	FAM20C/BCL6/ZNF385A/LILRB1/G6PD/ATP6AP1/LRRK1/SRF/ERCC2/ALAS1/SH2B3/PTPN6/TLR2/WASF2/NRROS/ZBTB7A/TYROBP/SIGLEC15/SRC
GO:0034332	adherens junction organization	65	0.366846	1.47285	0.0249827	0.0912669	0.0654438	3825	tags=31%	list=20%	signal=25%	NECTIN2/ANG/JUP/PVR/PIP5K1C/VEGFA/CSK/NUMB/NUMBL/NECTIN1/PTPN23/CTNNA1/SRC/DCHS1/CDH17/ZNF703/CADM3/CAMSAP3/CTNND1/CDH4
GO:0002819	regulation of adaptive immune response	162	0.36659	1.70908	0.000103788	0.00186994	0.00134085	1577	tags=25%	list=8%	signal=23%	MIR21/CR1/CCR2/WAS/SLC11A1/IL1B/HLX/BCL6/NECTIN2/CD1D/FZD5/LILRB1/PYCARD/JAK3/IL10/NLRP3/AGER/LOXL3/FCER1G/TNFSF13/ZP3/IL4R/ZBTB7B/PVR/CD4/IRF7/CLEC4G/PLA2G4A/HFE/PTPN6/RIPK3/MAD2L2/CD1A/IL18/STAT6/TNFRSF1B/FUT7/IL1R1/TNFSF13B/PKN1/SASH3
GO:0006959	humoral immune response	254	0.366552	1.8263	9.2e-07	5.84e-05	4.18e-05	3640	tags=27%	list=19%	signal=22%	VSIG4/S100A9/CR1/CCR2/S100A12/C1QC/SLC11A1/BCL3/IL1B/TREM1/CFP/C1QB/C3AR1/BST1/C5AR1/RNASE3/CFD/CR1L/FCN1/S100A8/ALOX5/TFE3/C1RL/POU2F2/NOTCH1/C1QA/ANG/RNASE6/ZP3/TFEB/CXCL8/CXCL1/CLU/CXCL2/PTPN6/GAPDH/C5AR2/TREM2/IGHM/MFAP4/IGKC/FAM3A/CHGA/IGHG1/MNX1/IGLL1/CCL2/FCN2/IL36RN/C4B/KLK7/POU2AF1/NOTCH2/CFHR4/PHB/HPX/FOXJ1/RARRES2/SUSD4/TNF/FCN3/IFNA6/EBI3/CD19/MASP1/ROMO1/IGHA1/ELANE
GO:2001056	positive regulation of cysteine-type endopeptidase activity	147	0.366444	1.68676	0.00056134	0.00645743	0.00463036	3192	tags=29%	list=17%	signal=24%	PPARG/S100A9/LGALS9/CTSD/NLRP12/NLRC4/GPER1/S100A8/PYCARD/BAX/CIDEB/CTSH/MEFV/MYC/P2RX1/NLRP3/TRADD/CARD9/BCAP31/SYK/ST20/DAPK1/BID/HSF1/PPM1F/PML/NLRP1/ASPH/BBC3/GRAMD4/SOX7/BCL2L10/NDUFA13/DAP/PIDD1/ARRB1/HIP1/FOXL2/ST18/TNF/GSN/WNT3A
GO:0030198	extracellular matrix organization	387	0.366346	1.89382	5.7e-10	1.82e-07	1.31e-07	5242	tags=40%	list=27%	signal=29%	CYP1B1/LRP1/SH3PXD2B/BCL3/QSOX1/ADAMTSL4/ADAMTS2/SPINT1/TIMP2/ITGAM/TGFBI/FBN2/ENG/COLGALT1/FLOT1/TIMP1/THBS1/FURIN/CRISPLD2/GAS6/TNFRSF1A/MMP25/CAPN1/SULF2/LOXL3/NOTCH1/MMP14/CST3/BSG/VCAN/MMP17/ICAM1/PLOD3/NFKB2/CAPNS1/ADAM15/MPV17/HTRA1/ADAM19/LAMB2/ITGAX/ERCC2/APBB2/ITGA5/MMP9/MMP19/FSCN1/ITGB2/TNFRSF1B/EFEMP2/CTSK/ITGA3/BMP1/SCX/LAMC1/MFAP4/COL8A2/COL9A3/COL27A1/SPINT2/CTSL/PTX3/FN1/COL9A2/E…
GO:0071715	icosanoid transport	49	0.366188	1.38256	0.0509165	0.158782	0.113856	7859	tags=53%	list=41%	signal=31%	IL1B/NTSR1/P2RX4/SYK/PLA2G4A/NMB/PROCA1/LEP/SLCO3A1/AVPR1B/OXT/DRD4/TNFRSF11A/PLA2G2F/ACE/PLA2G2D/PLA2R1/PLA2G3/DRD3/SSTR4/PLA2G4F/ABCC1/OC90/CYP4F2/BDKRB2/NOS2
GO:1901571	fatty acid derivative transport	49	0.366188	1.38256	0.0509165	0.158782	0.113856	7859	tags=53%	list=41%	signal=31%	IL1B/NTSR1/P2RX4/SYK/PLA2G4A/NMB/PROCA1/LEP/SLCO3A1/AVPR1B/OXT/DRD4/TNFRSF11A/PLA2G2F/ACE/PLA2G2D/PLA2R1/PLA2G3/DRD3/SSTR4/PLA2G4F/ABCC1/OC90/CYP4F2/BDKRB2/NOS2
GO:0002685	regulation of leukocyte migration	205	0.365962	1.76795	1.22e-05	0.000386443	0.000277103	2807	tags=27%	list=15%	signal=23%	DYSF/PADI2/CCR1/FPR2/MIR223/CCR2/LGALS9/C3AR1/BST1/C5AR1/PYCARD/THBS1/IL6R/GAS6/PTAFR/PLA2G7/AGER/HMOX1/MMP14/TRPV4/ZP3/ICAM1/GPSM3/F2RL1/CXCL8/CSF1R/MIR24-2/P2RX4/ABR/MOSPD2/DUSP1/AKT1/ZNF580/CYP19A1/VEGFA/RIPK3/MPP1/FUT7/IL1R1/RHOG/C5AR2/MAPK3/TREM2/AIF1/IL27RA/TNFRSF14/PTK2B/CCL2/ADAM8/CD74/PGF/SLAMF8/DDT/CCL24/CCL21
GO:0085029	extracellular matrix assembly	44	0.365826	1.34634	0.0753968	0.202196	0.144987	6278	tags=57%	list=33%	signal=38%	QSOX1/GAS6/NOTCH1/PLOD3/LAMB2/EFEMP2/MFAP4/HAS3/HAS2/LAMB3/IHH/HAS1/LTBP3/FBLN5/EMILIN1/COL1A2/NTNG1/PHLDB1/RAMP2/SOX9/MYH11/THSD4/DAG1/ANTXR1/AGT
GO:0048066	developmental pigmentation	44	0.365745	1.34605	0.0753968	0.202196	0.144987	4962	tags=41%	list=26%	signal=30%	BAX/EDNRB/RAB32/AP3D1/CD63/GNA11/MITF/BLOC1S3/IHH/CITED1/AP1M1/HPS6/SPNS2/ATP6AP2/GPR143/SOX10/EDN3/OR51E2
GO:0010712	regulation of collagen metabolic process	46	0.365627	1.36734	0.0633663	0.182235	0.130674	4211	tags=43%	list=22%	signal=34%	PPARG/ENG/ARRB2/CST3/PPARD/SCX/MFAP4/NPPC/CYGB/VIM/CREB3L1/LARP6/SERPINF2/UCN/IHH/CBX8/CIITA/F2/FAP/EMILIN1
GO:1990573	potassium ion import across plasma membrane	47	0.365519	1.37112	0.062	0.179806	0.128931	7080	tags=57%	list=37%	signal=36%	KCNJ15/SLC12A9/KCNJ2/KCNJ14/KCNJ10/SLC12A7/KCNJ12/SLC12A4/HCN4/KCNJ8/SLC12A5/WNK2/KCNH2/KCNJ9/SLC12A1/ATP1B2/HCN2/WNK4/KCNJ4/ATP4A/ATP1A2/ATP4B/ATP1A4/FXYD2/KCNK5/SLC12A8/KCNJ3
GO:0072583	clathrin-dependent endocytosis	45	0.365475	1.35663	0.0675944	0.18844	0.135123	3030	tags=36%	list=16%	signal=30%	SIGLEC1/CLTB/AP2M1/PIP5K1C/ITSN1/DNM2/AP2A1/TNK2/AP2S1/GAK/DAB2/UBQLN2/AP2A2/HIP1/UNC119/FCHO1
GO:0043062	extracellular structure organization	388	0.365398	1.89289	6.62e-10	2.02e-07	1.45e-07	5242	tags=39%	list=27%	signal=29%	CYP1B1/LRP1/SH3PXD2B/BCL3/QSOX1/ADAMTSL4/ADAMTS2/SPINT1/TIMP2/ITGAM/TGFBI/FBN2/ENG/COLGALT1/FLOT1/TIMP1/THBS1/FURIN/CRISPLD2/GAS6/TNFRSF1A/MMP25/CAPN1/SULF2/LOXL3/NOTCH1/MMP14/CST3/BSG/VCAN/MMP17/ICAM1/PLOD3/NFKB2/CAPNS1/ADAM15/MPV17/HTRA1/ADAM19/LAMB2/ITGAX/ERCC2/APBB2/ITGA5/MMP9/MMP19/FSCN1/ITGB2/TNFRSF1B/EFEMP2/CTSK/ITGA3/BMP1/SCX/LAMC1/MFAP4/COL8A2/COL9A3/COL27A1/SPINT2/CTSL/PTX3/FN1/COL9A2/E…
GO:0070613	regulation of protein processing	65	0.365393	1.46702	0.0270044	0.0962229	0.0689976	3157	tags=32%	list=16%	signal=27%	IL1R2/LDLRAD3/NLRC4/THBS1/MMP14/NOL3/ENO1/CLN3/CTSZ/LPCAT3/SRC/PRKACA/MAGEA3/ADAM8/NKD2/MELTF/GAS1/F12/SNX12/SERPINF2/GSN
GO:0006919	activation of cysteine-type endopeptidase activity involved in apoptotic process	84	0.365006	1.53026	0.0117491	0.0541406	0.0388221	2709	tags=24%	list=14%	signal=21%	PPARG/S100A9/NLRP12/NLRC4/S100A8/PYCARD/BAX/CTSH/P2RX1/NLRP3/TRADD/ST20/BID/PML/NLRP1/BBC3/BCL2L10/DAP/PIDD1/HIP1
GO:0007229	integrin-mediated signaling pathway	102	0.364871	1.57372	0.00290844	0.0208781	0.0149708	3019	tags=30%	list=16%	signal=26%	BST1/PRAM1/ZYX/ITGAM/FGR/TIMP1/HCK/ADAM9/LOXL3/FCER1G/FERMT3/CD63/ADAM15/ITGAX/SYK/TLN1/DOCK1/ITGA5/ITGB2/ITGA3/TYROBP/CTNNA1/PTK2B/SRC/FN1/ITGA7/CDH17/ITGA10/ITGB4/VAV1/PLPP3
GO:0046854	phosphatidylinositol phosphorylation	55	0.364687	1.41512	0.0481957	0.152982	0.109698	2052	tags=27%	list=11%	signal=24%	SOCS3/IMPA2/PIK3R6/TTC7A/ITPKC/PIP5K1C/SOCS6/CISH/PIK3CD/SOCS1/PIK3R2/PI4KAP2/PI4KAP1/TMEM150A/PI4KB
GO:1903708	positive regulation of hemopoiesis	199	0.364597	1.74787	3.95e-05	0.000953518	0.00068373	3549	tags=33%	list=19%	signal=27%	MIR21/CCR1/TRIB1/LILRB4/HSPA1A/HSPA1B/IL1B/HLX/BCL6/LGALS9/LILRB2/FES/FOS/VNN1/GAS6/ZMIZ1/NLRP3/AGER/ATP6AP1/CD101/EGR3/RARA/PIK3R6/ZFP36L1/MMP14/IL4R/AP3D1/ZBTB7B/CD4/PNP/SYK/MIR221/TESC/SOCS1/IL18/SASH3/TREM2/CTNNBIP1/TYROBP/MIR222/ANKRD54/JAG1/PRKCA/NFKBID/ADAM8/CD74/STAT3/JUN/NOTCH2/ROR2/CSF3/SOX12/ACVR1B/HMGB2/IHH/TNF/PPARGC1B/MDK/DCSTAMP/FOXC1/ARNT/AXL/TNFSF9/NFKBIZ/BAD
GO:0006006	glucose metabolic process	207	0.364413	1.7643	1.33e-05	0.000414135	0.00029696	4270	tags=39%	list=22%	signal=30%	HK3/DCXR/FBP1/PDK4/GSK3A/MIDN/GAA/INPPL1/PGAM1/DGAT2/PKM/G6PD/G6PC3/IRS2/SLC25A1/AKR1A1/ALDOA/PPARD/HK2/PHKG2/PCK2/NISCH/ENO1/PC/IRS1/AKT1/KAT2A/GAPDH/SLC25A11/TPI1/GNB3/H6PD/PPP1R3B/BRAT1/CRTC2/SOGA1/RBP4/PFKL/AKT2/FAM3A/FOXK2/PHLDA2/INSR/PGP/SRC/SIRT7/OAS1/PDK2/WDTC1/PGAM2/LEP/PPP1CA/TP53/GCK/KHK/ENO3/USF1/TNF/PGK1/ONECUT1/CPT1A/GPD1/LRP5/PGM5/BAD/NFE2L1/GNMT/POMC/EP300/MIR210/SDS/SESN2/MDH2/G6…
GO:0072171	mesonephric tubule morphogenesis	66	0.364323	1.46136	0.0184428	0.0742822	0.0532648	4659	tags=45%	list=24%	signal=35%	FMN1/MYC/VEGFA/TACSTD2/CTNNBIP1/DCHS1/WNT9B/PAX8/LZTS2/HNF1B/PGF/BMP2/SOX8/FGF1/ADAMTS16/HOXD11/ILK/SIX2/CITED1/HES1/KIF26B/WT1/FOXD1/WNT6/WNT11/OSR1/WNT2B/GREM1/FGF8/BMP4
GO:0045639	positive regulation of myeloid cell differentiation	98	0.364285	1.57098	0.00232738	0.0176577	0.0126616	3397	tags=32%	list=18%	signal=26%	CCR1/TRIB1/HSPA1A/HSPA1B/FES/FOS/ATP6AP1/CD101/ZFP36L1/CD4/MIR221/TESC/TREM2/CTNNBIP1/TYROBP/MIR222/ANKRD54/JAG1/PRKCA/CD74/STAT3/JUN/NOTCH2/ROR2/CSF3/ACVR1B/HMGB2/TNF/PPARGC1B/DCSTAMP/ARNT
GO:0032008	positive regulation of TOR signaling	41	0.364273	1.32483	0.10119	0.242857	0.174143	3663	tags=37%	list=19%	signal=30%	LAMTOR1/GAS6/LAMTOR4/TREM2/SMCR8/RRAGD/GPR137/PIH1D1/LEP/TELO2/FLCN/MLST8/WDR24/CLEC16A/SEC13
GO:0051153	regulation of striated muscle cell differentiation	111	0.364083	1.60838	0.00215044	0.0165714	0.0118827	5283	tags=41%	list=28%	signal=30%	NRG1/GSK3A/FLOT1/G6PD/ARRB2/NOTCH1/MMP14/IL4R/HDAC4/HDAC5/KAT2A/CTDP1/EHD1/MIR222/MIR200B/RGS2/MESP1/TMEM119/MAML1/ANKRD2/MSX1/BMP2/PI16/MYOD1/PROX1/CYP26B1/CAV3/FZD7/WNT3A/MYF5/TRIM72/SCGB3A1/PAK1/SMYD1/MIR1-1/MYF6/FLT3LG/GREM1/BMP4/MIR199A2/ADGRB1/PIN1/BHLHA15/NKX2-5/MIR133B
GO:0048806	genitalia development	46	0.364062	1.36149	0.0653465	0.185018	0.132669	5962	tags=43%	list=31%	signal=30%	MERTK/BAX/SRD5A1/CYP19A1/RBP4/NEUROG1/PKD1/WNT9B/ROR2/HOXD13/FOXF2/AXL/WT1/FGF8/WNT5A/KLHL10/TYRO3/BAK1/SRD5A2/TP63
GO:0001657	ureteric bud development	98	0.363747	1.56867	0.00232738	0.0176577	0.0126616	4659	tags=43%	list=24%	signal=33%	FMN1/MYC/RARA/CAT/BASP1/VEGFA/TACSTD2/CTNNBIP1/DCHS1/SMAD1/SDC1/WNT9B/PAX8/LZTS2/HNF1B/PGF/BMP2/SOX8/FOXJ1/SMAD6/FGF1/ADAMTS16/HOXD11/ILK/FOXC2/FOXC1/SIX2/CITED1/HES1/KIF26B/SDC4/WT1/FOXD1/WNT6/BMP7/WNT11/OSR1/WNT2B/GREM1/CER1/FGF8/BMP4
GO:0051937	catecholamine transport	71	0.363639	1.48156	0.0196773	0.0777371	0.0557421	8666	tags=61%	list=45%	signal=33%	NISCH/GRK2/FFAR3/CHGA/ADRA2B/RAB3A/SYT4/SYT3/P2RY1/SYT1/OXT/RAB3B/DRD4/KCNB1/SNCG/SYT5/CXCL12/ADRA2C/HRH3/SLC29A4/MAPK15/CHRNA4/SYT2/PARK7/SYT15/SYT8/CARTPT/AGT/PINK1/ADORA2A/DRD1/DRD3/STX1A/ABAT/ADRA2A/SYT13/FGF20/HTR2A/CHRNB2/NPY2R/DRD2/SYT12/SYT9
GO:0031623	receptor internalization	113	0.36356	1.60924	0.0015444	0.0131622	0.00943807	3374	tags=29%	list=18%	signal=24%	ADM/LRP1/LRPAP1/DLG4/LILRB1/FLOT1/CD36/FCER1G/ARRB2/CD63/CXCL8/ANKRD13D/SYK/AP2M1/ITGB2/VEGFA/RAB31/DNM2/MX2/GRK2/NUMB/SDCBP/INSR/GRB2/UBQLN2/LRRTM1/ARRB1/PICK1/CAV3/DNM1/WNT3A/CACNG5/ARF1
GO:0050654	chondroitin sulfate proteoglycan metabolic process	43	0.36351	1.33069	0.0938124	0.232387	0.166636	4592	tags=40%	list=24%	signal=30%	CHST15/IDUA/DSE/VCAN/CHST13/ARSB/B3GAT3/CHPF2/CHSY1/XYLT2/B3GALT6/CSPG4/BGN/HYAL1/CHST3/CYTL1/HEXB
GO:0032874	positive regulation of stress-activated MAPK cascade	163	0.3634	1.69774	0.000312438	0.00421593	0.00302307	3487	tags=35%	list=18%	signal=29%	SASH1/EDA2R/IL1B/LTBR/MAP3K6/NOD2/FZD5/PYCARD/MAP3K11/AGER/TLR4/SPHK1/MAP2K7/TRPV4/FGD2/CARD9/F2RL1/MINK1/TLR6/GADD45B/SYK/DVL3/VEGFA/MAP3K12/PKN1/MAPK8IP3/RASSF2/SDCBP/NCF1/EMC10/DBNL/STK25/GADD45A/PTK2B/FGF19/SCIMP/DAXX/MLKL/FZD8/BMP2/ROR2/LEP/SH3RF3/CCL21/TIAM1/TAOK2/SERPINF2/DAB2IP/FZD7/TNF/HIPK2/HRAS/FZD10/MAP3K3/APP/DUSP15/MAP3K10
GO:0048771	tissue remodeling	176	0.362967	1.71094	4.89e-05	0.00109747	0.000786949	4102	tags=37%	list=21%	signal=29%	CCR2/VDR/PDK4/BAX/ACVRL1/TPP1/TIMP1/CAPN1/RAB3D/AGER/ATP6AP1/TCIRG1/BGLAP/LRRK1/MMP14/DEF8/CST3/TGM2/LIPA/CSF1R/EPAS1/ABR/PLEKHM1/NCDN/SYK/MITF/IL18/CTSK/CSK/RASSF2/SIGLEC15/JAG1/PRKCA/TMEM119/PTK2B/SEMA3C/SRC/GPR137/ELF3/ADAM8/NOTCH2/LEP/TP53/TMBIM1/PLG/GPNMB/IHH/PPARGC1B/MDK/FOXC2/DCSTAMP/FOXC1/AXL/LRP5/RSPO3/RAC2/IL20RA/CSPG4/EFNA2/UBASH3B/BGN/LTBP3/NOX4/MC4R/ACP5
GO:0002437	inflammatory response to antigenic stimulus	58	0.362736	1.42518	0.0458632	0.146965	0.105382	3752	tags=33%	list=20%	signal=26%	IL1RN/KDM6B/IL10/CD68/FCER1G/NOTCH1/ZP3/ICAM1/AHCY/GPX1/FUT7/NPFF/IL36RN/NOTCH2/HMGB2/TNF/NLRP6/ELANE/FCGR2B
GO:0008286	insulin receptor signaling pathway	140	0.362659	1.64703	0.000645113	0.00711404	0.00510119	2299	tags=26%	list=12%	signal=23%	SOCS3/IL1B/PDK4/GSK3A/ATP6V0A1/SH2B2/ATP6AP1/TCIRG1/ATP6V0D1/ATP6V0B/IRS2/ATP6V0C/ATP6V1F/GRB10/SREBF1/ZBTB7B/PTPRE/KL/RELA/IRS1/AKT1/SHC1/TSC2/SOCS1/PIK3R2/PRKCD/EIF4EBP1/FUT7/SOGA1/FFAR3/AKT2/INSR/GRB2/SRC/RHOQ/PDK2
GO:0008306	associative learning	74	0.362506	1.49649	0.0177888	0.0726546	0.0520977	8463	tags=70%	list=44%	signal=39%	HRH2/FOS/BTG2/SRF/CDK5/RGS14/NRGN/IFT20/CLN3/RIN1/ADCY3/EIF4A3/NPTN/OPRL1/PDE1B/CTNS/UCN/APP/SHANK1/TBR1/LRRN4/BRSK1/SYNPO/DEAF1/SNAP25/ASIC1/CCK/RIC8A/PPP1R1B/PPT1/TAC1/SYNGAP1/ATP1A2/AGT/NEUROD2/GABRA5/DRD1/DRD3/DBH/MEIS2/RELN/GRIN2A/NPTX2/B4GALT2/CHRNB2/MTOR/DRD2/FOXB1/GRIN1/RAG1/NDRG4/TNR
GO:0070304	positive regulation of stress-activated protein kinase signaling cascade	165	0.362453	1.68862	0.000122107	0.00211001	0.001513	3487	tags=35%	list=18%	signal=28%	SASH1/EDA2R/IL1B/LTBR/MAP3K6/NOD2/FZD5/PYCARD/MAP3K11/AGER/TLR4/SPHK1/MAP2K7/TRPV4/FGD2/CARD9/F2RL1/MINK1/TLR6/GADD45B/SYK/DVL3/VEGFA/MAP3K12/PKN1/MAPK8IP3/RASSF2/SDCBP/NCF1/EMC10/DBNL/STK25/GADD45A/PTK2B/FGF19/SCIMP/DAXX/MLKL/FZD8/BMP2/ROR2/LEP/SH3RF3/CCL21/TIAM1/TAOK2/SERPINF2/DAB2IP/FZD7/TNF/HIPK2/HRAS/FZD10/MAP3K3/APP/DUSP15/MAP3K10
GO:0050921	positive regulation of chemotaxis	140	0.362353	1.64564	0.000655272	0.00720067	0.00516331	2825	tags=25%	list=15%	signal=21%	DYSF/CCR1/FPR2/CCR2/LGALS9/C3AR1/C5AR1/THBS1/IL6R/GAS6/PLA2G7/AGER/TRPV4/GPSM3/F2RL1/CXCL8/CSF1R/P2RX4/MOSPD2/HSPB1/LPAR1/ZNF580/PPM1F/VEGFA/MAPK3/TREM2/AIF1/PTK2B/CD74/STX3/PGF/ARTN/PRKD2/CCL21/TIAM1
GO:0042304	regulation of fatty acid biosynthetic process	53	0.362284	1.39293	0.0368134	0.122062	0.087526	4389	tags=40%	list=23%	signal=31%	IL1B/ABCD1/PDK4/PTGS2/ACADVL/NR1H2/MID1IP1/EIF6/WDTC1/CD74/MIR182/CYP7A1/AVP/MLXIPL/NR1H3/APOA5/SCAP/APOC3/APOA4/MIR33A/APOA1
GO:0030225	macrophage differentiation	47	0.362189	1.35863	0.064	0.183234	0.13139	1600	tags=23%	list=8%	signal=22%	TRIB1/MIR223/C1QC/SPI1/CSF1R/CD4/MMP9/CEBPA/VEGFA/TLR2/NRROS
GO:1990266	neutrophil migration	116	0.362182	1.60412	0.00172155	0.0140681	0.0100877	3904	tags=35%	list=20%	signal=28%	DYSF/S100A9/MIR223/S100A12/CSF3R/IL1B/C3AR1/BST1/C5AR1/S100A8/FCER1G/CXCL8/MOSPD2/SYK/CXCL1/PIP5K1C/PIK3CD/ITGB2/CXCL2/MPP1/FUT7/IL1R1/RHOG/C5AR2/CCL2/ADAM8/CD74/SLAMF8/CCL24/CCL21/JAML/VAV1/MDK/SAA1/UMOD/CCL8/PREX1/CCL26/PECAM1/RAC2/ITGA9
GO:0002931	response to ischemia	54	0.362142	1.39941	0.0459992	0.147326	0.105642	3804	tags=28%	list=20%	signal=22%	EGR1/CSF1R/HK2/P2RX4/CPEB4/EIF4EBP1/TREM2/PANX2/PPIF/HYOU1/TP53/SQSTM1/CASP9/SLC8A2/P2RX2
GO:0030099	myeloid cell differentiation	393	0.362131	1.88024	9.56e-10	2.43e-07	1.74e-07	1961	tags=23%	list=10%	signal=21%	PPARG/NFE2/CCR1/TRIB1/LILRB4/FAM20C/MIR223/CSF3R/RASGRP4/HSPA1A/C1QC/HSPA1B/MAFB/LILRB3/LTBR/BCL6/ZFP36/SPI1/CEBPB/ZNF385A/OSCAR/FES/FOS/LILRB1/SBNO2/THBS1/TFE3/GAB2/JAK3/CDKN2B/MYC/FSTL3/G6PD/TLR4/ATP6AP1/CD101/FCER1G/TCIRG1/CBFA2T3/BGLAP/LRRK1/RARA/ZFP36L1/SRF/F2RL1/CLEC5A/CSF1R/DHRS7B/EPAS1/CD4/NBEAL2/DNASE2/KMT2B/IRF7/MIR221/ERCC2/ALAS1/MMP9/PIK3CD/AGO1/CEBPA/TESC/FASN/SH2B3/JUNB/MITF/VEGFA/P…
GO:0044264	cellular polysaccharide metabolic process	96	0.362053	1.55996	0.00831391	0.0434842	0.0311807	5982	tags=51%	list=31%	signal=35%	PYGL/GSK3A/GAA/MGAM/NDST1/IRS2/PHKG2/NDST2/IRS1/AKT1/STK40/PPP1R3B/B3GNT9/AKT2/B3GNT8/PHLDA2/INSR/B3GNT3/HAS3/HAS2/GYS1/PPP1CA/GYG1/GCK/KHK/PPP1R1A/EXT1/B4GALT5/HAS1/STBD1/GNMT/POMC/B3GALT1/PPP1R3D/GAL3ST3/PHKG1/NHLRC1/PCDH12/PYGM/PHKA1/PPP1R3F/GYG2/INS/NDST3/PPP1R3A/PHKA2/B3GALT5/GCGR/PYGB
GO:0050920	regulation of chemotaxis	221	0.361618	1.77127	7.51e-06	0.000282589	0.000202634	2825	tags=27%	list=15%	signal=23%	DYSF/PADI2/CCR1/FPR2/MIR223/CCR2/LGALS9/C3AR1/BST1/C5AR1/DUSP3/THBS1/IL6R/SEMA4B/GAS6/PLA2G7/AGER/SEMA4A/NOTCH1/TRPV4/SEMA6B/GPSM3/F2RL1/CXCL8/CSF1R/GSTP1/P2RX4/MOSPD2/ADGRA2/HSPB1/DUSP1/LPAR1/CORO1B/ZSWIM8/ZSWIM6/ZNF580/CYP19A1/PPM1F/VEGFA/PTPRO/MPP1/C5AR2/MAPK3/TREM2/ZSWIM4/AIF1/PTK2B/SEMA3B/SEMA3C/CCL2/CD74/STX3/PGF/ARTN/SLAMF8/PRKD2/DDT/CCL21/TIAM1
GO:0014009	glial cell proliferation	50	0.361358	1.37472	0.0565657	0.1693	0.121398	6320	tags=50%	list=33%	signal=34%	TSPO/IL1B/NOTCH1/CSF1R/MIR221/CLU/TREM2/MIR222/PTK2B/TERT/SKI/TNF/HES1/CHRM1/MIR125B1/SOX10/SOX11/AREG/SOX4/ETV5/ADCYAP1/EEF2/CSF1/PENK/CX3CL1
GO:0002820	negative regulation of adaptive immune response	48	0.361284	1.36354	0.062249	0.179993	0.129066	3055	tags=31%	list=16%	signal=26%	CR1/BCL6/LILRB1/JAK3/LOXL3/IL4R/ZBTB7B/CLEC4G/HFE/PTPN6/IL27RA/TNFRSF14/PARP3/FOXJ1/SUSD4
GO:0019319	hexose biosynthetic process	92	0.361022	1.53415	0.0104895	0.0503689	0.0361175	4270	tags=40%	list=22%	signal=31%	FBP1/CHST15/PGAM1/DGAT2/G6PC3/SLC25A1/ALDOA/PCK2/ENO1/PC/KAT2A/GAPDH/SLC25A11/TPI1/CRTC2/SOGA1/RBP4/FAM3A/PGP/SIRT7/PDK2/PGAM2/LEP/GCK/ENO3/PGK1/GPD1/GNMT/EP300/SDS/SESN2/AKR1B1/MDH2/G6PC2/GAPDHS/SORD/MAEA
GO:0002695	negative regulation of leukocyte activation	177	0.360911	1.70496	7.4e-05	0.00146237	0.00104861	1563	tags=20%	list=8%	signal=18%	VSIG4/MERTK/MIR21/CCR2/HLX/BCL6/LGALS9/LILRB2/LGALS9C/CEBPB/DUSP3/MILR1/GPER1/LILRB1/FGR/GRN/JAK3/IL10/LOXL3/HMOX1/IL4R/ZBTB7B/MNDA/ABR/LDLR/CLEC4G/LST1/SOCS6/HFE/MIR27A/SOCS1/PTPN6/CD300LF/TNFAIP8L2/PKN1
GO:0045646	regulation of erythrocyte differentiation	48	0.360624	1.36105	0.062249	0.179993	0.129066	1934	tags=19%	list=10%	signal=17%	HSPA1A/HSPA1B/MAFB/ZFP36/SPI1/ZFP36L1/MIR221/MIR222/ANKRD54
GO:0006575	cellular modified amino acid metabolic process	181	0.360596	1.69898	4.66e-05	0.00106803	0.000765841	3918	tags=34%	list=20%	signal=27%	GSTM1/VNN1/CTSB/POR/VNN2/SERINC2/SLC27A1/G6PD/MTHFS/SULT1B1/PCYOX1L/SLC19A1/PLOD3/GGT3P/GGTLC2/CRAT/SLC22A4/ETHE1/ABHD16A/GSTP1/IDH1/ALDH4A1/SLC46A1/FOLR2/PLA2G4A/GSTM4/VNN3/AHCY/GPX1/TG/MTHFR/CTSK/CPT1B/OPLAH/LPCAT3/PLSCR1/MTHFD2/SLC6A8/FOXE1/CHDH/GSS/GPX4/PAX8/GGTLC1/PEMT/CTNS/GSTT1/ALDH1L2/PTDSS2/ABHD12/GSTT2/ASS1/GGT5/CPT1A/NFE2L1/GNMT/LPCAT4/GSTM2/SLC5A6/PRODH/GSTM5
GO:0051353	positive regulation of oxidoreductase activity	53	0.360594	1.38643	0.0392882	0.128931	0.0924514	5925	tags=49%	list=31%	signal=34%	IL1B/NOD2/VDR/POR/CYBA/SCARB1/AKT1/RIPK3/PTK2B/TERT/CCS/SIRT3/TNF/COX17/GNAI2/CALM3/APOE/NOS1AP/FCER2/EDN3/PARK7/CDH3/EDN2/INS/S100A1/FGF23
GO:0072413	signal transduction involved in mitotic cell cycle checkpoint	59	0.360383	1.42013	0.0454394	0.145899	0.104618	2061	tags=24%	list=11%	signal=21%	MIR21/ZNF385A/CDKN1A/BAX/PLK3/E2F4/BTG2/CARM1/ARID3A/CNOT3/MUC1/PML/PLAGL1/GADD45A
GO:1902402	signal transduction involved in mitotic DNA damage checkpoint	59	0.360383	1.42013	0.0454394	0.145899	0.104618	2061	tags=24%	list=11%	signal=21%	MIR21/ZNF385A/CDKN1A/BAX/PLK3/E2F4/BTG2/CARM1/ARID3A/CNOT3/MUC1/PML/PLAGL1/GADD45A
GO:1902403	signal transduction involved in mitotic DNA integrity checkpoint	59	0.360383	1.42013	0.0454394	0.145899	0.104618	2061	tags=24%	list=11%	signal=21%	MIR21/ZNF385A/CDKN1A/BAX/PLK3/E2F4/BTG2/CARM1/ARID3A/CNOT3/MUC1/PML/PLAGL1/GADD45A
GO:0010595	positive regulation of endothelial cell migration	121	0.360314	1.61719	0.00161381	0.0135104	0.00968775	3430	tags=29%	list=18%	signal=24%	MIR21/SASH1/RIN2/PTGS2/GRN/THBS1/RRAS/HMOX1/SCARB1/P2RX4/ADGRA2/HDAC7/HSPB1/MIR221/AKT1/ATOH8/MIR27A/ZNF580/VEGFA/MIRLET7F2/MIR296/EMC10/PRKCA/PTK2B/NRP2/MAP2K3/STAT5A/MIR150/PRKD2/PROX1/PLPP3/FGF1/FOXC2/ANGPT4/MAP3K3
GO:0045620	negative regulation of lymphocyte differentiation	54	0.360297	1.39227	0.0484689	0.153627	0.110159	5135	tags=41%	list=27%	signal=30%	MIR21/HLX/BCL6/JAK3/LOXL3/IL4R/ZBTB7B/SOCS1/NFKBID/CD74/FOXJ1/IHH/HMGB3/MDK/RUNX1/FOXP3/BMP4/INHBA/ZC3H12A/NRARP/PRDX2/INHA
GO:1900046	regulation of hemostasis	82	0.359762	1.50524	0.0124563	0.0561574	0.0402682	5149	tags=46%	list=27%	signal=34%	SERPINB2/THBD/THBS1/CD36/TLR4/FCER1G/PLAUR/F2RL1/EPHB2/SYK/TBXA2R/PLA2G4A/SH2B3/PRKCD/PRKCA/PDGFA/F12/SERPINF2/GP1BA/PLG/USF1/VKORC1/ADAMTS18/F2/DMTN/APOE/ANXA2/UBASH3B/FAP/SERPINC1/CELA2A/COMP/PLAU/ALOX12/VTN/PDPN/PRDX2/FOXA2
GO:0006584	catecholamine metabolic process	48	0.359546	1.35698	0.062249	0.179993	0.129066	7540	tags=62%	list=39%	signal=38%	PNKD/ITGAM/COMT/SULT1A2/SULT1A1/EPAS1/ITGB2/MAOA/PNMT/PDE1B/AKR1B1/DRD4/INSM1/DDC/PARK7/GPR37/LRTOMT/TH/NPR1/AOC2/HAND2/DRD1/DRD3/DBH/RNF180/HTR1A/GRIN2A/TACR3/ABAT/NR4A2
GO:0009712	catechol-containing compound metabolic process	48	0.359546	1.35698	0.062249	0.179993	0.129066	7540	tags=62%	list=39%	signal=38%	PNKD/ITGAM/COMT/SULT1A2/SULT1A1/EPAS1/ITGB2/MAOA/PNMT/PDE1B/AKR1B1/DRD4/INSM1/DDC/PARK7/GPR37/LRTOMT/TH/NPR1/AOC2/HAND2/DRD1/DRD3/DBH/RNF180/HTR1A/GRIN2A/TACR3/ABAT/NR4A2
GO:0021872	forebrain generation of neurons	61	0.359175	1.41258	0.0498098	0.156322	0.112092	6177	tags=52%	list=32%	signal=36%	ZMIZ1/CSF1R/ZSWIM6/ARX/FOXG1/UNCX/GBX2/NRP2/DISC1/SHANK3/PROX1/LHX5/DLX5/SALL3/WNT3A/HES1/HES5/TBR1/UBB/FGF8/INHBA/DLX1/PLXNA3/RHOA/OTP/ATF5/WNT5A/ERBB4/NKX2-1/DLX2/LHX8/LHX6
GO:0090303	positive regulation of wound healing	58	0.358915	1.41017	0.0507228	0.158642	0.113756	3877	tags=34%	list=20%	signal=28%	HBEGF/THBD/THBS1/CD36/TLR4/INSL3/MIR221/TBXA2R/PLA2G4A/RREB1/F12/SERPINF2/PLPP3/PLG/USF1/HRAS/FOXC2/CLDN3/F2/DMTN
GO:0042572	retinol metabolic process	45	0.358876	1.33214	0.0815109	0.211584	0.151719	878	tags=11%	list=5%	signal=11%	CYP1B1/PLB1/PNPLA2/DGAT2/DGAT1
GO:0002793	positive regulation of peptide secretion	189	0.358833	1.71027	0.000118649	0.00207913	0.00149086	3374	tags=28%	list=18%	signal=23%	MIR21/CD14/LRP1/CD33/GPER1/WLS/S100A8/FGR/FFAR4/IL10/CLEC4E/ADAM9/TLR4/ANG/IRS2/NR1H2/NADK/F2RL1/CLEC5A/PPARD/C2CD2L/ATP13A2/PHPT1/SYK/HFE/ITSN1/GAPDH/TLR2/GPR27/CLEC9A/TREM2/RBP4/DOC2B/PARD6A/PTPN23/SRC/ADAM8/MIR182/ARRB1/RASL10B/GCK/UCN3/IRF3/GLUL/NKX6-1/UCN/SIRT3/UNC13B/TNF/KCNN4/ISL1/SAA1/ARF1
GO:0060675	ureteric bud morphogenesis	65	0.358661	1.43999	0.0333782	0.112539	0.0806975	4659	tags=45%	list=24%	signal=34%	FMN1/MYC/VEGFA/TACSTD2/CTNNBIP1/DCHS1/WNT9B/PAX8/LZTS2/HNF1B/PGF/BMP2/SOX8/FGF1/ADAMTS16/HOXD11/ILK/SIX2/CITED1/HES1/KIF26B/WT1/FOXD1/WNT6/WNT11/WNT2B/GREM1/FGF8/BMP4
GO:0046323	glucose import	71	0.358598	1.46102	0.0220806	0.083222	0.0596752	3432	tags=32%	list=18%	signal=27%	MIR223/GSK3A/CLTCL1/IRS2/GRB10/HK2/SORT1/IRS1/AKT1/SIRT6/SLC2A3/AKT2/INSR/ASPSCR1/TERT/FGF19/RHOQ/SLC5A1/LEP/TNF/MEF2A/PEA15/RTN2
GO:0034446	substrate adhesion-dependent cell spreading	105	0.358453	1.56568	0.00459019	0.0282568	0.0202619	6136	tags=46%	list=32%	signal=31%	MERTK/PARVG/FERMT3/TRIOBP/PXN/LAMB2/UNC13D/P4HB/MEGF9/DOCK1/EPHB3/DNM2/MYADM/TACSTD2/DOCK5/PARVB/LAMC1/RREB1/SRC/FN1/CORO1C/HAS2/MELTF/LAMB3/FZD7/MICALL2/MDK/ILK/AXL/PREX1/FLNA/DMTN/S100A10/APOA1/RCC2/EFNA1/RHOA/NTNG1/PDPN/EPHA1/CSPG5/TYRO3/LIMS2/RAC3/RADIL/LAMC3/PARVA/ANTXR1
GO:0043537	negative regulation of blood vessel endothelial cell migration	76	0.358341	1.47799	0.0145636	0.0626841	0.0449483	3349	tags=25%	list=17%	signal=21%	PPARG/ACVRL1/THBS1/KLF4/NOTCH1/MIR24-2/JUP/HDAC5/MIR221/VASH1/TBXA2R/MIR200B/GADD45A/CSNK2B/MEOX2/TNF/MIR129-2/ANGPT4/GDF2
GO:1905039	carboxylic acid transmembrane transport	146	0.357914	1.64176	0.000634954	0.00705211	0.00505679	2086	tags=22%	list=11%	signal=20%	AQP9/SLC1A3/ABCD1/SLC43A2/SLC36A1/THBS1/SLC27A1/SLC25A20/IRS2/SLC25A1/NTSR1/SLC19A1/MID1IP1/SLC16A3/SLC22A4/SLC7A7/SLC46A1/SLC38A10/SLC6A12/AKT1/FOLR2/SLC1A5/SLC38A7/SLC25A11/PRAF2/CPT1B/SLC3A2/KCNJ10/AKT2/RGS2/SLC6A6/SLC6A8
GO:0072332	intrinsic apoptotic signaling pathway by p53 class mediator	75	0.357795	1.48108	0.0299515	0.103776	0.0744134	2451	tags=25%	list=13%	signal=22%	MIR21/EDA2R/BCL3/ZNF385A/CDKN1A/PYCARD/BAX/AEN/E2F2/BAG6/PHLDA3/SHISA5/PTTG1IP/MUC1/PML/PDK2/ANKRD2/MSX1/CD74
GO:0001823	mesonephros development	103	0.357782	1.55132	0.0043456	0.0274683	0.0196964	4659	tags=43%	list=24%	signal=32%	FMN1/MYC/RARA/CAT/BASP1/VEGFA/TACSTD2/CTNNBIP1/DCHS1/SMAD1/SDC1/PKD1/WNT9B/PAX8/LZTS2/HNF1B/PGF/BMP2/SOX8/FOXJ1/SMAD6/FGF1/ADAMTS16/HOXD11/ILK/FOXC2/FOXC1/SIX2/CITED1/HES1/KIF26B/SDC4/WT1/FOXD1/OSR2/WNT6/BMP7/WNT11/OSR1/WNT2B/GREM1/CER1/FGF8/BMP4
GO:0055092	sterol homeostasis	98	0.357755	1.54283	0.00340449	0.0231679	0.0166128	4389	tags=37%	list=23%	signal=28%	CES1/VDR/ABCD1/LAMTOR1/ABCA1/DGAT2/NR1H2/PLSCR3/SCARB1/LDLR/NPC2/IL18/LCAT/EHD1/COMMD9/APOA2/MIR182/CYP7A1/SOAT2/CAV3/RALY/GPIHBP1/SREBF2/LRP5/NFE2L1/FGFR4/NR1H3/APOA5/APOE/MIR128-2/APOC3/HNF4A/APOA4/LPL/LIPG/APOA1
GO:0042220	response to cocaine	47	0.35774	1.34195	0.074	0.199548	0.143088	8325	tags=66%	list=43%	signal=37%	HNMT/CDK5/HDAC5/DNM2/SMPD1/EFTUD2/PTK2B/MBD1/HOMER2/TIAM1/DNMT3B/PITX3/CRHBP/HSPA5/OXT/DRD4/FADD/PPP1R1B/SDK1/HTR3A/DRD1/DRD3/ADGRL3/TACR3/CACNG4/ABAT/HTR2A/CHRNB2/MTOR/DRD2/RGS4
GO:0007200	phospholipase C-activating G protein-coupled receptor signaling pathway	101	0.357665	1.5402	0.00689484	0.0382807	0.0274496	1646	tags=18%	list=9%	signal=16%	FPR2/FPR1/GNA15/P2RY2/C3AR1/C5AR1/FFAR4/EDNRB/TGM2/F2RL1/FPR3/P2RY6/LTB4R/GNA11/LPAR1/GPR27/GPR35/C5AR2
GO:0050714	positive regulation of protein secretion	169	0.35751	1.67081	9.03e-05	0.00169316	0.0012141	3374	tags=28%	list=18%	signal=23%	MIR21/CD14/LRP1/CD33/GPER1/WLS/FGR/IL10/CLEC4E/ADAM9/TLR4/ANG/IRS2/NR1H2/NADK/F2RL1/CLEC5A/PPARD/C2CD2L/ATP13A2/PHPT1/SYK/GAPDH/TLR2/GPR27/CLEC9A/TREM2/RBP4/DOC2B/PARD6A/PTPN23/SRC/ADAM8/MIR182/ARRB1/GCK/UCN3/IRF3/GLUL/NKX6-1/SIRT3/UNC13B/TNF/KCNN4/ISL1/SAA1/ARF1
GO:0032102	negative regulation of response to external stimulus	407	0.357179	1.86505	1.84e-09	3.79e-07	2.72e-07	2100	tags=20%	list=11%	signal=18%	SOCS3/PPARG/VSIG4/MIR21/TNFAIP6/PADI2/CR1/SERPINB2/TRIB1/IL1R2/FPR2/MIR223/THBD/LGALS9/NLRP12/SIRPA/ABCD1/DUSP3/GPER1/LILRA2/LILRB1/PYCARD/ALOX5/GRN/THBS1/FFAR4/SEMA4B/TNFRSF1A/MEFV/KLF4/IL10/CUEDC2/NLRP3/AGER/SEMA4A/ARRB2/NOTCH1/PLAUR/KREMEN1/GBA/NR1H2/SEMA6B/SIGLEC10/CACTIN/PPARD/SIRT2/HTRA1/GSTP1/TKFC/NLRX1/ABR/BACE1/LDLR/DUSP1/MIR221/CORO1B/TTLL12/CYP19A1/SH2B3/PRKCD/SHARPIN/PTPRO/TARBP2/GPX1…
GO:0001818	negative regulation of cytokine production	325	0.357127	1.8233	1.19e-07	1.27e-05	9.13e-06	1926	tags=20%	list=10%	signal=19%	VSIG4/MERTK/MIR21/TSPO/IL1R2/LILRA5/SLC11A1/BCL3/BCL6/LGALS9/CD33/ZFP36/LGALS9C/NLRP12/SIRPA/ABCD1/LILRB1/TRIM25/PYCARD/THBS1/FURIN/FFAR4/JAK3/GAS6/MEFV/KLF4/HOMER3/IL10/CUEDC2/NLRP3/AGER/TLR4/ARRB2/RARA/HMOX1/GBA/CACTIN/MIR24-2/PPP1R11/GSTP1/NLRX1/TLR6/HDAC7/MIR221/IKBKE/MAVS/HFE/MIR197/HSF1/PTPN6/MIRLET7F2/DHX58/CHID1/RNF135/CLEC4A/C5AR2/TREM2/RPS6KA4/TLR8/MIRLET7E/CSK/RELB/TYROBP/BST2/MIR222/T…
GO:0016125	sterol metabolic process	163	0.357033	1.668	0.000527489	0.00620268	0.00444769	3589	tags=33%	list=19%	signal=27%	CYP1B1/CES1/CYP27A1/ABCA1/ACADVL/RXRA/POR/DGAT2/G6PD/FDXR/CYB5R3/GBA/LIPA/SREBF1/PPARD/SCARB1/APOBR/LDLR/CAT/CYB5R2/CH25H/NPC2/CEBPA/FASN/CYP19A1/STARD3/GNB3/GBA2/CLN8/SNX17/SMPD1/LCAT/LPCAT3/SCARF1/NFYC/CLN6/APOA2/SULT2B1/MIR182/CYB5R1/CYP7A1/LEP/TM7SF2/SOAT2/CYP26B1/NSDHL/FGF1/CEL/CYP8B1/SREBF2/APP/LRP5/NFE2L1
GO:0005996	monosaccharide metabolic process	281	0.3569	1.80028	8.21e-07	5.47e-05	3.92e-05	4355	tags=38%	list=23%	signal=30%	HK3/DCXR/PGD/FBP1/PDK4/GSK3A/MIDN/GAA/CHST15/PFKFB3/INPPL1/PGAM1/DGAT2/PKM/FUCA1/G6PD/CYB5R3/TKT/G6PC3/IRS2/SLC25A1/MAN2B1/AKR1A1/TALDO1/ALDOA/PPARD/HK2/PHKG2/PFKFB4/TKFC/PCK2/NISCH/ENO1/PC/IRS1/AKT1/GALK1/KAT2A/GAPDH/SLC25A11/TPI1/SLC2A3/GLB1/FUT7/GNB3/H6PD/PPP1R3B/MAN2A2/SLC35A2/BRAT1/CRTC2/SOGA1/RBP4/PFKL/AKT2/FAM3A/FOXK2/PHLDA2/INSR/PGP/SRC/GALE/MPI/SIRT7/OAS1/PDK2/WDTC1/MAN2B2/PGAM2/POFUT1/C…
GO:0002224	toll-like receptor signaling pathway	147	0.356573	1.64132	0.00116888	0.0107416	0.00770237	3057	tags=30%	list=16%	signal=25%	S100A9/CD14/ITGAM/LILRA2/S100A8/FLOT1/CTSB/CD36/TLR7/TLR4/ARRB2/TLR5/MYD88/CYBA/F2RL1/CACTIN/CNPY3/LY96/TLR6/IRF7/IKBKG/IKBKE/PIK3AP1/ITGB2/TICAM1/TLR2/CD300LF/CTSK/TLR8/IRAK1/NFKBIA/MAPKAPK3/GRAMD4/CTSL/SCIMP/TAB1/TLR1/RTN4/TNIP1/IRF3/TNIP2/UNC93B1/DAB2IP/GPS2
GO:0015918	sterol transport	112	0.356492	1.57465	0.00510423	0.0304256	0.021817	5268	tags=46%	list=28%	signal=33%	PPARG/CES1/TSPO/LRP1/LAMTOR1/ABCA1/CD36/NR1H2/EEPD1/GRAMD1A/ABCA7/SCARB1/LDLR/NPC2/CLU/MIR27A/STARD3/NFKBIA/LCAT/LPCAT3/PLTP/MSR1/APOA2/OSBPL11/LEP/SOAT2/NAXE/YJEFN3/GPS2/CEL/ZDHHC8/SREBF2/VPS4A/NR1H3/APOA5/APOE/ANXA2/MIR128-2/APOC3/APOA4/MIR33A/LIPG/APOA1/ADIPOQ/PON1/NPC1L1/ABCG5/MIR26A1/SCP2D1/ENPP7/ABCG1
GO:0030193	regulation of blood coagulation	81	0.356335	1.48599	0.0165725	0.0689192	0.0494192	5149	tags=46%	list=27%	signal=34%	SERPINB2/THBD/THBS1/CD36/TLR4/FCER1G/PLAUR/F2RL1/EPHB2/SYK/TBXA2R/PLA2G4A/SH2B3/PRKCD/PRKCA/PDGFA/F12/SERPINF2/GP1BA/PLG/USF1/VKORC1/ADAMTS18/F2/DMTN/APOE/ANXA2/UBASH3B/FAP/SERPINC1/CELA2A/PLAU/ALOX12/VTN/PDPN/PRDX2/FOXA2
GO:0048010	vascular endothelial growth factor receptor signaling pathway	93	0.356228	1.51966	0.00770919	0.0411775	0.0295267	3789	tags=38%	list=20%	signal=30%	NCF4/IL1B/CYFIP1/CYBA/GRB10/PXN/NCF2/HSPB1/ELMO2/HGS/DOCK1/ITGA5/PIK3R2/VEGFA/WASF2/MIR296/VAV2/MAPKAPK3/FLT1/NCF1/PTK2B/SRC/SHB/PGF/NRP2/PRKD2/BAIAP2/VAV1/DAB2IP/FOXC2/FOXC1/ARNT/AXL/CYBB/FGF18
GO:2000243	positive regulation of reproductive process	81	0.356084	1.48494	0.0165725	0.0689192	0.0494192	5985	tags=48%	list=31%	signal=33%	PLB1/CITED2/EDNRB/PTAFR/PGAM4/ZP3/LHFPL2/SIRT2/HDAC4/VEGFA/RETN/INSR/SRC/BNC1/MSX1/PRDM14/ACVR1B/NPM2/WT1/DHX37/P2RY1/TOPAZ1/OXT/CCDC87/INHBA/OVOL1/LFNG/CACNA1H/MAPK15/WNT5A/PRDM7/SOX9/IQCF1/PLCB1/TACR2/RNASE10/POMZP3/NR5A1/FAM170B
GO:0051701	interaction with host	207	0.355834	1.72276	3.23e-05	0.00083303	0.000597333	3580	tags=34%	list=19%	signal=28%	CR1/IFITM3/HSPA1A/HSPA1B/LGALS9/ANPEP/NECTIN2/FCN1/TRIM25/MRC1/RXRA/SIGLEC1/CTSB/GAS6/LGALS1/TRIM8/CHMP2A/GPR15/VAMP8/ICAM1/CXCL8/CLEC5A/SCARB1/TPCN2/PVR/CD4/LDLR/ULK1/P4HB/CLEC4G/IFITM2/PC/ITGA5/SLC1A5/THOC6/GAPDH/EXOC7/TRIM28/PML/GRK2/NECTIN1/HYAL2/INSR/GRB2/TNFRSF14/CTSL/PTX3/SRC/TRIM26/SELPLG/TRIM14/VPS18/RAB7A/CD74/TNIP1/PHB/ACE2/GSN/TRIM11/HIPK2/FCN3/CHMP4B/TRIM27/LAMP1/AXL/CTNND1/TRIM21/BA…
GO:0050900	leukocyte migration	441	0.355791	1.8612	9.88e-10	2.43e-07	1.74e-07	2736	tags=26%	list=14%	signal=23%	DYSF/MERTK/S100A9/PADI2/CCR1/FPR2/MIR223/THBD/CCR2/S100A12/CSF3R/IL1B/LGALS9/TREM1/FFAR2/TNFRSF10D/C3AR1/NLRP12/BST1/SIRPA/C5AR1/ITGAM/S100A8/PYCARD/ALOX5/IL17RA/THBS1/IL6R/EDNRB/GAS6/PTAFR/CXCL16/IL10/PLA2G7/HCK/AGER/FCER1G/GPR15/TRPM2/HMOX1/MMP14/TRPV4/BSG/ZP3/ICAM1/SDC3/GPSM3/F2RL1/CXCL8/SLC16A3/CSF1R/MIR24-2/P2RX4/SLC7A7/ABR/MOSPD2/ITGAX/SYK/CXCL1/DUSP1/PIP5K1C/CH25H/AKT1/SHC1/ITGA5/PIK3CD/ZN…
GO:0042445	hormone metabolic process	211	0.355733	1.72518	5.5e-05	0.00118152	0.000847222	5543	tags=38%	list=29%	signal=28%	CYP1B1/CES1/EGR1/TSPO/ADM/PLB1/CYP2S1/FURIN/COMT/PNPLA2/CTSB/POR/DGAT2/FDXR/SULT1A1/SULT1B1/SCPEP1/DGAT1/SCARB1/ECE1/HFE/SRD5A1/PCSK5/CYP19A1/STARD3/GNB3/TG/CTSK/H6PD/CTSZ/DHRS11/FFAR3/RBP4/PCSK1N/CTSL/FOXE1/PAX8/RDH13/BMP2/LEP/UGT2B7/PRLHR/SLC27A4/CYP26B1/ACE2/CYP27C1/CPE/ARNT/ECE2/CYP2W1/CGB3/CRHBP/AKR1B1/CRABP2/CHST8/ATP6AP2/ASMT/PCSK4/BCO1/GHRHR/STUB1/DUOXA2/HPN/CTSG/HSD17B14/AANAT/DKK3/CYP26…
GO:0098739	import across plasma membrane	154	0.355652	1.63827	0.00121068	0.011012	0.00789627	4945	tags=38%	list=26%	signal=29%	KCNJ15/SLC1A3/SLC43A2/SLC36A1/THBS1/SLC12A9/SLC27A1/TRPM2/KCNJ2/IRS2/TRPV4/NTSR1/SLC19A1/SLC9A1/SLC22A4/SLC46A1/AKT1/FOLR2/HFE/SLC1A5/SLC2A3/KCNJ14/SLC3A2/KCNJ10/SLC12A7/AKT2/RGS2/SLC8A1/SLC6A6/TRPV6/SLC39A4/SLC5A1/KCNJ12/SLC12A4/ACE2/HCN4/SLC27A5/KCNJ8/SLC12A5/WNK2/CALCR/SLC8A2/SLC5A6/MIR210/SLC31A1/KCNH2/SLC6A13/KCNJ9/SLC12A1/TRPV1/CACNA2D1/FAM155B/ATP1B2/SLC6A9/HCN2/SLC1A6/TRPM4/SLC7A8/SLC9A5
GO:0050868	negative regulation of T cell activation	112	0.355561	1.57054	0.00518336	0.0308398	0.022114	1555	tags=20%	list=8%	signal=18%	VSIG4/MIR21/HLX/BCL6/LGALS9/LILRB2/LGALS9C/CEBPB/DUSP3/LILRB1/JAK3/IL10/LOXL3/IL4R/ZBTB7B/CLEC4G/SOCS6/HFE/MIR27A/SOCS1/PTPN6/TNFAIP8L2
GO:0002703	regulation of leukocyte mediated immunity	204	0.355535	1.71546	5.62e-05	0.00119893	0.000859704	2001	tags=28%	list=10%	signal=26%	CR1/CCR2/WAS/IL1B/BCL6/LGALS9/NOD2/NECTIN2/PRAM1/CD1D/FES/FZD5/ITGAM/LILRB1/FGR/STXBP2/GAB2/JAK3/PTAFR/IL10/NLRP3/AGER/TLR4/FCER1G/ARRB2/TNFSF13/PIK3R6/HMOX1/VAMP8/ZP3/ICAM1/IL4R/F2RL1/PVR/UNC13D/ABR/SYK/CLEC4G/MAVS/HFE/ITGB2/TICAM1/PTPN6/RIPK3/MAD2L2/CD1A/IL18/STAT6/TNFRSF1B/FUT7/IL1R1/SASH3/SPHK2/TYROBP/BST2/DNASE1/KMT5C/IL27RA
GO:1903825	organic acid transmembrane transport	147	0.3555	1.63638	0.00118921	0.0108798	0.00780148	2086	tags=22%	list=11%	signal=20%	AQP9/SLC1A3/ABCD1/SLC43A2/SLC36A1/THBS1/SLC27A1/SLC25A20/IRS2/SLC25A1/NTSR1/SLC19A1/MID1IP1/SLC16A3/SLC22A4/SLC7A7/SLC46A1/SLC38A10/SLC6A12/AKT1/FOLR2/SLC1A5/SLC38A7/SLC25A11/PRAF2/CPT1B/SLC3A2/KCNJ10/AKT2/RGS2/SLC6A6/SLC6A8
GO:0006826	iron ion transport	78	0.355318	1.47629	0.023215	0.0863502	0.0619183	2883	tags=28%	list=15%	signal=24%	FLVCR2/SLC11A1/ATP6V0A1/SLC25A37/ATP6AP1/TCIRG1/MCOLN1/ATP6V0D1/ATP6V0B/ATP6V0C/ATP6V1F/STEAP3/SLC46A1/HFE/DNM2/NECTIN1/FTL/SLC48A1/ARHGAP1/RAB11B/MELTF/HPX
GO:0070268	cornification	110	0.355233	1.563	0.00276989	0.0201092	0.0144195	8392	tags=55%	list=44%	signal=31%	ST14/DSC2/FURIN/CAPN1/CSTA/CAPNS1/JUP/KRT38/TMEM79/PRSS8/LCE1A/KRT79/KRT86/FLG/CYP26B1/PKP1/KRT23/KRT82/TGM1/KRT34/LIPM/IVL/CELA2A/PKP3/KRT17/KRT4/KLK14/KRT15/KRT80/SPRR3/SPRR2G/LIPK/KRT16/KRT7/KRT27/TCHH/KRT33A/KRT19/KRT33B/KRT35/LCE3D/KRT32/PPL/KLK12/KRT12/KRT75/KRT1/PI3/KRT24/KLK13/KRT36/KRT13/KRT18/KRT28/KRT78/KRT81/DSG4/KRT37/CDSN/LIPN
GO:0035850	epithelial cell differentiation involved in kidney development	47	0.354955	1.3315	0.078	0.206058	0.147756	4663	tags=43%	list=24%	signal=32%	ACTA2/NOTCH1/LAMB2/BASP1/MMP9/PTPRO/JAG1/WNT9B/PAX8/NOTCH2/FOXJ1/FOXC2/SIX2/CITED1/GPR4/WT1/OSR1/GREM1/BMP4/ADIPOQ
GO:0002460	adaptive immune response based on somatic recombination of immune receptors built from immunoglobulin superfamily domains	257	0.354918	1.7672	2.73e-06	0.000131056	9.4e-05	2213	tags=27%	list=12%	signal=24%	MIR21/CR1/CCR2/C1QC/WAS/SLC11A1/BCL3/IL1B/HLX/BCL6/C1QB/NECTIN2/CD1D/FZD5/LILRB1/JAK3/CTSH/IL10/C1RL/POU2F2/NLRP3/AGER/TLR4/LOXL3/FCER1G/SEMA4A/TCIRG1/TNFSF13/C1QA/ZP3/ICAM1/IL4R/NFKB2/ZBTB7B/PVR/CD4/UNC13D/IRF7/CLEC4G/PLA2G4A/HFE/CLU/KDELR1/PRKCD/PTPN6/RIPK3/MAD2L2/CD1A/IL18/STAT6/TNFRSF1B/FUT7/IL1R1/TNFSF13B/PKN1/SASH3/BATF/IGHM/TLR8/IGKC/RELB/JAG1/KMT5C/IL27RA/IGHG1/GAPT/ERCC1/IGLL1/NFKBID
GO:0046834	lipid phosphorylation	70	0.354712	1.44193	0.0170009	0.0703351	0.0504345	2052	tags=27%	list=11%	signal=24%	SOCS3/IMPA2/PIK3R6/SPHK1/TTC7A/ITPKC/PIP5K1C/DGKZ/SOCS6/CISH/DGKG/PIK3CD/SOCS1/PIK3R2/PI4KAP2/SPHK2/PI4KAP1/TMEM150A/PI4KB
GO:0032964	collagen biosynthetic process	51	0.354253	1.36135	0.0656064	0.18559	0.133079	4375	tags=39%	list=23%	signal=30%	PPARG/RCN3/ENG/ARRB2/PPARD/SCX/NPPC/CYGB/VIM/CREB3L1/LARP6/SERPINF2/UCN/IHH/COL5A1/CBX8/CIITA/F2/EMILIN1/P3H4
GO:0043123	positive regulation of I-kappaB kinase/NF-kappaB signaling	182	0.354165	1.6736	0.000136283	0.00229386	0.00164483	2927	tags=30%	list=15%	signal=25%	S100A12/EDA2R/IL1B/LTBR/LGALS9/SECTM1/NOD2/WLS/TRIM25/TMEM106A/CANT1/TNFRSF1A/LGALS1/TRIM8/CD36/TLR4/MYD88/HMOX1/TRADD/TGM2/CARD9/RBCK1/F2RL1/NEK6/CD4/TLR6/FKBP1A/CCDC22/RELA/LPAR1/AKT1/IKBKG/PIM2/IKBKE/MAVS/SHISA5/TICAM1/SHARPIN/JMJD8/BRD4/IRAK1/BST2/PPP5C/RNF31/CC2D1A/EEF1D/TRIM14/CD74/MIB2/CCL21/ALPK1/IRF3/TNIP2/MAP3K14
GO:0050905	neuromuscular process	102	0.353889	1.52636	0.0052179	0.0309589	0.0221994	7398	tags=53%	list=39%	signal=33%	SLC1A3/DLG4/GM2A/PNKD/GAA/TPP1/MYO7A/ABR/BACE1/CLN3/NPAS1/DCTN1/DVL1/GRIN2D/JPH4/NEUROG1/HOXC10/KCNA1/TCF15/CDH23/UCN/NKX6-2/OPA3/PSAP/CNTNAP1/APP/SHANK1/USH1C/HOXA1/POU4F2/HMX3/HOXD10/HEXB/COMP/ALDH1A3/RAC3/SLURP1/FGF12/UCHL1/PENK/USH1G/KCNAB2/GRIN2C/ADORA2A/DRD1/DRD3/JPH3/CAMTA1/CTNNA2/NLGN2/GRIN2A/CSMD1/PRRT2/NR4A3
GO:0046626	regulation of insulin receptor signaling pathway	64	0.353871	1.41022	0.0297144	0.10329	0.0740651	1779	tags=20%	list=9%	signal=18%	SOCS3/IL1B/GSK3A/GRB10/ZBTB7B/PTPRE/RELA/IRS1/TSC2/SOCS1/PRKCD/FUT7/FFAR3
GO:0001523	retinoid metabolic process	101	0.353824	1.52366	0.00831475	0.0434842	0.0311807	6201	tags=46%	list=32%	signal=31%	CYP1B1/LRP1/PLB1/CYP2S1/PNPLA2/DGAT2/SDC3/PPARD/SCPEP1/DGAT1/SDC2/RBP4/APOA2/SDC1/RDH13/AGRN/RARRES2/CYP26B1/CYP27C1/GPIHBP1/RHO/CYP2W1/OPN1LW/SDC4/GPC1/APOE/AKR1B1/CRABP2/APOC3/APOA4/LPL/APOA1/BCO1/CYP26C1/GPC5/ALDH1A3/PNPLA4/ALDH1A2/CRABP1/LRP8/CYP1A1/RBP3/RDH5/APOC2/CYP26A1/OPN1MW
GO:0060349	bone morphogenesis	91	0.353731	1.49974	0.00749154	0.040532	0.0290639	5342	tags=44%	list=28%	signal=32%	INPPL1/POR/RARA/MMP14/TRPV4/CARM1/MEF2D/THBS3/SCX/COL27A1/FGFR3/TMEM119/NEUROG1/CHSY1/ALPL/MSX1/NPPC/POC1A/CDX1/HAS2/PAX1/SKI/CYP26B1/DLX5/IHH/FOXC1/LRP5/OSR2/FGF18/LTBP3/MATN1/ACP5/CER1/BMP4/COMP/MEGF8/COL2A1/TWIST1/SOX9/COL13A1
GO:0006029	proteoglycan metabolic process	88	0.353655	1.48576	0.00764771	0.0411048	0.0294746	6317	tags=52%	list=33%	signal=35%	CANT1/CHST15/SULF2/IDUA/NDST1/DSE/VCAN/PPARD/NDST2/CHST13/SGSH/ARSB/B3GAT3/HS6ST1/CHPF2/CHSY1/XYLT2/BMP2/B3GALT6/IHH/EXT1/CHST14/GPC1/CSPG4/BGN/CHST8/HYAL1/CHST3/GAL3ST3/HS6ST2/CYTL1/HEXB/VANGL2/HS6ST3/COL2A1/CSPG5/CHSY3/TCF7L2/HS3ST4/NDST3/COL11A1/NDNF/GLCE/HS3ST5/XYLT1/CHST11
GO:0086002	cardiac muscle cell action potential involved in contraction	53	0.353638	1.35969	0.0576132	0.170916	0.122557	7682	tags=57%	list=40%	signal=34%	DSC2/KCNE1/KCNQ1/KCNJ2/NEDD4L/JUP/KCNE3/CAV3/KCNJ8/KCNH2/FLNA/NOS1AP/MIR1-1/CACNA1C/CACNA2D1/TRPM4/GJC1/KCNE5/CACNA1D/FGF12/SCN3B/KCND3/SCN4B/KCNE4/SCN5A/KCNJ3/ANK2/RNF207/KCNJ5/CACNA1G
GO:1903317	regulation of protein maturation	67	0.353634	1.4272	0.0314817	0.107909	0.0773769	3157	tags=31%	list=16%	signal=26%	IL1R2/LDLRAD3/NLRC4/THBS1/MMP14/NOL3/ENO1/CLN3/CTSZ/LPCAT3/SRC/PRKACA/MAGEA3/ADAM8/NKD2/MELTF/GAS1/F12/SNX12/SERPINF2/GSN
GO:0006638	neutral lipid metabolic process	133	0.353498	1.59901	0.0024664	0.0183114	0.0131303	1795	tags=22%	list=9%	signal=20%	ACSL1/PLA2G15/DAGLA/PNPLA2/DGAT2/SLC27A1/ANG/PGS1/NR1H2/SREBF1/SLC22A4/DGAT1/ABHD16A/SCARB1/PCK2/PNPLA1/APOBR/LDLR/CAT/LYPLA2/DGKZ/PLA2G4A/CTDNEP1/GPAT3/DGKG/GPX1/GNB3/GK/FAAH
GO:0006639	acylglycerol metabolic process	133	0.353498	1.59901	0.0024664	0.0183114	0.0131303	1795	tags=22%	list=9%	signal=20%	ACSL1/PLA2G15/DAGLA/PNPLA2/DGAT2/SLC27A1/ANG/PGS1/NR1H2/SREBF1/SLC22A4/DGAT1/ABHD16A/SCARB1/PCK2/PNPLA1/APOBR/LDLR/CAT/LYPLA2/DGKZ/PLA2G4A/CTDNEP1/GPAT3/DGKG/GPX1/GNB3/GK/FAAH
GO:0050866	negative regulation of cell activation	200	0.353478	1.69511	0.000115708	0.00203876	0.00146192	1563	tags=19%	list=8%	signal=18%	VSIG4/MERTK/MIR21/THBD/CCR2/HLX/BCL6/LGALS9/LILRB2/LGALS9C/CEBPB/DUSP3/MILR1/GPER1/LILRB1/FGR/GRN/JAK3/IL10/LOXL3/HMOX1/IL4R/ZBTB7B/MNDA/ABR/LDLR/CLEC4G/LST1/SOCS6/HFE/MIR27A/SH2B3/SOCS1/PRKCD/PTPN6/CD300LF/TNFAIP8L2/PKN1
GO:0008206	bile acid metabolic process	47	0.35344	1.32582	0.08	0.20902	0.14988	3295	tags=28%	list=17%	signal=23%	CES1/CYP27A1/CH25H/ACAA1/GBA2/HSD3B7/ACOT8/FGF19/CYP7A1/LEP/PROX1/SLC27A5/CYP8B1
GO:0055088	lipid homeostasis	157	0.353306	1.63046	0.00036964	0.00472394	0.00338735	4389	tags=36%	list=23%	signal=28%	ASGR2/PPARG/CES1/RCN3/VDR/ABCD1/LAMTOR1/ABCA1/PNPLA2/DGAT2/IRS2/NR1H2/USF2/PLSCR3/DGAT1/ATP13A2/SCARB1/PNPLA1/LDLR/NPC2/CEBPA/ABHD8/IL18/ADCK1/LCAT/EHD1/COMMD9/APOA2/POLD1/MIR182/CYP7A1/MLXIPL/RTN4/ORMDL2/SOAT2/CAV3/USF1/RALY/ABHD4/GPIHBP1/SREBF2/LRP5/NFE2L1/FGFR4/NR1H3/APOA5/APOE/SESN2/MIR128-2/APOC3/HNF4A/APOA4/PNPLA5/MIR33A/LPL/LIPG/APOA1
GO:0045667	regulation of osteoblast differentiation	123	0.3532	1.5837	0.0019382	0.0153046	0.0109743	3790	tags=32%	list=20%	signal=26%	MIR21/FAM20C/CEBPD/CEBPB/FBN2/FFAR4/IL6R/PDLIM7/ATP6AP1/TCIRG1/NOTCH1/HDAC4/HDAC7/CLIC1/CEBPA/SUFU/LRP3/CTNNBIP1/MEN1/RASSF2/JAG1/TMEM119/ID1/SMAD1/PRKACA/JUND/NPPC/BMP2/WNT10B/ESRRA/SKI/SMAD6/TNF/ILK/CITED1/LRP5/HGF/MIR210/ID3
GO:2000116	regulation of cysteine-type endopeptidase activity	231	0.353191	1.74161	2.86e-05	0.000757909	0.000543466	2709	tags=25%	list=14%	signal=22%	PPARG/S100A9/LGALS9/CTSD/NLRP12/NLRC4/GPER1/S100A8/PYCARD/PTGS2/BAX/CIDEB/THBS1/GAS6/CTSH/POR/MEFV/KLF4/MYC/P2RX1/NLRP3/ARRB2/IFI6/PLAUR/TRADD/CARD9/MICAL1/BCAP31/NOL3/SYK/ST20/DAPK1/AKT1/MMP9/BID/HSF1/PPM1F/VEGFA/GPX1/PML/NLRP1/ASPH/BBC3/GRAMD4/NAIP/SOX7/SRC/BCL2L10/MAGEA3/NDUFA13/PIH1D1/DAP/RPS6KA1/PIDD1/ARRB1/AVP/PRDX5/HIP1
GO:0021515	cell differentiation in spinal cord	57	0.35315	1.3844	0.0521042	0.16121	0.115597	3722	tags=35%	list=19%	signal=28%	SCYL1/NOTCH1/SUFU/OLIG3/LBX1/GDF7/MNX1/PHOX2A/HOXC10/LHX3/ISL2/FOXN4/NKX6-1/NKX6-2/LHX5/PAX7/WNT3A/ISL1/NFE2L1/OLIG2
GO:1903901	negative regulation of viral life cycle	81	0.35307	1.47237	0.0180929	0.0733346	0.0525853	3809	tags=37%	list=20%	signal=30%	IFITM3/APOBEC3A/FCN1/TRIM25/TRIM8/APOBEC3H/MIR221/IFITM2/MAVS/TRIM28/PML/BST2/MIR222/PLSCR1/OAS3/PTX3/TRIM26/OAS1/TNIP1/PROX1/PARP10/TNF/GSN/TRIM11/FCN3/CCL8/TRIM27/TRIM21/MX1/APOBEC3C
GO:0045862	positive regulation of proteolysis	356	0.352944	1.81214	1.27e-07	1.31e-05	9.39e-06	3192	tags=29%	list=17%	signal=24%	PPARG/MIR21/S100A9/CR1/TRIB1/HSPA1A/HSPA1B/IL1B/LGALS9/CTSD/RCN3/NLRP12/NLRC4/GPER1/S100A8/GSK3A/PYCARD/BAX/CIDEB/GRN/FURIN/CTSH/PLK3/MEFV/MYC/P2RX1/ADAM9/NLRP3/AGER/CBFA2T3/GBA/MMP14/TRADD/RNF185/SNX33/CARD9/BAG6/ADRM1/SIRT2/BCAP31/CCDC22/ENO1/RNF40/SYK/ST20/DAPK1/AKT1/CEBPA/CLU/BID/PSMC4/HSF1/SIRT6/PLK1/PPM1F/SGTA/TNFRSF1B/DDA1/MAPK3/TREM2/PML/NLRP1/ASPH/PRELID1/BBC3/LPCAT3/GRAMD4/DVL1/SOX7/CLN…
GO:0038094	Fc-gamma receptor signaling pathway	83	0.352889	1.4755	0.0160295	0.0671853	0.0481759	2148	tags=29%	list=11%	signal=26%	FCGR1A/WAS/FCGR2A/FGR/PLD2/HCK/CYFIP1/CLEC4E/FCER1G/SYK/ELMO2/LIMK1/DOCK1/WIPF2/PIK3R2/ARPC1B/PRKCD/WASF2/MAPK3/IGKC/VAV2/GRB2/SRC/IGHG1
GO:0043367	CD4-positive alpha-beta T cell differentiation	78	0.352878	1.46615	0.0253392	0.0921896	0.0661055	2810	tags=31%	list=15%	signal=26%	MIR21/BCL3/HLX/BCL6/LGALS9/JAK3/NLRP3/LOXL3/SEMA4A/RARA/IL4R/ZBTB7B/SOCS1/IL18/STAT6/FUT7/SASH3/BATF/RELB/CTSL/NFKBID/STAT3/NKX2-3/PAX1
GO:0043525	positive regulation of neuron apoptotic process	58	0.352762	1.38599	0.0545455	0.165578	0.118729	4491	tags=41%	list=23%	signal=32%	ITGAM/GSK3A/BAX/GRN/MAP3K11/CDK5/HDAC4/BACE1/CTSZ/TYROBP/UBE2M/JUN/CDC34/TP53/NQO2/GRIK5/TNF/PITX3/CASP9/CCL3/FOXO3/MYBL2/MIR125B1/FIS1
GO:0061387	regulation of extent of cell growth	110	0.352707	1.55189	0.00320206	0.0222387	0.0159465	5716	tags=44%	list=30%	signal=31%	LRP1/SEMA4B/GDI1/TWF2/CYFIP1/SEMA4A/SHTN1/SEMA6B/SRF/CDK5/LIMK1/DPYSL2/VEGFA/DNM2/ARHGAP4/ANAPC2/DBNL/SEMA3B/SEMA3C/FN1/DISC1/RTN4/NKX6-1/WNT3A/RND2/ILK/SEMA4G/CDH4/APOE/CRABP2/PAK1/SEMA3G/POU4F2/CXCL12/PLXNA3/NTRK3/MEGF8/ISLR2/WNT5A/SEMA5B/TRIM46/NTN1/FGF13/TNFRSF12A/MAG/TRPC5/L1CAM/BARHL2
GO:0007405	neuroblast proliferation	60	0.352705	1.39155	0.0525253	0.161995	0.11616	2759	tags=27%	list=14%	signal=23%	SMARCD3/PLXNB2/DAGLA/NOTCH1/ZNF335/VEGFA/ARHGEF2/NUMB/NUMBL/CTNNA1/DAGLB/FOXG1/ARTN/DISC1/TP53/KCNA1
GO:0005976	polysaccharide metabolic process	107	0.352654	1.54947	0.00396249	0.0260206	0.0186583	5982	tags=49%	list=31%	signal=34%	PYGL/GSK3A/GAA/MGAM/NDST1/IRS2/PHKG2/NDST2/IRS1/AKT1/STK40/AP2A1/PPP1R3B/B3GNT9/AKT2/B3GNT8/PHLDA2/INSR/B3GNT3/CHST1/HAS3/HAS2/GYS1/PPP1CA/GYG1/GCK/KHK/PPP1R1A/EXT1/B4GALT5/CHIT1/HAS1/STBD1/GNMT/POMC/B3GALT1/PPP1R3D/GAL3ST3/PHKG1/NHLRC1/PCDH12/PYGM/PHKA1/PPP1R3F/GYG2/INS/NDST3/PPP1R3A/PHKA2/B3GALT5/GCGR/PYGB
GO:0034121	regulation of toll-like receptor signaling pathway	69	0.35265	1.42999	0.0278854	0.0983755	0.0705411	1553	tags=23%	list=8%	signal=21%	CD14/LILRA2/FLOT1/CD36/TLR4/ARRB2/TLR5/CYBA/F2RL1/CACTIN/LY96/TLR6/IRF7/TICAM1/TLR2/CD300LF
GO:1901136	carbohydrate derivative catabolic process	189	0.352618	1.68065	0.000179176	0.00284369	0.0020391	4219	tags=32%	list=22%	signal=25%	CDA/NPL/GM2A/ABCD1/APOBEC3A/LYVE1/GSK3A/TYMP/NEU1/FUCA1/AMPD3/APOBEC3H/IDUA/NAGA/GBA/CST3/VCAN/SLC9A1/SDC3/GALNS/PNP/SGSH/CHP1/PRKCD/AHCY/ARSB/UPP1/GNS/GLB1/RENBP/NUDT16/GBA2/NAGK/SDC2/HYAL2/CTSL/SDC1/PDE4A/FBXO2/FBXO27/NEU4/AGRN/MGAT1/NT5C1A/GLA/OGG1/PSAP/GPD1/CHIT1/SDC4/NUDT18/NT5C/APOBEC3C/PDE2A/GPC1/CSPG4/BGN/NAGLU/HYAL1/DPYS
GO:0015837	amine transport	97	0.352573	1.51836	0.00983568	0.0480222	0.0344348	8666	tags=65%	list=45%	signal=36%	AQP9/SLC43A2/SLC22A16/NTSR1/GRK2/FFAR3/RGS2/CHGA/RHCG/ADRA2B/AVP/LEP/RAB3A/SYT4/ACE2/SYT3/P2RY1/SYT1/OXT/RAB3B/DRD4/KCNB1/SNCG/SYT5/CXCL12/ADRA2C/HRH3/CHRNA4/SYT2/DDC/CCK/SYT15/SLC38A3/TH/TACR2/SYT8/ATP1A2/CARTPT/AGT/GRM7/PINK1/ADORA2A/DRD1/DRD3/STX1A/ABAT/ADRA2A/SYT13/NPY5R/TRH/FGF20/CHRNA3/HTR2A/CHRNB2/ADORA1/NPY2R/STXBP1/DRD2/RGS4/SYT12/PER2/SLC18A1/SYT9
GO:0001938	positive regulation of endothelial cell proliferation	103	0.352532	1.52855	0.00559835	0.0327603	0.0234911	3655	tags=32%	list=19%	signal=26%	DYSF/MIR21/LRG1/ACVRL1/IL10/EGR3/ANG/HMOX1/CYBA/AKT1/MIR27A/ZNF580/SIRT6/VEGFA/EMC10/PRKCA/STAT3/JUN/PGF/NRP2/BMP2/STAT5A/PRKD2/CCL24/PROX1/NR4A1/HMGB2/MDK/GDF2/ARNT/PLXNB3/MYDGF/CCL26
GO:0006073	cellular glucan metabolic process	69	0.352528	1.4295	0.0281804	0.0989797	0.0709744	5982	tags=51%	list=31%	signal=35%	PYGL/GSK3A/GAA/MGAM/IRS2/PHKG2/IRS1/AKT1/STK40/PPP1R3B/AKT2/PHLDA2/INSR/GYS1/PPP1CA/GYG1/GCK/KHK/PPP1R1A/STBD1/GNMT/POMC/PPP1R3D/PHKG1/NHLRC1/PCDH12/PYGM/PHKA1/PPP1R3F/GYG2/INS/PPP1R3A/PHKA2/GCGR/PYGB
GO:0044042	glucan metabolic process	69	0.352528	1.4295	0.0281804	0.0989797	0.0709744	5982	tags=51%	list=31%	signal=35%	PYGL/GSK3A/GAA/MGAM/IRS2/PHKG2/IRS1/AKT1/STK40/PPP1R3B/AKT2/PHLDA2/INSR/GYS1/PPP1CA/GYG1/GCK/KHK/PPP1R1A/STBD1/GNMT/POMC/PPP1R3D/PHKG1/NHLRC1/PCDH12/PYGM/PHKA1/PPP1R3F/GYG2/INS/PPP1R3A/PHKA2/GCGR/PYGB
GO:0046660	female sex differentiation	118	0.352379	1.56047	0.00374743	0.024825	0.017801	6024	tags=47%	list=31%	signal=33%	MERTK/CEBPB/BAX/EREG/DACH1/ARRB2/ANG/MMP14/ZP3/ICAM1/LHFPL2/KMT2B/IDH1/MMP19/SRD5A1/CYP19A1/VEGFA/RETN/RBP4/COL9A3/CTNNA1/INSR/AMH/PTX3/SRC/ARRB1/LEP/FOXL2/ACVR1B/FOXC1/AXL/PGR/WT1/HSPA5/ZFP42/FOXO3/ADCYAP1R1/CCDC182/UBB/INHBA/UMODL1/LFNG/LHX9/WNT5A/INHA/EIF2B4/TYRO3/NUPR1/TAF4/BAK1/ADCYAP1/FST/SFRP1/NR5A1/TP63/LHX8
GO:0002576	platelet degranulation	125	0.352263	1.5894	0.00295405	0.0210871	0.0151207	4079	tags=36%	list=21%	signal=29%	QSOX1/F5/CFD/STXBP2/TIMP1/THBS1/GAS6/CD36/P2RX1/FCER1G/SERPINA1/FERMT3/PCYOX1L/ALDOA/TOR4A/CD63/LHFPL2/APLP2/SYK/TLN1/CLU/VEGFA/CHID1/ACTN1/GTPBP2/ITIH4/FN1/BRPF3/PDGFA/F13A1/CYB5R1/ITIH3/ANXA5/SERPINF2/RARRES2/TEX264/PLG/PSAP/APP/HGF/PECAM1/FLNA/DMTN/ORM1/SCCPDH
GO:0006775	fat-soluble vitamin metabolic process	45	0.35159	1.30509	0.101392	0.243249	0.174424	7434	tags=60%	list=39%	signal=37%	CYP27A1/IL1B/VDR/PPARD/SNAI1/PLTP/CYP4F12/CBR1/CYP26B1/TNF/VKORC1/CYP2W1/BCO1/CYP26C1/CYP4F3/ALDH1A2/CRABP1/CYP1A1/FGF23/CYP26A1/CYP27B1/RBP1/CYP11A1/RBP2/RPE65/LRP2/LRAT
GO:0001961	positive regulation of cytokine-mediated signaling pathway	46	0.351563	1.31475	0.0930693	0.231713	0.166152	1666	tags=24%	list=9%	signal=22%	HSPA1A/HSPA1B/GAS6/AGPAT1/AGPAT2/IRF7/IKBKE/MAVS/IL1R1/CD300LF/TREM2
GO:0043154	negative regulation of cysteine-type endopeptidase activity involved in apoptotic process	82	0.351318	1.4699	0.015932	0.0668641	0.0479455	3155	tags=29%	list=16%	signal=25%	PTGS2/THBS1/GAS6/POR/KLF4/ARRB2/IFI6/PLAUR/MICAL1/NOL3/AKT1/MMP9/VEGFA/GPX1/NAIP/SRC/MAGEA3/PIH1D1/RPS6KA1/ARRB1/AVP/PRDX5/CDKN2D/TNF
GO:0035270	endocrine system development	125	0.351224	1.58471	0.0031193	0.0218076	0.0156373	5943	tags=50%	list=31%	signal=34%	TSPO/GSK3A/CITED2/IL6R/FSTL3/SIDT2/SRF/AKT1/SRD5A1/TG/MAPK3/MEN1/GCM2/PROP1/INSR/FOXE1/MNX1/PAX8/MSX1/LHX3/BMP2/PAX1/NKX6-1/NKX6-2/MDK/ISL1/ONECUT1/HES1/BAD/WT1/WNT11/PDX1/HNF4A/PAX4/ONECUT2/APOA1/GHRHR/FGF8/BMP4/DKK3/INSM1/OTP/GLI1/GSX1/WNT5A/NKX2-2/FOXA2/HOXA5/SOX4/HOXA3/NKX2-5/SOX9/ALDH1A2/BAK1/ADCYAP1/SIX3/TBX1/NKX2-1/GLI2/POU3F2/PITX2/NR5A1
GO:0051148	negative regulation of muscle cell differentiation	66	0.351216	1.40879	0.026705	0.0953155	0.0683469	3085	tags=30%	list=16%	signal=26%	MIR21/GSK3A/EREG/G6PD/NOTCH1/HDAC4/HDAC5/MIR221/CTDP1/MIR222/MIR200B/RGS2/TMEM119/ANKRD2/MSX1/BMP2/PI16/PTBP1/CAV3/FZD7
GO:0010001	glial cell differentiation	230	0.351154	1.72875	2.61e-05	0.000709551	0.000508791	3861	tags=30%	list=20%	signal=25%	PPARG/NRG1/S100A9/EGR2/FPR2/LRP1/IL1B/C5AR1/SPINT1/S100A8/GRN/NCSTN/AGER/TLR4/NOTCH1/C1QA/CDK5/SIRT2/GSTP1/LAMB2/NDRG1/LDLR/CNP/ERCC2/RELA/LPAR1/AKT1/CLU/HDAC10/TLR2/TNFRSF1B/NRROS/MAPK3/TREM2/KCNJ10/CSK/AKT2/MBD1/PRMT5/HDAC11/STAT3/BMP2/ROR2/VIM/POU3F1/OLIG1/SOX8/PICK1/NKX6-1/EMX1/MED12/SKI/NKX6-2/TNF/GSN/MDK/PRX/ILK/TTBK1/CNTNAP1/APP/NEUROD4/GPR37L1/HES1/B4GALT5/NFE2L1/OLIG2/HES5/F2/GPC1
GO:0046427	positive regulation of receptor signaling pathway via JAK-STAT	87	0.351076	1.46928	0.0108229	0.0513523	0.0368227	3924	tags=34%	list=20%	signal=28%	SOCS3/CYP1B1/IL6R/TNFRSF1A/IL10/NOTCH1/CSF1R/IL10RB/MIR221/PRL/HSF1/SOCS1/IL18/FGFR3/PTK2B/STAT3/PTK6/LEP/OSM/HPX/CSH2/TNF/FLT3/ISL1/GH1/HES1/PECAM1/HES5/F2/AKR1B1
GO:0016101	diterpenoid metabolic process	107	0.351036	1.54237	0.00443327	0.0276197	0.019805	7466	tags=55%	list=39%	signal=34%	CYP1B1/LRP1/PLB1/CYP2S1/PNPLA2/DGAT2/SDC3/PPARD/SCPEP1/DGAT1/SRD5A1/SDC2/RBP4/APOA2/SDC1/RDH13/AGRN/RARRES2/CYP26B1/CYP27C1/GPIHBP1/RHO/CYP2W1/OPN1LW/SDC4/GPC1/APOE/AKR1B1/CRABP2/APOC3/APOA4/LPL/APOA1/BCO1/CYP26C1/GPC5/ALDH1A3/PNPLA4/ALDH1A2/CRABP1/LRP8/CYP1A1/RBP3/RDH5/APOC2/CYP26A1/OPN1MW/LIPE/ADH7/RDH8/RBP1/EGFR/RBP2/SDR16C5/RPE65/HSPG2/LRP2/LRAT/GPC2
GO:0050818	regulation of coagulation	86	0.351034	1.47717	0.0107979	0.0512718	0.0367649	5149	tags=44%	list=27%	signal=32%	SERPINB2/THBD/THBS1/CD36/TLR4/FCER1G/PLAUR/F2RL1/EPHB2/SYK/TBXA2R/PLA2G4A/SH2B3/PRKCD/PRKCA/PDGFA/F12/ANXA5/SERPINF2/GP1BA/PLG/USF1/VKORC1/ADAMTS18/F2/DMTN/APOE/ANXA2/UBASH3B/FAP/SERPINC1/CELA2A/PLAU/ALOX12/VTN/PDPN/PRDX2/FOXA2
GO:0014812	muscle cell migration	95	0.350457	1.51152	0.00867148	0.0443075	0.0317711	2678	tags=23%	list=14%	signal=20%	MIR21/TRIB1/MIR223/LRP1/DOCK4/PPARD/HDAC4/GSTP1/S100A11/P2RY6/MIR221/LPAR1/CORO1B/DOCK5/AIF1/TERT/PLEKHO1/SRC/BIN3/PDGFA/MIR182/HAS2
GO:0030104	water homeostasis	79	0.350152	1.44583	0.0149647	0.0638948	0.0458164	5680	tags=44%	list=30%	signal=31%	AQP9/GBA/TRPV4/SRF/NEDD4L/ADCY4/CLN3/ADCY3/ELOVL1/TMEM79/HYAL2/ADCY7/PRKACA/AVP/HAS2/FLG/CYP4F12/CYP26B1/FLG2/WFS1/AKR1B1/AQP2/MYO5B/GHRHR/FA2H/PRKAR1B/ADCY8/ALOX12/ADCY1/ATP6V1B1/MET/SCNN1G/PRKACG/KRT16/SFN
GO:0010830	regulation of myotube differentiation	59	0.350067	1.37948	0.0608519	0.177155	0.127031	5769	tags=47%	list=30%	signal=33%	FLOT1/NOTCH1/MMP14/IL4R/HDAC4/HDAC5/EHD1/MIR200B/TMEM119/MAML1/ANKRD2/MYOD1/CYP26B1/CAV3/MYF5/TRIM72/SCGB3A1/SMYD1/MIR1-1/MYF6/FLT3LG/ADGRB1/BHLHA15/NKX2-5/MIR133B/MAMSTR/TBX1/LMOD3
GO:0050918	positive chemotaxis	59	0.349976	1.37912	0.0608519	0.177155	0.127031	5098	tags=39%	list=27%	signal=29%	FPR2/LRP1/AGER/F2RL1/CXCL8/TSC2/VEGFA/PGF/ARTN/HMGB2/GPNMB/PLXNB3/HGF/CORO1A/CCL3/AZU1/SCRIB/FGF8/CXCL12/BMP4/NTRK3/ROBO3/WNT5A
GO:0002686	negative regulation of leukocyte migration	46	0.349888	1.30848	0.0990099	0.239933	0.172046	2807	tags=30%	list=15%	signal=26%	PADI2/MIR223/HMOX1/MIR24-2/ABR/DUSP1/AKT1/CYP19A1/C5AR2/IL27RA/CCL2/SLAMF8/DDT/CCL21
GO:0007622	rhythmic behavior	49	0.349745	1.32047	0.0875764	0.221843	0.159075	3140	tags=24%	list=16%	signal=21%	EGR1/EGR2/ZFHX3/CST3/SRD5A1/AHCY/MTA1/CIART/OPRL1/TP53/MTNR1B/C3orf70
GO:0030838	positive regulation of actin filament polymerization	94	0.349522	1.50313	0.0165032	0.0687204	0.0492767	3843	tags=36%	list=20%	signal=29%	FMN1/WAS/PYCARD/WASF1/HCK/CYFIP1/ICAM1/CDC42EP1/GMFG/CDC42EP2/VASP/CDC42EP3/CORO1B/ARPC1B/WASF2/ARPIN/PFN1/MAGEL2/GRB2/PTK2B/CCL24/CSF3/CCL21/PICK1/BAIAP2/MLST8/MYO1C/GSN/ARF1/TRIM27/CDC42EP4/CCL26/SPIRE2/CORO1A
GO:0060193	positive regulation of lipase activity	74	0.349446	1.44258	0.0290396	0.101385	0.0726991	4828	tags=36%	list=25%	signal=27%	RASGRP4/GNA15/C5AR1/PTAFR/ANG/NR1H2/P2RY6/LPAR1/LPAR2/PLCB2/FLT1/FGFR3/MIR182/PHB/NTF4/HRAS/GPIHBP1/NR1H3/AVPR1B/APOA5/GNAQ/ADCYAP1R1/APOA4/APOA1/ARF4/RHOA/NTRK3
GO:0014033	neural crest cell differentiation	88	0.349278	1.46738	0.00850482	0.0439038	0.0314817	5897	tags=47%	list=31%	signal=32%	NRG1/SEMA4B/EDNRB/SEMA4A/SEMA6B/MAPK3/CFL1/JAG1/SEMA3B/SEMA3C/EFNB1/FN1/CORO1C/GBX2/NRP2/NRTN/SOX8/ISL1/FOXC2/FOXC1/TCOF1/HES1/SEMA4G/BMP7/PEF1/SEMA3G/BMP4/SOX10/EDN3/CYP26C1/SEMA5B/SOX11/ERBB4/TWIST1/SOX9/KBTBD8/ALDH1A2/ALX1/TBX1/SFRP1/PITX2
GO:1903671	negative regulation of sprouting angiogenesis	66	0.349179	1.40062	0.0278854	0.0983755	0.0705411	1155	tags=15%	list=6%	signal=14%	ALOX5/THBS1/KLF4/NOTCH1/EPN1/E2F2/MIR24-2/HDAC5/MIR221/TBXA2R
GO:0060563	neuroepithelial cell differentiation	54	0.349134	1.34914	0.0677618	0.18864	0.135266	5689	tags=50%	list=30%	signal=35%	FAM20C/CEBPB/NOTCH1/MYO7A/TRIOBP/PDZD7/JAG1/BMP2/DLX3/TPRN/EMX1/MYCL/ESRP1/HES1/HES5/ATOH1/WHRN/USH1C/WNT11/SCRIB/FGF8/TMEM231/INSM1/SOX11/SOX4/LRTOMT/STRC
GO:0002090	regulation of receptor internalization	56	0.3489	1.35895	0.060241	0.176017	0.126215	4934	tags=43%	list=26%	signal=32%	LRPAP1/DLG4/FLOT1/ARRB2/CD63/ANKRD13D/SYK/VEGFA/NUMB/SDCBP/INSR/UBQLN2/LRRTM1/ARRB1/PICK1/WNT3A/ARF1/NECAB2/DRD4/APLN/GREM1/SCRIB/MIR199A2/SH3GL2
GO:0072132	mesenchyme morphogenesis	52	0.348678	1.33705	0.0731707	0.198483	0.142324	5575	tags=52%	list=29%	signal=37%	ENG/ACVRL1/ACTA2/MYC/NOTCH1/ACTA1/SNAI1/DCHS1/MSX1/BMP2/WNT3A/ISL1/FOXC2/FOXC1/HEYL/BMP7/WNT11/ACTC1/OSR1/TBX2/FGF8/HEY1/WNT5A/TWIST1/SOX9/GATA5/FOXF1
GO:0043030	regulation of macrophage activation	56	0.348628	1.35789	0.060241	0.176017	0.126215	1237	tags=20%	list=6%	signal=18%	VSIG4/GRN/THBS1/IL10/TLR4/SPHK1/IL4R/TLR6/LDLR/PLA2G4A/CEBPA
GO:0033692	cellular polysaccharide biosynthetic process	68	0.348537	1.4117	0.0426619	0.13844	0.0992699	3796	tags=34%	list=20%	signal=27%	GSK3A/NDST1/IRS2/PHKG2/NDST2/IRS1/AKT1/PPP1R3B/B3GNT9/AKT2/B3GNT8/INSR/B3GNT3/HAS3/HAS2/GYS1/PPP1CA/GYG1/GCK/EXT1/B4GALT5/HAS1/B3GALT1
GO:0048145	regulation of fibroblast proliferation	81	0.348327	1.45259	0.0220458	0.0831889	0.0596514	3106	tags=28%	list=16%	signal=24%	PPARG/CDKN1A/BAX/EREG/FOSL2/GAS6/DACH1/MYC/ZMIZ1/SPHK1/MED25/GSTP1/SIRT6/PML/FN1/CD74/PDGFA/JUN/TP53/SKI/S100A6/DAB2IP/PARP10
GO:0019233	sensory perception of pain	101	0.348149	1.49922	0.00958172	0.0471421	0.0338037	6385	tags=45%	list=33%	signal=30%	CCR2/PTGS2/COMT/EDNRB/PTAFR/IL10/PROK2/ARRB2/NTSR1/SLC9A1/CDK5/P2RX4/BACE1/NPFF/MAPK3/GRIN2D/CCL2/GRM1/TMEM120A/KCNK4/OPRL1/KCNA1/NR2F6/NDN/CACNB3/ASIC3/P2RY1/OXT/CCL3/TRPV1/CXCL12/ADRA2C/CHRNA4/CCK/ADCYAP1/HOXD1/KCND2/ZFHX2/NMU/UCHL1/TAC1/PENK/SMR3B/SCN3B/ALOXE3
GO:2001258	negative regulation of cation channel activity	50	0.347879	1.32344	0.0828283	0.213789	0.1533	6848	tags=56%	list=36%	signal=36%	DYSF/KCNE1/EPHB2/KCNE3/MMP9/GPR35/OPRL1/MTNR1B/CACNB3/CALM3/GSTM2/REM1/DRD4/MIR1-1/RRAD/GEM/GSTO1/SLC6A9/KCNE5/MIR26A1/CRHR1/EPO/FGF12/MIR212/CASQ2/TRDN/KCNE4/DRD3
GO:0045637	regulation of myeloid cell differentiation	229	0.347825	1.71161	3.58e-05	0.000887013	0.000636041	3397	tags=29%	list=18%	signal=24%	NFE2/CCR1/TRIB1/LILRB4/MIR223/CSF3R/HSPA1A/C1QC/HSPA1B/MAFB/LILRB3/ZFP36/SPI1/CEBPB/FES/FOS/LILRB1/THBS1/TFE3/MYC/FSTL3/TLR4/ATP6AP1/CD101/BGLAP/RARA/ZFP36L1/CD4/KMT2B/IRF7/MIR221/AGO1/TESC/MITF/KMT2D/TREM2/EIF6/CTNNBIP1/RASSF2/NFKBIA/TYROBP/MIR222/SIGLEC15/ANKRD54/JAG1/PRKCA/PTK2B/GPR137/PAF1/CD74/STAT3/SETD1A/JUN/NOTCH2/ROR2/CSF3/ESRRA/ACVR1B/GP1BA/HMGB2/TNF/PPARGC1B/HMGB3/PIAS3/DCSTAMP/ARNT
GO:0002824	positive regulation of adaptive immune response based on somatic recombination of immune receptors built from immunoglobulin superfamily domains	99	0.347729	1.50732	0.0116596	0.053767	0.0385542	1577	tags=22%	list=8%	signal=20%	MIR21/CCR2/SLC11A1/IL1B/HLX/NECTIN2/CD1D/FZD5/NLRP3/FCER1G/TNFSF13/ZP3/PVR/CD4/PLA2G4A/MAD2L2/CD1A/IL18/STAT6/IL1R1/TNFSF13B/SASH3
GO:1901800	positive regulation of proteasomal protein catabolic process	105	0.347683	1.51863	0.00796411	0.0420878	0.0301795	3144	tags=30%	list=16%	signal=25%	TRIB1/HSPA1A/HSPA1B/GSK3A/PLK3/CBFA2T3/GBA/RNF185/BAG6/SIRT2/BCAP31/RNF40/AKT1/CEBPA/CLU/PSMC4/SIRT6/PLK1/SGTA/DDA1/TREM2/DVL1/DAB2/UBQLN2/NKD2/HSPBP1/FZR1/RAD23A/TMEM259/DAB2IP/CDC20
GO:0034341	response to interferon-gamma	191	0.347607	1.6584	0.000103731	0.00186994	0.00134085	2269	tags=23%	list=12%	signal=20%	SOCS3/PPARG/FCGR1A/IFITM3/WAS/SLC11A1/LGALS9/SIRPA/ZYX/TRIM25/STXBP2/MRC1/IRF5/MEFV/PTAFR/CXCL16/RAB20/TRIM8/HCK/SLC26A6/TLR4/NR1H2/IFI30/ICAM1/CDC42EP2/RAB43/IRF7/IFNGR2/DAPK1/IFITM2/SOCS1/PRKCD/GAPDH/TLR2/PML/BST2/AIF1/CDC37/OAS3/IRF2/TRIM26/CCL2/OAS1
GO:0031641	regulation of myelination	46	0.347584	1.29987	0.10297	0.245958	0.176366	1532	tags=17%	list=8%	signal=16%	EGR2/TYMP/RARA/SIRT2/ITGAX/AKT1/TNFRSF1B/TG
GO:0006687	glycosphingolipid metabolic process	65	0.347071	1.39345	0.0484707	0.153627	0.110159	3907	tags=34%	list=20%	signal=27%	GM2A/BAX/NEU1/NAGA/GBA/ARSA/ST6GALNAC3/A3GALT2/CTSA/PRKCD/GLB1/GBA2/SMPD1/CLN6/GLTP/NEU4/B3GALT4/GLA/PSAP/B4GALT5/B3GALT1/ST6GALNAC4
GO:0001656	metanephros development	91	0.346805	1.47037	0.0108875	0.0515442	0.0369603	4663	tags=40%	list=24%	signal=30%	EGR1/FMN1/CTSH/MYC/LAMB2/BASP1/SOX17/PKD1/WNT9B/PAX8/PDGFA/HNF1B/SOX8/FOXJ1/UMOD/FOXC2/SIX2/IRX1/CITED1/HES1/KIF26B/WT1/FOXD1/OSR2/ID3/HES5/AKR1B1/BMP7/AQP2/OSR1/IRX3/NKX3-1/GREM1/FGF8/BMP4/ADIPOQ
GO:0009144	purine nucleoside triphosphate metabolic process	61	0.346641	1.36329	0.0650407	0.184561	0.132341	2968	tags=33%	list=16%	signal=28%	PKM/AMPD3/IMPDH1/NME4/COX5B/ALDOA/DGUOK/ENO1/TAZ/VPS9D1/GUK1/NUDT16/CYC1/SPHK2/TREM2/RHOQ/AK4/STAT3/NME3/FLCN
GO:0014902	myotube differentiation	109	0.346624	1.52705	0.00669451	0.0375109	0.0268976	5283	tags=43%	list=28%	signal=31%	PLD3/FLOT1/PTGFRN/NOTCH1/MMP14/IL4R/STAC3/HDAC4/HDAC5/SORT1/ACTA1/GPX1/EHD1/MIR200B/TMEM119/PLEKHO1/MAML1/RYR1/ANKRD2/BCL9/BIN3/MYOD1/WNT10B/SKI/CYP26B1/CAV3/BARX2/FER1L5/P2RX2/MYF5/TRIM72/SCGB3A1/NOS1/SMYD1/MIR1-1/MYF6/FLT3LG/DNER/DYRK1B/ADGRB1/KLHL41/CACNA1H/JAM2/BHLHA15/KLHL40/NKX2-5/MIR133B
GO:0050806	positive regulation of synaptic transmission	171	0.34647	1.61857	0.000327537	0.00435691	0.00312416	4088	tags=30%	list=21%	signal=24%	CCR2/SLC1A3/LILRB2/DLG4/GPER1/PTGS2/FLOT1/NCSTN/TSHZ3/AGER/ARRB2/NTSR1/CDK5/EPHB2/RGS14/KCTD13/NRGN/CRTC1/IGSF9B/CLSTN2/RETN/TYROBP/DVL1/ZDHHC3/GRIN2D/PTK2B/CCL2/NPTN/STX3/LRRTM1/ROR2/VAMP2/SQSTM1/SHANK3/GLUL/BAIAP2/UNC13B/TNF/CHRNA7/CACNG5/CACNB3/APP/SHANK1/SLC8A2/APOE/MPP2/SYT1/KISS1/OXT/RAB3B/DRD4
GO:0034103	regulation of tissue remodeling	89	0.34647	1.45289	0.0143025	0.0619773	0.0444415	4086	tags=35%	list=21%	signal=28%	VDR/PDK4/BAX/AGER/ATP6AP1/BGLAP/DEF8/CST3/CSF1R/ABR/PLEKHM1/SYK/IL18/CSK/SIGLEC15/PRKCA/TMEM119/SRC/GPR137/ADAM8/LEP/TP53/TMBIM1/GPNMB/PPARGC1B/MDK/DCSTAMP/IL20RA/UBASH3B/LTBP3/MC4R
GO:0050771	negative regulation of axonogenesis	69	0.346333	1.40437	0.0358816	0.119468	0.085666	6682	tags=45%	list=35%	signal=29%	SEMA4B/GDI1/SEMA4A/ARHGDIA/SEMA6B/CDK5/EPHB2/PTPRO/ARHGAP4/SEMA3B/SEMA3C/RTN4/WNT3A/SEMA4G/NGFR/EFNB3/SEMA3G/PLXNA3/RHOA/WNT5A/SEMA5B/LRP4/TRIM46/NTN1/FGF13/MAG/SYNGAP1/THY1/FSTL4/MT3/DCC
GO:0046890	regulation of lipid biosynthetic process	201	0.346201	1.66923	0.000191725	0.00293367	0.00210362	3155	tags=27%	list=16%	signal=23%	CES1/EGR1/TSPO/ADM/FPR2/IL1B/VDR/ABCD1/GPER1/PDK4/PTGS2/ACADVL/POR/TNFRSF1A/DGAT2/SLC27A1/SPHK1/NR1H2/ZP3/MID1IP1/SREBF1/SCARB1/IDH1/LDLR/AKT1/CTDNEP1/FASN/PRKCD/H6PD/SPHK2/EIF6/SNAI1/LPCAT3/FAM3A/NFYC/FGF19/WDTC1/MFSD2A/CD74/PDGFA/MIR182/IGFBP7/BMP2/CYP7A1/AVP/LEP/TM7SF2/DKKL1/MLXIPL/ORMDL2/PROX1/SIRT3/FGF1/TNF
GO:0035150	regulation of tube size	140	0.34605	1.5716	0.00166413	0.0137339	0.00984803	3346	tags=30%	list=17%	signal=25%	MIR21/ADM/HRH2/P2RY2/GPER1/PTGS2/DOCK4/EDNRB/ACTA2/PTAFR/P2RX1/HMOX1/ICAM1/PLOD3/HTR7/F2RL1/PPARD/SCPEP1/ECE1/TBXA2R/KCNMB4/AKT1/GPX1/KCNMB1/DOCK5/RGS2/SLC8A1/CHGA/ADORA2B/GRIP2/WNT9B/NPPC/ADRA2B/AVP/LEP/SERPINF2/UCN/ACE2/MTNR1B/SMTNL2/FOXC2/FOXC1
GO:1900024	regulation of substrate adhesion-dependent cell spreading	52	0.346021	1.32686	0.0772358	0.204979	0.146982	5613	tags=44%	list=29%	signal=31%	TRIOBP/UNC13D/P4HB/DOCK1/DNM2/MYADM/TACSTD2/DOCK5/RREB1/CORO1C/HAS2/MELTF/MDK/PREX1/FLNA/DMTN/S100A10/APOA1/RCC2/PDPN/CSPG5/LIMS2/RAC3
GO:0072078	nephron tubule morphogenesis	73	0.345962	1.41706	0.0179714	0.0730739	0.0523984	4659	tags=47%	list=24%	signal=35%	FMN1/MYC/VEGFA/TACSTD2/CTNNBIP1/DCHS1/PKD1/WNT9B/PAX8/LZTS2/HNF1B/PGF/BMP2/SOX8/FGF1/ADAMTS16/HOXD11/ILK/SIX2/IRX1/CITED1/HES1/KIF26B/WT1/FOXD1/WNT6/HES5/WNT11/OSR1/IRX3/WNT2B/GREM1/FGF8/BMP4
GO:0010517	regulation of phospholipase activity	71	0.345873	1.40917	0.031096	0.106988	0.0767165	1946	tags=18%	list=10%	signal=17%	LRP1/RASGRP4/GNA15/C5AR1/PTAFR/ANG/P2RY6/LPAR1/LPAR2/PLCB2/FLT1/FGFR3/RGS2
GO:0061333	renal tubule morphogenesis	77	0.345614	1.42938	0.0200806	0.0788915	0.0565699	4659	tags=45%	list=24%	signal=35%	FMN1/MYC/VEGFA/TACSTD2/CTNNBIP1/DCHS1/PKD1/WNT9B/PAX8/LZTS2/COL4A1/HNF1B/PGF/BMP2/SOX8/FGF1/ADAMTS16/HOXD11/ILK/SIX2/IRX1/CITED1/HES1/KIF26B/WT1/FOXD1/WNT6/HES5/WNT11/OSR1/IRX3/WNT2B/GREM1/FGF8/BMP4
GO:0009612	response to mechanical stimulus	204	0.345564	1.66735	0.000144803	0.00241818	0.00173398	3409	tags=29%	list=18%	signal=24%	PPARG/IL1B/LTBR/SLC1A3/FOSB/FOS/PTGS2/ENG/THBS1/TNFRSF1A/TLR7/TLR4/TLR5/BGLAP/KCNJ2/MYD88/BTG2/MMP14/TRPV4/CYBA/SLC9A1/HDAC4/JUP/BACE1/PIEZO1/RELA/AKT1/FOSL1/ACTA1/TNFRSF8/PDZD7/MAPK3/SCX/TLR8/RETN/NFKBIA/SLC8A1/GADD45A/PTK2B/NEUROG1/SRC/TMEM120A/PKD1/KCNK4/JUN/CLCN6/KCNA1/BAG3/SHANK3/MAP3K14/UCN/IHH/PSPH/CAV3/MDK/ABHD12/CACNB3/CHRNA9/ASIC3
GO:0007422	peripheral nervous system development	77	0.345427	1.42861	0.0203871	0.0792261	0.0568098	7215	tags=58%	list=38%	signal=37%	NRG1/EGR2/EDNRB/EGR3/CDK5/SIRT2/LAMB2/NDRG1/RELA/AKT1/AKT2/ARTN/POU3F1/ISL2/SOX8/NTF4/MED12/SKI/PRX/ISL1/ILK/CNTNAP1/GPC1/ONECUT2/HOXD10/RUNX1/FA2H/SOX10/NTRK3/ADGRB1/PMP22/NAB2/POU3F2/DAG1/ASIC2/NGF/NCMAP/HAND2/HOXD9/NTRK2/NFASC/NEUROG3/ETV1/GFRA3/BDNF
GO:1903532	positive regulation of secretion by cell	308	0.344906	1.75412	1.84e-06	9.9e-05	7.1e-05	3594	tags=29%	list=19%	signal=24%	MIR21/CD14/LRP1/IL1B/CD33/ITGAM/GPER1/WLS/FGR/FFAR4/GAB2/PTAFR/IL10/CLEC4E/ADAM9/RAB3D/TLR4/CHMP2A/ATP6AP1/FCER1G/ANG/IRS2/NR1H2/VAMP8/ZP3/NTSR1/NADK/IL4R/F2RL1/CDK5/CLEC5A/PPARD/C2CD2L/ATP13A2/PHPT1/P2RX4/UNC13D/SYK/HGS/HFE/ITSN1/ITGB2/CYP19A1/GAPDH/TLR2/GPR27/CLEC9A/SPHK2/TREM2/RETN/GRK2/RBP4/DOC2B/SDCBP/PARD6A/NMB/PTPN23/SRC/SDC1/ADORA2B/ADAM8/RAB7A/MIR182/ARRB1/AVP/LEP/RASL10B/GCK/RAB3A/UCN3/…
GO:0048146	positive regulation of fibroblast proliferation	49	0.344716	1.30149	0.0936864	0.232323	0.166589	2562	tags=27%	list=13%	signal=23%	CDKN1A/EREG/FOSL2/GAS6/MYC/ZMIZ1/SPHK1/SIRT6/PML/FN1/CD74/PDGFA/JUN
GO:0042476	odontogenesis	130	0.344713	1.55347	0.00303667	0.0214141	0.0153552	6024	tags=41%	list=31%	signal=28%	FAM20A/ADM/FAM20C/CSF3R/ROGDI/APCDD1/RELT/BAX/SLC24A4/NFIC/TCIRG1/BGLAP/BSG/HTRA1/NECTIN1/CTNNA1/CNNM4/SRC/SDC1/ALPL/MSX1/BMP2/NKX2-3/DLX3/FOXC1/SSUH2/OSR2/ID3/WNT6/NGFR/BMP7/OSR1/COL1A2/FGF8/BMP4/INHBA/DLX1/RHOA/AQP6/LRP4/TWIST1/AQP5/BCL2L11/STIM1/FST/KLK4/TBX1/GLI2/PITX2/DLX2/TP63/ANKRD11/LHX8
GO:0048167	regulation of synaptic plasticity	188	0.344704	1.6382	0.000316377	0.00424158	0.00304147	7345	tags=54%	list=38%	signal=34%	EGR2/HRH2/LILRB2/DLG4/PTGS2/NCSTN/TSHZ3/AGER/RARA/SRF/CDK5/EPHB2/RGS14/NCDN/NRGN/CRTC1/CLN3/KAT2A/RIN1/ANAPC2/KCNJ10/TYROBP/YWHAG/SYP/GRIN2D/JPH4/PTK2B/NPTN/STX3/LRRTM1/VAMP2/SORCS2/SQSTM1/RAB3A/SYT4/SHANK3/PICK1/BAIAP2/LZTS1/UNC13B/CDC20/CHRNA7/HRAS/ARF1/APP/GRIA1/SHANK1/SLC8A2/APOE/MPP2/NPAS4/SYNGR1/KCNB1/PPFIA3/BRSK1/SYNPO/NSMF/ADCY8/FAM107A/ADGRB1/SNAP25/ADCY1/RIMS3/RIMS1/NFATC4/YWHAH/SHANK2/…
GO:0030641	regulation of cellular pH	91	0.34461	1.46106	0.0111963	0.0524628	0.037619	2690	tags=29%	list=14%	signal=25%	SLC11A1/ROGDI/MAFG/GRN/ATP6V0A1/RAB20/SLC26A6/ATP6AP1/TCIRG1/TMEM175/ATP6V0D1/ATP6V0B/ATP6V0C/ATP6V1F/SLC9A1/SNAPIN/SLC4A2/CHP1/CLN3/MAPK3/TM9SF4/CLN6/RAB7A/RAB39A/AVP/SLAMF8
GO:0048144	fibroblast proliferation	82	0.344548	1.44158	0.0180562	0.0732787	0.0525452	3106	tags=28%	list=16%	signal=24%	PPARG/CDKN1A/BAX/EREG/FOSL2/GAS6/DACH1/MYC/ZMIZ1/SPHK1/MED25/GSTP1/SIRT6/PML/FN1/CD74/PDGFA/JUN/TP53/SKI/S100A6/DAB2IP/PARP10
GO:0045123	cellular extravasation	64	0.344494	1.37285	0.055336	0.167026	0.119768	3695	tags=38%	list=19%	signal=30%	CCR2/BST1/SIRPA/PTAFR/AGER/ICAM1/ABR/PIK3CD/ITGB2/RIPK3/FUT7/IL1R1/IL27RA/CCL2/SELPLG/ADAM8/LEP/CCL21/JAML/TNF/MDK/ELANE/ADD2/PECAM1
GO:0014013	regulation of gliogenesis	127	0.344261	1.55732	0.0032699	0.0225694	0.0161836	5600	tags=42%	list=29%	signal=30%	PPARG/EGR2/TSPO/LRP1/CCR2/IL1B/SPINT1/NOTCH1/SIRT2/P2RX4/LDLR/MIR221/RELA/TLR2/TNFRSF1B/TREM2/MIR222/MBD1/TERT/PRMT5/BMP2/TIAM1/SOX8/NKX6-1/EMX1/SKI/NKX6-2/TNF/MDK/TTBK1/PITX3/GPR37L1/HES1/OLIG2/HES5/F2/CCL3/CHRM1/GJC2/MIR125B1/ATP1B2/SOX10/DLX1/NTRK3/MIR181C/NKX2-2/TENM4/SOX11/ETV5/TP73/ADCYAP1/MAG/RNF112
GO:0007585	respiratory gaseous exchange by respiratory system	66	0.344241	1.38081	0.0323232	0.109851	0.0787696	684	tags=14%	list=4%	signal=13%	MAFB/CSF2RB/GAA/TSHZ3/DACH1/NDST1/HNMT/NTSR1/COX5B
GO:0022408	negative regulation of cell-cell adhesion	184	0.344201	1.62877	0.000600759	0.00678879	0.00486797	4975	tags=41%	list=26%	signal=31%	VSIG4/MIR21/IL1RN/HLX/BCL6/LGALS9/LILRB2/LGALS9C/CEBPB/DUSP3/LILRB1/JAK3/KLF4/IL10/LOXL3/NOTCH1/TRPV4/IL4R/ZBTB7B/MIR221/CLEC4G/SOCS6/AKT1/HFE/MIR27A/SH2B3/SOCS1/PRKCD/PPM1F/VEGFA/PTPN6/MAD2L2/MYADM/TNFAIP8L2/MIRLET7E/MAPK7/MIR222/JAG1/SPINT2/TNFRSF14/MAD1L1/NFKBID/CD74/BMP2/CCL21/FOXJ1/PLG/GPNMB/IHH/ZNF703/MDK/CCM2L/ASS1/SDC4/ADAMTS18/FXYD5/IDO1/FCGR2B/B4GALNT2/NOTCH4/UBASH3B/MIR125A/APOA1/SCRIB…
GO:1903038	negative regulation of leukocyte cell-cell adhesion	131	0.34412	1.55336	0.00205666	0.0160615	0.0115171	2063	tags=22%	list=11%	signal=20%	VSIG4/MIR21/HLX/BCL6/LGALS9/LILRB2/LGALS9C/CEBPB/DUSP3/LILRB1/JAK3/KLF4/IL10/LOXL3/IL4R/ZBTB7B/MIR221/CLEC4G/SOCS6/AKT1/HFE/MIR27A/SOCS1/PTPN6/TNFAIP8L2/MIRLET7E/MIR222/TNFRSF14/MAD1L1
GO:0007009	plasma membrane organization	110	0.343963	1.51341	0.00446162	0.0277115	0.0198708	3319	tags=27%	list=17%	signal=23%	DYSF/S100A9/ABCD1/FLOT1/PLSCR3/SNX33/ABCA7/NDRG1/PACSIN2/PLEKHM2/AKT1/CLU/CLN3/PRKCD/EPB41L3/DNM2/XKR8/AKT2/PLSCR1/BIN3/ASAP1/MICALL1/RAB3A/BAIAP2/CAV3/GSN/PRX/FER1L5/COL5A1/PSAP
GO:0051047	positive regulation of secretion	335	0.343553	1.75828	8e-07	5.38e-05	3.86e-05	3594	tags=28%	list=19%	signal=23%	MIR21/CD14/LRP1/IL1B/CD33/P2RY2/ITGAM/GPER1/WLS/S100A8/FGR/FFAR4/GAB2/EDNRB/PTAFR/IL10/CLEC4E/ADAM9/RAB3D/TLR4/CHMP2A/ATP6AP1/FCER1G/ANG/IRS2/NR1H2/VAMP8/CYBA/ZP3/NTSR1/NADK/IL4R/F2RL1/CDK5/CLEC5A/PPARD/C2CD2L/ATP13A2/PHPT1/P2RX4/UNC13D/SYK/PRL/HGS/HFE/ITSN1/ITGB2/CYP19A1/GAPDH/TLR2/GPR27/CLEC9A/SPHK2/TREM2/RETN/GRK2/RBP4/DOC2B/SDCBP/PARD6A/NMB/PTPN23/SRC/SDC1/ADORA2B/ADAM8/RAB7A/MIR182/OPRL1/ARR…
GO:0008217	regulation of blood pressure	182	0.343512	1.62327	0.000404343	0.0050809	0.00364331	3176	tags=27%	list=17%	signal=23%	PPARG/CES1/ADM/ANPEP/GSK3A/PTGS2/AGTRAP/KCNK6/ACVRL1/EDNRB/GAS6/ACTA2/PTAFR/SGK1/P2RX1/HMOX1/CYBA/NTSR1/NAMPT/F2RL1/PLCB3/SCPEP1/P2RX4/NISCH/RNPEP/ECE1/KLK1/TBXA2R/PCSK5/PTPRO/RENBP/GNB3/CTSZ/NPFF/FFAR3/CHGA/GRIP2/OPRL1/ADRA2B/AVP/LEP/RASL10B/ADM2/GUCA2B/CYP4F12/SERPINF2/UCN/ACE2/ADAMTS16/CORO2B
GO:0008360	regulation of cell shape	150	0.343263	1.58159	0.00127334	0.0114826	0.00823373	3877	tags=34%	list=20%	signal=27%	MIR21/PLXND1/PLXNB2/FES/FGR/SYNE3/HCK/CYFIP1/ARAP1/SEMA4A/FGD2/ICAM1/CDC42EP1/ALDOA/CDC42EP2/PLXNA2/CSF1R/CDC42EP3/MARK2/LST1/LPAR1/ITGB2/FMNL1/EPB41L3/VEGFA/FGD3/RHOG/FGD4/PARVB/PTK2B/PLEKHO1/CCL2/RHOQ/FN1/PLXNB1/RHOU/ITGA7/SHROOM3/CCL24/TAOK2/BAIAP2/RND2/PLXNB3/S100A13/CDC42EP4/RHOBTB2/RAC2/P2RY1/F2/CORO1A/DMTN
GO:0006066	alcohol metabolic process	372	0.34319	1.77156	1.23e-07	1.29e-05	9.27e-06	2092	tags=21%	list=11%	signal=19%	DYSF/CYP1B1/CES1/CYP27A1/PLB1/IL1B/VDR/GDPD3/GPER1/ALDH3B1/ABCA1/ACADVL/ACSS2/RXRA/IMPA2/PNPLA2/SULT1A2/INPPL1/POR/PTAFR/DGAT2/G6PD/FDXR/SULT1A1/CYB5R3/SULT1B1/GBA/SPHK1/ITPK1/NTSR1/ALDH2/AKR1A1/SREBF1/PPARD/PLCB3/SPR/DGAT1/PCBD1/SCARB1/TKFC/PCK2/APOBR/ITPKC/IDH1/LDLR/CAT/DPAGT1/P2RY6/CH25H/PLA2G4A/NPC2/CEBPA/GALK1/FASN/STARD3/TPI1/DPM2/PLCB2/GNB3/H6PD/SPHK2/GBA2/GK/CLN8/SNX17/PLCD3/IDH3B/SMPD1/I…
GO:0042632	cholesterol homeostasis	97	0.343045	1.47732	0.0143994	0.0621885	0.0445929	4389	tags=36%	list=23%	signal=28%	CES1/VDR/LAMTOR1/ABCA1/DGAT2/NR1H2/PLSCR3/SCARB1/LDLR/NPC2/IL18/LCAT/EHD1/COMMD9/APOA2/MIR182/CYP7A1/SOAT2/CAV3/RALY/GPIHBP1/SREBF2/LRP5/NFE2L1/FGFR4/NR1H3/APOA5/APOE/MIR128-2/APOC3/HNF4A/APOA4/LPL/LIPG/APOA1
GO:1902905	positive regulation of supramolecular fiber organization	199	0.34292	1.64395	0.000272239	0.0037771	0.00270841	4564	tags=38%	list=24%	signal=29%	FMN1/SH3PXD2B/HSPA1A/WAS/HSPA1B/FES/PYCARD/COLGALT1/WASF1/ARHGEF10L/HCK/CYFIP1/FHOD1/TRPV4/ICAM1/CDC42EP1/GMFG/F2RL1/CDC42EP2/PXN/VASP/LIMK1/CDC42EP3/LPAR1/CORO1B/CLU/ARPC1B/PPM1F/GPX1/WASF2/ARPIN/KATNB1/CFL1/DCTN1/PFN1/MAGEL2/GRB2/PTK2B/PSRC1/ID1/CCL24/CSF3/PDXP/CCL21/ARL2/PROX1/PICK1/SERPINF2/BAIAP2/CAV3/MLST8/MYO1C/GSN/ARF1/TRIM27/APP/PFN3/CDC42EP4/SDC4/CCL26/SPIRE2/CORO1A/FLNA/APOE/PAK1/WNT11…
GO:0002043	blood vessel endothelial cell proliferation involved in sprouting angiogenesis	48	0.342884	1.2941	0.0943775	0.233426	0.16738	1885	tags=17%	list=10%	signal=15%	MIR21/ACVRL1/THBS1/HMOX1/MIR24-2/MIR27A/VEGFA/MIR222
GO:1903078	positive regulation of protein localization to plasma membrane	61	0.342813	1.34823	0.0670732	0.187582	0.134508	3200	tags=31%	list=17%	signal=26%	MIR223/LRP1/GPER1/STAC3/EPHB2/AKT1/CLN3/ZDHHC5/RHOG/ITGA3/TREM2/CLIP3/STX3/NKD2/SQSTM1/PPP1R9B/TNF/WNT3A/ZDHHC8
GO:0035296	regulation of tube diameter	139	0.342361	1.55063	0.00155547	0.0131772	0.00944888	3346	tags=29%	list=17%	signal=25%	MIR21/ADM/HRH2/P2RY2/GPER1/PTGS2/DOCK4/EDNRB/ACTA2/PTAFR/P2RX1/HMOX1/ICAM1/PLOD3/HTR7/F2RL1/PPARD/SCPEP1/ECE1/TBXA2R/KCNMB4/AKT1/GPX1/KCNMB1/DOCK5/RGS2/SLC8A1/CHGA/ADORA2B/GRIP2/NPPC/ADRA2B/AVP/LEP/SERPINF2/UCN/ACE2/MTNR1B/SMTNL2/FOXC2/FOXC1
GO:0097746	regulation of blood vessel diameter	139	0.342361	1.55063	0.00155547	0.0131772	0.00944888	3346	tags=29%	list=17%	signal=25%	MIR21/ADM/HRH2/P2RY2/GPER1/PTGS2/DOCK4/EDNRB/ACTA2/PTAFR/P2RX1/HMOX1/ICAM1/PLOD3/HTR7/F2RL1/PPARD/SCPEP1/ECE1/TBXA2R/KCNMB4/AKT1/GPX1/KCNMB1/DOCK5/RGS2/SLC8A1/CHGA/ADORA2B/GRIP2/NPPC/ADRA2B/AVP/LEP/SERPINF2/UCN/ACE2/MTNR1B/SMTNL2/FOXC2/FOXC1
GO:1903573	negative regulation of response to endoplasmic reticulum stress	49	0.342318	1.29243	0.0997963	0.24114	0.172912	3819	tags=37%	list=20%	signal=29%	HSPA1A/ALOX5/GRINA/PPP1R15A/NR1H2/SYVN1/OS9/ATF6B/CLU/SGTA/LPCAT3/MAGEA3/HYOU1/CREB3L1/UBE2J1/WFS1/NR1H3/HSPA5
GO:0001819	positive regulation of cytokine production	430	0.342292	1.79109	2.66e-08	3.84e-06	2.75e-06	2147	tags=24%	list=11%	signal=22%	CYP1B1/SIGLEC16/EGR1/MIR21/CD14/LILRA5/CCR2/HSPA1A/HSPA1B/SLC11A1/BCL3/IL1B/LGALS9/FFAR2/LILRB2/C3AR1/NLRP12/NOD2/NFAM1/C5AR1/CEBPB/FZD5/NLRC4/FCN1/LILRA2/DDX41/LILRB1/PYCARD/PTGS2/FGR/IL17RA/FLOT1/EREG/THBS1/FURIN/IL6R/IRF5/PTAFR/IL10/CD36/SULF2/CLEC4E/TLR7/POU2F2/NLRP3/AGPAT1/POLR2E/AGER/TLR4/FCER1G/TLR5/RARA/MYD88/SPHK1/AGPAT2/TRPV4/CYBA/ZP3/GPSM3/NFKB2/CARD9/F2RL1/CLEC5A/LY96/TKFC/NLRX1/CD4/T…
GO:0043507	positive regulation of JUN kinase activity	71	0.341826	1.39269	0.0347187	0.116384	0.0834544	3487	tags=34%	list=18%	signal=28%	SASH1/MAP3K6/FZD5/MAP3K11/AGER/MAP2K7/FGD2/TLR6/SYK/DVL3/MAP3K12/PKN1/MAPK8IP3/DBNL/PTK2B/DAXX/MLKL/FZD8/ROR2/TIAM1/DAB2IP/TNF/FZD10/MAP3K10
GO:0051341	regulation of oxidoreductase activity	113	0.341475	1.51149	0.00504666	0.0302167	0.0216672	4153	tags=33%	list=22%	signal=26%	HP/MIR21/IL1B/NOD2/VDR/BCKDK/PDK4/POR/CYBA/SPR/SCARB1/AKT1/NOSIP/RIPK3/DNM2/SPHK2/PTK2B/TERT/PDK2/CCS/CYGB/LEP/SLAMF8/SZT2/CAV3/SIRT3/TNF/COX17/GNAI2/GLA/ECSIT/CALM3/APOE/TACO1/DDAH2/NOS1AP/AOC3
GO:0043647	inositol phosphate metabolic process	70	0.341474	1.38812	0.0249838	0.0912669	0.0654438	2301	tags=21%	list=12%	signal=19%	GPER1/IMPA2/INPPL1/PTAFR/ITPK1/NTSR1/PLCB3/ITPKC/P2RY6/PLCB2/PLCD3/ISYNA1/MIOX/PTK2B/INPP5A
GO:1901216	positive regulation of neuron death	96	0.341471	1.47128	0.0179592	0.0730708	0.0523962	4134	tags=35%	list=22%	signal=28%	EGR1/ITGAM/FOS/GSK3A/BAX/GRN/MAP3K11/TLR4/C1QA/CDK5/HDAC4/TLR6/BACE1/ZNF746/CLU/ITGB2/CTSZ/TYROBP/UBE2M/DAXX/ELK1/JUN/CDC34/TP53/NQO2/GRIK5/TNF/PITX3/BAD/CASP9/FCGR2B/CCL3/FOXO3/MYBL2
GO:0048864	stem cell development	83	0.341388	1.42742	0.0239677	0.0882542	0.0632836	5897	tags=48%	list=31%	signal=33%	NRG1/SEMA4B/EDNRB/SEMA4A/SEMA6B/MAPK3/CFL1/JAG1/SEMA3B/SEMA3C/EFNB1/FN1/CORO1C/GBX2/NRP2/NRTN/SOX8/ISL1/FOXC2/FOXC1/TCOF1/HES1/SEMA4G/BMP7/PEF1/SEMA3G/BMP4/SOX10/EDN3/CYP26C1/SEMA5B/SOX11/ERBB4/TWIST1/SOX9/KBTBD8/ALDH1A2/ALX1/TBX1/PITX2
GO:0002821	positive regulation of adaptive immune response	104	0.341172	1.4827	0.00928473	0.0462141	0.0331383	1577	tags=22%	list=8%	signal=20%	MIR21/CCR2/SLC11A1/IL1B/HLX/NECTIN2/CD1D/FZD5/PYCARD/NLRP3/FCER1G/TNFSF13/ZP3/PVR/CD4/PLA2G4A/MAD2L2/CD1A/IL18/STAT6/IL1R1/TNFSF13B/SASH3
GO:0007613	memory	117	0.341068	1.50618	0.00432501	0.027416	0.0196589	7291	tags=53%	list=38%	signal=33%	HRH2/CEBPB/PTGS2/COMT/SGK1/CIC/SRF/ABCA7/RGS14/KMT2B/LDLR/CRTC1/ITGA5/KAT2A/RIN1/ITGA3/INSR/KCNK4/CTNS/SYT4/SHANK3/NTF4/NQO2/PTCHD1/CHRNA7/MDK/GRIA1/SHANK1/SLC8A2/APOE/OXT/NPAS4/LRRN4/PAK5/ADCY8/ADCY1/ASIC1/NFATC4/CCK/PPP1R1B/LMX1A/SLC17A7/SLC2A4/FGF13/PLCB1/ARC/TH/MAPT/TAC1/NGF/YTHDF1/RASGRF1/DRD1/JPH3/DBH/PRNP/RELN/CUX2/BDNF/GIP/GRIN2A/PTN
GO:0031424	keratinization	209	0.341048	1.65402	0.000122448	0.00211001	0.001513	9372	tags=61%	list=49%	signal=31%	ST14/DSC2/FURIN/CAPN1/CSTA/CAPNS1/JUP/SHARPIN/LCE1F/KRT38/TMEM79/LCE1C/PRSS8/LCE1A/KRT79/KRTAP10-1/KRT86/FLG/LCE1D/KRTAP12-1/CYP26B1/KRTAP9-3/KRTAP8-1/PKP1/KRT23/KRTAP10-12/KRTAP2-1/KRT82/KRTAP19-3/TGM1/KRT34/KRTAP2-3/TGM3/LIPM/LCE4A/IVL/KRTAP2-4/CELA2A/KRTAP6-1/KRTAP19-6/LCE2C/KRTAP13-1/LCE3B/PKP3/LCE3C/KRT17/KRT4/KLK14/CNFN/KRT15/KRT80/SPRR3/KRTAP6-2/LCE1E/SPRR2G/CDH3/LIPK/KRT16/SFN/KRT7/KRTAP1…
GO:1903670	regulation of sprouting angiogenesis	127	0.340797	1.54165	0.0040925	0.0265608	0.0190457	1885	tags=18%	list=10%	signal=16%	MIR21/ALOX5/PTGS2/THBS1/KLF4/IL10/PKM/NOTCH1/HMOX1/EPN1/E2F2/MIR24-2/HDAC7/HDAC5/MIR221/TBXA2R/ITGA5/MIR27A/VEGFA/MIRLET7F2/JMJD8/MIR296/MIR222
GO:0045580	regulation of T cell differentiation	148	0.340741	1.56984	0.0012966	0.0116149	0.00832857	1577	tags=19%	list=8%	signal=17%	MIR21/CR1/LILRB4/CCR2/IL1B/HLX/BCL6/LGALS9/LILRB2/SLC46A2/VNN1/JAK3/ZMIZ1/NLRP3/LOXL3/EGR3/RARA/PIK3R6/IL4R/AP3D1/ZBTB7B/PNP/SYK/SOCS1/KAT2A/CLPTM1/IL18/SASH3
GO:0045926	negative regulation of growth	249	0.340279	1.69288	2.88e-05	0.000762163	0.000546517	5581	tags=41%	list=29%	signal=29%	PPARG/HSPA1A/HSPA1B/BCL6/CDA/CDKN1A/FBP1/GSK3A/ACVRL1/SEMA4B/G6PD/SEMA4A/NOTCH1/SEMA6B/CDK5/PPARD/ADAM15/ALOX15B/ENO1/ST20/APBB2/MT1F/ARHGAP4/SPHK2/SOX17/PML/PPP2R1A/RBP4/BST2/CTDP1/MIR200B/FGFR3/RGS2/HYAL2/RAI1/SEMA3B/SEMA3C/PSRC1/SMARCA4/NDUFA13/MSX1/NOTCH2/PI16/PTK6/OSGIN1/TP53/RTN4/GNG4/PHB/PPP1R9B/FLCN/CDKN2D/ACVR1B/CAV3/WWC3/WNT3A/MYOZ1/DCSTAMP/GDF2/WWC2/CCDC85B/TNK1/NAIF1/SEMA4G/DACT3/STK3…
GO:0007162	negative regulation of cell adhesion	288	0.340168	1.72579	5.72e-06	0.000228825	0.000164081	2063	tags=21%	list=11%	signal=19%	CYP1B1/VSIG4/MIR21/LRP1/IL1RN/HLX/BCL6/LGALS9/LILRB2/LGALS9C/CEBPB/PLXND1/PLXNB2/DUSP3/TGFBI/LILRB1/ACVRL1/THBS1/JAK3/KLF4/LGALS1/IL10/LOXL3/NOTCH1/MMP14/TRPV4/ARHGDIA/IL4R/ZBTB7B/PLXNA2/ADAM15/CLDN7/DUSP1/MIR221/CLEC4G/SOCS6/AKT1/HFE/MIR27A/SPOCK1/SH2B3/SOCS1/PRKCD/PPM1F/VEGFA/PTPN6/MAD2L2/PTPRO/MYADM/MUC1/TNFAIP8L2/TACSTD2/MIRLET7E/MEN1/MAPK7/MIR222/JAG1/SPINT2/TNFRSF14/MAD1L1
GO:0060760	positive regulation of response to cytokine stimulus	52	0.339894	1.30336	0.097561	0.237805	0.17052	1666	tags=25%	list=9%	signal=23%	HSPA1A/HSPA1B/GAS6/AGPAT1/TLR4/AGPAT2/IRF7/IKBKE/MAVS/TLR2/IL1R1/CD300LF/TREM2
GO:0042063	gliogenesis	306	0.33962	1.72437	2.53e-06	0.000126306	9.06e-05	3865	tags=31%	list=20%	signal=25%	PPARG/NRG1/S100A9/EGR2/TSPO/FPR2/LRP1/CCR2/IL1B/C5AR1/SPINT1/APCDD1/MBOAT7/S100A8/GRN/NCSTN/ZMIZ1/AGER/TLR4/NOTCH1/C1QA/MMP14/CDK5/CSF1R/SIRT2/GSTP1/P2RX4/LAMB2/NDRG1/LDLR/CNP/MIR221/ERCC2/RELA/LPAR1/AKT1/CLU/HDAC10/TLR2/TNFRSF1B/NRROS/MAPK3/TREM2/KCNJ10/GCM2/CSK/AKT2/MIR222/PTK2B/MBD1/TERT/CCL2/FOXG1/PRMT5/HDAC11/STAT3/BMP2/ROR2/DISC1/RTN4/VIM/POU3F1/TIAM1/OLIG1/SOX8/PICK1/NKX6-1/EMX1/MED12/SKI/…
GO:0006094	gluconeogenesis	89	0.33962	1.42417	0.0195348	0.0775181	0.0555852	4270	tags=38%	list=22%	signal=30%	FBP1/PGAM1/DGAT2/G6PC3/SLC25A1/ALDOA/PCK2/ENO1/PC/KAT2A/GAPDH/SLC25A11/TPI1/CRTC2/SOGA1/RBP4/FAM3A/PGP/SIRT7/PDK2/PGAM2/LEP/GCK/ENO3/PGK1/GPD1/GNMT/EP300/SDS/SESN2/MDH2/G6PC2/GAPDHS/MAEA
GO:0005977	glycogen metabolic process	68	0.339305	1.3743	0.0597264	0.174833	0.125366	5982	tags=50%	list=31%	signal=34%	PYGL/GSK3A/GAA/IRS2/PHKG2/IRS1/AKT1/STK40/PPP1R3B/AKT2/PHLDA2/INSR/GYS1/PPP1CA/GYG1/GCK/KHK/PPP1R1A/STBD1/GNMT/POMC/PPP1R3D/PHKG1/NHLRC1/PCDH12/PYGM/PHKA1/PPP1R3F/GYG2/INS/PPP1R3A/PHKA2/GCGR/PYGB
GO:0072401	signal transduction involved in DNA integrity checkpoint	70	0.339217	1.37895	0.0261665	0.0938647	0.0673067	2714	tags=26%	list=14%	signal=22%	MIR21/ZNF385A/CDKN1A/BAX/PLK3/E2F4/BTG2/CARM1/ARID3A/CNOT3/PLK1/MUC1/PML/PLAGL1/GADD45A/PIDD1/FZR1/TP53
GO:0072422	signal transduction involved in DNA damage checkpoint	70	0.339217	1.37895	0.0261665	0.0938647	0.0673067	2714	tags=26%	list=14%	signal=22%	MIR21/ZNF385A/CDKN1A/BAX/PLK3/E2F4/BTG2/CARM1/ARID3A/CNOT3/PLK1/MUC1/PML/PLAGL1/GADD45A/PIDD1/FZR1/TP53
GO:0019216	regulation of lipid metabolic process	419	0.33905	1.77666	2.46e-08	3.66e-06	2.62e-06	3214	tags=27%	list=17%	signal=23%	SOCS3/PPARG/CES1/EGR1/TSPO/ADM/FPR2/ACSL1/IL1B/SMARCD3/NOD2/VDR/ABCD1/RGL1/GPER1/PDK4/PTGS2/LAMTOR1/ABCA1/ACADVL/FGR/RXRA/PNPLA2/POR/TNFRSF1A/KLF4/DGAT2/CD36/NCOR2/SLC27A1/PIK3R6/IRS2/SPHK1/NR1H2/LGALS12/ZP3/MID1IP1/SREBF1/PPARD/G0S2/SCARB1/CARM1/IDH1/LDLR/TAZ/DGKZ/SOCS6/IRS1/ALAS1/AKT1/CTDNEP1/CISH/NPC2/BSCL2/MIR27A/FASN/SOCS1/PIK3R2/PRKCD/GNB3/FADS1/H6PD/SPHK2/EIF6/PLIN2/PIK3R5/SNAI1/VAV2/LPCAT…
GO:0051147	regulation of muscle cell differentiation	173	0.338937	1.5877	0.00101772	0.00980323	0.0070295	5283	tags=38%	list=28%	signal=28%	NRG1/MIR21/SMARCD3/GPER1/GSK3A/ENG/FLOT1/EREG/G6PD/ARRB2/NOTCH1/MMP14/IL4R/SRF/HDAC4/HDAC5/MIR221/CAMK1/KAT2A/TARBP2/CTDP1/EHD1/MIR222/MIR200B/RGS2/MESP1/CTNNA1/TMEM119/MAML1/ANKRD2/MSX1/BMP2/PI16/MYOD1/PROX1/PTBP1/OLFM2/CYP26B1/CAV3/FZD7/WNT3A/MEF2A/PRDM6/TCF3/BOC/MYF5/TRIM72/SCGB3A1/SOD2/PAK1/SMYD1/NFATC1/MIR1-1/MYF6/MIR125B1/FLT3LG/GREM1/MAPK11/BMP4/MIR199A2/ADGRB1/PIN1/MIR26A1/BHLHA15/NKX2-5/…
GO:1900076	regulation of cellular response to insulin stimulus	73	0.338873	1.38803	0.0244226	0.0895323	0.0642	1779	tags=21%	list=9%	signal=19%	SOCS3/IL1B/GSK3A/BGLAP/GRB10/ZBTB7B/PTPRE/RELA/ECHDC3/IRS1/TSC2/SOCS1/PRKCD/FUT7/FFAR3
GO:0030100	regulation of endocytosis	205	0.338596	1.63574	0.000246681	0.00350909	0.00251623	3192	tags=28%	list=17%	signal=23%	PPARG/CD14/LRP1/CD151/LRPAP1/DLG4/LILRB1/FLOT1/VPS28/CD36/ARRB2/EHD4/SPHK1/NR1H2/SH3GL1/SNX33/CD63/F2RL1/NEDD4L/ABCA7/ANKRD13D/PACSIN2/RAB5C/SYK/HFE/CLU/TSC2/MIR27A/ITSN1/CLN3/VEGFA/RAB31/DNM2/AP2A1/TNK2/RAB5B/TREM2/SNX17/NUMB/SDCBP/AP2S1/INSR/SRC/CLIP3/DAB2/UBQLN2/LRRTM1/ARRB1/HIP1/CCL21/UNC119/SYT4/SNX12/PICK1/CAV3/DNM1/WNT3A
GO:0007611	learning or memory	252	0.338587	1.68509	2.73e-05	0.000734008	0.000526328	7044	tags=52%	list=37%	signal=33%	EGR2/HRH2/LILRB2/DLG4/CEBPB/GM2A/ZNF385A/FOS/PTGS2/COMT/NCSTN/SGK1/AGER/BTG2/MAN2B1/NTSR1/CIC/SRF/CDK5/EPHB2/ABCA7/RGS14/KMT2B/LDLR/NRGN/IFT20/CRTC1/ITGA5/CLN3/KAT2A/FOSL1/TLR2/RIN1/ADCY3/ITGA3/AAAS/INSR/JPH4/NEUROG1/EIF4A3/KCNK4/NPTN/JUN/OPRL1/PDE1B/CTNS/SYT4/SHANK3/PPP1R9B/NTF4/NQO2/UCN/PTCHD1/CHRNA7/MDK/TTBK1/APP/SLC12A5/NLGN4Y/GRIA1/GALR2/SHANK1/SLC8A2/EP300/CRHBP/TBR1/APOE/TACO1/OXT/PRKCG/NP…
GO:0006977	DNA damage response signal transduction by p53 class mediator resulting in cell cycle arrest	56	0.338438	1.3182	0.0803213	0.209431	0.150175	2714	tags=27%	list=14%	signal=23%	ZNF385A/CDKN1A/BAX/PLK3/E2F4/BTG2/CARM1/ARID3A/CNOT3/MUC1/PML/PLAGL1/GADD45A/PIDD1/TP53
GO:0046434	organophosphate catabolic process	141	0.338429	1.53986	0.00359797	0.0242238	0.0173699	2312	tags=20%	list=12%	signal=18%	PLBD1/ABCD1/GDPD3/PLA2G15/PLBD2/PNPLA6/IMPA2/PLA2G7/SMPDL3A/AMPD3/NTSR1/ABHD16A/SCARB1/PNP/IDH1/LDLR/CNP/PLA2G4A/DNPH1/PRKCD/GPX1/UPP1/NUDT16/SMPD1/APOA2/NUDT17/INPP5A/PDE4A
GO:0010827	regulation of glucose transmembrane transport	77	0.338088	1.39825	0.0249857	0.0912669	0.0654438	3440	tags=31%	list=18%	signal=26%	MIR223/IL1B/GSK3A/FFAR4/CLTCL1/IRS2/GRB10/HK2/IRS1/AKT1/SIRT6/AKT2/INSR/ASPSCR1/TERT/FGF19/CLIP3/RHOQ/LEP/TNF/MEF2A/PEA15/RTN2/GH1
GO:0002431	Fc receptor mediated stimulatory signaling pathway	86	0.33797	1.4222	0.0177006	0.0723405	0.0518725	2148	tags=29%	list=11%	signal=26%	FCGR1A/WAS/FCGR2A/FGR/PLD2/HCK/CYFIP1/FCER1G/SYK/ELMO2/LIMK1/DOCK1/WIPF2/PIK3R2/ARPC1B/PRKCD/WASF2/MAPK3/CSK/IGKC/VAV2/PLSCR1/GRB2/SRC/IGHG1
GO:0017157	regulation of exocytosis	213	0.337951	1.64638	6.7e-05	0.00137538	0.000986229	4107	tags=31%	list=21%	signal=25%	CCR2/LGALS9/PRAM1/FES/ITGAM/FGR/STXBP2/GAB2/PTAFR/P2RX1/RAB3D/CHMP2A/ATP6AP1/FCER1G/NOTCH1/HMOX1/VAMP8/ZP3/NAPA/IL4R/F2RL1/CDK5/MICAL1/ATP13A2/UNC13D/ABR/BACE1/SYK/HGS/SNAPIN/GIT1/ITGB2/SPHK2/DOC2B/SDCBP/DVL1/SYP/TRPV6/SDC1/ADORA2B/ADGRE2/VPS18/RAB7A/VAMP2/SYN1/CPLX1/RAB3A/SYT4/GRIK5/UNC13B/CPLX3/GNAI2/DOC2A/ARF1/LAMP1/CDK5R2/SYT3/VPS4A/CALM3/SDC4/FCGR2B/RAC2/P2RY1/SYT1/PRKCG/RAB3B/RAPGEF4
GO:0010632	regulation of epithelial cell migration	276	0.337871	1.69674	1.16e-05	0.000376211	0.000269766	3349	tags=27%	list=17%	signal=23%	PPARG/MIR21/SASH1/HBEGF/RIN2/PTGS2/ACVRL1/GRN/THBS1/CTSH/KLF4/ADAM9/SEMA4A/INSL3/NOTCH1/RRAS/HMOX1/MIR24-2/SCARB1/JUP/SH3BP1/P2RX4/ADGRA2/HDAC7/HDAC5/HSPB1/MIR221/VASH1/TBXA2R/AKT1/DOCK1/MMP9/ATOH8/MIR27A/ZNF580/PPM1F/VEGFA/ARSB/MIRLET7F2/ITGA3/IQSEC1/TACSTD2/DOCK5/MIR296/PFN1/MIR222/MIR200B/EMC10/PTPN23/GADD45A/PRKCA/PTK2B/RREB1/SRC/CORO1C/CSNK2B/MEOX2/JUN/NRP2/MAP2K3/STAT5A/HAS2/MIR150/PRKD2/RT…
GO:0007612	learning	140	0.33783	1.53427	0.00309846	0.02173	0.0155817	6909	tags=57%	list=36%	signal=37%	HRH2/DLG4/FOS/PTGS2/COMT/BTG2/NTSR1/CIC/SRF/CDK5/EPHB2/RGS14/NRGN/IFT20/CLN3/FOSL1/TLR2/RIN1/ADCY3/AAAS/INSR/JPH4/EIF4A3/NPTN/JUN/OPRL1/PDE1B/CTNS/SHANK3/PPP1R9B/UCN/APP/SLC12A5/NLGN4Y/SHANK1/SLC8A2/TBR1/TACO1/NPAS4/NRXN2/LRRN4/MAPK8IP2/BRSK1/SYNPO/ARF4/DEAF1/PAK5/SNAP25/FOXP2/C1QL1/ASIC1/CCK/RIC8A/PPP1R1B/PPT1/SHANK2/EN1/FGF13/ARC/TH/TACR2/TAC1/SYNGAP1/ATP1A2/CLDN5/AGT/NEUROD2/DGKI/YTHDF1/GABRA5…
GO:0030041	actin filament polymerization	180	0.337668	1.589	0.000841388	0.00854209	0.00612519	4073	tags=34%	list=21%	signal=27%	FMN1/WAS/CAPG/MSRB1/PYCARD/WASF1/GAS7/HCK/TWF2/CYFIP1/COTL1/SSH3/ANG/MSRB2/ICAM1/CDC42EP1/GMFG/PLEKHG2/CDC42EP2/TRIOBP/FLII/CORO7/VASP/CDC42EP3/CORO1B/PSTPIP1/ARPC1B/PRKCD/MYADM/WASF2/ARPIN/GBA2/AIF1/PFN1/MAGEL2/DBNL/GRB2/PTK2B/ARHGAP40/CCL24/CSF3/CCL21/PICK1/BAIAP2/MLST8/MICALL2/MYO1C/GSN/ARF1/TRIM27/PFN3/PREX1/CDC42EP4/COBL/CCL26/ADD2/SPIRE2/CORO1A/DMTN/SPTBN2/CATIP/TMOD4
GO:0032649	regulation of interferon-gamma production	100	0.337519	1.45911	0.0186228	0.0748657	0.0536832	1705	tags=23%	list=9%	signal=21%	CD14/CCR2/SLC11A1/BCL3/IL1B/LGALS9/LGALS9C/SIRPA/FZD5/LILRB1/PYCARD/GAS6/IL10/TLR7/TLR4/RARA/ZP3/MIR24-2/RIPK3/IL18/IL1R1/SASH3/TLR8
GO:0051250	negative regulation of lymphocyte activation	148	0.336908	1.55218	0.00182748	0.0145782	0.0104535	1563	tags=18%	list=8%	signal=17%	VSIG4/MERTK/MIR21/HLX/BCL6/LGALS9/LILRB2/LGALS9C/CEBPB/DUSP3/LILRB1/FGR/JAK3/IL10/LOXL3/IL4R/ZBTB7B/MNDA/CLEC4G/LST1/SOCS6/HFE/MIR27A/SOCS1/PTPN6/TNFAIP8L2/PKN1
GO:0033555	multicellular organismal response to stress	76	0.336888	1.38951	0.029271	0.102026	0.0731585	7540	tags=57%	list=39%	signal=34%	TSPO/THBS1/COMT/EDNRB/P2RX4/EIF4G1/UCN/MDK/IDO1/P2RX2/APOE/PRKCG/DRD4/NOS1/ADCYAP1R1/TRPV1/MAPK8IP2/VWA1/ASIC4/DEAF1/GJA4/HTR2C/ASIC1/CCK/ADRB1/THBS4/ADCYAP1/LYPD1/NPAS2/TAC1/CACNA1B/ATP1A2/PENK/NEUROD2/GABRA5/VDAC1/DRD1/DBH/RELN/BDNF/HTR1A/P2RX3/NR4A2
GO:0061572	actin filament bundle organization	154	0.336811	1.55148	0.00422188	0.0269762	0.0193436	4564	tags=36%	list=24%	signal=28%	MIR21/SH3PXD2B/WAS/ZYX/ARHGEF10L/ARAP1/FHOD1/SHTN1/SLC9A1/SRF/PXN/MICAL1/TNFAIP1/KCTD13/LIMK1/SHROOM1/LPAR1/CORO1B/FSCN1/PPM1F/WASF2/ACTN1/TACSTD2/FSCN2/AIF1/PFN1/PTK2B/SRC/ID1/CGNL1/ARRB1/PDXP/ESPNL/ESPN/SHANK3/SERPINF2/BAIAP2/CORO2B/PFN3/SDC4/ADD2/SHANK1/SPIRE2/FLNA/DMTN/USH1C/PAK1/WNT11/NOX4/SORBS3/S100A10/APOA1/BAIAP2L2/TESK1/MIR138-2/SYNPO
GO:0000271	polysaccharide biosynthetic process	75	0.336371	1.3924	0.0541488	0.16512	0.118401	3796	tags=32%	list=20%	signal=26%	GSK3A/NDST1/IRS2/PHKG2/NDST2/IRS1/AKT1/AP2A1/PPP1R3B/B3GNT9/AKT2/B3GNT8/INSR/B3GNT3/HAS3/HAS2/GYS1/PPP1CA/GYG1/GCK/EXT1/B4GALT5/HAS1/B3GALT1
GO:0045446	endothelial cell differentiation	112	0.335975	1.48403	0.010736	0.0511299	0.0366632	3905	tags=29%	list=20%	signal=23%	NRG1/MIR21/IL1B/ENG/ACVRL1/KDM6B/TNFRSF1A/NOTCH1/ICAM1/PLOD3/F2RL1/ATOH8/FOXJ2/FASN/VEGFA/GPX1/MYADM/SOX17/JAG1/MESP1/ID1/S1PR2/MIR150/PROX1/COL22A1/TNF/GDF2/CLDN3/PECAM1/PDE2A/COL18A1/NOTCH4
GO:0046425	regulation of receptor signaling pathway via JAK-STAT	135	0.335885	1.5233	0.00237961	0.0179481	0.0128698	3924	tags=30%	list=20%	signal=24%	SOCS3/CYP1B1/BCL3/IL6R/JAK3/TNFRSF1A/IL10/NOTCH1/DOT1L/CDK5/CSF1R/IL10RB/MIR221/PRL/HGS/HSF1/SH2B3/SOCS1/IL18/PPP2R1A/MIRLET7E/FGFR3/GADD45A/PTK2B/STAT3/PTK6/LEP/OSM/HPX/CSH2/TNF/FLT3/ISL1/IFNA6/GH1/HES1/PECAM1/HES5/F2/AKR1B1
GO:0038034	signal transduction in absence of ligand	73	0.335844	1.37562	0.0271874	0.0966057	0.0692721	5671	tags=41%	list=30%	signal=29%	HSPA1A/HSPA1B/IL1B/GSK3A/BAX/IFI6/BCL2A1/AKT1/PPP2R1A/MAPK7/MKNK2/CTNNA1/TERT/BCL2L10/PPP1CA/BAG3/TNF/BAD/CASP9/FOXO3/INHBA/BOK/COL2A1/PRDX2/FADD/BCL2L2/BCL2L11/BAK1/EYA2/MCL1
GO:0097192	extrinsic apoptotic signaling pathway in absence of ligand	73	0.335844	1.37562	0.0271874	0.0966057	0.0692721	5671	tags=41%	list=30%	signal=29%	HSPA1A/HSPA1B/IL1B/GSK3A/BAX/IFI6/BCL2A1/AKT1/PPP2R1A/MAPK7/MKNK2/CTNNA1/TERT/BCL2L10/PPP1CA/BAG3/TNF/BAD/CASP9/FOXO3/INHBA/BOK/COL2A1/PRDX2/FADD/BCL2L2/BCL2L11/BAK1/EYA2/MCL1
GO:0031644	regulation of nervous system process	144	0.335834	1.53073	0.00336719	0.0230091	0.0164989	5909	tags=44%	list=31%	signal=31%	EGR2/DLG4/TYMP/COMT/EDNRB/PTAFR/IL10/GBA/SH3GL1/NTSR1/SLC9A1/ITGAX/TNFRSF1B/GPR35/IGSF9B/NPFF/DLGAP4/DVL1/CHRNB4/GRIN2D/PTK2B/DLGAP3/EIF4A3/SRC/GRM1/S1PR2/OPRL1/AVP/SHANK3/BAIAP2/CNIH2/MTNR1B/UNC13B/CHRNA7/CACNG5/CACNB3/APP/HGF/SHANK1/SLC8A2/CELF4/OXT/CCL3/BEGAIN/TMEM108/SOX10/NPTX1/ADRA2C/NPTXR/HTR2C/TENM4/RIMS1/JAM2/CCK/SHANK2/STX1B/DLGAP1/MAG/ZFHX2/NMU/HCRT/FGF12/SHISA6/DAG1
GO:0008203	cholesterol metabolic process	149	0.335547	1.54601	0.00331103	0.0227508	0.0163137	3978	tags=34%	list=21%	signal=27%	CES1/CYP27A1/ABCA1/ACADVL/RXRA/POR/DGAT2/G6PD/FDXR/CYB5R3/GBA/SREBF1/PPARD/SCARB1/APOBR/LDLR/CAT/CH25H/NPC2/CEBPA/FASN/STARD3/GNB3/GBA2/CLN8/SNX17/SMPD1/LCAT/LPCAT3/SCARF1/NFYC/CLN6/APOA2/SULT2B1/MIR182/CYP7A1/LEP/TM7SF2/SOAT2/NSDHL/FGF1/CEL/SREBF2/APP/LRP5/NFE2L1/APOA5/APOE/SCD/SCAP
GO:0010043	response to zinc ion	54	0.335401	1.29607	0.0985626	0.239314	0.171602	2974	tags=24%	list=16%	signal=20%	TSPO/S100A8/HAAO/BGLAP/MTF1/ATP13A2/P2RX4/MT1F/SLC39A13/ALAD/HVCN1/KHK/KCNK3
GO:0034284	response to monosaccharide	200	0.33539	1.60836	0.00054847	0.00637821	0.00457356	3127	tags=28%	list=16%	signal=23%	EGR1/LRP1/GPER1/PTGS2/THBS1/GAS6/LGALS1/SIDT2/SLC26A6/AGER/IRS2/SLC29A1/CYBA/ICAM1/NADK/NAMPT/SRF/SREBF1/PPARD/C2CD2L/TXN2/GSTP1/PHPT1/PCK2/CAT/CDK16/MIR221/GPR27/PIM3/MEN1/PFKL/GJD3/SLC8A1/APOA2/PTK2B/SMARCA4/MAFA/SMARCB1/PRKACA/PIH1D1/RAB11B/HNF1B/CYP7A1/ARRB1/VAMP2/LEP/MLXIPL/GCK/KHK/UCN3/TIAM1/GLUL/NKX6-1/GRIK5/UNC13B
GO:0051339	regulation of lyase activity	51	0.335015	1.28742	0.10338	0.246243	0.176571	8433	tags=71%	list=44%	signal=40%	CCR2/TIMP2/EDNRB/RCVRN/PHPT1/ADORA2B/RD3/GUCA2B/GNAI2/GABBR2/GALR2/MIR210/NOS1/CACNA1C/GUCA2A/LTB4R2/CACNA1D/PARK7/CRHR1/STIM1/PALM/P2RY13/PDZD3/GPR87/DRD3/GALR1/NOS3/GRM2/GALR3/HPCA/NOS2/GUCA1C/FTMT/ADGRV1/DRD2/CAP1
GO:0032729	positive regulation of interferon-gamma production	63	0.33485	1.32591	0.0678643	0.18864	0.135266	1705	tags=24%	list=9%	signal=22%	CD14/CCR2/SLC11A1/BCL3/IL1B/LGALS9/FZD5/PYCARD/TLR7/TLR4/ZP3/IL18/IL1R1/SASH3/TLR8
GO:0072395	signal transduction involved in cell cycle checkpoint	71	0.334635	1.36339	0.0419642	0.136522	0.0978947	2714	tags=25%	list=14%	signal=22%	MIR21/ZNF385A/CDKN1A/BAX/PLK3/E2F4/BTG2/CARM1/ARID3A/CNOT3/PLK1/MUC1/PML/PLAGL1/GADD45A/PIDD1/FZR1/TP53
GO:1903531	negative regulation of secretion by cell	158	0.334531	1.54413	0.00103717	0.00993073	0.00712093	6075	tags=44%	list=32%	signal=30%	CCR2/IL1B/LGALS9/NLRP12/PNKD/LILRB1/MIDN/FFAR4/TNFRSF1A/RHBDF2/NOTCH1/HMOX1/VAMP8/SREBF1/PPP1R11/ABR/IRS1/TNFRSF1B/PIM3/NPFF/PFKL/NMB/CHGA/RAB11FIP1/BMP8A/RAB7A/IL11/ADRA2B/LEP/OSM/SYT4/UCN/MTNR1B/GNAI2/KLF7/NR1H3/FCGR2B/CRHBP/P2RY1/APOE/TNFRSF4/DRD4/TRIM9/KCNB1/FAM3D/FOXP3/ADIPOQ/INHBA/LRRC32/ADRA2C/CYP51A1/MIR199A2/HRH3/INHA/ASIC1/CIDEA/SRGN/CD300A/FOXF1/INS/SFRP1/RAB11FIP3/TACR2/SLC30A1/IL1RAP…
GO:0046686	response to cadmium ion	63	0.334513	1.32457	0.0678643	0.18864	0.135266	2562	tags=29%	list=13%	signal=25%	FOS/HAAO/HMOX1/MTF1/CAT/AKT1/MMP9/HSF1/MT1F/MAPK3/NCF1/PPP5C/ALAD/TERT/ERCC1/GSS/DAXX/JUN
GO:0045765	regulation of angiogenesis	365	0.334354	1.71647	6.02e-07	4.6e-05	3.3e-05	3349	tags=26%	list=17%	signal=22%	STAB1/CYP1B1/PPARG/MIR21/ADM/SASH1/CCR2/IL1B/C3AR1/C5AR1/PLXND1/LRG1/ALOX5/PTGS2/ENG/ACVRL1/GRN/THBS1/CTSH/KLF4/IL10/PROK2/PKM/SEMA4A/RNH1/NOTCH1/RRAS/PIK3R6/HMOX1/SPHK1/EPN1/E2F2/CXCL8/HK2/MIR24-2/JUP/ADGRA2/HDAC7/ITGAX/HDAC5/HSPB1/MIR221/PRL/VASH1/TBXA2R/HGS/ITGA5/AGO1/FOXJ2/MIR27A/ITGB2/SIRT6/VEGFA/MIRLET7F2/JMJD8/PML/MIR296/MAPK7/MIR222/FLT1/MIR200B/EMC10/GADD45A/PRKCA/PTK2B/TERT/ID1/SMAD1/ME…
GO:0043542	endothelial cell migration	260	0.334212	1.66791	6.73e-05	0.00137615	0.000986781	3349	tags=26%	list=17%	signal=22%	CYP1B1/PPARG/MIR21/SASH1/PLXND1/RIN2/PTGS2/ACVRL1/GRN/THBS1/KLF4/SEMA4A/EGR3/NOTCH1/RRAS/HMOX1/LGALS12/SRF/PXN/MIR24-2/SCARB1/JUP/SH3BP1/P2RX4/ADGRA2/HDAC7/HDAC5/HSPB1/S100P/MIR221/VASH1/TBXA2R/AKT1/CORO1B/ATOH8/MIR27A/ZNF580/ITGB2/VEGFA/EPHB4/GPX1/MIRLET7F2/MIR296/MIR200B/EMC10/GADD45A/PRKCA/PTK2B/ID1/CSNK2B/MEOX2/NRP2/MAP2K3/STAT5A/MIR150/PRKD2/GLUL/PROX1/NR4A1/PLPP3/DAB2IP/FGF1/TNF/MIR129-2/FO…
GO:1902652	secondary alcohol metabolic process	158	0.334131	1.54228	0.00108897	0.0103033	0.00738812	4389	tags=36%	list=23%	signal=28%	CES1/CYP27A1/ABCA1/ACADVL/RXRA/POR/DGAT2/G6PD/FDXR/CYB5R3/GBA/SREBF1/PPARD/SCARB1/APOBR/IDH1/LDLR/CAT/CH25H/NPC2/CEBPA/FASN/STARD3/GNB3/GBA2/CLN8/SNX17/IDH3B/SMPD1/LCAT/LPCAT3/SCARF1/NFYC/CLN6/APOA2/SULT2B1/MIR182/CYP7A1/LEP/TM7SF2/SOAT2/NSDHL/FGF1/CEL/SREBF2/APP/LRP5/NFE2L1/APOA5/APOE/SCD/SCAP/ACO2/APOA4/ACLY/PMVK/APOA1
GO:0010565	regulation of cellular ketone metabolic process	183	0.333915	1.58155	0.00057019	0.00651239	0.00466977	2823	tags=23%	list=15%	signal=20%	PPARG/CES1/EGR1/MIR21/ADM/IL1B/ABCD1/PDK4/PTGS2/ACADVL/COMT/DGAT2/NCOR2/PSMB6/IRS2/NR1H2/MID1IP1/SREBF1/PPARD/SLC7A7/IRS1/AKT1/PSMC4/CLN3/H6PD/EIF6/AKT2/FGF19/PSMD3/PSMB3/PSMF1/PDK2/WDTC1/MFSD2A/CD74/MIR182/BMP2/CYP7A1/AVP/DKKL1/MLXIPL/OAZ1
GO:0051897	positive regulation of protein kinase B signaling	174	0.33377	1.56425	0.000909144	0.00900137	0.00645452	3802	tags=32%	list=20%	signal=26%	NRG1/MIR21/HBEGF/ENG/EREG/THBS1/GAS6/ARRB2/IRS2/P2RX4/KL/MIR221/IRS1/PIK3AP1/PIK3CD/ITSN1/PIK3R2/MAZ/GPX1/IL18/RHOG/PIK3R5/MIR222/FGFR3/INSR/GRB2/RASD2/FGF19/SRC/TGFA/ADAM8/TNFAIP8L3/PDGFA/LEP/HIP1/RTN4/CSF3/OSM/CCL21/PHB/FGF3/VAV1/FGF1/TNF/ILK/FGF22/AXL/CD19/FAM110C/HGF/STK3/MYDGF/CALCR/FGFR4/FGF18/RAC2
GO:0032273	positive regulation of protein polymerization	129	0.333617	1.50914	0.00542477	0.0319787	0.0229306	3843	tags=33%	list=20%	signal=26%	FMN1/HSPA1A/WAS/HSPA1B/FES/PYCARD/WASF1/HCK/CYFIP1/ICAM1/CDC42EP1/GMFG/CDC42EP2/VASP/CDC42EP3/CORO1B/ARPC1B/WASF2/ARPIN/DCTN1/PFN1/MAGEL2/GRB2/PTK2B/PSRC1/CCL24/CSF3/CCL21/ARL2/PICK1/BAIAP2/CAV3/MLST8/MYO1C/GSN/ARF1/TTBK1/TRIM27/CDC42EP4/CCL26/SPIRE2/CORO1A
GO:0009205	purine ribonucleoside triphosphate metabolic process	53	0.333544	1.28243	0.104938	0.248985	0.178537	2968	tags=32%	list=16%	signal=27%	PKM/AMPD3/IMPDH1/NME4/COX5B/ALDOA/ENO1/TAZ/VPS9D1/CYC1/SPHK2/TREM2/RHOQ/AK4/STAT3/NME3/FLCN
GO:0046545	development of primary female sexual characteristics	104	0.333434	1.44907	0.0124589	0.0561574	0.0402682	6024	tags=46%	list=31%	signal=32%	CEBPB/BAX/EREG/DACH1/ARRB2/ANG/MMP14/ZP3/ICAM1/LHFPL2/KMT2B/IDH1/MMP19/CYP19A1/VEGFA/RETN/COL9A3/CTNNA1/INSR/AMH/PTX3/SRC/ARRB1/LEP/FOXL2/ACVR1B/FOXC1/PGR/WT1/HSPA5/ZFP42/FOXO3/ADCYAP1R1/CCDC182/UBB/INHBA/UMODL1/LFNG/LHX9/INHA/EIF2B4/NUPR1/TAF4/ADCYAP1/FST/SFRP1/NR5A1/LHX8
GO:0006023	aminoglycan biosynthetic process	115	0.33325	1.47343	0.00797113	0.0420878	0.0301795	6369	tags=50%	list=33%	signal=33%	IL1B/CHST15/NDST1/ST3GAL2/DSE/VCAN/SDC3/NDST2/ST3GAL6/CHST13/AP2A1/B3GAT3/HS6ST1/B3GNT9/CHPF2/SDC2/B3GNT8/HS3ST3A1/CHSY1/SDC1/CHST6/XYLT2/B3GNT3/CHST1/HAS3/HAS2/B3GALT6/AGRN/EXT1/CHST14/B4GALT5/HAS1/SDC4/HS3ST2/B3GALT1/GPC1/CSPG4/BGN/HYAL1/CHST3/HS6ST2/B4GALT3/HS3ST1/FMOD/GPC5/CHST5/CSPG5/CHSY3/NDST3/CEMIP/B3GALT5/GLCE/HS3ST5/HS3ST6/XYLT1/CHST11/B3GNT4
GO:0043406	positive regulation of MAP kinase activity	257	0.33318	1.65896	3.51e-05	0.000880611	0.000631451	3487	tags=32%	list=18%	signal=26%	NRG1/SASH1/S100A12/IL1B/MAP3K6/FPR1/NOD2/C5AR1/KSR1/FZD5/THBS1/MAP3K11/DUSP6/PROK2/ADAM9/AGER/TLR4/PIK3R6/MAP2K7/FGD2/DUSP7/TLR6/GADD45B/SYK/TRAF7/LPAR1/DVL3/IKBKG/SHC1/VEGFA/MAP3K12/MAP2K2/PKN1/MAP3K8/MAPK8IP3/MAPK3/PIK3R5/CSK/IRAK1/MAPKAPK3/FLT1/DBNL/INSR/GADD45A/PTK2B/SRC/GRM1/ADORA2B/TGFA/ADAM8/DAXX/CD74/S1PR2/MLKL/PDGFA/PDE6G/FZD8/MAP2K3/TAB1/BMP2/ADRA2B/ROR2/ARRB1/TIAM1/TAOK2/MAP3K14/DAB2IP…
GO:0008625	extrinsic apoptotic signaling pathway via death domain receptors	87	0.333058	1.39387	0.0205007	0.0794016	0.0569357	3606	tags=32%	list=19%	signal=26%	BAX/THBS1/TNFRSF1A/HMOX1/TRADD/ICAM1/ITPRIP/DEDD/DAPK1/MIR221/SORT1/BID/ARHGEF2/GPX1/DEDD2/MIR222/ZDHHC3/DAXX/PIDD1/BAG3/TMBIM1/HMGB2/DAB2IP/TNF/PEA15/BAD/HGF/STK3
GO:0071887	leukocyte apoptotic process	107	0.332994	1.46309	0.00969882	0.0475354	0.0340857	2889	tags=26%	list=15%	signal=22%	MERTK/BCL6/LGALS9/NOD2/SLC46A2/LILRB1/BAX/JAK3/GAS6/IL10/FCER1G/IRS2/IRF7/AKT1/PIK3CD/KDELR1/RIPK3/GIMAP8/PKN1/NOC2L/PRELID1/CTSL/NFKBID/ADAM8/CD74/TP53/CCL21/IRF3
GO:0048709	oligodendrocyte differentiation	103	0.332994	1.44384	0.012983	0.0581154	0.0416722	5909	tags=45%	list=31%	signal=31%	PPARG/NRG1/NCSTN/NOTCH1/CDK5/GSTP1/CNP/ERCC2/LPAR1/CLU/HDAC10/TLR2/TNFRSF1B/KCNJ10/CSK/PRMT5/HDAC11/OLIG1/SOX8/NKX6-1/MED12/NKX6-2/GSN/MDK/CNTNAP1/HES1/B4GALT5/OLIG2/HES5/FA2H/SOX10/DLX1/VTN/BOK/MIR26A1/NKX2-2/TENM4/SOX11/SOX9/EIF2B4/TP73/MAG/NKX2-1/ID4/DLX2/DAG1
[truncated: 1,127 more rows]

## Sheet: CC
ID	Description	setSize	enrichmentScore	NES	pvalue	p.adjust	qvalues	rank	leading_edge	core_enrichment
[truncated: 282 more rows]

## Sheet: MF
ID	Description	setSize	enrichmentScore	NES	pvalue	p.adjust	qvalues	rank	leading_edge	core_enrichment
[truncated: 395 more rows]

[truncated: 1 more sheets: KEGG]
