# Supplementary material for: Integrated whole-genome gene expression analysis reveals an atlas of dynamic immune landscapes after myocardial infarction
Source: Front Cardiovasc Med. 2023 Mar 3;10:1087721. doi: 10.3389/fcvm.2023.1087721 (PMC10020602; doi:10.3389/fcvm.2023.1087721)
Supplement: Supplementary file 3 [file Table_3.XLSX]

## Sheet: Sheet1
Dataset	GSE59867	GSE59867	GSE59867	GSE59867	GSE59867	GSE59867	GSE59867	GSE59867	GSE59867	GSE59867	GSE59867	GSE59867	GSE59867	GSE59867	GSE59867	GSE59867	GSE59867	GSE59867	GSE59867	GSE59867	GSE59867	GSE59867	GSE59867	GSE59867	GSE59867	GSE59867	GSE59867	GSE59867	GSE59867	GSE59867	GSE59867	GSE59867	GSE59867	GSE59867	GSE59867	GSE59867	GSE59867	GSE59867	GSE59867	GSE59867	GSE59867	GSE59867	GSE59867	GSE59867	GSE59867	GSE59867	GSE59867	GSE59867	GSE59867
Group	SCAD	SCAD	SCAD	SCAD	SCAD	SCAD	SCAD	SCAD	SCAD	SCAD	SCAD	SCAD	SCAD	SCAD	SCAD	SCAD	SCAD	SCAD	SCAD	SCAD	SCAD	SCAD	SCAD	SCAD	SCAD	SCAD	SCAD	SCAD	SCAD	SCAD	SCAD	SCAD	SCAD	SCAD	SCAD	SCAD	SCAD	SCAD	SCAD	SCAD	SCAD	SCAD	SCAD	SCAD	SCAD	SCAD	STEMI (on admission)	STEMI (on admission)	STEMI (on admission)
GEO accession	GSM1620759	GSM1620760	GSM1620761	GSM1620762	GSM1620763	GSM1620764	GSM1620765	GSM1620766	GSM1620767	GSM1620768	GSM1620769	GSM1620770	GSM1620771	GSM1620772	GSM1620773	GSM1620774	GSM1620775	GSM1620776	GSM1620777	GSM1620778	GSM1620779	GSM1620780	GSM1620781	GSM1620782	GSM1620783	GSM1620784	GSM1620785	GSM1620786	GSM1620787	GSM1620788	GSM1620789	GSM1620790	GSM1620791	GSM1620792	GSM1620793	GSM1620794	GSM1620795	GSM1620796	GSM1620797	GSM1620798	GSM1620799	GSM1620800	GSM1620801	GSM1620802	GSM1620803	GSM1620804	GSM1448335	GSM1448338	GSM1448342
HALLMARK_ADIPOGENESIS	0.0138558	-0.0126691	0.235546	0.176709	0.254852	0.159145	0.270722	0.333402	-0.136534	0.0236205	0.0524293	0.0228745	-0.2754	-0.409337	-0.251025	-0.205259	-0.0191417	0.00365723	-0.210866	0.00421936	-0.0566808	-0.293481	-0.0495408	-0.0163378	-0.21337	-0.26417	-0.153408	-0.234519	-0.167068	-0.173652	-0.250803	-0.203808	0.0961897	-0.192732	-0.0373584	-0.225192	0.0239289	0.117212	0.0378983	-0.0431416	-0.198211	-0.22983	-0.151924	0.117104	-0.276779	-0.0560251	-0.169717	-0.316728	-0.0531719
HALLMARK_ALLOGRAFT_REJECTION	0.0924882	-0.300526	0.167803	-0.054864	-0.0163612	0.0217921	0.216089	-0.0305797	-0.0510274	0.0301728	0.0551299	-0.146286	-0.0394671	0.126144	0.124616	0.151636	0.174686	0.23026	0.181665	0.221177	0.149865	0.124415	0.0327581	0.196009	0.253338	-0.0104273	0.115674	-0.0245453	0.171936	0.164568	-0.113562	-0.12713	0.303382	-0.0341923	0.209322	0.220559	0.11523	0.1768	0.175284	0.183807	0.199887	0.0724609	0.0512938	0.269628	0.0865126	0.184596	-0.318877	-0.290775	-0.319607
HALLMARK_ANDROGEN_RESPONSE	0.127816	0.254417	0.331156	0.341305	0.352928	0.235305	0.257088	0.153897	0.104507	0.298441	0.0303186	0.0838777	-0.19035	-0.296393	0.181171	0.407491	0.34913	0.384124	0.352991	0.436409	0.397491	0.292843	0.148492	0.410225	0.428289	0.376413	0.351898	0.215297	0.402371	0.340686	0.443056	0.38621	0.23202	-0.00891861	0.249721	0.251405	0.202462	0.310727	0.372475	0.111879	0.193296	-0.237312	0.0576881	-0.06896	-0.29415	0.230109	-0.295413	-0.187634	-0.0882129
HALLMARK_ANGIOGENESIS	-0.242775	0.0541181	-0.437428	0.241239	0.389456	-0.119901	-0.671293	0.0163358	-0.448961	0.0920008	0.18526	-0.247005	-0.146755	0.166195	-0.538157	-0.41835	0.23992	-0.475178	-0.349154	-0.438123	-0.245435	-0.538111	-0.0249603	-0.478708	-0.036974	-0.127972	-0.377127	-0.579087	-0.463244	-0.127094	0.101333	-0.382242	-0.00471883	0.409615	-0.534596	-0.158523	-0.688927	-0.450438	-0.316848	-0.137431	-0.624863	0.364479	-0.112376	0.403881	-0.199285	-0.465058	0.463949	0.665331	0.753029
HALLMARK_APICAL_JUNCTION	0.190387	-0.0997241	-0.133495	-0.182146	-0.110174	0.0518201	-0.366575	-0.203615	-0.310143	-0.274734	-0.248267	-0.197023	0.154633	-0.0418476	-0.159143	-0.268169	-0.265534	-0.27351	-0.104427	-0.351648	-0.247571	-0.17447	-0.124697	-0.197283	-0.304091	-0.0479501	-0.178973	-0.184844	-0.062891	-0.0225005	-0.120614	-0.21791	-0.165283	0.338115	0.0671741	0.225607	0.064615	0.0917955	0.0586378	0.0627309	-0.0725714	0.124966	-0.263941	0.0723758	0.0040085	-0.140632	0.340452	0.352969	0.225232
HALLMARK_APICAL_SURFACE	-0.124371	0.00202401	-0.135346	-0.182027	-0.273142	0.317634	-0.387734	-0.0426895	-0.399567	-0.347267	-0.097573	-0.484696	0.108868	-0.0131531	-0.212774	-0.0382396	-0.0209626	-0.179647	0.000607397	-0.310562	0.0745442	0.0873123	0.0698569	-0.231648	-0.262608	0.308092	-0.0301254	0.178614	-0.115193	-0.0773025	0.127516	-0.0610709	-0.099981	0.166877	0.0333506	0.00606568	-0.204047	-0.361436	0.0623556	-0.169103	-0.471173	0.184004	0.227679	0.209882	0.0236652	-0.0864604	0.214974	0.277424	0.18296
HALLMARK_APOPTOSIS	0.0161344	-0.115099	0.101168	0.43751	0.186249	0.109019	0.0992474	-0.0884075	-0.301815	0.217203	0.261712	0.099598	-0.158293	-0.388602	-0.0695448	-0.373988	0.188498	-0.180981	-0.15888	-0.250074	-0.321633	-0.401436	-0.122812	-0.25243	-0.376165	-0.295528	-0.268689	-0.328645	-0.133539	-0.249936	-0.353184	-0.399304	-0.144495	-0.0807455	-0.0115275	-0.277723	0.140159	0.151863	0.107002	0.0804497	0.0554756	0.273577	0.188475	0.00161259	-0.242345	0.284369	0.295626	-0.327654	0.183953
HALLMARK_BILE_ACID_METABOLISM	-0.156545	-0.217881	-0.261627	0.136481	-0.137909	-0.0508664	-0.0453335	-0.162628	-0.0187258	0.047703	0.0370261	0.111107	0.108224	0.0838693	-0.424441	0.2055	0.00815082	-0.235362	0.136753	-0.379583	-0.0600931	-0.0941805	-0.0571622	0.20152	0.275388	-0.0391842	0.217544	0.116084	0.161665	0.0783633	0.0976464	0.0337221	-0.00563149	-0.0532393	-0.11001	-0.240858	-0.15603	-0.34014	0.0528268	-0.203918	-0.204056	0.0732469	-0.23375	-0.174056	0.121783	-0.151152	-0.0183854	0.180466	0.153001
HALLMARK_CHOLESTEROL_HOMEOSTASIS	-0.441083	-0.257233	-0.0647357	0.109838	-0.304642	-0.279045	-0.199397	0.0108477	-0.389103	0.196798	0.154372	0.021476	0.202883	0.0526801	-0.316628	-0.29514	0.0613651	-0.372895	-0.595473	-0.291816	-0.177551	-0.504461	-0.49362	-0.181372	-0.436663	-0.200436	-0.412317	-0.346567	-0.405538	-0.0684592	-0.379155	-0.391458	-0.160448	-0.182778	0.0785707	0.311858	0.213117	0.112243	-0.158919	0.140541	-0.140463	0.263831	0.059043	-0.123674	0.19621	0.00123405	0.48869	-0.228504	0.360565
HALLMARK_COAGULATION	0.180846	-0.178665	0.0832243	-0.290982	-0.0449311	-0.18439	-0.383162	-0.0275404	-0.334128	-0.0361502	-0.044993	-0.103896	0.287978	0.0753401	-0.171627	-0.121069	-0.0830378	-0.219547	-0.31114	-0.126007	0.10617	-0.068998	0.0376398	-0.231427	-0.132427	0.0999278	-0.350024	-0.433498	-0.165248	-0.237019	-0.160619	-0.138928	-0.321018	-0.111703	-0.287659	0.0781048	-0.391597	-0.242728	-0.288595	-0.414555	-0.289261	-0.219327	-0.255622	-0.379196	-0.372544	-0.320991	0.341177	0.157569	0.203436
HALLMARK_COMPLEMENT	-0.0226751	0.180017	0.24553	0.103132	-0.0101645	-0.154397	0.116099	0.0487438	-0.0121038	-0.0374115	-0.196663	-0.153892	-0.208129	-0.326821	-0.0823048	0.137213	0.0391317	0.24382	0.129167	0.070262	0.0923199	0.0182857	-0.0343268	0.0326514	-0.126065	0.0437546	0.038188	0.0164593	0.182186	0.112047	0.0085662	0.0304953	0.0567735	0.184371	0.272956	0.0554216	0.35513	0.232635	0.0303489	0.228344	-0.00189913	0.104987	0.0945487	0.0946306	-0.134658	0.241033	-0.0965481	-0.16838	0.0113926
HALLMARK_DNA_REPAIR	-0.258355	-0.180794	0.237622	0.301582	0.253888	-0.0472586	0.366403	0.0720613	-0.110391	0.258256	-0.0161663	-0.142653	-0.239616	-0.0430217	-0.0580202	-0.243199	0.20022	0.0388183	-0.315157	0.335622	0.00410588	-0.259997	-0.0121198	0.0769049	-0.0195853	-0.396295	-0.208773	-0.348313	-0.212303	-0.364635	-0.309924	-0.292903	0.363526	-0.303358	-0.194247	-0.117034	0.0357051	0.18802	-0.000855564	-0.0269911	0.364189	-0.248613	0.152925	0.25798	0.0782221	0.174742	-0.335466	-0.444579	-0.327472
HALLMARK_E2F_TARGETS	0.241166	0.200735	0.147786	0.185611	-0.207503	-0.128764	0.499068	0.59218	0.386513	0.431489	0.264841	0.289413	-0.238818	0.0248276	0.354788	0.183679	0.451911	0.309049	0.203836	0.464949	0.195769	0.380417	0.0141612	0.2456	0.357913	-0.0716386	0.198367	0.146724	0.330774	0.290336	0.19511	0.157547	0.171988	-0.328932	0.198621	-0.086113	0.457306	0.173841	0.179616	0.187729	0.386664	0.0591657	0.337921	0.216497	-0.0490936	0.350652	-0.540447	-0.379774	-0.186162
HALLMARK_EPITHELIAL_MESENCHYMAL_TRANSITION	0.173133	-0.11793	-0.189938	-0.16196	0.110736	0.201916	-0.417146	-0.245885	-0.199698	-0.155076	-0.258443	-0.136349	0.142754	-0.0838871	-0.00230505	-0.101641	-0.308323	-0.335443	-0.0945932	-0.369016	-0.126091	-0.227951	-0.0465262	-0.120271	-0.124949	0.0525955	-0.226478	-0.0371387	-0.180798	-0.0879345	0.204109	-0.104906	-0.288874	0.115355	-0.110407	-0.0348918	-0.443472	-0.324972	-0.260218	-0.320761	-0.327519	-0.023771	-0.399824	-0.457901	-0.184538	-0.399581	0.348129	0.354927	0.235915
HALLMARK_ESTROGEN_RESPONSE_EARLY	0.203903	0.109838	-0.111373	0.00760539	-0.0112127	-0.0323125	-0.176514	-0.113019	-0.0706308	0.028461	0.173944	-0.0417668	-0.0913571	-0.201103	-0.132116	-0.0208998	-0.0745788	-0.134078	0.0777488	-0.217337	-0.262618	-0.132245	-0.0579664	-0.161746	-0.214617	-0.121726	-0.0379073	-0.167758	-0.128807	-0.0638979	-0.0632758	-0.048168	-0.102993	0.169567	0.0895277	0.172262	0.138012	0.204624	0.190372	0.046434	-0.0830579	0.0168959	0.0624875	0.00605186	-0.112008	-0.048821	0.191634	0.255622	-0.0246256
HALLMARK_ESTROGEN_RESPONSE_LATE	0.43189	0.0371543	0.12456	0.23675	-0.18421	-0.104894	-0.27905	-0.0950539	-0.0515034	-0.232158	-0.0402131	-0.140866	0.388403	0.138145	0.0680134	0.0828274	-0.377721	-0.365498	-0.0653054	-0.353464	-0.255557	-0.131994	-0.0263532	-0.0147539	0.0486042	0.157726	-0.222878	-0.127025	0.076775	0.117733	0.00597829	-0.0100394	-0.381048	0.205217	-0.139015	0.0645917	-0.11853	-0.371397	-0.285238	0.0467414	-0.0694742	-0.16588	-0.239363	-0.31783	0.0520145	-0.451734	0.260604	0.250916	0.129335
HALLMARK_FATTY_ACID_METABOLISM	-0.127634	0.0179958	0.251248	0.263285	0.0801512	0.128889	0.228888	0.0988095	0.0514978	0.20536	0.177264	0.124258	0.069596	0.0421182	0.0735735	-0.0659409	0.111248	0.0681154	0.0274167	-0.0395759	0.0387635	0.140315	-0.029418	-0.0480631	-0.0188505	-0.182159	0.143576	-0.144143	-0.109549	0.0258332	0.0355707	-0.263	-0.0374123	-0.281286	-0.1472	-0.105368	-0.297883	-0.224627	-0.124916	-0.125243	-0.0438524	-0.117918	-0.225379	0.0370196	0.00673905	-0.0840033	-0.0151871	-0.0619249	-0.154795
HALLMARK_G2M_CHECKPOINT	0.0767019	0.00160152	0.0637416	0.0344062	-0.0353617	-0.139903	0.475074	0.432008	0.461194	0.532209	0.0918069	0.347669	-0.201007	0.19061	0.431607	0.244257	0.448474	0.333105	0.284775	0.348292	0.303103	0.234834	0.211669	0.169143	-0.0259	0.219963	0.448187	0.269877	0.409075	0.307754	0.221175	0.306759	0.179041	-0.170699	0.36131	0.0661086	0.434072	0.273913	0.241077	0.383317	0.469439	-0.151633	0.374511	0.297929	0.158455	0.380569	-0.485133	-0.402684	-0.369345
HALLMARK_GLYCOLYSIS	-0.178492	-0.0346055	0.0640583	0.11666	-0.00248443	0.0373705	0.0800217	-0.0369718	-0.0259924	0.0696127	-0.0597619	0.0812467	-0.0448952	-0.0584772	-0.115288	-0.188463	0.0243476	-0.295595	-0.199559	-0.0794753	-0.0260753	-0.37394	-0.303712	-0.103912	-0.0184772	-0.0268251	-0.110626	-0.0363707	-0.0337508	-0.00835011	0.0728471	-0.116866	-0.0501497	0.0202633	-0.0816428	-0.100497	-0.13622	-0.0233497	-0.148541	0.00416892	0.000977864	-0.25404	0.150167	0.116252	-0.04795	0.0632853	-0.104255	-0.0662839	-0.130597
HALLMARK_HEDGEHOG_SIGNALING	0.0981638	-0.429535	-0.016161	0.0568502	-0.23481	-0.102449	-0.329029	-0.269493	-0.0327265	-0.104518	0.0859899	-0.302898	0.419952	-0.178549	-0.30388	-0.588989	-0.0985136	0.171725	0.250087	-0.655521	-0.531651	-0.24788	-0.532678	-0.417402	-0.246155	-0.114117	-0.213923	-0.119534	-0.197865	-0.283148	-0.278399	-0.309981	-0.26133	0.226949	0.0287111	0.215129	0.325088	0.00601876	0.083933	-0.034678	0.307859	0.448141	0.150116	-0.0181694	0.362888	0.0133351	0.472911	0.394988	0.324648
HALLMARK_HEME_METABOLISM	0.231345	-0.180644	-0.00344854	0.164082	0.338525	-0.0375336	0.133781	0.178798	-0.0544819	0.288018	-0.162057	0.343976	-0.199288	-0.224585	-0.0806065	-0.011243	0.225431	0.130329	-0.23432	-0.149749	0.320106	-0.314266	0.0358339	0.150144	-0.34476	-0.199019	-0.284374	-0.268038	-0.0954572	-0.185477	-0.15066	-0.291006	0.21117	0.0753806	0.366078	0.339198	0.25709	0.387105	0.31997	0.423369	-0.0154744	0.281453	0.247249	0.188633	-0.113316	0.374716	-0.20214	-0.187335	-0.186523
HALLMARK_HYPOXIA	-0.0145914	-0.107686	0.163018	-0.123004	-0.106955	0.159018	-0.130028	-0.157717	-0.151013	-0.0243141	-0.288057	-0.12674	0.0368634	-0.175094	-0.294989	0.0123006	-0.238721	-0.0254499	-0.0968817	-0.344062	-0.269165	-0.0951302	-0.300848	-0.070987	0.0725628	-0.067951	-0.2096	-0.194218	-0.263804	-0.191918	-0.108044	-0.0765495	-0.2801	-0.102056	-0.0330042	-0.209316	-0.256344	-0.275553	-0.356657	0.00919979	-0.193424	-0.0704369	-0.140888	-0.217715	-0.410478	-0.0700145	0.29693	-0.0419989	0.101889
HALLMARK_IL2_STAT5_SIGNALING	0.0425633	-0.133058	-0.0985443	-0.0562453	0.150652	-0.00485448	0.0554165	0.26726	-0.000982495	0.144681	-0.0353999	-0.0565834	-0.0588885	0.078324	-0.0864639	-0.043321	0.213828	0.0594609	-0.137417	-0.110889	0.116167	-0.166963	-0.169317	0.0309426	-0.124068	0.0129731	-0.000771336	0.0288616	0.0365193	-0.154912	-0.248521	-0.120356	0.0641333	-0.159679	0.0249749	0.178725	-0.00811012	0.0194255	0.115051	0.206133	0.157841	-0.230322	0.334891	0.237481	0.165633	0.277685	-0.161889	0.0147688	-0.167481
HALLMARK_IL6_JAK_STAT3_SIGNALING	0.336988	-0.107258	-0.141468	0.0990907	-0.0616008	0.0300956	-0.108008	-0.0204677	-0.478181	-0.338469	-0.120915	-0.436305	0.0679778	-0.461693	-0.318423	-0.287977	0.137676	-0.200377	-0.489346	-0.298932	-0.0898222	-0.32309	-0.353098	-0.326533	-0.182094	-0.113834	-0.360028	-0.357001	-0.224056	-0.0757692	-0.0520869	-0.400296	-0.0584581	0.227829	-0.274327	-0.337175	-0.0708999	-0.135686	-0.130377	-0.195167	-0.519472	0.207046	-0.213929	0.00843395	-0.231233	-0.145124	0.354713	-0.0977336	0.346942
HALLMARK_INFLAMMATORY_RESPONSE	0.0828724	-0.181465	0.307919	0.00909806	-0.0840155	0.0603476	-0.367691	-0.0597623	-0.387278	-0.264624	0.178156	0.0615801	0.0471978	-0.143603	-0.154912	-0.117974	0.0194294	-0.169511	-0.127219	-0.313687	-0.0171765	-0.26017	-0.103349	-0.189396	-0.00770788	-0.0400863	-0.302271	-0.178993	-0.163695	0.0177161	-0.324693	-0.287074	-0.181977	0.129371	-0.175804	0.0282641	-0.117719	-0.00407788	0.0754526	0.0559463	-0.32505	0.159342	0.00656584	-0.0571399	0.0254448	-0.151791	0.387594	0.176532	0.271113
HALLMARK_INTERFERON_ALPHA_RESPONSE	0.300438	-0.0432995	0.733422	0.490452	0.237673	-0.0027302	0.117008	0.567171	-0.0476189	0.106014	-0.240001	0.176135	-0.530094	-0.329893	0.0532723	0.390816	0.376137	0.382623	0.458507	0.48503	0.35047	0.189175	0.29767	0.525614	0.00930956	-0.214705	0.0389253	0.229074	0.411582	0.227854	-0.0271208	-0.284845	0.335374	0.317173	0.2352	0.182442	0.393945	0.606482	0.170265	0.488087	0.372879	-0.0749014	0.370007	0.393986	-0.0309376	0.558783	-0.51917	-0.490799	-0.0535607
HALLMARK_INTERFERON_GAMMA_RESPONSE	0.403153	-0.0602833	0.731206	0.476441	-0.24059	-0.138316	0.187794	0.477779	-0.171889	0.000392928	0.300005	-0.0107451	0.0441627	0.0390153	0.190075	0.0828509	0.0532697	0.186916	0.244566	0.263405	-0.060915	-0.0189352	-0.22505	0.27688	0.000754894	-0.212517	-0.23826	-0.161789	-0.0594814	0.150138	-0.288696	-0.288439	-0.0510963	0.29082	-0.0377909	-0.0860419	0.350026	0.277495	0.040243	0.264161	0.453445	0.333383	0.169287	0.305599	-0.0329576	0.286807	-0.247042	-0.344818	-0.00466029
HALLMARK_KRAS_SIGNALING_DN	0.211198	0.156676	-0.171556	-0.183185	-0.147135	-0.113442	-0.271604	-0.263213	-0.0580027	-0.286875	-0.0120892	-0.150239	0.223245	0.206153	-0.159321	-0.107694	-0.261562	-0.328396	-0.121553	-0.305391	-0.258714	0.0984522	-0.178595	-0.173252	-0.0321576	0.123015	-0.0606776	0.134906	-0.155397	0.15745	0.119586	0.143534	-0.272107	0.252298	-0.261079	-0.0951121	-0.232253	-0.219262	0.00351302	-0.0307894	-0.265052	0.0989007	-0.153867	-0.293861	0.0619738	-0.305528	0.268395	0.43703	0.251658
HALLMARK_KRAS_SIGNALING_UP	-0.0768189	0.178315	-0.109584	0.0294894	0.184267	-0.0753547	-0.053769	-0.105626	-0.0154306	0.116883	0.143159	0.151188	-0.176677	-0.15239	-0.203154	0.0409908	0.0296761	0.013258	0.226928	-0.0114708	0.138225	0.0123704	0.15599	0.139325	-0.00108356	0.183275	0.0125694	0.14875	0.202994	0.127883	0.116785	0.12997	0.112078	0.0909322	0.0315206	0.21649	0.0889067	0.0356071	-0.0996238	0.120305	-0.197548	0.166173	-0.0673788	0.00346109	-0.100298	0.0229203	-0.0304467	-0.128681	0.0501945
HALLMARK_MITOTIC_SPINDLE	-0.110084	-0.298089	0.0854098	0.113484	-0.101414	-0.35631	0.296707	0.202267	0.116854	0.298878	0.0539477	0.252522	-0.0870976	0.0424458	0.198164	0.0562013	0.304788	0.245959	-0.133403	-0.0657907	-0.0757332	-0.213143	-0.340231	-0.150664	-0.317669	-0.271284	-0.11169	-0.254963	0.0102999	-0.280165	-0.331871	-0.134934	0.311996	0.11606	0.387485	-0.0182119	0.304286	0.389754	0.260665	0.441796	0.43325	0.0619552	0.423886	0.469135	0.126034	0.468316	-0.332675	-0.463542	-0.109366
HALLMARK_MTORC1_SIGNALING	-0.249142	0.058243	0.445613	0.284668	0.219139	-0.0185063	0.410367	0.153012	0.0336669	0.175885	-0.118936	-0.0213665	-0.475832	-0.329007	0.132535	0.14298	0.389743	0.268775	0.288112	0.431018	0.298709	0.136874	0.302646	0.432084	0.30579	-0.0236477	0.40542	-0.211208	0.336673	0.165996	0.203596	0.120146	0.336225	-0.33079	0.100296	-0.112288	0.0284158	0.233027	0.149236	0.0781473	0.127927	-0.214476	0.243421	0.175923	-0.133236	0.075207	-0.467638	-0.572132	-0.407207
HALLMARK_MYC_TARGETS_V1	0.0833687	0.242953	0.135844	0.154803	0.274899	0.345403	0.51197	0.459102	0.233892	0.370004	0.000492793	-0.0404213	-0.00732598	0.0152965	0.233865	-0.191816	0.213362	0.3839	0.235113	0.534836	0.302485	0.0973263	0.395536	0.381696	0.364508	-0.0704433	0.123198	-0.229765	0.145579	-0.374527	-0.0533604	-0.0616072	0.361251	-0.246685	-0.110182	-0.0553904	0.00851355	0.289033	-0.0208272	-0.263325	0.370973	-0.430429	0.26268	0.310925	-0.244365	0.0714174	-0.563921	-0.618944	-0.641905
HALLMARK_MYC_TARGETS_V2	-0.321464	-0.540267	0.0114785	0.214315	0.0797958	-0.238788	0.197989	-0.0933642	0.146614	0.306633	0.368581	0.387952	-0.126884	0.118128	0.296636	-0.306934	-0.0875847	0.0667795	0.000820345	0.402348	-0.277074	-0.34932	-0.0933754	0.30877	0.0380106	-0.468965	0.034119	-0.312602	-0.244196	-0.365964	-0.374609	-0.444769	0.500256	-0.0660317	0.160993	0.139294	0.0417913	0.376326	0.134222	0.457729	0.516875	-0.186159	0.416655	0.54948	0.52325	0.47713	-0.547299	-0.396034	-0.531025
HALLMARK_MYOGENESIS	0.246184	0.059777	-0.151322	-0.236671	-0.0895043	-0.022961	-0.523107	-0.130671	-0.332408	-0.380881	-0.350478	-0.19477	0.103023	-0.0728963	-0.0967598	-0.183233	-0.161008	-0.364879	-0.141112	-0.340777	-0.21676	0.0325429	-0.0652597	-0.387601	-0.185547	0.19197	-0.221939	-0.165437	-0.253221	-0.00586238	-0.0633193	-0.0570879	-0.238437	0.0951322	-0.222715	-0.0209586	-0.122702	-0.318596	-0.0460242	-0.217524	-0.361669	0.187534	-0.267923	-0.398617	-0.203217	-0.397964	0.396803	0.442051	0.309146
HALLMARK_NOTCH_SIGNALING	0.313189	0.22109	0.042499	0.244609	0.1165	0.221778	-0.364281	0.00126947	-0.319837	-0.261455	0.341005	-0.448546	-0.616025	-0.391359	0.124203	-0.289735	-0.355839	0.252958	-0.00757999	-0.224218	-0.455652	-0.379513	-0.0747603	-0.208268	-0.374541	0.0624	-0.0160409	0.0803923	0.175509	0.12219	-0.232105	-0.350467	0.142757	0.299609	0.0842168	0.124038	0.0215178	0.230983	0.174105	-0.021464	0.0107867	-0.0991204	0.0446946	0.339495	-0.0159041	-0.250765	0.206237	-0.00458559	0.0736736
HALLMARK_OXIDATIVE_PHOSPHORYLATION	0.291939	0.327854	0.447212	0.430923	0.522971	0.44164	0.450182	0.397137	-0.192095	0.286667	0.167546	-0.0194077	-0.307897	0.024053	0.0105074	-0.318759	0.217583	0.0903447	-0.0392055	0.503145	0.203793	-0.108052	0.419462	0.328777	0.132608	-0.286111	-0.204879	-0.448348	-0.0910728	-0.433046	-0.263089	-0.364651	0.0406784	-0.525918	-0.494601	-0.344011	-0.369758	-0.1282	-0.307415	-0.451428	0.0872136	-0.453364	-0.025848	-0.14609	-0.469141	-0.337135	-0.426615	-0.562607	-0.519299
HALLMARK_P53_PATHWAY	-0.0442797	-0.130841	-0.150887	0.0543483	-0.0704142	-0.10912	0.247429	0.149324	0.033255	0.175838	-0.109594	0.0920687	-0.0493823	-0.0642896	0.158112	-0.147165	0.0327208	0.030859	-0.000533449	0.108878	-0.152768	-0.181429	-0.109542	-0.203669	-0.13601	-0.225872	-0.147801	-0.248125	-0.263467	-0.303046	-0.177502	-0.0770256	0.117411	-0.244712	-0.0231603	0.0444781	0.0630441	0.0879176	-0.0623899	-0.0713598	0.185914	-0.135784	0.190545	0.0704148	-0.0813748	0.128393	-0.201004	-0.166143	-0.258481
HALLMARK_PANCREAS_BETA_CELLS	0.165795	0.224863	-0.0756348	-0.221915	0.13796	0.132399	-0.494833	-0.152287	-0.160626	-0.298679	-0.0139953	-0.527508	0.470058	-0.00328741	-0.148936	0.0015439	-0.187783	-0.367186	0.3379	-0.200515	0.341394	0.360956	0.356044	0.0569534	0.252151	0.479004	0.265566	0.398999	0.289991	0.311881	0.373676	0.329123	-0.387118	0.156084	-0.425505	-0.217086	-0.240033	-0.303085	-0.198171	-0.358944	-0.454049	0.0518146	-0.315619	-0.468719	-0.302969	-0.536897	0.442453	0.40246	0.472367
HALLMARK_PEROXISOME	-0.237993	0.0327314	0.0823635	0.181782	-0.381002	0.150061	-0.0879763	0.185186	0.131171	0.102024	-0.179345	-0.32173	-0.00313047	0.187332	0.110892	0.277445	-0.0199683	-0.0940449	0.0656383	0.389507	0.0699704	0.124181	0.131748	0.0882726	0.154866	-0.389405	-0.0603075	-0.153015	-0.251771	-0.386168	-0.151797	-0.117476	0.0201814	-0.0503531	-0.27541	-0.383665	-0.146678	0.121189	0.0286804	-0.106606	0.0139227	0.201265	0.118848	-0.0296141	-0.0290093	0.0767832	-0.200216	-0.247111	-0.268212
HALLMARK_PI3K_AKT_MTOR_SIGNALING	-0.293545	-0.081671	0.0793876	0.170567	0.0541684	0.18985	0.142662	-0.0564144	0.172089	-0.022661	-0.0417764	-0.216663	-0.293926	-0.238022	-0.0797343	0.0363685	0.190885	0.235541	0.104156	0.331044	0.284674	0.170487	0.134484	0.110917	0.123531	0.129878	0.0342891	-0.0266119	0.0250001	-0.0819356	0.105548	-0.115246	0.0877179	0.0446573	0.00398637	-0.0580307	0.256233	0.177767	0.16141	-0.0110464	0.0297091	0.241015	-0.170146	-0.0563521	-0.213941	0.121733	-0.0547639	-0.198351	0.124717
HALLMARK_PROTEIN_SECRETION	-0.188847	0.190618	0.394213	0.454307	0.437751	0.192506	0.488496	0.170675	0.105965	0.377479	0.237137	0.249178	-0.485199	-0.336489	-0.375075	0.250349	0.475458	0.328454	0.238291	0.413178	0.485388	0.151438	0.282098	0.473073	0.225701	0.122071	0.259345	0.0744185	0.400759	0.117291	0.148176	0.180093	0.330664	-0.0962855	0.32634	0.209751	0.305583	0.335188	0.34797	0.257705	0.248393	-0.0276662	0.136003	0.264247	-0.278044	0.395658	-0.376165	-0.603743	-0.25557
HALLMARK_REACTIVE_OXIGEN_SPECIES_PATHWAY	0.0290529	-0.344604	0.19294	-0.248711	-0.000334978	-0.31406	0.130009	0.122619	-0.39004	0.0100901	-0.225077	0.00663145	-0.428959	-0.208067	-0.12387	-0.201078	0.00896451	0.00149454	-0.191474	-0.00959925	-0.236777	-0.39112	-0.0254587	0.0393114	-0.300751	-0.212509	-0.518655	-0.567039	-0.258372	-0.529682	-0.584845	-0.333986	0.0349614	-0.101869	-0.0732296	-0.327001	-0.210495	0.0593319	-0.172951	0.114872	0.120191	0.00255172	0.394651	0.235693	-0.303494	0.0697791	0.190614	-0.504541	-0.156587
HALLMARK_SPERMATOGENESIS	0.0246128	0.195022	0.0281633	-0.125934	-0.0513146	0.0303794	-0.0703963	-0.0413383	0.0166308	-0.128482	0.15618	0.0174418	0.183932	0.206642	0.107945	-0.111559	-0.0522293	-0.0653887	-0.139003	-0.107645	-0.0119084	-0.0517695	0.0351444	-0.0918003	0.0947288	0.19693	-0.0270013	0.265726	0.0705549	0.0959503	0.0784688	0.128946	-0.222855	0.120103	-0.13123	-0.0081758	-0.128512	-0.173227	-0.0878872	-0.0358871	-0.144717	0.134981	0.0552401	-0.251966	-0.128369	-0.12079	0.0853147	0.109676	0.189788
HALLMARK_TGF_BETA_SIGNALING	-0.137461	-0.000866198	-0.10678	-0.0167254	0.326743	0.0780528	0.400486	0.0869218	0.0922841	0.204379	0.136415	0.321201	-0.0506139	-0.23548	0.129081	0.0371158	-0.0261149	0.434632	-0.0118589	0.0355397	0.369832	0.183751	0.0206155	-0.153416	-0.142025	-0.059615	0.0647417	0.157837	-0.0169004	-0.00440846	0.109895	-0.13219	0.241815	-0.152953	0.52955	0.186903	0.492335	0.464028	0.067118	0.45651	0.298917	0.374461	0.394018	0.523154	0.0548392	0.386936	-0.266957	-0.415061	-0.294572
HALLMARK_TNFA_SIGNALING_VIA_NFKB	0.323617	-0.30163	0.519249	-0.0815729	-0.0513916	-0.209319	-0.23053	-0.21227	-0.216794	-0.311912	-0.00542782	-0.319398	-0.153099	-0.162595	0.343431	-0.328811	0.36968	0.0152386	-0.402115	-0.111356	-0.276028	-0.427107	-0.217978	-0.309931	-0.314865	-0.10537	-0.452237	-0.289513	-0.419303	0.0041454	-0.309563	0.0165828	-0.0895486	-0.118321	-0.0474565	0.0604128	-0.0986699	0.0124972	-0.211247	-0.0402135	-0.177983	-0.201233	-0.0605863	-0.132054	-0.268045	-0.11638	0.0867536	-0.343566	0.281246
HALLMARK_UNFOLDED_PROTEIN_RESPONSE	-0.263849	0.0242884	0.140842	0.17447	0.177271	-0.036964	0.489532	0.364883	0.104087	0.355011	-0.138881	0.0752641	-0.204381	-0.0114408	0.0298832	-0.0881323	0.195885	0.0671642	0.0458792	0.444435	-0.00118252	0.0176809	0.08856	0.153929	0.0559081	-0.305639	-0.0103008	-0.293444	0.000793679	-0.282059	-0.114106	-0.198929	0.385277	-0.377005	0.146405	-0.0907073	0.130306	0.220647	0.0669825	0.16876	0.39468	-0.362507	0.271782	0.25962	-0.103155	0.27299	-0.432196	-0.53183	-0.395367
HALLMARK_UV_RESPONSE_DN	-0.164426	0.000489228	-0.229877	0.123356	0.156175	-0.0236789	0.255493	0.206371	0.498943	0.380329	0.207535	0.400022	-0.163341	0.0012659	0.0250579	0.181935	0.193154	0.207715	0.0709505	-0.0670054	0.100645	-0.0432965	-0.216199	-0.0309918	-0.235474	0.138301	0.316996	0.287798	0.138592	0.362088	0.0829632	0.21896	0.327494	0.270897	0.388836	0.268107	0.172985	0.346848	0.376246	0.406044	0.296135	0.0624503	0.230627	0.384459	0.278139	0.339513	-0.356607	-0.180263	-0.306851
HALLMARK_UV_RESPONSE_UP	-0.0367216	-0.301126	0.22184	-0.127047	-0.0510927	-0.177371	0.0631606	0.125349	-0.168949	-0.0442524	-0.0302776	-0.287765	-0.181679	-0.0406948	-0.0545904	-0.36457	-0.30601	-0.259051	-0.106299	-0.0349606	-0.151905	-0.264216	-0.254234	-0.316096	-0.394329	-0.380337	-0.233398	-0.317012	-0.396822	-0.252258	-0.145376	-0.151139	0.040682	-0.0970658	0.211135	0.101499	-0.175492	0.0137924	0.0041842	-0.0133101	-0.0581894	-0.201199	-0.0975316	-0.0900752	-0.0459549	-0.0418065	0.339735	-0.176963	0.150955
HALLMARK_WNT_BETA_CATENIN_SIGNALING	-0.567677	-0.45988	-0.276183	-0.088393	-0.284751	-0.281136	-0.118932	-0.414914	-0.286776	-0.417769	-0.244466	-0.126518	-0.0150036	0.0690461	-0.289951	-0.5341	-0.079644	-0.125968	-0.380449	-0.486392	-0.513574	-0.347211	-0.579156	-0.636223	-0.44877	-0.326572	-0.414586	-0.324251	-0.638208	-0.265457	-0.209244	-0.437616	0.0952437	0.231122	0.310213	0.239745	-0.0386278	0.234535	-0.164342	0.143797	0.109832	0.228482	-0.226292	0.152464	0.190261	-0.122287	0.307378	0.362121	0.314077
HALLMARK_XENOBIOTIC_METABOLISM	-0.0660792	-0.00878855	0.266797	-0.0622863	0.251881	-0.0908352	-0.0732257	-0.116606	-0.240074	0.0391016	-0.144845	-0.00656037	0.242471	0.0577198	-0.170452	-0.14477	-0.195064	-0.278803	-0.0690216	-0.13821	-0.0303598	-0.29477	-0.21916	-0.0910411	-0.196454	-0.171138	-0.245133	-0.24955	-0.23028	-0.147042	-0.153672	-0.231272	-0.276385	-0.112633	-0.339831	-0.206023	-0.0705945	-0.146734	-0.147274	-0.16981	-0.230742	-0.093554	-0.17205	-0.119464	-0.0287999	-0.23723	0.0574752	0.0942998	0.0601959
[truncated: 150 more columns]
