# Supplementary material for: Integrated whole-genome gene expression analysis reveals an atlas of dynamic immune landscapes after myocardial infarction
Source: Front Cardiovasc Med. 2023 Mar 3;10:1087721. doi: 10.3389/fcvm.2023.1087721 (PMC10020602; doi:10.3389/fcvm.2023.1087721)
Supplement: Supplementary file 4 [file Table_4.XLSX]

## Sheet: GSE123342
ID	Description	setSize	enrichmentScore	NES	pvalue	p.adjust	qvalues	rank	leading_edge	core_enrichment
GO:0032490	detection of molecule of bacterial origin	12	0.953393	1.96084	1.23779e-07	4.76663e-06	3.14206e-06	431	tags=42%	list=2%	signal=41%	TLR2/TLR4/LY96/TLR1/TLR6
GO:1902023	L-arginine transport	10	0.893497	1.78538	0.00026988	0.00247092	0.00162878	48	tags=20%	list=0%	signal=20%	ARG1/SLC11A1
GO:1905461	positive regulation of vascular associated smooth muscle cell apoptotic process	10	0.887658	1.77371	0.000397381	0.00339376	0.00223709	1136	tags=40%	list=5%	signal=38%	MFN2/SOD2/E2F3/STK4
GO:0032494	response to peptidoglycan	11	0.886107	1.78823	0.00025665	0.00238763	0.00157388	1942	tags=45%	list=9%	signal=42%	IRAK3/C5AR1/RELA/RIPK2/NLRP3
GO:0015809	arginine transport	11	0.885012	1.78602	0.000269376	0.00247092	0.00162878	48	tags=18%	list=0%	signal=18%	ARG1/SLC11A1
GO:0070431	nucleotide-binding oligomerization domain containing 2 signaling pathway	11	0.883035	1.78203	0.00029907	0.00268024	0.00176676	1876	tags=64%	list=8%	signal=58%	TLR4/HSPA1A/NFKBIA/HSPA1B/TNFAIP3/RELA/RIPK2
GO:0043252	sodium-independent organic anion transport	15	0.882782	1.89375	2.1701e-05	0.000311964	0.00020564	503	tags=13%	list=2%	signal=13%	SLCO4C1/SLCO3A1
GO:0032930	positive regulation of superoxide anion generation	19	0.873954	2.02792	4.51569e-06	8.61274e-05	5.67733e-05	1467	tags=63%	list=6%	signal=59%	FPR2/ITGAM/TYROBP/GNAI3/CLEC7A/CYBA/ITGB2/CD177/PRKCD/SYK/F2RL1/GNAI2
GO:0070391	response to lipoteichoic acid	10	0.87296	1.74434	0.00088419	0.00643545	0.00424211	2721	tags=80%	list=12%	signal=70%	TLR2/TLR4/MAPK14/CD14/RELA/RIPK2/TIRAP/CD36
GO:0071223	cellular response to lipoteichoic acid	10	0.87296	1.74434	0.00088419	0.00643545	0.00424211	2721	tags=80%	list=12%	signal=70%	TLR2/TLR4/MAPK14/CD14/RELA/RIPK2/TIRAP/CD36
GO:0007220	Notch receptor processing	10	0.869912	1.73825	0.0009872	0.00704003	0.00464064	1079	tags=60%	list=5%	signal=57%	PSEN1/PSENEN/APH1B/ADAM17/NCSTN/ADAM10
GO:0072672	neutrophil extravasation	12	0.866849	1.78285	0.000587908	0.00460612	0.00303626	1582	tags=58%	list=7%	signal=54%	IL1R1/CD177/FUT7/PIK3CG/PIK3CD/ADAM8/PECAM1
GO:0002430	complement receptor mediated signaling pathway	12	0.86665	1.78244	0.000587908	0.00460612	0.00303626	730	tags=50%	list=3%	signal=48%	CR1/FPR2/FPR1/C5AR1/C5AR2/C3AR1
GO:0006527	arginine catabolic process	11	0.863408	1.74242	0.000703407	0.00533347	0.00351571	374	tags=18%	list=2%	signal=18%	ARG1/MIR21
GO:0098581	detection of external biotic stimulus	24	0.86063	2.0749	7.56272e-07	2.13571e-05	1.40782e-05	1700	tags=46%	list=8%	signal=42%	TLR2/TLR4/NLRC4/LY96/PGLYRP1/TLR1/TLR6/CLEC7A/NAIP/HLA-A/HLA-B
GO:0098543	detection of other organism	19	0.858322	1.99165	1.42617e-05	0.000221021	0.000145692	1700	tags=53%	list=8%	signal=49%	TLR2/TLR4/NLRC4/PGLYRP1/TLR1/TLR6/CLEC7A/NAIP/HLA-A/HLA-B
GO:0032957	inositol trisphosphate metabolic process	11	0.853088	1.7216	0.00113958	0.00794829	0.00523934	1135	tags=45%	list=5%	signal=43%	IPMK/PLCG2/PTAFR/PTK2B/ITPK1
GO:0051918	negative regulation of fibrinolysis	10	0.851605	1.70167	0.00215668	0.0132786	0.00875299	1630	tags=30%	list=7%	signal=28%	THBS1/THBD/USF1
GO:1902563	regulation of neutrophil activation	13	0.849726	1.77921	0.000752028	0.00567355	0.00373988	1743	tags=69%	list=8%	signal=64%	ITGAM/GRN/ITGB2/CD177/PTAFR/SYK/PRAM1/ABR/CD300A
GO:0070673	response to interleukin-18	10	0.849264	1.69699	0.00236372	0.0143039	0.0094288	1888	tags=60%	list=8%	signal=55%	IL18R1/IL18RAP/ALOX5/OCLN/RIPK2/IL18
GO:0045953	negative regulation of natural killer cell mediated cytotoxicity	16	0.84738	1.86717	8.93806e-05	0.000992874	0.000654482	2789	tags=75%	list=12%	signal=66%	CLEC12B/CRK/HLA-E/ARRB2/HLA-A/HLA-B/LILRB1/HLA-G/HAVCR2/CEACAM1/HLA-F/KIR2DL4
GO:0051639	actin filament network formation	10	0.846395	1.69126	0.00267427	0.0154616	0.010192	1191	tags=30%	list=5%	signal=28%	ACTN1/ARPC5/LCP1
GO:0010745	negative regulation of macrophage derived foam cell differentiation	13	0.846099	1.77161	0.000949846	0.00681188	0.00449024	761	tags=31%	list=3%	signal=30%	NFKBIA/ITGB3/ABCA1/ABCG1
GO:1903897	regulation of PERK-mediated unfolded protein response	10	0.845765	1.69	0.00267427	0.0154616	0.010192	1826	tags=50%	list=8%	signal=46%	PPP1R15B/PPP1R15A/TMEM33/NCK2/HSPA5
GO:0097202	activation of cysteine-type endopeptidase activity	14	0.843826	1.781	0.000787447	0.00587258	0.00387108	2088	tags=50%	list=9%	signal=45%	NLRC4/ASPH/FADD/CIDEB/IFI16/RIPK2/PYCARD
GO:0090594	inflammatory response to wounding	14	0.843381	1.78006	0.000795607	0.00590571	0.00389292	1226	tags=43%	list=5%	signal=41%	HIF1A/GRN/ALOX5/MIR21/TIMP1/CCR2
GO:0032928	regulation of superoxide anion generation	22	0.840667	1.99545	1.29706e-05	0.000205508	0.000135466	1467	tags=55%	list=6%	signal=51%	FPR2/ITGAM/TYROBP/GNAI3/CLEC7A/CYBA/ITGB2/CD177/PRKCD/SYK/F2RL1/GNAI2
GO:0016045	detection of bacterium	17	0.839897	1.89005	0.000132792	0.00137197	0.00090437	1700	tags=47%	list=8%	signal=44%	TLR2/NLRC4/PGLYRP1/TLR1/TLR6/NAIP/HLA-A/HLA-B
GO:0032253	dense core granule localization	11	0.838955	1.69308	0.00204932	0.0127536	0.00840689	989	tags=27%	list=4%	signal=26%	KIF1B/TANC2/KIF5B
GO:0099519	dense core granule cytoskeletal transport	11	0.838955	1.69308	0.00204932	0.0127536	0.00840689	989	tags=27%	list=4%	signal=26%	KIF1B/TANC2/KIF5B
GO:1901950	dense core granule transport	11	0.838955	1.69308	0.00204932	0.0127536	0.00840689	989	tags=27%	list=4%	signal=26%	KIF1B/TANC2/KIF5B
GO:1905049	negative regulation of metallopeptidase activity	12	0.838954	1.72548	0.00227386	0.0138924	0.00915756	1939	tags=42%	list=9%	signal=38%	SORL1/MIR29B2/TIMP1/PICALM/MIR29B1
GO:0038180	nerve growth factor signaling pathway	12	0.836723	1.72089	0.00237491	0.0143307	0.00944647	1757	tags=42%	list=8%	signal=38%	SORT1/CORO1A/RAPGEF2/KIDINS220/RAP1A
GO:0015824	proline transport	11	0.832532	1.68012	0.00260039	0.0151672	0.00999787	868	tags=18%	list=4%	signal=17%	SLC36A4/SLC36A1
GO:1904683	regulation of metalloendopeptidase activity	13	0.83213	1.74236	0.00170987	0.0110524	0.00728551	2689	tags=62%	list=12%	signal=54%	MIR21/STAT3/SORL1/MIR29B2/PICALM/MIR29B1/MBP/MIR92A2
GO:0032493	response to bacterial lipoprotein	11	0.831521	1.67808	0.00270372	0.0156177	0.0102948	2721	tags=55%	list=12%	signal=48%	TLR2/TLR1/TLR6/CD14/TIRAP/CD36
GO:0021819	layer formation in cerebral cortex	10	0.831093	1.66068	0.00447337	0.0229702	0.0151415	3013	tags=40%	list=13%	signal=35%	MBOAT7/CDK5R1/CTNNB1/PAFAH1B1
GO:0045628	regulation of T-helper 2 cell differentiation	11	0.83024	1.67549	0.00284148	0.0162656	0.0107219	2143	tags=64%	list=9%	signal=58%	BCL6/IL4R/HLX/RARA/IL18/NLRP3/ANXA1
GO:0061052	negative regulation of cell growth involved in cardiac muscle cell development	12	0.829642	1.70632	0.00294758	0.0166674	0.0109868	1138	tags=33%	list=5%	signal=32%	RGS2/G6PD/PAK1/CTDP1
GO:2001198	regulation of dendritic cell differentiation	13	0.828323	1.73439	0.00210828	0.0130565	0.00860658	2579	tags=54%	list=11%	signal=48%	MIR223/LILRB2/CEBPB/HLA-B/LILRB1/HLA-G/FCGR2B
GO:0006068	ethanol catabolic process	11	0.828165	1.6713	0.00304813	0.0171094	0.0112782	2386	tags=45%	list=11%	signal=41%	SULT1B1/ALDH3B1/ALDH2/SULT1A1/SULT1A2
GO:0002002	regulation of angiotensin levels in blood	11	0.82566	1.66625	0.00335811	0.0184739	0.0121776	2356	tags=36%	list=10%	signal=33%	MME/CES1/CTSZ/ATP6AP2
GO:0002003	angiotensin maturation	11	0.82566	1.66625	0.00335811	0.0184739	0.0121776	2356	tags=36%	list=10%	signal=33%	MME/CES1/CTSZ/ATP6AP2
GO:0034134	toll-like receptor 2 signaling pathway	13	0.82546	1.7284	0.00230748	0.0140708	0.00927514	2716	tags=85%	list=12%	signal=74%	TLR2/TLR1/TLR6/PJA2/CYBA/TNFAIP3/LYN/F2RL1/RIPK2/TIRAP/PIK3AP1
GO:1903265	positive regulation of tumor necrosis factor-mediated signaling pathway	10	0.825258	1.64902	0.00551367	0.0268968	0.0177298	1484	tags=60%	list=7%	signal=56%	HSPA1A/HSPA1B/ADAM17/CASP4/CASP1/CPNE1
GO:0009629	response to gravity	10	0.825105	1.64872	0.00558302	0.0271212	0.0178777	2011	tags=40%	list=9%	signal=36%	FOS/PTAFR/SPARC/PKM
GO:0002281	macrophage activation involved in immune response	15	0.824766	1.76929	0.000578051	0.00456831	0.00301133	2114	tags=47%	list=9%	signal=42%	DYSF/TYROBP/GRN/SYK/SBNO2/SUCNR1/HAVCR2
GO:0070099	regulation of chemokine-mediated signaling pathway	10	0.824402	1.64731	0.00572173	0.0275841	0.0181828	114	tags=20%	list=1%	signal=20%	PADI2/HIF1A
GO:0009595	detection of biotic stimulus	36	0.824295	2.12496	6.81402e-08	2.90579e-06	1.91544e-06	1942	tags=42%	list=9%	signal=38%	TLR2/TLR4/NLRC4/LY96/PGLYRP1/TLR1/TLR6/CLEC7A/PTPRJ/PAK1/NAIP/HLA-A/HLA-B/DACH1/NLRP3
GO:2001204	regulation of osteoclast development	12	0.822584	1.69181	0.00375771	0.020209	0.0133213	1931	tags=42%	list=9%	signal=38%	TYROBP/LTF/ATP6AP1/NOTCH2/LILRB1
GO:0035751	regulation of lysosomal lumen pH	13	0.822184	1.72154	0.00257308	0.0150547	0.00992372	2356	tags=54%	list=10%	signal=48%	LRRK2/GRN/PPT1/TMEM165/TMEM199/CLN6/ATP6AP2
GO:0044804	autophagy of nucleus	14	0.81988	1.73046	0.00209319	0.0129992	0.00856878	2849	tags=64%	list=13%	signal=56%	WIPI1/RB1CC1/ATG7/ATG2A/ATG9A/ATG13/ATG3/WIPI2/ATG2B
GO:0000050	urea cycle	10	0.818758	1.63603	0.00697009	0.0317704	0.0209424	7	tags=10%	list=0%	signal=10%	ARG1
GO:0046479	glycosphingolipid catabolic process	15	0.818226	1.75526	0.000861485	0.00630631	0.00415698	2822	tags=60%	list=12%	signal=53%	PRKCD/GBA/PSAP/GM2A/HEXB/NEU1/GLA/GALC/NAGA
GO:0042554	superoxide anion generation	34	0.81778	2.08124	2.25026e-07	7.6054e-06	5.01331e-06	2662	tags=53%	list=12%	signal=47%	FPR2/ITGAM/TYROBP/NCF2/NCF1/GNAI3/CLEC7A/CYBA/ITGB2/CD177/PRKCD/SYK/F2RL1/GNAI2/ALOX12/CYBB/AATF/TGFB1
GO:0051956	negative regulation of amino acid transport	13	0.817403	1.71153	0.00290509	0.016536	0.0109002	631	tags=23%	list=3%	signal=22%	RGS2/SLC43A2/ABAT
GO:1902337	regulation of apoptotic process involved in morphogenesis	12	0.816486	1.67927	0.0049764	0.0249369	0.0164379	1911	tags=33%	list=8%	signal=31%	TNFRSF1A/TNFRSF1B/VDR/NOTCH1
GO:0097201	negative regulation of transcription from RNA polymerase II promoter in response to stress	12	0.816374	1.67903	0.0049764	0.0249369	0.0164379	2640	tags=42%	list=12%	signal=37%	HSPA1A/HIF1AN/NCK2/DNAJB1/CITED2
GO:1905050	positive regulation of metallopeptidase activity	13	0.814445	1.70533	0.0033035	0.0183003	0.0120632	2689	tags=62%	list=12%	signal=54%	MAPK14/MIR21/STAT3/MIR29B2/MAPK3/MIR29B1/MBP/MIR92A2
GO:0072124	regulation of glomerular mesangial cell proliferation	10	0.813837	1.6262	0.00857274	0.0370049	0.0243928	493	tags=20%	list=2%	signal=20%	IL6R/CFLAR
GO:0044247	cellular polysaccharide catabolic process	23	0.813562	1.93824	7.59336e-05	0.000869338	0.000573049	1944	tags=48%	list=9%	signal=44%	MGAM/PYGL/PPP1R3D/PGM2/PPP1R3B/RB1CC1/PHKA2/AOAH/PGM1/PPP1CB/GAA
GO:0033700	phospholipid efflux	12	0.811827	1.66968	0.00592427	0.0282392	0.0186147	761	tags=17%	list=3%	signal=16%	ABCA1/ABCG1
GO:1902260	negative regulation of delayed rectifier potassium channel activity	12	0.810684	1.66733	0.00639821	0.0298138	0.0196526	409	tags=17%	list=2%	signal=16%	KCNE1/KCNE3
GO:0051014	actin filament severing	16	0.810674	1.78629	0.000825746	0.00607971	0.00400762	2279	tags=62%	list=10%	signal=56%	MYH9/SVIL/SRGAP2/AVIL/GMFB/GMFG/FMNL1/FLII/CAPG/GSN
GO:0010958	regulation of amino acid import across plasma membrane	12	0.810467	1.66689	0.00639821	0.0298138	0.0196526	390	tags=25%	list=2%	signal=25%	RGS2/SLC43A2/PSEN1
GO:1903789	regulation of amino acid transmembrane transport	12	0.810467	1.66689	0.00639821	0.0298138	0.0196526	390	tags=25%	list=2%	signal=25%	RGS2/SLC43A2/PSEN1
GO:0051547	regulation of keratinocyte migration	14	0.810419	1.71049	0.00311505	0.0174388	0.0114953	970	tags=36%	list=4%	signal=34%	MMP9/PTEN/ADAM9/MAP4K4/IQSEC1
GO:0071073	positive regulation of phospholipid biosynthetic process	11	0.810268	1.63518	0.00626482	0.0295521	0.0194801	1216	tags=27%	list=5%	signal=26%	FPR2/ACSL3/AGAP2
GO:1900225	regulation of NLRP3 inflammasome complex assembly	13	0.809885	1.69579	0.00417065	0.0217851	0.0143603	913	tags=38%	list=4%	signal=37%	TLR4/MEFV/TLR6/EIF2AK2/DDX3X
GO:0009251	glucan catabolic process	22	0.808896	1.92003	0.000130087	0.00134621	0.000887395	1944	tags=45%	list=9%	signal=42%	MGAM/PYGL/PPP1R3D/PGM2/PPP1R3B/RB1CC1/PHKA2/PGM1/PPP1CB/GAA
GO:0036295	cellular response to increased oxygen levels	14	0.808678	1.70681	0.00331282	0.018336	0.0120867	1679	tags=43%	list=7%	signal=40%	ATP6V1A/ATP6V0D1/ATP6AP1/ATG7/TMEM199/FAS
GO:0001780	neutrophil homeostasis	16	0.80611	1.77623	0.00101096	0.00717722	0.00473107	3240	tags=69%	list=14%	signal=59%	CXCR2/SLC7A11/HCAR2/PIK3CD/CCR2/PIK3CB/PDE4B/ANXA1/MERTK/JAM3/MPL
GO:0006995	cellular response to nitrogen starvation	12	0.805396	1.65646	0.00728038	0.0327154	0.0215653	2471	tags=58%	list=11%	signal=52%	GABARAPL1/ATG7/MAP1LC3B/MAP1LC3B2/BECN1/GABARAPL2/GABARAP
GO:0043562	cellular response to nitrogen levels	12	0.805396	1.65646	0.00728038	0.0327154	0.0215653	2471	tags=58%	list=11%	signal=52%	GABARAPL1/ATG7/MAP1LC3B/MAP1LC3B2/BECN1/GABARAPL2/GABARAP
GO:0051549	positive regulation of keratinocyte migration	12	0.805329	1.65632	0.00728038	0.0327154	0.0215653	970	tags=33%	list=4%	signal=32%	MMP9/ADAM9/MAP4K4/IQSEC1
GO:0019627	urea metabolic process	12	0.805279	1.65622	0.00728038	0.0327154	0.0215653	7	tags=8%	list=0%	signal=8%	ARG1
GO:0071941	nitrogen cycle metabolic process	12	0.805279	1.65622	0.00728038	0.0327154	0.0215653	7	tags=8%	list=0%	signal=8%	ARG1
GO:2000659	regulation of interleukin-1-mediated signaling pathway	10	0.805242	1.60903	0.0112212	0.0452694	0.0298406	2146	tags=60%	list=9%	signal=54%	IL1R2/IL1R1/MIR21/MIR27A/IL1RN/ZBP1
GO:0060159	regulation of dopamine receptor signaling pathway	11	0.805222	1.625	0.00744367	0.033261	0.0219249	1833	tags=27%	list=8%	signal=25%	LRRK2/PRMT5/VPS35
GO:0032891	negative regulation of organic acid transport	23	0.805061	1.91799	0.000126152	0.00131837	0.000869043	631	tags=26%	list=3%	signal=25%	IRS2/THBS1/RGS2/SLC43A2/CYP4F2/ABAT
GO:0003081	regulation of systemic arterial blood pressure by renin-angiotensin	25	0.804924	1.95011	4.23201e-05	0.000536075	0.000353369	2356	tags=32%	list=10%	signal=29%	MME/CYBA/RHOA/F2RL1/CES1/CTSZ/SUCNR1/ATP6AP2
GO:0060397	growth hormone receptor signaling pathway via JAK-STAT	14	0.804661	1.69833	0.0041408	0.0217085	0.0143098	1708	tags=50%	list=8%	signal=46%	STAT3/STAT5B/LYN/STAT5A/JAK2/STAT6/JAK3
GO:0042363	fat-soluble vitamin catabolic process	12	0.804029	1.65364	0.00755253	0.0336056	0.0221521	2069	tags=25%	list=9%	signal=23%	CYP4F3/CYP4F2/CYP4F11
GO:1905048	regulation of metallopeptidase activity	23	0.803418	1.91408	0.000138503	0.00141943	0.000935656	2689	tags=48%	list=12%	signal=42%	MAPK14/MIR21/STAT3/SORL1/MIR29B2/TIMP1/PICALM/MAPK3/MIR29B1/MBP/MIR92A2
GO:0000272	polysaccharide catabolic process	25	0.803225	1.94599	4.84182e-05	0.000595066	0.000392255	1944	tags=44%	list=9%	signal=40%	MGAM/PYGL/PPP1R3D/PGM2/PPP1R3B/RB1CC1/PHKA2/AOAH/PGM1/PPP1CB/GAA
GO:0010042	response to manganese ion	18	0.801821	1.83389	0.00115354	0.00801051	0.00528036	1845	tags=39%	list=8%	signal=36%	ARG1/LRRK2/ADAM9/PTGS2/APP/HSPA5/ATP7A
GO:0001991	regulation of systemic arterial blood pressure by circulatory renin-angiotensin	18	0.801397	1.83292	0.00115354	0.00801051	0.00528036	2356	tags=33%	list=10%	signal=30%	MME/F2RL1/CES1/CTSZ/SUCNR1/ATP6AP2
GO:0042762	regulation of sulfur metabolic process	14	0.800792	1.69017	0.00500207	0.0250261	0.0164967	972	tags=43%	list=4%	signal=41%	MIR21/PDK3/PDK4/SLC7A11/NFE2L2/SP1
GO:0014831	gastro-intestinal system smooth muscle contraction	11	0.800484	1.61544	0.00953063	0.0400249	0.0263835	1121	tags=27%	list=5%	signal=26%	PTAFR/SULF2/KIT
GO:0001820	serotonin secretion	11	0.799506	1.61347	0.00953063	0.0400249	0.0263835	1931	tags=36%	list=9%	signal=33%	P2RX1/FCER1G/SYK/LILRB1
GO:0045056	transcytosis	20	0.798993	1.86901	0.000409088	0.00347506	0.00229069	2374	tags=45%	list=11%	signal=40%	IGF1R/PTAFR/CLTC/PICALM/RAB11A/FCGRT/VPS35/RAB5A/LRPAP1
GO:0042711	maternal behavior	11	0.798852	1.61215	0.00980889	0.0407891	0.0268873	817	tags=18%	list=4%	signal=18%	PTEN/CREBRF
GO:0060746	parental behavior	11	0.798852	1.61215	0.00980889	0.0407891	0.0268873	817	tags=18%	list=4%	signal=18%	PTEN/CREBRF
GO:0006000	fructose metabolic process	14	0.79777	1.68379	0.00520083	0.0257726	0.0169888	263	tags=21%	list=1%	signal=21%	PFKFB2/PFKFB3/PFKFB4
GO:0045625	regulation of T-helper 1 cell differentiation	10	0.797443	1.59344	0.0131727	0.0510984	0.0336829	2143	tags=50%	list=9%	signal=45%	IL4R/HLX/JAK3/RIPK2/ANXA1
GO:0010755	regulation of plasminogen activation	11	0.797143	1.6087	0.00980889	0.0407891	0.0268873	2364	tags=27%	list=10%	signal=24%	THBS1/CTSZ/ENO1
GO:2001054	negative regulation of mesenchymal cell apoptotic process	10	0.796111	1.59078	0.0137302	0.0524871	0.0345984	114	tags=10%	list=1%	signal=10%	HIF1A
GO:0034123	positive regulation of toll-like receptor signaling pathway	23	0.795966	1.89632	0.000186175	0.00180604	0.0011905	1830	tags=52%	list=8%	signal=48%	TLR2/PELI1/TLR1/LTF/PJA2/TLR5/CYBA/FLOT1/DDX3X/F2RL1/TLR9/RTN4
GO:0002523	leukocyte migration involved in inflammatory response	16	0.795234	1.75226	0.00196985	0.0123315	0.00812865	2848	tags=56%	list=13%	signal=49%	S100A8/ALOX5/S100A9/ITGB2/FUT7/ADAM8/FFAR2/ELANE/JAM3
GO:0043302	positive regulation of leukocyte degranulation	25	0.794819	1.92562	7.45896e-05	0.000855492	0.000563922	1739	tags=52%	list=8%	signal=48%	ITGAM/GAB2/IL4R/ITGB2/CD177/FCER1G/PTAFR/SYK/AP1G1/FGR/VAMP7/F2RL1/LAMP1
GO:0090383	phagosome acidification	28	0.794364	1.95259	7.70871e-05	0.000879374	0.000579665	1981	tags=43%	list=9%	signal=39%	ATP6V1A/ATP6V0B/RAB7A/ATP6V1B2/ATP6V0E1/ATP6V1C1/ATP6V0D1/TCIRG1/ATP6V1E1/ATP6V0A1/ATP6V1D/RAB20
GO:0090322	regulation of superoxide metabolic process	35	0.793969	2.02823	1.95586e-06	4.6028e-05	3.03407e-05	1467	tags=43%	list=6%	signal=40%	FPR2/ITGAM/TYROBP/BST1/MIR21/GNAI3/CLEC7A/CYBA/ITGB2/CD177/PRKCD/SYK/NFE2L2/F2RL1/GNAI2
GO:0046514	ceramide catabolic process	21	0.79349	1.87831	0.000268382	0.00246787	0.00162677	2822	tags=48%	list=12%	signal=42%	ASAH1/PRKCD/GBA/PSAP/GM2A/HEXB/NEU1/GLA/GALC/NAGA
GO:0019377	glycolipid catabolic process	17	0.792806	1.78408	0.00165174	0.0107643	0.00709557	3245	tags=59%	list=14%	signal=50%	PRKCD/GBA/PSAP/GM2A/HEXB/NEU1/GLA/GALC/NAGA/FUCA1
GO:0071786	endoplasmic reticulum tubular network organization	17	0.79153	1.78121	0.00174266	0.0112415	0.00741014	3760	tags=71%	list=17%	signal=59%	RTN3/TMEM33/RAB18/RAB10/RTN4/REEP3/ATL2/ZFYVE27/RAB3GAP1/RAB3GAP2/ATL3/ARL6IP1
GO:0044539	long-chain fatty acid import into cell	15	0.79122	1.69733	0.00290695	0.016536	0.0109002	813	tags=27%	list=4%	signal=26%	IRS2/THBS1/ACSL1/ACSL3
GO:0140354	lipid import into cell	15	0.79122	1.69733	0.00290695	0.016536	0.0109002	813	tags=27%	list=4%	signal=26%	IRS2/THBS1/ACSL1/ACSL3
GO:0001911	negative regulation of leukocyte mediated cytotoxicity	20	0.790615	1.84941	0.000684222	0.00521306	0.00343634	2789	tags=65%	list=12%	signal=57%	CLEC12B/CRK/HLA-E/ARRB2/HLA-A/HLA-B/LILRB1/HLA-G/HAVCR2/CEACAM1/HLA-F/FCGR2B/KIR2DL4
GO:0060576	intestinal epithelial cell development	15	0.789952	1.69461	0.00293872	0.0166571	0.01098	2485	tags=47%	list=11%	signal=42%	HIF1A/MIR29B2/KLF5/MIR29B1/PRDM1/IL6ST/C1GALT1
GO:0032661	regulation of interleukin-18 production	10	0.78937	1.57731	0.0163897	0.0602996	0.0397482	1775	tags=30%	list=8%	signal=28%	TLR2/NLRP12/TLR9
GO:0010888	negative regulation of lipid storage	22	0.788701	1.8721	0.00038966	0.00335943	0.00221446	1633	tags=36%	list=7%	signal=34%	ABHD5/NFKBIA/ITGB3/ABCA1/OSBPL8/ABCG1/CES1/PNPLA2
GO:0002827	positive regulation of T-helper 1 type immune response	20	0.7879	1.84306	0.000778561	0.00581313	0.00383189	2143	tags=50%	list=9%	signal=45%	IL18R1/SLC11A1/IL1R1/HLX/CCR2/PLA2G4A/RIPK2/IL18/IL1B/ANXA1
GO:0002467	germinal center formation	15	0.787775	1.68994	0.00319288	0.0178274	0.0117514	1453	tags=47%	list=6%	signal=44%	BCL6/TNFSF13B/TNFAIP3/ADAM17/RC3H1/UNC13D/BCL3
GO:0072110	glomerular mesangial cell proliferation	11	0.787423	1.58908	0.0124524	0.0490226	0.0323146	493	tags=18%	list=2%	signal=18%	IL6R/CFLAR
GO:0062208	positive regulation of pattern recognition receptor signaling pathway	36	0.787318	2.02964	2.88581e-06	6.17388e-05	4.06969e-05	1830	tags=44%	list=8%	signal=41%	TLR2/TLR4/HSPA1A/PELI1/HSPA1B/TLR1/LTF/PJA2/TLR5/USP15/CYBA/FLOT1/DDX3X/F2RL1/TLR9/RTN4
GO:0071361	cellular response to ethanol	13	0.787135	1.64815	0.00958954	0.0401372	0.0264576	2210	tags=38%	list=10%	signal=35%	TP53INP1/PTEN/SPI1/CYBB/PRKAA1
GO:0042117	monocyte activation	10	0.787087	1.57275	0.0172301	0.0626734	0.041313	1079	tags=30%	list=5%	signal=29%	DYSF/ADAM9/ADAM10
GO:0051546	keratinocyte migration	19	0.786998	1.82615	0.00183095	0.0116111	0.00765382	970	tags=26%	list=4%	signal=25%	MMP9/PTEN/ADAM9/MAP4K4/IQSEC1
GO:0002921	negative regulation of humoral immune response	13	0.786969	1.6478	0.00972365	0.0405674	0.0267411	2579	tags=54%	list=11%	signal=48%	CR1/CD55/C4BPA/VSIG4/CD59/PTPN6/FCGR2B
GO:0033572	transferrin transport	36	0.786838	2.0284	2.98618e-06	6.3041e-05	4.15553e-05	1389	tags=42%	list=6%	signal=39%	LMTK2/ATP6V1A/ATP6V0B/ATP6V1B2/ATP6V0E1/ATP6V1C1/ATP6V0D1/ATP6AP1/TCIRG1/CLTC/ARHGAP1/ATP6V1E1/ATP6V0A1/ATP6V1D/DNM2
GO:0009313	oligosaccharide catabolic process	13	0.786552	1.64693	0.00972365	0.0405674	0.0267411	2952	tags=54%	list=13%	signal=47%	CTBS/MANBA/GM2A/HEXB/MAN2B2/NEU1/MAN2B1
GO:0030728	ovulation	21	0.78623	1.86113	0.000409088	0.00347506	0.00229069	2029	tags=33%	list=9%	signal=30%	TNFAIP6/RGS2/PTGS2/IL4R/FOXO3/HPGD/INHBB
GO:1903960	negative regulation of anion transmembrane transport	14	0.785724	1.65836	0.0073904	0.0330694	0.0217987	231	tags=29%	list=1%	signal=28%	IRS2/THBS1/RGS2/SLC43A2
GO:1902176	negative regulation of oxidative stress-induced intrinsic apoptotic signaling pathway	18	0.785611	1.79681	0.00222756	0.0136753	0.00901445	1473	tags=28%	list=7%	signal=26%	VNN1/HIF1A/SOD2/NFE2L2/PINK1
GO:0036152	phosphatidylethanolamine acyl-chain remodeling	22	0.784518	1.86217	0.000504053	0.00409559	0.00269972	1975	tags=32%	list=9%	signal=29%	PLBD1/MBOAT1/ABHD4/MBOAT2/LPCAT3/PLA2G4A/PNPLA8
GO:0044546	NLRP3 inflammasome complex assembly	15	0.78419	1.68225	0.00348006	0.0189805	0.0125115	1942	tags=47%	list=9%	signal=43%	TLR4/MEFV/TLR6/EIF2AK2/DDX3X/AIM2/NLRP3
GO:1900017	positive regulation of cytokine production involved in inflammatory response	21	0.783984	1.85581	0.00045253	0.00376577	0.00248232	649	tags=33%	list=3%	signal=32%	TLR4/MYD88/IL17RA/MIR21/STAT3/TLR6/CLEC7A
GO:0089718	amino acid import across plasma membrane	40	0.783933	2.05339	7.38246e-07	2.09411e-05	1.3804e-05	868	tags=20%	list=4%	signal=19%	SLC22A4/RGS2/SLC43A2/SLC6A6/PSEN1/SLC36A4/SLC7A11/SLC36A1
GO:0034379	very-low-density lipoprotein particle assembly	13	0.783626	1.6408	0.0106625	0.0434848	0.0286643	2202	tags=46%	list=10%	signal=42%	SOAT1/ACSL3/LPCAT3/DGAT1/ARF1/P4HB
GO:0015802	basic amino acid transport	17	0.783534	1.76321	0.00237909	0.0143423	0.00945412	1246	tags=24%	list=6%	signal=22%	ARG1/SLC11A1/SLC7A7/SLC15A4
GO:0033197	response to vitamin E	10	0.783434	1.56545	0.0183508	0.0654458	0.0431405	7	tags=10%	list=0%	signal=10%	ARG1
GO:0005980	glycogen catabolic process	21	0.78338	1.85438	0.000459771	0.00380388	0.00250744	1944	tags=43%	list=9%	signal=39%	PYGL/PPP1R3D/PGM2/PPP1R3B/RB1CC1/PHKA2/PGM1/PPP1CB/GAA
GO:0002829	negative regulation of type 2 immune response	14	0.783053	1.65273	0.00778987	0.0344141	0.0226851	2437	tags=50%	list=11%	signal=45%	ARG1/BCL6/HLX/CCR2/STAT6/ANXA1/NDFIP1
GO:1900426	positive regulation of defense response to bacterium	10	0.782977	1.56454	0.0194714	0.0682036	0.0449584	2114	tags=40%	list=9%	signal=36%	GRN/CYBA/F2RL1/HAVCR2
GO:0035336	long-chain fatty-acyl-CoA metabolic process	22	0.781706	1.85549	0.000647044	0.00498342	0.00328496	1840	tags=41%	list=8%	signal=38%	ACSL1/DGAT2/ACSL4/FAR2/FAR1/ACSL3/HSD17B12/ELOVL5/DGAT1
GO:0043312	neutrophil degranulation	468	0.781175	2.57295	1e-10	1.07695e-08	7.09902e-09	2472	tags=55%	list=11%	signal=50%	CLEC4D/MMP9/ARG1/VNN1/CRISPLD2/FCAR/S100A12/MME/TNFAIP6/SLCO4C1/MGAM/CLEC12A/TLR2/CR1/CDA/PLAUR/PADI2/SLC11A1/FPR2/ANPEP/PYGL/CD93/ANXA3/QPCT/ITGAM/PGLYRP1/SLC2A3/TYROBP/MAPK14/BST1/LRG1/HSPA1A/SIGLEC14/DEFA1B/NFAM1/GRN/RAB31/DNAJC3/CXCR1/FPR1/CTSD/SIRPB1/P2RX1/PLEKHO2/S100A8/GCA/RAB3D/IGF2R/ALOX5/MOSPD2/MMP25/ORM1/RAB27A/CEACAM8/CD55/GNS/C5AR1/CMTM6/QSOX1/CRISP3/LAMP2/SIGLEC9/HSPA1B/MMP8/S100A9/…
GO:0002283	neutrophil activation involved in immune response	471	0.78113	2.57362	1e-10	1.07695e-08	7.09902e-09	2472	tags=55%	list=11%	signal=50%	CLEC4D/MMP9/ARG1/VNN1/CRISPLD2/FCAR/S100A12/MME/TNFAIP6/SLCO4C1/MGAM/CLEC12A/TLR2/CR1/CDA/PLAUR/PADI2/SLC11A1/FPR2/ANPEP/PYGL/CD93/ANXA3/QPCT/ITGAM/PGLYRP1/SLC2A3/TYROBP/MAPK14/BST1/LRG1/HSPA1A/SIGLEC14/DEFA1B/NFAM1/GRN/RAB31/DNAJC3/CXCR1/FPR1/CTSD/SIRPB1/P2RX1/PLEKHO2/S100A8/GCA/RAB3D/IGF2R/ALOX5/MOSPD2/MMP25/ORM1/RAB27A/CEACAM8/CD55/GNS/C5AR1/CMTM6/QSOX1/CRISP3/LAMP2/SIGLEC9/HSPA1B/MMP8/S100A9/…
GO:1904748	regulation of apoptotic process involved in development	13	0.781054	1.63542	0.0109307	0.0442945	0.029198	1911	tags=31%	list=8%	signal=28%	TNFRSF1A/TNFRSF1B/VDR/NOTCH1
GO:0010889	regulation of sequestering of triglyceride	14	0.78072	1.6478	0.0083225	0.03622	0.0238754	2191	tags=43%	list=10%	signal=39%	ABHD5/PLIN3/OSBPL8/OSBPL11/PNPLA2/PLIN2
GO:0009111	vitamin catabolic process	14	0.780634	1.64762	0.0083225	0.03622	0.0238754	2069	tags=29%	list=9%	signal=26%	CYP4F3/CYP4F2/MTHFS/CYP4F11
GO:1905065	positive regulation of vascular associated smooth muscle cell differentiation	13	0.7804	1.63405	0.0110648	0.0446954	0.0294623	1121	tags=23%	list=5%	signal=22%	SOD2/MIR21/KIT
GO:0002446	neutrophil mediated immunity	482	0.779832	2.57416	1e-10	1.07695e-08	7.09902e-09	2472	tags=55%	list=11%	signal=50%	CLEC4D/MMP9/ARG1/VNN1/CRISPLD2/FCAR/S100A12/MME/TNFAIP6/SLCO4C1/MGAM/CLEC12A/TLR2/CR1/CDA/PLAUR/PADI2/SLC11A1/FPR2/ANPEP/PYGL/CD93/ANXA3/QPCT/ITGAM/PGLYRP1/SLC2A3/TYROBP/MAPK14/BST1/LRG1/HSPA1A/SIGLEC14/DEFA1B/NFAM1/GRN/RAB31/DNAJC3/CXCR1/FPR1/CTSD/SIRPB1/P2RX1/PLEKHO2/S100A8/GCA/RAB3D/IGF2R/ALOX5/MOSPD2/MMP25/ORM1/RAB27A/CEACAM8/CD55/GNS/C5AR1/CMTM6/QSOX1/CRISP3/LAMP2/SIGLEC9/HSPA1B/MMP8/S100A9/…
GO:0022010	central nervous system myelination	23	0.779694	1.85756	0.000559495	0.00444379	0.00292925	1883	tags=26%	list=8%	signal=24%	TLR2/B4GALT5/PTEN/NCSTN/MIR26A2/CLU
GO:0032291	axon ensheathment in central nervous system	23	0.779694	1.85756	0.000559495	0.00444379	0.00292925	1883	tags=26%	list=8%	signal=24%	TLR2/B4GALT5/PTEN/NCSTN/MIR26A2/CLU
GO:0042119	neutrophil activation	482	0.778919	2.57115	1e-10	1.07695e-08	7.09902e-09	2472	tags=55%	list=11%	signal=50%	CLEC4D/MMP9/ARG1/VNN1/CRISPLD2/FCAR/S100A12/MME/TNFAIP6/SLCO4C1/MGAM/CLEC12A/TLR2/CR1/CDA/PLAUR/IL18RAP/PADI2/SLC11A1/FPR2/ANPEP/PYGL/CD93/ANXA3/QPCT/ITGAM/PGLYRP1/SLC2A3/TYROBP/MAPK14/BST1/LRG1/HSPA1A/SIGLEC14/DEFA1B/NFAM1/GRN/RAB31/DNAJC3/CXCR1/FPR1/CTSD/SIRPB1/P2RX1/PLEKHO2/S100A8/GCA/RAB3D/PREX1/IGF2R/ALOX5/MOSPD2/MMP25/ORM1/RAB27A/CEACAM8/CD55/GNS/C5AR1/CMTM6/QSOX1/CRISP3/LAMP2/SIGLEC9/HSPA1…
GO:1903729	regulation of plasma membrane organization	16	0.778247	1.71483	0.00327334	0.0181808	0.0119844	3626	tags=50%	list=16%	signal=42%	S100A9/SH3GLB1/MYH9/PRKCD/DNM2/GSN/PLEKHM2/ASAP1
GO:0036230	granulocyte activation	488	0.777919	2.57132	1e-10	1.07695e-08	7.09902e-09	2472	tags=54%	list=11%	signal=49%	CLEC4D/MMP9/ARG1/VNN1/CRISPLD2/FCAR/S100A12/MME/TNFAIP6/SLCO4C1/MGAM/CLEC12A/TLR2/CR1/CDA/PLAUR/IL18RAP/PADI2/SLC11A1/FPR2/ANPEP/PYGL/CD93/ANXA3/QPCT/ITGAM/PGLYRP1/SLC2A3/TYROBP/MAPK14/BST1/LRG1/HSPA1A/SIGLEC14/DEFA1B/NFAM1/GRN/RAB31/DNAJC3/CXCR1/FPR1/CTSD/SIRPB1/P2RX1/PLEKHO2/S100A8/GCA/RAB3D/PREX1/IGF2R/ALOX5/MOSPD2/MMP25/ORM1/RAB27A/CEACAM8/CD55/GNS/C5AR1/CMTM6/QSOX1/CRISP3/LAMP2/SIGLEC9/HSPA1…
GO:2001214	positive regulation of vasculogenesis	12	0.77747	1.59902	0.0160002	0.0590389	0.0389172	2981	tags=50%	list=13%	signal=43%	RAPGEF2/ADM/HIF1AN/RAP1A/CEACAM1/RIN2
GO:0002825	regulation of T-helper 1 type immune response	27	0.776952	1.9088	0.000160446	0.00160547	0.00105829	2143	tags=48%	list=9%	signal=44%	IL18R1/SLC11A1/IL1R1/IL4R/HLX/CCR2/JAK3/PLA2G4A/RIPK2/IL18/IL1B/HAVCR2/ANXA1
GO:0036490	regulation of translation in response to endoplasmic reticulum stress	10	0.776848	1.55229	0.0219929	0.0742917	0.0489715	1624	tags=50%	list=7%	signal=46%	DNAJC3/PPP1R15B/PPP1R15A/DDX3X/NCK2
GO:0007035	vacuolar acidification	23	0.775873	1.84845	0.000666404	0.00510776	0.00336692	2664	tags=52%	list=12%	signal=46%	SLC11A1/GRN/ATP6V0E1/PPT1/ATP6V0D1/TCIRG1/DMXL2/ATP6V0A1/TMEM199/CLN6/ATP6AP2/CLIC4
GO:0031987	locomotion involved in locomotory behavior	11	0.774046	1.56208	0.0197147	0.068828	0.0453699	1833	tags=36%	list=8%	signal=33%	ARRDC3/MYO5A/CLN6/VPS35
GO:0086103	G protein-coupled receptor signaling pathway involved in heart process	15	0.773699	1.65974	0.00456555	0.0233176	0.0153705	1822	tags=27%	list=8%	signal=25%	RGS2/GNAI2/AKAP13/MIR30E
GO:0051767	nitric-oxide synthase biosynthetic process	19	0.772657	1.79287	0.00303232	0.0170508	0.0112395	1775	tags=47%	list=8%	signal=44%	TLR2/TLR4/LRRK2/NAMPT/MAP2K6/MAP2K4/JAK2/PGGT1B/TLR9
GO:0051769	regulation of nitric-oxide synthase biosynthetic process	19	0.772657	1.79287	0.00303232	0.0170508	0.0112395	1775	tags=47%	list=8%	signal=44%	TLR2/TLR4/LRRK2/NAMPT/MAP2K6/MAP2K4/JAK2/PGGT1B/TLR9
GO:0150105	protein localization to cell-cell junction	12	0.772209	1.5882	0.0181882	0.0651452	0.0429423	739	tags=33%	list=3%	signal=32%	VCL/ACTN4/MPP7/ACTG1
GO:0051770	positive regulation of nitric-oxide synthase biosynthetic process	16	0.772141	1.70138	0.00389682	0.0207026	0.0136467	1775	tags=50%	list=8%	signal=46%	TLR2/TLR4/LRRK2/NAMPT/MAP2K6/MAP2K4/JAK2/TLR9
GO:0030730	sequestering of triglyceride	17	0.772104	1.73749	0.00350253	0.0190867	0.0125815	2191	tags=41%	list=10%	signal=37%	ABHD5/PLIN3/OSBPL8/OSBPL11/PNPLA2/IL1B/PLIN2
GO:0006098	pentose-phosphate shunt	14	0.771938	1.62927	0.010453	0.0429231	0.028294	1897	tags=50%	list=8%	signal=46%	PGD/TKT/PGM2/G6PD/TALDO1/PGAM1/PGLS
GO:1900102	negative regulation of endoplasmic reticulum unfolded protein response	12	0.770378	1.58443	0.0187352	0.0663563	0.0437407	1961	tags=42%	list=9%	signal=38%	PPP1R15B/PPP1R15A/NCK2/HSPA5/ATF6B
GO:1904754	positive regulation of vascular associated smooth muscle cell migration	25	0.770199	1.86598	0.000315409	0.00279903	0.00184506	1845	tags=36%	list=8%	signal=33%	MDM2/DOCK4/DOCK5/MIR21/IQGAP1/PAK1/MIR26A2/SSH1/ATP7A
GO:1905874	regulation of postsynaptic density organization	16	0.769885	1.69641	0.00414621	0.0217189	0.0143166	2892	tags=31%	list=13%	signal=27%	IL1RAP/LILRB2/CRIPT/LRFN1/CDH2
GO:0034393	positive regulation of smooth muscle cell apoptotic process	17	0.769717	1.73212	0.00380709	0.0203793	0.0134336	1136	tags=29%	list=5%	signal=28%	MFN2/SOD2/E2F3/MAP2K4/STK4
GO:0090205	positive regulation of cholesterol metabolic process	11	0.768341	1.55057	0.0227907	0.0760566	0.0501349	2400	tags=45%	list=11%	signal=41%	ABCG1/CES1/POR/PRKAA1/SCAP
GO:0033860	regulation of NAD(P)H oxidase activity	11	0.768013	1.54991	0.0233499	0.0775956	0.0511494	1467	tags=27%	list=6%	signal=26%	GNAI3/CYBA/GNAI2
GO:2000480	negative regulation of cAMP-dependent protein kinase activity	10	0.767214	1.53304	0.0264754	0.0856106	0.0564327	1636	tags=30%	list=7%	signal=28%	PRKAR1A/PRKAR2B/PRKAR2A
GO:1903649	regulation of cytoplasmic transport	22	0.766734	1.81996	0.001243	0.00852918	0.00562225	1220	tags=36%	list=5%	signal=34%	LRRK2/MAPK1/SORL1/CHMP3/RAB21/MSN/ARFIP1/MAPK3
GO:0010838	positive regulation of keratinocyte proliferation	14	0.766233	1.61723	0.0124504	0.0490226	0.0323146	1404	tags=29%	list=6%	signal=27%	TLR4/MIR21/AREG/NOTCH2
GO:2000049	positive regulation of cell-cell adhesion mediated by cadherin	10	0.766205	1.53102	0.0264754	0.0856106	0.0564327	748	tags=20%	list=3%	signal=19%	ADAM19/FLOT1
GO:0043032	positive regulation of macrophage activation	27	0.766053	1.88202	0.000298073	0.00267507	0.00176335	2114	tags=37%	list=9%	signal=34%	THBS1/TLR4/LRRK2/MMP8/TLR6/IL4R/MIR142/CTSC/PLA2G4A/HAVCR2
GO:0070942	neutrophil mediated cytotoxicity	10	0.766019	1.53065	0.0270357	0.087068	0.0573933	2219	tags=30%	list=10%	signal=27%	ARG1/F2RL1/ELANE
GO:0048148	behavioral response to cocaine	12	0.765974	1.57538	0.0203762	0.070326	0.0463574	760	tags=17%	list=3%	signal=16%	ABAT/FADD
GO:0097709	connective tissue replacement	15	0.765872	1.64295	0.00545949	0.0267213	0.0176141	2662	tags=40%	list=12%	signal=35%	HIF1A/ROCK1/PPP3CA/TIMP1/ROCK2/TGFB1
GO:0050961	detection of temperature stimulus involved in sensory perception	18	0.765666	1.75119	0.00417256	0.0217851	0.0143603	2209	tags=28%	list=10%	signal=25%	CXCR4/ARRB2/EPHB1/WDR47/LXN
GO:0034497	protein localization to phagophore assembly site	12	0.765232	1.57385	0.0203762	0.070326	0.0463574	2844	tags=58%	list=13%	signal=51%	MFN2/WIPI1/PIK3C3/TRAPPC8/ATG9A/ATG13/WIPI2
GO:0050746	regulation of lipoprotein metabolic process	14	0.765196	1.61504	0.0128499	0.0500859	0.0330156	855	tags=21%	list=4%	signal=21%	DGAT2/ITGB3/GBA
GO:1903792	negative regulation of anion transport	29	0.764502	1.88644	0.000173119	0.00171073	0.00112768	631	tags=21%	list=3%	signal=20%	IRS2/THBS1/RGS2/SLC43A2/CYP4F2/ABAT
GO:1905288	vascular associated smooth muscle cell apoptotic process	16	0.763978	1.68339	0.00483203	0.0244224	0.0160987	1136	tags=31%	list=5%	signal=30%	MFN2/SOD2/MIR21/E2F3/STK4
GO:1905459	regulation of vascular associated smooth muscle cell apoptotic process	16	0.763978	1.68339	0.00483203	0.0244224	0.0160987	1136	tags=31%	list=5%	signal=30%	MFN2/SOD2/MIR21/E2F3/STK4
GO:0036005	response to macrophage colony-stimulating factor	12	0.762984	1.56923	0.0222907	0.0750185	0.0494506	46	tags=17%	list=0%	signal=17%	TLR2/TLR4
GO:0036006	cellular response to macrophage colony-stimulating factor stimulus	12	0.762984	1.56923	0.0222907	0.0750185	0.0494506	46	tags=17%	list=0%	signal=17%	TLR2/TLR4
GO:1901673	regulation of mitotic spindle assembly	17	0.762851	1.71667	0.00502533	0.0251227	0.0165603	3479	tags=65%	list=15%	signal=55%	HSPA1A/HSPA1B/CHMP1B/CHMP2A/VPS4B/CEP97/CHMP2B/CHMP1A/CHMP4B/CHMP5/TPR
GO:0006620	posttranslational protein targeting to endoplasmic reticulum membrane	11	0.762744	1.53928	0.0258667	0.0841561	0.0554739	2748	tags=55%	list=12%	signal=48%	HSPA5/SEC62/SGTB/SEC61A2/CHMP4B/SEC61B
GO:0060312	regulation of blood vessel remodeling	11	0.762453	1.53869	0.0258667	0.0841561	0.0554739	2662	tags=55%	list=12%	signal=48%	MIR29B2/ABR/MIR29B1/TMBIM1/CEACAM1/TGFB1
GO:0034356	NAD biosynthesis via nicotinamide riboside salvage pathway	11	0.761985	1.53775	0.0261463	0.0847974	0.0558966	1382	tags=27%	list=6%	signal=26%	NAMPT/PTGS2/PARP9
GO:0032621	interleukin-18 production	12	0.7619	1.567	0.0225642	0.0755134	0.0497768	1942	tags=33%	list=9%	signal=30%	TLR2/NLRP12/TLR9/NLRP3
GO:0001767	establishment of lymphocyte polarity	12	0.761281	1.56573	0.0225642	0.0755134	0.0497768	2675	tags=50%	list=12%	signal=44%	SNX27/MYH9/FLOT2/DOCK8/GSN/DOCK2
GO:0031665	negative regulation of lipopolysaccharide-mediated signaling pathway	12	0.761201	1.56556	0.0225642	0.0755134	0.0497768	1539	tags=50%	list=7%	signal=47%	CARD16/LILRA2/LTF/TRIB1/TNFAIP3/CARD8
GO:0099149	regulation of postsynaptic neurotransmitter receptor internalization	12	0.761156	1.56547	0.0225642	0.0755134	0.0497768	470	tags=17%	list=2%	signal=16%	ITGB3/NUMB
GO:0031650	regulation of heat generation	13	0.761137	1.59371	0.017926	0.0643918	0.0424457	1919	tags=31%	list=8%	signal=28%	PTGS2/ABAT/ARRDC3/IL1B
GO:0006525	arginine metabolic process	20	0.760178	1.77821	0.00250075	0.0147674	0.00973438	1232	tags=15%	list=5%	signal=14%	ARG1/MIR21/SLC7A7
GO:0090148	membrane fission	14	0.759268	1.60253	0.0137833	0.0526316	0.0346936	1389	tags=43%	list=6%	signal=40%	SH3GLB1/TMCC1/CORO1C/MX2/SPAST/DNM2
GO:0032695	negative regulation of interleukin-12 production	17	0.759085	1.70819	0.00520807	0.0257726	0.0169888	1931	tags=53%	list=9%	signal=48%	IRAK3/THBS1/LILRA5/TLR8/MIR21/MEFV/ARRB2/JAK3/LILRB1
GO:0051923	sulfation	16	0.759056	1.67255	0.00570491	0.0275585	0.018166	2386	tags=38%	list=11%	signal=34%	SULT1B1/TPST1/CHSY1/NDST1/SULT1A1/SULT1A2
GO:0097531	mast cell migration	12	0.759054	1.56114	0.0244787	0.0804549	0.0530342	1195	tags=42%	list=5%	signal=39%	RAC2/STAT5B/KIT/RAC1/PIK3CD
GO:0001990	regulation of systemic arterial blood pressure by hormone	39	0.759012	1.98008	1.3335e-05	0.000209211	0.000137907	2356	tags=23%	list=10%	signal=21%	MME/ECE1/CYBA/RHOA/F2RL1/CES1/CTSZ/SUCNR1/ATP6AP2
GO:2000191	regulation of fatty acid transport	25	0.759005	1.83886	0.000527688	0.00425499	0.0028048	872	tags=20%	list=4%	signal=19%	IRS2/THBS1/CYP4F2/MAP2K6/SYK
GO:1903980	positive regulation of microglial cell activation	10	0.758403	1.51543	0.031252	0.0970552	0.0639767	1415	tags=40%	list=6%	signal=38%	LRRK2/MMP8/MIR142/CTSC
GO:0036149	phosphatidylinositol acyl-chain remodeling	17	0.756708	1.70284	0.00551263	0.0268968	0.0177298	1733	tags=24%	list=8%	signal=22%	PLBD1/MBOAT7/LPGAT1/PLA2G4A
GO:1901032	negative regulation of response to reactive oxygen species	18	0.756451	1.73012	0.00642752	0.0298371	0.019668	1473	tags=39%	list=7%	signal=36%	LRRK2/TXN/MIR21/PSAP/NFE2L2/HGF/PINK1
GO:1903206	negative regulation of hydrogen peroxide-induced cell death	18	0.756451	1.73012	0.00642752	0.0298371	0.019668	1473	tags=39%	list=7%	signal=36%	LRRK2/TXN/MIR21/PSAP/NFE2L2/HGF/PINK1
GO:0072576	liver morphogenesis	22	0.756245	1.79506	0.00177624	0.0113544	0.00748455	2341	tags=36%	list=10%	signal=33%	CFLAR/RPS6KA1/TNFAIP3/SULF2/CEBPB/NOTCH2/CUL3/CEACAM1
GO:2001223	negative regulation of neuron migration	10	0.755436	1.50951	0.0335043	0.102104	0.0673046	1828	tags=30%	list=8%	signal=28%	STAT3/SRGAP2/NRG1
GO:1902237	positive regulation of endoplasmic reticulum stress-induced intrinsic apoptotic signaling pathway	10	0.755068	1.50877	0.0335043	0.102104	0.0673046	2423	tags=40%	list=11%	signal=36%	SERINC3/NCK2/BCL2L11/DDIT3
GO:2001034	positive regulation of double-strand break repair via nonhomologous end joining	11	0.754941	1.52353	0.0300695	0.0943514	0.0621944	2551	tags=36%	list=11%	signal=32%	SMCHD1/PRKDC/PARP9/DTX3L
GO:0070142	synaptic vesicle budding	11	0.754891	1.52343	0.0300695	0.0943514	0.0621944	3949	tags=64%	list=17%	signal=53%	MX2/PICALM/DNM2/AP3B1/ARF1/AP3D1/DNM3
GO:0042758	long-chain fatty acid catabolic process	11	0.754849	1.52334	0.0300695	0.0943514	0.0621944	2069	tags=27%	list=9%	signal=25%	CYP4F3/CYP4F2/CYP4F11
GO:0043300	regulation of leukocyte degranulation	46	0.754653	2.00569	1.32763e-06	3.42916e-05	2.26043e-05	2579	tags=57%	list=11%	signal=50%	ITGAM/GAB2/RAC2/IL4R/ITGB2/CD177/FCER1G/PTAFR/SYK/PRAM1/AP1G1/LYN/FGR/CCR2/UNC13D/VAMP7/F2RL1/PDPK1/ABR/LAMP1/CD300A/FES/STXBP2/CEACAM1/HLA-F/FCGR2B
GO:0010955	negative regulation of protein processing	32	0.754117	1.89265	0.000108478	0.00116089	0.000765233	1922	tags=28%	list=9%	signal=26%	IL1R2/THBS1/CST7/MDM2/LRRK2/CARD16/CARD8/CTSZ/TMEM59
GO:1903318	negative regulation of protein maturation	32	0.754117	1.89265	0.000108478	0.00116089	0.000765233	1922	tags=28%	list=9%	signal=26%	IL1R2/THBS1/CST7/MDM2/LRRK2/CARD16/CARD8/CTSZ/TMEM59
GO:0001774	microglial cell activation	49	0.75363	2.02166	5.5674e-07	1.64536e-05	1.08459e-05	1415	tags=37%	list=6%	signal=35%	TLR2/FPR2/IFNGR1/ITGAM/CST7/TYROBP/TLR8/LRRK2/GRN/NAMPT/C5AR1/MMP8/TLR6/ITGB2/MIR142/APP/JAK2/CTSC
GO:0002269	leukocyte activation involved in inflammatory response	49	0.75363	2.02166	5.5674e-07	1.64536e-05	1.08459e-05	1415	tags=37%	list=6%	signal=35%	TLR2/FPR2/IFNGR1/ITGAM/CST7/TYROBP/TLR8/LRRK2/GRN/NAMPT/C5AR1/MMP8/TLR6/ITGB2/MIR142/APP/JAK2/CTSC
GO:1904889	regulation of excitatory synapse assembly	15	0.753582	1.61659	0.00917619	0.0388445	0.0256054	1713	tags=20%	list=8%	signal=18%	IL1RAP/SEMA4A/LRFN1
GO:0060670	branching involved in labyrinthine layer morphogenesis	12	0.753376	1.54947	0.0261197	0.0847974	0.0558966	3244	tags=42%	list=14%	signal=36%	GRB2/SOCS3/ADM/SPINT1/GCM1
GO:0033008	positive regulation of mast cell activation involved in immune response	16	0.752994	1.65919	0.00708025	0.0321342	0.0211822	1365	tags=38%	list=6%	signal=35%	GAB2/IL4R/FCER1G/SYK/FGR/VAMP7
GO:0043306	positive regulation of mast cell degranulation	16	0.752994	1.65919	0.00708025	0.0321342	0.0211822	1365	tags=38%	list=6%	signal=35%	GAB2/IL4R/FCER1G/SYK/FGR/VAMP7
GO:0019321	pentose metabolic process	14	0.752937	1.58916	0.0177977	0.0641809	0.0423067	617	tags=29%	list=3%	signal=28%	PGD/TKT/G6PD/TALDO1
GO:0046835	carbohydrate phosphorylation	21	0.752335	1.78089	0.00197428	0.012347	0.00813891	1135	tags=29%	list=5%	signal=27%	PFKFB2/PFKFB3/PFKFB4/HK2/HK3/ITPK1
GO:0031643	positive regulation of myelination	19	0.752188	1.74538	0.00609459	0.0288277	0.0190026	1014	tags=26%	list=4%	signal=25%	CST7/ITGAX/TNFRSF1B/DICER1/HGF
GO:0061043	regulation of vascular wound healing	13	0.751843	1.57425	0.0222389	0.0749237	0.0493881	716	tags=23%	list=3%	signal=22%	ALOX5/CXCR4/TNFAIP3
GO:1902188	positive regulation of viral release from host cell	14	0.751744	1.58665	0.0188682	0.066679	0.0439533	2532	tags=57%	list=11%	signal=51%	CHMP3/VAPA/CHMP2A/VPS4B/TSG101/CHMP2B/VPS37B/CHMP4B
GO:0010759	positive regulation of macrophage chemotaxis	18	0.751289	1.71831	0.00752935	0.0335494	0.0221151	1220	tags=33%	list=5%	signal=32%	THBS1/MAPK14/C5AR1/MAPK1/C3AR1/MAPK3
GO:0051156	glucose 6-phosphate metabolic process	24	0.750932	1.81043	0.0013653	0.0092114	0.00607196	1897	tags=38%	list=8%	signal=34%	PGD/TKT/PGM2/HK2/HK3/G6PD/TALDO1/PGAM1/PGLS
GO:0050965	detection of temperature stimulus involved in sensory perception of pain	16	0.750671	1.65407	0.0075815	0.0337109	0.0222215	2209	tags=25%	list=10%	signal=23%	CXCR4/ARRB2/EPHB1/LXN
GO:1902683	regulation of receptor localization to synapse	17	0.750566	1.68902	0.00691722	0.0315521	0.0207984	2197	tags=35%	list=10%	signal=32%	TYROBP/ADAM10/STX7/ZDHHC3/RAP1A/NPTN
GO:1902916	positive regulation of protein polyubiquitination	11	0.750462	1.51449	0.0317556	0.0981873	0.064723	3103	tags=45%	list=14%	signal=39%	UBE2D1/DDX3X/NMI/RNF40/BIRC2
GO:0070672	response to interleukin-15	14	0.750251	1.58349	0.0194035	0.0680095	0.0448304	1708	tags=43%	list=8%	signal=40%	ACSL4/STAT3/STAT5B/GRB2/STAT5A/JAK3
GO:0061307	cardiac neural crest cell differentiation involved in heart development	11	0.749854	1.51326	0.0334417	0.102011	0.0672433	1411	tags=27%	list=6%	signal=26%	MAPK1/MAPK3/SEMA3C
GO:0061308	cardiac neural crest cell development involved in heart development	11	0.749854	1.51326	0.0334417	0.102011	0.0672433	1411	tags=27%	list=6%	signal=26%	MAPK1/MAPK3/SEMA3C
GO:0043931	ossification involved in bone maturation	17	0.749644	1.68695	0.00703964	0.0319956	0.0210908	2825	tags=35%	list=13%	signal=31%	LTF/PHOSPHO1/RHOA/SEMA4D/ANO6/XYLT1
GO:0036035	osteoclast development	18	0.74879	1.7126	0.0077742	0.0343992	0.0226752	3127	tags=39%	list=14%	signal=34%	TYROBP/LTF/ATP6AP1/NOTCH2/LILRB1/PAFAH1B1/LRRK1
GO:0035743	CD4-positive	alpha-beta T cell cytokine production	23	0.748481	1.7832	0.0029802	0.0168172	0.0110856	1942	tags=35%	list=9%	signal=32%	ARG1/IL18R1/IL18RAP/IL1R1/CD55/IL18/IL1B/NLRP3
GO:0035092	sperm chromatin condensation	10	0.747921	1.49449	0.0385721	0.112995	0.0744841	89	tags=10%	list=0%	signal=10%	SRPK1
GO:0006801	superoxide metabolic process	69	0.74788	2.12291	1.06504e-08	5.68678e-07	3.7486e-07	2721	tags=43%	list=12%	signal=38%	FPR2/ITGAM/TYROBP/BST1/PREX1/CYB5R4/NCF2/SOD2/MIR21/NCF1B/NCF1C/NCF4/NCF1/GNAI3/CLEC7A/CYBA/ITGB2/CD177/PRKCD/SYK/NFE2L2/F2RL1/GNAI2/ALOX12/ATP7A/CYBB/MPO/AATF/TGFB1/CD36
GO:0050832	defense response to fungus	38	0.747782	1.94357	3.10367e-05	0.000417854	0.000275441	2347	tags=34%	list=10%	signal=31%	ARG1/S100A12/DEFA1B/IL17RA/S100A8/S100A9/LTF/COTL1/GAPDH/DEFA4/CLEC6A/ELANE/MPO
GO:0002888	positive regulation of myeloid leukocyte mediated immunity	34	0.747767	1.90306	7.86209e-05	0.000888892	0.000585939	1460	tags=41%	list=6%	signal=39%	ARG1/ITGAM/TYROBP/GAB2/IL4R/ITGB2/CD177/FCER1G/HLA-E/PTAFR/SYK/FGR/VAMP7/F2RL1
GO:0039702	viral budding via host ESCRT complex	21	0.747573	1.76962	0.00244225	0.01453	0.00957789	2532	tags=48%	list=11%	signal=42%	CHMP3/CHMP1B/CHMP2A/VPS4B/TSG101/CHMP2B/VPS37B/CHMP1A/PDCD6IP/CHMP4B
GO:0031953	negative regulation of protein autophosphorylation	13	0.747395	1.56494	0.0235867	0.0781795	0.0515343	1456	tags=23%	list=6%	signal=22%	NLRP12/MVP/CHP1
GO:0010896	regulation of triglyceride catabolic process	14	0.747071	1.57678	0.0218122	0.0737516	0.0486155	3352	tags=43%	list=15%	signal=37%	ABHD5/SORL1/PIK3CG/PNPLA2/DAGLB/PLIN5
GO:0010592	positive regulation of lamellipodium assembly	23	0.746971	1.7796	0.00303807	0.017068	0.0112508	2527	tags=48%	list=11%	signal=43%	RAC2/AVIL/RAC1/DNM2/OCLN/ACTR2/ARPC2/ATP7A/ACTR3/HDAC4/AKIRIN1
GO:1901503	ether biosynthetic process	11	0.746702	1.5069	0.0362518	0.108092	0.071252	3231	tags=55%	list=14%	signal=47%	ALOX5/LPCAT2/FAR1/PLA2G4A/AGPS/CHPT1
GO:0051917	regulation of fibrinolysis	14	0.745943	1.5744	0.0231503	0.0770142	0.0507661	1630	tags=21%	list=7%	signal=20%	THBS1/THBD/USF1
GO:0007289	spermatid nucleus differentiation	19	0.745262	1.72931	0.00739631	0.0330726	0.0218007	1214	tags=21%	list=5%	signal=20%	SRPK1/HMGB2/AGFG1/TMF1
GO:0072574	hepatocyte proliferation	21	0.745062	1.76368	0.00261774	0.015204	0.0100221	2341	tags=33%	list=10%	signal=30%	CFLAR/RPS6KA1/TNFAIP3/SULF2/CEBPB/NOTCH2/CEACAM1
GO:0072575	epithelial cell proliferation involved in liver morphogenesis	21	0.745062	1.76368	0.00261774	0.015204	0.0100221	2341	tags=33%	list=10%	signal=30%	CFLAR/RPS6KA1/TNFAIP3/SULF2/CEBPB/NOTCH2/CEACAM1
GO:0002031	G protein-coupled receptor internalization	16	0.744996	1.64157	0.00858399	0.0370283	0.0244082	2607	tags=31%	list=12%	signal=28%	ADM/GTF2H2/ARRB2/DNM2/NECAB2
GO:1902043	positive regulation of extrinsic apoptotic signaling pathway via death domain receptors	15	0.744149	1.59635	0.012898	0.0501859	0.0330815	1136	tags=27%	list=5%	signal=25%	THBS1/PTEN/SKIL/STK4
GO:1901550	regulation of endothelial cell development	14	0.743726	1.56972	0.0244885	0.0804549	0.0530342	3045	tags=43%	list=13%	signal=37%	TNFRSF1A/ROCK1/VCL/IL1B/ROCK2/S1PR3
GO:1903140	regulation of establishment of endothelial barrier	14	0.743726	1.56972	0.0244885	0.0804549	0.0530342	3045	tags=43%	list=13%	signal=37%	TNFRSF1A/ROCK1/VCL/IL1B/ROCK2/S1PR3
GO:0051447	negative regulation of meiotic cell cycle	16	0.742131	1.63525	0.00958648	0.0401372	0.0264576	785	tags=19%	list=3%	signal=18%	DUSP1/HORMAD1/PRKAR1A
GO:0002544	chronic inflammatory response	20	0.74207	1.73585	0.00437956	0.022661	0.0149377	1292	tags=30%	list=6%	signal=28%	VNN1/THBS1/S100A8/S100A9/TNFAIP3/UNC13D
GO:0140052	cellular response to oxidised low-density lipoprotein particle stimulus	11	0.741804	1.49702	0.0413101	0.11829	0.077974	1172	tags=36%	list=5%	signal=34%	TLR4/MYD88/TLR6/CD68
GO:0070417	cellular response to cold	10	0.741757	1.48217	0.0436398	0.122423	0.0806985	2766	tags=50%	list=12%	signal=44%	NFKBIA/DNAJC3/SLC9A1/RNF34/NFE2L1
GO:0045987	positive regulation of smooth muscle contraction	29	0.741281	1.82914	0.00062202	0.0048199	0.00317717	1183	tags=24%	list=5%	signal=23%	MIR21/PTGS2/ABAT/PTAFR/PROK2/KIT/RHOA
GO:1904738	vascular associated smooth muscle cell migration	46	0.741169	1.96985	4.08516e-06	8.01146e-05	5.28098e-05	1845	tags=26%	list=8%	signal=24%	MIR223/MDM2/DOCK4/DOCK5/MIR21/NFE2L2/IQGAP1/PAK1/MIR26A2/SSH1/MIR15A/ATP7A
GO:1904752	regulation of vascular associated smooth muscle cell migration	46	0.741169	1.96985	4.08516e-06	8.01146e-05	5.28098e-05	1845	tags=26%	list=8%	signal=24%	MIR223/MDM2/DOCK4/DOCK5/MIR21/NFE2L2/IQGAP1/PAK1/MIR26A2/SSH1/MIR15A/ATP7A
GO:0002468	dendritic cell antigen processing and presentation	12	0.739967	1.52189	0.0332577	0.101694	0.0670344	1172	tags=42%	list=5%	signal=40%	THBS1/SLC11A1/CLEC4A/FGL2/CD68
GO:0017014	protein nitrosylation	16	0.739607	1.62969	0.010213	0.042178	0.0278028	1184	tags=25%	list=5%	signal=24%	S100A8/TXN/S100A9/GAPDH
GO:0018119	peptidyl-cysteine S-nitrosylation	16	0.739607	1.62969	0.010213	0.042178	0.0278028	1184	tags=25%	list=5%	signal=24%	S100A8/TXN/S100A9/GAPDH
GO:1904896	ESCRT complex disassembly	10	0.739278	1.47722	0.0505618	0.133862	0.0882392	3477	tags=80%	list=15%	signal=68%	CHMP1B/CHMP2A/VPS4B/CHMP2B/CHMP1A/IST1/VTA1/CHMP5
GO:1904903	ESCRT III complex disassembly	10	0.739278	1.47722	0.0505618	0.133862	0.0882392	3477	tags=80%	list=15%	signal=68%	CHMP1B/CHMP2A/VPS4B/CHMP2B/CHMP1A/IST1/VTA1/CHMP5
GO:0002716	negative regulation of natural killer cell mediated immunity	17	0.739024	1.66305	0.0109573	0.0443456	0.0292317	2789	tags=71%	list=12%	signal=62%	CLEC12B/CRK/HLA-E/ARRB2/HLA-A/HLA-B/LILRB1/HLA-G/HAVCR2/CEACAM1/HLA-F/KIR2DL4
GO:1904753	negative regulation of vascular associated smooth muscle cell migration	22	0.738985	1.75409	0.00339588	0.0186154	0.0122709	1515	tags=18%	list=7%	signal=17%	MIR223/MIR21/NFE2L2/MIR15A
GO:0035994	response to muscle stretch	18	0.738888	1.68995	0.00961059	0.0401748	0.0264824	1543	tags=39%	list=7%	signal=36%	MAPK14/NFKBIA/FOS/SLC8A1/RAF1/SLC9A1/RELA
GO:0002091	negative regulation of receptor internalization	14	0.738466	1.55862	0.0260943	0.0847663	0.0558762	2607	tags=36%	list=12%	signal=32%	ANKRD13A/SDCBP/ANKRD13D/LRPAP1/NECAB2
GO:1904996	positive regulation of leukocyte adhesion to vascular endothelial cell	20	0.738267	1.72696	0.00484984	0.0244571	0.0161216	2689	tags=65%	list=12%	signal=57%	ALOX5/MIR21/ICAM1/SELP/ITGB2/FUT7/PTAFR/RHOA/CCR2/RELA/ELANE/NFAT5/MIR92A2
GO:0036151	phosphatidylcholine acyl-chain remodeling	27	0.738213	1.81362	0.00107735	0.00754738	0.00497507	1975	tags=30%	list=9%	signal=27%	PLBD1/LPCAT2/MBOAT2/LPCAT3/PLB1/LPCAT1/PLA2G4A/PNPLA8
GO:1902018	negative regulation of cilium assembly	11	0.736768	1.48686	0.0474925	0.129359	0.0852709	1969	tags=55%	list=9%	signal=50%	MAK/TBC1D7/DNM2/CEP97/CCP110/TBC1D30
GO:1900103	positive regulation of endoplasmic reticulum unfolded protein response	13	0.736645	1.54243	0.0284441	0.0905223	0.0596703	4171	tags=54%	list=18%	signal=44%	ERN1/ATF6/TMEM33/BCL2L11/PIK3R1/PTPN1/BAX
GO:0032328	alanine transport	15	0.736643	1.58025	0.0148319	0.0557303	0.0367362	2133	tags=27%	list=9%	signal=24%	SLC6A6/SLC36A4/SLC36A1/SLC38A2
GO:1900101	regulation of endoplasmic reticulum unfolded protein response	26	0.736105	1.79471	0.00130468	0.00888524	0.00585696	2185	tags=35%	list=10%	signal=31%	ERN1/PPP1R15B/PPP1R15A/ATF6/TMEM33/NCK2/HSPA5/ATF6B/BCL2L11
GO:0045064	T-helper 2 cell differentiation	15	0.735443	1.57768	0.0150898	0.0564335	0.0371998	2143	tags=53%	list=9%	signal=48%	BCL6/IL4R/HLX/BCL3/RARA/IL18/NLRP3/ANXA1
GO:0043951	negative regulation of cAMP-mediated signaling	25	0.735441	1.78177	0.00161663	0.0105679	0.00696614	1467	tags=24%	list=6%	signal=22%	RGS2/MGRN1/PDE3B/UBE2B/ARRDC3/GNAI2
GO:1904464	regulation of matrix metallopeptidase secretion	12	0.735366	1.51243	0.0382051	0.112335	0.0740485	1939	tags=33%	list=9%	signal=30%	TLR2/TLR4/MIR29B2/MIR29B1
GO:1990773	matrix metallopeptidase secretion	12	0.735366	1.51243	0.0382051	0.112335	0.0740485	1939	tags=33%	list=9%	signal=30%	TLR2/TLR4/MIR29B2/MIR29B1
GO:0032495	response to muramyl dipeptide	18	0.735006	1.68107	0.0104676	0.0429231	0.028294	2586	tags=44%	list=11%	signal=39%	MAPK14/NFKBIA/TNFAIP3/VIM/RELA/RIPK2/NOTCH1/ARHGEF2
GO:0071104	response to interleukin-9	10	0.735005	1.46868	0.0580524	0.147546	0.0972592	1708	tags=40%	list=8%	signal=37%	STAT3/STAT5B/STAT5A/JAK3
GO:0019370	leukotriene biosynthetic process	19	0.734798	1.70503	0.0107098	0.0436218	0.0287546	4190	tags=53%	list=19%	signal=43%	ALOX5AP/ALOX5/SYK/PLA2G4A/MGST2/GGT3P/GGT1/GGTLC2/LTA4H/GGTLC3
GO:0034122	negative regulation of toll-like receptor signaling pathway	38	0.734454	1.90893	7.04289e-05	0.000813646	0.000536338	1775	tags=42%	list=8%	signal=39%	IRAK3/TLR4/LY96/LILRA2/TLR6/TNFAIP3/ARRB2/LYN/CD14/MIR181B1/NLRP6/F2RL1/CD300LF/PDPK1/CD300A/TLR9
GO:0090025	regulation of monocyte chemotaxis	25	0.734047	1.77839	0.0017883	0.0113971	0.0075127	2678	tags=36%	list=12%	signal=32%	DUSP1/FPR2/MOSPD2/CCR1/LYN/CCR2/PLA2G7/ANO6/AIF1
GO:0006953	acute-phase response	46	0.73378	1.95022	7.07163e-06	0.000126217	8.31994e-05	1919	tags=26%	list=8%	signal=24%	CD163/PLSCR1/ORM1/IL6R/STAT3/HP/PTGS2/ORM2/SERPINA1/APOL2/CEBPB/IL1B
GO:0007320	insemination	12	0.733557	1.50871	0.0409536	0.117799	0.0776509	146	tags=8%	list=1%	signal=8%	P2RX1
GO:0006878	cellular copper ion homeostasis	14	0.73335	1.54782	0.0287785	0.0914293	0.0602682	2216	tags=43%	list=10%	signal=39%	SLC31A2/APP/ATP7A/SLC31A1/ARF1/MT2A
GO:0002755	MyD88-dependent toll-like receptor signaling pathway	35	0.733066	1.87265	0.000228648	0.00215553	0.00142088	2721	tags=57%	list=12%	signal=50%	IRAK3/TLR2/TLR4/LY96/TLR8/MYD88/TLR1/TLR6/TLR5/CD14/IRAK4/IRF1/CD300LF/TAB3/CD300A/TLR9/TNIP1/UBC/TIRAP/CD36
GO:0051016	barbed-end actin filament capping	19	0.733053	1.70098	0.0108281	0.0440474	0.0290351	2279	tags=47%	list=10%	signal=43%	CAPZA2/SVIL/CAPZA1/AVIL/TRIOBP/FLII/CAPG/CAPZB/GSN
GO:0033483	gas homeostasis	10	0.732607	1.46389	0.0580524	0.147546	0.0972592	994	tags=30%	list=4%	signal=29%	HIF1A/SOD2/EGLN1
GO:0000045	autophagosome assembly	91	0.732429	2.13263	1.09043e-10	1.13584e-08	7.4872e-09	3219	tags=56%	list=14%	signal=48%	UBXN2B/GABARAPL1/LRRK2/MTMR3/MFN2/TP53INP1/WIPI1/RALB/PSEN1/VMP1/SH3GLB1/RAB7A/TBC1D14/C9orf72/NSFL1C/RB1CC1/RAB1B/RAB19/ATG7/ATG2A/MAP1LC3B/TCIRG1/RAB33B/RAB1A/SEC22B/MAP1LC3B2/PIK3C3/TRAPPC8/PINK1/ATG9A/STX12/SMCR8/ULK1/BECN1/MTM1/RAB5A/ATG16L2/FEZ2/GABARAPL2/TP53INP2/ATG13/GABARAP/CHMP4B/PIP4K2C/ATG3/WIPI2/ATG2B/RAB43/RAB3GAP1/RAB3GAP2/TMEM39A
GO:0032000	positive regulation of fatty acid beta-oxidation	10	0.732427	1.46353	0.0580524	0.147546	0.0972592	432	tags=20%	list=2%	signal=20%	IRS2/CPT1A
GO:0045730	respiratory burst	34	0.732142	1.86329	0.00019056	0.00184295	0.00121483	1962	tags=56%	list=9%	signal=51%	SLC11A1/GRN/CD55/NCF2/NCF1B/RAC2/NCF1C/NCF4/NCF1/CLEC7A/HCK/CYBA/PIK3CG/IGHA1/RAC1/PIK3CD/PGAM1/CAMK1D/CYBB
GO:1902474	positive regulation of protein localization to synapse	11	0.732068	1.47737	0.0504673	0.133857	0.0882359	1512	tags=27%	list=7%	signal=25%	TYROBP/STX7/ZDHHC3
GO:0036257	multivesicular body organization	31	0.731803	1.83055	0.000523393	0.00422572	0.0027855	3477	tags=58%	list=15%	signal=49%	RAB27A/CHMP3/CHMP1B/CHMP2A/VPS4B/RAB11A/STAM2/TSG101/CHMP2B/VPS37B/CHMP1A/PDCD6IP/CHMP4B/STAM/IST1/HGS/VTA1/CHMP5
GO:0043380	regulation of memory T cell differentiation	10	0.731486	1.46165	0.0599251	0.150734	0.0993603	1131	tags=30%	list=5%	signal=29%	BCL6/CD46/FGL2
GO:0035338	long-chain fatty-acyl-CoA biosynthetic process	16	0.731445	1.61171	0.0119674	0.0474959	0.0313083	1491	tags=31%	list=7%	signal=29%	ACSL1/ACSL4/ACSL3/HSD17B12/ELOVL5
GO:0090084	negative regulation of inclusion body assembly	11	0.730997	1.47521	0.0523364	0.137416	0.0905814	2781	tags=45%	list=12%	signal=40%	HSPA1A/HSPA1B/SORL1/DNAJB1/DNAJB6
GO:0030311	poly-N-acetyllactosamine biosynthetic process	12	0.730891	1.50322	0.047532	0.129359	0.0852709	1075	tags=17%	list=5%	signal=16%	B4GALT5/B3GNT2
GO:0099151	regulation of postsynaptic density assembly	12	0.730849	1.50314	0.047532	0.129359	0.0852709	1713	tags=17%	list=8%	signal=15%	IL1RAP/LRFN1
GO:1990090	cellular response to nerve growth factor stimulus	49	0.730764	1.96032	3.81761e-06	7.62801e-05	5.02822e-05	1899	tags=41%	list=8%	signal=37%	KIF1B/SORT1/PTEN/CRK/CBL/CORO1A/RAPGEF2/FOXO3/ACAP2/ARPC3/APP/EHD1/KIDINS220/RAB35/CDC5L/PDPK1/USP8/RAP1A/HSPA5/DYNC1LI2
GO:0051955	regulation of amino acid transport	35	0.730351	1.86571	0.000262521	0.00243512	0.00160518	631	tags=14%	list=3%	signal=14%	ARG1/RGS2/SLC43A2/PSEN1/ABAT
GO:0051238	sequestering of metal ion	15	0.730053	1.56611	0.0179271	0.0643918	0.0424457	3485	tags=40%	list=15%	signal=34%	S100A8/S100A9/FTH1/LCN2/AP3D1/FTMT
GO:1903817	negative regulation of voltage-gated potassium channel activity	18	0.729883	1.66935	0.0121815	0.0481054	0.03171	1282	tags=17%	list=6%	signal=16%	KCNE1/KCNE3/MIR26A2
GO:0046007	negative regulation of activated T cell proliferation	14	0.729632	1.53998	0.0309301	0.0961967	0.0634108	1074	tags=21%	list=5%	signal=20%	ARG1/PRKAR1A/RC3H1
GO:1903306	negative regulation of regulated secretory pathway	22	0.729419	1.73138	0.00432465	0.0224206	0.0147792	2579	tags=50%	list=11%	signal=44%	STXBP3/CCR2/GNAI2/ABR/CD300A/RAP1A/NOTCH1/FMR1/CEACAM1/HLA-F/FCGR2B
GO:0098884	postsynaptic neurotransmitter receptor internalization	20	0.729407	1.70623	0.00590798	0.0282038	0.0185914	1540	tags=25%	list=7%	signal=23%	ITGB3/NUMB/MX2/DNM2/EPS15
GO:0140239	postsynaptic endocytosis	20	0.729407	1.70623	0.00590798	0.0282038	0.0185914	1540	tags=25%	list=7%	signal=23%	ITGB3/NUMB/MX2/DNM2/EPS15
GO:0009620	response to fungus	51	0.729406	1.96881	2.05418e-06	4.79862e-05	3.16315e-05	1307	tags=27%	list=6%	signal=26%	ARG1/S100A12/TLR4/DEFA1B/IL17RA/S100A8/S100A9/LTF/COTL1/CRK/CLEC7A/SYK/GAPDH/DEFA4
GO:0030949	positive regulation of vascular endothelial growth factor receptor signaling pathway	16	0.729359	1.60711	0.0127193	0.0497343	0.0327838	1919	tags=38%	list=8%	signal=34%	HIF1A/ITGB3/ITGA5/GRB10/PRKCB/IL1B
GO:1903025	regulation of RNA polymerase II regulatory region sequence-specific DNA binding	12	0.729218	1.49978	0.0493601	0.132224	0.087159	2948	tags=33%	list=13%	signal=29%	ZMPSTE24/LAMTOR5/DDIT3/NSD1
GO:0038111	interleukin-7-mediated signaling pathway	17	0.729114	1.64075	0.0143949	0.05457	0.0359714	1708	tags=29%	list=8%	signal=27%	IRS2/STAT3/STAT5B/STAT5A/JAK3
GO:1904707	positive regulation of vascular associated smooth muscle cell proliferation	48	0.729104	1.94974	9.14193e-06	0.000152385	0.000100449	1857	tags=31%	list=8%	signal=29%	MMP9/NQO2/MDM2/ERN1/MFN2/MIR21/GNAI3/MIR27A/PAK1/MAP3K5/JAK2/MIR26A2/GNAI2/HPGD/MEF2D
GO:0021801	cerebral cortex radial glia guided migration	21	0.729016	1.72569	0.00490863	0.0246752	0.0162654	3013	tags=38%	list=13%	signal=33%	MBOAT7/CDK5R1/SRGAP2/RTN4/DISC1/ZMIZ1/CTNNB1/PAFAH1B1
GO:0022030	telencephalon glial cell migration	21	0.729016	1.72569	0.00490863	0.0246752	0.0162654	3013	tags=38%	list=13%	signal=33%	MBOAT7/CDK5R1/SRGAP2/RTN4/DISC1/ZMIZ1/CTNNB1/PAFAH1B1
GO:0043090	amino acid import	44	0.728869	1.94101	1.14615e-05	0.000186257	0.000122777	868	tags=18%	list=4%	signal=18%	SLC22A4/RGS2/SLC43A2/SLC6A6/PSEN1/SLC36A4/SLC7A11/SLC36A1
GO:1990000	amyloid fibril formation	17	0.728862	1.64018	0.0143949	0.05457	0.0359714	3368	tags=53%	list=15%	signal=45%	MDM2/PSEN1/APP/RIPK3/CLU/FKBP1A/GSN/CD36/RIPK1
GO:0006740	NADPH regeneration	16	0.728333	1.60485	0.0134749	0.0517649	0.0341223	1897	tags=44%	list=8%	signal=40%	PGD/TKT/PGM2/G6PD/TALDO1/PGAM1/PGLS
GO:0098915	membrane repolarization during ventricular cardiac muscle cell action potential	16	0.728298	1.60477	0.0134749	0.0517649	0.0341223	409	tags=12%	list=2%	signal=12%	KCNE1/KCNE3
GO:0034310	primary alcohol catabolic process	14	0.728293	1.53715	0.0330817	0.101204	0.0667116	2386	tags=36%	list=11%	signal=32%	SULT1B1/ALDH3B1/ALDH2/SULT1A1/SULT1A2
GO:1905037	autophagosome organization	94	0.728016	2.13426	2.40586e-10	2.21548e-08	1.4604e-08	3219	tags=55%	list=14%	signal=48%	UBXN2B/GABARAPL1/LRRK2/MTMR3/MFN2/TP53INP1/WIPI1/RALB/PSEN1/VMP1/SH3GLB1/RAB7A/TBC1D14/C9orf72/NSFL1C/RB1CC1/RAB1B/GBA/RAB19/ATG7/ATG2A/MAP1LC3B/TCIRG1/RAB33B/RAB1A/SEC22B/MAP1LC3B2/PIK3C3/TRAPPC8/PINK1/ATG9A/STX12/SMCR8/ULK1/BECN1/MTM1/RAB5A/ATG16L2/FEZ2/GABARAPL2/TP53INP2/ATG13/GABARAP/CHMP4B/PIP4K2C/ATG3/WIPI2/ATG2B/RAB43/RAB3GAP1/RAB3GAP2/TMEM39A
GO:0030574	collagen catabolic process	45	0.727445	1.93429	1.94709e-05	0.00028441	0.000187477	1929	tags=13%	list=9%	signal=12%	MMP9/CTSD/MMP25/MMP8/FURIN/CTSS
GO:0031915	positive regulation of synaptic plasticity	11	0.72738	1.46791	0.0542056	0.140821	0.0928265	1312	tags=18%	list=6%	signal=17%	PTGS2/SSH1
GO:0060439	trachea morphogenesis	11	0.727025	1.46719	0.0560748	0.144017	0.0949332	3532	tags=45%	list=16%	signal=38%	MAPK1/MAPK3/TGFBR2/CTNNB1/MAP2K1
GO:0097107	postsynaptic density assembly	18	0.72692	1.66257	0.0129185	0.0502352	0.0331139	1713	tags=17%	list=8%	signal=15%	PTEN/IL1RAP/LRFN1
GO:0050765	negative regulation of phagocytosis	20	0.726862	1.70028	0.00667567	0.030582	0.020159	2660	tags=45%	list=12%	signal=40%	TLR2/DYSF/PTEN/SIRPA/MIR181B1/CD300LF/CD300A/FCGR2B/ATG3
GO:0014842	regulation of skeletal muscle satellite cell proliferation	13	0.726744	1.5217	0.045045	0.124767	0.0822439	2527	tags=46%	list=11%	signal=41%	STAT3/CFLAR/JAK2/EPHB1/ANGPT1/AKIRIN1
GO:0090382	phagosome maturation	47	0.726379	1.93806	1.19668e-05	0.000192013	0.000126571	1370	tags=30%	list=6%	signal=28%	RAB31/ATP6V1A/ATP6V0B/RAB7A/ATP6V1B2/ATP6V0E1/ATP6V1C1/ATP6V0D1/CORO1A/TCIRG1/RAB32/ATP6V1E1/ATP6V0A1/ATP6V1D
GO:0034142	toll-like receptor 4 signaling pathway	36	0.726171	1.872	0.000167074	0.00166014	0.00109433	2855	tags=50%	list=13%	signal=44%	TLR4/ITGAM/LY96/NFKBIA/PELI1/LILRA2/LTF/ITGB2/TNFAIP3/LYN/CD14/MIR181B1/F2RL1/RIPK2/APPL2/TIRAP/PIK3AP1/WDFY1
GO:0033032	regulation of myeloid cell apoptotic process	27	0.72604	1.78372	0.00179738	0.011432	0.00753571	2143	tags=41%	list=9%	signal=37%	PTEN/CXCR2/SLC7A11/FCER1G/CLEC5A/HCAR2/ADAM17/MAEA/PIK3CD/PIK3CB/ANXA1
GO:0046184	aldehyde biosynthetic process	15	0.725825	1.55704	0.0192168	0.0675726	0.0445424	2714	tags=27%	list=12%	signal=23%	TKT/PDXK/KDM3A/BMP6
GO:0045835	negative regulation of meiotic nuclear division	11	0.725392	1.4639	0.0598131	0.150648	0.0993041	785	tags=18%	list=3%	signal=18%	HORMAD1/PRKAR1A
GO:0031652	positive regulation of heat generation	11	0.725263	1.46364	0.0598131	0.150648	0.0993041	1919	tags=27%	list=8%	signal=25%	PTGS2/ABAT/IL1B
GO:0071257	cellular response to electrical stimulus	10	0.724829	1.44835	0.0655431	0.15987	0.105383	1224	tags=20%	list=5%	signal=19%	PTEN/SLC9A1
GO:0045063	T-helper 1 cell differentiation	19	0.72437	1.68083	0.0141521	0.0537815	0.0354516	2143	tags=42%	list=9%	signal=38%	IL18R1/SEMA4A/IL4R/HLX/STAT6/JAK3/RIPK2/ANXA1
GO:1905898	positive regulation of response to endoplasmic reticulum stress	37	0.724311	1.87419	0.000155835	0.00156673	0.00103276	3034	tags=46%	list=13%	signal=40%	ERN1/SERINC3/PPP1R15A/ATF6/EDEM2/NFE2L2/HERPUD1/TMEM33/NCK2/EDEM1/BCL2L11/RNF185/DDIT3/FCGR2B/ATXN3/RNFT1/PIK3R1
GO:0042088	T-helper 1 type immune response	44	0.72408	1.92826	1.76256e-05	0.000262043	0.000172733	2143	tags=41%	list=9%	signal=37%	IL18R1/IL18RAP/TLR4/SLC11A1/IL1R1/SEMA4A/IL4R/HLX/CCR2/STAT6/BCL3/JAK3/PLA2G4A/RIPK2/IL18/IL1B/HAVCR2/ANXA1
GO:0015812	gamma-aminobutyric acid transport	16	0.724079	1.59548	0.0147341	0.0555283	0.0366031	3678	tags=38%	list=16%	signal=31%	SLC6A6/ABAT/NF1/SLC9A3R1/SLC6A12/SLC32A1
GO:0098698	postsynaptic specialization assembly	21	0.723743	1.71321	0.00590798	0.0282038	0.0185914	1713	tags=19%	list=8%	signal=18%	PTEN/IL1RAP/NTNG2/LRFN1
GO:0030309	poly-N-acetyllactosamine metabolic process	13	0.723718	1.51536	0.0504505	0.133857	0.0882359	1075	tags=15%	list=5%	signal=15%	B4GALT5/B3GNT2
GO:0050951	sensory perception of temperature stimulus	22	0.723412	1.71712	0.0057178	0.0275841	0.0181828	2209	tags=23%	list=10%	signal=21%	CXCR4/ARRB2/EPHB1/WDR47/LXN
GO:1904380	endoplasmic reticulum mannose trimming	14	0.723101	1.52619	0.0465116	0.127166	0.0838254	2842	tags=57%	list=13%	signal=50%	SEL1L/OS9/EDEM2/UGGT1/EDEM1/RNF185/RNF103/DERL2
GO:0032757	positive regulation of interleukin-8 production	54	0.723039	1.97958	3.13197e-06	6.48132e-05	4.27234e-05	2554	tags=48%	list=11%	signal=43%	TLR2/TLR4/TLR8/HSPA1A/MYD88/HSPA1B/TLR1/STAT3/FCN1/TLR5/CLEC7A/FADD/SYK/CD58/CD14/FFAR2/F2RL1/RELA/LAMTOR5/TLR9/IL1B/DDX58/PYCARD/ELANE/DDIT3/TIRAP
GO:1990089	response to nerve growth factor	52	0.722858	1.9648	3.30868e-06	6.75993e-05	4.456e-05	1899	tags=38%	list=8%	signal=35%	KIF1B/SORT1/PTEN/CRK/CBL/CORO1A/RAPGEF2/FOXO3/ACAP2/ARPC3/APP/EHD1/KIDINS220/RAB35/CDC5L/PDPK1/USP8/RAP1A/HSPA5/DYNC1LI2
GO:0044090	positive regulation of vacuole organization	11	0.722827	1.45872	0.0598131	0.150648	0.0993041	3128	tags=64%	list=14%	signal=55%	GRN/RALB/SH3GLB1/ULK1/PIP4K2C/RAB3GAP1/RAB3GAP2
GO:0070977	bone maturation	20	0.722791	1.69076	0.00797532	0.0350405	0.0230979	2825	tags=30%	list=13%	signal=26%	LTF/PHOSPHO1/RHOA/SEMA4D/ANO6/XYLT1
GO:0006691	leukotriene metabolic process	33	0.722688	1.82634	0.000447138	0.00373831	0.00246422	2069	tags=36%	list=9%	signal=33%	TLR2/CYP4F3/ALOX5AP/ALOX5/CYP4F2/SYK/DPEP2/MAPKAPK2/PLA2G4A/ALOX12/MGST2/CYP4F11
GO:0097152	mesenchymal cell apoptotic process	13	0.722598	1.51302	0.0504505	0.133857	0.0882359	1335	tags=15%	list=6%	signal=14%	HIF1A/ETV6
GO:0010875	positive regulation of cholesterol efflux	19	0.722207	1.67581	0.0151035	0.0564516	0.0372117	1864	tags=26%	list=8%	signal=24%	NFKBIA/ABCA1/ABCG1/CES1/EEPD1
GO:0090209	negative regulation of triglyceride metabolic process	12	0.721998	1.48493	0.0585009	0.148448	0.097854	791	tags=25%	list=4%	signal=24%	SORL1/MIR548P/PIK3CG
GO:1902902	negative regulation of autophagosome assembly	13	0.721919	1.5116	0.0504505	0.133857	0.0882359	3656	tags=69%	list=16%	signal=58%	LRRK2/SEC22B/PINK1/SMCR8/MTM1/FEZ2/CHMP4B/TMEM39A/PHF23
GO:0014857	regulation of skeletal muscle cell proliferation	14	0.721917	1.52369	0.0465116	0.127166	0.0838254	2527	tags=43%	list=11%	signal=38%	STAT3/CFLAR/JAK2/EPHB1/ANGPT1/AKIRIN1
GO:0032225	regulation of synaptic transmission	dopaminergic	16	0.721834	1.59053	0.0154897	0.0575566	0.0379401	1473	tags=31%	list=7%	signal=29%	PTGS2/FLOT1/TOR1A/ARRB2/PINK1
GO:0046462	monoacylglycerol metabolic process	14	0.721512	1.52284	0.0465116	0.127166	0.0838254	2600	tags=36%	list=12%	signal=32%	DGAT2/ABHD12B/PLA2G4A/DGAT1/ABHD16A
GO:2001053	regulation of mesenchymal cell apoptotic process	12	0.721494	1.4839	0.0585009	0.148448	0.097854	114	tags=8%	list=1%	signal=8%	HIF1A
GO:0001976	nervous system process involved in regulation of systemic arterial blood pressure	12	0.72146	1.48383	0.0585009	0.148448	0.097854	351	tags=8%	list=2%	signal=8%	SOD2
GO:0015697	quaternary ammonium group transport	13	0.721326	1.51035	0.0504505	0.133857	0.0882359	2133	tags=31%	list=9%	signal=28%	SLC22A4/SLC25A20/SLC22A1/SLC38A2
GO:0014841	skeletal muscle satellite cell proliferation	14	0.721057	1.52188	0.0465116	0.127166	0.0838254	2527	tags=43%	list=11%	signal=38%	STAT3/CFLAR/JAK2/EPHB1/ANGPT1/AKIRIN1
GO:0043379	memory T cell differentiation	11	0.720814	1.45466	0.0616822	0.154	0.101513	1131	tags=27%	list=5%	signal=26%	BCL6/CD46/FGL2
GO:0090715	immunological memory formation process	11	0.720814	1.45466	0.0616822	0.154	0.101513	1131	tags=27%	list=5%	signal=26%	BCL6/CD46/FGL2
GO:0005984	disaccharide metabolic process	11	0.720713	1.45445	0.0635514	0.156674	0.103276	3063	tags=45%	list=14%	signal=39%	MGAM/B4GALT1/GAA/BRAF/FBP1
GO:1901186	positive regulation of ERBB signaling pathway	35	0.720564	1.84071	0.000425514	0.00360495	0.00237631	1830	tags=37%	list=8%	signal=34%	MMP9/PLAUR/SHKBP1/NCF1/CBL/TGFA/ADAM17/HIP1/AREG/RBPJ/DGKD/ARAP1/RTN4
GO:0071352	cellular response to interleukin-2	13	0.72045	1.50852	0.0504505	0.133857	0.0882359	1708	tags=46%	list=8%	signal=43%	STAT5B/PTK2B/SYK/STAT5A/CDC5L/JAK3
GO:0070486	leukocyte aggregation	14	0.720443	1.52058	0.0465116	0.127166	0.0838254	2655	tags=50%	list=12%	signal=44%	S100A8/S100A9/RAC2/MSN/SEMA4D/IL1B/CD44
GO:0002886	regulation of myeloid leukocyte mediated immunity	57	0.720188	1.98297	3.33256e-06	6.77888e-05	4.46849e-05	2000	tags=44%	list=9%	signal=40%	ARG1/ITGAM/TYROBP/GAB2/RAC2/IL4R/ITGB2/CD177/FCER1G/HLA-E/PTAFR/SYK/PRAM1/LYN/FGR/CCR2/UNC13D/VAMP7/F2RL1/PDPK1/ABR/CD300A/FES/DDX58/STXBP2
GO:0001768	establishment of T cell polarity	11	0.72011	1.45324	0.0635514	0.156674	0.103276	2675	tags=45%	list=12%	signal=40%	MYH9/FLOT2/DOCK8/GSN/DOCK2
GO:0071675	regulation of mononuclear cell migration	49	0.719856	1.93106	8.33194e-06	0.000143084	9.4318e-05	1526	tags=27%	list=7%	signal=25%	DUSP1/THBS1/FPR2/MAPK14/MOSPD2/C5AR1/MAPK1/C3AR1/CCR1/LYN/MAPK3/CCR2/PLA2G7
GO:1903307	positive regulation of regulated secretory pathway	55	0.719767	1.97508	4.92956e-06	9.21247e-05	6.07267e-05	2085	tags=31%	list=9%	signal=28%	ITGAM/GAB2/RAB3D/RAB27A/IL4R/ITGB2/CD177/FCER1G/PTAFR/SYK/AP1G1/FGR/UNC13D/VAMP7/F2RL1/LAMP1/ARF1
GO:0032488	Cdc42 protein signal transduction	13	0.719498	1.50653	0.0540541	0.140532	0.0926355	475	tags=15%	list=2%	signal=15%	ABCA1/WAS
GO:0061900	glial cell activation	59	0.719245	1.99301	2.57989e-06	5.61391e-05	3.70057e-05	1919	tags=37%	list=8%	signal=34%	TLR2/FPR2/IFNGR1/ITGAM/CST7/TYROBP/TLR8/LRRK2/GRN/NAMPT/C5AR1/MMP8/PSEN1/TLR6/ITGB2/MIR142/APP/JAK2/MIR181B1/CTSC/CLU/IL1B
GO:0014829	vascular associated smooth muscle contraction	25	0.719125	1.74224	0.00336424	0.0184757	0.0121788	1530	tags=28%	list=7%	signal=26%	P2RX1/DOCK4/DOCK5/MIR21/SLC8A1/RHOA/ATP2B1
GO:0045986	negative regulation of smooth muscle contraction	16	0.718932	1.58413	0.0180083	0.0646104	0.0425898	433	tags=25%	list=2%	signal=25%	RGS2/DOCK4/DOCK5/PTGS2
GO:0003159	morphogenesis of an endothelium	19	0.718538	1.6673	0.0167684	0.0614456	0.0405036	3339	tags=47%	list=15%	signal=40%	CXCR4/MIR21/ITGAX/RHOA/RBPJ/ALOX12/CTNNB1/PRKD2/RHOB
GO:0061154	endothelial tube morphogenesis	19	0.718538	1.6673	0.0167684	0.0614456	0.0405036	3339	tags=47%	list=15%	signal=40%	CXCR4/MIR21/ITGAX/RHOA/RBPJ/ALOX12/CTNNB1/PRKD2/RHOB
GO:0010989	negative regulation of low-density lipoprotein particle clearance	10	0.718473	1.43565	0.071161	0.169369	0.111644	954	tags=20%	list=4%	signal=19%	MYLIP/MIR27A
GO:1904861	excitatory synapse assembly	26	0.718315	1.75134	0.00276398	0.0159079	0.0104862	2197	tags=23%	list=10%	signal=21%	PTEN/IL1RAP/SEMA4A/LRRC4/LRFN1/NPTN
GO:0150076	neuroinflammatory response	75	0.718209	2.06565	3.53253e-08	1.61862e-06	1.06696e-06	1919	tags=36%	list=8%	signal=33%	MMP9/TLR2/FPR2/IFNGR1/ITGAM/CST7/TYROBP/TLR8/LRRK2/GRN/NAMPT/C5AR1/MMP8/PSEN1/TLR6/PTGS2/TNFRSF1B/ITGB2/MIR142/APP/JAK2/MIR181B1/MIR26A2/CTSC/CLU/IL18/IL1B
GO:0033194	response to hydroperoxide	17	0.718141	1.61606	0.0215307	0.0729826	0.0481086	2721	tags=47%	list=12%	signal=41%	TP53INP1/CHUK/PRKCD/SP1/JAK2/DAPK1/AIF1/CD36
GO:0002328	pro-B cell differentiation	11	0.717895	1.44877	0.0635514	0.156674	0.103276	3311	tags=73%	list=15%	signal=62%	FNIP1/FLT3/PRKDC/NOTCH1/NUDT21/FLCN/SOX4/LIG4
GO:0000186	activation of MAPKK activity	50	0.717845	1.93372	9.5041e-06	0.000156855	0.000103395	2734	tags=42%	list=12%	signal=37%	MAP3K2/LRRK2/MAP3K3/ADAM9/MAPK1/PSEN1/EIF2AK2/CRK/RAF1/MLKL/GADD45B/MAP3K5/JAK2/MAPK3/KIDINS220/TGFBR1/RIPK2/LAMTOR3/FRS2/MAP3K11/BRAF
GO:1902883	negative regulation of response to oxidative stress	51	0.717587	1.93691	4.82887e-06	9.0777e-05	5.98383e-05	1473	tags=27%	list=7%	signal=26%	VNN1/HIF1A/LRRK2/TXN/SOD2/MIR21/MCTP1/SLC7A11/PSAP/ATG7/NFE2L2/HGF/MIR29B2/PINK1
GO:1903054	negative regulation of extracellular matrix organization	14	0.717389	1.51414	0.0483005	0.130763	0.0861964	2662	tags=43%	list=12%	signal=38%	TNFRSF1A/TNFRSF1B/MIR29B2/NOTCH1/MIR29B1/TGFB1
GO:0090336	positive regulation of brown fat cell differentiation	16	0.716932	1.57973	0.0182602	0.0652928	0.0430396	1336	tags=25%	list=6%	signal=24%	MAPK14/PTGS2/METRNL/TFE3
GO:0042116	macrophage activation	97	0.71657	2.10783	4.05369e-10	3.4215e-08	2.25538e-08	1415	tags=31%	list=6%	signal=29%	TLR2/THBS1/TLR4/SLC11A1/FPR2/CD93/IFNGR1/DYSF/ITGAM/CST7/TYROBP/TLR8/LRRK2/GRN/NAMPT/C5AR1/MMP8/TLR1/TLR6/PJA2/IL4R/ITGB2/BPI/MIR142/SYK/SBNO2/APP/JAK2/VSIG4/CTSC
GO:0014856	skeletal muscle cell proliferation	15	0.716295	1.5366	0.0230859	0.0769219	0.0507053	2527	tags=40%	list=11%	signal=36%	STAT3/CFLAR/JAK2/EPHB1/ANGPT1/AKIRIN1
GO:0010940	positive regulation of necrotic cell death	13	0.716219	1.49966	0.0594595	0.150221	0.0990224	4260	tags=77%	list=19%	signal=62%	SLC6A6/MIR103A2/HEBP2/RIPK3/ZBP1/MIR92A2/TSPO/RIPK1/MIR107/MIR103A1
GO:0070669	response to interleukin-2	14	0.716206	1.51164	0.0483005	0.130763	0.0861964	1708	tags=43%	list=8%	signal=40%	STAT5B/PTK2B/SYK/STAT5A/CDC5L/JAK3
GO:0045742	positive regulation of epidermal growth factor receptor signaling pathway	33	0.716176	1.80988	0.000585783	0.00460612	0.00303626	1665	tags=33%	list=7%	signal=31%	MMP9/PLAUR/SHKBP1/NCF1/CBL/TGFA/ADAM17/HIP1/AREG/DGKD/ARAP1
GO:0014002	astrocyte development	45	0.715131	1.90155	4.76582e-05	0.000588	0.000387597	1919	tags=33%	list=8%	signal=31%	TLR4/FPR2/IFNGR1/GRN/S100A8/TSPAN2/C5AR1/S100A9/PSEN1/MIR142/VIM/APP/MIR181B1/KRAS/IL1B
GO:0036258	multivesicular body assembly	30	0.715105	1.77321	0.0021055	0.013052	0.00860361	3477	tags=57%	list=15%	signal=48%	CHMP3/CHMP1B/CHMP2A/VPS4B/RAB11A/STAM2/TSG101/CHMP2B/VPS37B/CHMP1A/PDCD6IP/CHMP4B/STAM/IST1/HGS/VTA1/CHMP5
GO:0002604	regulation of dendritic cell antigen processing and presentation	11	0.714969	1.44286	0.0635514	0.156674	0.103276	1172	tags=36%	list=5%	signal=34%	THBS1/SLC11A1/FGL2/CD68
GO:1990776	response to angiotensin	27	0.714801	1.75611	0.00292985	0.0166216	0.0109566	2501	tags=37%	list=11%	signal=33%	PTGS2/ROCK1/AGTRAP/CYBA/PRKCD/NFE2L2/IQGAP1/RELA/CYBB/ROCK2
GO:0031293	membrane protein intracellular domain proteolysis	18	0.714518	1.63421	0.0168555	0.0616224	0.0406202	3205	tags=61%	list=14%	signal=52%	PSEN1/PSENEN/APH1B/ADAM17/NCSTN/ADAM10/RELA/SPPL2A/TGFB1/APH1A/TRAF6
GO:0046326	positive regulation of glucose import	37	0.714076	1.8477	0.000290251	0.00262652	0.00173135	2348	tags=30%	list=10%	signal=27%	IRS2/MIR223/MAPK14/OSBPL8/RNASEL/NFE2L2/MEF2A/OCLN/RAP1A/CLTCL1/C2CD5
GO:0070572	positive regulation of neuron projection regeneration	12	0.713953	1.46839	0.0676417	0.163545	0.107805	1014	tags=25%	list=4%	signal=24%	GRN/NDEL1/HGF
GO:0071281	cellular response to iron ion	11	0.713738	1.44038	0.0672897	0.163004	0.107449	4288	tags=55%	list=19%	signal=44%	SLC40A1/NFYA/ATP7A/BMP6/HMOX1/HFE
GO:0002689	negative regulation of leukocyte chemotaxis	17	0.713573	1.60578	0.0239913	0.0793135	0.0522818	315	tags=24%	list=1%	signal=23%	DUSP1/PADI2/MIR223/C5AR2
GO:0050820	positive regulation of coagulation	28	0.713	1.75259	0.00341644	0.0186816	0.0123145	2721	tags=43%	list=12%	signal=38%	THBS1/TLR4/PSEN1/SELP/HPSE/NFE2L2/THBD/PLEK/USF1/PLA2G4A/ANO6/CD36
GO:0002551	mast cell chemotaxis	11	0.712762	1.43841	0.0672897	0.163004	0.107449	1195	tags=36%	list=5%	signal=34%	RAC2/KIT/RAC1/PIK3CD
GO:0033189	response to vitamin A	19	0.71274	1.65384	0.0193847	0.0680095	0.0448304	1458	tags=11%	list=6%	signal=10%	ARG1/RARA
GO:1905245	regulation of aspartic-type peptidase activity	11	0.712595	1.43807	0.0672897	0.163004	0.107449	2501	tags=45%	list=11%	signal=40%	GRN/SORL1/LYN/PICALM/ROCK2
GO:1904705	regulation of vascular associated smooth muscle cell proliferation	82	0.712574	2.05159	1.80412e-08	9.09793e-07	5.99716e-07	1857	tags=23%	list=8%	signal=21%	MMP9/MIR223/NQO2/MDM2/ERN1/MFN2/PTEN/SOD2/MIR21/GNAI3/MIR27A/PAK1/MAP3K5/JAK2/MIR26A2/GNAI2/MIR15A/HPGD/MEF2D
GO:1990874	vascular associated smooth muscle cell proliferation	82	0.712574	2.05159	1.80412e-08	9.09793e-07	5.99716e-07	1857	tags=23%	list=8%	signal=21%	MMP9/MIR223/NQO2/MDM2/ERN1/MFN2/PTEN/SOD2/MIR21/GNAI3/MIR27A/PAK1/MAP3K5/JAK2/MIR26A2/GNAI2/MIR15A/HPGD/MEF2D
GO:0032722	positive regulation of chemokine production	43	0.712518	1.88385	7.61857e-05	0.000870654	0.000573917	2689	tags=42%	list=12%	signal=37%	TLR2/TLR4/HIF1A/IL17RA/IL6R/EIF2AK2/CLEC7A/SYK/ADAM17/DDX3X/FFAR2/TLR9/RIPK2/IL1B/HAVCR2/MBP/TIRAP/MIR92A2
GO:2000644	regulation of receptor catabolic process	10	0.712349	1.42341	0.0730337	0.172512	0.113716	4404	tags=60%	list=19%	signal=48%	MYLIP/FURIN/ITCH/DTX3L/PTPN1/ABCA2
GO:0043471	regulation of cellular carbohydrate catabolic process	10	0.712221	1.42315	0.0749064	0.175824	0.115899	1494	tags=40%	list=7%	signal=37%	PPP1R3D/PPP1R3B/PGAM1/PPP1CB
GO:0010935	regulation of macrophage cytokine production	14	0.712124	1.50302	0.0518784	0.136536	0.0900016	2721	tags=43%	list=12%	signal=38%	IRAK3/TLR4/LILRB1/HLA-G/TGFB1/CD36
GO:0061042	vascular wound healing	21	0.712118	1.6857	0.00856608	0.0370013	0.0243904	910	tags=19%	list=4%	signal=18%	ALOX5/CXCR4/TNFAIP3/HPSE
GO:0045821	positive regulation of glycolytic process	23	0.711325	1.69467	0.0077344	0.0342708	0.0225906	1091	tags=26%	list=5%	signal=25%	PFKFB2/HIF1A/PFKFB3/PFKFB4/PSEN1/APP
GO:0097242	amyloid-beta clearance	37	0.711114	1.84004	0.000359253	0.0031227	0.00205842	2882	tags=43%	list=13%	signal=38%	MME/IFNGR1/ITGAM/IGF1R/C5AR1/ROCK1/HMGCR/ITGB2/CLTC/PICALM/RAB11A/CLU/RAB5A/LRPAP1/CD36/MSR1
GO:1902622	regulation of neutrophil migration	40	0.711039	1.86246	0.000234945	0.00220835	0.00145569	2054	tags=45%	list=9%	signal=41%	DYSF/MIR223/BST1/IL1R1/MOSPD2/C5AR1/C5AR2/DAPK2/RAC2/CXCR2/RHOG/C3AR1/FUT7/RAC1/ADAM8/MCU/CAMK1D/NCKAP1L
GO:0045792	negative regulation of cell size	10	0.711017	1.42075	0.0786517	0.182431	0.120255	1183	tags=20%	list=5%	signal=19%	PTEN/RHOA
GO:0036499	PERK-mediated unfolded protein response	20	0.710905	1.66295	0.0117562	0.046833	0.0308713	2423	tags=40%	list=11%	signal=36%	PPP1R15B/PPP1R15A/NFE2L2/HERPUD1/TMEM33/NCK2/HSPA5/DDIT3
GO:0140467	integrated stress response signaling	20	0.710905	1.66295	0.0117562	0.046833	0.0308713	2423	tags=40%	list=11%	signal=36%	PPP1R15B/PPP1R15A/NFE2L2/HERPUD1/TMEM33/NCK2/HSPA5/DDIT3
GO:0051883	killing of cells in other organism involved in symbiotic interaction	26	0.710685	1.73274	0.00367504	0.0198396	0.0130778	2219	tags=27%	list=10%	signal=24%	ARG1/DEFA1B/GAPDH/F2RL1/CAMP/BCL2L11/ELANE
GO:0045741	positive regulation of epidermal growth factor-activated receptor activity	12	0.710523	1.46133	0.0694698	0.166194	0.109552	998	tags=33%	list=4%	signal=32%	NCF1/TGFA/ADAM17/AREG
GO:0030207	chondroitin sulfate catabolic process	14	0.710448	1.49949	0.0536673	0.139698	0.0920857	1376	tags=21%	list=6%	signal=20%	VCAN/IDS/HEXB
GO:0090331	negative regulation of platelet aggregation	12	0.710412	1.4611	0.0694698	0.166194	0.109552	4203	tags=50%	list=19%	signal=41%	ABAT/PRKCD/ALOX12/CEACAM1/CD9/UBASH3B
GO:0090208	positive regulation of triglyceride metabolic process	24	0.710349	1.71259	0.00671997	0.0307406	0.0202635	3352	tags=38%	list=15%	signal=32%	DGAT2/ABHD5/CNEP1R1/MIR29B2/PNPLA2/MIR29B1/DAGLB/NR1H2/PLIN5
GO:1900408	negative regulation of cellular response to oxidative stress	49	0.709899	1.90435	1.76923e-05	0.000262043	0.000172733	1939	tags=29%	list=9%	signal=26%	VNN1/HIF1A/LRRK2/TXN/SOD2/MIR21/SLC7A11/PSAP/ATG7/NFE2L2/HGF/MIR29B2/PINK1/MIR29B1
GO:1903202	negative regulation of oxidative stress-induced cell death	49	0.709899	1.90435	1.76923e-05	0.000262043	0.000172733	1939	tags=29%	list=9%	signal=26%	VNN1/HIF1A/LRRK2/TXN/SOD2/MIR21/SLC7A11/PSAP/ATG7/NFE2L2/HGF/MIR29B2/PINK1/MIR29B1
GO:0042730	fibrinolysis	25	0.709845	1.71976	0.00457189	0.0233176	0.0153705	2163	tags=20%	list=10%	signal=18%	PLAUR/THBS1/THBD/USF1/PROS1
GO:0060009	Sertoli cell development	15	0.709766	1.52259	0.0448276	0.124545	0.0820974	1286	tags=27%	list=6%	signal=25%	ICAM1/FNDC3A/ARID4A/ARID4B
GO:0007100	mitotic centrosome separation	13	0.7097	1.48601	0.0630631	0.156254	0.102999	559	tags=23%	list=2%	signal=23%	UBXN2B/NSFL1C/NDEL1
GO:0014744	positive regulation of muscle adaptation	11	0.709661	1.43215	0.0691589	0.165825	0.109308	2678	tags=27%	list=12%	signal=24%	PPP3CA/FOXO3/AIF1
GO:0010934	macrophage cytokine production	16	0.709649	1.56368	0.0420875	0.119921	0.0790495	2721	tags=38%	list=12%	signal=33%	IRAK3/TLR4/LILRB1/HLA-G/TGFB1/CD36
GO:0090022	regulation of neutrophil chemotaxis	31	0.709597	1.775	0.00149822	0.00994745	0.00655715	2054	tags=45%	list=9%	signal=41%	DYSF/MIR223/BST1/MOSPD2/C5AR1/C5AR2/DAPK2/RAC2/CXCR2/C3AR1/RAC1/MCU/CAMK1D/NCKAP1L
GO:0071801	regulation of podosome assembly	15	0.709478	1.52198	0.0448276	0.124545	0.0820974	2586	tags=40%	list=11%	signal=35%	HCK/MSN/RHOA/LCP1/GSN/ARHGEF2
GO:0060055	angiogenesis involved in wound healing	30	0.7089	1.75783	0.00241637	0.0144573	0.00952992	1102	tags=23%	list=5%	signal=22%	ALOX5/CXCR4/ITGB3/TNFAIP3/HPSE/B4GALT1/PRCP
GO:0071071	regulation of phospholipid biosynthetic process	19	0.7089	1.64493	0.0212875	0.0724482	0.0477563	1599	tags=21%	list=7%	signal=20%	FPR2/ACSL3/AGAP2/LPCAT1
GO:0032728	positive regulation of interferon-beta production	30	0.708822	1.75763	0.00241637	0.0144573	0.00952992	2332	tags=37%	list=10%	signal=33%	TLR2/TLR4/TLR8/HMGB2/FLOT1/DDX3X/IRF1/TLR9/RIPK2/DDX58/TBK1
GO:0050663	cytokine secretion	70	0.708748	2.00885	3.89709e-07	1.24393e-05	8.19969e-06	2033	tags=30%	list=9%	signal=27%	CLEC4E/S100A12/TLR2/DYSF/TLR8/NLRP12/TLR1/MIR21/TLR6/SORL1/TLR5/SRGN/CLEC5A/SYK/LYN/FGR/CD14/GAPDH/TLR9/NLRP3/CLEC6A
GO:0090527	actin filament reorganization	10	0.707886	1.41449	0.0805243	0.185343	0.122174	2279	tags=50%	list=10%	signal=45%	NEDD9/CASS4/MCU/ARAP1/GSN
GO:0033363	secretory granule organization	34	0.707873	1.80153	0.000755917	0.00567742	0.00374243	4139	tags=47%	list=18%	signal=38%	AGFG1/ABCA1/SRGN/BLOC1S2/TMF1/RFX2/AP3B1/LYST/CREB1/PAFAH1B1/ACRBP/TXNDC8/FABP9/BLOC1S1/ZNF385A/SPACA1
GO:0070839	divalent metal ion export	12	0.707872	1.45588	0.0694698	0.166194	0.109552	1530	tags=17%	list=7%	signal=16%	SLC11A1/ATP2B1
GO:0098712	L-glutamate import across plasma membrane	13	0.707241	1.48086	0.0666667	0.161927	0.106739	666	tags=15%	list=3%	signal=15%	PSEN1/SLC7A11
GO:0002713	negative regulation of B cell mediated immunity	12	0.706493	1.45304	0.0694698	0.166194	0.109552	2579	tags=50%	list=11%	signal=44%	CR1/BCL6/C4BPA/PTPN6/NDFIP1/FCGR2B
GO:0002890	negative regulation of immunoglobulin mediated immune response	12	0.706493	1.45304	0.0694698	0.166194	0.109552	2579	tags=50%	list=11%	signal=44%	CR1/BCL6/C4BPA/PTPN6/NDFIP1/FCGR2B
GO:0015808	L-alanine transport	10	0.706402	1.41152	0.082397	0.187767	0.123772	868	tags=20%	list=4%	signal=19%	SLC36A4/SLC36A1
GO:2001267	regulation of cysteine-type endopeptidase activity involved in apoptotic signaling pathway	17	0.7064	1.58963	0.0284374	0.0905223	0.0596703	2279	tags=29%	list=10%	signal=26%	MMP9/PLAUR/JAK2/FAS/GSN
GO:0006662	glycerol ether metabolic process	19	0.706082	1.63839	0.0224768	0.0755134	0.0497768	3533	tags=47%	list=16%	signal=40%	TXN/LPCAT2/FAR1/PLA2G7/PLA2G4A/AGPS/PAFAH1B1/CHPT1/NCEH1
GO:0060707	trophoblast giant cell differentiation	14	0.705975	1.49005	0.0554562	0.143089	0.0943211	2237	tags=21%	list=10%	signal=19%	SOCS3/PRDM1/SENP2
GO:0010664	negative regulation of striated muscle cell apoptotic process	34	0.705974	1.7967	0.000853005	0.00625143	0.00412081	2275	tags=29%	list=10%	signal=26%	MIR21/CFLAR/HMGCR/NFE2L2/JAK2/PDPK1/MIR30E/RGL2/PPP1R10/ILK
GO:0002693	positive regulation of cellular extravasation	19	0.70574	1.6376	0.0224768	0.0755134	0.0497768	1226	tags=42%	list=5%	signal=40%	IL1R1/ICAM1/SELP/FADD/FUT7/PTAFR/ADAM8/CCR2
GO:0030206	chondroitin sulfate biosynthetic process	25	0.705589	1.70944	0.00554952	0.0270088	0.0178036	2825	tags=32%	list=13%	signal=28%	CHST15/CSGALNACT2/CHSY1/VCAN/CHST11/CSGALNACT1/DSE/XYLT1
GO:1990182	exosomal secretion	18	0.705331	1.6132	0.0200543	0.0695084	0.0458185	2880	tags=56%	list=13%	signal=49%	RAB27A/SDCBP/RAB7A/CHMP2A/VPS4B/RAB11A/TSG101/PDCD6IP/STAM/HGS
GO:0060396	growth hormone receptor signaling pathway	23	0.705216	1.68012	0.00936267	0.0395023	0.026039	1708	tags=35%	list=8%	signal=32%	STAT3/STAT5B/LYN/PXN/STAT5A/JAK2/STAT6/JAK3
GO:0099150	regulation of postsynaptic specialization assembly	13	0.70496	1.47609	0.0666667	0.161927	0.106739	1713	tags=15%	list=8%	signal=14%	IL1RAP/LRFN1
GO:0150052	regulation of postsynapse assembly	13	0.70496	1.47609	0.0666667	0.161927	0.106739	1713	tags=15%	list=8%	signal=14%	IL1RAP/LRFN1
GO:0051873	killing by host of symbiont cells	24	0.704842	1.69931	0.00798352	0.0350405	0.0230979	2219	tags=25%	list=10%	signal=23%	ARG1/DEFA1B/GAPDH/F2RL1/CAMP/ELANE
GO:0071378	cellular response to growth hormone stimulus	24	0.704818	1.69925	0.00798352	0.0350405	0.0230979	1708	tags=33%	list=8%	signal=31%	STAT3/STAT5B/LYN/PXN/STAT5A/JAK2/STAT6/JAK3
GO:1902624	positive regulation of neutrophil migration	29	0.704799	1.73912	0.00322419	0.0179864	0.0118563	2054	tags=45%	list=9%	signal=41%	DYSF/IL1R1/MOSPD2/C5AR1/DAPK2/RAC2/CXCR2/C3AR1/RAC1/ADAM8/MCU/CAMK1D/NCKAP1L
GO:0008611	ether lipid biosynthetic process	10	0.704715	1.40815	0.082397	0.187767	0.123772	3231	tags=50%	list=14%	signal=43%	LPCAT2/FAR1/PLA2G4A/AGPS/CHPT1
GO:0046504	glycerol ether biosynthetic process	10	0.704715	1.40815	0.082397	0.187767	0.123772	3231	tags=50%	list=14%	signal=43%	LPCAT2/FAR1/PLA2G4A/AGPS/CHPT1
GO:0097384	cellular lipid biosynthetic process	10	0.704715	1.40815	0.082397	0.187767	0.123772	3231	tags=50%	list=14%	signal=43%	LPCAT2/FAR1/PLA2G4A/AGPS/CHPT1
GO:0043304	regulation of mast cell degranulation	31	0.704587	1.76247	0.00177826	0.0113558	0.00748552	2000	tags=42%	list=9%	signal=38%	GAB2/RAC2/IL4R/FCER1G/SYK/LYN/FGR/UNC13D/VAMP7/PDPK1/CD300A/FES/STXBP2
GO:1901223	negative regulation of NIK/NF-kappaB signaling	32	0.704416	1.76791	0.0011304	0.0079016	0.00520857	3081	tags=47%	list=14%	signal=41%	MIR223/RASSF2/NLRP12/MIR21/LITAF/DDX3X/MIR29B2/CPNE1/RELA/PPM1B/MIR29B1/NLRP3/FBXW11/ADIPOR1/PPM1A
GO:0033006	regulation of mast cell activation involved in immune response	32	0.704334	1.76771	0.00114427	0.00797224	0.00525513	2000	tags=41%	list=9%	signal=37%	GAB2/RAC2/IL4R/FCER1G/SYK/LYN/FGR/UNC13D/VAMP7/PDPK1/CD300A/FES/STXBP2
GO:0001675	acrosome assembly	15	0.704192	1.51064	0.05	0.133634	0.0880888	4139	tags=53%	list=18%	signal=44%	AGFG1/TMF1/RFX2/PAFAH1B1/ACRBP/TXNDC8/FABP9/SPACA1
GO:1902914	regulation of protein polyubiquitination	23	0.704001	1.67722	0.00947897	0.0398606	0.0262753	3103	tags=35%	list=14%	signal=30%	DYSF/UBE2D1/DDX3X/NMI/TRIP12/RNF40/PLAA/BIRC2
GO:0032731	positive regulation of interleukin-1 beta production	51	0.703787	1.89966	1.53589e-05	0.000235158	0.000155011	2088	tags=41%	list=9%	signal=37%	TLR4/NLRC4/TYROBP/LILRA5/TLR8/NLRP12/ORM1/LILRA2/STAT3/ORM2/CLEC7A/AIM2/APP/JAK2/CASP1/IFI16/MNDA/CARD8/RIPK2/NLRP3/PYCARD
GO:1902745	positive regulation of lamellipodium organization	30	0.70378	1.74513	0.00292535	0.0166216	0.0109566	2527	tags=40%	list=11%	signal=36%	RAC2/CORO1C/AVIL/RAC1/DNM2/OCLN/ACTR2/ARPC2/ATP7A/ACTR3/HDAC4/AKIRIN1
GO:0046321	positive regulation of fatty acid oxidation	14	0.703754	1.48536	0.0554562	0.143089	0.0943211	432	tags=14%	list=2%	signal=14%	IRS2/CPT1A
GO:0048013	ephrin receptor signaling pathway	87	0.703656	2.04429	2.75508e-08	1.31622e-06	8.67626e-07	2064	tags=32%	list=9%	signal=29%	MMP9/SIPA1L1/PSEN1/SDCBP/ROCK1/CRK/ARPC5/PSENEN/ACTG1/APH1B/NCSTN/CDK5R1/ARPC3/LYN/PAK1/VAV3/ANKS1A/RAC1/ARPC1B/RHOA/EPHB1/ARPC4/RBPJ/NCK2/ACTR2/ARPC2/ACTR3/EPHB4
GO:0019229	regulation of vasoconstriction	60	0.703569	1.95	2.67121e-06	5.75352e-05	3.7926e-05	1530	tags=20%	list=7%	signal=19%	P2RX1/DOCK4/DOCK5/MIR21/PTGS2/ECE1/ICAM1/HRH2/PTAFR/ADM/RHOA/ATP2B1
GO:0044275	cellular carbohydrate catabolic process	43	0.703019	1.85874	0.00014056	0.00143819	0.000948026	1955	tags=35%	list=9%	signal=32%	MGAM/PYGL/PGD/PPP1R3D/PGM2/GK/PPP1R3B/RB1CC1/PGAM1/PHKA2/AOAH/PGM1/PPP1CB/GAA/GPD2
GO:0016048	detection of temperature stimulus	23	0.702974	1.67478	0.00959528	0.0401372	0.0264576	2209	tags=22%	list=10%	signal=20%	CXCR4/ARRB2/EPHB1/WDR47/LXN
GO:0002227	innate immune response in mucosa	15	0.702808	1.50767	0.05	0.133634	0.0880888	1734	tags=27%	list=8%	signal=25%	DEFA1B/LTF/DEFA4/CAMP
GO:1903978	regulation of microglial cell activation	20	0.70278	1.64395	0.0148421	0.0557303	0.0367362	1415	tags=30%	list=6%	signal=28%	CST7/LRRK2/GRN/MMP8/MIR142/CTSC
GO:0006071	glycerol metabolic process	21	0.702745	1.66351	0.0115199	0.0460939	0.0303841	1955	tags=29%	list=9%	signal=26%	DGAT2/DYSF/GK/COQ2/PLA2G4A/GPD2
GO:0060008	Sertoli cell differentiation	19	0.702582	1.63027	0.0241417	0.0797692	0.0525822	1458	tags=26%	list=6%	signal=25%	ICAM1/FNDC3A/ARID4A/ARID4B/RARA
GO:0002691	regulation of cellular extravasation	31	0.702481	1.7572	0.00191828	0.012068	0.00795499	2219	tags=39%	list=10%	signal=35%	BST1/IL1R1/ICAM1/SELP/FADD/FUT7/PTAFR/ADAM8/CCR2/ABR/RIPK3/ELANE
GO:0034433	steroid esterification	16	0.701607	1.54596	0.0454545	0.125519	0.0827391	1174	tags=25%	list=5%	signal=24%	SOAT1/ABCG1/MIR27A/LAMTOR1
GO:0034434	sterol esterification	16	0.701607	1.54596	0.0454545	0.125519	0.0827391	1174	tags=25%	list=5%	signal=24%	SOAT1/ABCG1/MIR27A/LAMTOR1
GO:0034435	cholesterol esterification	16	0.701607	1.54596	0.0454545	0.125519	0.0827391	1174	tags=25%	list=5%	signal=24%	SOAT1/ABCG1/MIR27A/LAMTOR1
GO:0050707	regulation of cytokine secretion	58	0.701406	1.93726	1.01064e-05	0.000165934	0.00010938	1184	tags=28%	list=5%	signal=26%	CLEC4E/TLR2/TLR8/NLRP12/TLR1/MIR21/TLR6/SORL1/TLR5/SRGN/CLEC5A/SYK/LYN/FGR/CD14/GAPDH
GO:1905203	regulation of connective tissue replacement	10	0.700999	1.40073	0.0898876	0.199841	0.131731	3490	tags=40%	list=15%	signal=34%	ROCK1/PPP3CA/ROCK2/MIR16-2
GO:0006957	complement activation	alternative pathway	17	0.700896	1.57725	0.0323938	0.0994829	0.065577	2193	tags=24%	list=10%	signal=21%	CR1/CFP/VSIG4/CFD
GO:0051712	positive regulation of killing of cells of other organism	11	0.700718	1.4141	0.0803738	0.185102	0.122015	2185	tags=55%	list=10%	signal=49%	ARG1/CLEC7A/SYK/GAPDH/F2RL1/BCL2L11
GO:0035723	interleukin-15-mediated signaling pathway	13	0.700685	1.46714	0.0774775	0.180393	0.118911	1708	tags=38%	list=8%	signal=36%	STAT3/STAT5B/GRB2/STAT5A/JAK3
GO:0071350	cellular response to interleukin-15	13	0.700685	1.46714	0.0774775	0.180393	0.118911	1708	tags=38%	list=8%	signal=36%	STAT3/STAT5B/GRB2/STAT5A/JAK3
GO:0051299	centrosome separation	14	0.700159	1.47777	0.059034	0.149205	0.0983529	559	tags=21%	list=2%	signal=21%	UBXN2B/NSFL1C/NDEL1
GO:0032755	positive regulation of interleukin-6 production	85	0.699995	2.02141	1.17447e-07	4.55163e-06	3.00034e-06	2721	tags=40%	list=12%	signal=35%	TLR2/TLR4/TYROBP/LILRA5/TLR8/MYD88/IL17RA/IL6R/MMP8/LILRB2/TLR1/LILRA2/STAT3/TLR6/CLEC7A/CYBA/AKIRIN2/FCER1G/SYK/APP/F2RL1/MAPK13/TLR9/RIPK2/IL1B/DDX58/PYCARD/MBP/TBC1D23/TIRAP/ARHGEF2/AIF1/MIR92A2/CD36
GO:1903205	regulation of hydrogen peroxide-induced cell death	24	0.699979	1.68759	0.00867274	0.0372845	0.0245772	1473	tags=33%	list=7%	signal=31%	LRRK2/TXN/MIR21/FOXO3/PSAP/NFE2L2/HGF/PINK1
GO:0036003	positive regulation of transcription from RNA polymerase II promoter in response to stress	23	0.699945	1.66756	0.010642	0.0434293	0.0286277	2423	tags=43%	list=11%	signal=39%	HIF1A/ATF6/NFE2L2/KLF2/CEBPB/RBPJ/HSPA5/NOTCH1/ATF6B/DDIT3
GO:0051340	regulation of ligase activity	10	0.699881	1.3985	0.0898876	0.199841	0.131731	2633	tags=40%	list=12%	signal=35%	XRCC4/MID1IP1/RIPK3/GCLM
GO:0086013	membrane repolarization during cardiac muscle cell action potential	25	0.699448	1.69457	0.00664612	0.0304686	0.0200842	409	tags=12%	list=2%	signal=12%	KCNJ2/KCNE1/KCNE3
GO:0031269	pseudopodium assembly	14	0.699366	1.4761	0.0608229	0.152694	0.100653	2415	tags=43%	list=11%	signal=38%	APC/SRGAP2/KIT/CDC42EP3/F2RL1/CDC42EP2
GO:0046607	positive regulation of centrosome cycle	10	0.699247	1.39723	0.0917603	0.202657	0.133587	2501	tags=40%	list=11%	signal=36%	UBXN2B/NSFL1C/VPS4B/ROCK2
GO:0097278	complement-dependent cytotoxicity	10	0.69914	1.39702	0.0917603	0.202657	0.133587	1196	tags=40%	list=5%	signal=38%	RAB27A/CD55/CR1L/CD59
GO:0140112	extracellular vesicle biogenesis	21	0.699103	1.65488	0.0138922	0.0529838	0.0349258	2880	tags=52%	list=13%	signal=46%	RAB27A/SDCBP/RAB7A/ARRDC4/CHMP2A/VPS4B/RAB11A/TSG101/PDCD6IP/STAM/HGS
GO:0048102	autophagic cell death	10	0.698918	1.39657	0.0917603	0.202657	0.133587	1739	tags=40%	list=8%	signal=37%	TP53INP1/SH3GLB1/ATG7/LAMP1
GO:0010867	positive regulation of triglyceride biosynthetic process	15	0.698853	1.49918	0.0534483	0.139447	0.0919207	3352	tags=40%	list=15%	signal=34%	DGAT2/CNEP1R1/MIR29B2/MIR29B1/NR1H2/PLIN5
GO:1903959	regulation of anion transmembrane transport	29	0.698616	1.72386	0.00396603	0.0209826	0.0138313	836	tags=21%	list=4%	signal=20%	IRS2/THBS1/RGS2/SLC43A2/PSEN1/PTAFR
GO:0090169	regulation of spindle assembly	23	0.69852	1.66417	0.0109909	0.0444535	0.0293028	3840	tags=61%	list=17%	signal=51%	HSPA1A/HSPA1B/CHMP1B/CHMP2A/VPS4B/GPSM2/CEP97/CHMP2B/CHMP1A/CHMP4B/RNF4/CHMP5/TPR/SENP6
GO:0007040	lysosome organization	62	0.697968	1.94374	1.16511e-05	0.000187896	0.000123857	2559	tags=44%	list=11%	signal=39%	LRRK2/GRN/ABCA1/RAB7A/PPT1/CORO1A/FAM160A2/GBA/TPCN2/TMEM165/LAMTOR1/TPP1/AKTIP/VPS18/HEXB/AP3B1/TMEM199/LYST/CLN6/VPS35/GAA/RAB20/ARF1/HOOK3/ATP6AP2/TFEB/RAB14
GO:0080171	lytic vacuole organization	62	0.697968	1.94374	1.16511e-05	0.000187896	0.000123857	2559	tags=44%	list=11%	signal=39%	LRRK2/GRN/ABCA1/RAB7A/PPT1/CORO1A/FAM160A2/GBA/TPCN2/TMEM165/LAMTOR1/TPP1/AKTIP/VPS18/HEXB/AP3B1/TMEM199/LYST/CLN6/VPS35/GAA/RAB20/ARF1/HOOK3/ATP6AP2/TFEB/RAB14
GO:0007194	negative regulation of adenylate cyclase activity	19	0.697958	1.61954	0.0265319	0.0857495	0.0565242	1467	tags=21%	list=6%	signal=20%	GNAI3/P2RY13/CCR2/GNAI2
GO:0048240	sperm capacitation	27	0.697951	1.71471	0.00560362	0.0271797	0.0179163	1600	tags=19%	list=7%	signal=17%	ABHD2/ROPN1L/SLC26A8/PRKACA/DLD
GO:0032429	regulation of phospholipase A2 activity	12	0.69783	1.43523	0.0822669	0.187767	0.123772	2980	tags=33%	list=13%	signal=29%	PPT1/ANXA1/ANG/PLAA
GO:0098974	postsynaptic actin cytoskeleton organization	13	0.697762	1.46101	0.0792793	0.183377	0.120878	4373	tags=54%	list=19%	signal=43%	ACTG1/DBNL/ARF1/POTEKP/WASF2/ACTB/ACTBL2
GO:0038110	interleukin-2-mediated signaling pathway	12	0.697704	1.43497	0.0822669	0.187767	0.123772	1708	tags=42%	list=8%	signal=39%	STAT5B/PTK2B/SYK/STAT5A/JAK3
GO:0099590	neurotransmitter receptor internalization	26	0.697132	1.69969	0.00555527	0.0270088	0.0178036	1540	tags=19%	list=7%	signal=18%	ITGB3/NUMB/MX2/DNM2/EPS15
GO:0032727	positive regulation of interferon-alpha production	20	0.696604	1.6295	0.0184041	0.0655859	0.0432328	2332	tags=40%	list=10%	signal=36%	TLR4/TLR8/CHUK/DDX3X/TLR9/RIPK2/DDX58/TBK1
GO:1904779	regulation of protein localization to centrosome	10	0.696588	1.39192	0.0992509	0.214285	0.141252	722	tags=30%	list=3%	signal=29%	UBXN2B/NSFL1C/APC
GO:0032303	regulation of icosanoid secretion	19	0.696561	1.6163	0.0274879	0.0882559	0.0581764	1919	tags=21%	list=8%	signal=19%	CYP4F2/MAP2K6/SYK/IL1B
GO:0030194	positive regulation of blood coagulation	27	0.696398	1.71089	0.00588863	0.0281831	0.0185777	2721	tags=41%	list=12%	signal=36%	THBS1/TLR4/SELP/HPSE/NFE2L2/THBD/PLEK/USF1/PLA2G4A/ANO6/CD36
GO:1900048	positive regulation of hemostasis	27	0.696398	1.71089	0.00588863	0.0281831	0.0185777	2721	tags=41%	list=12%	signal=36%	THBS1/TLR4/SELP/HPSE/NFE2L2/THBD/PLEK/USF1/PLA2G4A/ANO6/CD36
GO:1990440	positive regulation of transcription from RNA polymerase II promoter in response to endoplasmic reticulum stress	11	0.696201	1.40499	0.0878505	0.196343	0.129425	2423	tags=45%	list=11%	signal=41%	ATF6/CEBPB/HSPA5/ATF6B/DDIT3
GO:1903203	regulation of oxidative stress-induced neuron death	24	0.696195	1.67846	0.00936195	0.0395023	0.026039	1473	tags=29%	list=7%	signal=27%	TLR4/HIF1A/TLR6/MCL1/SLC7A11/ATG7/PINK1
GO:0071377	cellular response to glucagon stimulus	26	0.696161	1.69733	0.0057262	0.0275847	0.0181833	1636	tags=19%	list=7%	signal=18%	ARG1/PRKAR1A/PRKACA/PRKAR2B/PRKAR2A
GO:0010887	negative regulation of cholesterol storage	10	0.69612	1.39098	0.0992509	0.214285	0.141252	1481	tags=30%	list=7%	signal=28%	ABCA1/ABCG1/CES1
GO:0031638	zymogen activation	53	0.696062	1.90058	3.14518e-05	0.000420896	0.000277446	2874	tags=30%	list=13%	signal=26%	THBS1/NLRC4/C1RL/ASPH/HP/FADD/CIDEB/FURIN/PGK1/IFI16/CTSZ/RIPK2/PYCARD/ENO1/CTSH/GGT1
GO:0097734	extracellular exosome biogenesis	19	0.695912	1.61479	0.027966	0.0895368	0.0590207	2880	tags=53%	list=13%	signal=46%	RAB27A/SDCBP/RAB7A/CHMP2A/VPS4B/RAB11A/TSG101/PDCD6IP/STAM/HGS
GO:0007033	vacuole organization	164	0.695694	2.1637	1e-10	1.07695e-08	7.09902e-09	3253	tags=49%	list=14%	signal=42%	UBXN2B/GABARAPL1/LRRK2/GRN/MTMR3/MFN2/TP53INP1/ABCA1/WIPI1/RALB/PSEN1/VMP1/SH3GLB1/RAB7A/TBC1D14/C9orf72/NSFL1C/PPT1/RB1CC1/CORO1A/RAB1B/FAM160A2/GBA/TPCN2/RAB19/ATG7/ATG2A/MAP1LC3B/TCIRG1/RAB33B/RAB1A/TMEM165/LAMTOR1/TPP1/AKTIP/SEC22B/MAP1LC3B2/PIK3C3/VPS18/HEXB/TRAPPC8/PINK1/ATG9A/AP3B1/STX12/TMEM199/SMCR8/ULK1/LYST/CLN6/VPS35/GAA/RAB20/BECN1/MTM1/RAB5A/ATG16L2/ARF1/FEZ2/HOOK3/GABARAPL2/ATP6AP2…
GO:0042832	defense response to protozoan	25	0.695221	1.68433	0.00780194	0.0344261	0.0226929	1741	tags=32%	list=8%	signal=30%	ARG1/SLC11A1/DEFA1B/MYD88/CLEC7A/IL4R/BCL3/LYST
GO:0051006	positive regulation of lipoprotein lipase activity	11	0.694935	1.40243	0.0878505	0.196343	0.129425	73	tags=9%	list=0%	signal=9%	ABHD5
GO:1902992	negative regulation of amyloid precursor protein catabolic process	17	0.69483	1.5636	0.0427632	0.121032	0.0797818	1883	tags=29%	list=8%	signal=27%	ROCK1/SORL1/FLOT2/PICALM/CLU
GO:0031054	pre-miRNA processing	13	0.694773	1.45476	0.0792793	0.183377	0.120878	2319	tags=54%	list=10%	signal=48%	AGO4/DICER1/AGO1/ADAR/AGO2/AGO3/MRPL44
GO:0001562	response to protozoan	26	0.694698	1.69376	0.0060122	0.028594	0.0188485	1741	tags=31%	list=8%	signal=28%	ARG1/SLC11A1/DEFA1B/MYD88/CLEC7A/IL4R/BCL3/LYST
GO:0033028	myeloid cell apoptotic process	30	0.694528	1.72219	0.00411818	0.0216077	0.0142433	1387	tags=33%	list=6%	signal=31%	PTEN/CXCR2/SLC7A11/FCER1G/CLEC5A/HCAR2/ADAM17/MAEA/PIK3CD/PIK3CB
GO:0030214	hyaluronan catabolic process	14	0.694472	1.46577	0.0661896	0.161137	0.106218	2662	tags=43%	list=12%	signal=38%	SLC9A1/HEXB/CHP1/LYVE1/CD44/TGFB1
GO:0034121	regulation of toll-like receptor signaling pathway	67	0.694393	1.96076	3.17224e-06	6.52311e-05	4.2999e-05	1830	tags=40%	list=8%	signal=37%	IRAK3/TLR2/TLR4/LY96/PELI1/TLR1/LILRA2/LTF/TLR6/PJA2/TLR5/CYBA/TNFAIP3/FLOT1/DDX3X/ARRB2/LYN/CD14/MIR181B1/NLRP6/IRF1/F2RL1/CD300LF/PDPK1/CD300A/TLR9/RTN4
GO:1901298	regulation of hydrogen peroxide-mediated programmed cell death	10	0.694388	1.38752	0.102996	0.219607	0.14476	1473	tags=40%	list=7%	signal=37%	MIR21/FOXO3/HGF/PINK1
GO:0010661	positive regulation of muscle cell apoptotic process	32	0.694172	1.7422	0.00177019	0.0113499	0.00748162	1136	tags=28%	list=5%	signal=27%	MFN2/PTEN/SOD2/CXCR2/HMGCR/E2F3/MAP2K4/MAP3K5/STK4
GO:0035337	fatty-acyl-CoA metabolic process	37	0.69396	1.79565	0.000761799	0.00571484	0.0037671	1840	tags=27%	list=8%	signal=25%	ACSL1/DGAT2/ACSL4/FAR2/PPT1/FAR1/ACSL3/HSD17B12/ELOVL5/DGAT1
GO:1905666	regulation of protein localization to endosome	13	0.693798	1.45271	0.0792793	0.183377	0.120878	3356	tags=62%	list=15%	signal=52%	ANKRD13A/SORL1/MSN/ROCK2/DTX3L/ABHD17C/ABHD17B/EGF
GO:0090023	positive regulation of neutrophil chemotaxis	24	0.693744	1.67255	0.010166	0.042054	0.0277211	2054	tags=46%	list=9%	signal=42%	DYSF/MOSPD2/C5AR1/DAPK2/RAC2/CXCR2/C3AR1/RAC1/MCU/CAMK1D/NCKAP1L
GO:0042789	mRNA transcription by RNA polymerase II	11	0.693159	1.39885	0.0915888	0.20249	0.133477	1658	tags=27%	list=7%	signal=25%	C5AR1/STAT3/SUPT6H
GO:0046855	inositol phosphate dephosphorylation	15	0.693078	1.4868	0.0586207	0.148693	0.0980152	1581	tags=27%	list=7%	signal=25%	PTEN/IMPA2/SYNJ1/INPP5A
GO:0010575	positive regulation of vascular endothelial growth factor production	28	0.692968	1.70335	0.00698203	0.031802	0.0209632	2662	tags=39%	list=12%	signal=35%	HIF1A/C5AR1/CYP1B1/PTGS2/C3AR1/HPSE/SULF2/IL1B/IL6ST/BRCA1/TGFB1
GO:0071545	inositol phosphate catabolic process	17	0.692828	1.55909	0.0427632	0.121032	0.0797818	1960	tags=29%	list=9%	signal=27%	PTEN/IMPA2/SYNJ1/INPP5A/NUDT3
GO:1901017	negative regulation of potassium ion transmembrane transporter activity	26	0.692592	1.68862	0.00635575	0.0297601	0.0196172	1282	tags=23%	list=6%	signal=22%	KCNE1/PTEN/KCNE3/CAB39/OXSR1/MIR26A2
GO:0032890	regulation of organic acid transport	63	0.692506	1.93612	5.66824e-06	0.000104394	6.88144e-05	872	tags=16%	list=4%	signal=15%	ARG1/IRS2/THBS1/RGS2/SLC43A2/CYP4F2/MAP2K6/PSEN1/ABAT/SYK
GO:0048715	negative regulation of oligodendrocyte differentiation	13	0.692356	1.4497	0.0792793	0.183377	0.120878	2907	tags=31%	list=13%	signal=27%	DAAM2/NOTCH1/NF1/CTNNB1
GO:0150078	positive regulation of neuroinflammatory response	17	0.69209	1.55743	0.0427632	0.121032	0.0797818	1919	tags=35%	list=8%	signal=32%	LRRK2/MMP8/MIR142/CTSC/IL18/IL1B
GO:0030202	heparin metabolic process	10	0.692014	1.38277	0.110487	0.229648	0.151379	1749	tags=30%	list=8%	signal=28%	NDST1/CSGALNACT1/ANGPT1
GO:0032732	positive regulation of interleukin-1 production	57	0.691966	1.90526	2.78038e-05	0.000383222	0.000252612	2114	tags=39%	list=9%	signal=35%	TLR4/NLRC4/TYROBP/LILRA5/TLR8/NLRP12/ORM1/LILRA2/STAT3/ORM2/CLEC7A/AIM2/APP/JAK2/CASP1/IFI16/MNDA/CARD8/RIPK2/NLRP3/PYCARD/HAVCR2
GO:0071800	podosome assembly	19	0.691832	1.60533	0.0308342	0.0960395	0.0633072	2586	tags=42%	list=11%	signal=37%	HCK/DBNL/MSN/RHOA/LCP1/BIN2/GSN/ARHGEF2
GO:0051938	L-glutamate import	14	0.691728	1.45998	0.0697674	0.16664	0.109846	666	tags=14%	list=3%	signal=14%	PSEN1/SLC7A11
GO:0071622	regulation of granulocyte chemotaxis	49	0.69152	1.85505	6.68835e-05	0.000776924	0.000512132	2054	tags=37%	list=9%	signal=33%	THBS1/DYSF/MIR223/MAPK14/BST1/MOSPD2/C5AR1/C5AR2/DAPK2/MAPK1/RAC2/CXCR2/C3AR1/RAC1/MAPK3/MCU/CAMK1D/NCKAP1L
GO:0061365	positive regulation of triglyceride lipase activity	12	0.691392	1.42198	0.0877514	0.196337	0.129421	73	tags=8%	list=0%	signal=8%	ABHD5
GO:1901569	fatty acid derivative catabolic process	14	0.691201	1.45886	0.0697674	0.16664	0.109846	2600	tags=43%	list=12%	signal=38%	CYP4F3/CYP4F2/HPGD/CYP4F11/LYPLA2/ABHD16A
GO:0097530	granulocyte migration	142	0.691197	2.12448	1e-10	1.07695e-08	7.09902e-09	2226	tags=35%	list=10%	signal=31%	S100A12/THBS1/DYSF/MIR223/MAPK14/BST1/CXCR1/IL17RA/IL1R1/S100A8/PREX1/MOSPD2/C5AR1/C5AR2/S100A9/DAPK2/MAPK1/RAC2/CSF3R/CKLF/CXCR2/RHOG/ITGB2/CD177/C3AR1/FCER1G/FUT7/PIK3CG/VAV1/SYK/VAV3/RAC1/PIK3CD/ADAM8/MAPK3/CXCL1/ITGA1/IRAK4/MCU/PECAM1/PDE4B/PPBP/CD300A/IL1B/CAMK1D/WDR1/NCKAP1L/ANXA1/SRP54
GO:0006684	sphingomyelin metabolic process	13	0.691193	1.44726	0.0810811	0.185922	0.122556	2333	tags=46%	list=10%	signal=41%	SPTLC2/PRKCD/SAMD8/SGMS2/SGMS1/SPTLC1
GO:0051412	response to corticosterone	20	0.690891	1.61614	0.0207788	0.0713553	0.0470359	1530	tags=15%	list=7%	signal=14%	FOS/FOXO3/ATP2B1
GO:0014051	gamma-aminobutyric acid secretion	10	0.690818	1.38039	0.11236	0.232954	0.153558	2402	tags=20%	list=11%	signal=18%	ABAT/NF1
GO:0071402	cellular response to lipoprotein particle stimulus	34	0.690716	1.75787	0.00165868	0.0107984	0.00711809	1481	tags=32%	list=7%	signal=30%	TLR4/MYD88/ABCA1/TLR6/ITGB2/FCER1G/ABCG1/SYK/ADAM17/CD68/CES1
GO:0071391	cellular response to estrogen stimulus	16	0.690539	1.52157	0.0505051	0.133857	0.0882359	3971	tags=56%	list=18%	signal=46%	MDM2/ARID5A/RARA/WBP2/BCAS3/SRA1/TRIM24/NCOA4/OCSTAMP
GO:0042053	regulation of dopamine metabolic process	18	0.69052	1.57932	0.029921	0.0943046	0.0621636	1833	tags=22%	list=8%	signal=20%	ITGAM/ABAT/ITGB2/VPS35
GO:0042069	regulation of catecholamine metabolic process	18	0.69052	1.57932	0.029921	0.0943046	0.0621636	1833	tags=22%	list=8%	signal=20%	ITGAM/ABAT/ITGB2/VPS35
GO:0048703	embryonic viscerocranium morphogenesis	11	0.690456	1.39339	0.0971963	0.211357	0.139322	2365	tags=27%	list=10%	signal=24%	CHST11/NDST1/NIPBL
GO:0015803	branched-chain amino acid transport	12	0.690293	1.41973	0.0877514	0.196337	0.129421	231	tags=17%	list=1%	signal=17%	SLC25A44/SLC43A2
GO:0010763	positive regulation of fibroblast migration	15	0.690234	1.48069	0.0637931	0.156987	0.103483	2662	tags=33%	list=12%	signal=29%	THBS1/SLC8A1/PAK1/BAG4/TGFB1
GO:0010614	negative regulation of cardiac muscle hypertrophy	35	0.690201	1.76315	0.00180141	0.0114462	0.00754507	1911	tags=26%	list=8%	signal=24%	RGS2/MIR21/TNFRSF1A/TNFRSF1B/G6PD/PAK1/CTDP1/JARID2/NOTCH1
GO:0035902	response to immobilization stress	26	0.690127	1.68261	0.00715735	0.0324147	0.0213671	1682	tags=23%	list=7%	signal=21%	MDM2/FOS/SLC8A1/PTK2B/FOXO3/ACTR2
GO:0045663	positive regulation of myoblast differentiation	21	0.690095	1.63356	0.018879	0.06668	0.0439541	2527	tags=33%	list=11%	signal=30%	MAPK14/TNFSF14/BTG1/MAP3K5/HIF1AN/ILK/AKIRIN1
GO:0072683	T cell extravasation	12	0.689966	1.41905	0.0877514	0.196337	0.129421	1850	tags=42%	list=8%	signal=38%	ICAM1/CRK/FADD/CCR2/RIPK3
GO:2001212	regulation of vasculogenesis	16	0.689841	1.52004	0.0521886	0.137197	0.0904376	2981	tags=38%	list=13%	signal=33%	RAPGEF2/ADM/HIF1AN/RAP1A/CEACAM1/RIN2
GO:0006826	iron ion transport	75	0.689703	1.98367	7.81169e-07	2.18658e-05	1.44135e-05	1874	tags=31%	list=8%	signal=28%	SLC11A1/LMTK2/SLC40A1/ATP6V1A/LTF/ATP6V0B/ATP6V1B2/ATP6V0E1/ATP6V1C1/ATP6V0D1/ATP6AP1/TCIRG1/FLVCR2/FTH1/CLTC/ARHGAP1/ATP6V1E1/ATP6V0A1/ATP6V1D/DNM2/IREB2/ATP7A/MMGT1
GO:0046755	viral budding	26	0.689424	1.6809	0.00738638	0.0330694	0.0217987	3869	tags=54%	list=17%	signal=45%	CHMP3/CHMP1B/CHMP2A/VPS4B/TSG101/CHMP2B/VPS37B/CHMP1A/PDCD6IP/CHMP4B/VTA1/CHMP5/LRSAM1/NEDD4
GO:2000641	regulation of early endosome to late endosome transport	17	0.689262	1.55107	0.0427632	0.121032	0.0797818	2352	tags=35%	list=10%	signal=32%	MAPK1/CHMP3/RAB21/MSN/MAPK3/DNAJC13
GO:0001845	phagolysosome assembly	14	0.68919	1.45462	0.0769231	0.179431	0.118277	3253	tags=36%	list=14%	signal=31%	RAB7A/CORO1A/RAB20/RAB14/SPG11
GO:0043301	negative regulation of leukocyte degranulation	12	0.688995	1.41705	0.0877514	0.196337	0.129421	2579	tags=50%	list=11%	signal=44%	CCR2/ABR/CD300A/CEACAM1/HLA-F/FCGR2B
GO:0016081	synaptic vesicle docking	11	0.688947	1.39035	0.0990654	0.214103	0.141132	3008	tags=27%	list=13%	signal=24%	STX3/CTBP2/BLOC1S6
GO:0090026	positive regulation of monocyte chemotaxis	19	0.688528	1.59766	0.0337025	0.102511	0.0675731	2678	tags=37%	list=12%	signal=33%	FPR2/MOSPD2/CCR1/CCR2/PLA2G7/ANO6/AIF1
GO:0031280	negative regulation of cyclase activity	22	0.688402	1.63402	0.0151249	0.0564647	0.0372203	1467	tags=18%	list=6%	signal=17%	GNAI3/P2RY13/CCR2/GNAI2
GO:0048680	positive regulation of axon regeneration	11	0.688258	1.38896	0.100935	0.216962	0.143016	559	tags=18%	list=2%	signal=18%	GRN/NDEL1
GO:0030011	maintenance of cell polarity	18	0.688194	1.574	0.0323938	0.0994829	0.065577	3070	tags=50%	list=14%	signal=43%	LIN7A/ARPC5/SLC9A1/WDR1/NCKAP1L/PDLIM1/PDCD6IP/GSK3B/SLC9A3R1
GO:0031065	positive regulation of histone deacetylation	17	0.687811	1.5478	0.0427632	0.121032	0.0797818	2934	tags=41%	list=13%	signal=36%	LRRK2/BCL6/JDP2/PINK1/C6orf89/NIPBL/PRKD2
GO:0002090	regulation of receptor internalization	55	0.687736	1.88719	4.90006e-05	0.000599903	0.000395443	2607	tags=31%	list=12%	signal=27%	ITGB3/ANKRD13A/SDCBP/NUMB/PLCG2/FLOT1/SYK/ARRB2/MKLN1/ANGPT1/SCYL2/ANKRD13D/ARF1/FMR1/LRPAP1/CD63/NECAB2
GO:0071287	cellular response to manganese ion	11	0.687695	1.38782	0.102804	0.219592	0.14475	1826	tags=27%	list=8%	signal=25%	LRRK2/APP/HSPA5
GO:0060379	cardiac muscle cell myoblast differentiation	10	0.687576	1.37391	0.11985	0.243003	0.160182	1911	tags=30%	list=8%	signal=27%	RBPJ/NRG1/NOTCH1
GO:1902042	negative regulation of extrinsic apoptotic signaling pathway via death domain receptors	41	0.687537	1.80702	0.000441538	0.00371102	0.00244622	2659	tags=46%	list=12%	signal=41%	HMGB2/ITPRIP/CFLAR/ICAM1/TNFAIP3/FADD/RAF1/DDX3X/RFFL/HGF/TNFSF10/FAS/TMBIM1/GSK3B/TNFRSF10B/BRCA1/SCRT2/ARHGEF2/RNF34
GO:0071621	granulocyte chemotaxis	119	0.687508	2.07026	9.41859e-10	7.48072e-08	4.93113e-08	2226	tags=34%	list=10%	signal=30%	S100A12/THBS1/DYSF/MIR223/MAPK14/BST1/CXCR1/IL17RA/S100A8/PREX1/MOSPD2/C5AR1/C5AR2/S100A9/DAPK2/MAPK1/RAC2/CSF3R/CKLF/CXCR2/ITGB2/C3AR1/FCER1G/PIK3CG/VAV1/SYK/VAV3/RAC1/PIK3CD/MAPK3/CXCL1/ITGA1/MCU/PDE4B/PPBP/IL1B/CAMK1D/NCKAP1L/ANXA1/SRP54
GO:0030259	lipid glycosylation	11	0.687471	1.38737	0.102804	0.219592	0.14475	1705	tags=27%	list=8%	signal=25%	GBA/ST3GAL2/ST3GAL4
GO:1990266	neutrophil migration	116	0.687448	2.07261	9.58501e-10	7.5189e-08	4.9563e-08	2054	tags=35%	list=9%	signal=32%	S100A12/DYSF/MIR223/BST1/CXCR1/IL1R1/S100A8/PREX1/MOSPD2/C5AR1/C5AR2/S100A9/DAPK2/RAC2/CSF3R/CKLF/CXCR2/RHOG/ITGB2/CD177/C3AR1/FCER1G/FUT7/PIK3CG/VAV1/SYK/VAV3/RAC1/PIK3CD/ADAM8/CXCL1/ITGA1/IRAK4/MCU/PECAM1/PDE4B/PPBP/IL1B/CAMK1D/WDR1/NCKAP1L
GO:0032252	secretory granule localization	15	0.687345	1.4745	0.0637931	0.156987	0.103483	1408	tags=33%	list=6%	signal=31%	KIF1B/TANC2/PIK3CG/KIF5B/MYO5A
GO:0032905	transforming growth factor beta1 production	11	0.687038	1.3865	0.104673	0.221476	0.145992	1125	tags=27%	list=5%	signal=26%	THBS1/TYROBP/FURIN
GO:0032908	regulation of transforming growth factor beta1 production	11	0.687038	1.3865	0.104673	0.221476	0.145992	1125	tags=27%	list=5%	signal=26%	THBS1/TYROBP/FURIN
GO:0010758	regulation of macrophage chemotaxis	28	0.686917	1.68848	0.00836686	0.0363384	0.0239535	1220	tags=25%	list=5%	signal=24%	THBS1/MAPK14/C5AR1/MAPK1/C3AR1/PTK2B/MAPK3
GO:0003044	regulation of systemic arterial blood pressure mediated by a chemical signal	49	0.686837	1.84248	8.9875e-05	0.000996624	0.000656953	2356	tags=20%	list=10%	signal=18%	MME/SOD2/ECE1/CYBA/RHOA/F2RL1/CES1/CTSZ/SUCNR1/ATP6AP2
GO:0018904	ether metabolic process	24	0.686733	1.65565	0.0123519	0.048748	0.0321336	3533	tags=46%	list=16%	signal=39%	ALOX5/TXN/LPCAT2/FAR1/PLA2G7/PLA2G4A/ALOX12/AGPS/PAFAH1B1/CHPT1/NCEH1
GO:0055091	phospholipid homeostasis	13	0.686463	1.43736	0.0864865	0.194595	0.128273	761	tags=15%	list=3%	signal=15%	ABCA1/ABCG1
GO:0043303	mast cell degranulation	46	0.686425	1.82436	0.000133985	0.00137981	0.000909539	2131	tags=43%	list=9%	signal=39%	GAB2/RAC2/IL4R/CBL/LAT2/FCER1G/PIK3CG/SYK/LYN/FGR/KIT/PIK3CD/UNC13D/SNAP23/VAMP7/PDPK1/CD300A/FES/STXBP2/MILR1
GO:0086011	membrane repolarization during action potential	28	0.686292	1.68694	0.00848227	0.0367141	0.0242012	409	tags=11%	list=2%	signal=11%	KCNJ2/KCNE1/KCNE3
GO:0002279	mast cell activation involved in immune response	47	0.68626	1.83102	0.000158377	0.00158727	0.00104629	2131	tags=43%	list=9%	signal=39%	GAB2/RAC2/IL4R/CBL/LAT2/FCER1G/PIK3CG/SYK/LYN/FGR/KIT/PIK3CD/UNC13D/SNAP23/VAMP7/PDPK1/CD300A/FES/STXBP2/MILR1
GO:0051152	positive regulation of smooth muscle cell differentiation	19	0.686104	1.59204	0.0360927	0.107719	0.0710058	1486	tags=21%	list=7%	signal=20%	SOD2/MIR21/KIT/PIAS1
GO:0046838	phosphorylated carbohydrate dephosphorylation	16	0.686067	1.51172	0.0555556	0.143089	0.0943211	1581	tags=25%	list=7%	signal=23%	PTEN/IMPA2/SYNJ1/INPP5A
GO:1905953	negative regulation of lipid localization	60	0.685747	1.9006	1.04217e-05	0.000170669	0.000112502	1633	tags=22%	list=7%	signal=20%	IRS2/THBS1/ABHD5/NFKBIA/ITGB3/CYP4F2/ABCA1/OSBPL8/ABCG1/MIR27A/MIR26A2/CES1/PNPLA2
GO:0050966	detection of mechanical stimulus involved in sensory perception of pain	13	0.685705	1.43577	0.0864865	0.194595	0.128273	671	tags=15%	list=3%	signal=15%	CXCR4/TMEM120A
GO:0001977	renal system process involved in regulation of blood volume	16	0.685703	1.51092	0.0555556	0.143089	0.0943211	1460	tags=19%	list=6%	signal=18%	CYP4F2/CYBA/F2RL1
GO:0036109	alpha-linolenic acid metabolic process	12	0.685529	1.40993	0.0877514	0.196337	0.129421	2368	tags=33%	list=10%	signal=30%	ACSL1/ACOX1/ELOVL5/ACAA1
GO:0015893	drug transport	10	0.685527	1.36981	0.123596	0.248128	0.163561	3672	tags=50%	list=16%	signal=42%	TMEM30A/SLC22A1/SLC19A1/ABCC3/ABCC2
GO:0043552	positive regulation of phosphatidylinositol 3-kinase activity	33	0.685341	1.73196	0.00186227	0.011774	0.00776116	1216	tags=24%	list=5%	signal=23%	FPR2/FLT3/PTK2B/LYN/VAV3/FGR/KIT/AGAP2
GO:0071624	positive regulation of granulocyte chemotaxis	27	0.68522	1.68343	0.00966183	0.0403624	0.026606	2054	tags=41%	list=9%	signal=37%	DYSF/MOSPD2/C5AR1/DAPK2/RAC2/CXCR2/C3AR1/RAC1/MCU/CAMK1D/NCKAP1L
GO:0033005	positive regulation of mast cell activation	21	0.685219	1.62202	0.0214912	0.0729461	0.0480845	1365	tags=29%	list=6%	signal=27%	GAB2/IL4R/FCER1G/SYK/FGR/VAMP7
GO:0007176	regulation of epidermal growth factor-activated receptor activity	28	0.685195	1.68424	0.00905928	0.0384963	0.0253759	2025	tags=36%	list=9%	signal=33%	PSEN1/NCF1/CBL/TGFA/ADAM17/AREG/APP/NCK2/TSG101/SNX6
GO:0098927	vesicle-mediated transport between endosomal compartments	41	0.685106	1.80063	0.00057495	0.00455572	0.00300303	2352	tags=39%	list=10%	signal=35%	LMTK2/MAPK1/RAB7A/SORL1/CHMP3/CORO1A/FAM160A2/RAB21/MSN/AKTIP/MAPK3/PIK3C3/BECN1/RAB5A/HOOK3/DNAJC13
GO:2000271	positive regulation of fibroblast apoptotic process	10	0.684865	1.36849	0.123596	0.248128	0.163561	2185	tags=50%	list=10%	signal=45%	STK17B/BTG1/STK17A/MIR181B1/BCL2L11
GO:0019432	triglyceride biosynthetic process	41	0.684774	1.79976	0.000587656	0.00460612	0.00303626	2345	tags=24%	list=10%	signal=22%	ACSL1/DGAT2/ACSL4/CNEP1R1/GK/MIR548P/MIR29B2/DGAT1/MIR29B1/LPIN2
GO:0097623	potassium ion export across plasma membrane	17	0.684685	1.54077	0.0460526	0.12673	0.0835374	409	tags=18%	list=2%	signal=17%	KCNE1/MIR21/KCNE3
GO:0052803	imidazole-containing compound metabolic process	13	0.684567	1.43339	0.0864865	0.194595	0.128273	57	tags=8%	list=0%	signal=8%	HAL
GO:0032602	chemokine production	71	0.684542	1.95167	4.77984e-06	9.0122e-05	5.94065e-05	2689	tags=35%	list=12%	signal=31%	TLR2/TLR4/HIF1A/IL17RA/S100A8/IL6R/S100A9/MEFV/EIF2AK2/SIRPA/CLEC7A/SYK/ADAM17/DDX3X/FFAR2/F2RL1/TLR9/RIPK2/IL18/IL1B/MUL1/HAVCR2/MBP/TIRAP/MIR92A2
GO:0045907	positive regulation of vasoconstriction	34	0.684262	1.74144	0.00232772	0.014167	0.00933856	1183	tags=18%	list=5%	signal=17%	MIR21/PTGS2/ICAM1/HRH2/PTAFR/RHOA
GO:0046697	decidualization	23	0.683876	1.62928	0.0160127	0.0590509	0.0389251	1220	tags=22%	list=5%	signal=21%	JUNB/MAPK1/PTGS2/VDR/MAPK3
GO:2000345	regulation of hepatocyte proliferation	15	0.683824	1.46694	0.0706897	0.168352	0.110974	2341	tags=27%	list=10%	signal=24%	CFLAR/TNFAIP3/SULF2/CEACAM1
GO:0098734	macromolecule depalmitoylation	13	0.683343	1.43082	0.0864865	0.194595	0.128273	3315	tags=62%	list=15%	signal=53%	PPT1/ABHD12B/ABHD13/LYPLA2/ABHD16A/LYPLA1/ABHD17C/ABHD17B
GO:0060100	positive regulation of phagocytosis	engulfment	13	0.683154	1.43043	0.0864865	0.194595	0.128273	2721	tags=46%	list=12%	signal=41%	RAB31/F2RL1/NCKAP1L/APPL2/ANO6/CD36
GO:1905155	positive regulation of membrane invagination	13	0.683154	1.43043	0.0864865	0.194595	0.128273	2721	tags=46%	list=12%	signal=41%	RAB31/F2RL1/NCKAP1L/APPL2/ANO6/CD36
GO:0034205	amyloid-beta formation	39	0.683041	1.78189	0.00132181	0.00898264	0.00592116	2983	tags=46%	list=13%	signal=40%	IFNGR1/PSEN1/ROCK1/SORL1/PSENEN/ABCG1/NCSTN/SP1/ADAM10/APP/PICALM/RELA/DYRK1A/CLU/ROCK2/CASP3/APH1A/GGA3
GO:0046460	neutral lipid biosynthetic process	49	0.682677	1.83132	0.000119065	0.00125254	0.00082565	2706	tags=29%	list=12%	signal=25%	ACSL1/DGAT2/ACSL4/CNEP1R1/GK/MIR548P/MIR29B2/AVIL/PNPLA2/PLA2G4A/DGAT1/MIR29B1/LPIN2/ANG
GO:0046463	acylglycerol biosynthetic process	49	0.682677	1.83132	0.000119065	0.00125254	0.00082565	2706	tags=29%	list=12%	signal=25%	ACSL1/DGAT2/ACSL4/CNEP1R1/GK/MIR548P/MIR29B2/AVIL/PNPLA2/PLA2G4A/DGAT1/MIR29B1/LPIN2/ANG
GO:0046323	glucose import	70	0.682614	1.93478	3.65086e-06	7.34101e-05	4.83903e-05	4336	tags=46%	list=19%	signal=37%	IRS2/MIR223/SLC2A3/MAPK14/SORT1/STXBP3/HK2/OSBPL8/RNASEL/NFE2L2/ZDHHC7/MIR103A2/GRB10/MEF2A/OCLN/RAP1A/APPL2/CLTCL1/C2CD5/PIK3R1/SESN2/RAB4B/INSR/RTN2/GSK3A/AKT2/AKT1/MIR107/ARPP19/MIR103A1/PTPN11/TNF
GO:0010667	negative regulation of cardiac muscle cell apoptotic process	31	0.682544	1.70733	0.00391178	0.0207474	0.0136763	2275	tags=29%	list=10%	signal=26%	MIR21/CFLAR/NFE2L2/JAK2/PDPK1/MIR30E/RGL2/PPP1R10/ILK
GO:0048143	astrocyte activation	27	0.682497	1.67674	0.0109196	0.0442775	0.0291868	1212	tags=30%	list=5%	signal=28%	FPR2/IFNGR1/GRN/C5AR1/PSEN1/MIR142/APP/MIR181B1
GO:1904294	positive regulation of ERAD pathway	15	0.682298	1.46367	0.0724138	0.171269	0.112897	2843	tags=47%	list=13%	signal=41%	EDEM2/NFE2L2/HERPUD1/EDEM1/RNF185/ATXN3/RNFT1
GO:0010828	positive regulation of glucose transmembrane transport	43	0.682186	1.80365	0.000548774	0.00438605	0.00289119	3034	tags=30%	list=13%	signal=26%	IRS2/MIR223/MAPK14/OSBPL8/RNASEL/NFE2L2/MEF2A/OCLN/RAP1A/CLTCL1/C2CD5/BRAF/PIK3R1
GO:0048489	synaptic vesicle transport	42	0.682136	1.79996	0.000693011	0.00526722	0.00347204	3361	tags=45%	list=15%	signal=39%	LIN7A/LRRK2/RAB27A/MX2/TOR1A/KIF5B/SYNJ1/PICALM/BLOC1S2/AP3S2/DNM2/PINK1/AP3B1/ARF1/CTNNB1/AP3S1/BLOC1S6/SPG11/AP3D1
GO:0043949	regulation of cAMP-mediated signaling	51	0.682065	1.84103	5.67151e-05	0.000674846	0.000444844	1636	tags=20%	list=7%	signal=18%	RGS2/MGRN1/PDE3B/PRKAR1A/UBE2B/RAPGEF2/ARRDC3/PRKAR2B/GNAI2/PRKAR2A
GO:0007032	endosome organization	74	0.68199	1.95454	1.64124e-06	4.02643e-05	2.65414e-05	3022	tags=46%	list=13%	signal=40%	RAB27A/TMEM127/EXOC8/TMCC1/RAB7A/CHMP3/CORO1C/CHMP1B/FAM160A2/SNX10/STX6/SYNJ1/CHMP2A/VPS4B/LAMTOR1/RAB11A/AKTIP/PIK3C3/VPS18/STAM2/TSG101/USP8/RAB22A/CHMP2B/VPS37B/HOOK3/CHMP1A/PDCD6IP/DNAJC13/CHMP4B/STAM/IST1/HGS/SQSTM1
GO:0001660	fever generation	10	0.681985	1.36274	0.129213	0.255691	0.168546	4336	tags=40%	list=19%	signal=32%	PTGS2/IL1B/CNR1/TNF
GO:0034390	smooth muscle cell apoptotic process	30	0.681982	1.69108	0.00633625	0.0297345	0.0196004	1136	tags=23%	list=5%	signal=22%	MFN2/SOD2/MIR21/E2F3/MAP2K4/ARRB2/STK4
GO:0034391	regulation of smooth muscle cell apoptotic process	30	0.681982	1.69108	0.00633625	0.0297345	0.0196004	1136	tags=23%	list=5%	signal=22%	MFN2/SOD2/MIR21/E2F3/MAP2K4/ARRB2/STK4
GO:0030593	neutrophil chemotaxis	97	0.681675	2.00519	3.50549e-08	1.61862e-06	1.06696e-06	2226	tags=35%	list=10%	signal=32%	S100A12/DYSF/MIR223/BST1/CXCR1/S100A8/PREX1/MOSPD2/C5AR1/C5AR2/S100A9/DAPK2/RAC2/CSF3R/CKLF/CXCR2/ITGB2/C3AR1/FCER1G/PIK3CG/VAV1/SYK/VAV3/RAC1/PIK3CD/CXCL1/ITGA1/MCU/PDE4B/PPBP/IL1B/CAMK1D/NCKAP1L/SRP54
GO:0031268	pseudopodium organization	15	0.68133	1.46159	0.0724138	0.171269	0.112897	2415	tags=40%	list=11%	signal=36%	APC/SRGAP2/KIT/CDC42EP3/F2RL1/CDC42EP2
GO:0072109	glomerular mesangium development	16	0.681275	1.50116	0.0589226	0.149161	0.0983237	1911	tags=19%	list=8%	signal=17%	IL6R/CFLAR/NOTCH1
GO:0048169	regulation of long-term neuronal synaptic plasticity	24	0.681259	1.64245	0.0137372	0.0524871	0.0345984	2402	tags=33%	list=11%	signal=30%	APP/KIT/RAB11A/KRAS/RAB8A/RAB5A/NPTN/NF1
GO:0045725	positive regulation of glycogen biosynthetic process	15	0.681195	1.4613	0.0724138	0.171269	0.112897	10	tags=7%	list=0%	signal=7%	IRS2
GO:1904886	beta-catenin destruction complex disassembly	21	0.68109	1.61225	0.0250579	0.0821135	0.0541274	2907	tags=33%	list=13%	signal=29%	FRAT1/FRAT2/APC/CSNK1A1/GSK3B/PPP1CA/CTNNB1
GO:2001171	positive regulation of ATP biosynthetic process	11	0.680851	1.37401	0.115888	0.23738	0.156476	2810	tags=36%	list=12%	signal=32%	STAT3/PINK1/ENO1/VCP
GO:0032418	lysosome localization	71	0.680547	1.94028	7.14778e-06	0.000127218	8.38597e-05	2512	tags=44%	list=11%	signal=39%	GAB2/KIF1B/RAC2/MYH9/NDEL1/IL4R/CBL/DEF8/LAT2/FCER1G/PIK3CG/SYK/PLEKHM1/LYN/FGR/KIT/LAMTOR1/PIK3CD/BLOC1S2/UNC13D/SNAP23/VAMP7/PDPK1/CD300A/SPAG9/FES/STXBP2/MILR1/KXD1/ARL8B/TFEB
GO:0014741	negative regulation of muscle hypertrophy	37	0.680521	1.76088	0.00133148	0.00903521	0.00595582	1911	tags=24%	list=8%	signal=22%	RGS2/MIR21/TNFRSF1A/TNFRSF1B/G6PD/PAK1/CTDP1/JARID2/NOTCH1
GO:0008542	visual learning	46	0.680288	1.80805	0.000200803	0.00193026	0.00127239	2461	tags=30%	list=11%	signal=27%	HIF1A/HMGCR/SLC7A11/HRH2/APP/KIT/RGS14/PIAS1/KRAS/NPTN/CREB1/NLGN3/NF1/RIC8A
GO:1901725	regulation of histone deacetylase activity	10	0.680067	1.3589	0.129213	0.255691	0.168546	2934	tags=50%	list=13%	signal=44%	LRRK2/PINK1/C6orf89/KDM5A/PRKD2
GO:1900015	regulation of cytokine production involved in inflammatory response	62	0.679934	1.89352	4.26187e-05	0.000536236	0.000353475	649	tags=21%	list=3%	signal=20%	IL1R2/TLR4/MAPK14/MYD88/IL17RA/ALOX5/MIR21/STAT3/MEFV/TLR6/PER1/SIRPA/CLEC7A
GO:0043117	positive regulation of vascular permeability	17	0.679828	1.52984	0.0509868	0.134651	0.0887591	2714	tags=29%	list=12%	signal=26%	CXCR2/OCLN/ANGPT1/TGFB1/BMP6
GO:0090394	negative regulation of excitatory postsynaptic potential	12	0.679809	1.39816	0.095064	0.20777	0.136957	286	tags=17%	list=1%	signal=16%	LRRK2/PTEN
GO:0021799	cerebral cortex radially oriented cell migration	28	0.67966	1.67064	0.011252	0.045336	0.0298845	3013	tags=32%	list=13%	signal=28%	MBOAT7/NDEL1/CDK5R1/SRGAP2/RTN4/DISC1/ZMIZ1/CTNNB1/PAFAH1B1
GO:0006012	galactose metabolic process	13	0.679192	1.42213	0.0954955	0.2083	0.137307	3316	tags=46%	list=15%	signal=39%	PGM2/B4GALT1/GLB1/PGM1/GALM/SLC35A2
GO:1902915	negative regulation of protein polyubiquitination	10	0.679065	1.3569	0.131086	0.258039	0.170094	2980	tags=30%	list=13%	signal=26%	DYSF/TRIP12/PLAA
GO:0071260	cellular response to mechanical stimulus	73	0.678938	1.94367	5.48841e-06	0.000101376	6.68249e-05	2158	tags=34%	list=10%	signal=31%	TLR4/MAP3K2/KCNJ2/TLR8/MYD88/TNFSF14/PTGS2/TNFRSF1A/TLR5/CNN2/CYBA/FADD/CASP5/MAP2K4/RAC1/CASP1/MAPK3/SLC9A1/IRF1/FAS/IL1B/HDAC4/LTBR/SLC38A2/GADD45A
GO:0045624	positive regulation of T-helper cell differentiation	22	0.678874	1.61141	0.0193458	0.0679641	0.0448005	2143	tags=41%	list=9%	signal=37%	MIR21/IL4R/HLX/NFKBIZ/RARA/RIPK2/IL18/NLRP3/ANXA1
GO:0015791	polyol transport	11	0.678778	1.36983	0.117757	0.23974	0.158031	90	tags=9%	list=0%	signal=9%	AQP9
GO:0071803	positive regulation of podosome assembly	11	0.678438	1.36914	0.119626	0.24269	0.159976	1191	tags=27%	list=5%	signal=26%	MSN/RHOA/LCP1
GO:0120163	negative regulation of cold-induced thermogenesis	46	0.678378	1.80297	0.000213256	0.00202849	0.00133713	3221	tags=41%	list=14%	signal=35%	IL18R1/TLR4/MAP2K6/TLE3/ARRDC3/ADAM17/IP6K1/PCTP/TFE3/RBPJ/RB1/NOTCH1/PLCL2/DDIT3/ARNTL/PLCL1/NOVA2/FLCN/NR1H2
GO:0002448	mast cell mediated immunity	48	0.678165	1.81352	0.000241407	0.00226239	0.00149132	2131	tags=42%	list=9%	signal=38%	GAB2/RAC2/IL4R/CBL/LAT2/FCER1G/PIK3CG/SYK/LYN/FGR/KIT/PIK3CD/UNC13D/SNAP23/VAMP7/PDPK1/CD300A/FES/STXBP2/MILR1
GO:0035646	endosome to melanosome transport	10	0.678123	1.35502	0.132959	0.260908	0.171985	3361	tags=60%	list=15%	signal=51%	AP1G1/RAB32/CD63/BLOC1S6/AP1M1/AP3D1
GO:0043485	endosome to pigment granule transport	10	0.678123	1.35502	0.132959	0.260908	0.171985	3361	tags=60%	list=15%	signal=51%	AP1G1/RAB32/CD63/BLOC1S6/AP1M1/AP3D1
GO:0048757	pigment granule maturation	10	0.678123	1.35502	0.132959	0.260908	0.171985	3361	tags=60%	list=15%	signal=51%	AP1G1/RAB32/CD63/BLOC1S6/AP1M1/AP3D1
GO:0046324	regulation of glucose import	57	0.677663	1.86588	8.36724e-05	0.000932727	0.000614834	2348	tags=28%	list=10%	signal=25%	IRS2/MIR223/MAPK14/STXBP3/HK2/OSBPL8/RNASEL/NFE2L2/MIR103A2/GRB10/MEF2A/OCLN/RAP1A/APPL2/CLTCL1/C2CD5
GO:0010872	regulation of cholesterol esterification	13	0.677389	1.41836	0.0972973	0.211432	0.139371	1174	tags=23%	list=5%	signal=22%	ABCG1/MIR27A/LAMTOR1
GO:0045761	regulation of adenylate cyclase activity	30	0.677388	1.67969	0.00702123	0.0319567	0.0210652	2402	tags=23%	list=11%	signal=21%	GNAI3/P2RY13/CAP1/CCR2/GNAI2/STIM1/NF1
GO:0090136	epithelial cell-cell adhesion	15	0.677259	1.45286	0.0741379	0.17473	0.115178	2397	tags=33%	list=11%	signal=30%	CYP1B1/VCL/KIT/SERPINB8/CTNNA1
GO:0033692	cellular polysaccharide biosynthetic process	69	0.677208	1.92231	1.57196e-05	0.000239209	0.000157681	1494	tags=20%	list=7%	signal=19%	IRS2/B4GALT5/PPP1R3D/CSGALNACT2/PGM2/GYG1/PPP1R3B/NDST1/GBE1/B3GNT2/EXT1/PGM1/CSGALNACT1/PPP1CB
GO:0031342	negative regulation of cell killing	24	0.676946	1.63206	0.0155841	0.057806	0.0381045	2789	tags=54%	list=12%	signal=48%	CLEC12B/CRK/HLA-E/ARRB2/HLA-A/HLA-B/LILRB1/HLA-G/HAVCR2/CEACAM1/HLA-F/FCGR2B/KIR2DL4
GO:0042058	regulation of epidermal growth factor receptor signaling pathway	85	0.676923	1.95478	1.11529e-06	3.00277e-05	1.97936e-05	3005	tags=40%	list=13%	signal=35%	MMP9/PLAUR/SHKBP1/MIR21/PSEN1/RAB7A/NCF1/MVP/IFI6/CBL/GRB2/TGFA/ADAM17/HIP1/PTPRJ/AREG/APP/ITGA1/EPS15L1/STAM2/EPS15/DGKD/NCK2/ARAP1/TSG101/PTPN12/SNX6/CEACAM1/SH3KBP1/STAM/DUSP3/HGS/EPN1/EREG
GO:0050996	positive regulation of lipid catabolic process	27	0.676916	1.66303	0.0134441	0.0517649	0.0341223	1919	tags=22%	list=8%	signal=20%	IRS2/ABHD5/CPT1A/PRKCD/PNPLA2/IL1B
GO:0043555	regulation of translation in response to stress	19	0.676334	1.56937	0.0418292	0.119399	0.0787054	1624	tags=42%	list=7%	signal=39%	DNAJC3/EIF2AK2/PPP1R15B/RPS6KA1/PPP1R15A/DDX3X/RPS6KA3/NCK2
GO:0045651	positive regulation of macrophage differentiation	15	0.676011	1.45018	0.0758621	0.177673	0.117118	3749	tags=53%	list=17%	signal=45%	HCLS1/TRIB1/FADD/RB1/TGFB1/RIPK1/CASP8/PF4
GO:0006837	serotonin transport	21	0.675983	1.60016	0.026967	0.0869348	0.0573056	1931	tags=29%	list=9%	signal=26%	P2RX1/ITGB3/FCER1G/SYK/SLC22A1/LILRB1
GO:0030204	chondroitin sulfate metabolic process	37	0.675954	1.74906	0.00169089	0.010952	0.00721931	1376	tags=22%	list=6%	signal=20%	CHST15/CSGALNACT2/CHSY1/VCAN/CHST11/IDS/CSGALNACT1/HEXB
GO:1901184	regulation of ERBB signaling pathway	91	0.675934	1.96813	1.53175e-07	5.59355e-06	3.68715e-06	3005	tags=40%	list=13%	signal=34%	MMP9/PLAUR/SHKBP1/MIR21/PSEN1/RAB7A/NCF1/MVP/IFI6/CBL/GRB2/TGFA/ADAM17/HIP1/PTPRJ/AREG/APP/ITGA1/EPS15L1/STAM2/RBPJ/EPS15/DGKD/NCK2/ARAP1/TSG101/RTN4/PTPN12/SNX6/CEACAM1/SH3KBP1/STAM/DUSP3/HGS/EPN1/EREG
GO:0021795	cerebral cortex cell migration	39	0.675689	1.76271	0.00179293	0.0114151	0.00752461	3013	tags=28%	list=13%	signal=24%	PSEN1/MBOAT7/NDEL1/CDK5R1/SRGAP2/RHOA/RTN4/DISC1/ZMIZ1/CTNNB1/PAFAH1B1
GO:0060368	regulation of Fc receptor mediated stimulatory signaling pathway	11	0.675657	1.36353	0.125234	0.250625	0.165207	2149	tags=45%	list=10%	signal=41%	PLSCR1/PTPRJ/LYN/RAP1A/APPL2
GO:0046485	ether lipid metabolic process	17	0.675564	1.52024	0.0542763	0.140821	0.0928265	3533	tags=47%	list=16%	signal=40%	LPCAT2/FAR1/PLA2G7/PLA2G4A/AGPS/PAFAH1B1/CHPT1/NCEH1
GO:0003084	positive regulation of systemic arterial blood pressure	12	0.675073	1.38842	0.106033	0.223371	0.147241	1183	tags=17%	list=5%	signal=16%	CYBA/RHOA
GO:0022029	telencephalon cell migration	52	0.674976	1.83465	6.22988e-05	0.000731694	0.000482317	3013	tags=27%	list=13%	signal=23%	LRRK2/CXCR4/PSEN1/MBOAT7/NDEL1/CDK5R1/SRGAP2/RHOA/NRG1/RTN4/DISC1/ZMIZ1/CTNNB1/PAFAH1B1
GO:0048261	negative regulation of receptor-mediated endocytosis	26	0.674812	1.64527	0.0115089	0.0460939	0.0303841	2607	tags=31%	list=12%	signal=27%	ANKRD13A/SDCBP/RAC1/PICALM/ANKRD13D/UNC119/LRPAP1/NECAB2
GO:1901626	regulation of postsynaptic membrane organization	13	0.674709	1.41274	0.0990991	0.214103	0.141132	4033	tags=46%	list=18%	signal=38%	SLC7A11/SSH1/CRIPT/CDH2/CRKL/PTN
GO:0019400	alditol metabolic process	24	0.674629	1.62647	0.0169694	0.0620031	0.0408711	1955	tags=25%	list=9%	signal=23%	DGAT2/DYSF/GK/COQ2/PLA2G4A/GPD2
GO:0097284	hepatocyte apoptotic process	12	0.67461	1.38747	0.106033	0.223371	0.147241	2279	tags=42%	list=10%	signal=37%	CFLAR/PIK3CG/STK4/RB1/GSN
GO:0007173	epidermal growth factor receptor signaling pathway	116	0.674302	2.03298	6.24875e-09	3.7107e-07	2.44602e-07	3034	tags=40%	list=13%	signal=35%	MMP9/PLAUR/REPS2/RASSF2/SHKBP1/MIR21/PSEN1/RAB7A/NCF1/MVP/IFI6/CBL/GRB2/RPS6KA5/PTK2B/TGFA/ADAM17/HIP1/PTPRJ/IQGAP1/AREG/APP/ITGA1/ARF4/EPS15L1/STAM2/EPS15/PDPK1/DGKD/NCK2/ARAP1/TSG101/PTPN12/PIK3CA/SNX6/CEACAM1/SH3KBP1/STAM/TGFB1/DUSP3/GAB1/BRAF/HGS/EPN1/EREG/PIK3R1
GO:0097479	synaptic vesicle localization	55	0.674301	1.85032	0.000134571	0.0013836	0.000912037	3361	tags=40%	list=15%	signal=34%	LIN7A/LRRK2/RAB27A/PTEN/MX2/TOR1A/KIF5B/SYNJ1/PICALM/BLOC1S2/AP3S2/DNM2/PINK1/AP3B1/ARF1/NLGN3/CDH2/CTNNB1/AP3S1/BLOC1S6/SPG11/AP3D1
GO:0045022	early endosome to late endosome transport	38	0.674	1.75181	0.00138597	0.00932885	0.00614938	2352	tags=37%	list=10%	signal=33%	LMTK2/MAPK1/RAB7A/CHMP3/FAM160A2/RAB21/MSN/AKTIP/MAPK3/PIK3C3/BECN1/RAB5A/HOOK3/DNAJC13
GO:0045576	mast cell activation	59	0.673943	1.86748	5.62567e-05	0.000670648	0.000442077	2241	tags=41%	list=10%	signal=37%	S100A12/GAB2/PLSCR1/RAC2/IL4R/CBL/LAT2/FCER1G/PIK3CG/SYK/LYN/FGR/KIT/PIK3CD/UNC13D/SNAP23/VAMP7/CD300LF/PDPK1/CD300A/FES/STXBP2/MILR1/NDRG1
GO:0031274	positive regulation of pseudopodium assembly	12	0.67372	1.38564	0.106033	0.223371	0.147241	2415	tags=42%	list=11%	signal=37%	APC/KIT/CDC42EP3/F2RL1/CDC42EP2
GO:1903358	regulation of Golgi organization	14	0.673626	1.42177	0.09839	0.213223	0.140552	1645	tags=36%	list=7%	signal=33%	MAPK1/RAB33B/MAPK3/DNM2/EHD3
GO:0046885	regulation of hormone biosynthetic process	18	0.673607	1.54064	0.0444079	0.123825	0.0816229	3636	tags=33%	list=16%	signal=28%	HIF1A/ADM/POR/BMP6/H6PD/ARNT
GO:0035235	ionotropic glutamate receptor signaling pathway	24	0.673521	1.6238	0.0172003	0.0626734	0.041313	1091	tags=17%	list=5%	signal=16%	CPEB4/PTK2B/CDK5R1/APP
GO:0044264	cellular polysaccharide metabolic process	96	0.673503	1.98248	5.32022e-07	1.58707e-05	1.04617e-05	1494	tags=21%	list=7%	signal=20%	IRS2/MGAM/PYGL/B4GALT5/PPP1R3D/CSGALNACT2/PGM2/GYG1/STK40/PPP1R3B/RB1CC1/NDST1/GBE1/B3GNT2/EXT1/PHKA2/AOAH/PGM1/CSGALNACT1/PPP1CB
GO:0051764	actin crosslink formation	13	0.673478	1.41017	0.0990991	0.214103	0.141132	534	tags=15%	list=2%	signal=15%	ACTN1/MARCKS
GO:0062207	regulation of pattern recognition receptor signaling pathway	87	0.673444	1.95651	6.2558e-07	1.81504e-05	1.19643e-05	1830	tags=34%	list=8%	signal=32%	IRAK3/TLR2/TLR4/LY96/HSPA1A/PELI1/HSPA1B/TLR1/LILRA2/LTF/TLR6/PJA2/TLR5/USP15/CYBA/TNFAIP3/FLOT1/DDX3X/ARRB2/LYN/CD14/MIR181B1/NLRP6/IRF1/F2RL1/CD300LF/PDPK1/CD300A/TLR9/RTN4
GO:0061952	midbody abscission	17	0.673407	1.51539	0.0542763	0.140821	0.0928265	2532	tags=47%	list=11%	signal=42%	CHMP3/CHMP1B/CHMP2A/VPS4B/CHMP2B/CHMP1A/PDCD6IP/CHMP4B
GO:0006309	apoptotic DNA fragmentation	25	0.673172	1.63091	0.0147517	0.0555616	0.036625	1053	tags=24%	list=5%	signal=23%	HMGB2/APAF1/ST20/KPNB1/DICER1/KPNA1
GO:0033003	regulation of mast cell activation	42	0.673132	1.7762	0.000934606	0.00673298	0.00443823	2131	tags=38%	list=9%	signal=35%	GAB2/PLSCR1/RAC2/IL4R/FCER1G/SYK/LYN/FGR/UNC13D/VAMP7/CD300LF/PDPK1/CD300A/FES/STXBP2/MILR1
GO:0070106	interleukin-27-mediated signaling pathway	11	0.67313	1.35843	0.127103	0.253567	0.167146	2083	tags=36%	list=9%	signal=33%	STAT3/JAK2/TYK2/IL6ST
GO:0046929	negative regulation of neurotransmitter secretion	10	0.673039	1.34486	0.134831	0.263525	0.17371	2402	tags=40%	list=11%	signal=36%	SLC30A1/RAP1A/FMR1/NF1
GO:0045648	positive regulation of erythrocyte differentiation	31	0.672933	1.68329	0.00520631	0.0257726	0.0169888	1288	tags=32%	list=6%	signal=30%	MAPK14/HSPA1A/HIF1A/HMGB2/HSPA1B/STAT3/STAT5B/FOXO3/PRKDC/ACVR1B
GO:0003157	endocardium development	11	0.672763	1.35769	0.128972	0.25565	0.168519	1911	tags=36%	list=8%	signal=33%	STK4/RBPJ/NRG1/NOTCH1
GO:0010804	negative regulation of tumor necrosis factor-mediated signaling pathway	18	0.672753	1.53869	0.0444079	0.123825	0.0816229	1539	tags=22%	list=7%	signal=21%	CARD16/RFFL/F2RL1/CARD8
GO:1903651	positive regulation of cytoplasmic transport	11	0.672647	1.35745	0.128972	0.25565	0.168519	995	tags=27%	list=4%	signal=26%	SORL1/RAB21/MSN
GO:0046174	polyol catabolic process	24	0.672597	1.62157	0.0178929	0.0643918	0.0424457	1960	tags=29%	list=9%	signal=27%	PTEN/GK/IMPA2/SYNJ1/INPP5A/GPD2/NUDT3
GO:0045824	negative regulation of innate immune response	61	0.67236	1.8664	3.10383e-05	0.000417854	0.000275441	2468	tags=41%	list=11%	signal=37%	IRAK3/ARG1/CR1/GRN/CLEC12B/MIR21/CRK/TNFAIP3/HLA-E/ARRB2/TRAFD1/VSIG4/MIR181B1/NMI/IFI16/HLA-A/HLA-B/ADAR/LILRB1/YTHDF3/HLA-G/MUL1/HAVCR2/CEACAM1/HLA-F
GO:0050766	positive regulation of phagocytosis	65	0.672345	1.89213	1.93217e-05	0.000283061	0.000186587	2721	tags=40%	list=12%	signal=35%	SLC11A1/FPR2/RAB31/SIRPB1/RAB27A/SIRPA/CLEC7A/CYBA/FCER1G/PTPRJ/DNM2/F2RL1/CD300LF/ABR/RAP1A/IL1B/CAMK1D/NCKAP1L/PYCARD/LMAN2/APPL2/ANO6/MERTK/FCGR2B/DOCK2/CD36
GO:0032642	regulation of chemokine production	64	0.672289	1.88337	2.75877e-05	0.00038107	0.000251193	2689	tags=34%	list=12%	signal=30%	TLR2/TLR4/HIF1A/IL17RA/IL6R/MEFV/EIF2AK2/SIRPA/CLEC7A/SYK/ADAM17/DDX3X/FFAR2/F2RL1/TLR9/RIPK2/IL1B/MUL1/HAVCR2/MBP/TIRAP/MIR92A2
GO:0031279	regulation of cyclase activity	46	0.672222	1.78661	0.000300425	0.00268859	0.00177226	2402	tags=20%	list=11%	signal=18%	MAPK14/GNAI3/P2RY13/CAP1/MAPK3/CCR2/GNAI2/STIM1/NF1
GO:0010591	regulation of lamellipodium assembly	36	0.671958	1.73225	0.00283435	0.0162537	0.0107141	2527	tags=39%	list=11%	signal=35%	RAC2/WAS/AVIL/RAC1/DNM2/OCLN/ACTR2/ARPC2/BIN3/ATP7A/ACTR3/HDAC4/CAPZB/AKIRIN1
GO:0043011	myeloid dendritic cell differentiation	18	0.671941	1.53683	0.0444079	0.123825	0.0816229	2009	tags=33%	list=9%	signal=30%	PSEN1/SPI1/NOTCH2/RBPJ/TGFBR2/LTBR
GO:0060760	positive regulation of response to cytokine stimulus	55	0.6719	1.84373	0.00015111	0.00153078	0.00100905	2332	tags=35%	list=10%	signal=31%	TLR2/TLR4/HSPA1A/HIF1A/IL1R1/CXCR4/HSPA1B/FADD/CREBRF/ADAM17/CASP4/CASP1/PARP9/CPNE1/CD300LF/RIPK2/DDX58/ZBP1/TBK1
GO:0061303	cornea development in camera-type eye	10	0.671504	1.34179	0.134831	0.263525	0.17371	309	tags=10%	list=1%	signal=10%	LIMK2
GO:1901616	organic hydroxy compound catabolic process	72	0.671165	1.92139	8.39943e-06	0.000143854	9.48258e-05	2386	tags=24%	list=11%	signal=21%	CYP4F3/SULT1B1/CYP4F2/PTEN/CYP27A1/GK/IMPA2/SYNJ1/ALDH3B1/ALDH2/INPP5A/SULT1A1/GPD2/NUDT3/CYP4F11/SRD5A3/SULT1A2
GO:0045920	negative regulation of exocytosis	30	0.670705	1.66312	0.00804871	0.0352832	0.023258	2579	tags=50%	list=11%	signal=44%	STXBP3/RAB7A/RAB33B/VPS4B/CCR2/GNAI2/ABR/CD300A/RAP1A/NOTCH1/ANXA1/FMR1/CEACAM1/HLA-F/FCGR2B
GO:1900273	positive regulation of long-term synaptic potentiation	23	0.670692	1.59787	0.0237267	0.0786019	0.0518127	3022	tags=26%	list=13%	signal=23%	MME/APP/NRGN/NPTN/CREB1/SQSTM1
GO:0071360	cellular response to exogenous dsRNA	15	0.670674	1.43873	0.087931	0.196442	0.12949	2110	tags=33%	list=9%	signal=30%	RALB/FLOT1/DDX58/MUL1/IFIT1
GO:0045851	pH reduction	57	0.670454	1.84603	0.000133422	0.00137624	0.00090719	1981	tags=33%	list=9%	signal=30%	SLC11A1/GRN/ATP6V1A/ATP6V0B/RAB7A/ATP6V1B2/ATP6V0E1/ATP6V1C1/PPT1/ATP6V0D1/ATP6AP1/TCIRG1/DMXL2/ATP6V1E1/ATP6V0A1/ATP6V1D/TMEM199/CLN6/RAB20
GO:1900029	positive regulation of ruffle assembly	14	0.670429	1.41502	0.101968	0.218149	0.143799	1684	tags=29%	list=7%	signal=26%	NDEL1/DEF8/PLEKHM1/PFN1
GO:0046164	alcohol catabolic process	51	0.670198	1.80899	0.00011399	0.0012112	0.000798394	2386	tags=27%	list=11%	signal=25%	SULT1B1/PTEN/CYP27A1/GK/IMPA2/SYNJ1/ALDH3B1/ALDH2/INPP5A/SULT1A1/GPD2/NUDT3/SRD5A3/SULT1A2
GO:0034035	purine ribonucleoside bisphosphate metabolic process	21	0.670108	1.58625	0.030308	0.0947256	0.0624411	3503	tags=33%	list=16%	signal=28%	SULT1B1/TPST1/SULT1A1/PAPSS1/SULT1A2/SLC35B3/PAPSS2
GO:0050427	3'-phosphoadenosine 5'-phosphosulfate metabolic process	21	0.670108	1.58625	0.030308	0.0947256	0.0624411	3503	tags=33%	list=16%	signal=28%	SULT1B1/TPST1/SULT1A1/PAPSS1/SULT1A2/SLC35B3/PAPSS2
GO:0006658	phosphatidylserine metabolic process	32	0.670035	1.68163	0.00439828	0.0227209	0.0149771	1733	tags=25%	list=8%	signal=23%	PLSCR1/MBOAT1/SERINC1/SERINC3/OSBPL8/LPCAT3/ABHD12B/PLA2G4A
GO:0043031	negative regulation of macrophage activation	16	0.66994	1.47618	0.0690236	0.165792	0.109286	1190	tags=25%	list=5%	signal=24%	CST7/GRN/BPI/VSIG4
GO:0036462	TRAIL-activated apoptotic signaling pathway	11	0.669837	1.35178	0.130841	0.257787	0.169928	3448	tags=45%	list=15%	signal=39%	PTEN/FADD/ZDHHC3/TNFRSF10B/CASP8
GO:0046322	negative regulation of fatty acid oxidation	11	0.669701	1.35151	0.130841	0.257787	0.169928	3941	tags=45%	list=17%	signal=38%	DGAT2/APPL2/PLIN5/CNR1/AKT1
GO:0006020	inositol metabolic process	10	0.669688	1.33816	0.140449	0.270757	0.178477	1354	tags=30%	list=6%	signal=28%	IMPA2/ITPK1/PPIP5K2
GO:0050650	chondroitin sulfate proteoglycan biosynthetic process	29	0.669445	1.65188	0.0109532	0.0443456	0.0292317	1362	tags=21%	list=6%	signal=19%	CHST15/CSGALNACT2/CHSY1/VCAN/CHST11/CSGALNACT1
GO:0045760	positive regulation of action potential	12	0.669385	1.37672	0.109689	0.228438	0.150582	1224	tags=17%	list=5%	signal=16%	GBA/SLC9A1
GO:2000785	regulation of autophagosome assembly	36	0.669369	1.72557	0.00299631	0.0168931	0.0111356	3219	tags=53%	list=14%	signal=45%	LRRK2/MTMR3/RALB/SH3GLB1/TBC1D14/C9orf72/RAB1B/SEC22B/PINK1/SMCR8/ULK1/MTM1/RAB5A/FEZ2/CHMP4B/PIP4K2C/RAB3GAP1/RAB3GAP2/TMEM39A
GO:0070875	positive regulation of glycogen metabolic process	16	0.669	1.47411	0.0690236	0.165792	0.109286	10	tags=6%	list=0%	signal=6%	IRS2
GO:0036474	cell death in response to hydrogen peroxide	28	0.668787	1.64391	0.0154247	0.0573484	0.0378029	1473	tags=29%	list=7%	signal=27%	LRRK2/TXN/MIR21/FOXO3/PSAP/NFE2L2/HGF/PINK1
GO:0097105	presynaptic membrane assembly	10	0.668771	1.33633	0.142322	0.273077	0.180006	2349	tags=20%	list=10%	signal=18%	PTEN/NLGN3
GO:0031663	lipopolysaccharide-mediated signaling pathway	57	0.668574	1.84085	0.000148498	0.00151046	0.00099566	1919	tags=39%	list=8%	signal=35%	TLR2/TLR4/LY96/MAPK14/NFKBIA/CD55/CARD16/LILRA2/LTF/MAPK1/TRIB1/HCK/TNFAIP3/BPI/PTAFR/LYN/CD14/MAPK3/CARD8/RIPK2/IL18/IL1B
GO:0051451	myoblast migration	13	0.66833	1.39939	0.104505	0.221414	0.145952	2527	tags=31%	list=11%	signal=27%	ROCK1/BIN3/ANXA1/AKIRIN1
GO:0032677	regulation of interleukin-8 production	90	0.668231	1.95489	4.56219e-07	1.42638e-05	9.40237e-06	2554	tags=34%	list=11%	signal=31%	TLR2/TLR4/TLR8/HSPA1A/MYD88/C5AR2/HSPA1B/TLR1/STAT3/TLR6/FCN1/TLR5/CLEC7A/BPI/FADD/SYK/CD58/CD14/FFAR2/BCL3/F2RL1/RELA/LAMTOR5/TLR9/IL1B/DDX58/PYCARD/ANXA1/ELANE/DDIT3/TIRAP
GO:2000811	negative regulation of anoikis	17	0.668138	1.50353	0.0608553	0.152715	0.100666	3501	tags=47%	list=15%	signal=40%	PDK4/MCL1/ITGA5/NOTCH1/PIK3CA/CEACAM6/PTRH2/CEACAM5
GO:0090110	COPII-coated vesicle cargo loading	14	0.667963	1.40982	0.101968	0.218149	0.143799	3230	tags=57%	list=14%	signal=49%	RAB1A/SEC24D/SCAP/SAR1A/SEC23A/SEC23B/MIA3/SEC13
GO:0032611	interleukin-1 beta production	101	0.667893	1.97512	1.50702e-07	5.53502e-06	3.64857e-06	2157	tags=35%	list=10%	signal=31%	TLR4/NLRC4/TYROBP/LILRA5/TLR8/NLRP12/ORM1/ABCA1/CARD16/LILRA2/STAT3/SERPINB1/MEFV/TLR6/ORM2/SIRPA/CLEC7A/MIR101-1/TNFAIP3/CARD17/ARRB2/AIM2/APP/JAK2/CASP1/IFI16/MNDA/F2RL1/CARD8/RIPK2/IL1B/NLRP3/SUCNR1/PYCARD/MR1
GO:0048010	vascular endothelial growth factor receptor signaling pathway	94	0.667662	1.95733	6.31519e-07	1.82394e-05	1.2023e-05	3034	tags=36%	list=13%	signal=31%	MAPK14/HIF1A/ITGB3/NCF2/ROCK1/NCF4/NCF1/CRK/CYBA/PTK2B/VAV1/ITGA5/PXN/VAV3/RAC1/RHOA/MAPKAPK2/PIK3CB/GRB10/ELMO2/PRKCB/ABI1/NCK2/ELMO1/IL1B/PIK3CA/CYBB/MAPKAPK3/NCKAP1L/ROCK2/PAK2/HGS/PRKD2/PIK3R1
GO:0045933	positive regulation of muscle contraction	44	0.667381	1.77727	0.000653958	0.00503057	0.00331604	1183	tags=18%	list=5%	signal=17%	RGS2/MIR21/PTGS2/ABAT/PTAFR/PROK2/KIT/RHOA
GO:0002526	acute inflammatory response	107	0.667333	1.99062	9.29575e-08	3.78623e-06	2.4958e-06	2308	tags=27%	list=10%	signal=24%	VNN1/TREM1/CD163/S100A8/PLSCR1/ORM1/IL6R/STAT3/HP/PTGS2/ORM2/CXCR2/ICAM1/SERPINA1/FCER1G/FUT7/PIK3CG/HLA-E/APOL2/B4GALT1/PRCP/ADAM8/FFAR2/CEBPB/IL1B/NLRP3/IL6ST/ELANE/ANO6
GO:2000379	positive regulation of reactive oxygen species metabolic process	97	0.667252	1.96276	1.80582e-07	6.30204e-06	4.15417e-06	1940	tags=35%	list=9%	signal=32%	THBS1/TLR4/FPR2/ITGAM/TYROBP/MAPK14/NQO2/RAB27A/MMP8/TLR6/PTGS2/ICAM1/GNAI3/CLEC7A/CYBA/ITGB2/GRB2/CD177/PRKCD/PTK2B/SYK/FOXO3/NFE2L2/JAK2/KLF2/MIR181B1/DNM2/F2RL1/GNAI2/TGFBR2/RIPK3/CLU/IL1B/HDAC4
GO:0006983	ER overload response	11	0.66715	1.34636	0.136449	0.265993	0.175337	2423	tags=55%	list=11%	signal=49%	PPP1R15B/CCDC47/HSPA5/BCL2L11/GSK3B/DDIT3
GO:1903573	negative regulation of response to endoplasmic reticulum stress	48	0.667041	1.78377	0.000454295	0.00376577	0.00248232	2107	tags=31%	list=9%	signal=28%	HSPA1A/LRRK2/DNAJC3/ALOX5/PPP1R15B/PPP1R15A/OS9/LPCAT3/HERPUD1/TXNDC12/NCK2/HSPA5/CLU/ATF6B/YOD1
GO:0070863	positive regulation of protein exit from endoplasmic reticulum	14	0.666881	1.40753	0.101968	0.218149	0.143799	3822	tags=50%	list=17%	signal=42%	SORL1/EDEM2/TMEM30A/EDEM1/SAR1A/BCAP31/TM9SF4
GO:0019532	oxalate transport	11	0.666855	1.34577	0.136449	0.265993	0.175337	242	tags=9%	list=1%	signal=9%	SLC26A8
GO:0018126	protein hydroxylation	21	0.666638	1.57804	0.0341263	0.103256	0.0680644	3502	tags=52%	list=16%	signal=44%	ASPH/PLOD1/EGLN1/HIF1AN/VIPAS39/P4HB/CRTAP/EGLN2/JMJD6/P4HA1/PLOD2
GO:0060628	regulation of ER to Golgi vesicle-mediated transport	16	0.66652	1.46865	0.0723906	0.171269	0.112897	2726	tags=31%	list=12%	signal=27%	LRRK2/SORL1/ARF1/SAR1A/YIPF5
GO:0003071	renal system process involved in regulation of systemic arterial blood pressure	25	0.666485	1.61471	0.0173071	0.0628755	0.0414462	2076	tags=20%	list=9%	signal=18%	CYP4F2/CYBA/RHOA/F2RL1/SUCNR1
GO:0045591	positive regulation of regulatory T cell differentiation	13	0.666369	1.39528	0.104505	0.221414	0.145952	2827	tags=38%	list=13%	signal=34%	BCL6/LILRB2/CD46/HLA-G/LILRB4
GO:0010544	negative regulation of platelet activation	19	0.666295	1.54607	0.0485218	0.131195	0.0864807	2341	tags=26%	list=10%	signal=24%	ABAT/PRKCD/THBD/ALOX12/CEACAM1
GO:0150077	regulation of neuroinflammatory response	41	0.666275	1.75114	0.00160399	0.0105287	0.00694029	1919	tags=32%	list=8%	signal=29%	MMP9/CST7/LRRK2/GRN/MMP8/PTGS2/TNFRSF1B/MIR142/MIR181B1/MIR26A2/CTSC/IL18/IL1B
GO:1900044	regulation of protein K63-linked ubiquitination	13	0.666266	1.39507	0.104505	0.221414	0.145952	6054	tags=62%	list=27%	signal=45%	DDX3X/TRIP12/PLAA/BIRC2/UBR5/NOD2/PARP10/PTPN22
GO:0032305	positive regulation of icosanoid secretion	17	0.666222	1.49922	0.0641447	0.157548	0.103852	1919	tags=18%	list=8%	signal=16%	CYP4F2/MAP2K6/IL1B
GO:0032637	interleukin-8 production	98	0.66619	1.96379	4.87079e-07	1.48793e-05	9.80814e-06	2554	tags=34%	list=11%	signal=30%	TLR2/TLR4/TLR8/HSPA1A/MYD88/C5AR2/HSPA1B/TLR1/LILRA2/STAT3/TLR6/FCN1/TLR5/CLEC7A/BPI/FADD/SYK/CD58/CD14/RAB1A/FFAR2/BCL3/F2RL1/RELA/LAMTOR5/TLR9/IL1B/DDX58/PYCARD/ANXA1/ELANE/DDIT3/TIRAP
GO:0046512	sphingosine biosynthetic process	14	0.666139	1.40597	0.101968	0.218149	0.143799	2333	tags=29%	list=10%	signal=26%	SPTLC2/ASAH1/GBA/SPTLC1
GO:0046520	sphingoid biosynthetic process	14	0.666139	1.40597	0.101968	0.218149	0.143799	2333	tags=29%	list=10%	signal=26%	SPTLC2/ASAH1/GBA/SPTLC1
GO:1900026	positive regulation of substrate adhesion-dependent cell spreading	37	0.666115	1.7236	0.00232995	0.014167	0.00933858	2202	tags=35%	list=10%	signal=32%	PREX1/NEDD9/CASS4/DOCK5/MYADM/OLFM4/CRK/TRIOBP/RAC1/UNC13D/DNM2/ARPC2/P4HB
GO:0051709	regulation of killing of cells of other organism	14	0.666089	1.40586	0.101968	0.218149	0.143799	2185	tags=43%	list=10%	signal=39%	ARG1/CLEC7A/SYK/GAPDH/F2RL1/BCL2L11
GO:0060452	positive regulation of cardiac muscle contraction	13	0.666008	1.39453	0.104505	0.221414	0.145952	92	tags=8%	list=0%	signal=8%	RGS2
GO:0051452	intracellular pH reduction	54	0.665964	1.82331	0.000221529	0.00210089	0.00138486	1981	tags=33%	list=9%	signal=30%	SLC11A1/GRN/ATP6V1A/ATP6V0B/RAB7A/ATP6V1B2/ATP6V0E1/ATP6V1C1/PPT1/ATP6V0D1/TCIRG1/DMXL2/ATP6V1E1/ATP6V0A1/ATP6V1D/TMEM199/CLN6/RAB20
GO:0043476	pigment accumulation	12	0.665896	1.36955	0.115174	0.236519	0.155909	3361	tags=50%	list=15%	signal=43%	AP1G1/RAB32/CD63/BLOC1S6/AP1M1/AP3D1
GO:0043482	cellular pigment accumulation	12	0.665896	1.36955	0.115174	0.236519	0.155909	3361	tags=50%	list=15%	signal=43%	AP1G1/RAB32/CD63/BLOC1S6/AP1M1/AP3D1
GO:0001574	ganglioside biosynthetic process	13	0.665797	1.39408	0.104505	0.221414	0.145952	440	tags=23%	list=2%	signal=23%	B4GALT5/ST6GALNAC3/ST8SIA4
GO:0086012	membrane depolarization during cardiac muscle cell action potential	23	0.665742	1.58607	0.028425	0.0905223	0.0596703	1168	tags=13%	list=5%	signal=12%	KCNJ2/SLC8A1/SLMAP
GO:0061099	negative regulation of protein tyrosine kinase activity	26	0.665129	1.62166	0.0155362	0.0576955	0.0380316	2092	tags=27%	list=9%	signal=24%	PSEN1/MVP/CBL/SH3BP5L/TSG101/SNX6/SH3BP5
GO:1904645	response to amyloid-beta	56	0.66478	1.82915	0.000118031	0.0012483	0.00082285	2721	tags=29%	list=12%	signal=25%	MMP9/TLR4/FPR2/NAMPT/IGF1R/PSEN1/TLR6/ICAM1/FOXO3/CASP4/APP/SNX6/BCL2L11/GSK3B/FCGR2B/CD36
GO:0001960	negative regulation of cytokine-mediated signaling pathway	75	0.664622	1.91153	7.21719e-06	0.000127738	8.42023e-05	2108	tags=23%	list=9%	signal=21%	IRAK3/ARG1/IL1R2/PADI2/CARD16/MIR21/MIR27A/RFFL/MIR29B2/MIR26A2/F2RL1/CARD8/IL1RN/ADAR/MIR29B1/YTHDF3/MUL1
GO:1901889	negative regulation of cell junction assembly	32	0.664517	1.66778	0.00529473	0.0260824	0.017193	655	tags=16%	list=3%	signal=15%	TLR2/THBS1/PTEN/ROCK1/CORO1C
GO:0050764	regulation of phagocytosis	92	0.664464	1.94228	6.71725e-07	1.92258e-05	1.26733e-05	2721	tags=39%	list=12%	signal=35%	TLR2/SLC11A1/FPR2/DYSF/RAB31/SIRPB1/RAB27A/PTEN/SIRPA/CLEC7A/HCK/CYBA/FCER1G/SYK/PTPRJ/FGR/C4BPA/MIR181B1/DNM2/F2RL1/CD300LF/ABR/CD300A/RAP1A/IL1B/CAMK1D/NCKAP1L/PYCARD/LMAN2/APPL2/ANO6/MERTK/FCGR2B/ATG3/DOCK2/CD36
GO:0044088	regulation of vacuole organization	46	0.664354	1.7657	0.000428618	0.00362642	0.00239046	3219	tags=46%	list=14%	signal=39%	LRRK2/GRN/MTMR3/RALB/SH3GLB1/TBC1D14/C9orf72/RAB1B/SEC22B/PINK1/SMCR8/ULK1/MTM1/RAB5A/FEZ2/ENO1/CHMP4B/PIP4K2C/RAB3GAP1/RAB3GAP2/TMEM39A
GO:0055070	copper ion homeostasis	17	0.664195	1.49466	0.0641447	0.157548	0.103852	2891	tags=41%	list=13%	signal=36%	SLC31A2/APP/ATP7A/SLC31A1/ARF1/MT2A/CUTC
GO:0006925	inflammatory cell apoptotic process	19	0.66408	1.54093	0.0504434	0.133857	0.0882359	2143	tags=37%	list=9%	signal=33%	CXCR2/ZMPSTE24/SLC7A11/HCAR2/PIK3CD/PIK3CB/ANXA1
GO:0006940	regulation of smooth muscle contraction	61	0.664004	1.8432	5.49122e-05	0.000659569	0.000434774	1530	tags=20%	list=7%	signal=18%	RGS2/P2RX1/DOCK4/DOCK5/MIR21/PTGS2/ABAT/PTAFR/PROK2/KIT/RHOA/ATP2B1
GO:0019915	lipid storage	78	0.663768	1.91377	6.5256e-06	0.000117794	7.76476e-05	2191	tags=28%	list=10%	signal=26%	DGAT2/DYSF/ABHD5/NFKBIA/ITGB3/ABCA1/SOAT1/PLIN3/STAT5B/OSBPL8/OSBPL11/ABCG1/EHD1/FFAR2/GM2A/CDS2/HEXB/CES1/PNPLA2/DGAT1/IL1B/PLIN2
GO:0031272	regulation of pseudopodium assembly	13	0.663499	1.38927	0.106306	0.223615	0.147402	2415	tags=38%	list=11%	signal=34%	APC/KIT/CDC42EP3/F2RL1/CDC42EP2
GO:0060352	cell adhesion molecule production	21	0.66342	1.57042	0.0374672	0.110449	0.0728058	3505	tags=43%	list=16%	signal=36%	MIR101-1/FLOT1/FUT7/NOTCH1/IL1B/GCNT1/MIR101-2/GOLPH3/MIR206
GO:0045454	cell redox homeostasis	54	0.663306	1.81604	0.000269752	0.00247092	0.00162878	2423	tags=39%	list=11%	signal=35%	SLC11A1/TMX4/TXN/NCF2/RAC2/NCF4/NCF1/CYBA/NME8/NFE2L2/GSR/TXNRD1/TXNDC12/DLD/GLRX/CYBB/P4HB/EGLN2/MPO/PRDX3/DDIT3
GO:0032607	interferon-alpha production	27	0.663167	1.62925	0.0207979	0.0713553	0.0470359	2332	tags=37%	list=10%	signal=33%	TLR4/TLR8/CHUK/DDX3X/AZI2/TLR9/RIPK2/DDX58/HAVCR2/TBK1
GO:0042987	amyloid precursor protein catabolic process	50	0.66276	1.78533	0.000234939	0.00220835	0.00145569	2983	tags=42%	list=13%	signal=37%	IFNGR1/PSEN1/ROCK1/SORL1/FLOT2/PSENEN/ABCG1/NCSTN/SP1/LYN/ADAM10/APP/PICALM/RELA/DYRK1A/CLU/FKBP1A/ROCK2/CASP3/APH1A/GGA3
GO:0033127	regulation of histone phosphorylation	12	0.662707	1.36299	0.120658	0.243603	0.160578	2251	tags=42%	list=10%	signal=38%	UBE2B/RPS6KA5/MAPK3/IL1B/FMR1
GO:0019098	reproductive behavior	29	0.662435	1.63458	0.013716	0.0524693	0.0345866	4913	tags=41%	list=22%	signal=32%	PTEN/CREBRF/APP/HEXB/NCOA1/HDAC4/HDAC2/UBE2Q1/MTNR1A/MBD2/AVP/AVPR1A
GO:0031281	positive regulation of cyclase activity	21	0.662359	1.56791	0.0384218	0.112659	0.0742624	2402	tags=19%	list=11%	signal=17%	MAPK14/MAPK3/STIM1/NF1
GO:1903236	regulation of leukocyte tethering or rolling	12	0.662354	1.36226	0.120658	0.243603	0.160578	2219	tags=42%	list=10%	signal=38%	SELP/FUT7/PTAFR/CCR2/ELANE
GO:0006073	cellular glucan metabolic process	69	0.662186	1.87966	4.62805e-05	0.000575472	0.000379339	3112	tags=29%	list=14%	signal=25%	IRS2/MGAM/PYGL/PPP1R3D/PGM2/GYG1/STK40/PPP1R3B/RB1CC1/GBE1/PHKA2/PGM1/PPP1CB/GAA/IL6ST/GSK3B/PPP1CA/LEPR/PYGB/UGP2
GO:0044042	glucan metabolic process	69	0.662186	1.87966	4.62805e-05	0.000575472	0.000379339	3112	tags=29%	list=14%	signal=25%	IRS2/MGAM/PYGL/PPP1R3D/PGM2/GYG1/STK40/PPP1R3B/RB1CC1/GBE1/PHKA2/PGM1/PPP1CB/GAA/IL6ST/GSK3B/PPP1CA/LEPR/PYGB/UGP2
GO:0090200	positive regulation of release of cytochrome c from mitochondria	27	0.662094	1.62661	0.0214874	0.0729461	0.0480845	2185	tags=30%	list=10%	signal=27%	MMP9/PLAUR/CIDEB/TNFSF10/PINK1/PPIF/PYCARD/BCL2L11
GO:0002707	negative regulation of lymphocyte mediated immunity	42	0.662092	1.74707	0.00175066	0.0112693	0.00742847	2789	tags=45%	list=12%	signal=40%	ARG1/CR1/CLEC12B/BCL6/CRK/HLA-E/ARRB2/C4BPA/HLA-A/HLA-B/LILRB1/HLA-G/HAVCR2/PTPN6/CEACAM1/NDFIP1/HLA-F/FCGR2B/KIR2DL4
GO:0099637	neurotransmitter receptor transport	46	0.662045	1.75956	0.000491189	0.00400644	0.00264096	1873	tags=24%	list=8%	signal=22%	STX3/ITGB3/NUMB/MX2/HIP1/KIF5B/RAB11A/DNM2/EPS15/VPS35/RAB8A
GO:0038066	p38MAPK cascade	51	0.66195	1.78673	0.00020143	0.00193336	0.00127443	2158	tags=31%	list=10%	signal=28%	DUSP1/RELL1/MAPK14/ZFP36/MAP3K3/PJA2/PER1/NCF1/GADD45B/HGF/MAP3K5/MIR181B1/MAPKAPK2/PHLPP1/IL1B/GADD45A
GO:1904706	negative regulation of vascular associated smooth muscle cell proliferation	36	0.66193	1.7064	0.00445394	0.0229338	0.0151175	1515	tags=11%	list=7%	signal=10%	MIR223/PTEN/SOD2/MIR15A
GO:0030225	macrophage differentiation	46	0.66183	1.75899	0.000491189	0.00400644	0.00264096	1651	tags=22%	list=7%	signal=20%	MMP9/TLR2/MIR223/TSPAN2/HCLS1/TRIB1/FADD/SPI1/APP/RB1
GO:0051895	negative regulation of focal adhesion assembly	18	0.661723	1.51346	0.0526316	0.137962	0.0909419	655	tags=17%	list=3%	signal=16%	THBS1/PTEN/CORO1C
GO:0150118	negative regulation of cell-substrate junction organization	18	0.661723	1.51346	0.0526316	0.137962	0.0909419	655	tags=17%	list=3%	signal=16%	THBS1/PTEN/CORO1C
GO:0070613	regulation of protein processing	64	0.661613	1.85346	5.61822e-05	0.000670648	0.000442077	2364	tags=25%	list=10%	signal=22%	IL1R2/THBS1/NLRC4/CST7/MDM2/LRRK2/CARD16/MYH9/LPCAT3/PRKACA/ADAM8/CARD8/CTSZ/TMEM59/GSN/ENO1
GO:1903541	regulation of exosomal secretion	15	0.661586	1.41924	0.0982759	0.213048	0.140437	2880	tags=53%	list=13%	signal=47%	SDCBP/RAB7A/CHMP2A/VPS4B/TSG101/PDCD6IP/STAM/HGS
GO:1903543	positive regulation of exosomal secretion	15	0.661586	1.41924	0.0982759	0.213048	0.140437	2880	tags=53%	list=13%	signal=47%	SDCBP/RAB7A/CHMP2A/VPS4B/TSG101/PDCD6IP/STAM/HGS
GO:0032481	positive regulation of type I interferon production	69	0.661297	1.87714	4.98681e-05	0.00060818	0.000400899	2648	tags=38%	list=12%	signal=33%	TLR2/TLR4/TLR8/MYD88/HMGB2/PLCG2/CHUK/FLOT1/SYK/DDX3X/PRKDC/CD14/IFI16/STAT6/IRF1/CREBBP/RELA/TLR9/CRCP/RIPK2/DDX58/ZBP1/TBK1/LRRFIP1/POLR2E/XRCC5
GO:0055094	response to lipoprotein particle	32	0.660996	1.65894	0.00602476	0.0286049	0.0188557	1481	tags=28%	list=7%	signal=26%	TLR4/MYD88/ABCA1/TLR6/ITGB2/FCER1G/SYK/CD68/CES1
GO:1903201	regulation of oxidative stress-induced cell death	67	0.660853	1.86605	6.40737e-05	0.000747017	0.000492417	1016	tags=24%	list=4%	signal=23%	VNN1/TLR4/HIF1A/LRRK2/TXN/SOD2/MIR21/TLR6/MCL1/SLC7A11/FOXO3/PSAP/ATG7/NFE2L2/HGF/MIR29B2
GO:1902186	regulation of viral release from host cell	29	0.66072	1.63035	0.0139465	0.0531272	0.0350203	3279	tags=45%	list=15%	signal=38%	TRIM25/CHMP3/VAPA/TRIM21/CHMP2A/VPS4B/TSG101/CHMP2B/VPS37B/CHMP4B/TRIM8/TRIM5/TRIM27
GO:0099560	synaptic membrane adhesion	28	0.660651	1.62391	0.0205275	0.0706932	0.0465995	1324	tags=14%	list=6%	signal=13%	MAPK14/IL1RAP/LRRC4/NTNG2
GO:1902041	regulation of extrinsic apoptotic signaling pathway via death domain receptors	61	0.660465	1.83338	6.53715e-05	0.000760752	0.000501471	2659	tags=39%	list=12%	signal=35%	THBS1/HMGB2/PTEN/ITPRIP/CFLAR/ICAM1/TNFAIP3/FADD/RAF1/DDX3X/RFFL/SKIL/HGF/TNFSF10/STK4/FAS/SP100/TMBIM1/GSK3B/TNFRSF10B/BRCA1/SCRT2/ARHGEF2/RNF34
GO:0032570	response to progesterone	45	0.660452	1.75616	0.00108119	0.00756598	0.00498733	2906	tags=24%	list=13%	signal=21%	TLR2/THBS1/ABHD2/FOS/NCOA2/TXNIP/RELA/NCOA1/WBP2/TGFB1/TSPO
GO:0006853	carnitine shuttle	11	0.660191	1.33232	0.140187	0.270333	0.178198	2804	tags=36%	list=12%	signal=32%	CPT1A/SLC25A20/MID1IP1/CPT2
GO:0021885	forebrain cell migration	55	0.660159	1.81152	0.000337103	0.00296259	0.00195288	3013	tags=25%	list=13%	signal=22%	LRRK2/CXCR4/PSEN1/MBOAT7/NDEL1/CDK5R1/SRGAP2/RHOA/NRG1/RTN4/DISC1/ZMIZ1/CTNNB1/PAFAH1B1
GO:0031623	receptor internalization	108	0.659981	1.97669	1.25891e-07	4.81875e-06	3.17642e-06	2721	tags=32%	list=12%	signal=29%	RAB31/CXCR1/ITGB3/ANKRD13A/SDCBP/NUMB/CXCR2/PLCG2/MX2/ITGB2/GRB2/FLOT1/FCER1G/SYK/ADM/GTF2H2/ARRB2/CLTC/PICALM/DNM2/EPS15/MKLN1/ANGPT1/SCYL2/LILRB1/ANKRD13D/RAB5A/ARF1/SNX1/FMR1/CEACAM1/LRPAP1/CD63/NECAB2/CD36
GO:0036475	neuron death in response to oxidative stress	27	0.659815	1.62102	0.0228662	0.0762687	0.0502747	1473	tags=26%	list=7%	signal=24%	TLR4/HIF1A/TLR6/MCL1/SLC7A11/ATG7/PINK1
GO:0070262	peptidyl-serine dephosphorylation	20	0.65968	1.54313	0.0431946	0.121657	0.0801939	3458	tags=50%	list=15%	signal=42%	DUSP1/PPP1R15B/PPP1R15A/PPP3CA/PPM1F/PPP2CA/PPP2R2A/PPP1CA/PPP2R2D/PPTC7
GO:0007632	visual behavior	52	0.659574	1.79279	0.000163201	0.00162966	0.00107424	2461	tags=27%	list=11%	signal=24%	HIF1A/HMGCR/SLC7A11/HRH2/APP/KIT/RGS14/PIAS1/KRAS/NPTN/CREB1/NLGN3/NF1/RIC8A
GO:0005979	regulation of glycogen biosynthetic process	28	0.659541	1.62118	0.0209914	0.0717479	0.0472947	3941	tags=36%	list=17%	signal=30%	IRS2/PPP1R3D/PPP1R3B/PPP1CB/GSK3B/PPP1CA/INSR/GSK3A/AKT2/AKT1
GO:0010962	regulation of glucan biosynthetic process	28	0.659541	1.62118	0.0209914	0.0717479	0.0472947	3941	tags=36%	list=17%	signal=30%	IRS2/PPP1R3D/PPP1R3B/PPP1CB/GSK3B/PPP1CA/INSR/GSK3A/AKT2/AKT1
GO:0097028	dendritic cell differentiation	44	0.659345	1.75587	0.000907915	0.0065705	0.00433113	2099	tags=36%	list=9%	signal=33%	MIR223/LILRB2/PSEN1/FLT3/SPI1/LYN/CEBPB/NOTCH2/F2RL1/RBPJ/TGFBR2/HLA-B/AZI2/LILRB1/LTBR/HLA-G
GO:1900037	regulation of cellular response to hypoxia	15	0.659281	1.41429	0.1	0.215317	0.141932	2501	tags=33%	list=11%	signal=30%	MIR21/PINK1/ENO1/USP19/ROCK2
GO:0099170	postsynaptic modulation of chemical synaptic transmission	16	0.659261	1.45265	0.0774411	0.180393	0.118911	3961	tags=50%	list=18%	signal=41%	PPP3CA/EGLN1/USP8/NRGN/EIF4A3/CYFIP1/RNF19A/GHRL
GO:0042339	keratan sulfate metabolic process	32	0.659251	1.65456	0.00602476	0.0286049	0.0188557	2321	tags=34%	list=10%	signal=31%	B4GALT5/GNS/ST3GAL2/B4GALT1/B3GNT2/GLB1/HEXB/ST3GAL4/ST3GAL1/ST3GAL6/GALNS
GO:1904385	cellular response to angiotensin	24	0.659143	1.58913	0.0243619	0.0802464	0.0528967	2501	tags=29%	list=11%	signal=26%	ROCK1/AGTRAP/CYBA/PRKCD/NFE2L2/RELA/ROCK2
GO:0032635	interleukin-6 production	160	0.659132	2.04388	1e-10	1.07695e-08	7.09902e-09	2772	tags=35%	list=12%	signal=31%	IRAK3/TLR2/IL18RAP/TLR4/TYROBP/LILRA5/TLR8/MYD88/IL17RA/NLRP12/ORM1/C5AR2/IL6R/MMP8/LILRB2/TLR1/LILRA2/STAT3/TLR6/SIRPA/CLEC7A/CYBA/MIR101-1/TNFAIP3/BPI/AKIRIN2/FCER1G/GBA/SYK/ARRB2/HGF/APP/KLF2/MAPKAPK2/MIR26A2/F2RL1/MAPK13/HLA-B/AZI2/TLR9/RIPK2/IL18/IL1B/DDX58/NCKAP1L/PYCARD/HAVCR2/PTPN6/MBP/TBC1D23/TIRAP/ARHGEF2/AIF1/MIR92A2/CD36/MIR101-2
GO:0045649	regulation of macrophage differentiation	23	0.659017	1.57005	0.0317137	0.0981535	0.0647007	3749	tags=39%	list=17%	signal=33%	MIR223/HCLS1/TRIB1/FADD/RB1/TGFB1/RIPK1/CASP8/PF4
GO:0021756	striatum development	18	0.658931	1.50707	0.0559211	0.143681	0.0947112	666	tags=17%	list=3%	signal=16%	LRRK2/ZSWIM6/SLC7A11
GO:0030195	negative regulation of blood coagulation	48	0.658874	1.76193	0.000664625	0.00510239	0.00336339	2341	tags=19%	list=10%	signal=17%	PLAUR/THBS1/ABAT/PRKCD/THBD/USF1/ALOX12/PROS1/CEACAM1
GO:0086091	regulation of heart rate by cardiac conduction	37	0.658624	1.70422	0.00334495	0.0184495	0.0121615	409	tags=11%	list=2%	signal=11%	KCNJ2/KCNE1/DSC2/KCNE3
GO:0051043	regulation of membrane protein ectodomain proteolysis	21	0.658475	1.55871	0.0422401	0.120302	0.0793004	1919	tags=33%	list=8%	signal=31%	ADAM9/ROCK1/TNFRSF1B/FURIN/TIMP1/ADAM8/IL1B
GO:0007617	mating behavior	23	0.658419	1.56863	0.0321836	0.09918	0.0653773	4913	tags=43%	list=22%	signal=34%	PTEN/APP/HEXB/NCOA1/HDAC4/HDAC2/UBE2Q1/MTNR1A/AVP/AVPR1A
GO:0046466	membrane lipid catabolic process	37	0.658308	1.7034	0.00339847	0.0186154	0.0122709	2822	tags=38%	list=12%	signal=33%	ASAH1/CYP1B1/PPT1/PRKCD/GBA/PSAP/GM2A/HEXB/MGST2/NEU1/GLA/SGPL1/GALC/NAGA
GO:0051574	positive regulation of histone H3-K9 methylation	10	0.658221	1.31525	0.162921	0.300581	0.198137	2484	tags=20%	list=11%	signal=18%	JARID2/BRCA1
GO:0071639	positive regulation of monocyte chemotactic protein-1 production	10	0.658199	1.31521	0.162921	0.300581	0.198137	2689	tags=40%	list=12%	signal=35%	CLEC7A/SYK/IL1B/MIR92A2
GO:0032612	interleukin-1 production	115	0.658177	1.98121	5.27905e-08	2.29747e-06	1.51444e-06	2157	tags=33%	list=10%	signal=30%	TLR4/NLRC4/TYROBP/LILRA5/TLR8/NLRP12/ORM1/ABCA1/CARD16/LILRA2/STAT3/SERPINB1/MEFV/TLR6/ORM2/SIRPA/CLEC7A/MIR101-1/TNFAIP3/MIR142/CARD17/ARRB2/AIM2/APP/JAK2/CASP1/IFI16/MNDA/F2RL1/CARD8/RIPK2/IL1B/NLRP3/SUCNR1/PYCARD/HAVCR2/ANXA1/MR1
GO:0002675	positive regulation of acute inflammatory response	30	0.65801	1.63164	0.0115878	0.0463366	0.0305441	3509	tags=40%	list=16%	signal=34%	PTGS2/FCER1G/PIK3CG/HLA-E/ADAM8/FFAR2/IL1B/IL6ST/MIR92A2/BTK/CNR1/OSM
GO:0106072	negative regulation of adenylate cyclase-activating G protein-coupled receptor signaling pathway	10	0.657993	1.3148	0.164794	0.303332	0.19995	3328	tags=30%	list=15%	signal=26%	ARRDC3/GNAI2/OPRL1
GO:0061298	retina vasculature development in camera-type eye	18	0.657983	1.50491	0.0559211	0.143681	0.0947112	389	tags=11%	list=2%	signal=11%	HIF1A/CYP1B1
GO:2001135	regulation of endocytic recycling	11	0.657436	1.32676	0.140187	0.270333	0.178198	1253	tags=27%	list=6%	signal=26%	SORL1/EHD1/ARHGAP1
GO:1905523	positive regulation of macrophage migration	25	0.65736	1.5926	0.0226501	0.075707	0.0499044	1220	tags=24%	list=5%	signal=23%	THBS1/MAPK14/C5AR1/MAPK1/C3AR1/MAPK3
GO:0002576	platelet degranulation	124	0.657034	1.98994	1.09013e-08	5.77223e-07	3.80493e-07	2811	tags=35%	list=12%	signal=31%	THBS1/F5/P2RX1/APLP2/ITGB3/ORM1/QSOX1/LAMP2/ACTN1/TUBA4A/TAGLN2/ORM2/VCL/ACTN4/SERPINA1/SRGN/SELP/F13A1/FCER1G/FERMT3/SYK/PSAP/LYN/HGF/APP/TLN1/TIMP1/SPARC/PLEK/ITGA2B/PECAM1/PPBP/CLU/WDR1/STXBP2/MMRN1/PROS1/CFD/ALDOA/CD63/ANXA5/TGFB1/CD36/CYB5R1
GO:0060330	regulation of response to interferon-gamma	25	0.657032	1.59181	0.0231148	0.0769362	0.0507147	1486	tags=28%	list=7%	signal=26%	ARG1/IFNGR1/IFNGR2/SOCS3/JAK2/PARP9/PIAS1
GO:0060334	regulation of interferon-gamma-mediated signaling pathway	25	0.657032	1.59181	0.0231148	0.0769362	0.0507147	1486	tags=28%	list=7%	signal=26%	ARG1/IFNGR1/IFNGR2/SOCS3/JAK2/PARP9/PIAS1
GO:0038127	ERBB signaling pathway	137	0.657013	2.00899	4.96841e-09	3.12567e-07	2.06037e-07	3034	tags=37%	list=13%	signal=32%	MMP9/PLAUR/REPS2/RASSF2/SHKBP1/MIR21/MAPK1/PSEN1/RAB7A/NCF1/MVP/IFI6/CBL/GRB2/RPS6KA5/PTK2B/TGFA/ADAM17/HIP1/PTPRJ/IQGAP1/AREG/APP/ITGA1/ARF4/EPS15L1/STAM2/RBPJ/EPS15/PDPK1/DGKD/NCK2/ARAP1/TSG101/NRG1/RTN4/CPNE3/PTPN12/PIK3CA/SNX6/CEACAM1/SH3KBP1/STAM/TGFB1/DUSP3/GAB1/BRAF/HGS/EPN1/EREG/PIK3R1
GO:0060354	negative regulation of cell adhesion molecule production	10	0.657002	1.31281	0.172285	0.312826	0.206208	3505	tags=40%	list=16%	signal=34%	MIR101-1/NOTCH1/MIR101-2/MIR206
GO:0048268	clathrin coat assembly	17	0.656833	1.47809	0.0756579	0.17726	0.116846	2687	tags=35%	list=12%	signal=31%	HIP1/CLTC/PICALM/EPS15/FCHO2/FCHO1
GO:0019372	lipoxygenase pathway	16	0.65664	1.44688	0.0791246	0.183287	0.120819	1765	tags=31%	list=8%	signal=29%	ALOX5AP/ALOX5/PTGS2/ALOX12/HPGD
GO:0034138	toll-like receptor 3 signaling pathway	20	0.656518	1.53573	0.0465356	0.127177	0.0838326	3448	tags=55%	list=15%	signal=47%	PELI1/TNFAIP3/FLOT1/FADD/F2RL1/UNC93B1/HAVCR2/TIRAP/WDFY1/RIPK1/CASP8
GO:0032651	regulation of interleukin-1 beta production	92	0.656496	1.91899	1.58769e-06	3.92537e-05	2.58752e-05	2088	tags=32%	list=9%	signal=29%	TLR4/NLRC4/TYROBP/LILRA5/TLR8/NLRP12/ORM1/CARD16/LILRA2/STAT3/SERPINB1/MEFV/ORM2/SIRPA/CLEC7A/MIR101-1/TNFAIP3/CARD17/ARRB2/AIM2/APP/JAK2/CASP1/IFI16/MNDA/CARD8/RIPK2/NLRP3/PYCARD
GO:0007175	negative regulation of epidermal growth factor-activated receptor activity	13	0.656485	1.37459	0.10991	0.228748	0.150786	2025	tags=31%	list=9%	signal=28%	PSEN1/CBL/TSG101/SNX6
GO:0046134	pyrimidine nucleoside biosynthetic process	13	0.656452	1.37452	0.10991	0.228748	0.150786	1768	tags=31%	list=8%	signal=28%	CDA/UPP1/TK2/TYMP
GO:0070076	histone lysine demethylation	26	0.656435	1.60047	0.0199093	0.0692222	0.0456298	2544	tags=58%	list=11%	signal=51%	UBE2B/KDM6A/KDM6B/KDM5B/KDM3B/KDM4B/JARID2/KDM5A/PHF2/KDM2A/KDM5C/KDM1B/KDM3A/JMJD1C/KDM4A
GO:0046320	regulation of fatty acid oxidation	31	0.656407	1.64195	0.00978529	0.040771	0.0268753	460	tags=13%	list=2%	signal=13%	IRS2/DGAT2/CPT1A/PDK4
GO:0071236	cellular response to antibiotic	14	0.65621	1.38501	0.112701	0.233046	0.153619	1845	tags=43%	list=8%	signal=39%	MDM2/SLC9A1/ACTR2/PLA2G4A/HSPA5/ATP7A
GO:1902236	negative regulation of endoplasmic reticulum stress-induced intrinsic apoptotic signaling pathway	18	0.656114	1.50063	0.0575658	0.146559	0.0966088	1536	tags=22%	list=7%	signal=21%	HSPA1A/LRRK2/HERPUD1/TXNDC12
GO:0032675	regulation of interleukin-6 production	150	0.656034	2.02096	6.38804e-10	5.2038e-08	3.43023e-08	2772	tags=35%	list=12%	signal=31%	IRAK3/TLR2/TLR4/TYROBP/LILRA5/TLR8/MYD88/IL17RA/NLRP12/ORM1/C5AR2/IL6R/MMP8/LILRB2/TLR1/LILRA2/STAT3/TLR6/SIRPA/CLEC7A/CYBA/MIR101-1/TNFAIP3/BPI/AKIRIN2/FCER1G/GBA/SYK/ARRB2/HGF/APP/KLF2/MAPKAPK2/MIR26A2/F2RL1/MAPK13/HLA-B/TLR9/RIPK2/IL1B/DDX58/NCKAP1L/PYCARD/HAVCR2/PTPN6/MBP/TBC1D23/TIRAP/ARHGEF2/AIF1/MIR92A2/CD36/MIR101-2
GO:1903036	positive regulation of response to wounding	69	0.655888	1.86179	6.9241e-05	0.000802842	0.000529216	2308	tags=28%	list=10%	signal=25%	THBS1/TLR4/GRN/CXCR4/MIR21/NDEL1/SELP/CLEC7A/ACTG1/HPSE/NFE2L2/THBD/PLEK/USF1/OCLN/PLA2G4A/ATP7A/ANXA1/ANO6
GO:0090207	regulation of triglyceride metabolic process	43	0.655787	1.73386	0.00190929	0.0120234	0.0079256	3352	tags=30%	list=15%	signal=26%	DGAT2/ABHD5/CNEP1R1/SORL1/MIR548P/PIK3CG/MIR29B2/PNPLA2/MIR29B1/DAGLB/PANK2/NR1H2/PLIN5
GO:0048714	positive regulation of oligodendrocyte differentiation	23	0.655725	1.56221	0.0354723	0.106514	0.0702119	1744	tags=17%	list=8%	signal=16%	TLR2/CXCR4/TNFRSF1B/PRMT5
GO:0032024	positive regulation of insulin secretion	71	0.655363	1.86848	5.02009e-05	0.000610807	0.000402631	1535	tags=17%	list=7%	signal=16%	IRS2/PFKFB2/HIF1A/ACSL4/GPR27/ABAT/GLUL/KIF5B/NADK/JAK2/RAC1/MCU
GO:0002704	negative regulation of leukocyte mediated immunity	52	0.655142	1.78074	0.000208956	0.00199656	0.00131609	2789	tags=44%	list=12%	signal=39%	ARG1/CR1/CLEC12B/BCL6/CRK/HLA-E/ARRB2/C4BPA/CCR2/HLA-A/ABR/HLA-B/JAK3/CD300A/LILRB1/HLA-G/HAVCR2/PTPN6/CEACAM1/NDFIP1/HLA-F/FCGR2B/KIR2DL4
GO:0002864	regulation of acute inflammatory response to antigenic stimulus	14	0.655021	1.3825	0.112701	0.233046	0.153619	3504	tags=43%	list=16%	signal=36%	FCER1G/FUT7/HLA-E/FCGR2B/BTK/CNR1
GO:0010659	cardiac muscle cell apoptotic process	49	0.654947	1.75694	0.000679811	0.00519173	0.00342228	2275	tags=31%	list=10%	signal=28%	PTEN/MIR21/CFLAR/APAF1/CXCR2/HMGCR/NFE2L2/MAP3K5/JAK2/PDPK1/GNB1/MIR30E/RGL2/PPP1R10/ILK
GO:0060307	regulation of ventricular cardiac muscle cell membrane repolarization	23	0.654896	1.56024	0.0354723	0.106514	0.0702119	1963	tags=17%	list=9%	signal=16%	KCNE1/KCNE3/ZMPSTE24/WDR1
GO:0045932	negative regulation of muscle contraction	26	0.654869	1.59665	0.0203696	0.070326	0.0463574	791	tags=23%	list=4%	signal=22%	RGS2/DOCK4/DOCK5/KCNE3/PTGS2/PIK3CG
GO:0042059	negative regulation of epidermal growth factor receptor signaling pathway	47	0.654856	1.74723	0.000788851	0.00587615	0.00387343	3005	tags=43%	list=13%	signal=37%	PSEN1/RAB7A/MVP/CBL/GRB2/TGFA/PTPRJ/AREG/ITGA1/EPS15L1/STAM2/EPS15/TSG101/SNX6/SH3KBP1/STAM/DUSP3/HGS/EPN1/EREG
GO:0010866	regulation of triglyceride biosynthetic process	23	0.654796	1.56	0.0354723	0.106514	0.0702119	1939	tags=22%	list=9%	signal=20%	DGAT2/CNEP1R1/MIR548P/MIR29B2/MIR29B1
GO:0032736	positive regulation of interleukin-13 production	12	0.654641	1.3464	0.13894	0.268825	0.177204	1942	tags=33%	list=9%	signal=30%	IL1RAP/HLA-E/RARA/NLRP3
GO:0043116	negative regulation of vascular permeability	15	0.654227	1.40345	0.106897	0.224165	0.147765	2341	tags=27%	list=10%	signal=24%	ADM/PTPRJ/ANGPT1/CEACAM1
GO:0071468	cellular response to acidic pH	12	0.654093	1.34527	0.13894	0.268825	0.177204	3057	tags=25%	list=14%	signal=22%	SLC9A1/CHP1/AQP10
GO:0071649	regulation of chemokine (C-C motif) ligand 5 production	10	0.653634	1.30608	0.174157	0.314821	0.207523	2108	tags=30%	list=9%	signal=27%	SIRPA/DDX3X/MUL1
GO:0099188	postsynaptic cytoskeleton organization	15	0.653437	1.40176	0.108621	0.226957	0.149605	4373	tags=47%	list=19%	signal=38%	ACTG1/DBNL/ARF1/POTEKP/WASF2/ACTB/ACTBL2
GO:0006509	membrane protein ectodomain proteolysis	40	0.653401	1.71149	0.00440771	0.022739	0.014989	1919	tags=38%	list=8%	signal=34%	ADAM19/ADAM9/PSEN1/ROCK1/TNFRSF1B/MYH9/PSENEN/ADAM17/NCSTN/ADAM10/FURIN/TIMP1/ADAM8/SPPL2A/IL1B
GO:0010658	striated muscle cell apoptotic process	51	0.653355	1.76353	0.000290611	0.00262652	0.00173135	2275	tags=29%	list=10%	signal=27%	PTEN/MIR21/CFLAR/APAF1/CXCR2/HMGCR/NFE2L2/MAP3K5/JAK2/PDPK1/GNB1/MIR30E/RGL2/PPP1R10/ILK
GO:1900047	negative regulation of hemostasis	49	0.653107	1.752	0.000754651	0.00567462	0.00374059	2341	tags=18%	list=10%	signal=16%	PLAUR/THBS1/ABAT/PRKCD/THBD/USF1/ALOX12/PROS1/CEACAM1
GO:0030262	apoptotic nuclear changes	33	0.653056	1.65037	0.00582598	0.0279806	0.0184442	1053	tags=21%	list=5%	signal=20%	HMGB2/APAF1/DEDD2/ST20/KPNB1/DICER1/KPNA1
GO:0035774	positive regulation of insulin secretion involved in cellular response to glucose stimulus	32	0.652702	1.63812	0.00760129	0.0337752	0.0222639	1126	tags=16%	list=5%	signal=15%	HIF1A/GPR27/KIF5B/NADK/RAC1
GO:0048661	positive regulation of smooth muscle cell proliferation	99	0.652584	1.92569	1.25059e-06	3.27005e-05	2.15555e-05	1940	tags=27%	list=9%	signal=25%	MMP9/THBS1/NQO2/MDM2/ERN1/NAMPT/MFN2/IL6R/MIR21/PTGS2/HMGCR/GNAI3/CYBA/PTAFR/MIR27A/PAK1/MAP3K5/JAK2/IRAK4/MIR26A2/GNAI2/TGFBR2/ALOX12/HPGD/MEF2D/IL18/HDAC4
GO:1903209	positive regulation of oxidative stress-induced cell death	16	0.652577	1.43792	0.0875421	0.196337	0.129421	878	tags=25%	list=4%	signal=24%	TLR4/TLR6/MCL1/FOXO3
GO:0031639	plasminogen activation	21	0.652568	1.54473	0.0484448	0.131042	0.0863802	2364	tags=19%	list=10%	signal=17%	THBS1/PGK1/CTSZ/ENO1
GO:0010421	hydrogen peroxide-mediated programmed cell death	12	0.652499	1.34199	0.13894	0.268825	0.177204	1473	tags=33%	list=7%	signal=31%	MIR21/FOXO3/HGF/PINK1
GO:0097468	programmed cell death in response to reactive oxygen species	12	0.652499	1.34199	0.13894	0.268825	0.177204	1473	tags=33%	list=7%	signal=31%	MIR21/FOXO3/HGF/PINK1
GO:0032647	regulation of interferon-alpha production	25	0.652373	1.58052	0.0273146	0.0877533	0.0578451	2332	tags=36%	list=10%	signal=32%	TLR4/TLR8/CHUK/DDX3X/TLR9/RIPK2/DDX58/HAVCR2/TBK1
GO:0042182	ketone catabolic process	11	0.65234	1.31647	0.153271	0.287536	0.189538	2069	tags=36%	list=9%	signal=33%	CYP4F3/CYP4F2/KYNU/CYP4F11
GO:0062149	detection of stimulus involved in sensory perception of pain	24	0.652306	1.57265	0.0303942	0.0949481	0.0625878	2209	tags=21%	list=10%	signal=19%	CXCR4/TMEM120A/ARRB2/EPHB1/LXN
GO:0045646	regulation of erythrocyte differentiation	47	0.652013	1.73964	0.000875809	0.00638908	0.00421155	1288	tags=28%	list=6%	signal=26%	MAPK14/HSPA1A/HIF1A/ZFP36/HMGB2/HSPA1B/STAT3/STAT5B/SPI1/FOXO3/PRKDC/LYN/ACVR1B
GO:1903317	regulation of protein maturation	66	0.651866	1.83651	0.000106678	0.00115326	0.000760202	2364	tags=24%	list=10%	signal=22%	IL1R2/THBS1/NLRC4/CST7/MDM2/LRRK2/CARD16/MYH9/LPCAT3/PRKACA/ADAM8/CARD8/CTSZ/TMEM59/GSN/ENO1
GO:0015695	organic cation transport	48	0.651848	1.74314	0.000875809	0.00638908	0.00421155	2133	tags=27%	list=9%	signal=25%	SLC22A4/P2RX1/ITGB3/PSEN1/SLC44A2/FCER1G/RALBP1/SYK/SLC25A20/SLC22A1/SLC44A1/LILRB1/SLC38A2
GO:1902287	semaphorin-plexin signaling pathway involved in axon guidance	12	0.651593	1.34013	0.140768	0.27096	0.178611	1740	tags=17%	list=8%	signal=15%	PLXNC1/PLXNA2
GO:0043589	skin morphogenesis	11	0.651375	1.31453	0.157009	0.292562	0.192851	855	tags=18%	list=4%	signal=18%	PSEN1/GBA
GO:0030149	sphingolipid catabolic process	32	0.651236	1.63445	0.00805173	0.0352832	0.023258	2822	tags=38%	list=12%	signal=33%	ASAH1/PPT1/PRKCD/GBA/PSAP/GM2A/HEXB/NEU1/GLA/SGPL1/GALC/NAGA
GO:0002577	regulation of antigen processing and presentation	20	0.651149	1.52317	0.0503633	0.133857	0.0882359	1172	tags=30%	list=5%	signal=28%	THBS1/SLC11A1/LILRB2/WAS/FGL2/CD68
GO:0050435	amyloid-beta metabolic process	51	0.65114	1.75755	0.00033686	0.00296259	0.00195288	2983	tags=37%	list=13%	signal=32%	MME/IFNGR1/PSEN1/ROCK1/SORL1/PSENEN/ABCG1/NCSTN/SP1/ADAM10/APP/PICALM/RELA/DYRK1A/CLU/ROCK2/CASP3/APH1A/GGA3
GO:0051044	positive regulation of membrane protein ectodomain proteolysis	14	0.651127	1.37428	0.118068	0.240219	0.158347	1919	tags=36%	list=8%	signal=33%	ADAM9/TNFRSF1B/FURIN/ADAM8/IL1B
GO:0034111	negative regulation of homotypic cell-cell adhesion	15	0.651091	1.39672	0.110345	0.229485	0.151272	4203	tags=40%	list=19%	signal=33%	ABAT/PRKCD/ALOX12/CEACAM1/CD9/UBASH3B
GO:0061050	regulation of cell growth involved in cardiac muscle cell development	22	0.65104	1.54534	0.0355835	0.10665	0.0703013	1138	tags=18%	list=5%	signal=17%	RGS2/G6PD/PAK1/CTDP1
GO:0046856	phosphatidylinositol dephosphorylation	29	0.651034	1.60645	0.0187874	0.0664671	0.0438137	2495	tags=34%	list=11%	signal=31%	MTMR3/PTEN/MTMR6/MTMR10/SYNJ1/INPP5A/MTM1/INPP5D/MTMR4/FIG4
GO:0050995	negative regulation of lipid catabolic process	22	0.650799	1.54477	0.0355835	0.10665	0.0703013	4336	tags=45%	list=19%	signal=37%	PDE3B/SORL1/PIK3CG/HCAR2/IL1B/PRKAA1/PLIN5/CNR1/AKT1/TNF
GO:0002902	regulation of B cell apoptotic process	19	0.650724	1.50994	0.0461049	0.126764	0.0835599	1667	tags=32%	list=7%	signal=29%	IRS2/BCL6/PTEN/FNIP1/LYN/HSH2D
GO:0050715	positive regulation of cytokine secretion	34	0.650561	1.65567	0.00850217	0.0367752	0.0242414	1184	tags=24%	list=5%	signal=22%	CLEC4E/MIR21/SORL1/CLEC5A/SYK/FGR/CD14/GAPDH
GO:0019076	viral release from host cell	33	0.650428	1.64372	0.00650472	0.0299717	0.0197567	3279	tags=48%	list=15%	signal=42%	TRIM25/RAB7A/CHMP3/VAPA/TRIM21/CHMP2A/VPS4B/TSG101/CHMP2B/VPS37B/CHMP4B/IST1/TRIM8/PPID/TRIM5/TRIM27
GO:0035890	exit from host	33	0.650428	1.64372	0.00650472	0.0299717	0.0197567	3279	tags=48%	list=15%	signal=42%	TRIM25/RAB7A/CHMP3/VAPA/TRIM21/CHMP2A/VPS4B/TSG101/CHMP2B/VPS37B/CHMP4B/IST1/TRIM8/PPID/TRIM5/TRIM27
GO:0035891	exit from host cell	33	0.650428	1.64372	0.00650472	0.0299717	0.0197567	3279	tags=48%	list=15%	signal=42%	TRIM25/RAB7A/CHMP3/VAPA/TRIM21/CHMP2A/VPS4B/TSG101/CHMP2B/VPS37B/CHMP4B/IST1/TRIM8/PPID/TRIM5/TRIM27
GO:0048260	positive regulation of receptor-mediated endocytosis	48	0.650348	1.73913	0.000900654	0.00652538	0.00430139	2407	tags=29%	list=11%	signal=26%	PLCG2/PPT1/CBL/SYK/RAB21/HIP1/ARRB2/DNM2/DGKD/ANGPT1/SCYL2/CLU/FMR1/CD63
GO:0097090	presynaptic membrane organization	11	0.650257	1.31227	0.158879	0.29518	0.194576	2349	tags=18%	list=10%	signal=16%	PTEN/NLGN3
GO:0034637	cellular carbohydrate biosynthetic process	84	0.650223	1.87738	8.90181e-06	0.000150431	9.9161e-05	1494	tags=19%	list=7%	signal=18%	IRS2/B4GALT5/PPP1R3D/CSGALNACT2/PGM2/IMPA2/GYG1/PPP1R3B/NDST1/GBE1/B4GALT1/B3GNT2/EXT1/PGM1/CSGALNACT1/PPP1CB
GO:0002092	positive regulation of receptor internalization	24	0.650152	1.56746	0.0322503	0.099234	0.0654129	3849	tags=42%	list=17%	signal=35%	PLCG2/SYK/ARRB2/ANGPT1/SCYL2/FMR1/CD63/EGF/INSR/PICK1
GO:0005978	glycogen biosynthetic process	44	0.650111	1.73128	0.00159511	0.0104812	0.00690898	3941	tags=36%	list=17%	signal=30%	IRS2/PPP1R3D/PGM2/GYG1/PPP1R3B/GBE1/PGM1/PPP1CB/GSK3B/PPP1CA/UGP2/INSR/GYS1/GSK3A/AKT2/AKT1
GO:0009250	glucan biosynthetic process	44	0.650111	1.73128	0.00159511	0.0104812	0.00690898	3941	tags=36%	list=17%	signal=30%	IRS2/PPP1R3D/PGM2/GYG1/PPP1R3B/GBE1/PGM1/PPP1CB/GSK3B/PPP1CA/UGP2/INSR/GYS1/GSK3A/AKT2/AKT1
GO:1905897	regulation of response to endoplasmic reticulum stress	87	0.650053	1.88856	4.99232e-06	9.30241e-05	6.13195e-05	2843	tags=36%	list=13%	signal=31%	HSPA1A/LRRK2/DNAJC3/ERN1/ALOX5/PPP1R15B/SERINC3/PPP1R15A/OS9/ATF6/EDEM2/NFE2L2/LPCAT3/HERPUD1/TMEM33/TXNDC12/NCK2/HSPA5/CLU/ATF6B/YOD1/EDEM1/BCL2L11/RNF185/USP19/DDIT3/FCGR2B/ATXN3/NFE2L1/DERL2/RNFT1
GO:0016577	histone demethylation	27	0.650028	1.59697	0.0302541	0.0946502	0.0623914	2820	tags=59%	list=12%	signal=52%	UBE2B/KDM6A/KDM6B/KDM5B/KDM3B/KDM4B/JARID2/KDM5A/PHF2/KDM2A/KDM5C/KDM1B/KDM3A/JMJD1C/KDM4A/JMJD6
GO:0002887	negative regulation of myeloid leukocyte mediated immunity	10	0.649968	1.29876	0.179775	0.321401	0.211861	3756	tags=50%	list=17%	signal=42%	CCR2/ABR/CD300A/FCGR2B/HMOX1
GO:0010803	regulation of tumor necrosis factor-mediated signaling pathway	52	0.649606	1.76569	0.000263864	0.00244045	0.00160869	3603	tags=48%	list=16%	signal=41%	HSPA1A/CARD16/HSPA1B/TNFRSF1A/TNFAIP3/CHUK/SYK/ADAM17/RFFL/CASP4/CASP1/F2RL1/CPNE1/CARD8/TAX1BP1/SPPL2A/PYCARD/SPATA2/HIPK1/RBCK1/PIAS4/BIRC2/RIPK1/CASP8/IKBKG
GO:0046325	negative regulation of glucose import	14	0.649563	1.37098	0.118068	0.240219	0.158347	4336	tags=57%	list=19%	signal=46%	STXBP3/MIR103A2/GRB10/APPL2/GSK3A/MIR107/MIR103A1/TNF
GO:0006677	glycosylceramide metabolic process	18	0.649095	1.48458	0.0641447	0.157548	0.103852	2822	tags=50%	list=12%	signal=44%	ST6GALNAC3/PRKCD/GBA/PSAP/PRKAA1/GLA/UGCG/GALC/NAGA
GO:1902187	negative regulation of viral release from host cell	14	0.648708	1.36918	0.119857	0.243003	0.160182	3279	tags=43%	list=15%	signal=37%	TRIM25/CHMP3/TRIM21/TRIM8/TRIM5/TRIM27
GO:1901387	positive regulation of voltage-gated calcium channel activity	12	0.648495	1.33376	0.144424	0.275632	0.181691	1645	tags=17%	list=7%	signal=15%	KCNE3/EHD3
GO:0050654	chondroitin sulfate proteoglycan metabolic process	41	0.648144	1.70349	0.00358489	0.0194687	0.0128334	1376	tags=20%	list=6%	signal=18%	CHST15/CSGALNACT2/CHSY1/VCAN/CHST11/IDS/CSGALNACT1/HEXB
GO:0008625	extrinsic apoptotic signaling pathway via death domain receptors	85	0.648032	1.87135	1.25716e-05	0.0002002	0.000131968	2659	tags=39%	list=12%	signal=34%	THBS1/SORT1/HMGB2/PTEN/ITPRIP/TNFRSF1A/CFLAR/ICAM1/DEDD2/TNFAIP3/FADD/RAF1/DDX3X/RFFL/SKIL/HGF/TNFSF10/STK4/BLOC1S2/ZDHHC3/DAPK1/FAS/SP100/TMBIM1/DEDD/GSK3B/NF1/TNFRSF10B/GABARAP/BRCA1/SCRT2/ARHGEF2/RNF34
GO:0045324	late endosome to vacuole transport	22	0.648007	1.53814	0.0388826	0.113748	0.0749801	4110	tags=64%	list=18%	signal=52%	CHMP3/CHMP1B/CHMP2A/LEPROTL1/TMEM50A/BECN1/CHMP2B/CHMP1A/CHMP4B/STAM/VTA1/CHMP5/VPS25/PIK3R4
GO:0009311	oligosaccharide metabolic process	52	0.647942	1.76117	0.000297418	0.00267298	0.00176197	3063	tags=37%	list=14%	signal=32%	MGAM/CTBS/ST6GALNAC3/ST8SIA4/ST3GAL2/B4GALT1/MANBA/GM2A/HEXB/ST3GAL4/MAN2B2/GAA/NEU1/ST3GAL6/GLA/BRAF/NAGA/MAN2B1/FBP1
GO:1902285	semaphorin-plexin signaling pathway involved in neuron projection guidance	13	0.647881	1.35657	0.117117	0.239117	0.157621	1740	tags=15%	list=8%	signal=14%	PLXNC1/PLXNA2
GO:0045123	cellular extravasation	63	0.647862	1.8113	0.000113215	0.00120497	0.000794294	2277	tags=38%	list=10%	signal=34%	BST1/IL1R1/SELPLG/ROCK1/SIRPA/ICAM1/SELP/CRK/ITGB2/CD177/FADD/FUT7/PIK3CG/PTAFR/SELL/PIK3CD/ADAM8/ITGA1/CCR2/PECAM1/ABR/RIPK3/ELANE/GCNT1
GO:1902175	regulation of oxidative stress-induced intrinsic apoptotic signaling pathway	26	0.647836	1.5795	0.0233617	0.0775956	0.0511494	1473	tags=23%	list=7%	signal=22%	VNN1/HIF1A/SOD2/MCL1/NFE2L2/PINK1
GO:0098722	asymmetric stem cell division	10	0.647792	1.29441	0.179775	0.321401	0.211861	2586	tags=30%	list=11%	signal=27%	ZBTB16/RAB10/ARHGEF2
GO:0099532	synaptic vesicle endosomal processing	10	0.647538	1.2939	0.183521	0.326453	0.215191	4121	tags=80%	list=18%	signal=65%	STX6/AP3B1/BTBD8/AP3D1/ITSN1/GRIPAP1/VAMP4/ITSN2
GO:1901185	negative regulation of ERBB signaling pathway	51	0.647465	1.74763	0.000392487	0.00337009	0.00222149	3005	tags=41%	list=13%	signal=36%	PSEN1/RAB7A/MVP/CBL/GRB2/TGFA/PTPRJ/AREG/ITGA1/EPS15L1/STAM2/EPS15/TSG101/PTPN12/SNX6/SH3KBP1/STAM/DUSP3/HGS/EPN1/EREG
GO:0045623	negative regulation of T-helper cell differentiation	17	0.647296	1.45663	0.0855263	0.193531	0.127571	2143	tags=35%	list=9%	signal=32%	BCL6/IL4R/HLX/RC3H1/JAK3/ANXA1
GO:0038179	neurotrophin signaling pathway	39	0.647071	1.68805	0.00565677	0.0273748	0.0180449	3670	tags=33%	list=16%	signal=28%	SORT1/GRB2/CORO1A/RAF1/RAPGEF2/DDIT4/KIDINS220/RAP1A/FRS2/CASP3/ZFYVE27/CYFIP1/SLC9A6
GO:0007618	mating	41	0.647024	1.70054	0.00368805	0.0198929	0.013113	1940	tags=20%	list=9%	signal=18%	P2RX1/PTEN/ABAT/APP/HEXB/PI3/NCOA1/HDAC4
GO:0002323	natural killer cell activation involved in immune response	31	0.646857	1.61806	0.0119369	0.0474043	0.0312479	3605	tags=42%	list=16%	signal=35%	PGLYRP1/RAB27A/CORO1A/AP1G1/UNC13D/VAMP7/IFNK/LAMP1/HLA-F/IFNA16/IFNA7/IFNA8/IFNA6
GO:0060761	negative regulation of response to cytokine stimulus	80	0.646736	1.86214	1.40492e-05	0.000218261	0.000143873	2108	tags=21%	list=9%	signal=19%	IRAK3/ARG1/IL1R2/PADI2/CARD16/MIR21/MIR27A/RFFL/MIR29B2/MIR26A2/F2RL1/CARD8/IL1RN/ADAR/MIR29B1/YTHDF3/MUL1
GO:0043277	apoptotic cell clearance	49	0.646637	1.73464	0.000991644	0.00706379	0.0046563	2820	tags=35%	list=12%	signal=30%	THBS1/TYROBP/ITGB3/RAC2/FCN1/RHOG/RAC1/CCR2/XKR8/RARA/CD300LF/FCN2/ANXA1/MERTK/RAB14/CD36/JMJD6
GO:0090303	positive regulation of wound healing	56	0.646092	1.77773	0.000331029	0.00292133	0.00192568	3094	tags=32%	list=14%	signal=28%	THBS1/TLR4/CXCR4/SELP/CLEC7A/ACTG1/HPSE/NFE2L2/THBD/PLEK/USF1/OCLN/PLA2G4A/ANXA1/ANO6/CD36/ARFGEF1/MIR451A
GO:0045921	positive regulation of exocytosis	90	0.645784	1.88922	3.01894e-06	6.33082e-05	4.17314e-05	2631	tags=32%	list=12%	signal=29%	ITGAM/GAB2/RAB3D/RAB27A/SDCBP/STXBP5/RAB7A/IL4R/ITGB2/CD177/FCER1G/ATP6AP1/PTAFR/SYK/AP1G1/FGR/CHMP2A/VPS4B/UNC13D/VAMP7/F2RL1/TSG101/LAMP1/CLASP1/RAB5A/ARF1/PDCD6IP/HLA-F/STAM
GO:0042310	vasoconstriction	78	0.645783	1.86192	2.6007e-05	0.000366404	0.000241526	1530	tags=17%	list=7%	signal=16%	P2RX1/DOCK4/DOCK5/MIR21/SLC8A1/PTGS2/ECE1/ICAM1/HRH2/PTAFR/ADM/RHOA/ATP2B1
GO:1905668	positive regulation of protein localization to endosome	12	0.645666	1.32794	0.146252	0.277919	0.183198	3356	tags=58%	list=15%	signal=50%	SORL1/MSN/ROCK2/DTX3L/ABHD17C/ABHD17B/EGF
GO:0099084	postsynaptic specialization organization	34	0.645524	1.64285	0.0105291	0.0431071	0.0284153	1713	tags=21%	list=8%	signal=19%	PTEN/IL1RAP/LILRB2/LRRC4/NTNG2/CRIPT/LRFN1
GO:0045217	cell-cell junction maintenance	12	0.645231	1.32705	0.14808	0.280532	0.18492	1460	tags=17%	list=6%	signal=16%	CD177/F2RL1
GO:0061082	myeloid leukocyte cytokine production	30	0.645171	1.5998	0.0177831	0.0641788	0.0423053	2947	tags=37%	list=13%	signal=32%	IRAK3/TLR4/BCL6/FCER1G/KIT/LILRB1/DDX58/HLA-G/TGFB1/CD36/BCL10
GO:0032648	regulation of interferon-beta production	48	0.645141	1.72521	0.00114911	0.00799718	0.00527157	2554	tags=35%	list=11%	signal=31%	TLR2/TLR4/TLR8/HMGB2/SIRPA/FLOT1/DDX3X/IRF1/PPM1B/TRIM38/TLR9/RIPK2/LILRB1/DDX58/PYCARD/TBK1/TIRAP
GO:0030641	regulation of cellular pH	91	0.644879	1.87771	3.45592e-06	6.99328e-05	4.60982e-05	1981	tags=29%	list=9%	signal=26%	SLC11A1/LRRK2/GRN/SLC9A8/ATP6V1A/MAPK1/ATP6V0B/RAB7A/ATP6V1B2/ATP6V0E1/ATP6V1C1/PPT1/ATP6V0D1/ATP6AP1/TCIRG1/DMXL2/TMEM165/MAPK3/SLC9A1/ATP6V1E1/ATP6V0A1/ATP6V1D/CHP1/TMEM199/CLN6/RAB20
GO:0008356	asymmetric cell division	20	0.644841	1.50842	0.0412698	0.11829	0.077974	2586	tags=30%	list=11%	signal=27%	ZBTB16/RAB10/RGS14/ACTR2/ACTR3/ARHGEF2
GO:0072584	caveolin-mediated endocytosis	11	0.644799	1.30125	0.168224	0.307562	0.202738	2175	tags=27%	list=10%	signal=25%	MAPK1/MAPK3/UNC119
GO:0097756	negative regulation of blood vessel diameter	85	0.644566	1.86135	1.57364e-05	0.000239209	0.000157681	1530	tags=16%	list=7%	signal=15%	P2RX1/DOCK4/DOCK5/MIR21/SLC8A1/PTGS2/ECE1/ICAM1/HMGCR/HRH2/PTAFR/ADM/RHOA/ATP2B1
GO:0051384	response to glucocorticoid	142	0.644531	1.98104	9.77893e-09	5.32847e-07	3.51241e-07	2714	tags=25%	list=12%	signal=22%	ARG1/DUSP1/ALPL/ANXA3/FOS/ZFP36/ADAM9/PTGS2/CFLAR/ICAM1/FLT3/CREBRF/PTAFR/GBA/FOXO3/DDIT4/ADM/AREG/RHOA/SPARC/GLB1/KLF9/ATP2B1/IL1RN/AKAP13/USP8/ZFP36L2/KRAS/ANXA1/BCL2L11/HNMT/CASP3/PAM/AIF1/NR3C1/BMP6
GO:0032652	regulation of interleukin-1 production	105	0.644496	1.91486	1.72538e-06	4.12144e-05	2.71677e-05	2143	tags=30%	list=9%	signal=28%	TLR4/NLRC4/TYROBP/LILRA5/TLR8/NLRP12/ORM1/CARD16/LILRA2/STAT3/SERPINB1/MEFV/ORM2/SIRPA/CLEC7A/MIR101-1/TNFAIP3/MIR142/CARD17/ARRB2/AIM2/APP/JAK2/CASP1/IFI16/MNDA/CARD8/RIPK2/NLRP3/PYCARD/HAVCR2/ANXA1
GO:0070841	inclusion body assembly	23	0.644462	1.53538	0.0401706	0.116178	0.0765823	2810	tags=35%	list=12%	signal=30%	HSPA1A/HSPA1B/SORL1/PSAP/CLU/DNAJB1/DNAJB6/VCP
GO:0008306	associative learning	75	0.64444	1.85348	3.87099e-05	0.0004979	0.000328205	2461	tags=25%	list=11%	signal=23%	HIF1A/FOS/HMGCR/PPT1/SLC7A11/HRH2/APP/KIT/RGS14/PIAS1/BTG2/ACTR2/KRAS/NRGN/NPTN/CREB1/NLGN3/NF1/RIC8A
GO:0032373	positive regulation of sterol transport	28	0.644277	1.58366	0.0300693	0.0943514	0.0621944	1864	tags=21%	list=8%	signal=20%	NFKBIA/ABCA1/ABCG1/LPCAT3/CES1/EEPD1
GO:0032376	positive regulation of cholesterol transport	28	0.644277	1.58366	0.0300693	0.0943514	0.0621944	1864	tags=21%	list=8%	signal=20%	NFKBIA/ABCA1/ABCG1/LPCAT3/CES1/EEPD1
GO:0036507	protein demannosylation	18	0.644266	1.47353	0.0740132	0.174501	0.115027	2842	tags=56%	list=13%	signal=49%	SEL1L/OS9/EDEM2/MAN1A1/EDEM3/UGGT1/EDEM1/RNF185/RNF103/DERL2
GO:0036508	protein alpha-1	2-demannosylation	18	0.644266	1.47353	0.0740132	0.174501	0.115027	2842	tags=56%	list=13%	signal=49%	SEL1L/OS9/EDEM2/MAN1A1/EDEM3/UGGT1/EDEM1/RNF185/RNF103/DERL2
GO:0043691	reverse cholesterol transport	19	0.64418	1.49476	0.0492846	0.132224	0.087159	1883	tags=21%	list=8%	signal=19%	ABCA1/ABCG1/CES1/CLU
GO:0005976	polysaccharide metabolic process	107	0.644085	1.92127	8.26609e-07	2.26391e-05	1.49232e-05	1494	tags=20%	list=7%	signal=18%	IRS2/MGAM/PYGL/B4GALT5/PPP1R3D/CSGALNACT2/PGM2/GYG1/STK40/PPP1R3B/RB1CC1/NDST1/GBE1/B3GNT2/CLTC/EXT1/PHKA2/AOAH/PGM1/CSGALNACT1/PPP1CB
GO:0043525	positive regulation of neuron apoptotic process	59	0.643874	1.78416	0.000396258	0.00339307	0.00223664	2907	tags=34%	list=13%	signal=30%	ITGAM/TYROBP/NQO2/GRN/MCL1/MAP2K4/FOXO3/CDK5R1/RHOA/ITGA1/SRPK2/CTSZ/HDAC4/UBE2M/BCL2L11/NF1/DDIT3/CASP3/MAP3K11/CTNNB1
GO:0010998	regulation of translational initiation by eIF2 alpha phosphorylation	10	0.643861	1.28656	0.192884	0.337736	0.222628	1624	tags=40%	list=7%	signal=37%	DNAJC3/EIF2AK2/PPP1R15B/NCK2
GO:0090218	positive regulation of lipid kinase activity	37	0.643788	1.66583	0.00543217	0.0266272	0.0175521	1216	tags=22%	list=5%	signal=20%	FPR2/FLT3/PTK2B/LYN/VAV3/FGR/KIT/AGAP2
GO:0099625	ventricular cardiac muscle cell membrane repolarization	27	0.643779	1.58162	0.0339492	0.103064	0.0679376	1963	tags=15%	list=9%	signal=14%	KCNE1/KCNE3/ZMPSTE24/WDR1
GO:0000271	polysaccharide biosynthetic process	76	0.643352	1.84889	3.46745e-05	0.000457099	0.00030131	1494	tags=20%	list=7%	signal=18%	IRS2/B4GALT5/PPP1R3D/CSGALNACT2/PGM2/GYG1/PPP1R3B/NDST1/GBE1/B3GNT2/CLTC/EXT1/PGM1/CSGALNACT1/PPP1CB
GO:0032506	cytokinetic process	39	0.643254	1.67809	0.00629116	0.0296083	0.0195171	2532	tags=38%	list=11%	signal=34%	MYH9/CHMP3/CHMP1B/SPAST/SNX18/ANXA11/CHMP2A/VPS4B/RHOA/BIN3/ARF1/CHMP2B/CHMP1A/PDCD6IP/CHMP4B
GO:1902259	regulation of delayed rectifier potassium channel activity	20	0.643151	1.50446	0.0412698	0.11829	0.077974	409	tags=10%	list=2%	signal=10%	KCNE1/KCNE3
GO:0061299	retina vasculature morphogenesis in camera-type eye	11	0.643117	1.29786	0.173832	0.314501	0.207312	2664	tags=18%	list=12%	signal=16%	CYP1B1/CLIC4
GO:0034143	regulation of toll-like receptor 4 signaling pathway	21	0.643113	1.52235	0.0599561	0.150734	0.0993603	2855	tags=48%	list=13%	signal=42%	PELI1/LILRA2/LTF/TNFAIP3/LYN/MIR181B1/F2RL1/APPL2/TIRAP/WDFY1
GO:0090083	regulation of inclusion body assembly	16	0.642966	1.41675	0.10101	0.216977	0.143027	2781	tags=38%	list=12%	signal=33%	HSPA1A/HSPA1B/SORL1/CLU/DNAJB1/DNAJB6
GO:0070193	synaptonemal complex organization	21	0.642959	1.52198	0.0599561	0.150734	0.0993603	2878	tags=24%	list=13%	signal=21%	HORMAD1/AGO4/UBE2B/SYCP2/RAD21
GO:0060561	apoptotic process involved in morphogenesis	25	0.642851	1.55745	0.0343182	0.103689	0.0683495	2185	tags=24%	list=10%	signal=22%	TNFRSF1A/TNFRSF1B/SPI1/VDR/NOTCH1/BCL2L11
GO:0033033	negative regulation of myeloid cell apoptotic process	15	0.642806	1.37895	0.117241	0.23915	0.157642	1096	tags=27%	list=5%	signal=25%	CXCR2/FCER1G/CLEC5A/MAEA
GO:0048246	macrophage chemotaxis	39	0.642754	1.67679	0.00639689	0.0298138	0.0196526	1220	tags=21%	list=5%	signal=19%	THBS1/MAPK14/C5AR1/MAPK1/CKLF/C3AR1/PTK2B/MAPK3
GO:0014911	positive regulation of smooth muscle cell migration	45	0.642696	1.70894	0.00214765	0.0132589	0.00873998	1940	tags=27%	list=9%	signal=24%	MDM2/DOCK4/DOCK5/MIR21/S100A11/CRK/IQGAP1/PAK1/MIR26A2/SSH1/ATP7A/HDAC4
GO:0071385	cellular response to glucocorticoid stimulus	56	0.642555	1.76799	0.000452505	0.00376577	0.00248232	2185	tags=27%	list=10%	signal=24%	ARG1/ZFP36/CFLAR/ICAM1/FLT3/CREBRF/FOXO3/DDIT4/KLF9/ATP2B1/AKAP13/USP8/ZFP36L2/ANXA1/BCL2L11
GO:0060353	regulation of cell adhesion molecule production	19	0.642373	1.49056	0.0556439	0.143258	0.0944327	3505	tags=37%	list=16%	signal=31%	MIR101-1/FLOT1/FUT7/NOTCH1/IL1B/MIR101-2/MIR206
GO:0071276	cellular response to cadmium ion	37	0.642285	1.66194	0.0056473	0.0273498	0.0180284	2279	tags=27%	list=10%	signal=24%	MMP9/FOS/MAPK1/NCF1/CHUK/MAPK3/ATP7A/CYBB/MT2A/GSN
GO:0060575	intestinal epithelial cell differentiation	24	0.642248	1.5484	0.0433869	0.121767	0.0802661	2485	tags=29%	list=11%	signal=26%	HIF1A/MIR29B2/KLF5/MIR29B1/PRDM1/IL6ST/C1GALT1
GO:0035459	vesicle cargo loading	24	0.642172	1.54822	0.0438509	0.12269	0.0808745	3230	tags=42%	list=14%	signal=36%	KIF13A/RAB1A/PICALM/SEC24D/SCAP/SAR1A/SEC23A/SEC23B/MIA3/SEC13
GO:0045981	positive regulation of nucleotide metabolic process	44	0.642166	1.71012	0.00238627	0.0143583	0.00946467	2364	tags=23%	list=10%	signal=20%	PFKFB2/HIF1A/PFKFB3/PFKFB4/STAT3/PSEN1/APP/PINK1/PRKAA1/ENO1
GO:1900544	positive regulation of purine nucleotide metabolic process	44	0.642166	1.71012	0.00238627	0.0143583	0.00946467	2364	tags=23%	list=10%	signal=20%	PFKFB2/HIF1A/PFKFB3/PFKFB4/STAT3/PSEN1/APP/PINK1/PRKAA1/ENO1
GO:1902430	negative regulation of amyloid-beta formation	14	0.642119	1.35527	0.127013	0.253467	0.16708	2983	tags=29%	list=13%	signal=25%	ROCK1/SORL1/CLU/GGA3
GO:1902004	positive regulation of amyloid-beta formation	20	0.642088	1.50198	0.0412698	0.11829	0.077974	2545	tags=45%	list=11%	signal=40%	IFNGR1/ABCG1/SP1/APP/PICALM/RELA/CLU/ROCK2/CASP3
GO:0006909	phagocytosis	325	0.642059	2.07984	1e-10	1.07695e-08	7.09902e-09	2898	tags=39%	list=13%	signal=34%	TLR2/THBS1/TLR4/SLC11A1/FPR2/CD93/ANXA3/DYSF/ITGAM/TYROBP/CEACAM4/RAB31/MYD88/SIRPB1/ITGB3/RAB27A/ICAM3/ABCA1/PTEN/FCGR1A/NCF2/MAPK1/RAC2/FCN1/WAS/RAB7A/SIRPA/NCF4/MYH9/RHOG/PLCG2/CRK/CLEC7A/CORO1C/HCK/FCGR2A/ARPC5/CYBA/ITGB2/GRB2/ACTG1/CORO1A/FCER1G/PRKCD/VAV1/SYK/IGHA1/PTPRJ/ANXA11/ARPC3/LYN/PAK1/VAV3/FGR/IGKV2-28/CD14/RAC1/ARPC1B/KIAA1109/C4BPA/MIR181B1/MAPK3/CCR2/XKR8/UNC13D/VAMP7/PIK3CB/DNM2…
GO:0043652	engulfment of apoptotic cell	17	0.641993	1.4447	0.0888158	0.19798	0.130504	1277	tags=29%	list=6%	signal=28%	THBS1/RAC2/RHOG/RAC1/XKR8
GO:0006885	regulation of pH	100	0.641955	1.89724	8.57477e-07	2.33837e-05	1.54141e-05	1981	tags=27%	list=9%	signal=25%	SLC11A1/LRRK2/GRN/SLC9A8/ATP6V1A/MAPK1/ATP6V0B/PDK4/RAB7A/ATP6V1B2/ATP6V0E1/ATP6V1C1/PPT1/ATP6V0D1/ATP6AP1/TCIRG1/DMXL2/TMEM165/MAPK3/SLC9A1/ATP6V1E1/ATP6V0A1/ATP6V1D/CHP1/TMEM199/CLN6/RAB20
GO:0006067	ethanol metabolic process	20	0.641954	1.50166	0.0412698	0.11829	0.077974	2386	tags=25%	list=11%	signal=22%	SULT1B1/ALDH3B1/ALDH2/SULT1A1/SULT1A2
GO:0010752	regulation of cGMP-mediated signaling	13	0.641746	1.34373	0.12973	0.256393	0.169009	847	tags=15%	list=4%	signal=15%	THBS1/PTK2B
GO:0051580	regulation of neurotransmitter uptake	16	0.64168	1.41391	0.10101	0.216977	0.143027	797	tags=19%	list=4%	signal=18%	ITGB3/FLOT1/TOR1A
GO:0001573	ganglioside metabolic process	22	0.641611	1.52296	0.0431243	0.121567	0.0801341	2081	tags=32%	list=9%	signal=29%	B4GALT5/ST6GALNAC3/ST8SIA4/GM2A/HEXB/CLN6/NEU1
GO:0072012	glomerulus vasculature development	26	0.641558	1.5642	0.0284503	0.0905223	0.0596703	1911	tags=23%	list=8%	signal=21%	IL6R/CFLAR/NOTCH2/PECAM1/ANGPT1/NOTCH1
GO:0010939	regulation of necrotic cell death	36	0.641526	1.6538	0.00840933	0.0364979	0.0240586	3448	tags=56%	list=15%	signal=47%	MIR223/PELI1/SLC6A6/CFLAR/MIR101-1/FADD/MIR103A2/HEBP2/PPIF/RIPK3/SPATA2/ZBP1/ARHGEF2/MIR92A2/MIR101-2/TSPO/RBCK1/BIRC2/RIPK1/CASP8
GO:0032754	positive regulation of interleukin-5 production	11	0.641525	1.29465	0.173832	0.314501	0.207312	1942	tags=27%	list=9%	signal=25%	IL1RAP/RARA/NLRP3
GO:1902743	regulation of lamellipodium organization	46	0.641394	1.70468	0.00147869	0.009828	0.00647841	2655	tags=35%	list=12%	signal=31%	RAC2/WAS/CORO1C/AVIL/RAC1/DNM2/OCLN/ACTR2/ARPC2/BIN3/ATP7A/ACTR3/HDAC4/CAPZB/AKIRIN1/CD44
GO:0006751	glutathione catabolic process	10	0.641392	1.28162	0.194757	0.340248	0.224284	4190	tags=40%	list=19%	signal=33%	GGT3P/GGT1/GGTLC2/GGTLC3
GO:0035313	wound healing	spreading of epidermal cells	17	0.641319	1.44318	0.0888158	0.19798	0.130504	1865	tags=29%	list=8%	signal=27%	PTEN/ITGA5/ADAM17/ARHGAP24/CLASP1
GO:0007567	parturition	15	0.641034	1.37515	0.12069	0.243603	0.160578	2634	tags=20%	list=12%	signal=18%	PTAFR/HPGD/ARNTL
GO:0031468	nuclear envelope reassembly	18	0.641002	1.46607	0.0756579	0.17726	0.116846	2758	tags=44%	list=12%	signal=39%	UBXN2B/NSFL1C/SPAST/CHMP2A/PPP2CA/CHMP4B/REEP3/PPP2R2A
GO:0097529	myeloid leukocyte migration	207	0.6409	2.0255	1e-10	1.07695e-08	7.09902e-09	2308	tags=29%	list=10%	signal=27%	S100A12/DUSP1/THBS1/FPR2/DYSF/MIR223/MAPK14/BST1/CXCR1/IL17RA/IL1R1/S100A8/PREX1/MOSPD2/C5AR1/C5AR2/IL6R/S100A9/DAPK2/MAPK1/RAC2/CSF3R/CKLF/SIRPA/CXCR2/STAT5B/RHOG/ITGB2/CD177/C3AR1/FCER1G/FUT7/PIK3CG/PTK2B/CCR1/VAV1/SYK/LYN/VAV3/KIT/RAC1/PIK3CD/ADAM8/MAPK3/CXCL1/ITGA1/CCR2/IRAK4/PLA2G7/MCU/PECAM1/PDE4B/PPBP/CD300A/IL1B/CAMK1D/WDR1/NCKAP1L/ANXA1/SRP54/ANO6
GO:1903010	regulation of bone development	23	0.640835	1.52674	0.0425197	0.120815	0.0796384	1931	tags=30%	list=9%	signal=28%	TYROBP/LTF/ATP6AP1/NOTCH2/POR/TAPT1/LILRB1
GO:0002832	negative regulation of response to biotic stimulus	93	0.640819	1.87682	8.27078e-06	0.000142419	9.38794e-05	2114	tags=34%	list=9%	signal=31%	IRAK3/ARG1/CR1/GRN/CLEC12B/CARD16/LILRA2/MIR21/LTF/CRK/TRIB1/TNFAIP3/HLA-E/ARRB2/TRAFD1/FGL2/VSIG4/MIR181B1/NMI/IFI16/HLA-A/CARD8/ITCH/PPM1B/TRIM38/HLA-B/ADAR/LILRB1/YTHDF3/HLA-G/MUL1/HAVCR2
GO:0031629	synaptic vesicle fusion to presynaptic active zone membrane	23	0.640585	1.52614	0.0429896	0.121408	0.0800298	1552	tags=17%	list=7%	signal=16%	STX3/STX11/SNAP23/SNAP29
GO:0099500	vesicle fusion to plasma membrane	23	0.640585	1.52614	0.0429896	0.121408	0.0800298	1552	tags=17%	list=7%	signal=16%	STX3/STX11/SNAP23/SNAP29
GO:0019373	epoxygenase P450 pathway	20	0.640555	1.49839	0.0412698	0.11829	0.077974	389	tags=10%	list=2%	signal=10%	CYP4F2/CYP1B1
GO:0009437	carnitine metabolic process	13	0.640397	1.3409	0.131532	0.258586	0.170455	1842	tags=31%	list=8%	signal=28%	SLC22A4/CPT1A/TMLHE/POR
GO:0005977	glycogen metabolic process	68	0.640338	1.81586	9.60249e-05	0.00105379	0.000694634	3941	tags=35%	list=17%	signal=29%	IRS2/PYGL/PPP1R3D/PGM2/GYG1/STK40/PPP1R3B/RB1CC1/GBE1/PHKA2/PGM1/PPP1CB/GAA/IL6ST/GSK3B/PPP1CA/LEPR/PYGB/UGP2/INSR/GYS1/GSK3A/AKT2/AKT1
GO:0032608	interferon-beta production	49	0.640241	1.71749	0.00134127	0.00906963	0.00597851	2554	tags=35%	list=11%	signal=31%	TLR2/TLR4/TLR8/HMGB2/SIRPA/FLOT1/DDX3X/IRF1/PPM1B/TRIM38/TLR9/RIPK2/LILRB1/DDX58/PYCARD/TBK1/TIRAP
GO:0048199	vesicle targeting	to	from or within Golgi	72	0.64022	1.8328	8.02513e-05	0.000899324	0.000592815	3230	tags=36%	list=14%	signal=31%	F5/WIPI1/SERPINA1/RAB1B/TGFA/CSNK1D/ARFGAP3/AREG/RAB1A/CEP19/CD59/SEC22B/TRAPPC1/CTSC/SEC24D/CTSZ/CUL3/PPP6C/KLHL12/NSF/SAR1A/TRAPPC6B/SEC23A/PEF1/STX5/SEC13
GO:0006828	manganese ion transport	15	0.640156	1.37327	0.12069	0.243603	0.160578	1144	tags=13%	list=5%	signal=13%	SLC11A1/TMEM165
GO:1904659	glucose transmembrane transport	102	0.640124	1.89384	2.29386e-06	5.18738e-05	3.41941e-05	2348	tags=24%	list=10%	signal=21%	IRS2/MIR223/SLC2A3/MAPK14/SORT1/STXBP3/SLC2A14/HK2/OSBPL8/RNASEL/NFE2L2/ZDHHC7/MIR103A2/GRB10/MEF2A/PRKCB/OCLN/PPBP/RAP1A/IL1B/APPL2/CLTCL1/SLC2A9/C2CD5
GO:0061028	establishment of endothelial barrier	44	0.640078	1.70456	0.00251387	0.0147906	0.00974967	3045	tags=32%	list=13%	signal=28%	TNFRSF1A/ROCK1/MYADM/ICAM1/VCL/RAPGEF2/MSN/F2RL1/PECAM1/RAP1A/IL1B/ROCK2/CTNNB1/S1PR3
GO:1900024	regulation of substrate adhesion-dependent cell spreading	50	0.639982	1.72397	0.00073816	0.00557702	0.00367625	2202	tags=30%	list=10%	signal=27%	PREX1/NEDD9/CASS4/DOCK5/MYADM/OLFM4/ACTN4/CRK/CORO1C/TRIOBP/RAC1/UNC13D/DNM2/ARPC2/P4HB
GO:0006904	vesicle docking involved in exocytosis	44	0.639961	1.70425	0.00251387	0.0147906	0.00974967	2000	tags=30%	list=9%	signal=27%	RAB3D/STX3/RALB/EXOC6/STXBP3/RAB8B/VAMP3/RAB10/VPS18/PLEK/CTBP2/RAB8A/STXBP2
GO:0043267	negative regulation of potassium ion transport	38	0.639865	1.66309	0.00469572	0.0238786	0.0157403	1282	tags=18%	list=6%	signal=17%	KCNE1/PTEN/KCNE3/CAB39/PTK2B/OXSR1/MIR26A2
GO:0032352	positive regulation of hormone metabolic process	13	0.639787	1.33962	0.131532	0.258586	0.170455	2714	tags=31%	list=12%	signal=27%	HIF1A/ADM/POR/BMP6
GO:0046716	muscle cell cellular homeostasis	19	0.639604	1.48414	0.0588235	0.149088	0.0982759	2385	tags=26%	list=11%	signal=24%	HIF1A/LAMP2/GAA/MTM1/ALDOA
GO:2000117	negative regulation of cysteine-type endopeptidase activity	89	0.6394	1.86199	1.05047e-05	0.000171586	0.000113106	1842	tags=28%	list=8%	signal=26%	MMP9/PLAUR/THBS1/CST7/MDM2/CARD16/TNFSF14/FNIP1/LTF/PTGS2/CFLAR/RPS6KA1/IFI6/RAF1/DDX3X/ARRB2/RFFL/HERPUD1/HGF/NAIP/IFI16/RPS6KA3/CARD8/LAMTOR5/POR
GO:1905146	lysosomal protein catabolic process	15	0.639247	1.37132	0.122414	0.245995	0.162154	1833	tags=33%	list=8%	signal=31%	LAMP2/GBA/PSAP/TMEM199/VPS35
GO:0033574	response to testosterone	40	0.639184	1.67425	0.0065525	0.0301482	0.019873	995	tags=15%	list=4%	signal=14%	DUSP1/THBS1/CFLAR/CBL/GBA/MSN
GO:0010324	membrane invagination	114	0.639113	1.92266	3.41159e-07	1.10037e-05	7.25338e-06	3676	tags=47%	list=16%	signal=40%	THBS1/ITGAM/RAB31/ABCA1/FCGR1A/RAC2/MYH9/RHOG/ITGB2/FCER1G/IGHA1/SNX18/RAC1/CHMP2A/RHOA/XKR8/VAMP7/F2RL1/IGHV3-30/FCHO2/ELMO1/BIN2/CD300A/ARHGAP25/IGHV3-20/IGHV3-33/IGHV3-21/NCKAP1L/ARF1/APPL2/GSN/ANO6/IGHV3-11/FCGR2B/IGHV3-35/IGHV3-66/IGHV4-61/AIF1/IGHV1-8/CD36/IGHV2-70/HGS/MSR1/IGHV5-51/IGHV3-43/IGHV3-72/IGHV3-9/IGHV4-39/IGHV3-64/IGHV3-15/IGHV3-53/IGHV3-16/IGHV4-59/SMURF1
GO:0050774	negative regulation of dendrite morphogenesis	16	0.63905	1.40812	0.104377	0.221414	0.145952	2349	tags=25%	list=10%	signal=22%	PTEN/RAPGEF2/PPP3CA/NLGN3
GO:0006002	fructose 6-phosphate metabolic process	12	0.638967	1.31416	0.159049	0.295411	0.194728	3063	tags=42%	list=14%	signal=36%	HK2/HK3/TALDO1/NFE2L1/FBP1
GO:2000377	regulation of reactive oxygen species metabolic process	182	0.638915	1.99351	3.50158e-10	3.04781e-08	2.00905e-08	2721	tags=35%	list=12%	signal=31%	THBS1/TLR4/FPR2/ITGAM/TYROBP/MAPK14/NQO2/BST1/HIF1A/ALOX5/RAB27A/MMP8/MIR21/STAT3/CYP1B1/RAC2/PDK3/HP/TLR6/PTGS2/SIRPA/CFLAR/HK2/G6PD/ICAM1/GNAI3/CLEC7A/CYBA/ITGB2/GRB2/CD177/PRKCD/PTK2B/SYK/FOXO3/NFE2L2/STK17A/PRCP/JAK2/RAC1/RHOA/KLF2/MIR181B1/ARF4/DNM2/F2RL1/GNAI2/PINK1/TGFBR2/RIPK3/CLU/IL1B/HDAC4/GADD45A/GLA/BRCA1/ROCK2/RNF41/AATF/TGFB1/AIF1/MIR92A2/CD36
GO:0006707	cholesterol catabolic process	11	0.638865	1.28928	0.175701	0.316283	0.208487	299	tags=9%	list=1%	signal=9%	CYP27A1
GO:0016127	sterol catabolic process	11	0.638865	1.28928	0.175701	0.316283	0.208487	299	tags=9%	list=1%	signal=9%	CYP27A1
GO:0090114	COPII-coated vesicle budding	70	0.638801	1.8106	0.000126998	0.00132069	0.000870573	3230	tags=39%	list=14%	signal=33%	F5/SERPINA1/VAPA/RAB1B/TGFA/CSNK1D/AREG/RAB1A/CD59/SEC22B/TRAPPC1/CTSC/SEC24D/CTSZ/CUL3/PPP6C/KLHL12/NSF/SCAP/SAR1A/TRAPPC6B/SEC23A/SEC23B/MIA3/PEF1/STX5/SEC13
GO:0002221	pattern recognition receptor signaling pathway	185	0.638608	1.9942	1e-10	1.07695e-08	7.09902e-09	2554	tags=36%	list=11%	signal=32%	CLEC4E/IRAK3/TLR2/TLR4/ITGAM/LY96/TLR8/HSPA1A/NFKBIA/PELI1/MYD88/UBE2D1/S100A8/HSPA1B/S100A9/MAP2K6/TLR1/LILRA2/LTF/TLR6/PJA2/FCN1/TLR5/ALPK1/USP15/CYBA/ITGB2/TNFAIP3/CHUK/FLOT1/FADD/DDX3X/ARRB2/CNPY3/LYN/CD14/MIR181B1/MAPKAPK2/IRAK4/PIK3C3/FFAR2/NLRP6/IRF1/F2RL1/RPS6KA3/TANK/RELA/CD300LF/PDPK1/TAB3/ITCH/CD300A/TLR9/RTN4/RIPK2/UNC93B1/CTSS/MAPKAPK3/DDX58/HAVCR2/APPL2/TBK1/SLC46A2/TNIP1/UBC/TIRAP
GO:0001961	positive regulation of cytokine-mediated signaling pathway	48	0.638604	1.70773	0.00156052	0.0102965	0.00678726	2332	tags=33%	list=10%	signal=30%	HSPA1A/HIF1A/IL1R1/CXCR4/HSPA1B/FADD/CREBRF/ADAM17/CASP4/CASP1/PARP9/CPNE1/CD300LF/RIPK2/ZBP1/TBK1
GO:1903556	negative regulation of tumor necrosis factor superfamily cytokine production	53	0.638186	1.74255	0.000677535	0.00518682	0.00341904	2177	tags=26%	list=10%	signal=24%	IRAK3/TLR4/ORM1/C5AR2/LTF/SIRPA/TNFAIP3/BPI/CLEC4A/DICER1/ARRB2/RARA/HAVCR2/PTPN6
GO:0070265	necrotic cell death	58	0.638176	1.76262	0.000392289	0.00337009	0.00222149	3103	tags=47%	list=14%	signal=40%	TLR4/PYGL/MIR223/LY96/PELI1/IPMK/SLC6A6/CFLAR/MIR101-1/FADD/MLKL/MAP3K5/CD14/ITPK1/MIR103A2/HEBP2/FAS/PPIF/RIPK3/SPATA2/ZBP1/ARHGEF2/MIR92A2/MIR101-2/TSPO/RBCK1/BIRC2
GO:1904646	cellular response to amyloid-beta	45	0.638085	1.69668	0.00257972	0.0150796	0.00994015	2721	tags=33%	list=12%	signal=29%	TLR4/FPR2/NAMPT/IGF1R/PSEN1/TLR6/ICAM1/FOXO3/CASP4/APP/SNX6/BCL2L11/GSK3B/FCGR2B/CD36
GO:0006739	NADP metabolic process	32	0.637943	1.60108	0.0116564	0.0465238	0.0306675	2460	tags=31%	list=11%	signal=28%	PGD/TKT/PGM2/G6PD/TALDO1/NADK/PGAM1/ME2/PGLS/KCNAB2
GO:0006911	phagocytosis	engulfment	97	0.637908	1.87644	2.69241e-06	5.77958e-05	3.80977e-05	3659	tags=48%	list=16%	signal=41%	THBS1/ITGAM/RAB31/ABCA1/FCGR1A/RAC2/MYH9/RHOG/ITGB2/FCER1G/IGHA1/RAC1/XKR8/VAMP7/F2RL1/IGHV3-30/ELMO1/BIN2/CD300A/ARHGAP25/IGHV3-20/IGHV3-33/IGHV3-21/NCKAP1L/APPL2/GSN/ANO6/IGHV3-11/FCGR2B/IGHV3-35/IGHV3-66/IGHV4-61/AIF1/IGHV1-8/CD36/IGHV2-70/MSR1/IGHV5-51/IGHV3-43/IGHV3-72/IGHV3-9/IGHV4-39/IGHV3-64/IGHV3-15/IGHV3-53/IGHV3-16/IGHV4-59
GO:1901380	negative regulation of potassium ion transmembrane transport	30	0.637896	1.58176	0.0212249	0.0723516	0.0476926	1282	tags=20%	list=6%	signal=19%	KCNE1/PTEN/KCNE3/CAB39/OXSR1/MIR26A2
GO:0051894	positive regulation of focal adhesion assembly	25	0.637849	1.54533	0.0389873	0.113821	0.0750284	1325	tags=28%	list=6%	signal=26%	ROCK1/MAP4K4/PTPRJ/IQGAP1/RAC1/FMN1/PPM1F
GO:0032615	interleukin-12 production	57	0.637751	1.75599	0.000679345	0.00519173	0.00342228	2099	tags=33%	list=9%	signal=30%	IRAK3/TLR2/THBS1/TLR4/MAPK14/LILRA5/TLR8/MIR21/MEFV/CLEC7A/PRKCD/SYK/ARRB2/HLA-B/JAK3/TLR9/RIPK2/LILRB1/HLA-G
GO:0030595	leukocyte chemotaxis	215	0.637677	2.02236	1e-10	1.07695e-08	7.09902e-09	2308	tags=30%	list=10%	signal=27%	S100A12/DUSP1/THBS1/CXCL16/PADI2/FPR2/DYSF/MIR223/MAPK14/BST1/DEFA1B/CXCR1/IL17RA/S100A8/PREX1/ALOX5/CXCR4/MOSPD2/C5AR1/C5AR2/IL6R/S100A9/DAPK2/TNFSF14/MAPK1/RAC2/CSF3R/CKLF/CXCR2/ITGB2/C3AR1/CORO1A/FCER1G/PIK3CG/PTK2B/CCR1/VAV1/SYK/ADAM17/LYN/VAV3/ADAM10/KIT/RAC1/PIK3CD/ADAM8/MAPK3/CXCL1/ITGA1/CCR2/OXSR1/FFAR2/F2RL1/PLA2G7/MCU/PDE4B/PPBP/LYST/IL1B/CAMK1D/NCKAP1L/GPSM3/ANXA1/SRP54/ANO6
GO:0002524	hypersensitivity	10	0.637592	1.27403	0.20412	0.350724	0.23119	3108	tags=50%	list=14%	signal=43%	FCER1G/FUT7/HLA-E/FCGR2B/BTK
GO:0046949	fatty-acyl-CoA biosynthetic process	28	0.6374	1.56676	0.034265	0.103577	0.068276	1491	tags=21%	list=7%	signal=20%	ACSL1/ACSL4/PPT1/ACSL3/HSD17B12/ELOVL5
GO:0099024	plasma membrane invagination	106	0.637226	1.89813	2.18037e-06	5.01959e-05	3.3088e-05	3659	tags=47%	list=16%	signal=40%	THBS1/ITGAM/RAB31/ABCA1/FCGR1A/RAC2/MYH9/RHOG/ITGB2/FCER1G/IGHA1/SNX18/RAC1/RHOA/XKR8/VAMP7/F2RL1/IGHV3-30/ELMO1/BIN2/CD300A/ARHGAP25/IGHV3-20/IGHV3-33/IGHV3-21/NCKAP1L/ARF1/APPL2/GSN/ANO6/IGHV3-11/FCGR2B/IGHV3-35/IGHV3-66/IGHV4-61/AIF1/IGHV1-8/CD36/IGHV2-70/MSR1/IGHV5-51/IGHV3-43/IGHV3-72/IGHV3-9/IGHV4-39/IGHV3-64/IGHV3-15/IGHV3-53/IGHV3-16/IGHV4-59
GO:0002534	cytokine production involved in inflammatory response	65	0.636868	1.79228	0.000215518	0.00204694	0.0013493	649	tags=20%	list=3%	signal=19%	IL1R2/TLR4/MAPK14/MYD88/IL17RA/ALOX5/MIR21/STAT3/MEFV/TLR6/PER1/SIRPA/CLEC7A
GO:0035728	response to hepatocyte growth factor	19	0.636779	1.47758	0.0620032	0.154618	0.101921	2718	tags=37%	list=12%	signal=32%	CRK/HGF/RELA/APPL2/CREB1/GCLM/GAB1
GO:0006921	cellular component disassembly involved in execution phase of apoptosis	35	0.636561	1.62612	0.0126162	0.0494333	0.0325854	1053	tags=20%	list=5%	signal=19%	HMGB2/APAF1/DEDD2/ST20/KPNB1/DICER1/KPNA1
GO:1990126	retrograde transport	endosome to plasma membrane	23	0.636498	1.5164	0.0524092	0.137493	0.0906325	2017	tags=26%	list=9%	signal=24%	SNX27/ANKRD50/RAB11A/VPS35/RAB8A/VPS39
GO:2001238	positive regulation of extrinsic apoptotic signaling pathway	50	0.636418	1.71437	0.000899436	0.00652399	0.00430047	3368	tags=38%	list=15%	signal=32%	THBS1/PTEN/DEDD2/FADD/SKIL/TNFSF10/STK4/LTBR/PYCARD/TNFRSF12A/CTNNA1/NF1/G0S2/PAK2/PPP1CA/RBCK1/BCL10/BID/RIPK1
GO:1903204	negative regulation of oxidative stress-induced neuron death	18	0.636344	1.45541	0.0789474	0.18301	0.120637	1473	tags=22%	list=7%	signal=21%	HIF1A/SLC7A11/ATG7/PINK1
GO:0006735	NADH regeneration	27	0.636337	1.56334	0.0399537	0.115656	0.0762383	2385	tags=33%	list=11%	signal=30%	HK2/HK3/PGK1/GAPDH/PGAM1/ADPGK/PKM/ENO1/ALDOA
GO:0061621	canonical glycolysis	27	0.636337	1.56334	0.0399537	0.115656	0.0762383	2385	tags=33%	list=11%	signal=30%	HK2/HK3/PGK1/GAPDH/PGAM1/ADPGK/PKM/ENO1/ALDOA
GO:0061718	glucose catabolic process to pyruvate	27	0.636337	1.56334	0.0399537	0.115656	0.0762383	2385	tags=33%	list=11%	signal=30%	HK2/HK3/PGK1/GAPDH/PGAM1/ADPGK/PKM/ENO1/ALDOA
GO:0002823	negative regulation of adaptive immune response based on somatic recombination of immune receptors built from immunoglobulin superfamily domains	43	0.636288	1.6823	0.00404348	0.0213391	0.0140663	2579	tags=35%	list=11%	signal=31%	ARG1/CR1/BCL6/IL4R/RC3H1/C4BPA/JAK3/LILRB1/HLA-G/HAVCR2/PTPN6/CEACAM1/NDFIP1/HLA-F/FCGR2B
GO:0050651	dermatan sulfate proteoglycan biosynthetic process	15	0.636186	1.36475	0.125862	0.251566	0.165827	2466	tags=27%	list=11%	signal=24%	CSGALNACT2/VCAN/CSGALNACT1/DSE
GO:0006482	protein demethylation	29	0.636183	1.56981	0.0243243	0.0802059	0.05287	2820	tags=55%	list=12%	signal=48%	UBE2B/KDM6A/KDM6B/KDM5B/KDM3B/KDM4B/JARID2/KDM5A/PHF2/KDM2A/KDM5C/KDM1B/KDM3A/JMJD1C/KDM4A/JMJD6
GO:0008214	protein dealkylation	29	0.636183	1.56981	0.0243243	0.0802059	0.05287	2820	tags=55%	list=12%	signal=48%	UBE2B/KDM6A/KDM6B/KDM5B/KDM3B/KDM4B/JARID2/KDM5A/PHF2/KDM2A/KDM5C/KDM1B/KDM3A/JMJD1C/KDM4A/JMJD6
GO:0043558	regulation of translational initiation in response to stress	14	0.63608	1.34252	0.137746	0.267657	0.176434	1624	tags=36%	list=7%	signal=33%	DNAJC3/EIF2AK2/PPP1R15B/PPP1R15A/NCK2
GO:0002688	regulation of leukocyte chemotaxis	115	0.636042	1.91458	6.47369e-07	1.86126e-05	1.2269e-05	1535	tags=26%	list=7%	signal=24%	DUSP1/THBS1/PADI2/FPR2/DYSF/MIR223/MAPK14/BST1/MOSPD2/C5AR1/C5AR2/IL6R/DAPK2/TNFSF14/MAPK1/RAC2/CXCR2/C3AR1/PTK2B/CCR1/ADAM17/LYN/ADAM10/RAC1/MAPK3/CCR2/OXSR1/F2RL1/PLA2G7/MCU
GO:0032802	low-density lipoprotein particle receptor catabolic process	14	0.635974	1.3423	0.141324	0.271865	0.179208	1175	tags=21%	list=5%	signal=20%	MYLIP/FURIN/CLTC
GO:0048713	regulation of oligodendrocyte differentiation	39	0.635938	1.65901	0.00872298	0.0374049	0.0246565	3456	tags=28%	list=15%	signal=24%	TLR2/CXCR4/TNFRSF1B/DAAM2/PRMT5/NOTCH1/WDR1/NF1/CTNNB1/HDAC2/TNFRSF21
GO:0060263	regulation of respiratory burst	16	0.635915	1.40121	0.106061	0.223371	0.147241	1933	tags=38%	list=9%	signal=34%	GRN/RAC2/CLEC7A/IGHA1/RAC1/CAMK1D
GO:0001921	positive regulation of receptor recycling	13	0.635778	1.33123	0.138739	0.268825	0.177204	1916	tags=46%	list=8%	signal=42%	PSEN1/ECE1/VAMP3/EPS15/ARAP1/NSF
GO:1901222	regulation of NIK/NF-kappaB signaling	112	0.63571	1.90676	4.57949e-07	1.42638e-05	9.40237e-06	3205	tags=38%	list=14%	signal=33%	IL18R1/TLR2/TLR4/MIR223/NFKBIA/RASSF2/NLRP12/MMP8/TNFSF14/MIR21/TLR6/EIF2AK2/ACTN4/LITAF/DDX3X/MIR29B2/RC3H1/APP/CD14/AGO1/RHOA/BCL3/CPNE1/RELA/PPM1B/TLR9/IL18/IL1B/MIR29B1/NLRP3/HAVCR2/AGO3/ILK/TNFRSF10B/NFAT5/TIRAP/FBXW11/ADIPOR1/RBCK1/TERF2IP/PPM1A/BIRC2/TRAF6
GO:0050819	negative regulation of coagulation	52	0.635681	1.72784	0.000554858	0.004418	0.00291225	2504	tags=19%	list=11%	signal=17%	PLAUR/THBS1/ABAT/PRKCD/THBD/USF1/ALOX12/PROS1/CEACAM1/ANXA5
GO:0021554	optic nerve development	13	0.635578	1.33081	0.140541	0.270767	0.178484	4097	tags=31%	list=18%	signal=25%	TCIRG1/EPHB1/NKX2-2/LPAR1
GO:0055119	relaxation of cardiac muscle	16	0.635444	1.40017	0.106061	0.223371	0.147241	1644	tags=25%	list=7%	signal=23%	KCNJ2/RGS2/SLC8A1/PDE4B
GO:0034315	regulation of Arp2/3 complex-mediated actin nucleation	20	0.635404	1.48634	0.0507937	0.134364	0.08857	4055	tags=55%	list=18%	signal=45%	WAS/GMFB/GMFG/ARFIP1/ARF1/FCHSD2/CYFIP1/WASF2/PICK1/CORO1B/WASF3
GO:0036473	cell death in response to oxidative stress	87	0.635357	1.84586	1.49199e-05	0.0002301	0.000151677	1473	tags=24%	list=7%	signal=23%	VNN1/TLR4/HIF1A/LRRK2/TXN/SOD2/MIR21/CYP1B1/TLR6/MCL1/SLC7A11/PRKCD/FOXO3/PSAP/ATG7/NFE2L2/HGF/MIR29B2/MAP3K5/JAK2/PINK1
GO:0006027	glycosaminoglycan catabolic process	59	0.635334	1.76049	0.000614045	0.00478142	0.00315181	3245	tags=27%	list=14%	signal=23%	PGLYRP1/GNS/VCAN/IDS/HPSE/SLC9A1/GLB1/HEXB/CHP1/HGSNAT/LYVE1/GALNS/CD44/TGFB1/ARSB/FUCA1
GO:0001778	plasma membrane repair	12	0.635128	1.30627	0.166362	0.305245	0.201211	548	tags=17%	list=2%	signal=16%	DYSF/MYH9
GO:0007263	nitric oxide mediated signal transduction	27	0.634949	1.55993	0.0408775	0.11766	0.077559	135	tags=7%	list=1%	signal=7%	THBS1/FPR1
GO:0097091	synaptic vesicle clustering	16	0.634916	1.39901	0.106061	0.223371	0.147241	2907	tags=25%	list=13%	signal=22%	PTEN/NLGN3/CDH2/CTNNB1
GO:0002224	toll-like receptor signaling pathway	143	0.634809	1.9515	1.87759e-08	9.32049e-07	6.14387e-07	2947	tags=41%	list=13%	signal=36%	IRAK3/TLR2/TLR4/ITGAM/LY96/TLR8/NFKBIA/PELI1/MYD88/UBE2D1/S100A8/S100A9/TLR1/LILRA2/LTF/TLR6/PJA2/TLR5/CYBA/ITGB2/TNFAIP3/CHUK/FLOT1/FADD/DDX3X/ARRB2/CNPY3/LYN/CD14/MIR181B1/MAPKAPK2/IRAK4/PIK3C3/NLRP6/IRF1/F2RL1/RPS6KA3/TANK/CD300LF/PDPK1/TAB3/CD300A/TLR9/RTN4/RIPK2/UNC93B1/CTSS/MAPKAPK3/HAVCR2/APPL2/TBK1/TNIP1/UBC/TIRAP/PIK3AP1/CD36/WDFY1/UBE2D3/BCL10
GO:1903727	positive regulation of phospholipid metabolic process	49	0.63476	1.70278	0.00161703	0.0105679	0.00696614	1216	tags=20%	list=5%	signal=19%	FPR2/FLT3/PRKCD/ACSL3/PTK2B/LYN/VAV3/FGR/KIT/AGAP2
GO:0006026	aminoglycan catabolic process	65	0.634636	1.786	0.000268298	0.00246787	0.00162677	3245	tags=26%	list=14%	signal=22%	PGLYRP1/CTBS/GNS/VCAN/IDS/HPSE/SLC9A1/GLB1/HEXB/CHP1/HGSNAT/LYVE1/GALNS/CD44/TGFB1/ARSB/FUCA1
GO:0071731	response to nitric oxide	18	0.634541	1.45129	0.0822368	0.187767	0.123772	1389	tags=28%	list=6%	signal=26%	TXN/CFLAR/CRK/EGLN1/DNM2
GO:0043403	skeletal muscle tissue regeneration	35	0.634522	1.62091	0.0126162	0.0494333	0.0325854	2527	tags=29%	list=11%	signal=25%	DYSF/IFRD1/CFLAR/PPP3CA/TGFBR2/KLF5/BIN3/PKM/ANXA1/AKIRIN1
GO:0021544	subpallium development	24	0.634325	1.5293	0.0489643	0.131924	0.0869617	666	tags=12%	list=3%	signal=12%	LRRK2/ZSWIM6/SLC7A11
GO:0071609	chemokine (C-C motif) ligand 5 production	11	0.634251	1.27997	0.181308	0.323332	0.213134	2108	tags=27%	list=9%	signal=25%	SIRPA/DDX3X/MUL1
GO:0046339	diacylglycerol metabolic process	24	0.63423	1.52907	0.0489643	0.131924	0.0869617	1840	tags=29%	list=8%	signal=27%	DGAT2/PGS1/AVIL/DGKD/PNPLA2/DGKG/DGAT1
GO:1902001	fatty acid transmembrane transport	23	0.634139	1.51078	0.0533535	0.139366	0.0918668	1723	tags=22%	list=8%	signal=20%	IRS2/THBS1/CPT1A/SLC25A20/MID1IP1
GO:0006206	pyrimidine nucleobase metabolic process	16	0.634082	1.39717	0.106061	0.223371	0.147241	1768	tags=25%	list=8%	signal=23%	CDA/MAPK1/DPYD/TYMP
GO:0008645	hexose transmembrane transport	105	0.634074	1.88389	4.38227e-06	8.43786e-05	5.56206e-05	2348	tags=23%	list=10%	signal=21%	IRS2/MIR223/SLC2A3/MAPK14/SORT1/STXBP3/SLC2A14/HK2/OSBPL8/RNASEL/NFE2L2/ZDHHC7/MIR103A2/GRB10/MEF2A/PRKCB/OCLN/PPBP/RAP1A/IL1B/APPL2/CLTCL1/SLC2A9/C2CD5
GO:0038094	Fc-gamma receptor signaling pathway	117	0.633955	1.91176	8.20677e-07	2.25739e-05	1.48803e-05	2149	tags=38%	list=10%	signal=34%	CLEC4E/CLEC4D/FCGR1A/MAPK1/WAS/PLCG2/CRK/HCK/FCGR2A/ARPC5/GRB2/ACTG1/FCER1G/PRKCD/VAV1/SYK/PTPRJ/ARPC3/LYN/PAK1/VAV3/FGR/IGKV2-28/RAC1/ARPC1B/MAPK3/PIK3CB/ARPC4/ELMO2/IGHV3-30/ABI1/IGKV2D-28/WIPF1/ELMO1/ACTR2/RAP1A/ARPC2/ACTR3/WIPF2/PIK3CA/FCGR3A/IGHV3-33/NCKAP1L/APPL2
GO:0050655	dermatan sulfate proteoglycan metabolic process	16	0.633932	1.39684	0.106061	0.223371	0.147241	2466	tags=25%	list=11%	signal=22%	CSGALNACT2/VCAN/CSGALNACT1/DSE
GO:0032780	negative regulation of ATPase activity	16	0.633838	1.39663	0.107744	0.225645	0.14874	2110	tags=25%	list=9%	signal=23%	PXK/LTF/PPIF/IFIT1
GO:1903305	regulation of regulated secretory pathway	157	0.633803	1.95846	5.79761e-09	3.51011e-07	2.31379e-07	2579	tags=26%	list=11%	signal=23%	ITGAM/LRRK2/GAB2/P2RX1/RAB3D/RAB27A/RAC2/STXBP3/IL4R/ITGB2/CD177/FCER1G/PTAFR/SYK/PRAM1/AP1G1/FBXL20/LYN/FGR/CCR2/VPS18/UNC13D/VAMP7/F2RL1/GNAI2/PRKCB/PDPK1/ABR/LAMP1/CD300A/RAP1A/NOTCH1/FES/STXBP2/RAB5A/ARF1/FMR1/CEACAM1/GSK3B/HLA-F/FCGR2B
GO:0001787	natural killer cell proliferation	11	0.633784	1.27903	0.181308	0.323332	0.213134	1888	tags=36%	list=8%	signal=33%	STAT5B/HLA-E/ELF4/IL18
GO:0034377	plasma lipoprotein particle assembly	30	0.633427	1.57068	0.0226017	0.0755848	0.0498239	2202	tags=27%	list=10%	signal=24%	ABCA1/SOAT1/ACSL3/LPCAT3/PRKACA/DGAT1/ARF1/P4HB
GO:0060236	regulation of mitotic spindle organization	34	0.633148	1.61136	0.013467	0.0517649	0.0341223	2532	tags=35%	list=11%	signal=31%	HSPA1A/HSPA1B/CHMP1B/CHMP2A/VPS4B/CLTC/GPSM2/CEP97/TACC3/CHMP2B/CHMP1A/CHMP4B
GO:0010657	muscle cell apoptotic process	86	0.633066	1.83692	2.08162e-05	0.000300605	0.000198152	2275	tags=27%	list=10%	signal=24%	MFN2/PTEN/SOD2/MIR21/CFLAR/APAF1/CXCR2/HMGCR/E2F3/MAP2K4/PTK2B/ARRB2/NFE2L2/MAP3K5/JAK2/STK4/PDPK1/GNB1/ALOX12/MIR30E/RGL2/PPP1R10/ILK
GO:0055022	negative regulation of cardiac muscle tissue growth	32	0.632834	1.58826	0.013467	0.0517649	0.0341223	1529	tags=22%	list=7%	signal=20%	RGS2/PTEN/G6PD/PAK1/CTDP1/JARID2/TGFBR2
GO:0061117	negative regulation of heart growth	32	0.632834	1.58826	0.013467	0.0517649	0.0341223	1529	tags=22%	list=7%	signal=20%	RGS2/PTEN/G6PD/PAK1/CTDP1/JARID2/TGFBR2
GO:0014068	positive regulation of phosphatidylinositol 3-kinase signaling	86	0.63275	1.83601	2.18657e-05	0.000312917	0.000206268	2177	tags=29%	list=10%	signal=26%	IRS2/IGF1R/MIR21/HCLS1/NCF1/FLT3/SELP/CBL/PIK3CG/PIK3R5/LYN/HGF/FGR/JAK2/KIT/PIK3CD/SEMA4D/PIK3CB/F2RL1/ANGPT1/IL18/PIK3CA/BECN1/RGL2/PTPN6
GO:0060600	dichotomous subdivision of an epithelial terminal unit	10	0.632691	1.26424	0.219101	0.369668	0.243677	2735	tags=30%	list=12%	signal=26%	AREG/SEMA3C/CTSH
GO:0048194	Golgi vesicle budding	77	0.632434	1.81732	0.00012985	0.00134595	0.000887219	3230	tags=38%	list=14%	signal=32%	F5/SERPINA1/VAPA/RAB1B/TGFA/CSNK1D/ARFGAP3/AREG/RAB1A/CD59/SEC22B/TRAPPC1/CTSC/SEC24D/CTSZ/CUL3/PPP6C/KLHL12/NSF/SCAP/SAR1A/TRAPPC6B/SEC23A/SEC23B/MIA3/PEF1/GOLPH3/STX5/SEC13
GO:0090185	negative regulation of kidney development	17	0.63243	1.42318	0.09375	0.205518	0.135473	3	tags=6%	list=0%	signal=6%	MMP9
GO:0014909	smooth muscle cell migration	89	0.632383	1.84156	1.72762e-05	0.00025829	0.000170259	1940	tags=21%	list=9%	signal=20%	MIR223/MDM2/DOCK4/ITGB3/DOCK5/MIR21/SORL1/S100A11/CRK/TRIB1/ARPC5/NFE2L2/IQGAP1/PAK1/MIR26A2/SSH1/MIR15A/ATP7A/HDAC4
GO:0060759	regulation of response to cytokine stimulus	183	0.632367	1.97032	4.09245e-10	3.4215e-08	2.25538e-08	2332	tags=30%	list=10%	signal=27%	IRAK3/ARG1/IL1R2/TLR2/PADI2/TLR4/IFNGR1/HSPA1A/HIF1A/IL1R1/CXCR4/CARD16/HSPA1B/MIR21/TNFRSF1A/IFNGR2/TNFAIP3/CHUK/SOCS3/FADD/CREBRF/RNASEL/SYK/ADAM17/MIR27A/RFFL/CASP4/MIR29B2/JAK2/CASP1/MIR26A2/ELF1/PARP9/F2RL1/CPNE1/PIAS1/CARD8/CD300LF/IL1RN/ADAR/ANGPT1/TAX1BP1/SPPL2A/RIPK2/MIR29B1/YTHDF3/DDX58/PYCARD/MUL1/SPATA2/ZBP1/PTPN6/HIPK1/TBK1
GO:0036010	protein localization to endosome	22	0.632335	1.50094	0.050679	0.134117	0.088407	3356	tags=55%	list=15%	signal=46%	ANKRD13A/SORL1/TMEM30A/MSN/RAB35/VPS35/ROCK2/DTX3L/TOLLIP/ABHD17C/ABHD17B/EGF
GO:0002923	regulation of humoral immune response mediated by circulating immunoglobulin	12	0.632161	1.30017	0.166362	0.305245	0.201211	2579	tags=33%	list=11%	signal=30%	CR1/C4BPA/PTPN6/FCGR2B
GO:0070935	3'-UTR-mediated mRNA stabilization	20	0.63213	1.47868	0.0555556	0.143089	0.0943211	1215	tags=20%	list=5%	signal=19%	MAPK14/MYD88/ZFP36/MAPKAPK2
GO:0002690	positive regulation of leukocyte chemotaxis	92	0.632022	1.84745	1.34168e-05	0.00020946	0.000138072	2678	tags=34%	list=12%	signal=30%	THBS1/FPR2/DYSF/MAPK14/MOSPD2/C5AR1/IL6R/DAPK2/TNFSF14/MAPK1/RAC2/CXCR2/C3AR1/PTK2B/CCR1/ADAM17/ADAM10/RAC1/MAPK3/CCR2/OXSR1/F2RL1/PLA2G7/MCU/CAMK1D/NCKAP1L/GPSM3/ANO6/AKIRIN1/TIRAP/AIF1
GO:0097106	postsynaptic density organization	32	0.631948	1.58604	0.0143723	0.054553	0.0359602	1713	tags=19%	list=8%	signal=17%	PTEN/IL1RAP/LILRB2/LRRC4/CRIPT/LRFN1
GO:0007212	dopamine receptor signaling pathway	38	0.631887	1.64235	0.00655851	0.030154	0.0198769	3172	tags=29%	list=14%	signal=25%	LRRK2/GNAI3/NCSTN/ARRB2/GNG2/GNB1/PRMT5/VPS35/GSK3B/SLC9A3R1/GNA15
GO:0098751	bone cell development	33	0.631812	1.59668	0.010464	0.0429231	0.028294	4275	tags=45%	list=19%	signal=37%	TYROBP/LTF/ATP6AP1/KIT/NOTCH2/ABI1/LILRB1/FLI1/PTPN6/PAFAH1B1/LRRK1/WASF2/SRF/ZNF385A/PTPN11
GO:0032715	negative regulation of interleukin-6 production	61	0.631713	1.75357	0.00038518	0.00333438	0.00219795	2177	tags=30%	list=10%	signal=27%	IRAK3/TLR4/NLRP12/ORM1/C5AR2/SIRPA/MIR101-1/TNFAIP3/BPI/GBA/ARRB2/HGF/KLF2/MIR26A2/TLR9/NCKAP1L/HAVCR2/PTPN6
GO:1900409	positive regulation of cellular response to oxidative stress	19	0.63168	1.46575	0.0651828	0.159492	0.105133	878	tags=21%	list=4%	signal=20%	TLR4/TLR6/MCL1/FOXO3
GO:0071548	response to dexamethasone	40	0.631524	1.65418	0.0087541	0.0374822	0.0247075	885	tags=18%	list=4%	signal=17%	ARG1/CFLAR/ICAM1/PTAFR/GBA/FOXO3/DDIT4
GO:0050830	defense response to Gram-positive bacterium	82	0.631515	1.81821	3.50748e-05	0.000461418	0.000304157	2721	tags=29%	list=12%	signal=26%	TLR2/PGLYRP1/DEFA1B/MYD88/TNFSF8/HMGB2/C5AR1/RNASE6/HLA-E/ADAM17/FGR/DEFA4/HLA-A/CAMP/MPEG1/RIPK2/NLRP3/HAVCR2/FCN2/MR1/TBK1/TIRAP/ANG/CD36
GO:0048853	forebrain morphogenesis	11	0.631189	1.27379	0.192523	0.337274	0.222324	2402	tags=18%	list=11%	signal=16%	PTEN/NF1
GO:1904994	regulation of leukocyte adhesion to vascular endothelial cell	34	0.630938	1.60573	0.014146	0.0537815	0.0354516	2689	tags=38%	list=12%	signal=34%	ALOX5/MIR21/ICAM1/SELP/ITGB2/FUT7/PTAFR/RHOA/CCR2/RELA/ELANE/NFAT5/MIR92A2
GO:0070266	necroptotic process	43	0.630787	1.66776	0.00543523	0.0266272	0.0175521	3448	tags=53%	list=15%	signal=45%	TLR4/PYGL/LY96/PELI1/IPMK/CFLAR/MIR101-1/FADD/MLKL/CD14/ITPK1/MIR103A2/FAS/PPIF/RIPK3/SPATA2/ZBP1/ARHGEF2/MIR101-2/RBCK1/BIRC2/RIPK1/CASP8
GO:0032720	negative regulation of tumor necrosis factor production	51	0.630759	1.70254	0.000776428	0.00580403	0.00382589	2177	tags=25%	list=10%	signal=23%	IRAK3/TLR4/ORM1/C5AR2/SIRPA/TNFAIP3/BPI/CLEC4A/DICER1/ARRB2/RARA/HAVCR2/PTPN6
GO:0072593	reactive oxygen species metabolic process	259	0.630721	2.0238	1e-10	1.07695e-08	7.09902e-09	2721	tags=32%	list=12%	signal=29%	TLR2/THBS1/TLR4/FPR2/ITGAM/TYROBP/MAPK14/NQO2/BST1/HIF1A/LRRK2/PREX1/ALOX5/CYB5R4/RAB27A/MMP8/NCF2/SOD2/MIR21/STAT3/CYP1B1/NCF1B/RAC2/PDK3/HP/TLR6/PTGS2/NCF1C/PDK4/SIRPA/CFLAR/HK2/NCF4/G6PD/ICAM1/NCF1/GNAI3/CLEC7A/IFI6/CYBA/ITGB2/GRB2/CD177/PRKCD/PTK2B/VAV1/SYK/FOXO3/DDIT4/NFE2L2/STK17A/PRCP/JAK2/RAC1/RHOA/KLF2/MIR181B1/ARF4/DNM2/F2RL1/GNAI2/PINK1/TGFBR2/ALOX12/POR/ATP7A/RIPK3/CLU/IL1B/HDAC4/CYBB…
GO:0051453	regulation of intracellular pH	84	0.630714	1.82105	4.02321e-05	0.000515393	0.000339736	1981	tags=27%	list=9%	signal=25%	SLC11A1/LRRK2/GRN/SLC9A8/ATP6V1A/ATP6V0B/RAB7A/ATP6V1B2/ATP6V0E1/ATP6V1C1/PPT1/ATP6V0D1/TCIRG1/DMXL2/TMEM165/SLC9A1/ATP6V1E1/ATP6V0A1/ATP6V1D/CHP1/TMEM199/CLN6/RAB20
GO:0032655	regulation of interleukin-12 production	55	0.630656	1.73056	0.00158258	0.0104204	0.00686894	2099	tags=33%	list=9%	signal=30%	IRAK3/TLR2/THBS1/TLR4/MAPK14/LILRA5/TLR8/MIR21/MEFV/CLEC7A/SYK/ARRB2/HLA-B/JAK3/TLR9/RIPK2/LILRB1/HLA-G
GO:1905809	negative regulation of synapse organization	25	0.630641	1.52787	0.04833	0.130788	0.0862123	331	tags=12%	list=1%	signal=12%	TLR2/PTEN/LILRB2
GO:1904862	inhibitory synapse assembly	16	0.630615	1.38953	0.111111	0.230719	0.152085	1319	tags=12%	list=6%	signal=12%	SEMA4A/SEMA4D
GO:0038166	angiotensin-activated signaling pathway	13	0.630614	1.32042	0.147748	0.279985	0.18456	2501	tags=23%	list=11%	signal=21%	ROCK1/AGTRAP/ROCK2
GO:0097048	dendritic cell apoptotic process	11	0.630501	1.2724	0.192523	0.337274	0.222324	1931	tags=27%	list=9%	signal=25%	RAPGEF2/LYN/LILRB1
GO:2000668	regulation of dendritic cell apoptotic process	11	0.630501	1.2724	0.192523	0.337274	0.222324	1931	tags=27%	list=9%	signal=25%	RAPGEF2/LYN/LILRB1
GO:0030502	negative regulation of bone mineralization	18	0.63042	1.44187	0.0838816	0.190487	0.125565	857	tags=22%	list=4%	signal=21%	HIF1A/SRGN/PTK2B/CCR1
GO:0061620	glycolytic process through glucose-6-phosphate	28	0.630409	1.54958	0.0356635	0.106739	0.0703598	2385	tags=32%	list=11%	signal=29%	HK2/HK3/PGK1/GAPDH/PGAM1/ADPGK/PKM/ENO1/ALDOA
GO:1902931	negative regulation of alcohol biosynthetic process	17	0.630403	1.41862	0.0953947	0.208223	0.137256	2400	tags=24%	list=11%	signal=21%	ERLIN1/MIR548P/PLEK/SCAP
GO:0034219	carbohydrate transmembrane transport	109	0.630326	1.88636	2.49754e-06	5.5102e-05	3.63221e-05	4336	tags=38%	list=19%	signal=31%	IRS2/MIR223/SLC2A3/MAPK14/SORT1/STXBP3/SLC2A14/HK2/OSBPL8/RNASEL/NFE2L2/ZDHHC7/MIR103A2/GRB10/MEF2A/PRKCB/OCLN/PPBP/RAP1A/IL1B/APPL2/CLTCL1/SLC2A9/C2CD5/TMEM144/BRAF/PIK3R1/SESN2/SLC23A2/RAB4B/INSR/SLC17A5/RTN2/GSK3A/AKT2/AKT1/MIR107/ARPP19/MIR103A1/PTPN11/TNF
GO:0030201	heparan sulfate proteoglycan metabolic process	31	0.630284	1.5766	0.0173936	0.0631536	0.0416295	3359	tags=32%	list=15%	signal=27%	EXTL3/NDST1/HPSE/SULF2/EXT1/CSGALNACT1/DSE/XYLT1/CTNNB1/HS3ST3B1
GO:1902884	positive regulation of response to oxidative stress	20	0.630202	1.47417	0.0555556	0.143089	0.0943211	878	tags=20%	list=4%	signal=19%	TLR4/TLR6/MCL1/FOXO3
GO:0010543	regulation of platelet activation	35	0.63013	1.60969	0.0144026	0.05457	0.0359714	1764	tags=31%	list=8%	signal=29%	TLR4/ABAT/SELP/FCER1G/PRKCD/SYK/LYN/THBD/PLEK/PLA2G4A/ALOX12
GO:0051125	regulation of actin nucleation	28	0.630105	1.54883	0.0356635	0.106739	0.0703598	4055	tags=54%	list=18%	signal=44%	WAS/CORO1A/GMFB/GMFG/ARFIP1/FMN1/ARF1/GSN/FCHSD2/TRIM27/CYFIP1/WASF2/PICK1/CORO1B/WASF3
GO:0090193	positive regulation of glomerulus development	11	0.630096	1.27158	0.192523	0.337274	0.222324	493	tags=18%	list=2%	signal=18%	IL6R/CFLAR
GO:0051004	regulation of lipoprotein lipase activity	23	0.630053	1.50105	0.040625	0.117173	0.0772377	1125	tags=13%	list=5%	signal=12%	ABHD5/SORT1/FURIN
GO:0070269	pyroptosis	11	0.630008	1.2714	0.192523	0.337274	0.222324	2146	tags=36%	list=9%	signal=33%	NLRC4/AIM2/NAIP/ZBP1
GO:0010039	response to iron ion	33	0.629937	1.59194	0.0109165	0.0442775	0.0291868	1845	tags=24%	list=8%	signal=22%	MDM2/HIF1A/SLC40A1/G6PD/ABAT/CYBRD1/NFYA/ATP7A
GO:0010665	regulation of cardiac muscle cell apoptotic process	46	0.629905	1.67414	0.0022117	0.013591	0.00895891	2275	tags=28%	list=10%	signal=25%	PTEN/MIR21/CFLAR/CXCR2/HMGCR/NFE2L2/MAP3K5/JAK2/PDPK1/MIR30E/RGL2/PPP1R10/ILK
GO:0006825	copper ion transport	18	0.6299	1.44068	0.0838816	0.190487	0.125565	2891	tags=33%	list=13%	signal=29%	STEAP4/SLC31A2/ATP7A/MMGT1/SLC31A1/CUTC
GO:0002673	regulation of acute inflammatory response	46	0.629869	1.67405	0.0022117	0.013591	0.00895891	3509	tags=33%	list=16%	signal=28%	PTGS2/FCER1G/FUT7/PIK3CG/HLA-E/ADAM8/FFAR2/IL1B/NLRP3/IL6ST/FCGR2B/MIR92A2/BTK/CNR1/OSM
GO:1900407	regulation of cellular response to oxidative stress	81	0.629867	1.81239	3.32943e-05	0.000440854	0.000290602	1016	tags=21%	list=4%	signal=20%	VNN1/TLR4/HIF1A/LRRK2/ALOX5/TXN/SOD2/MIR21/TLR6/MCL1/SLC7A11/FOXO3/PSAP/ATG7/NFE2L2/HGF/MIR29B2
GO:0043030	regulation of macrophage activation	55	0.629681	1.72788	0.00163165	0.0106443	0.00701648	1733	tags=25%	list=8%	signal=24%	THBS1/TLR4/CST7/LRRK2/GRN/MMP8/TLR6/PJA2/IL4R/BPI/MIR142/VSIG4/CTSC/PLA2G4A
GO:0002532	production of molecular mediator involved in inflammatory response	88	0.629679	1.83298	2.56179e-05	0.000361724	0.000238441	1365	tags=25%	list=6%	signal=24%	IL1R2/TLR4/MAPK14/GRN/MYD88/IL17RA/P2RX1/ALOX5/MIR21/STAT3/MEFV/TLR6/PER1/SIRPA/CLEC7A/IL4R/FCER1G/SYK/LYN/MIR26A2/SNAP23/VAMP7
GO:0003093	regulation of glomerular filtration	11	0.62961	1.2706	0.192523	0.337274	0.222324	1460	tags=18%	list=6%	signal=17%	CYBA/F2RL1
GO:0038083	peptidyl-tyrosine autophosphorylation	41	0.629444	1.65434	0.00668684	0.0306111	0.0201782	1967	tags=32%	list=9%	signal=29%	BMX/SLA/IGF1R/HCK/PTK2B/SYK/IQGAP1/LYN/FGR/MAPK3/DYRK1A/AATK/FES
GO:0046348	amino sugar catabolic process	13	0.629404	1.31788	0.14955	0.282893	0.186477	2606	tags=31%	list=12%	signal=27%	CTBS/NPL/NAGK/MGAT1
GO:0031646	positive regulation of nervous system process	64	0.6294	1.76322	0.000462112	0.00381828	0.00251693	1312	tags=17%	list=6%	signal=16%	CST7/PTEN/ITGAX/TNFRSF1B/ABAT/PTAFR/PTK2B/GBA/DICER1/HGF/SSH1
GO:0007620	copulation	20	0.629069	1.47152	0.0571429	0.145818	0.0961198	1522	tags=15%	list=7%	signal=14%	P2RX1/ABAT/PI3
GO:0006641	triglyceride metabolic process	107	0.628964	1.87616	3.13177e-06	6.48132e-05	4.27234e-05	1939	tags=17%	list=9%	signal=15%	ACSL1/DGAT2/ABHD5/SLC22A4/ACSL4/CNEP1R1/GK/CPT1A/SORL1/SEL1L/PNPLA1/MIR548P/PIK3CG/MIR29B2/APOBR/PNPLA2/DGAT1/MIR29B1
GO:0045475	locomotor rhythm	14	0.628647	1.32683	0.159213	0.295628	0.194872	744	tags=14%	list=3%	signal=14%	PTEN/NCOA2
GO:0060142	regulation of syncytium formation by plasma membrane fusion	28	0.628637	1.54522	0.0365959	0.108828	0.0717369	1188	tags=29%	list=5%	signal=27%	TYROBP/MAPK14/TNFSF14/ADAM9/CFLAR/IL4R/FLOT1/EHD1
GO:1902882	regulation of response to oxidative stress	88	0.628564	1.82973	2.73605e-05	0.000379583	0.000250213	1016	tags=20%	list=4%	signal=20%	VNN1/TLR4/HIF1A/LRRK2/ALOX5/TXN/SOD2/MIR21/TLR6/MCTP1/MCL1/SLC7A11/FOXO3/PSAP/ATG7/NFE2L2/HGF/MIR29B2
GO:0007130	synaptonemal complex assembly	18	0.628417	1.43728	0.0838816	0.190487	0.125565	2878	tags=22%	list=13%	signal=19%	HORMAD1/AGO4/SYCP2/RAD21
GO:0048207	vesicle targeting	rough ER to cis-Golgi	64	0.628306	1.76016	0.000485962	0.00397401	0.00261958	3230	tags=36%	list=14%	signal=31%	F5/SERPINA1/RAB1B/TGFA/CSNK1D/AREG/RAB1A/CD59/SEC22B/TRAPPC1/CTSC/SEC24D/CTSZ/CUL3/PPP6C/KLHL12/NSF/SAR1A/TRAPPC6B/SEC23A/PEF1/STX5/SEC13
GO:0048208	COPII vesicle coating	64	0.628306	1.76016	0.000485962	0.00397401	0.00261958	3230	tags=36%	list=14%	signal=31%	F5/SERPINA1/RAB1B/TGFA/CSNK1D/AREG/RAB1A/CD59/SEC22B/TRAPPC1/CTSC/SEC24D/CTSZ/CUL3/PPP6C/KLHL12/NSF/SAR1A/TRAPPC6B/SEC23A/PEF1/STX5/SEC13
GO:0010662	regulation of striated muscle cell apoptotic process	48	0.628182	1.67986	0.00223466	0.0137056	0.00903445	2275	tags=27%	list=10%	signal=24%	PTEN/MIR21/CFLAR/CXCR2/HMGCR/NFE2L2/MAP3K5/JAK2/PDPK1/MIR30E/RGL2/PPP1R10/ILK
GO:0015749	monosaccharide transmembrane transport	107	0.627929	1.87308	3.87841e-06	7.72521e-05	5.0923e-05	2348	tags=22%	list=10%	signal=20%	IRS2/MIR223/SLC2A3/MAPK14/SORT1/STXBP3/SLC2A14/HK2/OSBPL8/RNASEL/NFE2L2/ZDHHC7/MIR103A2/GRB10/MEF2A/PRKCB/OCLN/PPBP/RAP1A/IL1B/APPL2/CLTCL1/SLC2A9/C2CD5
GO:0060306	regulation of membrane repolarization	35	0.627799	1.60374	0.0148491	0.0557303	0.0367362	574	tags=11%	list=3%	signal=11%	KCNJ2/KCNE1/KCNE3/ZMPSTE24
GO:0045342	MHC class II biosynthetic process	16	0.627772	1.38327	0.114478	0.235861	0.155474	1932	tags=31%	list=9%	signal=29%	TLR4/SLC11A1/SPI1/JAK2/TAF7
GO:0046686	response to cadmium ion	62	0.627769	1.74825	0.000852701	0.00625143	0.00412081	2279	tags=24%	list=10%	signal=22%	MMP9/ARG1/FOS/MAPK1/MTF1/NCF1/CHUK/KIT/MAPK3/SPARC/SLC30A1/ATP7A/CYBB/MT2A/GSN
GO:0014812	muscle cell migration	102	0.627747	1.85722	6.6406e-06	0.000119353	7.86748e-05	2678	tags=25%	list=12%	signal=22%	MIR223/MDM2/DOCK4/ITGB3/DOCK5/MIR21/ROCK1/SORL1/S100A11/CRK/TRIB1/ARPC5/NFE2L2/IQGAP1/PAK1/MIR26A2/SSH1/MIR15A/BIN3/ATP7A/HDAC4/ANXA1/ILK/AKIRIN1/AIF1
GO:0006901	vesicle coating	68	0.627715	1.78006	0.000172683	0.00170908	0.00112659	3230	tags=35%	list=14%	signal=30%	F5/SERPINA1/RAB1B/TGFA/CSNK1D/ARFGAP3/AREG/RAB1A/CD59/SEC22B/TRAPPC1/CTSC/SEC24D/CTSZ/CUL3/PPP6C/KLHL12/NSF/SAR1A/TRAPPC6B/SEC23A/PEF1/STX5/SEC13
GO:0060143	positive regulation of syncytium formation by plasma membrane fusion	26	0.62758	1.53012	0.043716	0.122572	0.0807971	1930	tags=31%	list=9%	signal=28%	TYROBP/MAPK14/TNFSF14/ADAM9/IL4R/FLOT1/EHD1/CD53
GO:0030004	cellular monovalent inorganic cation homeostasis	111	0.627305	1.88138	1.44111e-06	3.65157e-05	2.40703e-05	1981	tags=25%	list=9%	signal=23%	SLC11A1/KCNJ2/LRRK2/GRN/SLC9A8/ATP6V1A/MAPK1/SLC8A1/ATP6V0B/RAB7A/ATP6V1B2/ATP6V0E1/ATP6V1C1/PPT1/ATP6V0D1/ATP6AP1/TCIRG1/DMXL2/TMEM165/MAPK3/SLC9A1/ATP6V1E1/ATP6V0A1/ATP6V1D/CHP1/TMEM199/CLN6/RAB20
GO:0070527	platelet aggregation	61	0.627267	1.74122	0.000464035	0.00382919	0.00252412	2341	tags=38%	list=10%	signal=34%	ITGB3/STXBP3/MYL9/MYH9/VCL/ABAT/SLC7A11/ACTG1/PRKCD/PIK3CG/FERMT3/SYK/LYN/TLN1/CLIC1/PLEK/PIK3CB/ITGA2B/ALOX12/MYL12A/PTPN6/ILK/CEACAM1
GO:0043154	negative regulation of cysteine-type endopeptidase activity involved in apoptotic process	81	0.627098	1.80443	4.18685e-05	0.000532981	0.00035133	2856	tags=33%	list=13%	signal=29%	MMP9/PLAUR/THBS1/MDM2/CARD16/TNFSF14/FNIP1/PTGS2/CFLAR/RPS6KA1/IFI6/RAF1/DDX3X/ARRB2/RFFL/HERPUD1/HGF/NAIP/RPS6KA3/LAMTOR5/POR/PRDX3/CD44/RNF34/PAK2/DNAJB6/IGBP1
GO:0016050	vesicle organization	319	0.627037	2.03113	1e-10	1.07695e-08	7.09902e-09	3361	tags=37%	list=15%	signal=32%	F5/DYSF/STX3/SORT1/STX11/AGFG1/RAB27A/ABCA1/KIF13A/TMEM127/ZFYVE16/EXOC8/TMCC1/SDCBP/RAB7A/SAMD9/SERPINA1/SRGN/GNAI3/CHMP3/CORO1C/MX2/RAB8B/CHMP1B/VAPA/CORO1A/RAB1B/FAM160A2/VPS8/TGFA/SNX10/CSNK1D/AP1G1/VAMP3/STX6/ARFGAP3/KIF5B/AREG/SYNJ1/VAV3/RAB32/STX10/RAB1A/CHMP2A/SNX11/VPS4B/LAMTOR1/CD59/PICALM/RAB11A/BLOC1S2/AKTIP/TMF1/SEC22B/PIK3C3/VPS18/TRAPPC1/SNAP23/VAMP7/STX7/DNM2/CTSC/RFX2/SEC24D/STAM…
GO:0090174	organelle membrane fusion	99	0.626922	1.84996	1.33959e-05	0.00020946	0.000138072	2667	tags=33%	list=12%	signal=30%	DYSF/STX3/STX11/RAB7A/SAMD9/GNAI3/CHMP3/RAB8B/VCPIP1/CORO1A/VPS8/VAMP3/STX6/KIF5B/VAV3/STX10/SEC22B/VPS18/SNAP23/VAMP7/STX7/SNAP29/TAP1/STX12/RAB8A/RAB20/VPS39/CHMP2B/MFN1/ANXA1/C2CD5/STX16/TAPBP
GO:0009065	glutamine family amino acid catabolic process	27	0.626878	1.5401	0.046882	0.127904	0.0843116	645	tags=11%	list=3%	signal=11%	ARG1/MIR21/GLUL
GO:0010656	negative regulation of muscle cell apoptotic process	49	0.626788	1.6814	0.00231899	0.0141274	0.00931247	2689	tags=29%	list=12%	signal=25%	MIR21/CFLAR/HMGCR/PTK2B/ARRB2/NFE2L2/JAK2/PDPK1/ALOX12/MIR30E/RGL2/PPP1R10/ILK/MIR92A2
GO:0006907	pinocytosis	22	0.626781	1.48776	0.054468	0.141204	0.0930783	3221	tags=50%	list=14%	signal=43%	ACTN4/PPT1/MAPKAPK2/DNM2/MAPKAPK3/PYCARD/APPL2/DOCK2/EHD4/ANKFY1/NR1H2
GO:0042670	retinal cone cell differentiation	11	0.626777	1.26488	0.198131	0.34425	0.226922	2014	tags=18%	list=9%	signal=17%	TOPORS/GNAT2
GO:0046549	retinal cone cell development	11	0.626777	1.26488	0.198131	0.34425	0.226922	2014	tags=18%	list=9%	signal=17%	TOPORS/GNAT2
GO:0002719	negative regulation of cytokine production involved in immune response	24	0.626748	1.51103	0.0582906	0.148092	0.0976192	2662	tags=29%	list=12%	signal=26%	IRAK3/ARG1/BCL6/JAK3/LILRB1/HLA-F/TGFB1
GO:0071636	positive regulation of transforming growth factor beta production	20	0.626645	1.46585	0.0571429	0.145818	0.0961198	2356	tags=30%	list=10%	signal=27%	THBS1/PTGS2/CD46/FURIN/CREB1/ATP6AP2
GO:0032963	collagen metabolic process	103	0.626628	1.85027	4.13399e-06	8.05747e-05	5.31131e-05	1939	tags=16%	list=9%	signal=14%	MMP9/ARG1/HIF1A/CTSD/MMP25/MMP8/MIR21/MIR29A/VIM/ARRB2/MIR29B2/FURIN/VIPAS39/RAP1A/CTSS/MIR29B1
GO:0001959	regulation of cytokine-mediated signaling pathway	171	0.626566	1.9519	1.71064e-09	1.22128e-07	8.05044e-08	2332	tags=30%	list=10%	signal=27%	IRAK3/ARG1/IL1R2/PADI2/IFNGR1/HSPA1A/HIF1A/IL1R1/CXCR4/CARD16/HSPA1B/MIR21/TNFRSF1A/IFNGR2/TNFAIP3/CHUK/SOCS3/FADD/CREBRF/RNASEL/SYK/ADAM17/MIR27A/RFFL/CASP4/MIR29B2/JAK2/CASP1/MIR26A2/ELF1/PARP9/F2RL1/CPNE1/PIAS1/CARD8/CD300LF/IL1RN/ADAR/ANGPT1/TAX1BP1/SPPL2A/RIPK2/MIR29B1/YTHDF3/PYCARD/MUL1/SPATA2/ZBP1/PTPN6/HIPK1/TBK1
GO:0045717	negative regulation of fatty acid biosynthetic process	21	0.626509	1.48304	0.047619	0.129359	0.0852709	2484	tags=24%	list=11%	signal=21%	ERLIN1/MIR548P/WDTC1/CEACAM1/BRCA1
GO:1902991	regulation of amyloid precursor protein catabolic process	40	0.626229	1.64031	0.00990733	0.0411715	0.0271393	2545	tags=35%	list=11%	signal=31%	IFNGR1/ROCK1/SORL1/FLOT2/ABCG1/SP1/LYN/APP/PICALM/RELA/CLU/FKBP1A/ROCK2/CASP3
GO:0031116	positive regulation of microtubule polymerization	29	0.626193	1.54515	0.0294207	0.0930747	0.0613528	1967	tags=38%	list=9%	signal=35%	HSPA1A/HSPA1B/NIN/CDK5R1/PAK1/RAC1/CLIP1/OCLN/MAPRE1/CLASP1/FES
GO:1901224	positive regulation of NIK/NF-kappaB signaling	76	0.626062	1.7992	0.000105593	0.00114822	0.00075688	2554	tags=33%	list=11%	signal=29%	IL18R1/TLR2/TLR4/NLRP12/MMP8/TNFSF14/TLR6/EIF2AK2/ACTN4/DDX3X/RC3H1/APP/CD14/AGO1/RHOA/RELA/TLR9/IL18/IL1B/HAVCR2/AGO3/ILK/TNFRSF10B/NFAT5/TIRAP
GO:0007229	integrin-mediated signaling pathway	102	0.62576	1.85134	7.65571e-06	0.000134006	8.83342e-05	2407	tags=31%	list=11%	signal=28%	ITGAM/TYROBP/BST1/NEDD9/ITGB3/ADAM9/ITGAX/MYH9/HCK/ITGB2/CD177/FCER1G/PTK2B/FERMT3/VAV1/SYK/ITGA5/PRAM1/ZYX/VAV3/ADAM10/TLN1/FGR/TIMP1/ITGA1/PLEK/ITGA2B/CUL3/ILK/CEACAM1/CTNNA1/CD63
GO:0006534	cysteine metabolic process	11	0.625748	1.26281	0.198131	0.34425	0.226922	3580	tags=55%	list=16%	signal=46%	SLC7A11/CSAD/GCLM/GGT1/TST/CBS
GO:0046597	negative regulation of viral entry into host cell	18	0.625529	1.43068	0.0904605	0.200764	0.132339	3548	tags=39%	list=16%	signal=33%	TRIM25/FCN1/GSN/IFITM1/TRIM8/TRIM5/IFITM2
GO:1900744	regulation of p38MAPK cascade	45	0.625525	1.66328	0.00411218	0.0215941	0.0142343	2158	tags=29%	list=10%	signal=26%	DUSP1/RELL1/MAP3K3/PJA2/PER1/NCF1/GADD45B/HGF/MAP3K5/MIR181B1/PHLPP1/IL1B/GADD45A
GO:0090649	response to oxygen-glucose deprivation	10	0.625451	1.24977	0.237828	0.389633	0.256838	704	tags=20%	list=3%	signal=19%	NAMPT/CBL
GO:0001974	blood vessel remodeling	43	0.62541	1.65354	0.00605638	0.0286967	0.0189162	2662	tags=28%	list=12%	signal=25%	MDM2/MIR29B2/CCR2/SEMA3C/RBPJ/ABR/CHD7/ATP7A/MIR29B1/TMBIM1/CEACAM1/TGFB1
GO:0048278	vesicle docking	64	0.625351	1.75188	0.000545589	0.00437159	0.00288166	2000	tags=30%	list=9%	signal=27%	RAB3D/STX3/STX11/RALB/EXOC6/STXBP3/RAB8B/VAMP3/STX6/STX10/RAB10/VPS18/STX7/PLEK/STX12/CTBP2/RAB8A/NSF/STXBP2
GO:0031112	positive regulation of microtubule polymerization or depolymerization	33	0.625317	1.58027	0.012619	0.0494333	0.0325854	1967	tags=36%	list=9%	signal=33%	HSPA1A/HSPA1B/SPAST/NIN/CDK5R1/PAK1/RAC1/CLIP1/OCLN/MAPRE1/CLASP1/FES
GO:0010878	cholesterol storage	20	0.625298	1.4627	0.0587302	0.148911	0.0981591	3221	tags=40%	list=14%	signal=34%	ABCA1/SOAT1/ABCG1/EHD1/CES1/CD36/MSR1/NR1H2
GO:0044320	cellular response to leptin stimulus	19	0.625298	1.45094	0.0715421	0.170063	0.112102	2837	tags=32%	list=13%	signal=28%	PTEN/STAT3/INHBB/UGCG/ADIPOR1/LEPR
GO:2001258	negative regulation of cation channel activity	48	0.625266	1.67206	0.00240944	0.0144573	0.00952992	1282	tags=10%	list=6%	signal=10%	MMP9/DYSF/KCNE1/KCNE3/MIR26A2
GO:0021782	glial cell development	120	0.625211	1.88191	1.48376e-06	3.69719e-05	2.43711e-05	2402	tags=24%	list=11%	signal=22%	TLR2/TLR4/FPR2/B4GALT5/IFNGR1/GRN/S100A8/TSPAN2/PTEN/C5AR1/S100A9/PSEN1/MIR142/VIM/DICER1/NCSTN/LYN/APP/MIR181B1/MIR26A2/KRAS/NRG1/CLU/IL1B/NDRG1/ILK/GSN/SKI/NF1
GO:0071216	cellular response to biotic stimulus	230	0.625161	1.98765	1e-10	1.07695e-08	7.09902e-09	2721	tags=32%	list=12%	signal=29%	ARG1/TLR2/TLR4/LY96/MAPK14/NFKBIA/DEFA1B/MYD88/ZFP36/HMGB2/ABCA1/CD55/CARD16/LILRB2/TLR1/LILRA2/MIR21/LTF/ADAM9/MAPK1/TLR6/TNFRSF1B/SIRPA/PPP1R15B/APAF1/ICAM1/ZMPSTE24/CLEC7A/TRIB1/HCK/UPF1/TNFAIP3/BPI/CDK19/VIM/PTAFR/CARD17/LITAF/SYK/LYN/SBNO2/CD14/CD68/RHOA/CASP1/MAPK3/CXCL1/TXNIP/DEFA4/CEBPB/CCDC47/RARA/CARD8/RELA/PDE4B/PPBP/HSPA5/RIPK2/IL18/IL1B/LILRB1/NLRP3/SGMS1/PYCARD/HAVCR2/BCL2L11/LCN2/G…
GO:1903428	positive regulation of reactive oxygen species biosynthetic process	52	0.625047	1.69894	0.00100429	0.00713789	0.00470515	1940	tags=35%	list=9%	signal=32%	TLR4/RAB27A/MMP8/TLR6/PTGS2/ICAM1/CLEC7A/CYBA/ITGB2/PTK2B/FOXO3/JAK2/KLF2/MIR181B1/DNM2/CLU/IL1B/HDAC4
GO:2000726	negative regulation of cardiac muscle cell differentiation	22	0.624859	1.4832	0.039185	0.114107	0.0752168	2309	tags=23%	list=10%	signal=20%	RGS2/G6PD/PAK1/CTDP1/FRS2
GO:0051791	medium-chain fatty acid metabolic process	14	0.624828	1.31877	0.16458	0.303113	0.199805	1481	tags=29%	list=7%	signal=27%	ABHD2/OLAH/ABHD3/CES1
GO:0035970	peptidyl-threonine dephosphorylation	22	0.624812	1.48308	0.039185	0.114107	0.0752168	3081	tags=36%	list=14%	signal=31%	DUSP1/PPM1D/PPM1F/DUSP18/PPM1B/PPP2CA/PPP1CA/PPM1A
GO:0007041	lysosomal transport	104	0.624578	1.85175	7.85189e-06	0.000136687	9.01014e-05	3477	tags=47%	list=15%	signal=40%	HSPA1A/LRRK2/GRN/SORT1/IGF2R/MGRN1/LAMP2/KIF13A/SNX27/ZFYVE16/DENND3/RAB7A/SORL1/C9orf72/CHMP3/FAM160A2/PSAP/AP1G1/VPS4B/AKTIP/VPS18/VAMP7/PINK1/AP3B1/EHD3/TSG101/VIPAS39/LAMP1/LYST/HGSNAT/VPS35/SCYL2/CLU/VPS39/MTM1/ARF1/CHMP2B/HOOK3/DTX3L/VCP/HGS/ANKFY1/ARSB/RHOB/AP3D1/NCOA4/GCC2/VPS33A/CHMP5
GO:0071354	cellular response to interleukin-6	51	0.624353	1.68525	0.00101246	0.00717986	0.00473281	2127	tags=25%	list=9%	signal=23%	IL6R/STAT3/SELPLG/ICAM1/CBL/SOCS3/SPI1/SBNO2/JAK2/MIR26A2/RELA/IL6ST/ST3GAL6
GO:0008286	insulin receptor signaling pathway	139	0.624101	1.91192	1.50005e-07	5.53502e-06	3.64857e-06	2436	tags=29%	list=11%	signal=26%	IRS2/IGF1R/ATP6V1A/ZNF106/ATP6V0B/PDK4/SORL1/ATP6V1B2/ATP6V0E1/ATP6V1C1/NDEL1/ATP6V0D1/GRB2/CCND3/OSBPL8/APC/SOCS3/ATP6AP1/PRKCD/FUT7/FOXO3/TCIRG1/PAK1/PTPRE/ATP6V1E1/ATP6V0A1/ATP6V1D/MIR103A2/GRB10/GNAI2/RELA/PRKCB/SH2B2/IL1B/PIK3CA/PHIP/PRKAA1/KL/C2CD5/GSK3B/EIF4EBP2
GO:0140029	exocytic process	82	0.623832	1.79609	6.26234e-05	0.000734149	0.000483936	2000	tags=28%	list=9%	signal=26%	P2RX1/RAB3D/STX3/STX11/RALB/PSEN1/EXOC6/STXBP3/RAB8B/FCER1G/SYK/VAMP3/LYN/SYNJ1/RAB10/VPS18/SNAP23/VAMP7/PLEK/SNAP29/CTBP2/RAB8A/STXBP2
GO:0032369	negative regulation of lipid transport	42	0.623746	1.64588	0.00727844	0.0327154	0.0215653	1282	tags=14%	list=6%	signal=14%	IRS2/THBS1/ITGB3/CYP4F2/MIR27A/MIR26A2
GO:0010885	regulation of cholesterol storage	18	0.62366	1.4264	0.09375	0.205518	0.135473	3221	tags=39%	list=14%	signal=33%	ABCA1/ABCG1/EHD1/CES1/CD36/MSR1/NR1H2
GO:0010883	regulation of lipid storage	51	0.623453	1.68282	0.00106215	0.00746125	0.0049183	3352	tags=31%	list=15%	signal=27%	ABHD5/NFKBIA/ITGB3/ABCA1/PLIN3/OSBPL8/OSBPL11/ABCG1/EHD1/CES1/PNPLA2/PLIN2/CD36/MSR1/NR1H2/PLIN5
GO:0008631	intrinsic apoptotic signaling pathway in response to oxidative stress	42	0.623427	1.64504	0.00727844	0.0327154	0.0215653	1473	tags=24%	list=7%	signal=22%	VNN1/HIF1A/SOD2/CYP1B1/MCL1/PRKCD/NFE2L2/MAP3K5/JAK2/PINK1
GO:2000651	positive regulation of sodium ion transmembrane transporter activity	16	0.623409	1.37366	0.121212	0.24427	0.161017	1604	tags=38%	list=7%	signal=35%	ACTN4/KIF5B/SLC9A1/DNM2/CHP1/GLRX
GO:0032148	activation of protein kinase B activity	33	0.623206	1.57493	0.0146652	0.0553342	0.0364751	1888	tags=24%	list=8%	signal=22%	TXN/MIR21/OSBPL8/RICTOR/PINK1/PDPK1/NRG1/IL18
GO:0001963	synaptic transmission	dopaminergic	26	0.623092	1.51917	0.0488137	0.13176	0.0868531	1473	tags=19%	list=7%	signal=18%	PTGS2/FLOT1/TOR1A/ARRB2/PINK1
GO:0048259	regulation of receptor-mediated endocytosis	98	0.622974	1.8364	2.0776e-05	0.000300605	0.000198152	2607	tags=29%	list=12%	signal=25%	ITGB3/ANKRD13A/SDCBP/NUMB/PLCG2/PPT1/CBL/FLOT1/SYK/RAB21/HIP1/ARRB2/RAC1/PICALM/PIK3CB/DNM2/DGKD/MKLN1/ANGPT1/SCYL2/CLU/ANKRD13D/ARF1/UNC119/FMR1/LRPAP1/CD63/NECAB2
GO:0036344	platelet morphogenesis	20	0.622927	1.45715	0.0634921	0.156674	0.103276	4275	tags=75%	list=19%	signal=61%	ACTN1/MYH9/PRKDC/CLEC1B/NBEAL2/WDR1/C1GALT1C1/PTPN6/CASP3/MPL/VPS33A/SRF/CASP9/ZNF385A/PTPN11
GO:0150065	regulation of deacetylase activity	12	0.622892	1.2811	0.175503	0.316283	0.208487	2934	tags=42%	list=13%	signal=36%	LRRK2/PINK1/C6orf89/KDM5A/PRKD2
GO:0034616	response to laminar fluid shear stress	14	0.622873	1.31465	0.171735	0.312308	0.205867	1186	tags=29%	list=5%	signal=27%	ABCA1/ADAM9/NFE2L2/KLF2
GO:0090659	walking behavior	29	0.622853	1.53691	0.0317373	0.0981784	0.0647171	1777	tags=17%	list=8%	signal=16%	ZMPSTE24/PSAP/HIPK2/ARRB2/CHD7
GO:0046470	phosphatidylcholine metabolic process	81	0.622779	1.792	5.54665e-05	0.00066497	0.000438334	2350	tags=25%	list=10%	signal=22%	PLBD1/MBOAT1/LPCAT2/ABHD4/SLC44A2/MBOAT2/PCYT1A/ACSL3/LPCAT3/ABHD3/PHOSPHO1/PCTP/SLC44A1/PLB1/PLA2G7/LPCAT1/PLA2G4A/PNPLA8/LPIN2/STARD10
GO:0002237	response to molecule of bacterial origin	337	0.622665	2.02105	1e-10	1.07695e-08	7.09902e-09	2219	tags=26%	list=10%	signal=24%	IRAK3/ARG1/TLR2/TLR4/SLC11A1/ALPL/LY96/MAPK14/NFKBIA/DEFA1B/PELI1/MYD88/FOS/S100A8/ZFP36/HMGB2/ABCA1/CD55/C5AR1/CARD16/S100A9/LILRB2/TLR1/LILRA2/MIR21/LTF/ADAM9/MAPK1/TLR6/PTGS2/CSF2RB/TNFRSF1B/SIRPA/ICAM1/PLCG2/SLPI/SELP/TRIB1/HCK/UPF1/TNFAIP3/CHUK/BPI/IFNAR1/AKIRIN2/CDK19/MIR142/VIM/PTAFR/CARD17/LITAF/ADAM17/ADM/LYN/SBNO2/CD14/JAK2/THBD/CD68/RHOA/CASP1/MAPKAPK2/MAPK3/CXCL1/SPARC/DEFA4/CEBPB/RAR…
GO:0001865	NK T cell differentiation	10	0.622627	1.24413	0.237828	0.389633	0.256838	1982	tags=50%	list=9%	signal=46%	ZBTB16/PSAP/TGFBR2/AP3B1/PRDM1
GO:0032479	regulation of type I interferon production	117	0.622502	1.87722	2.53275e-06	5.56854e-05	3.67066e-05	2648	tags=34%	list=12%	signal=30%	TLR2/TLR4/TLR8/MYD88/TRIM25/HMGB2/MIR21/SIRPA/PLCG2/TNFAIP3/CHUK/FLOT1/SYK/DDX3X/PRKDC/TRIM21/CD14/NMI/IFI16/STAT6/IRF1/CREBBP/RELA/ITCH/PPM1B/TRIM38/TAX1BP1/TLR9/CRCP/RIPK2/LILRB1/DDX58/PYCARD/HAVCR2/ZBP1/TBK1/LRRFIP1/TIRAP/POLR2E/XRCC5
GO:0031998	regulation of fatty acid beta-oxidation	19	0.622388	1.44419	0.0747218	0.175621	0.115765	3941	tags=42%	list=17%	signal=35%	IRS2/CPT1A/LONP2/PLIN5/CNR1/ABCD1/AKT2/AKT1
GO:0097396	response to interleukin-17	11	0.622199	1.25565	0.203738	0.350349	0.230943	141	tags=9%	list=1%	signal=9%	IL17RA
GO:0097398	cellular response to interleukin-17	11	0.622199	1.25565	0.203738	0.350349	0.230943	141	tags=9%	list=1%	signal=9%	IL17RA
GO:0097400	interleukin-17-mediated signaling pathway	11	0.622199	1.25565	0.203738	0.350349	0.230943	141	tags=9%	list=1%	signal=9%	IL17RA
GO:0006622	protein targeting to lysosome	22	0.622076	1.47659	0.0423197	0.120475	0.0794144	1883	tags=32%	list=8%	signal=29%	SORT1/LAMP2/ZFYVE16/RAB7A/SORL1/AP3B1/CLU
GO:0032733	positive regulation of interleukin-10 production	37	0.622058	1.6096	0.0132961	0.0513744	0.0338649	2088	tags=30%	list=9%	signal=27%	TLR2/TLR4/LILRA5/STAT3/CD46/CLEC7A/FCER1G/SYK/HGF/TLR9/PYCARD
GO:0002369	T cell cytokine production	43	0.622	1.64452	0.00647048	0.0299225	0.0197242	1942	tags=28%	list=9%	signal=26%	ARG1/IL18R1/IL18RAP/SLC11A1/IL1R1/CD55/TNFRSF1B/CCR2/HLA-A/IL18/IL1B/NLRP3
GO:0070102	interleukin-6-mediated signaling pathway	34	0.621916	1.58277	0.01822	0.0652179	0.0429902	3424	tags=32%	list=15%	signal=27%	IL6R/STAT3/CBL/SOCS3/SPI1/JAK2/MIR26A2/IL6ST/CEBPA/RIPK1/MIRLET7A2
GO:0045647	negative regulation of erythrocyte differentiation	10	0.621857	1.24259	0.237828	0.389633	0.256838	565	tags=20%	list=3%	signal=20%	ZFP36/STAT5B
GO:0060713	labyrinthine layer morphogenesis	20	0.62176	1.45442	0.0650794	0.159473	0.105121	3523	tags=40%	list=16%	signal=34%	GRB2/SOCS3/ADM/NCOA1/DNAJB6/SPINT1/GCM1/ZFP36L1
GO:0045671	negative regulation of osteoclast differentiation	29	0.621719	1.53412	0.0322006	0.09918	0.0653773	3034	tags=31%	list=13%	signal=27%	TLR4/LTF/LILRB3/LILRB1/INPP5D/NF1/LILRB4/CTNNB1/PIK3R1
GO:0071219	cellular response to molecule of bacterial origin	208	0.621479	1.96701	2.13281e-10	2.0849e-08	1.37432e-08	2206	tags=28%	list=10%	signal=25%	ARG1/TLR2/TLR4/LY96/MAPK14/NFKBIA/DEFA1B/MYD88/ZFP36/HMGB2/ABCA1/CD55/CARD16/LILRB2/TLR1/LILRA2/MIR21/LTF/ADAM9/MAPK1/TLR6/TNFRSF1B/SIRPA/ICAM1/TRIB1/HCK/UPF1/TNFAIP3/BPI/CDK19/VIM/PTAFR/CARD17/LITAF/LYN/SBNO2/CD14/CD68/RHOA/CASP1/MAPK3/CXCL1/DEFA4/CEBPB/RARA/CARD8/RELA/PDE4B/PPBP/RIPK2/IL18/IL1B/LILRB1/NLRP3/SGMS1/PYCARD/HAVCR2/LCN2
GO:0030889	negative regulation of B cell proliferation	17	0.621479	1.39853	0.108553	0.226889	0.149561	3456	tags=59%	list=15%	signal=50%	TYROBP/LYN/RC3H1/MNDA/CD300A/INPP5D/CASP3/FCGR2B/BTK/TNFRSF21
GO:0045806	negative regulation of endocytosis	45	0.621322	1.65211	0.00472517	0.0239615	0.0157949	2607	tags=27%	list=12%	signal=24%	ANKRD13A/MCTP1/SDCBP/MIR27A/RAC1/PICALM/CD300A/LILRB1/ANKRD13D/UNC119/LRPAP1/NECAB2
GO:0071222	cellular response to lipopolysaccharide	197	0.621301	1.9566	1.27429e-09	9.75525e-08	6.43045e-08	2206	tags=28%	list=10%	signal=26%	ARG1/TLR2/TLR4/LY96/MAPK14/NFKBIA/DEFA1B/MYD88/ZFP36/HMGB2/ABCA1/CD55/CARD16/LILRB2/LILRA2/MIR21/LTF/ADAM9/MAPK1/TNFRSF1B/SIRPA/ICAM1/TRIB1/HCK/UPF1/TNFAIP3/BPI/CDK19/VIM/PTAFR/CARD17/LITAF/LYN/SBNO2/CD14/CD68/RHOA/CASP1/MAPK3/CXCL1/DEFA4/CEBPB/RARA/CARD8/RELA/PDE4B/PPBP/RIPK2/IL18/IL1B/LILRB1/NLRP3/SGMS1/PYCARD/HAVCR2/LCN2
GO:0090085	regulation of protein deubiquitination	11	0.621197	1.25362	0.205607	0.352898	0.232623	2810	tags=55%	list=12%	signal=48%	TRIM21/TANK/ITCH/TNIP1/WDR48/VCP
GO:0032496	response to lipopolysaccharide	319	0.621176	2.01215	1e-10	1.07695e-08	7.09902e-09	2219	tags=27%	list=10%	signal=25%	IRAK3/ARG1/TLR2/TLR4/SLC11A1/ALPL/LY96/MAPK14/NFKBIA/DEFA1B/PELI1/MYD88/FOS/S100A8/ZFP36/HMGB2/ABCA1/CD55/C5AR1/CARD16/S100A9/LILRB2/LILRA2/MIR21/LTF/ADAM9/MAPK1/PTGS2/CSF2RB/TNFRSF1B/SIRPA/ICAM1/PLCG2/SLPI/SELP/TRIB1/HCK/UPF1/TNFAIP3/CHUK/BPI/IFNAR1/AKIRIN2/CDK19/MIR142/VIM/PTAFR/CARD17/LITAF/ADAM17/ADM/LYN/SBNO2/CD14/JAK2/THBD/CD68/RHOA/CASP1/MAPKAPK2/MAPK3/CXCL1/SPARC/DEFA4/CEBPB/RARA/RPS6KA3/…
GO:1902235	regulation of endoplasmic reticulum stress-induced intrinsic apoptotic signaling pathway	30	0.621013	1.5399	0.0343583	0.103761	0.0683969	2423	tags=27%	list=11%	signal=24%	HSPA1A/LRRK2/SERINC3/HERPUD1/TXNDC12/NCK2/BCL2L11/DDIT3
GO:0032606	type I interferon production	119	0.620857	1.86956	1.89307e-06	4.48828e-05	2.95858e-05	2648	tags=34%	list=12%	signal=31%	TLR2/TLR4/TLR8/MYD88/TRIM25/HMGB2/MIR21/SIRPA/PLCG2/TNFAIP3/CHUK/FLOT1/SYK/DDX3X/PRKDC/TRIM21/CD14/NMI/IFI16/STAT6/IRF1/CREBBP/RELA/ITCH/PPM1B/TRIM38/AZI2/TAX1BP1/TLR9/CRCP/RIPK2/LILRB1/DDX58/PYCARD/HAVCR2/ZBP1/TBK1/LRRFIP1/TIRAP/POLR2E/XRCC5
GO:0070873	regulation of glycogen metabolic process	33	0.620811	1.56888	0.0164841	0.0605434	0.0399089	3941	tags=30%	list=17%	signal=25%	IRS2/PPP1R3D/PPP1R3B/PPP1CB/GSK3B/PPP1CA/INSR/GSK3A/AKT2/AKT1
GO:0010660	regulation of muscle cell apoptotic process	82	0.620755	1.78723	7.83967e-05	0.000888892	0.000585939	2275	tags=26%	list=10%	signal=23%	MFN2/PTEN/SOD2/MIR21/CFLAR/CXCR2/HMGCR/E2F3/MAP2K4/PTK2B/ARRB2/NFE2L2/MAP3K5/JAK2/STK4/PDPK1/ALOX12/MIR30E/RGL2/PPP1R10/ILK
GO:0017157	regulation of exocytosis	212	0.620712	1.96842	3.58171e-10	3.07543e-08	2.02726e-08	2631	tags=28%	list=12%	signal=25%	ITGAM/LRRK2/GAB2/P2RX1/RAB3D/RAB27A/RALB/RAC2/SDCBP/STXBP5/STXBP3/RAB7A/RAB8B/IL4R/ITGB2/CD177/FCER1G/ATP6AP1/PTAFR/SYK/PRAM1/RAB21/AP1G1/FBXL20/LYN/RAB33B/FGR/CHMP2A/VPS4B/CCR2/RAB10/VPS18/UNC13D/VAMP7/F2RL1/GNAI2/PRKCB/PDPK1/ABR/TSG101/LAMP1/CD300A/RAP1A/CLASP1/RAB8A/NOTCH1/NSF/FES/STXBP2/RAB5A/ARF1/ANXA1/FMR1/PDCD6IP/CEACAM1/GSK3B/HLA-F/FCGR2B/STAM
GO:0036336	dendritic cell migration	29	0.620665	1.53151	0.0326639	0.100119	0.0659962	2308	tags=34%	list=10%	signal=31%	CXCR1/NLRP12/ALOX5/CXCR4/CXCR2/PIK3CG/CCR1/CCR2/DOCK8/ANO6
GO:0099566	regulation of postsynaptic cytosolic calcium ion concentration	13	0.620556	1.29936	0.176577	0.317209	0.209097	1408	tags=15%	list=6%	signal=14%	SLC8A1/MYO5A
GO:0043174	nucleoside salvage	14	0.620526	1.3097	0.173524	0.314213	0.207122	1768	tags=29%	list=8%	signal=26%	CDA/UPP1/TK2/TYMP
GO:0006998	nuclear envelope organization	51	0.620381	1.67453	0.00121122	0.00834717	0.00550228	3013	tags=35%	list=13%	signal=31%	UBXN2B/CNEP1R1/NSFL1C/NDEL1/TMEM43/ZMPSTE24/TOR1AIP1/SPAST/TOR1A/TOR1B/NEK6/CHMP2A/PRKCB/PPP2CA/CHMP4B/REEP3/PPP2R2A/PAFAH1B1
GO:0007252	I-kappaB phosphorylation	19	0.620263	1.43926	0.0763116	0.178529	0.117682	721	tags=21%	list=3%	signal=20%	TLR2/TLR4/SIRPA/CHUK
GO:0032680	regulation of tumor necrosis factor production	105	0.620109	1.8424	1.30019e-05	0.000205508	0.000135466	3368	tags=40%	list=15%	signal=34%	IRAK3/TLR2/TLR4/LY96/ZFP36/ORM1/C5AR2/LTF/SIRPA/CYBA/TNFAIP3/BPI/CLEC4A/FCER1G/FADD/HLA-E/PTAFR/DICER1/ARRB2/PTPRJ/CD14/JAK2/MAPKAPK2/RARA/ANGPT1/TLR9/RIPK2/CLU/PYCARD/HAVCR2/PTPN6/TBC1D23/TIRAP/ARHGEF2/CD36/SASH3/TSPO/PIK3R1/HDAC2/TRIM27/CD33/RIPK1
GO:1903580	positive regulation of ATP metabolic process	45	0.620016	1.64864	0.0049295	0.0247605	0.0163216	2364	tags=24%	list=10%	signal=22%	PFKFB2/HIF1A/PFKFB3/PFKFB4/STAT3/PSEN1/APP/PGK1/PINK1/PRKAA1/ENO1
GO:0070301	cellular response to hydrogen peroxide	93	0.619925	1.81562	5.02757e-05	0.000610807	0.000402631	2329	tags=31%	list=10%	signal=28%	ARG1/IL18RAP/MDM2/LRRK2/TXN/MIR21/CYP1B1/SIRPA/TNFAIP3/PRKCD/FOXO3/PSAP/NFE2L2/KDM6B/HGF/MAP3K5/OSER1/KLF2/MIR103A2/STAT6/PINK1/RELA/MAPK13/PPIF/RIPK3/ANXA1/LCN2/PRKAA1/SETX
GO:0061437	renal system vasculature development	28	0.619881	1.5237	0.0449872	0.124712	0.0822076	1911	tags=21%	list=8%	signal=20%	IL6R/CFLAR/NOTCH2/PECAM1/ANGPT1/NOTCH1
GO:0061440	kidney vasculature development	28	0.619881	1.5237	0.0449872	0.124712	0.0822076	1911	tags=21%	list=8%	signal=20%	IL6R/CFLAR/NOTCH2/PECAM1/ANGPT1/NOTCH1
GO:0032815	negative regulation of natural killer cell activation	10	0.619781	1.23844	0.241573	0.393814	0.259594	2468	tags=40%	list=11%	signal=36%	PGLYRP1/FGR/HAVCR2/HLA-F
GO:0032640	tumor necrosis factor production	111	0.619486	1.85792	2.89646e-06	6.17587e-05	4.071e-05	3368	tags=40%	list=15%	signal=34%	IRAK3/TLR2/TLR4/LY96/ZFP36/ORM1/C5AR2/LTF/SIRPA/CYBA/TNFAIP3/BPI/CLEC4A/FCER1G/FADD/HLA-E/PTAFR/DICER1/ARRB2/PTPRJ/APP/CD14/JAK2/MAPKAPK2/RARA/AZI2/ANGPT1/TLR9/RIPK2/CLU/PYCARD/HAVCR2/PTPN6/TBC1D23/TIRAP/ARHGEF2/CD36/SASH3/TSPO/PIK3R1/HDAC2/TRIM27/CD33/RIPK1
GO:0010663	positive regulation of striated muscle cell apoptotic process	15	0.619438	1.32882	0.156897	0.292438	0.192769	1069	tags=27%	list=5%	signal=25%	PTEN/CXCR2/HMGCR/MAP3K5
GO:0010666	positive regulation of cardiac muscle cell apoptotic process	15	0.619438	1.32882	0.156897	0.292438	0.192769	1069	tags=27%	list=5%	signal=25%	PTEN/CXCR2/HMGCR/MAP3K5
GO:1904424	regulation of GTP binding	11	0.619372	1.24994	0.211215	0.359705	0.23711	2160	tags=27%	list=10%	signal=25%	C9orf72/CSNK1A1/PBXIP1
GO:0000041	transition metal ion transport	124	0.619213	1.87539	9.39718e-07	2.5517e-05	1.68202e-05	2933	tags=29%	list=13%	signal=25%	SLC11A1/LMTK2/SLC40A1/STEAP4/SLC31A2/ATP6V1A/LTF/ATP6V0B/ATP6V1B2/ATP6V0E1/ATP6V1C1/ATP6V0D1/ATP6AP1/TCN1/TCIRG1/FLVCR2/FTH1/TMEM165/CLTC/ARHGAP1/ATP6V1E1/SLC30A1/ATP6V0A1/ATP6V1D/DNM2/IREB2/ATP7A/MMGT1/SLC31A1/LCN2/TCN2/SLC39A11/SLC39A1/CUTC/SLC39A6/SLC25A37
GO:0046621	negative regulation of organ growth	40	0.61889	1.62109	0.0121162	0.0479067	0.0315791	1563	tags=22%	list=7%	signal=21%	RGS2/PTEN/G6PD/PAK1/STK4/CTDP1/JARID2/TGFBR2/WWC3
GO:0050729	positive regulation of inflammatory response	151	0.618666	1.90501	1.77656e-07	6.30204e-06	4.15417e-06	2146	tags=29%	list=9%	signal=27%	S100A12/TLR2/TLR4/LILRA5/NFKBIA/LRRK2/GRN/MYD88/IL17RA/S100A8/NLRP12/MMP8/S100A9/MIR21/STAT3/TLR6/PTGS2/TNFRSF1A/STAT5B/CLEC7A/FCER1G/CDK19/PIK3CG/MIR142/HLA-E/NFKBIZ/JAK2/ADAM8/MIR181B1/CCR2/FFAR2/CEBPB/VAMP7/CTSC/PLA2G7/MAPK13/TLR9/MGST2/IL18/IL1B/SUCNR1/IL6ST/GPSM3/ZBP1
GO:0000038	very long-chain fatty acid metabolic process	29	0.618592	1.5264	0.0345171	0.104191	0.0686804	3825	tags=34%	list=17%	signal=29%	ACSL1/ACOX1/CYP4F2/ELOVL5/ACAA1/ELOVL7/SLC27A2/ELOVL1/PEX2/ABCD1
GO:2000696	regulation of epithelial cell differentiation involved in kidney development	19	0.618526	1.43523	0.0842607	0.19128	0.126088	3	tags=5%	list=0%	signal=5%	MMP9
GO:0098877	neurotransmitter receptor transport to plasma membrane	16	0.618368	1.36255	0.126263	0.252128	0.166198	1873	tags=25%	list=8%	signal=23%	STX3/RAB11A/VPS35/RAB8A
GO:0098969	neurotransmitter receptor transport to postsynaptic membrane	16	0.618368	1.36255	0.126263	0.252128	0.166198	1873	tags=25%	list=8%	signal=23%	STX3/RAB11A/VPS35/RAB8A
GO:0014889	muscle atrophy	11	0.618297	1.24777	0.214953	0.364508	0.240276	4621	tags=55%	list=20%	signal=43%	CFLAR/FOXO3/GSN/ACTN3/MSTN/PPARGC1A
GO:1903077	negative regulation of protein localization to plasma membrane	23	0.618199	1.47281	0.046875	0.127904	0.0843116	2777	tags=39%	list=12%	signal=34%	NUMB/PPP2R5A/CLTC/PICALM/PPFIA1/TMEM59/TMBIM1/TGFB1/LYPLA1
GO:0090335	regulation of brown fat cell differentiation	23	0.618045	1.47244	0.046875	0.127904	0.0843116	1336	tags=17%	list=6%	signal=16%	MAPK14/PTGS2/METRNL/TFE3
GO:0097300	programmed necrotic cell death	48	0.618013	1.65266	0.00318664	0.0178082	0.0117388	2146	tags=38%	list=9%	signal=34%	TLR4/PYGL/LY96/PELI1/IPMK/CFLAR/MIR101-1/FADD/MLKL/MAP3K5/CD14/ITPK1/MIR103A2/FAS/PPIF/RIPK3/SPATA2/ZBP1
GO:0006991	response to sterol depletion	15	0.61788	1.32548	0.158621	0.294873	0.194374	2400	tags=27%	list=11%	signal=24%	ERLIN1/LPCAT3/LYN/SCAP
GO:0034314	Arp2/3 complex-mediated actin nucleation	38	0.617758	1.60563	0.0108241	0.0440474	0.0290351	4055	tags=55%	list=18%	signal=45%	WAS/ARPC5/ARPC3/GMFB/GMFG/ARFIP1/ARPC1B/ARPC4/ACTR2/ARPC2/ACTR3/ARF1/FCHSD2/IQGAP2/ARPC1A/TRIM27/CYFIP1/WASF2/PICK1/CORO1B/WASF3
GO:0007039	protein catabolic process in the vacuole	19	0.617638	1.43317	0.0858506	0.194126	0.127964	1833	tags=32%	list=8%	signal=29%	LAMP2/GBA/PSAP/TCIRG1/TMEM199/VPS35
GO:0071384	cellular response to corticosteroid stimulus	58	0.617582	1.70574	0.00104515	0.00737879	0.00486394	2185	tags=26%	list=10%	signal=23%	ARG1/ZFP36/CFLAR/ICAM1/FLT3/CREBRF/FOXO3/DDIT4/KLF9/ATP2B1/AKAP13/USP8/ZFP36L2/ANXA1/BCL2L11
GO:0033280	response to vitamin D	35	0.617557	1.57758	0.0204314	0.0704402	0.0464327	1967	tags=17%	list=9%	signal=16%	ALPL/TRIM25/PTGS2/VDR/ATP2B1/FES
GO:1902116	negative regulation of organelle assembly	37	0.617431	1.59763	0.0148094	0.0557036	0.0367186	2658	tags=46%	list=12%	signal=41%	LRRK2/MAK/TBC1D7/CHMP2A/SEC22B/DNM2/CEP97/PINK1/CCP110/SMCR8/TBC1D30/MTM1/FEZ2/BRCA1/CHMP4B/ARHGEF2/STYXL1
GO:0071674	mononuclear cell migration	90	0.616733	1.80424	3.14645e-05	0.000420896	0.000277446	1582	tags=19%	list=7%	signal=18%	S100A12/DUSP1/THBS1/FPR2/MAPK14/MOSPD2/C5AR1/IL6R/MAPK1/SIRPA/C3AR1/CCR1/LYN/MAPK3/CCR2/PLA2G7/PECAM1
GO:0003177	pulmonary valve development	21	0.616678	1.45977	0.0571429	0.145818	0.0961198	1911	tags=24%	list=8%	signal=22%	TNFRSF1A/TNFRSF1B/NOTCH2/RBPJ/NOTCH1
GO:1903555	regulation of tumor necrosis factor superfamily cytokine production	108	0.61655	1.84661	9.04515e-06	0.000151643	9.99601e-05	3368	tags=41%	list=15%	signal=35%	IRAK3/TLR2/TLR4/LY96/ZFP36/ORM1/C5AR2/LTF/SIRPA/CYBA/TNFAIP3/BPI/CLEC4A/FCER1G/FADD/HLA-E/PTAFR/DICER1/ARRB2/PTPRJ/CD14/JAK2/ADAM8/MAPKAPK2/RARA/ANGPT1/TLR9/RIPK2/CLU/PYCARD/HAVCR2/PTPN6/TBC1D23/TIRAP/ARHGEF2/CD36/SASH3/TSPO/PIK3R1/CD274/HDAC2/TRIM27/CD33/RIPK1
GO:0036092	phosphatidylinositol-3-phosphate biosynthetic process	14	0.616483	1.30116	0.178891	0.320515	0.211277	2495	tags=43%	list=11%	signal=38%	PIK3CG/PIK3CD/PIK3C3/PIK3CB/PIK3CA/FIG4
GO:0050869	negative regulation of B cell activation	32	0.616245	1.54663	0.0213886	0.0727534	0.0479575	2579	tags=38%	list=11%	signal=33%	SAMSN1/TYROBP/BCL6/TNFAIP3/LYN/RC3H1/MNDA/CD300A/INPP5D/NDFIP1/CASP3/FCGR2B
GO:0043407	negative regulation of MAP kinase activity	77	0.616234	1.77077	0.000339071	0.00297577	0.00196156	2689	tags=26%	list=12%	signal=23%	IRAK3/DUSP1/RGS2/SORL1/HMGCR/PRKCD/GBA/PTPRJ/LYN/SPRY3/RGS14/DUSP18/HIPK3/CD300A/IL1B/PPP2CA/PTPN6/NF1/DUSP3/MIR92A2
GO:0071706	tumor necrosis factor superfamily cytokine production	114	0.616065	1.85333	2.56473e-06	5.60009e-05	3.69146e-05	3368	tags=40%	list=15%	signal=35%	IRAK3/TLR2/TLR4/LY96/ZFP36/ORM1/C5AR2/LTF/SIRPA/CYBA/TNFAIP3/BPI/CLEC4A/FCER1G/FADD/HLA-E/PTAFR/DICER1/ARRB2/PTPRJ/APP/CD14/JAK2/ADAM8/MAPKAPK2/RARA/AZI2/ANGPT1/TLR9/RIPK2/CLU/PYCARD/HAVCR2/PTPN6/TBC1D23/TIRAP/ARHGEF2/CD36/SASH3/TSPO/PIK3R1/CD274/HDAC2/TRIM27/CD33/RIPK1
GO:1902993	positive regulation of amyloid precursor protein catabolic process	24	0.615912	1.48491	0.0447531	0.124447	0.0820327	2545	tags=42%	list=11%	signal=37%	IFNGR1/ABCG1/SP1/LYN/APP/PICALM/RELA/CLU/ROCK2/CASP3
GO:0043201	response to leucine	12	0.615837	1.26659	0.195612	0.341368	0.225023	1267	tags=25%	list=6%	signal=24%	RRAGD/UBR2/PIK3C3
GO:0044070	regulation of anion transport	99	0.615803	1.81715	3.10398e-05	0.000417854	0.000275441	1919	tags=16%	list=8%	signal=15%	ARG1/IRS2/THBS1/RGS2/SLC43A2/CYP4F2/MAP2K6/PSEN1/ABAT/PRKCD/PTAFR/SYK/CEBPB/CES1/PRELID1/IL1B
GO:0032509	endosome transport via multivesicular body sorting pathway	32	0.615748	1.54538	0.0220676	0.074465	0.0490857	3477	tags=50%	list=15%	signal=42%	SORT1/CHMP3/CHMP1B/CHMP2A/VPS4B/LEPROTL1/TMEM50A/LYST/CHMP2B/VPS37B/CHMP1A/CHMP4B/STAM/VCP/VTA1/CHMP5
GO:0006903	vesicle targeting	91	0.615555	1.79232	3.44118e-05	0.00045458	0.000299649	3230	tags=36%	list=14%	signal=31%	F5/WIPI1/PSEN1/SERPINA1/RAB1B/TGFA/CSNK1D/ARFGAP3/AREG/RAB1A/CEP19/CD59/SEC22B/TRAPPC1/SNAP23/CTSC/SEC24D/CTSZ/SNAP29/FAM91A1/CUL3/PPP6C/KLHL12/CLASP1/NSF/TBC1D23/SAR1A/TRAPPC6B/SEC23A/PEF1/STARD3/STX5/SEC13
GO:1902003	regulation of amyloid-beta formation	33	0.61554	1.55556	0.0196672	0.0687001	0.0452856	2983	tags=36%	list=13%	signal=32%	IFNGR1/ROCK1/SORL1/ABCG1/SP1/APP/PICALM/RELA/CLU/ROCK2/CASP3/GGA3
GO:0090399	replicative senescence	14	0.615446	1.29897	0.18068	0.322664	0.212693	374	tags=14%	list=2%	signal=14%	MME/MIR21
GO:0048660	regulation of smooth muscle cell proliferation	165	0.615365	1.9117	8.52901e-08	3.52946e-06	2.32654e-06	1940	tags=21%	list=9%	signal=19%	MMP9/THBS1/MIR223/NQO2/MDM2/ERN1/NAMPT/MFN2/PTEN/IL6R/SOD2/MIR21/PTGS2/HMGCR/GNAI3/TRIB1/CYBA/TNFAIP3/PTAFR/MIR27A/PRKDC/PAK1/MAP3K5/JAK2/IRAK4/MIR26A2/GNAI2/MIR15A/TGFBR2/ALOX12/HPGD/MEF2D/IL18/HDAC4
GO:0099622	cardiac muscle cell membrane repolarization	38	0.615316	1.59928	0.0121101	0.0479067	0.0315791	574	tags=11%	list=3%	signal=10%	KCNJ2/KCNE1/KCNE3/ZMPSTE24
GO:0098926	postsynaptic signal transduction	35	0.61506	1.5712	0.0215479	0.0729826	0.0481086	1828	tags=26%	list=8%	signal=24%	STAT3/GNAQ/CDK5R1/KPNA1/JAK2/GNAI2/RELA/GNB1/NRG1
GO:0045622	regulation of T-helper cell differentiation	36	0.614906	1.58517	0.0208272	0.0714173	0.0470768	2143	tags=33%	list=9%	signal=30%	BCL6/MIR21/IL4R/HLX/NFKBIZ/RC3H1/RARA/JAK3/RIPK2/IL18/NLRP3/ANXA1
GO:0042742	defense response to bacterium	293	0.614878	1.98144	1e-10	1.07695e-08	7.09902e-09	2740	tags=27%	list=12%	signal=24%	CLEC4E/CLEC4D/S100A12/TLR2/TLR4/SLC11A1/FPR2/NLRC4/ANXA3/MIR223/PGLYRP1/DEFA1B/GRN/MYD88/S100A8/TNFSF8/HMGB2/C5AR1/IL6R/S100A9/LTF/CFP/HP/TLR6/TNFRSF1A/RNASE6/TLR5/SLPI/SELP/CYBA/BPI/FCER1G/PRKCD/HLA-E/SYK/ADAM17/IGHA1/FGR/RAB1A/MIR181B1/TMF1/NAIP/DEFA4/CEBPB/HLA-A/NOTCH2/BCL3/F2RL1/IGHV3-30/RBPJ/PI3/PPBP/CAMP/LYST/MPEG1/TLR9/RIPK2/NLRP3/IGHV3-20/IGHV3-33/IGHV3-21/PYCARD/HAVCR2/FCN2/MR1/LCN2/ELAN…
GO:0048755	branching morphogenesis of a nerve	10	0.614677	1.22824	0.252809	0.405357	0.267203	1830	tags=20%	list=8%	signal=18%	LRRK2/RTN4
GO:0060134	prepulse inhibition	15	0.614525	1.31828	0.165517	0.304202	0.200523	2727	tags=13%	list=12%	signal=12%	PTEN/CHD8
GO:1902946	protein localization to early endosome	10	0.614423	1.22773	0.252809	0.405357	0.267203	3356	tags=50%	list=15%	signal=43%	SORL1/MSN/ROCK2/DTX3L/EGF
GO:0043330	response to exogenous dsRNA	44	0.614405	1.63619	0.00613431	0.0289795	0.0191027	2110	tags=25%	list=9%	signal=23%	IRAK3/NFKBIA/RALB/MAPK1/FLOT1/MAPK3/IFNK/RIPK2/DDX58/MUL1/IFIT1
GO:0031664	regulation of lipopolysaccharide-mediated signaling pathway	25	0.614347	1.48839	0.0465839	0.127254	0.0838834	3264	tags=52%	list=14%	signal=45%	LY96/CD55/CARD16/LILRA2/LTF/TRIB1/TNFAIP3/CARD8/BMP6/CD36/DEFB114/TRAF6/TRIM5
GO:0032760	positive regulation of tumor necrosis factor production	49	0.614045	1.64721	0.00335081	0.0184658	0.0121723	3749	tags=51%	list=17%	signal=43%	TLR2/TLR4/LY96/CYBA/FCER1G/FADD/HLA-E/PTAFR/PTPRJ/CD14/JAK2/TLR9/RIPK2/CLU/PYCARD/TIRAP/ARHGEF2/CD36/SASH3/PIK3R1/HDAC2/RIPK1/MIR206/DDT/PF4
GO:0019731	antibacterial humoral response	46	0.614035	1.63196	0.00419122	0.0218646	0.0144126	2706	tags=26%	list=12%	signal=23%	DEFA1B/LTF/RNASE6/SLPI/HLA-E/IGHA1/DEFA4/HLA-A/PI3/CAMP/ELANE/ANG
GO:0090224	regulation of spindle organization	37	0.613838	1.58833	0.0156742	0.0579709	0.0382132	3479	tags=41%	list=15%	signal=34%	HSPA1A/HSPA1B/CHMP1B/CHMP2A/VPS4B/CLTC/GPSM2/CEP97/TACC3/CHMP2B/CHMP1A/CHMP4B/RNF4/CHMP5/TPR
GO:0097186	amelogenesis	22	0.613773	1.45688	0.0548589	0.14187	0.0935174	3239	tags=27%	list=14%	signal=23%	CSF3R/TCIRG1/STIM1/SLC24A4/RELT/FAM20A
GO:0051953	negative regulation of amine transport	27	0.61353	1.5073	0.063592	0.156674	0.103276	631	tags=11%	list=3%	signal=11%	RGS2/SLC43A2/ABAT
GO:0030220	platelet formation	19	0.61353	1.42364	0.0937997	0.205518	0.135473	4275	tags=74%	list=19%	signal=60%	ACTN1/MYH9/PRKDC/CLEC1B/NBEAL2/WDR1/PTPN6/CASP3/MPL/VPS33A/SRF/CASP9/ZNF385A/PTPN11
GO:0090312	positive regulation of protein deacetylation	21	0.613488	1.45222	0.0634921	0.156674	0.103276	2934	tags=38%	list=13%	signal=33%	LRRK2/BCL6/JDP2/PINK1/DYRK1A/C6orf89/NIPBL/PRKD2
GO:0042542	response to hydrogen peroxide	137	0.613475	1.87586	7.7705e-07	2.18468e-05	1.44009e-05	2370	tags=30%	list=10%	signal=27%	ARG1/DUSP1/IL18RAP/MDM2/LRRK2/TXN/MIR21/ADAM9/CYP1B1/SLC8A1/HP/SIRPA/PPP1R15B/CRK/TNFAIP3/PRKCD/PTK2B/FOXO3/PSAP/NFE2L2/KDM6B/AREG/HGF/MAP3K5/OSER1/KLF2/TXNIP/MIR103A2/STAT6/PINK1/RELA/MAPK13/PPIF/RIPK3/ANXA1/LDHA/LCN2/KPNA4/PRKAA1/SETX/PRDX3
GO:0048659	smooth muscle cell proliferation	166	0.613407	1.90834	2.36368e-08	1.14647e-06	7.55732e-07	1940	tags=20%	list=9%	signal=19%	MMP9/THBS1/MIR223/NQO2/MDM2/ERN1/NAMPT/MFN2/PTEN/IL6R/SOD2/MIR21/PTGS2/HMGCR/GNAI3/TRIB1/CYBA/TNFAIP3/PTAFR/MIR27A/PRKDC/PAK1/MAP3K5/JAK2/IRAK4/MIR26A2/GNAI2/MIR15A/TGFBR2/ALOX12/HPGD/MEF2D/IL18/HDAC4
GO:0010827	regulation of glucose transmembrane transport	75	0.613208	1.76366	0.000354656	0.00308696	0.00203486	4336	tags=40%	list=19%	signal=32%	IRS2/MIR223/MAPK14/STXBP3/HK2/OSBPL8/RNASEL/NFE2L2/MIR103A2/GRB10/MEF2A/PRKCB/OCLN/RAP1A/IL1B/APPL2/CLTCL1/C2CD5/BRAF/PIK3R1/INSR/RTN2/GSK3A/AKT2/AKT1/MIR107/ARPP19/MIR103A1/PTPN11/TNF
GO:0032692	negative regulation of interleukin-1 production	43	0.613063	1.6209	0.00823042	0.0359177	0.0236761	2341	tags=28%	list=10%	signal=25%	NLRP12/CARD16/SERPINB1/MEFV/MIR101-1/TNFAIP3/MIR142/CARD17/ARRB2/CARD8/NLRP3/CEACAM1
GO:0050994	regulation of lipid catabolic process	58	0.613039	1.69319	0.00121629	0.00837302	0.00551932	2213	tags=22%	list=10%	signal=20%	IRS2/ABHD5/PDE3B/CPT1A/SORL1/PRKCD/PIK3CG/HCAR2/PNPLA2/HPGD/IL1B/PRKAA1/LONP2
GO:0042159	lipoprotein catabolic process	15	0.612821	1.31463	0.165517	0.304202	0.200523	3315	tags=47%	list=15%	signal=40%	CTSD/PPT1/ABHD13/LYPLA2/LYPLA1/ABHD17C/ABHD17B
GO:0006577	amino-acid betaine metabolic process	17	0.612816	1.37904	0.116776	0.238661	0.15732	1842	tags=24%	list=8%	signal=22%	SLC22A4/CPT1A/TMLHE/POR
GO:1900221	regulation of amyloid-beta clearance	18	0.612567	1.40103	0.105263	0.222502	0.146669	2374	tags=28%	list=11%	signal=25%	IFNGR1/ROCK1/HMGCR/CLU/LRPAP1
GO:0050818	regulation of coagulation	84	0.612538	1.76858	0.000118071	0.0012483	0.00082285	2721	tags=27%	list=12%	signal=24%	PLAUR/THBS1/TLR4/PSEN1/ABAT/SELP/FCER1G/PRKCD/SYK/HPSE/NFE2L2/LYN/THBD/PLEK/F2RL1/USF1/PLA2G4A/ALOX12/PROS1/ANO6/CEACAM1/ANXA5/CD36
GO:0030193	regulation of blood coagulation	79	0.612447	1.76346	0.000245938	0.0022947	0.00151262	2341	tags=25%	list=10%	signal=23%	PLAUR/THBS1/TLR4/ABAT/SELP/FCER1G/PRKCD/SYK/HPSE/NFE2L2/LYN/THBD/PLEK/F2RL1/USF1/PLA2G4A/ALOX12/PROS1/ANO6/CEACAM1
GO:0045923	positive regulation of fatty acid metabolic process	37	0.612414	1.58465	0.0156742	0.0579709	0.0382132	2143	tags=22%	list=9%	signal=20%	IRS2/CPT1A/PTGS2/LPGAT1/ELOVL5/MID1IP1/IL1B/ANXA1
GO:0016486	peptide hormone processing	31	0.612412	1.5319	0.0322171	0.09918	0.0653773	2356	tags=19%	list=10%	signal=17%	MME/ECE1/FURIN/CES1/CTSZ/ATP6AP2
GO:0140448	signaling receptor ligand precursor processing	31	0.612412	1.5319	0.0322171	0.09918	0.0653773	2356	tags=19%	list=10%	signal=17%	MME/ECE1/FURIN/CES1/CTSZ/ATP6AP2
GO:0018198	peptidyl-cysteine modification	49	0.612334	1.64262	0.00365314	0.0197381	0.0130109	2453	tags=24%	list=11%	signal=22%	S100A8/RAB3D/ZDHHC18/TXN/S100A9/GAPDH/ZDHHC7/ZDHHC3/GOLGA7/ZDHHC12/PRDX3/RAB6A
GO:0090239	regulation of histone H4 acetylation	14	0.612244	1.29222	0.184258	0.327581	0.215934	2484	tags=29%	list=11%	signal=25%	ZMPSTE24/SPI1/TAF7/BRCA1
GO:0036150	phosphatidylserine acyl-chain remodeling	19	0.612145	1.42042	0.0937997	0.205518	0.135473	1733	tags=21%	list=8%	signal=19%	MBOAT1/OSBPL8/LPCAT3/PLA2G4A
GO:0071677	positive regulation of mononuclear cell migration	25	0.612105	1.48296	0.0481366	0.130431	0.0859772	2678	tags=28%	list=12%	signal=25%	FPR2/MOSPD2/CCR1/CCR2/PLA2G7/ANO6/AIF1
GO:0030433	ubiquitin-dependent ERAD pathway	72	0.611985	1.75197	0.000444674	0.00372751	0.0024571	2842	tags=38%	list=13%	signal=33%	ERLIN1/TRIM25/SEL1L/OS9/EDEM2/UBE4B/NFE2L2/HERPUD1/TMUB2/JKAMP/CCDC47/EDEM3/RHBDD2/HSPA5/RNF175/FAF2/SGTB/YOD1/DNAJB12/EDEM1/RNF185/USP19/UBE4A/RNF103/SEC61B/VCP/DERL2
GO:0001910	regulation of leukocyte mediated cytotoxicity	71	0.611984	1.74481	0.000442274	0.0037123	0.00244707	2899	tags=41%	list=13%	signal=36%	ARG1/IL18RAP/ITGAM/TYROBP/CLEC12B/ICAM1/STAT5B/CRK/FADD/HLA-E/VAV1/AP1G1/ARRB2/STX7/HLA-A/F2RL1/HLA-B/LAMP1/HLA-H/RIPK3/LILRB1/HLA-G/HAVCR2/MR1/CEACAM1/HLA-F/FCGR2B/KIR2DL4/NCR1
GO:0030947	regulation of vascular endothelial growth factor receptor signaling pathway	32	0.611959	1.53587	0.0261572	0.0847974	0.0558966	3995	tags=34%	list=18%	signal=28%	HIF1A/ITGB3/ITGA5/GRB10/PRKCB/IL1B/HGS/PRKD2/ARNT/NEDD4/PTPN1
GO:1900424	regulation of defense response to bacterium	19	0.611572	1.41909	0.0937997	0.205518	0.135473	2114	tags=26%	list=9%	signal=24%	GRN/CYBA/MIR181B1/F2RL1/HAVCR2
GO:0048799	animal organ maturation	24	0.61144	1.47413	0.0462963	0.127015	0.0837256	2825	tags=25%	list=13%	signal=22%	LTF/PHOSPHO1/RHOA/SEMA4D/ANO6/XYLT1
GO:0099068	postsynapse assembly	31	0.611349	1.52924	0.033588	0.102255	0.0674042	2892	tags=19%	list=13%	signal=17%	PTEN/IL1RAP/NTNG2/LRFN1/NLGN3/CDH2
GO:0031649	heat generation	17	0.611295	1.37562	0.118421	0.240706	0.158668	1919	tags=24%	list=8%	signal=22%	PTGS2/ABAT/ARRDC3/IL1B
GO:0006112	energy reserve metabolic process	80	0.611208	1.75984	0.000154284	0.00155359	0.0010241	3117	tags=26%	list=14%	signal=23%	IRS2/PYGL/PPP1R3D/PGM2/GYG1/STK40/PPP1R3B/RB1CC1/GBE1/PHKA2/PGM1/PPP1CB/GAA/IL6ST/KL/GSK3B/PPP1CA/LEPR/PYGB/UGP2/MYC
GO:1900222	negative regulation of amyloid-beta clearance	10	0.611131	1.22116	0.2603	0.413721	0.272716	553	tags=20%	list=2%	signal=20%	IFNGR1/HMGCR
GO:1900242	regulation of synaptic vesicle endocytosis	17	0.611107	1.3752	0.118421	0.240706	0.158668	797	tags=18%	list=4%	signal=17%	LRRK2/ROCK1/TOR1A
GO:0071375	cellular response to peptide hormone stimulus	318	0.610991	1.9785	1e-10	1.07695e-08	7.09902e-09	2501	tags=28%	list=11%	signal=26%	ARG1/IRS2/MDM2/RAB31/IGF1R/PTEN/PDE3B/ATP6V1A/STAT3/ZNF106/ATP6V0B/CPEB2/PDK4/ROCK1/ECHDC3/SORL1/CFLAR/ATP6V1B2/ATP6V0E1/AGTRAP/ATP6V1C1/SYAP1/NDEL1/STAT5B/ATP6V0D1/CRK/RAB8B/CYBA/GRB2/CCND3/OSBPL8/APC/SOCS3/ATP6AP1/PRKCD/FUT7/PRKAR1A/FOXO3/NFE2L2/PRKDC/SP1/LYN/TCIRG1/PAK1/PXN/PTPRE/STAT5A/JAK2/PRKACA/SLC9A1/ZDHHC7/RAB10/ATP6V1E1/ATP6V0A1/ATP6V1D/MIR103A2/GRB10/MYO5A/PRKAR2B/STAT6/GNAI2/CDC5L/ATP…
GO:0045687	positive regulation of glial cell differentiation	44	0.610775	1.62652	0.00654669	0.0301433	0.0198698	3247	tags=27%	list=14%	signal=23%	TLR2/CXCR4/TNFRSF1B/MIR142/DICER1/RELA/PRMT5/NOTCH1/IL6ST/TGFB1/SPINT1/HDAC2
GO:2000169	regulation of peptidyl-cysteine S-nitrosylation	10	0.610772	1.22044	0.2603	0.413721	0.272716	254	tags=10%	list=1%	signal=10%	TXN
GO:0090199	regulation of release of cytochrome c from mitochondria	47	0.610755	1.62956	0.0052953	0.0260824	0.017193	2185	tags=26%	list=10%	signal=23%	MMP9/PLAUR/CIDEB/ARRB2/HGF/TNFSF10/PINK1/PPIF/PRELID1/CLU/PYCARD/BCL2L11
GO:0002292	T cell differentiation involved in immune response	71	0.610732	1.74123	0.000465399	0.00383547	0.00252826	2143	tags=32%	list=9%	signal=29%	CLEC4E/CLEC4D/IL18R1/BCL6/SEMA4A/MIR21/STAT3/CD46/IL4R/FCER1G/HLX/NFKBIZ/RC3H1/FGL2/STAT6/BCL3/RARA/JAK3/ATP7A/RIPK2/IL18/NLRP3/ANXA1
GO:0003298	physiological muscle hypertrophy	31	0.610711	1.52765	0.034045	0.103109	0.067967	1698	tags=19%	list=8%	signal=18%	RGS2/G6PD/MAP2K4/PAK1/CTDP1/AKAP13
GO:0003301	physiological cardiac muscle hypertrophy	31	0.610711	1.52765	0.034045	0.103109	0.067967	1698	tags=19%	list=8%	signal=18%	RGS2/G6PD/MAP2K4/PAK1/CTDP1/AKAP13
GO:0061049	cell growth involved in cardiac muscle cell development	31	0.610711	1.52765	0.034045	0.103109	0.067967	1698	tags=19%	list=8%	signal=18%	RGS2/G6PD/MAP2K4/PAK1/CTDP1/AKAP13
GO:0048681	negative regulation of axon regeneration	13	0.610168	1.2776	0.183784	0.32683	0.215439	2737	tags=31%	list=12%	signal=27%	KREMEN1/PTEN/KIAA0319/CERS2
GO:1900046	regulation of hemostasis	80	0.609926	1.75615	0.00017447	0.00171873	0.00113295	2341	tags=25%	list=10%	signal=22%	PLAUR/THBS1/TLR4/ABAT/SELP/FCER1G/PRKCD/SYK/HPSE/NFE2L2/LYN/THBD/PLEK/F2RL1/USF1/PLA2G4A/ALOX12/PROS1/ANO6/CEACAM1
GO:0048708	astrocyte differentiation	83	0.609722	1.75342	0.000178945	0.00174969	0.00115336	2083	tags=24%	list=9%	signal=22%	TLR4/FPR2/IFNGR1/GRN/S100A8/TSPAN2/C5AR1/S100A9/STAT3/MAPK1/PSEN1/MIR142/VIM/APP/MIR181B1/MAPK3/KRAS/NOTCH1/IL1B/IL6ST
GO:0043584	nose development	15	0.609666	1.30786	0.168966	0.308508	0.203362	2290	tags=20%	list=10%	signal=18%	SMCHD1/CHD7/SKI
GO:0018195	peptidyl-arginine modification	26	0.609508	1.48606	0.0599708	0.150734	0.0993603	42	tags=8%	list=0%	signal=8%	PADI4/PADI2
GO:0060135	maternal process involved in female pregnancy	62	0.609432	1.69718	0.00215139	0.0132589	0.00873998	2888	tags=24%	list=13%	signal=21%	ARG1/RGS2/JUNB/MAPK1/PTGS2/APOL2/VDR/MAPK3/RXRA/PRDM1/HAVCR2/PRDX3/PAM/KPNA6/UBE2A
GO:0031960	response to corticosteroid	157	0.609422	1.88312	1.65927e-07	5.96897e-06	3.93462e-06	2714	tags=25%	list=12%	signal=22%	ARG1/DUSP1/ALPL/ANXA3/FOS/ZFP36/ADAM9/PTGS2/CFLAR/ICAM1/FLT3/CYBA/CREBRF/PTAFR/GBA/FOXO3/DDIT4/ADM/AREG/RHOA/SPARC/GLB1/KLF9/ATP2B1/IL1RN/AKAP13/USP8/ZFP36L2/KRAS/NOTCH1/CYBB/ANXA1/BCL2L11/HNMT/CASP3/PAM/AIF1/NR3C1/BMP6
GO:0150117	positive regulation of cell-substrate junction organization	29	0.609337	1.50356	0.04332	0.121724	0.0802381	1325	tags=28%	list=6%	signal=26%	ROCK1/MAP4K4/PTPRJ/IQGAP1/IQSEC1/RAC1/FMN1/PPM1F
GO:0014910	regulation of smooth muscle cell migration	83	0.609333	1.7523	0.000184764	0.00180337	0.00118874	1940	tags=20%	list=9%	signal=19%	MIR223/MDM2/DOCK4/DOCK5/MIR21/SORL1/S100A11/CRK/TRIB1/NFE2L2/IQGAP1/PAK1/MIR26A2/SSH1/MIR15A/ATP7A/HDAC4
GO:0070741	response to interleukin-6	55	0.609309	1.67198	0.00342736	0.0187253	0.0123433	2127	tags=24%	list=9%	signal=21%	IL6R/STAT3/SELPLG/ICAM1/CBL/SOCS3/SPI1/SBNO2/JAK2/MIR26A2/RELA/IL6ST/ST3GAL6
GO:1901678	iron coordination entity transport	14	0.609295	1.28599	0.189624	0.33376	0.220007	2206	tags=21%	list=10%	signal=19%	LTF/FLVCR2/LCN2
GO:0044319	wound healing	spreading of cells	29	0.60927	1.5034	0.04332	0.121724	0.0802381	2655	tags=34%	list=12%	signal=30%	PTEN/TOR1A/ITGA5/ADAM17/ARHGAP24/RHOA/CD151/CLASP1/CEACAM1/CD44
GO:0090505	epiboly involved in wound healing	29	0.60927	1.5034	0.04332	0.121724	0.0802381	2655	tags=34%	list=12%	signal=30%	PTEN/TOR1A/ITGA5/ADAM17/ARHGAP24/RHOA/CD151/CLASP1/CEACAM1/CD44
GO:0006672	ceramide metabolic process	93	0.60877	1.78295	0.000108114	0.00116089	0.000765233	2823	tags=32%	list=12%	signal=28%	B4GALT5/P2RX1/ST6GALNAC3/SPTLC2/ASAH1/ST8SIA4/TNFRSF1A/PRKCD/FUT7/GBA/PSAP/SAMD8/GM2A/HEXB/SGMS2/CLN6/SGMS1/NEU1/PPP2CA/PRKAA1/GLA/SPTLC1/UGCG/CERS6/SGPL1/CERS2/GALC/B3GALT4/NAGA/DEGS1
GO:0002320	lymphoid progenitor cell differentiation	20	0.608467	1.42333	0.0793651	0.183377	0.120878	3311	tags=50%	list=15%	signal=43%	FNIP1/FLT3/SPI1/PRKDC/KIT/NOTCH1/NUDT21/FLCN/SOX4/LIG4
GO:0010952	positive regulation of peptidase activity	187	0.608406	1.90292	7.57568e-09	4.37599e-07	2.88456e-07	2501	tags=30%	list=11%	signal=27%	CR1/NLRC4/MAPK14/GRN/CTSD/P2RX1/S100A8/NLRP12/ASPH/S100A9/MIR21/STAT3/MEFV/CFLAR/APAF1/CLEC7A/PSENEN/AKIRIN2/FADD/ST20/SYK/CIDEB/DDX3X/HIP1/LYN/MIR29B2/AIM2/MAP3K5/APP/TNFSF10/JAK2/RHOA/CASP1/PICALM/MAPK3/IFI16/PPM1F/PINK1/MIR15A/TANK/CARD8/DAPK1/FAS/ATP2A3/ALOX12/RIPK2/PRELID1/MIR29B1/NLRP3/PSME3/PYCARD/MUL1/BCL2L11/GSN/MBP/TNFRSF10B/ROCK2
GO:2001044	regulation of integrin-mediated signaling pathway	15	0.608117	1.30454	0.17069	0.310585	0.204731	2407	tags=33%	list=11%	signal=30%	BST1/CD177/TIMP1/CTNNA1/CD63
GO:0048012	hepatocyte growth factor receptor signaling pathway	16	0.607698	1.33904	0.141414	0.271957	0.179268	1126	tags=19%	list=5%	signal=18%	PAK1/HGF/RAC1
GO:0001912	positive regulation of leukocyte mediated cytotoxicity	48	0.607606	1.62483	0.00424048	0.0220852	0.0145581	2157	tags=35%	list=10%	signal=32%	ARG1/IL18RAP/ITGAM/TYROBP/STAT5B/FADD/HLA-E/VAV1/AP1G1/STX7/HLA-A/F2RL1/HLA-B/LAMP1/HLA-H/HLA-G/MR1
GO:0006029	proteoglycan metabolic process	86	0.607563	1.76292	0.000106701	0.00115326	0.000760202	1376	tags=16%	list=6%	signal=15%	CHST15/CSGALNACT2/CHSY1/VCAN/CHST11/CANT1/EXTL3/NDST1/IDS/HPSE/SULF2/EXT1/CSGALNACT1/HEXB
GO:0010738	regulation of protein kinase A signaling	22	0.607555	1.44212	0.0626959	0.155987	0.102823	1636	tags=23%	list=7%	signal=21%	LRRK2/PJA2/PRKAR1A/PRKAR2B/PRKAR2A
GO:0042590	antigen processing and presentation of exogenous peptide antigen via MHC class I	80	0.6074	1.74888	0.000191772	0.00184904	0.00121885	2721	tags=38%	list=12%	signal=33%	FCGR1A/FCGR1B/NCF2/NCF4/PSMB3/NCF1/CYBA/CHUK/CLEC4A/FCER1G/HLA-E/VAMP3/HLA-C/SEC22B/IFI30/SNAP23/HLA-A/TAP1/PSMB9/HLA-B/HLA-H/CYBB/PSME3/PSMD6/HLA-G/PSMC1/HLA-F/PSMB8/TAPBP/CD36
GO:0032480	negative regulation of type I interferon production	44	0.607022	1.61653	0.00737146	0.0330545	0.0217888	3947	tags=43%	list=17%	signal=36%	TRIM25/MIR21/SIRPA/TNFAIP3/NMI/ITCH/PPM1B/TAX1BP1/LILRB1/DDX58/PYCARD/HAVCR2/TBK1/REL/NLRX1/OTUD5/UBE2L6/MAVS/RNF135
GO:0060339	negative regulation of type I interferon-mediated signaling pathway	15	0.607004	1.30215	0.17069	0.310585	0.204731	2108	tags=27%	list=9%	signal=24%	MIR21/ADAR/YTHDF3/MUL1
GO:0002903	negative regulation of B cell apoptotic process	12	0.606918	1.24825	0.212066	0.360864	0.237874	187	tags=17%	list=1%	signal=17%	IRS2/BCL6
GO:1901216	positive regulation of neuron death	97	0.606771	1.78485	3.25315e-05	0.000433344	0.000285651	2731	tags=33%	list=12%	signal=29%	TLR4/ITGAM/TYROBP/NQO2/GRN/FOS/TLR6/MCL1/ITGB2/MAP2K4/FOXO3/DDIT4/CDK5R1/ZNF746/MAP3K5/RHOA/PICALM/ITGA1/SSH1/SRPK2/CTSZ/CLU/HDAC4/UBE2M/BCL2L11/GSK3B/NF1/DDIT3/CASP3/FCGR2B/TP53BP2/MAP3K11
GO:1900078	positive regulation of cellular response to insulin stimulus	24	0.606701	1.4627	0.0478395	0.129736	0.0855194	1467	tags=21%	list=6%	signal=20%	ECHDC3/SORL1/OSBPL8/PAK1/GNAI2
GO:0071715	icosanoid transport	49	0.606676	1.62745	0.00425778	0.022121	0.0145817	2143	tags=16%	list=9%	signal=15%	CYP4F2/MAP2K6/SLCO3A1/SYK/PLA2G4A/IL1B/PNPLA8/ANXA1
GO:1901571	fatty acid derivative transport	49	0.606676	1.62745	0.00425778	0.022121	0.0145817	2143	tags=16%	list=9%	signal=15%	CYP4F2/MAP2K6/SLCO3A1/SYK/PLA2G4A/IL1B/PNPLA8/ANXA1
GO:0002687	positive regulation of leukocyte migration	136	0.606655	1.85661	1.12539e-06	3.0172e-05	1.98887e-05	2554	tags=32%	list=11%	signal=28%	THBS1/FPR2/DYSF/MAPK14/IL1R1/MOSPD2/C5AR1/IL6R/DAPK2/TNFSF14/MAPK1/RAC2/CXCR2/ICAM1/SELP/C3AR1/FADD/FUT7/PTAFR/PTK2B/CCR1/ADAM17/ADAM10/APP/RAC1/RHOA/ADAM8/MAPK3/CCR2/OXSR1/ITGA2B/F2RL1/PLA2G7/MCU/DOCK8/CAMK1D/NCKAP1L/PYCARD/GPSM3/ELANE/ANO6/AKIRIN1/TIRAP
GO:0051788	response to misfolded protein	24	0.606615	1.46249	0.0478395	0.129736	0.0855194	3428	tags=46%	list=15%	signal=39%	UBE2W/TOR1A/UGGT1/CUL3/CLU/DNAJB12/RNF185/ATXN3/KLHL15/VCP/DNAJB14
GO:0006638	neutral lipid metabolic process	135	0.606582	1.85748	2.21672e-06	5.06655e-05	3.33976e-05	2872	tags=23%	list=13%	signal=20%	ACSL1/DGAT2/ABHD5/SLC22A4/ABHD2/ACSL4/CNEP1R1/PGS1/GK/CPT1A/SORL1/SEL1L/PNPLA1/MIR548P/PIK3CG/MIR29B2/AVIL/ABHD12B/APOBR/DGKD/PNPLA2/PLA2G4A/DGKG/DGAT1/MIR29B1/LPIN2/LYPLA2/ABHD16A/ANG/DAGLB/PANK2
GO:0006639	acylglycerol metabolic process	135	0.606582	1.85748	2.21672e-06	5.06655e-05	3.33976e-05	2872	tags=23%	list=13%	signal=20%	ACSL1/DGAT2/ABHD5/SLC22A4/ABHD2/ACSL4/CNEP1R1/PGS1/GK/CPT1A/SORL1/SEL1L/PNPLA1/MIR548P/PIK3CG/MIR29B2/AVIL/ABHD12B/APOBR/DGKD/PNPLA2/PLA2G4A/DGKG/DGAT1/MIR29B1/LPIN2/LYPLA2/ABHD16A/ANG/DAGLB/PANK2
GO:0032869	cellular response to insulin stimulus	217	0.60651	1.92662	9.20036e-10	7.39989e-08	4.87785e-08	2477	tags=30%	list=11%	signal=27%	IRS2/RAB31/IGF1R/PTEN/PDE3B/ATP6V1A/ZNF106/ATP6V0B/CPEB2/PDK4/ECHDC3/SORL1/CFLAR/ATP6V1B2/ATP6V0E1/ATP6V1C1/SYAP1/NDEL1/ATP6V0D1/RAB8B/GRB2/CCND3/OSBPL8/APC/SOCS3/ATP6AP1/PRKCD/FUT7/FOXO3/PRKDC/SP1/TCIRG1/PAK1/PTPRE/SLC9A1/ZDHHC7/RAB10/ATP6V1E1/ATP6V0A1/ATP6V1D/MIR103A2/GRB10/MYO5A/GNAI2/ATP2B1/RELA/PRKCB/PDPK1/SH2B2/USF1/RAB8A/IL1B/PIK3CA/PKM/INHBB/WDTC1/APPL2/PHIP/PRKAA1/KL/CEACAM1/LPIN2/C2CD5/…
GO:0032616	interleukin-13 production	21	0.606426	1.4355	0.0746032	0.175566	0.115729	1942	tags=29%	list=9%	signal=26%	LILRA5/IL1RAP/HLA-E/RARA/IL18/NLRP3
GO:1903589	positive regulation of blood vessel endothelial cell proliferation involved in sprouting angiogenesis	18	0.606325	1.38676	0.115132	0.236519	0.155909	954	tags=17%	list=4%	signal=16%	MIR21/MIR101-1/MIR27A
GO:0071985	multivesicular body sorting pathway	37	0.606172	1.5685	0.0180523	0.0647317	0.0426697	3571	tags=49%	list=16%	signal=41%	SORT1/RAB27A/CHMP3/CHMP1B/CHMP2A/VPS4B/LEPROTL1/TMEM50A/LYST/CHMP2B/VPS37B/CHMP1A/CHMP4B/STAM/VCP/VTA1/CHMP5/RAB27B
GO:0015807	L-amino acid transport	69	0.606098	1.72045	0.00102452	0.00724118	0.00477323	1246	tags=14%	list=6%	signal=14%	ARG1/SLC11A1/RGS2/SLC43A2/PSEN1/SLC36A4/SLC7A11/SLC36A1/SLC7A7/SLC15A4
GO:1901386	negative regulation of voltage-gated calcium channel activity	13	0.606097	1.26908	0.189189	0.333572	0.219884	3328	tags=23%	list=15%	signal=20%	DYSF/FMR1/OPRL1
GO:0006906	vesicle fusion	94	0.606091	1.77683	8.22642e-05	0.000918641	0.000605548	2667	tags=31%	list=12%	signal=27%	DYSF/STX3/STX11/RAB7A/SAMD9/GNAI3/RAB8B/CORO1A/VPS8/VAMP3/STX6/KIF5B/VAV3/STX10/SEC22B/VPS18/SNAP23/VAMP7/STX7/SNAP29/TAP1/STX12/RAB8A/RAB20/VPS39/ANXA1/C2CD5/STX16/TAPBP
GO:0034109	homotypic cell-cell adhesion	84	0.605954	1.74956	0.000174027	0.00171703	0.00113183	2341	tags=30%	list=10%	signal=27%	PLAUR/DSC2/ITGB3/STXBP3/MYL9/MYH9/VCL/ABAT/SLC7A11/ACTG1/PRKCD/PIK3CG/FERMT3/SYK/LYN/TLN1/CLIC1/PLEK/PIK3CB/ITGA2B/ALOX12/MYL12A/PTPN6/ILK/CEACAM1
GO:0034144	negative regulation of toll-like receptor 4 signaling pathway	11	0.605902	1.22276	0.235514	0.388265	0.255936	1212	tags=36%	list=5%	signal=34%	LILRA2/TNFAIP3/LYN/MIR181B1
GO:0045922	negative regulation of fatty acid metabolic process	33	0.605793	1.53092	0.0285613	0.0908302	0.0598733	2484	tags=21%	list=11%	signal=19%	DGAT2/ERLIN1/MIR548P/WDTC1/APPL2/CEACAM1/BRCA1
GO:0090154	positive regulation of sphingolipid biosynthetic process	10	0.605789	1.21048	0.269663	0.423863	0.279401	772	tags=20%	list=3%	signal=19%	TNFRSF1A/PRKCD
GO:2000304	positive regulation of ceramide biosynthetic process	10	0.605789	1.21048	0.269663	0.423863	0.279401	772	tags=20%	list=3%	signal=19%	TNFRSF1A/PRKCD
GO:0060192	negative regulation of lipase activity	17	0.605699	1.36302	0.129934	0.256557	0.169117	2143	tags=24%	list=9%	signal=21%	RGS2/SORT1/POR/ANXA1
GO:0090504	epiboly	30	0.605689	1.5019	0.0445042	0.124026	0.0817555	2655	tags=33%	list=12%	signal=29%	PTEN/TOR1A/ITGA5/ADAM17/ARHGAP24/RHOA/CD151/CLASP1/CEACAM1/CD44
GO:0034162	toll-like receptor 9 signaling pathway	23	0.605539	1.44265	0.0625	0.155674	0.102617	3205	tags=43%	list=14%	signal=37%	TLR8/MYD88/IRAK4/PIK3C3/TLR9/RTN4/UNC93B1/HAVCR2/PIK3AP1/TRAF6
GO:1903510	mucopolysaccharide metabolic process	108	0.605536	1.81362	2.31831e-05	0.000331023	0.000218203	2825	tags=29%	list=13%	signal=25%	B4GALT5/CHST15/CSGALNACT2/GNS/CHSY1/VCAN/CHST11/NDST1/IDS/ST3GAL2/HGF/B4GALT1/B3GNT2/CLTC/SLC9A1/GLB1/CSGALNACT1/ABCC5/HEXB/CHP1/ST3GAL4/ANGPT1/IL1B/LYVE1/ST3GAL1/ST3GAL6/GALNS/DSE/CD44/TGFB1/XYLT1
GO:0019511	peptidyl-proline hydroxylation	11	0.605331	1.2216	0.235514	0.388265	0.255936	2901	tags=45%	list=13%	signal=40%	EGLN1/P4HB/CRTAP/EGLN2/P4HA1
GO:1904263	positive regulation of TORC1 signaling	15	0.605294	1.29848	0.175862	0.316283	0.208487	3230	tags=40%	list=14%	signal=34%	RRAGD/LAMTOR5/SIK3/RRAGA/FLCN/SEC13
GO:0070207	protein homotrimerization	15	0.605121	1.29811	0.175862	0.316283	0.208487	2099	tags=27%	list=9%	signal=24%	STEAP4/ALOX5AP/MLKL/HLA-G
GO:0048308	organelle inheritance	15	0.605115	1.29809	0.175862	0.316283	0.208487	1447	tags=27%	list=6%	signal=25%	MAPK1/VCPIP1/MAPK3/PLK3
GO:0048313	Golgi inheritance	15	0.605115	1.29809	0.175862	0.316283	0.208487	1447	tags=27%	list=6%	signal=25%	MAPK1/VCPIP1/MAPK3/PLK3
GO:0002483	antigen processing and presentation of endogenous peptide antigen	17	0.605114	1.36171	0.129934	0.256557	0.169117	2667	tags=53%	list=12%	signal=47%	HLA-E/HLA-C/HLA-A/TAP1/HLA-B/HLA-H/HLA-G/HLA-F/TAPBP
GO:0019885	antigen processing and presentation of endogenous peptide antigen via MHC class I	17	0.605114	1.36171	0.129934	0.256557	0.169117	2667	tags=53%	list=12%	signal=47%	HLA-E/HLA-C/HLA-A/TAP1/HLA-B/HLA-H/HLA-G/HLA-F/TAPBP
GO:0034614	cellular response to reactive oxygen species	160	0.604992	1.876	1.1166e-07	4.46218e-06	2.94137e-06	2370	tags=28%	list=10%	signal=25%	MMP9/ARG1/IL18RAP/MDM2/LRRK2/FOS/TXN/CAMKK2/SOD2/MIR21/MAPK1/CYP1B1/SIRPA/CFLAR/NCF1/CRK/TNFAIP3/CHUK/PRKCD/NME8/FOXO3/PSAP/NFE2L2/KDM6B/HGF/PXN/MAP3K5/OSER1/KLF2/MAPK3/DNM2/MIR103A2/STAT6/PINK1/RELA/MAPK13/PPIF/ATP7A/RIPK3/ANXA1/LCN2/PRKAA1/SETX/MPO/PRDX3
GO:0008333	endosome to lysosome transport	50	0.604864	1.62937	0.00283153	0.0162525	0.0107133	2810	tags=44%	list=12%	signal=39%	SORT1/MGRN1/KIF13A/SNX27/DENND3/RAB7A/CHMP3/FAM160A2/VPS4B/AKTIP/VPS18/VAMP7/TSG101/VIPAS39/LYST/SCYL2/VPS39/MTM1/CHMP2B/HOOK3/DTX3L/VCP
GO:0072673	lamellipodium morphogenesis	16	0.604643	1.3323	0.143098	0.273868	0.180528	5045	tags=50%	list=22%	signal=39%	CORO1C/ABI1/SNX1/CD44/WASF2/CORO1B/SNX2/VIL1
GO:0035090	maintenance of apical/basal cell polarity	11	0.604597	1.22012	0.237383	0.389633	0.256838	3070	tags=36%	list=14%	signal=31%	LIN7A/WDR1/PDCD6IP/SLC9A3R1
GO:0045199	maintenance of epithelial cell apical/basal polarity	11	0.604597	1.22012	0.237383	0.389633	0.256838	3070	tags=36%	list=14%	signal=31%	LIN7A/WDR1/PDCD6IP/SLC9A3R1
GO:1903523	negative regulation of blood circulation	36	0.604494	1.55833	0.0256423	0.0835973	0.0551055	1822	tags=22%	list=8%	signal=20%	DOCK4/DOCK5/KCNE3/PIK3CG/ADM/JAK2/MIR26A2/MIR30E
GO:0016236	macroautophagy	293	0.604473	1.9479	1e-10	1.07695e-08	7.09902e-09	3149	tags=39%	list=14%	signal=34%	UBXN2B/GABARAPL1/HIF1A/WDFY3/LRRK2/ERN1/MTMR3/MFN2/TP53INP1/RRAGD/WIPI1/QSOX1/RALB/LAMP2/SPTLC2/ATP6V1A/PSEN1/VMP1/SH3GLB1/EXOC8/ATP6V0B/RAB7A/TBC1D14/ATP6V1B2/ATP6V0E1/C9orf72/ATP6V1C1/NSFL1C/ATP6V0D1/GNAI3/CHMP3/RB1CC1/NBR1/RAB1B/GBA/RAB19/ATG7/CDK5R1/ATG2A/MAP1LC3B/TCIRG1/RAB33B/RAB1A/CHMP2A/PRKACA/VPS4B/LAMTOR1/GAPDH/SEC22B/MAPK3/EXOC1/MAP1LC3B2/PIK3C3/ATP6V1E1/ATP6V0A1/ATP6V1D/TRAPPC8/PINK1/…
GO:0006900	vesicle budding from membrane	104	0.604458	1.7921	4.32959e-05	0.00054368	0.000358382	3477	tags=37%	list=15%	signal=31%	F5/RAB7A/SERPINA1/MX2/VAPA/RAB1B/TGFA/CSNK1D/ARFGAP3/AREG/RAB1A/CD59/PICALM/SEC22B/TRAPPC1/DNM2/CTSC/SEC24D/CTSZ/AP3B1/CUL3/PPP6C/KLHL12/NSF/ARF1/SCAP/CHMP4B/SAR1A/TRAPPC6B/SEC23A/SEC23B/MIA3/PEF1/GOLPH3/STX5/SEC13/AP3D1/CHMP5
GO:0048548	regulation of pinocytosis	13	0.604279	1.26527	0.194595	0.340152	0.224221	3221	tags=38%	list=14%	signal=33%	ACTN4/PPT1/APPL2/ANKFY1/NR1H2
GO:0030166	proteoglycan biosynthetic process	62	0.604239	1.68272	0.00295599	0.0166954	0.0110053	1362	tags=16%	list=6%	signal=15%	CHST15/CSGALNACT2/CHSY1/VCAN/CHST11/CANT1/EXTL3/NDST1/EXT1/CSGALNACT1
GO:0032958	inositol phosphate biosynthetic process	27	0.604232	1.48446	0.0384025	0.112659	0.0742624	1384	tags=26%	list=6%	signal=24%	IPMK/PLCG2/PTAFR/PTK2B/IP6K1/PPIP5K2/PLEK
GO:0001783	B cell apoptotic process	25	0.604186	1.46377	0.0512422	0.135213	0.0891296	2185	tags=28%	list=10%	signal=25%	IRS2/BCL6/PTEN/FNIP1/LYN/HSH2D/BCL2L11
GO:0002029	desensitization of G protein-coupled receptor signaling pathway	19	0.604049	1.40164	0.104928	0.221869	0.146251	2607	tags=26%	list=12%	signal=23%	ADM/GTF2H2/ARRB2/DNM2/NECAB2
GO:0022401	negative adaptation of signaling pathway	19	0.604049	1.40164	0.104928	0.221869	0.146251	2607	tags=26%	list=12%	signal=23%	ADM/GTF2H2/ARRB2/DNM2/NECAB2
GO:0015012	heparan sulfate proteoglycan biosynthetic process	25	0.603982	1.46328	0.0512422	0.135213	0.0891296	3359	tags=32%	list=15%	signal=27%	EXTL3/NDST1/EXT1/CSGALNACT1/DSE/XYLT1/CTNNB1/HS3ST3B1
GO:0032656	regulation of interleukin-13 production	18	0.603978	1.38139	0.115132	0.236519	0.155909	1942	tags=28%	list=9%	signal=25%	LILRA5/IL1RAP/HLA-E/RARA/NLRP3
GO:1903961	positive regulation of anion transmembrane transport	10	0.603969	1.20685	0.275281	0.430186	0.283569	836	tags=20%	list=4%	signal=19%	PSEN1/PTAFR
GO:1903557	positive regulation of tumor necrosis factor superfamily cytokine production	51	0.60396	1.6302	0.00253428	0.0148962	0.00981925	3749	tags=51%	list=17%	signal=43%	TLR2/TLR4/LY96/CYBA/FCER1G/FADD/HLA-E/PTAFR/PTPRJ/CD14/JAK2/ADAM8/TLR9/RIPK2/CLU/PYCARD/TIRAP/ARHGEF2/CD36/SASH3/PIK3R1/HDAC2/RIPK1/MIR206/DDT/PF4
GO:0033629	negative regulation of cell adhesion mediated by integrin	11	0.603645	1.2182	0.237383	0.389633	0.256838	389	tags=18%	list=2%	signal=18%	PDE3B/CYP1B1
GO:0043619	regulation of transcription from RNA polymerase II promoter in response to oxidative stress	11	0.603605	1.21812	0.237383	0.389633	0.256838	3756	tags=55%	list=17%	signal=45%	HIF1A/NFE2L2/SESN2/EPAS1/ARNT/HMOX1
GO:0000737	DNA catabolic process	endonucleolytic	32	0.603398	1.51438	0.0348003	0.104854	0.0691175	1053	tags=19%	list=5%	signal=18%	HMGB2/APAF1/ST20/KPNB1/DICER1/KPNA1
GO:1903540	establishment of protein localization to postsynaptic membrane	17	0.603389	1.35783	0.133224	0.261186	0.172168	1873	tags=24%	list=8%	signal=22%	STX3/RAB11A/VPS35/RAB8A
GO:1902410	mitotic cytokinetic process	23	0.603353	1.43744	0.0640625	0.157548	0.103852	2532	tags=43%	list=11%	signal=39%	CHMP3/CHMP1B/CHMP2A/VPS4B/RHOA/ARF1/CHMP2B/CHMP1A/PDCD6IP/CHMP4B
GO:1902170	cellular response to reactive nitrogen species	17	0.603134	1.35725	0.133224	0.261186	0.172168	1441	tags=29%	list=6%	signal=28%	CFLAR/CRK/MAP3K5/DNM2/STAT6
GO:0030948	negative regulation of vascular endothelial growth factor receptor signaling pathway	12	0.603117	1.24043	0.215722	0.36552	0.240943	6208	tags=50%	list=27%	signal=36%	HGS/NEDD4/PTPN1/CADM4/HHEX/MIR200C
GO:0060547	negative regulation of necrotic cell death	22	0.603009	1.43133	0.0642633	0.157778	0.104004	3448	tags=50%	list=15%	signal=42%	MIR223/PELI1/CFLAR/MIR101-1/FADD/ARHGEF2/MIR101-2/RBCK1/BIRC2/RIPK1/CASP8
GO:0050777	negative regulation of immune response	154	0.602811	1.85601	3.91541e-07	1.24393e-05	8.19969e-06	2662	tags=32%	list=12%	signal=28%	IRAK3/ARG1/SAMSN1/CR1/PGLYRP1/GRN/CLEC12B/BCL6/CD55/MIR21/CRK/IL4R/TNFAIP3/HLA-E/ARRB2/LYN/TRAFD1/HLX/RC3H1/FGL2/C4BPA/VSIG4/CD59/MIR181B1/CCR2/NMI/IFI16/HLA-A/NLRP6/STAT6/ABR/HLA-B/JAK3/ADAR/CD300A/LILRB1/YTHDF3/HLA-G/MUL1/HAVCR2/ANXA1/PTPN6/INPP5D/CEACAM1/NDFIP1/HLA-F/FCGR2B/HLA-DRB1/TGFB1
GO:0006706	steroid catabolic process	27	0.602757	1.48084	0.0384025	0.112659	0.0742624	1884	tags=11%	list=8%	signal=10%	CYP27A1/STS/HSD17B11
GO:0061025	membrane fusion	152	0.602737	1.8569	5.98181e-07	1.75154e-05	1.15458e-05	2143	tags=27%	list=9%	signal=25%	DYSF/UBXN2B/GCA/STX3/CXCR4/STX11/RAB7A/SAMD9/NSFL1C/GNAI3/CHMP3/MX2/RAB8B/VAPA/VCPIP1/CORO1A/VPS8/VAMP3/STX6/KIF5B/VAV3/STX10/SEC22B/VPS18/SNAP23/VAMP7/STX7/DNM2/FOLR3/CHP1/SNAP29/TAP1/RABIF/STX12/RAB8A/NSF/RAB20/VPS39/CHMP2B/MFN1/ANXA1
GO:0060326	cell chemotaxis	286	0.602601	1.93747	1e-10	1.07695e-08	7.09902e-09	2143	tags=27%	list=9%	signal=24%	S100A12/DUSP1/THBS1/CXCL16/PADI2/FPR2/DYSF/MIR223/MAPK14/BST1/DEFA1B/CXCR1/IL17RA/DOCK4/S100A8/PREX1/HMGB2/ALOX5/CXCR4/MOSPD2/C5AR1/C5AR2/IL6R/S100A9/DAPK2/TNFSF14/MAPK1/RAC2/CSF3R/CKLF/CXCR2/RHOG/CRK/ITGB2/C3AR1/CORO1A/FCER1G/PRKCD/PIK3CG/PTK2B/CCR1/VAV1/SYK/ADAM17/ARRB2/LYN/HGF/VAV3/ADAM10/KIT/RAC1/PIK3CD/ADAM8/MAPK3/CXCL1/ITGA1/CCR2/OXSR1/EPHB1/FFAR2/F2RL1/ELMO2/MIR15A/PLA2G7/MCU/PDE4B/PPBP/BI…
GO:1901739	regulation of myoblast fusion	20	0.602588	1.40958	0.0873016	0.196102	0.129266	1930	tags=35%	list=9%	signal=32%	MAPK14/TNFSF14/CFLAR/IL4R/FLOT1/EHD1/CD53
GO:0061097	regulation of protein tyrosine kinase activity	87	0.602453	1.75027	0.000177976	0.00174785	0.00115214	2175	tags=23%	list=10%	signal=21%	LILRA5/NEDD9/CASS4/FCGR1A/PSEN1/NCF1/MVP/CBL/SH3BP5L/TGFA/ADAM17/AREG/APP/ABI1/NCK2/TSG101/NRG1/SNX6/SH3BP5/UNC119
GO:1902510	regulation of apoptotic DNA fragmentation	12	0.602349	1.23885	0.219378	0.369969	0.243875	864	tags=17%	list=4%	signal=16%	APAF1/ST20
GO:0046548	retinal rod cell development	10	0.602193	1.2033	0.280899	0.436603	0.287799	2420	tags=20%	list=11%	signal=18%	TOPORS/RPGRIP1
GO:2000047	regulation of cell-cell adhesion mediated by cadherin	19	0.601999	1.39688	0.106518	0.223741	0.147485	2714	tags=26%	list=12%	signal=23%	ADAM19/FLOT1/PPM1F/NOTCH1/BMP6
GO:0021591	ventricular system development	31	0.601938	1.5057	0.0427275	0.121032	0.0797818	802	tags=19%	list=4%	signal=19%	KIF27/MBOAT7/NUMB/CORO1C/SLC7A11/RAPGEF2
GO:1905564	positive regulation of vascular endothelial cell proliferation	24	0.601785	1.45085	0.0555556	0.143089	0.0943211	1593	tags=29%	list=7%	signal=27%	MIR21/STAT3/MIR29A/ADAM17/MIR27A/SP1/PDPK1
GO:0007628	adult walking behavior	27	0.601691	1.47822	0.0384025	0.112659	0.0742624	1777	tags=15%	list=8%	signal=14%	ZMPSTE24/HIPK2/ARRB2/CHD7
GO:1900745	positive regulation of p38MAPK cascade	30	0.601532	1.49159	0.047737	0.129569	0.0854091	2158	tags=30%	list=10%	signal=27%	RELL1/MAP3K3/PJA2/NCF1/GADD45B/MAP3K5/MIR181B1/IL1B/GADD45A
GO:0043371	negative regulation of CD4-positive	alpha-beta T cell differentiation	21	0.601295	1.42336	0.0793651	0.183377	0.120878	2143	tags=29%	list=9%	signal=26%	BCL6/IL4R/HLX/RC3H1/JAK3/ANXA1
GO:1901741	positive regulation of myoblast fusion	18	0.601289	1.37524	0.121711	0.244963	0.161474	1930	tags=33%	list=9%	signal=31%	MAPK14/TNFSF14/IL4R/FLOT1/EHD1/CD53
GO:0090277	positive regulation of peptide hormone secretion	95	0.601214	1.76468	8.47599e-05	0.000943195	0.000621734	1535	tags=14%	list=7%	signal=13%	IRS2/PFKFB2/HIF1A/ACSL4/GPR27/ABAT/GLUL/RAB8B/KIF5B/NADK/JAK2/RAC1/MCU
GO:0046689	response to mercury ion	10	0.601196	1.2013	0.286517	0.443167	0.292126	90	tags=10%	list=0%	signal=10%	AQP9
GO:0045780	positive regulation of bone resorption	19	0.600983	1.39452	0.106518	0.223741	0.147485	1200	tags=26%	list=5%	signal=25%	DEF8/ATP6AP1/SYK/PLEKHM1/ADAM8
GO:0046852	positive regulation of bone remodeling	19	0.600983	1.39452	0.106518	0.223741	0.147485	1200	tags=26%	list=5%	signal=25%	DEF8/ATP6AP1/SYK/PLEKHM1/ADAM8
GO:0033002	muscle cell proliferation	230	0.600588	1.90952	1.3099e-09	9.90844e-08	6.53143e-08	1940	tags=20%	list=9%	signal=19%	MMP9/THBS1/MIR223/MAPK14/NQO2/MDM2/ERN1/NAMPT/MFN2/PTEN/IL6R/SOD2/MIR21/STAT3/MAPK1/PTGS2/CFLAR/HMGCR/GNAI3/TRIB1/CYBA/TNFAIP3/PRKAR1A/PTAFR/MIR27A/PRKDC/PAK1/MAP3K5/JAK2/MIR548C/IRAK4/EPHB1/MIR26A2/JARID2/GNAI2/TGFBR1/RBPJ/MIR15A/TGFBR2/RXRA/ANGPT1/ALOX12/HPGD/MEF2D/IL18/NOTCH1/HDAC4
GO:0016482	cytosolic transport	147	0.600394	1.84982	1.45554e-06	3.65553e-05	2.40965e-05	2575	tags=33%	list=11%	signal=29%	LRRK2/LMTK2/KIF1B/SORT1/WIPI1/MAPK1/RAB7A/SORL1/TBC1D14/TANC2/CHMP3/CORO1A/DENND5A/FAM160A2/RAB21/AP1G1/VAMP3/HEATR5A/STX6/KIF5B/MSN/STX10/ARFIP1/CLTC/AKTIP/MAPK3/PIK3C3/CES1/EPS15/EHD3/ACTR2/LAMP1/SPAG9/VPS35/BECN1/SNX6/RAB5A/SNX1/CLTCL1/HOOK3/CORO7/SYS1/DNAJC13/RAB6A/TBC1D23/EVI5/RAB14/STX16
GO:0002479	antigen processing and presentation of exogenous peptide antigen via MHC class I	TAP-dependent	75	0.600152	1.72611	0.000701224	0.00532327	0.00350899	2721	tags=36%	list=12%	signal=32%	FCGR1A/FCGR1B/NCF2/NCF4/PSMB3/NCF1/CYBA/CHUK/HLA-E/VAMP3/HLA-C/SEC22B/SNAP23/HLA-A/TAP1/PSMB9/HLA-B/HLA-H/CYBB/PSME3/PSMD6/HLA-G/PSMC1/HLA-F/PSMB8/TAPBP/CD36
GO:0030511	positive regulation of transforming growth factor beta receptor signaling pathway	29	0.600142	1.48087	0.0535448	0.139447	0.0919207	1502	tags=24%	list=7%	signal=23%	THBS1/LRG1/SDCBP/ADAM17/HIPK2/RNF111/CREBBP
GO:1903846	positive regulation of cellular response to transforming growth factor beta stimulus	29	0.600142	1.48087	0.0535448	0.139447	0.0919207	1502	tags=24%	list=7%	signal=23%	THBS1/LRG1/SDCBP/ADAM17/HIPK2/RNF111/CREBBP
GO:0019233	sensory perception of pain	95	0.600095	1.7614	9.17647e-05	0.00101404	0.000668433	1264	tags=13%	list=6%	signal=12%	MME/CXCR4/MAPK1/PTGS2/TMEM120A/PTAFR/PROK2/ARRB2/MAPK3/SLC9A1/CCR2/EPHB1
GO:0099509	regulation of presynaptic cytosolic calcium ion concentration	16	0.599982	1.32203	0.149832	0.283174	0.186662	1530	tags=12%	list=7%	signal=12%	P2RX1/ATP2B1
GO:0003211	cardiac ventricle formation	10	0.599965	1.19884	0.290262	0.446694	0.294451	3255	tags=30%	list=14%	signal=26%	NOTCH1/SMARCD3/SOX4
GO:0016485	protein processing	208	0.599917	1.89877	5.44851e-09	3.37501e-07	2.22474e-07	2364	tags=23%	list=10%	signal=20%	IL1R2/MME/THBS1/NLRC4/CPD/CST7/MDM2/LRRK2/C1RL/ASPH/CARD16/PSEN1/HP/ECE1/MYH9/ZMPSTE24/SRGN/PSENEN/FADD/APH1B/CIDEB/NCSTN/LPCAT3/ADAM10/ASPRV1/FURIN/PRKACA/PGK1/CASP1/ADAM8/PIK3C3/IFI16/PISD/CES1/CARD8/CTSZ/SDE2/RIPK2/TMEM59/CTSS/PYCARD/CPM/LONP2/GSN/ATP6AP2/HM13/ENO1
GO:0070059	intrinsic apoptotic signaling pathway in response to endoplasmic reticulum stress	59	0.599823	1.6621	0.00233387	0.0141772	0.00934534	2455	tags=27%	list=11%	signal=24%	HSPA1A/LRRK2/ERN1/SERINC3/APAF1/PPP1R15A/CASP4/HERPUD1/MAP3K5/CEBPB/TXNDC12/NCK2/ATP2A3/BCL2L11/DDIT3/TNFRSF10B
GO:0016241	regulation of macroautophagy	169	0.599597	1.86618	8.70821e-08	3.5698e-06	2.35314e-06	2626	tags=37%	list=12%	signal=33%	HIF1A/LRRK2/ERN1/MTMR3/MFN2/RRAGD/QSOX1/RALB/SPTLC2/ATP6V1A/SH3GLB1/EXOC8/ATP6V0B/TBC1D14/ATP6V1B2/ATP6V0E1/C9orf72/ATP6V1C1/ATP6V0D1/GNAI3/RB1CC1/RAB1B/GBA/CDK5R1/PRKACA/LAMTOR1/GAPDH/SEC22B/MAPK3/EXOC1/ATP6V1E1/ATP6V0A1/ATP6V1D/PINK1/RRAGC/LAMTOR5/SMCR8/ULK1/CAPNS1/VPS35/RIPK2/LAMTOR3/PIK3CA/CAPN1/SNX6/MTM1/CALCOCO2/RAB5A/RRAGA/PAFAH1B2/PRKAA1/PRKAG1/FEZ2/TBK1/SPTLC1/ATG13/CHMP4B/CASP3/PIM2/RNF…
GO:0030041	actin filament polymerization	176	0.599324	1.8694	4.93104e-08	2.16082e-06	1.42436e-06	2730	tags=35%	list=12%	signal=31%	MSRB1/TENM1/PREX1/PSTPIP2/WAS/SSH2/MYADM/HCLS1/ICAM1/COTL1/CAPZA2/SVIL/HCK/ARPC5/GRB2/CAPZA1/CORO1A/PRKCD/VASP/PTK2B/DBNL/GAS7/MSRB2/ARPC3/AVIL/GMFB/GMFG/ARFIP1/JAK2/TRIOBP/RAC1/ARPC1B/RICTOR/RHOA/CDC42EP3/FMN1/SSH1/ARPC4/NCK2/ACTR2/PFN1/ARPC2/ACTR3/ARHGAP18/NCKAP1L/ARF1/PYCARD/FLII/PSTPIP1/CAPG/CAPZB/GSN/FCHSD2/CORO7/IQGAP2/CDC42EP2/BAG4/TMOD3/AIF1/ANG/ARPC1A
GO:2001243	negative regulation of intrinsic apoptotic signaling pathway	90	0.599221	1.75301	0.000121486	0.00127591	0.000841051	1883	tags=23%	list=8%	signal=21%	MMP9/VNN1/PLAUR/MDM2/HSPA1A/HIF1A/LRRK2/IVNS1ABP/SOD2/MIR21/PTGS2/RRM2B/MCL1/DDX3X/NFE2L2/HERPUD1/PINK1/TXNDC12/PTTG1IP/PPIF/CLU
GO:0045600	positive regulation of fat cell differentiation	70	0.599212	1.69839	0.000983971	0.00702489	0.00463066	2317	tags=23%	list=10%	signal=21%	MAPK14/ZFP36/MIR21/ZBTB16/PTGS2/SYAP1/METRNL/CCDC71L/MIR29B2/STK4/TFE3/CEBPB/WDFY2/KLF5/MIR29B1/CREB1
GO:0051092	positive regulation of NF-kappaB transcription factor activity	152	0.599198	1.84599	1.00355e-06	2.71344e-05	1.78864e-05	2947	tags=38%	list=13%	signal=33%	IRAK3/IL18R1/S100A12/TLR2/IL18RAP/TLR4/NLRC4/HSPA1A/MYD88/TRIM25/S100A8/IL1RAP/CARD16/HSPA1B/S100A9/LTF/STAT3/TLR6/EIF2AK2/CFLAR/SLCO3A1/ICAM1/FLOT2/ITGB2/CHUK/FLOT1/RPS6KA5/AIM2/TRIM21/APP/ADAM8/RELA/PRKCB/TRIM34/TAB3/LAMTOR5/TRIM38/TLR9/KRAS/RIPK3/RIPK2/CLU/IL18/IL1B/NLRP3/PYCARD/PRDX3/LRRFIP1/UBC/TIRAP/ARHGEF2/CD36/TRIM8/PRKD2/RBCK1/TERF2IP/BCL10
GO:0120009	intermembrane lipid transfer	40	0.599039	1.56909	0.0222345	0.0749237	0.0493881	2078	tags=22%	list=9%	signal=20%	ABCA1/OSBPL2/GRAMD1C/OSBPL8/ABCG1/GRAMD1A/PITPNA/PRELID1/GLTP
GO:1901841	regulation of high voltage-gated calcium channel activity	13	0.599004	1.25423	0.201802	0.34794	0.229354	1644	tags=15%	list=7%	signal=14%	DYSF/PDE4B
GO:0070278	extracellular matrix constituent secretion	10	0.598641	1.1962	0.294007	0.450476	0.296944	1911	tags=30%	list=8%	signal=27%	TNFRSF1A/TNFRSF1B/NOTCH1
GO:0055062	phosphate ion homeostasis	12	0.598587	1.23111	0.230347	0.382312	0.252012	3070	tags=17%	list=14%	signal=14%	XPR1/SLC9A3R1
GO:0072505	divalent inorganic anion homeostasis	12	0.598587	1.23111	0.230347	0.382312	0.252012	3070	tags=17%	list=14%	signal=14%	XPR1/SLC9A3R1
GO:0072506	trivalent inorganic anion homeostasis	12	0.598587	1.23111	0.230347	0.382312	0.252012	3070	tags=17%	list=14%	signal=14%	XPR1/SLC9A3R1
GO:1900115	extracellular regulation of signal transduction	11	0.598467	1.20775	0.248598	0.401518	0.264672	2598	tags=27%	list=11%	signal=24%	CD46/LRPAP1/LTBP1
GO:1900116	extracellular negative regulation of signal transduction	11	0.598467	1.20775	0.248598	0.401518	0.264672	2598	tags=27%	list=11%	signal=24%	CD46/LRPAP1/LTBP1
GO:0015732	prostaglandin transport	16	0.598334	1.3184	0.149832	0.283174	0.186662	1919	tags=19%	list=8%	signal=17%	MAP2K6/SLCO3A1/IL1B
GO:1903799	negative regulation of production of miRNAs involved in gene silencing by miRNA	14	0.598261	1.2627	0.205725	0.353004	0.232693	839	tags=21%	list=4%	signal=21%	STAT3/ZMPSTE24/PPP3CA
GO:0032525	somite rostral/caudal axis specification	12	0.598252	1.23042	0.230347	0.382312	0.252012	5499	tags=50%	list=24%	signal=38%	KDM6A/EPB41L5/NRARP/RIPPLY1/TBX6/TMED2
GO:0033762	response to glucagon	35	0.598222	1.52818	0.0307425	0.095942	0.0632429	2317	tags=17%	list=10%	signal=15%	ARG1/PRKAR1A/PRKACA/PRKAR2B/PRKAR2A/CREB1
GO:0055089	fatty acid homeostasis	17	0.598012	1.34573	0.143092	0.273868	0.180528	2210	tags=18%	list=10%	signal=16%	DGAT2/DGAT1/PRKAA1
GO:0090313	regulation of protein targeting to membrane	30	0.597867	1.4825	0.0505177	0.133857	0.0882359	1456	tags=23%	list=6%	signal=22%	KCNE1/ITGAM/ITGB2/CDK5R1/PAK1/VAMP7/CHP1
GO:0071875	adrenergic receptor signaling pathway	31	0.59786	1.4955	0.0459263	0.126437	0.0833443	1822	tags=19%	list=8%	signal=18%	RGS2/RAPGEF2/ARRDC3/GNAI2/AKAP13/MIR30E
GO:0070849	response to epidermal growth factor	44	0.597772	1.5919	0.010052	0.0416907	0.0274816	3523	tags=36%	list=16%	signal=31%	ZFP36/MAPK1/CFLAR/SYAP1/STAT5B/CBL/IQGAP1/MAPK3/PDPK1/ZFP36L2/PTPN12/BAG4/DUSP3/KNSTRN/TPR/ZFP36L1
GO:2000601	positive regulation of Arp2/3 complex-mediated actin nucleation	10	0.597716	1.19435	0.299625	0.45643	0.300869	4055	tags=50%	list=18%	signal=41%	WAS/FCHSD2/CYFIP1/WASF2/WASF3
GO:0015816	glycine transport	13	0.597711	1.25152	0.205405	0.352683	0.232481	868	tags=15%	list=4%	signal=15%	RGS2/SLC36A1
GO:0048536	spleen development	33	0.59769	1.51045	0.0390717	0.113962	0.0751213	2640	tags=36%	list=12%	signal=32%	SLC40A1/FADD/ADAM17/PRKDC/RC3H1/JARID2/BCL3/RIPK3/BCL2L11/POLB/PPP2R3C/CITED2
GO:0086023	adenylate cyclase-activating adrenergic receptor signaling pathway involved in heart process	10	0.597682	1.19428	0.299625	0.45643	0.300869	1698	tags=20%	list=8%	signal=19%	GNAI2/AKAP13
GO:0046461	neutral lipid catabolic process	48	0.597638	1.59818	0.00539616	0.0264971	0.0174663	2850	tags=21%	list=13%	signal=18%	ABHD5/ABHD2/SORL1/PNPLA1/PIK3CG/ABHD12B/PNPLA2/LYPLA2/ABHD16A/DAGLB
GO:0046464	acylglycerol catabolic process	48	0.597638	1.59818	0.00539616	0.0264971	0.0174663	2850	tags=21%	list=13%	signal=18%	ABHD5/ABHD2/SORL1/PNPLA1/PIK3CG/ABHD12B/PNPLA2/LYPLA2/ABHD16A/DAGLB
GO:0006007	glucose catabolic process	35	0.597429	1.52616	0.0307425	0.095942	0.0632429	2385	tags=29%	list=11%	signal=26%	PFKFB2/HK2/HK3/PGK1/GAPDH/PGAM1/ADPGK/PKM/ENO1/ALDOA
GO:0002726	positive regulation of T cell cytokine production	20	0.597314	1.39724	0.0952381	0.207953	0.137078	1942	tags=30%	list=9%	signal=27%	IL18R1/IL1R1/HLA-A/IL18/IL1B/NLRP3
GO:0006656	phosphatidylcholine biosynthetic process	37	0.597302	1.54555	0.0275925	0.0884576	0.0583094	2350	tags=30%	list=10%	signal=27%	SLC44A2/PCYT1A/ACSL3/LPCAT3/ABHD3/PHOSPHO1/PCTP/SLC44A1/LPCAT1/LPIN2/STARD10
GO:0036296	response to increased oxygen levels	27	0.59721	1.46721	0.0399386	0.115656	0.0762383	2230	tags=26%	list=10%	signal=23%	ATP6V1A/ATP6V0D1/ATP6AP1/ATG7/TMEM199/FAS/POLB
GO:0016197	endosomal transport	216	0.597046	1.8949	5.47098e-09	3.37501e-07	2.22474e-07	3477	tags=40%	list=15%	signal=34%	REPS2/LRRK2/LMTK2/SORT1/ABCA1/CMTM6/SNX27/AP5B1/ZFYVE16/TMCC1/WAS/RAB7A/SORL1/TBC1D14/CHMP3/CORO1C/CHMP1B/DENND5A/ACAP2/SNX18/VAMP3/TOM1/HEATR5A/STX6/STX10/ARFIP1/CHMP2A/ANKRD50/VPS4B/KIAA1109/LAMTOR1/CLTC/EHD1/PICALM/RAB11A/BLOC1S2/AGAP2/ARHGAP1/RAB10/EPS15L1/RAB35/LEPROTL1/STAM2/EPS15/AP3B1/EHD3/TMEM50A/TSG101/LYST/SPAG9/VPS35/RAB8A/VPS39/SNX6/CHMP2B/VPS37B/BTBD8/SNX1/UBAP1/CLTCL1/CHMP1A/ARL8B/…
GO:0032088	negative regulation of NF-kappaB transcription factor activity	85	0.59694	1.72382	0.000325823	0.00288339	0.00190067	2114	tags=25%	list=9%	signal=22%	IRAK3/NFKBIA/PELI1/NLRP12/MIR21/CYP1B1/TNFAIP3/CHUK/ARRB2/MIR27A/AIM2/TRIM21/CHP1/MIR15A/CARD8/ITCH/TAX1BP1/TLR9/NLRP3/PYCARD/HAVCR2
GO:0006089	lactate metabolic process	14	0.596882	1.25979	0.207513	0.35521	0.234147	114	tags=14%	list=1%	signal=14%	PFKFB2/HIF1A
GO:0010573	vascular endothelial growth factor production	57	0.596768	1.64314	0.00383208	0.0204958	0.0135104	2662	tags=26%	list=12%	signal=23%	HIF1A/C5AR1/IL6R/CYP1B1/PTGS2/C3AR1/HPSE/SULF2/CCR2/MIR15A/MIR504/IL1B/IL6ST/BRCA1/TGFB1
GO:0032486	Rap protein signal transduction	13	0.596732	1.24947	0.205405	0.352683	0.232481	1757	tags=23%	list=8%	signal=21%	CBL/RAPGEF2/RAP1A
GO:0032436	positive regulation of proteasomal ubiquitin-dependent protein catabolic process	81	0.596719	1.71701	0.000310881	0.00276271	0.00182112	2020	tags=21%	list=9%	signal=19%	RNF144B/MDM2/HSPA1A/LRRK2/HSPA1B/PSEN1/RNF19B/TRIB1/ZYG11B/GBA/CSNK1D/NFE2L2/HERPUD1/PLK3/PIAS1/CLU/CSNK1A1
GO:0010742	macrophage derived foam cell differentiation	36	0.596579	1.53793	0.0300255	0.0943514	0.0621944	3221	tags=31%	list=14%	signal=26%	NFKBIA/ITGB3/ABCA1/SOAT1/ABCG1/IL18/TGFB1/CD36/ALOX15B/MSR1/NR1H2
GO:0090077	foam cell differentiation	36	0.596579	1.53793	0.0300255	0.0943514	0.0621944	3221	tags=31%	list=14%	signal=26%	NFKBIA/ITGB3/ABCA1/SOAT1/ABCG1/IL18/TGFB1/CD36/ALOX15B/MSR1/NR1H2
GO:0051893	regulation of focal adhesion assembly	63	0.596566	1.66789	0.00177504	0.0113544	0.00748455	1325	tags=24%	list=6%	signal=22%	THBS1/PTEN/ROCK1/VCL/CORO1C/ACTG1/MAP4K4/PTPRJ/IQGAP1/SLK/RAC1/RHOA/SLC9A1/FMN1/PPM1F
GO:0090109	regulation of cell-substrate junction assembly	63	0.596566	1.66789	0.00177504	0.0113544	0.00748455	1325	tags=24%	list=6%	signal=22%	THBS1/PTEN/ROCK1/VCL/CORO1C/ACTG1/MAP4K4/PTPRJ/IQGAP1/SLK/RAC1/RHOA/SLC9A1/FMN1/PPM1F
GO:0032456	endocytic recycling	46	0.59651	1.58538	0.00873016	0.0374049	0.0246565	3095	tags=33%	list=14%	signal=28%	LMTK2/CMTM6/SORL1/ACAP2/STX6/KIAA1109/EHD1/ARHGAP1/RAB35/EPS15/EHD3/RAB14/RAB11FIP4/GGA3/EHD4
GO:0042340	keratan sulfate catabolic process	12	0.59643	1.22668	0.235832	0.388609	0.256163	2321	tags=33%	list=10%	signal=30%	GNS/GLB1/HEXB/GALNS
GO:0071404	cellular response to low-density lipoprotein particle stimulus	21	0.596422	1.41182	0.0793651	0.183377	0.120878	2721	tags=33%	list=12%	signal=29%	ABCA1/ITGB2/FCER1G/SYK/CES1/MIR92A2/CD36
GO:0070571	negative regulation of neuron projection regeneration	14	0.596236	1.25843	0.207513	0.35521	0.234147	2737	tags=29%	list=12%	signal=25%	KREMEN1/PTEN/KIAA0319/CERS2
GO:1901031	regulation of response to reactive oxygen species	36	0.596231	1.53703	0.0300255	0.0943514	0.0621944	1473	tags=22%	list=7%	signal=21%	LRRK2/TXN/MIR21/FOXO3/PSAP/NFE2L2/HGF/PINK1
GO:0010447	response to acidic pH	25	0.596154	1.44431	0.0590062	0.149194	0.0983457	3057	tags=20%	list=14%	signal=17%	GPR65/SLC9A1/CHP1/CTSS/AQP10
GO:0001836	release of cytochrome c from mitochondria	58	0.595997	1.64612	0.00237088	0.0143307	0.00944647	2185	tags=24%	list=10%	signal=22%	MMP9/PLAUR/SOD2/IFI6/CIDEB/ARRB2/HGF/TNFSF10/PINK1/PPIF/PRELID1/CLU/PYCARD/BCL2L11
GO:0150116	regulation of cell-substrate junction organization	66	0.595896	1.67882	0.00183556	0.0116282	0.00766508	1325	tags=24%	list=6%	signal=23%	THBS1/PTEN/ROCK1/VCL/CORO1C/ACTG1/MAP4K4/PTPRJ/IQGAP1/IQSEC1/SLK/RAC1/RHOA/SLC9A1/FMN1/PPM1F
GO:0030316	osteoclast differentiation	95	0.595828	1.74887	0.00012819	0.00133091	0.000877308	3205	tags=33%	list=14%	signal=28%	TLR4/TYROBP/MAPK14/GAB2/FOS/RASSF2/JUNB/LTF/LILRB3/FCER1G/ATP6AP1/CCR1/SNX10/TCIRG1/SBNO2/TFE3/CEBPB/NOTCH2/OSCAR/OSTM1/IREB2/LILRB1/INPP5D/CREB1/NF1/LILRB4/CTNNB1/PAFAH1B1/PIK3R1/LRRK1/TRAF6
GO:0086005	ventricular cardiac muscle cell action potential	35	0.595614	1.52152	0.0325377	0.0998282	0.0658046	409	tags=9%	list=2%	signal=8%	KCNE1/DSC2/KCNE3
GO:0010837	regulation of keratinocyte proliferation	38	0.595434	1.54761	0.0215408	0.0729826	0.0481086	1442	tags=21%	list=6%	signal=20%	TLR4/ZFP36/MIR21/AREG/VDR/MIR181B1/NOTCH2/KLF9
GO:0042246	tissue regeneration	71	0.595167	1.69686	0.00101673	0.00720213	0.00474749	2527	tags=24%	list=11%	signal=21%	DYSF/IFRD1/CPQ/CFLAR/PPP3CA/NINJ1/MIR29B2/TGFBR2/KLF5/BIN3/PTPN12/NOTCH1/MIR29B1/PKM/ANXA1/GSN/AKIRIN1
GO:0045807	positive regulation of endocytosis	96	0.595098	1.75169	0.000259495	0.00241058	0.001589	2407	tags=30%	list=11%	signal=27%	LRRK2/RAB31/PLCG2/ACTN4/PPT1/CBL/FLOT1/TOR1A/PPP3CA/SYK/RAB21/HIP1/ARRB2/CD14/DNM2/F2RL1/DGKD/TSG101/ANGPT1/CD151/SCYL2/CLU/MIB1/NCKAP1L/ARF1/APPL2/FMR1/ANO6/CD63
GO:0031341	regulation of cell killing	88	0.594832	1.73154	0.000253271	0.00235965	0.00155543	2579	tags=39%	list=11%	signal=34%	ARG1/IL18RAP/ITGAM/TYROBP/CLEC12B/CD55/CR1L/ICAM1/STAT5B/CRK/CLEC7A/FADD/HLA-E/VAV1/SYK/AP1G1/ARRB2/GAPDH/CD59/STX7/HLA-A/F2RL1/HLA-B/LAMP1/HLA-H/RIPK3/LILRB1/HLA-G/HAVCR2/MR1/BCL2L11/CEACAM1/HLA-F/FCGR2B
GO:0010225	response to UV-C	16	0.594818	1.31066	0.159933	0.296185	0.195239	1453	tags=25%	list=6%	signal=23%	MDM2/CARD16/ST20/BCL3
GO:0018146	keratan sulfate biosynthetic process	27	0.594772	1.46122	0.0430108	0.121408	0.0800298	2127	tags=26%	list=9%	signal=24%	B4GALT5/ST3GAL2/B4GALT1/B3GNT2/ST3GAL4/ST3GAL1/ST3GAL6
GO:0032885	regulation of polysaccharide biosynthetic process	36	0.594688	1.53305	0.0309021	0.0961711	0.0633939	3941	tags=36%	list=17%	signal=30%	IRS2/PPP1R3D/PPP1R3B/CLTC/PPP1CB/GSK3B/TGFB1/PPP1CA/EGF/INSR/GSK3A/AKT2/AKT1
GO:0097340	inhibition of cysteine-type endopeptidase activity	12	0.594657	1.22303	0.23766	0.389633	0.256838	1539	tags=25%	list=7%	signal=23%	CST7/CARD16/CARD8
GO:0097341	zymogen inhibition	12	0.594657	1.22303	0.23766	0.389633	0.256838	1539	tags=25%	list=7%	signal=23%	CST7/CARD16/CARD8
GO:0023058	adaptation of signaling pathway	20	0.594633	1.39097	0.1	0.215317	0.141932	2607	tags=25%	list=12%	signal=22%	ADM/GTF2H2/ARRB2/DNM2/NECAB2
GO:0006971	hypotonic response	10	0.594584	1.18809	0.307116	0.462906	0.305138	1251	tags=30%	list=6%	signal=28%	CAB39/SLC12A6/OXSR1
GO:0043627	response to estrogen	73	0.594548	1.70207	0.00105293	0.0074254	0.00489467	4268	tags=38%	list=19%	signal=31%	MDM2/TRIM25/MAPK1/IL4R/GBA/ARPC1B/ARID5A/RARA/TGFBR2/WBP2/LDHA/CTNNA1/BRCA1/CITED2/RBBP5/BCAS3/SRA1/ARSB/TRIM24/KMT2D/NCOA4/ABCC2/ASH2L/HMOX1/GHRL/OCSTAMP/MSTN/CITED4
GO:0015851	nucleobase transport	10	0.594486	1.1879	0.307116	0.462906	0.305138	90	tags=10%	list=0%	signal=10%	AQP9
GO:0032817	regulation of natural killer cell proliferation	10	0.594428	1.18778	0.307116	0.462906	0.305138	1888	tags=30%	list=8%	signal=28%	STAT5B/HLA-E/IL18
GO:0071526	semaphorin-plexin signaling pathway	40	0.594397	1.55693	0.024352	0.0802464	0.0528967	1951	tags=18%	list=9%	signal=16%	PLXNC1/SEMA4A/RAC1/SEMA4D/SEMA3C/PLXNA2/SEMA4B
GO:0021772	olfactory bulb development	31	0.594297	1.48659	0.0500571	0.133673	0.0881144	2290	tags=16%	list=10%	signal=15%	LRRK2/AGTPBP1/EXT1/CHD7/SKI
GO:0035988	chondrocyte proliferation	16	0.594222	1.30934	0.159933	0.296185	0.195239	379	tags=12%	list=2%	signal=12%	MIR21/LTF
GO:0034333	adherens junction assembly	12	0.594174	1.22204	0.239488	0.391285	0.257927	3688	tags=50%	list=16%	signal=42%	VCL/HIPK1/PAK2/JAM3/CTNNB1/ACTB
GO:0001696	gastric acid secretion	19	0.594143	1.37865	0.117647	0.239593	0.157934	3961	tags=32%	list=18%	signal=26%	HRH2/SNX10/SGK1/KCNQ1/OPRL1/GHRL
GO:0010743	regulation of macrophage derived foam cell differentiation	32	0.594015	1.49083	0.0425336	0.120815	0.0796384	4517	tags=41%	list=20%	signal=33%	NFKBIA/ITGB3/ABCA1/ABCG1/IL18/CD36/ALOX15B/MSR1/NR1H2/PF4/NFKB1/ITGAV/CETP
GO:0034766	negative regulation of ion transmembrane transport	98	0.593998	1.75098	0.00012693	0.00132069	0.000870573	1949	tags=17%	list=9%	signal=16%	MMP9/IRS2/THBS1/DYSF/KCNE1/RGS2/SLC43A2/PTEN/KCNE3/CAB39/OXSR1/MIR26A2/SLC30A1/PPIF/TLR9/ATP7A/SESTD1
GO:0019217	regulation of fatty acid metabolic process	97	0.593884	1.74694	9.10866e-05	0.0010083	0.00066465	2872	tags=25%	list=13%	signal=22%	IRS2/DGAT2/ERLIN1/PDK3/CPT1A/PTGS2/PDK4/LPGAT1/MIR548P/ELOVL5/MID1IP1/HPGD/IL1B/WDTC1/ANXA1/APPL2/LONP2/CEACAM1/SCAP/PDK1/BRCA1/NFE2L1/ADIPOR1/PANK2
GO:0050714	positive regulation of protein secretion	168	0.593867	1.84911	2.83812e-07	9.34374e-06	6.15919e-06	1535	tags=18%	list=7%	signal=17%	CLEC4E/IRS2/TLR2/TLR4/PFKFB2/HIF1A/WLS/ACSL4/GPR27/MIR21/ADAM9/SORL1/ABAT/GLUL/ABCG1/CLEC5A/HLA-E/HCAR2/SYK/KIF5B/NADK/FGR/CD14/JAK2/RAC1/GAPDH/ADAM8/EXOC1/F2RL1/MCU
GO:0000302	response to reactive oxygen species	222	0.593786	1.88732	2.91118e-09	1.92684e-07	1.27013e-07	2370	tags=26%	list=10%	signal=23%	MMP9/ARG1/DUSP1/IL18RAP/MDM2/LRRK2/FOS/TXN/CAMKK2/SOD2/MIR21/ADAM9/MAPK1/CYP1B1/SLC8A1/HP/SIRPA/PPP1R15B/CFLAR/NCF1/CRK/TNFAIP3/CHUK/PRKCD/NME8/PTK2B/FOXO3/PSAP/NFE2L2/KDM6B/EGLN1/AREG/HGF/PXN/MAP3K5/OSER1/KLF2/MAPK3/TXNIP/DNM2/MIR103A2/STAT6/PLK3/PINK1/RELA/MAPK13/PPIF/ATP7A/RIPK3/ANXA1/LDHA/LCN2/KPNA4/PRKAA1/SETX/MPO/PRDX3
GO:0015908	fatty acid transport	97	0.593308	1.74525	9.38678e-05	0.00103368	0.000681383	2191	tags=18%	list=10%	signal=16%	IRS2/THBS1/ACSL1/ACSL4/CYP4F2/MAP2K6/CPT1A/SLCO3A1/ACSL3/SYK/SLC25A20/MID1IP1/PLA2G4A/IL1B/PNPLA8/ANXA1/PLIN2
GO:0070570	regulation of neuron projection regeneration	31	0.593237	1.48393	0.051894	0.136536	0.0900016	1836	tags=19%	list=8%	signal=18%	KREMEN1/GRN/PTEN/NDEL1/HGF/KIAA0319
GO:0008228	opsonization	12	0.593008	1.21964	0.239488	0.391285	0.257927	2122	tags=17%	list=9%	signal=15%	C4BPA/FCN2
GO:0061041	regulation of wound healing	145	0.59278	1.82492	1.52769e-06	3.79176e-05	2.49945e-05	2341	tags=24%	list=10%	signal=22%	PLAUR/THBS1/TLR4/ALOX5/CXCR4/PTEN/MYH9/HMGCR/ABAT/SELP/CRK/CLEC7A/TNFAIP3/ACTG1/FCER1G/PRKCD/SYK/HPSE/NFE2L2/LYN/MIR29B2/THBD/PLEK/F2RL1/USF1/OCLN/PLA2G4A/ALOX12/CLASP1/MIR29B1/ANXA1/PROS1/TNFRSF12A/ANO6/CEACAM1
GO:0030168	platelet activation	156	0.592768	1.82851	1.25606e-06	3.2709e-05	2.15611e-05	2555	tags=34%	list=11%	signal=30%	TLR4/P2RX1/PLSCR1/ITGB3/MAPK1/STXBP3/MYL9/MYH9/VCL/PLCG2/ABAT/SELP/SLC7A11/ACTG1/FCER1G/PRKCD/TREML1/RAF1/PIK3CG/PIK3R5/GNAQ/FERMT3/VAV1/SYK/GNA13/ARRB2/LYN/VAV3/CLEC1B/GNG2/TLN1/THBD/CLIC1/MAPK3/PLEK/PIK3CB/ITGA2B/PRKCB/PDPK1/DGKD/GNB1/PLA2G4A/DGKG/ALOX12/MYL12A/PIK3CA/C1GALT1C1/PTPN6/ILK/CEACAM1/GP6/GP1BB/MERTK
GO:1902742	apoptotic process involved in development	37	0.592767	1.53381	0.0323723	0.0994829	0.065577	2185	tags=19%	list=10%	signal=17%	TNFRSF1A/TNFRSF1B/SPI1/VDR/XKR8/NOTCH1/BCL2L11
GO:1901623	regulation of lymphocyte chemotaxis	24	0.592745	1.42906	0.0694444	0.166194	0.109552	1251	tags=29%	list=6%	signal=28%	PADI2/TNFSF14/PTK2B/ADAM17/ADAM10/CCR2/OXSR1
GO:0010818	T cell chemotaxis	27	0.592726	1.45619	0.0430108	0.121408	0.0800298	1251	tags=33%	list=6%	signal=32%	CXCL16/DEFA1B/TNFSF14/PIK3CG/ADAM17/ADAM10/PIK3CD/CCR2/OXSR1
GO:0033198	response to ATP	33	0.592709	1.49786	0.0463833	0.127166	0.0838254	1919	tags=21%	list=8%	signal=19%	P2RX1/PTEN/SLC8A1/PTGS2/SELL/SSH1/IL1B
GO:1901653	cellular response to peptide	386	0.592499	1.934	1e-10	1.07695e-08	7.09902e-09	2721	tags=28%	list=12%	signal=25%	ARG1/IRS2/TLR4/FPR2/MDM2/RAB31/NAMPT/IGF1R/PTEN/PDE3B/ATP6V1A/STAT3/PSEN1/ZNF106/ATP6V0B/TLR6/CPEB2/PDK4/ROCK1/ECHDC3/SORL1/CFLAR/ATP6V1B2/ATP6V0E1/AGTRAP/ATP6V1C1/SYAP1/ICAM1/NDEL1/STAT5B/ATP6V0D1/CRK/RAB8B/CYBA/GRB2/CCND3/OSBPL8/APC/SOCS3/ATP6AP1/PRKCD/FUT7/PRKAR1A/VIM/FOXO3/NFE2L2/PRKDC/SP1/CASP4/LYN/TCIRG1/PAK1/PXN/PTPRE/APP/STAT5A/JAK2/PRKACA/KLF2/SLC9A1/ZDHHC7/RAB10/ATP6V1E1/ATP6V0A1/ATP6V1…
GO:0060456	positive regulation of digestive system process	12	0.592349	1.21828	0.239488	0.391285	0.257927	4817	tags=42%	list=21%	signal=33%	LPCAT3/NR1H2/OPRL1/GHRL/SCT
GO:0032613	interleukin-10 production	61	0.59232	1.64421	0.00234008	0.0141998	0.00936022	2768	tags=33%	list=12%	signal=29%	TLR2/TLR4/TYROBP/LILRA5/MMP8/STAT3/CD46/CLEC7A/FCER1G/PRKCD/SYK/HGF/F2RL1/JAK3/TLR9/LILRB1/PYCARD/FCGR2B/HLA-DRB1/SASH3
GO:0050974	detection of mechanical stimulus involved in sensory perception	27	0.592314	1.45518	0.0430108	0.121408	0.0800298	1121	tags=11%	list=5%	signal=11%	CXCR4/TMEM120A/KIT
GO:0032026	response to magnesium ion	19	0.592017	1.37372	0.117647	0.239593	0.157934	1106	tags=16%	list=5%	signal=15%	THBS1/MDM2/CD14
GO:2000116	regulation of cysteine-type endopeptidase activity	225	0.591951	1.88034	2.43148e-09	1.6793e-07	1.10696e-07	2856	tags=30%	list=13%	signal=27%	MMP9/PLAUR/THBS1/NLRC4/CST7/MDM2/CTSD/P2RX1/S100A8/NLRP12/ASPH/CARD16/S100A9/TNFSF14/FNIP1/LTF/MEFV/PTGS2/CFLAR/APAF1/RPS6KA1/CLEC7A/IFI6/FADD/RAF1/ST20/SYK/CIDEB/DDX3X/HIP1/ARRB2/RFFL/HERPUD1/HGF/AIM2/MAP3K5/TNFSF10/JAK2/RHOA/CASP1/NAIP/IFI16/PPM1F/RPS6KA3/MIR15A/CARD8/DAPK1/LAMTOR5/PSMB9/FAS/ATP2A3/ALOX12/POR/RIPK2/NLRP3/PYCARD/MUL1/BCL2L11/GSN/PRDX3/TNFRSF10B/CD44/RNF34/PAK2/CTSH/DNAJB6/VCP/IG…
GO:0055067	monovalent inorganic cation homeostasis	155	0.591731	1.82221	2.01702e-06	4.7292e-05	3.11739e-05	1779	tags=21%	list=8%	signal=19%	SLC11A1/KCNJ2/LRRK2/GRN/SLC9A8/CYP4F2/ATP6V1A/MAPK1/SLC8A1/ATP6V0B/PDK4/RAB7A/ATP6V1B2/ATP6V0E1/ATP6V1C1/PPT1/ATP6V0D1/ATP6AP1/SLC12A6/TCIRG1/DMXL2/TMEM165/MAPK3/SLC9A1/SLC12A9/ATP6V1E1/ATP6V0A1/ATP6V1D/CHP1/GNAI2/TMEM199/CLN6
GO:0006984	ER-nucleus signaling pathway	48	0.591711	1.58233	0.00640476	0.0298138	0.0196526	2423	tags=33%	list=11%	signal=30%	ERLIN1/PPP1R15B/PPP1R15A/ATF6/NFE2L2/LPCAT3/HERPUD1/TMEM33/CCDC47/NCK2/HSPA5/ATF6B/BCL2L11/GSK3B/SCAP/DDIT3
GO:0008643	carbohydrate transport	141	0.591697	1.8171	1.68732e-06	4.10776e-05	2.70775e-05	3423	tags=27%	list=15%	signal=23%	IRS2/MIR223/SLC2A3/MAPK14/AQP9/SORT1/SLC37A3/STXBP3/SLC2A14/HK2/OSBPL8/SLC45A4/RNASEL/NFE2L2/SLC35A5/ZDHHC7/MIR103A2/GRB10/MEF2A/PRKCB/OCLN/PPBP/RAP1A/IL1B/APPL2/CLTCL1/SLC2A9/C2CD5/TMEM144/BRAF/PIK3R1/AQP10/SESN2/RFT1/SLC23A2/RAB4B/SLC35A2/INSR
GO:0002820	negative regulation of adaptive immune response	48	0.591678	1.58224	0.00640476	0.0298138	0.0196526	2579	tags=33%	list=11%	signal=30%	ARG1/SAMSN1/CR1/BCL6/IL4R/RC3H1/C4BPA/JAK3/LILRB1/HLA-G/HAVCR2/PTPN6/CEACAM1/NDFIP1/HLA-F/FCGR2B
GO:0043271	negative regulation of ion transport	150	0.59164	1.82259	1.48048e-06	3.69719e-05	2.43711e-05	1949	tags=17%	list=9%	signal=15%	MMP9/IRS2/THBS1/DYSF/KCNE1/RGS2/PXK/SLC43A2/CYP4F2/PTEN/LILRB2/KCNE3/PTGS2/ICAM1/ABAT/CAB39/PTK2B/OXSR1/MIR26A2/SLC30A1/PPIF/TLR9/ATP7A/LILRB1/SESTD1
GO:0044346	fibroblast apoptotic process	22	0.591532	1.40409	0.0768025	0.179382	0.118245	3326	tags=50%	list=15%	signal=43%	STK17B/BTG1/PIK3CG/STK17A/MIR181B1/CUL3/PIK3CA/BCL2L11/CHD8/MYC/BID
GO:0042269	regulation of natural killer cell mediated cytotoxicity	38	0.591523	1.53744	0.0247707	0.0813399	0.0536175	2899	tags=47%	list=13%	signal=41%	IL18RAP/CLEC12B/STAT5B/CRK/HLA-E/VAV1/AP1G1/ARRB2/HLA-A/HLA-B/LAMP1/LILRB1/HLA-G/HAVCR2/CEACAM1/HLA-F/KIR2DL4/NCR1
GO:0034755	iron ion transmembrane transport	18	0.591503	1.35286	0.136513	0.265993	0.175337	1874	tags=22%	list=8%	signal=20%	SLC11A1/SLC40A1/ATP7A/MMGT1
GO:0042982	amyloid precursor protein metabolic process	71	0.591385	1.68608	0.00117941	0.00815447	0.00537525	2983	tags=38%	list=13%	signal=33%	IFNGR1/PSEN1/ROCK1/SORL1/SOAT1/FLOT2/PSENEN/MIR101-1/ABCG1/NCSTN/SP1/LYN/ADAM10/APP/PICALM/RELA/DYRK1A/CLU/AGO2/FKBP1A/ROCK2/CASP3/NECAB2/AATF/MIR101-2/APH1A/GGA3
GO:0044003	modulation by symbiont of host process	37	0.591202	1.52976	0.0341103	0.103256	0.0680644	2506	tags=35%	list=11%	signal=31%	DEFA1B/EIF2AK2/KPNB1/HIPK2/ATG7/KPNA1/GAPDH/RXRA/ULK1/RRAGA/BCL2L11/KPNA4/TNIP1
GO:0071549	cellular response to dexamethasone stimulus	30	0.591188	1.46594	0.0570061	0.145703	0.0960441	1721	tags=17%	list=8%	signal=15%	ARG1/CFLAR/ICAM1/DDIT4/USP8
GO:0090192	regulation of glomerulus development	15	0.591143	1.26812	0.201724	0.34794	0.229354	493	tags=13%	list=2%	signal=13%	IL6R/CFLAR
GO:1904376	negative regulation of protein localization to cell periphery	25	0.591008	1.43185	0.0590062	0.149194	0.0983457	2777	tags=36%	list=12%	signal=32%	NUMB/PPP2R5A/CLTC/PICALM/PPFIA1/TMEM59/TMBIM1/TGFB1/LYPLA1
GO:1900077	negative regulation of cellular response to insulin stimulus	34	0.590858	1.50373	0.0457179	0.126027	0.0830741	4260	tags=47%	list=19%	signal=38%	SOCS3/PRKCD/PTPRE/MIR103A2/GRB10/RELA/PRKCB/IL1B/APPL2/PRKAA1/GSK3A/SOCS1/PTPN1/MIR107/MSTN/MIR103A1
GO:2000114	regulation of establishment of cell polarity	18	0.590776	1.35119	0.136513	0.265993	0.175337	2924	tags=56%	list=13%	signal=48%	ROCK1/FLOT2/PTK2B/RICTOR/DOCK8/GSN/ROCK2/RNF41/BCAS3/ARFGEF1
GO:0098885	modification of postsynaptic actin cytoskeleton	12	0.590775	1.21505	0.241316	0.3937	0.259519	4055	tags=42%	list=18%	signal=34%	RHOA/PFN1/CYFIP1/ITSN1/WASF3
GO:0021762	substantia nigra development	40	0.590774	1.54744	0.0264695	0.0856106	0.0564327	2651	tags=30%	list=12%	signal=27%	PADI2/BASP1/G6PD/CASP5/GNB4/RHOA/ZNF148/ZNF430/HSPA5/MBP/SUDS3/CALM2
GO:0150079	negative regulation of neuroinflammatory response	17	0.590743	1.32937	0.152961	0.287293	0.189377	1282	tags=29%	list=6%	signal=28%	CST7/GRN/TNFRSF1B/MIR181B1/MIR26A2
GO:0031343	positive regulation of cell killing	57	0.590661	1.62633	0.00551567	0.0268968	0.0177298	2185	tags=37%	list=10%	signal=33%	ARG1/IL18RAP/ITGAM/TYROBP/STAT5B/CLEC7A/FADD/HLA-E/VAV1/SYK/AP1G1/GAPDH/STX7/HLA-A/F2RL1/HLA-B/LAMP1/HLA-H/HLA-G/MR1/BCL2L11
GO:0006517	protein deglycosylation	25	0.590649	1.43098	0.0590062	0.149194	0.0983457	2952	tags=48%	list=13%	signal=42%	MAN2A2/SEL1L/OS9/EDEM2/MAN1A1/EDEM3/UGGT1/EDEM1/RNF185/RNF103/DERL2/MAN2B1
GO:0045989	positive regulation of striated muscle contraction	15	0.590643	1.26705	0.201724	0.34794	0.229354	92	tags=7%	list=0%	signal=7%	RGS2
GO:0014075	response to amine	47	0.590607	1.5758	0.00943058	0.0396834	0.0261584	839	tags=11%	list=4%	signal=10%	ARG1/RGS2/RRM2B/ICAM1/PPP3CA
GO:0045429	positive regulation of nitric oxide biosynthetic process	43	0.590454	1.56112	0.0186229	0.0660942	0.0435679	1919	tags=33%	list=8%	signal=30%	TLR4/MMP8/TLR6/PTGS2/ICAM1/CLEC7A/ITGB2/PTK2B/JAK2/KLF2/MIR181B1/DNM2/CLU/IL1B
GO:1901881	positive regulation of protein depolymerization	16	0.590436	1.301	0.170034	0.309746	0.204178	2982	tags=31%	list=13%	signal=27%	SPAST/PLEK/F2RL1/WDR1/KATNB1
GO:2000193	positive regulation of fatty acid transport	19	0.590426	1.37003	0.117647	0.239593	0.157934	1919	tags=16%	list=8%	signal=14%	CYP4F2/MAP2K6/IL1B
GO:2000781	positive regulation of double-strand break repair	27	0.590331	1.45031	0.047619	0.129359	0.0852709	2551	tags=26%	list=11%	signal=23%	WAS/SMCHD1/PRKDC/NUDT16/PARP9/ACTR2/DTX3L
GO:0043331	response to dsRNA	51	0.590244	1.59318	0.0038892	0.0206795	0.0136315	2110	tags=24%	list=9%	signal=21%	IRAK3/NFKBIA/PELI1/RALB/MAPK1/FLOT1/MAPK3/IFNK/RIPK2/DDX58/MUL1/IFIT1
GO:0071218	cellular response to misfolded protein	22	0.590214	1.40096	0.0783699	0.181937	0.119929	3428	tags=45%	list=15%	signal=39%	UBE2W/TOR1A/UGGT1/CUL3/DNAJB12/RNF185/ATXN3/KLHL15/VCP/DNAJB14
GO:0043550	regulation of lipid kinase activity	64	0.590124	1.65319	0.00292894	0.0166216	0.0109566	1737	tags=22%	list=8%	signal=20%	FPR2/NRBF2/FLT3/SOCS3/PIK3R5/PTK2B/LYN/VAV3/PPP2R5A/FGR/KIT/AGAP2/RB1/SLA2
GO:0043455	regulation of secondary metabolic process	11	0.590062	1.19079	0.271028	0.425108	0.280222	802	tags=18%	list=4%	signal=18%	SLC7A11/RAPGEF2
GO:0048021	regulation of melanin biosynthetic process	11	0.590062	1.19079	0.271028	0.425108	0.280222	802	tags=18%	list=4%	signal=18%	SLC7A11/RAPGEF2
GO:1900376	regulation of secondary metabolite biosynthetic process	11	0.590062	1.19079	0.271028	0.425108	0.280222	802	tags=18%	list=4%	signal=18%	SLC7A11/RAPGEF2
GO:0002291	T cell activation via T cell receptor contact with antigen bound to MHC molecule on antigen presenting cell	10	0.590008	1.17895	0.314607	0.471016	0.310484	2114	tags=50%	list=9%	signal=45%	ICAM1/APBB1IP/FGL2/LILRB1/HAVCR2
GO:0002828	regulation of type 2 immune response	31	0.589866	1.4755	0.0546494	0.141385	0.0931981	2437	tags=35%	list=11%	signal=32%	ARG1/BCL6/IL4R/HLX/CCR2/STAT6/RARA/IL18/NLRP3/ANXA1/NDFIP1
GO:0002433	immune response-regulating cell surface receptor signaling pathway involved in phagocytosis	114	0.589829	1.7744	2.71534e-05	0.000377984	0.000249159	3688	tags=49%	list=16%	signal=41%	FCGR1A/MAPK1/WAS/PLCG2/CRK/HCK/FCGR2A/ARPC5/GRB2/ACTG1/PRKCD/VAV1/SYK/PTPRJ/ARPC3/LYN/PAK1/VAV3/FGR/IGKV2-28/RAC1/ARPC1B/MAPK3/PIK3CB/ARPC4/ELMO2/IGHV3-30/ABI1/IGKV2D-28/WIPF1/ELMO1/ACTR2/RAP1A/ARPC2/ACTR3/WIPF2/PIK3CA/FCGR3A/IGHV3-33/NCKAP1L/APPL2/IGHV3-11/FCGR2B/ARPC1A/IGHV2-70/PIK3R1/IGHV3-9/IGHV4-39/IGKV1-5/CYFIP1/IGHV3-53/WASF2/IGKV1D-33/PLD2/IGHV4-59/ACTB
GO:0038096	Fc-gamma receptor signaling pathway involved in phagocytosis	114	0.589829	1.7744	2.71534e-05	0.000377984	0.000249159	3688	tags=49%	list=16%	signal=41%	FCGR1A/MAPK1/WAS/PLCG2/CRK/HCK/FCGR2A/ARPC5/GRB2/ACTG1/PRKCD/VAV1/SYK/PTPRJ/ARPC3/LYN/PAK1/VAV3/FGR/IGKV2-28/RAC1/ARPC1B/MAPK3/PIK3CB/ARPC4/ELMO2/IGHV3-30/ABI1/IGKV2D-28/WIPF1/ELMO1/ACTR2/RAP1A/ARPC2/ACTR3/WIPF2/PIK3CA/FCGR3A/IGHV3-33/NCKAP1L/APPL2/IGHV3-11/FCGR2B/ARPC1A/IGHV2-70/PIK3R1/IGHV3-9/IGHV4-39/IGKV1-5/CYFIP1/IGHV3-53/WASF2/IGKV1D-33/PLD2/IGHV4-59/ACTB
GO:0015909	long-chain fatty acid transport	72	0.589813	1.6885	0.00119368	0.00823525	0.0054285	2804	tags=19%	list=12%	signal=17%	IRS2/THBS1/ACSL1/CPT1A/ACSL3/SYK/SLC25A20/MID1IP1/PLA2G4A/PNPLA8/ANXA1/PLIN2/CD36/CPT2
GO:0070168	negative regulation of biomineral tissue development	27	0.589805	1.44902	0.047619	0.129359	0.0852709	2662	tags=30%	list=12%	signal=26%	HIF1A/ROCK1/SRGN/PTK2B/CCR1/NOTCH1/ROCK2/TGFB1
GO:0110150	negative regulation of biomineralization	27	0.589805	1.44902	0.047619	0.129359	0.0852709	2662	tags=30%	list=12%	signal=26%	HIF1A/ROCK1/SRGN/PTK2B/CCR1/NOTCH1/ROCK2/TGFB1
GO:0043112	receptor metabolic process	186	0.58975	1.84363	1.99417e-07	6.8864e-06	4.53937e-06	2721	tags=30%	list=12%	signal=27%	HIF1A/RAB31/CXCR1/LMTK2/ITGB3/PSEN1/SH3GLB1/ANKRD13A/SDCBP/ECE1/NUMB/SORL1/CXCR2/PLCG2/MX2/ITGB2/GRB2/FLOT1/FCER1G/MYLIP/SYK/ADM/GTF2H2/VAMP3/ARRB2/JAK2/FURIN/LAMTOR1/CLTC/PICALM/DNM2/EPS15/MKLN1/ITCH/EHD3/ARAP1/ANGPT1/NRG1/SCYL2/NSF/LILRB1/ANKRD13D/BECN1/CAPN1/RAB5A/ARF1/SNX1/FMR1/CEACAM1/LRPAP1/SCAP/CD63/DTX3L/NECAB2/TGFB1/CD36
GO:0060749	mammary gland alveolus development	19	0.589723	1.36839	0.119237	0.241977	0.159506	998	tags=11%	list=4%	signal=10%	HIF1A/AREG
GO:0061377	mammary gland lobule development	19	0.589723	1.36839	0.119237	0.241977	0.159506	998	tags=11%	list=4%	signal=10%	HIF1A/AREG
GO:0034763	negative regulation of transmembrane transport	121	0.589487	1.77909	2.53667e-05	0.000360169	0.000237416	2422	tags=21%	list=11%	signal=19%	MMP9/IRS2/THBS1/DYSF/KCNE1/RGS2/SLC43A2/PTEN/KCNE3/STXBP3/CAB39/OXSR1/MIR26A2/SLC30A1/OAZ2/MIR103A2/GRB10/PRKCB/PPIF/TLR9/ATP7A/IL1B/SESTD1/APPL2/FMR1/HECW2
GO:0031645	negative regulation of nervous system process	26	0.589339	1.43688	0.0569231	0.145666	0.0960201	3456	tags=27%	list=15%	signal=23%	LRRK2/PTEN/CTSC/NLGN3/FIG4/EIF4A3/TNFRSF21
GO:0051969	regulation of transmission of nerve impulse	17	0.589333	1.3262	0.152961	0.287293	0.189377	4913	tags=41%	list=22%	signal=32%	GBA/TYMP/FMR1/GHRL/ITGA2/AVP/AVPR1A
GO:0072578	neurotransmitter-gated ion channel clustering	13	0.589293	1.2339	0.216216	0.366064	0.241302	1312	tags=15%	list=6%	signal=14%	SLC7A11/SSH1
GO:0002758	innate immune response-activating signal transduction	112	0.589144	1.76709	2.71858e-05	0.000377984	0.000249159	2720	tags=30%	list=12%	signal=27%	CLEC4E/CLEC4D/ICAM3/LILRA2/FCN1/PSMB3/PLCG2/HCK/CHUK/CLEC4A/CLEC4C/FCER1G/PRKCD/RAF1/RPS6KA5/SYK/LYN/PAK1/PRKACA/FFAR2/CREBBP/RELA/PDPK1/TAB3/PSMB9/KRAS/PSME3/CLEC6A/PSMD6/NRAS/PSMC1/PSMB8/FBXW11/PAK2
GO:0001773	myeloid dendritic cell activation	29	0.588971	1.45331	0.0416025	0.118912	0.0783845	2114	tags=31%	list=9%	signal=28%	CLEC4D/PSEN1/SPI1/NOTCH2/RBPJ/TGFBR2/LTBR/PYCARD/HAVCR2
GO:0061045	negative regulation of wound healing	76	0.588842	1.69224	0.00116058	0.00805058	0.00530677	2341	tags=18%	list=10%	signal=17%	PLAUR/THBS1/ALOX5/PTEN/HMGCR/ABAT/CRK/PRKCD/THBD/USF1/ALOX12/CLASP1/PROS1/CEACAM1
GO:0045453	bone resorption	63	0.588825	1.64624	0.00225804	0.013809	0.00910262	1200	tags=24%	list=5%	signal=23%	RAB3D/ITGB3/RAC2/PDK4/TNFAIP3/DEF8/ATP6AP1/PTK2B/SYK/SNX10/PLEKHM1/TCIRG1/RAC1/TPP1/ADAM8
GO:0010950	positive regulation of endopeptidase activity	168	0.588664	1.83291	4.84146e-07	1.48612e-05	9.79617e-06	2810	tags=32%	list=12%	signal=28%	CR1/NLRC4/CTSD/P2RX1/S100A8/NLRP12/ASPH/S100A9/MIR21/STAT3/MEFV/CFLAR/APAF1/CLEC7A/PSENEN/AKIRIN2/FADD/ST20/SYK/CIDEB/DDX3X/HIP1/LYN/MIR29B2/AIM2/MAP3K5/TNFSF10/JAK2/RHOA/CASP1/PICALM/IFI16/PPM1F/MIR15A/CARD8/DAPK1/FAS/ATP2A3/ALOX12/RIPK2/PRELID1/MIR29B1/NLRP3/PSME3/PYCARD/MUL1/BCL2L11/GSN/MBP/TNFRSF10B/ROCK2/MIR92A2/CTSH/VCP
GO:0060211	regulation of nuclear-transcribed mRNA poly(A) tail shortening	12	0.588641	1.21066	0.246801	0.399711	0.263481	2635	tags=50%	list=12%	signal=44%	ZFP36/TOB1/BTG2/CPEB3/AGO2/TNRC6B
GO:0060213	positive regulation of nuclear-transcribed mRNA poly(A) tail shortening	12	0.588641	1.21066	0.246801	0.399711	0.263481	2635	tags=50%	list=12%	signal=44%	ZFP36/TOB1/BTG2/CPEB3/AGO2/TNRC6B
GO:0006929	substrate-dependent cell migration	26	0.588364	1.4345	0.0569231	0.145666	0.0960201	2250	tags=23%	list=10%	signal=21%	SDCBP/ANKS1A/STK4/ADAM8/FMNL1/TNFRSF12A
GO:0071496	cellular response to external stimulus	304	0.588068	1.90048	1e-10	1.07695e-08	7.09902e-09	2512	tags=26%	list=11%	signal=24%	TLR4/MAP3K2/KCNJ2/TLR8/GABARAPL1/MDM2/LRRK2/MYD88/FOS/MTMR3/NAMPT/CPEB4/DSC2/RRAGD/WIPI1/RALB/LAMP2/TNFSF14/FNIP1/MAPK1/SH3GLB1/NUAK2/PTGS2/TNFRSF1A/PDK4/EIF2AK2/ICAM1/TLR5/CNN2/GLUL/CYBA/CBL/FADD/CASP5/MAP2K4/GBA/FOXO3/PPM1D/ATG7/NFE2L2/MAP1LC3B/LYN/VDR/MAP3K5/UPP1/RAC1/CD68/CASP1/MAPK3/SLC9A1/MAP1LC3B2/PIK3C3/IFI16/IRF1/ATP2B1/SIPA1/RRAGC/USF1/ULK1/FAS/NCOA1/HSPA5/XPR1/IL1B/HDAC4/FES/BECN1/LTBR…
GO:0007034	vacuolar transport	142	0.588039	1.80741	6.27253e-06	0.000113907	7.5085e-05	3477	tags=44%	list=15%	signal=37%	HSPA1A/LRRK2/GRN/SORT1/IGF2R/MGRN1/LAMP2/KIF13A/SNX27/ZFYVE16/DENND3/RAB7A/SORL1/C9orf72/ATP6V0D1/CHMP3/CHMP1B/FAM160A2/PSAP/AP1G1/CHMP2A/VPS4B/AKTIP/VPS18/VAMP7/LEPROTL1/MON1B/PINK1/AP3B1/EHD3/TMEM50A/TSG101/VIPAS39/LAMP1/LYST/HGSNAT/VPS35/SCYL2/CLU/BECN1/VPS39/MTM1/ARF1/CHMP2B/VPS37B/HOOK3/CHMP1A/NDFIP1/CHMP4B/DTX3L/STAM/VCP/HGS/ANKFY1/ARSB/VTA1/RHOB/AP3D1/NCOA4/GCC2/VPS33A/CHMP5
GO:0048679	regulation of axon regeneration	28	0.587988	1.4453	0.0449612	0.124712	0.0822076	559	tags=14%	list=2%	signal=14%	KREMEN1/GRN/PTEN/NDEL1
GO:0015813	L-glutamate transmembrane transport	23	0.587967	1.40078	0.0796875	0.183921	0.121237	4884	tags=35%	list=22%	signal=27%	PSEN1/SLC7A11/PRAF2/ARL6IP5/ARL6IP1/SLC25A13/SLC1A3/PER2
GO:1903034	regulation of response to wounding	176	0.587961	1.83396	1.80336e-07	6.30204e-06	4.15417e-06	2341	tags=23%	list=10%	signal=21%	PLAUR/THBS1/TLR4/KREMEN1/GRN/ALOX5/CXCR4/PTEN/MIR21/MYH9/HMGCR/NDEL1/ABAT/SELP/CRK/CLEC7A/TNFAIP3/ACTG1/FCER1G/PRKCD/SYK/HPSE/NFE2L2/LYN/MIR29B2/THBD/PLEK/F2RL1/USF1/OCLN/PLA2G4A/ALOX12/KIAA0319/ATP7A/CLASP1/MIR29B1/ANXA1/PROS1/TNFRSF12A/ANO6/CEACAM1
GO:0006670	sphingosine metabolic process	16	0.587699	1.29497	0.175084	0.316047	0.208331	855	tags=19%	list=4%	signal=18%	SPTLC2/ASAH1/GBA
GO:1904407	positive regulation of nitric oxide metabolic process	44	0.587671	1.565	0.013158	0.0510728	0.0336661	1919	tags=32%	list=8%	signal=29%	TLR4/MMP8/TLR6/PTGS2/ICAM1/CLEC7A/ITGB2/PTK2B/JAK2/KLF2/MIR181B1/DNM2/CLU/IL1B
GO:0061000	negative regulation of dendritic spine development	12	0.587608	1.20853	0.255941	0.408905	0.269541	3949	tags=42%	list=17%	signal=34%	PTEN/NLGN3/HDAC2/ASAP1/DNM3
GO:0032011	ARF protein signal transduction	18	0.587587	1.3439	0.138158	0.268047	0.176691	3950	tags=39%	list=17%	signal=32%	MAP4K4/IQSEC1/CYTH4/PSD4/ARFGEF1/CYTH2/FBXO8
GO:0032012	regulation of ARF protein signal transduction	18	0.587587	1.3439	0.138158	0.268047	0.176691	3950	tags=39%	list=17%	signal=32%	MAP4K4/IQSEC1/CYTH4/PSD4/ARFGEF1/CYTH2/FBXO8
GO:0002456	T cell mediated immunity	100	0.587557	1.73647	0.000106722	0.00115326	0.000760202	2768	tags=33%	list=12%	signal=29%	ARG1/IL18R1/IL18RAP/SLC11A1/IL1R1/RAB27A/CD55/TNFRSF1B/WAS/CD46/ICAM1/FBXO38/FADD/FUT7/HLA-E/CCR2/STX7/HLA-A/CTSC/HLA-B/HLA-H/RIPK3/IL18/IL1B/LILRB1/NLRP3/HLA-G/MR1/CEACAM1/HLA-F/FCGR2B/CTSH/SASH3
GO:0032868	response to insulin	273	0.587544	1.89054	1.51745e-10	1.53046e-08	1.00885e-08	2477	tags=28%	list=11%	signal=25%	IRS2/TLR2/RAB31/SORT1/IGF1R/PTEN/PDE3B/ATP6V1A/ZNF106/ATP6V0B/CPEB2/PDK4/ECHDC3/STXBP3/SORL1/CFLAR/ATP6V1B2/ATP6V0E1/ATP6V1C1/SYAP1/ICAM1/NDEL1/ATP6V0D1/RAB8B/GRB2/CCND3/OSBPL8/APC/SOCS3/ATP6AP1/PRKCD/FUT7/FOXO3/ADM/PRKDC/SP1/LYN/TCIRG1/PAK1/PTPRE/TNFSF10/SLC9A1/ZDHHC7/RAB10/ATP6V1E1/ATP6V0A1/ATP6V1D/MIR103A2/GRB10/MYO5A/GNAI2/ATP2B1/RELA/PRKCB/PDPK1/SH2B2/USF1/RAB8A/KBTBD2/IL1B/PIK3CA/PKM/INHBB/…
GO:0043551	regulation of phosphatidylinositol 3-kinase activity	55	0.587477	1.61207	0.00807795	0.0353738	0.0233176	1737	tags=20%	list=8%	signal=19%	FPR2/FLT3/SOCS3/PIK3R5/PTK2B/LYN/VAV3/FGR/KIT/AGAP2/SLA2
GO:1905476	negative regulation of protein localization to membrane	31	0.587429	1.46941	0.0574047	0.14628	0.0964248	2931	tags=35%	list=13%	signal=31%	KCNE1/NUMB/PPP2R5A/CLTC/PICALM/PPFIA1/TMEM59/TMBIM1/TGFB1/LYPLA1/GDI1
GO:0048247	lymphocyte chemotaxis	59	0.587307	1.62741	0.00380667	0.0203793	0.0134336	1251	tags=22%	list=6%	signal=21%	CXCL16/PADI2/DEFA1B/TNFSF14/CKLF/PIK3CG/PTK2B/ADAM17/ADAM10/PIK3CD/ADAM8/CCR2/OXSR1
GO:0033619	membrane protein proteolysis	59	0.587214	1.62715	0.00385579	0.0205534	0.0135484	2833	tags=36%	list=13%	signal=31%	ADAM19/ADAM9/PSEN1/ROCK1/TNFRSF1B/MYH9/PSENEN/APH1B/ADAM17/NCSTN/ADAM10/FURIN/TIMP1/ADAM8/RELA/SPPL2A/IL1B/HM13/TGFB1/CTSH/APH1A
GO:0050732	negative regulation of peptidyl-tyrosine phosphorylation	53	0.58715	1.6032	0.00579832	0.0278899	0.0183844	2177	tags=26%	list=10%	signal=24%	SAMSN1/PSEN1/MVP/CBL/SOCS3/PRKCD/SH3BP5L/SEMA4D/TSG101/CD300A/SNX6/PPP2CA/SH3BP5/PTPN6
GO:0071827	plasma lipoprotein particle organization	50	0.587001	1.58125	0.00629537	0.0296083	0.0195171	2347	tags=22%	list=10%	signal=20%	ABCA1/SOAT1/ABCG1/ACSL3/LPCAT3/PRKACA/PLA2G7/DGAT1/ARF1/P4HB/MPO
GO:0032309	icosanoid secretion	45	0.586977	1.56079	0.0168179	0.0615205	0.040553	2143	tags=16%	list=9%	signal=14%	CYP4F2/MAP2K6/SYK/PLA2G4A/IL1B/PNPLA8/ANXA1
GO:0050873	brown fat cell differentiation	48	0.586913	1.5695	0.00872455	0.0374049	0.0246565	1340	tags=17%	list=6%	signal=16%	MAPK14/RGS2/LRG1/PTGS2/ZNF516/METRNL/TFE3/CEBPB
GO:0051350	negative regulation of lyase activity	25	0.586726	1.42147	0.0698758	0.16664	0.109846	1467	tags=16%	list=6%	signal=15%	GNAI3/P2RY13/CCR2/GNAI2
GO:1903020	positive regulation of glycoprotein metabolic process	25	0.586504	1.42094	0.0698758	0.16664	0.109846	2924	tags=32%	list=13%	signal=28%	SOAT1/RAB1B/NCSTN/RAB1A/MIR181B1/CHP1/CTNNB1/ARFGEF1
GO:0002431	Fc receptor mediated stimulatory signaling pathway	120	0.586502	1.76539	4.46371e-05	0.000557218	0.000367306	3688	tags=48%	list=16%	signal=41%	PLSCR1/FCGR1A/MAPK1/WAS/PLCG2/CRK/HCK/FCGR2A/ARPC5/GRB2/ACTG1/FCER1G/PRKCD/VAV1/SYK/PTPRJ/ARPC3/LYN/PAK1/VAV3/FGR/IGKV2-28/RAC1/ARPC1B/MAPK3/PIK3CB/ARPC4/ELMO2/IGHV3-30/ABI1/IGKV2D-28/WIPF1/ELMO1/ACTR2/RAP1A/ARPC2/ACTR3/WIPF2/PIK3CA/FCGR3A/IGHV3-33/NCKAP1L/APPL2/IGHV3-11/FCGR2B/ARPC1A/IGHV2-70/PIK3R1/IGHV3-9/IGHV4-39/IGKV1-5/CYFIP1/IGHV3-53/WASF2/IGKV1D-33/PLD2/IGHV4-59/ACTB
GO:1904152	regulation of retrograde protein transport	ER to cytosol	13	0.586303	1.22764	0.225225	0.376402	0.248116	2842	tags=38%	list=13%	signal=34%	OS9/EDEM2/YOD1/EDEM1/DERL2
GO:0060324	face development	45	0.586263	1.55889	0.017437	0.063239	0.0416858	2584	tags=31%	list=11%	signal=28%	CRISPLD2/ASPH/MAPK1/RAF1/MAPK3/RARA/CHD7/CSRNP1/ZFAND5/SKI/NIPBL/ANKRD11/SGPL1/TIPARP
GO:0042572	retinol metabolic process	46	0.586051	1.55759	0.0118004	0.0469797	0.030968	1840	tags=15%	list=8%	signal=14%	DGAT2/CYP1B1/DHRS13/PLB1/PNPLA2/DHRS9/DGAT1
GO:0010954	positive regulation of protein processing	23	0.585983	1.39606	0.084375	0.191403	0.126169	2364	tags=26%	list=10%	signal=23%	NLRC4/MYH9/LPCAT3/ADAM8/GSN/ENO1
GO:1902358	sulfate transmembrane transport	17	0.585951	1.31858	0.154605	0.289101	0.190569	1648	tags=12%	list=7%	signal=11%	SLC26A8/SLC25A11
GO:0035633	maintenance of blood-brain barrier	33	0.585941	1.48076	0.0509756	0.134651	0.0887591	2848	tags=24%	list=13%	signal=21%	PTGS2/VCL/ACTG1/PECAM1/OCLN/ANGPT1/MBP/JAM3
GO:0001909	leukocyte mediated cytotoxicity	103	0.585928	1.7301	7.99618e-05	0.000899251	0.000592767	2899	tags=40%	list=13%	signal=35%	ARG1/IL18RAP/ITGAM/TYROBP/CLEC12B/RAB27A/ICAM1/STAT5B/CRK/CORO1A/FADD/HLA-E/VAV1/AP1G1/ARRB2/UNC13D/VAMP7/STX7/HLA-A/CTSC/TUBB4B/F2RL1/HLA-B/LAMP1/LYST/HLA-H/RIPK3/IL18/LILRB1/STXBP2/HLA-G/HAVCR2/MR1/PTPN6/ELANE/CEACAM1/HLA-F/FCGR2B/CTSH/KIR2DL4/NCR1
GO:1901722	regulation of cell proliferation involved in kidney development	14	0.58581	1.23642	0.223614	0.374694	0.24699	3117	tags=29%	list=14%	signal=25%	IL6R/CFLAR/FLCN/MYC
GO:1903894	regulation of IRE1-mediated unfolded protein response	14	0.585782	1.23636	0.223614	0.374694	0.24699	4171	tags=36%	list=18%	signal=29%	TMEM33/HSPA5/BCL2L11/PTPN1/BAX
GO:0022617	extracellular matrix disassembly	76	0.585741	1.68332	0.00146523	0.00974874	0.00642616	2662	tags=22%	list=12%	signal=20%	MMP9/MMP8/EXOC8/FLOT1/CAPNS2/ADAM10/FURIN/TIMP1/LCP1/ADAM8/CAPNS1/CLASP1/CTSS/CAPN1/ELANE/CD44/TGFB1
GO:0043276	anoikis	33	0.585638	1.47999	0.0509756	0.134651	0.0887591	3989	tags=42%	list=18%	signal=35%	DAPK2/PDK4/MCL1/ITGA5/NOTCH1/PIK3CA/TFDP1/CEACAM6/PTRH2/CEACAM5/IKBKG/BRMS1/AKT1/CRYBA1
GO:0002793	positive regulation of peptide secretion	188	0.585509	1.83516	1.1748e-07	4.55163e-06	3.00034e-06	1535	tags=17%	list=7%	signal=16%	CLEC4E/IRS2/TLR2/TLR4/PFKFB2/HIF1A/WLS/ACSL4/S100A8/GPR27/MIR21/ADAM9/SORL1/ABAT/GLUL/RAB8B/ABCG1/CLEC5A/HLA-E/HCAR2/SYK/KIF5B/NADK/FGR/CD14/JAK2/RAC1/GAPDH/ADAM8/EXOC1/F2RL1/MCU
GO:0035871	protein K11-linked deubiquitination	10	0.585425	1.16979	0.322097	0.478962	0.315722	2107	tags=30%	list=9%	signal=27%	TNFAIP3/VCPIP1/YOD1
GO:0001832	blastocyst growth	19	0.58533	1.3582	0.122417	0.245995	0.162154	1521	tags=26%	list=7%	signal=25%	NDEL1/NBN/TAF8/PELO/RTF1
GO:0001893	maternal placenta development	34	0.585299	1.48958	0.0489156	0.131924	0.0869617	2370	tags=24%	list=10%	signal=21%	JUNB/MAPK1/PTGS2/VDR/MAPK3/RXRA/PRDM1/PRDX3
GO:0046839	phospholipid dephosphorylation	32	0.585181	1.46866	0.0516585	0.136031	0.0896689	2495	tags=31%	list=11%	signal=28%	MTMR3/PTEN/MTMR6/MTMR10/SYNJ1/INPP5A/MTM1/INPP5D/MTMR4/FIG4
GO:0033169	histone H3-K9 demethylation	13	0.585083	1.22508	0.227027	0.378319	0.24938	2544	tags=46%	list=11%	signal=41%	KDM3B/KDM4B/PHF2/KDM3A/JMJD1C/KDM4A
GO:0032691	negative regulation of interleukin-1 beta production	36	0.585013	1.50811	0.0374769	0.110449	0.0728058	1942	tags=25%	list=9%	signal=23%	CARD16/SERPINB1/MEFV/MIR101-1/TNFAIP3/CARD17/ARRB2/CARD8/NLRP3
GO:0034446	substrate adhesion-dependent cell spreading	103	0.584947	1.7272	9.38678e-05	0.00103368	0.000681383	1389	tags=21%	list=6%	signal=20%	MEGF9/PREX1/NEDD9/ITGB3/CASS4/DOCK5/MYADM/OLFM4/ACTN4/CRK/CORO1C/FERMT3/VAMP3/SRGAP2/PXN/RAB1A/TRIOBP/RAC1/RHOA/UNC13D/NTNG2/DNM2
GO:0031114	regulation of microtubule depolymerization	29	0.584933	1.44335	0.0431433	0.121567	0.0801341	3640	tags=38%	list=16%	signal=32%	APC/SPAST/ATXN7/MID1IP1/CLASP1/MAP1S/TAOK1/ARHGEF2/KATNB1/NAV3/MAP1A
GO:0048011	neurotrophin TRK receptor signaling pathway	33	0.584872	1.47805	0.0509756	0.134651	0.0887591	3670	tags=27%	list=16%	signal=23%	SORT1/GRB2/RAF1/DDIT4/FRS2/CASP3/ZFYVE27/CYFIP1/SLC9A6
GO:0001765	membrane raft assembly	11	0.584823	1.18022	0.282243	0.438263	0.288894	748	tags=18%	list=3%	signal=18%	FLOT2/FLOT1
GO:0032799	low-density lipoprotein receptor particle metabolic process	22	0.584761	1.38802	0.0862069	0.194517	0.128221	2400	tags=23%	list=11%	signal=20%	ITGB3/MYLIP/FURIN/CLTC/SCAP
GO:0060291	long-term synaptic potentiation	87	0.584712	1.69873	0.00051796	0.00419251	0.00276361	2402	tags=21%	list=11%	signal=19%	MME/TYROBP/STX3/PTEN/LILRB2/MAPK1/PTK2B/NCSTN/APP/RGS14/NRGN/NPTN/TSHZ3/CREB1/NLGN3/PAIP2/GSK3B/NF1
GO:0002710	negative regulation of T cell mediated immunity	19	0.58468	1.35669	0.124006	0.248482	0.163794	2579	tags=32%	list=11%	signal=28%	ARG1/LILRB1/HLA-G/CEACAM1/HLA-F/FCGR2B
GO:1905208	negative regulation of cardiocyte differentiation	26	0.584589	1.4253	0.0630769	0.156254	0.102999	1138	tags=15%	list=5%	signal=15%	RGS2/G6PD/PAK1/CTDP1
GO:0098911	regulation of ventricular cardiac muscle cell action potential	18	0.584347	1.33649	0.139803	0.269901	0.177913	409	tags=11%	list=2%	signal=11%	DSC2/KCNE3
GO:0030838	positive regulation of actin filament polymerization	92	0.584172	1.70758	0.000273317	0.0024952	0.00164478	2451	tags=35%	list=11%	signal=31%	TENM1/WAS/ICAM1/HCK/ARPC5/GRB2/CORO1A/VASP/PTK2B/ARPC3/GMFB/GMFG/ARFIP1/ARPC1B/RICTOR/RHOA/CDC42EP3/FMN1/ARPC4/NCK2/ACTR2/PFN1/ARPC2/ACTR3/NCKAP1L/ARF1/PYCARD/GSN/FCHSD2/IQGAP2/CDC42EP2/BAG4
GO:0009743	response to carbohydrate	222	0.584084	1.85648	9.81162e-09	5.32847e-07	3.51241e-07	2210	tags=19%	list=10%	signal=18%	IRS2/THBS1/PFKFB2/HIF1A/ERN1/NAMPT/IGF1R/GPR27/PTEN/MAP2K6/SLC8A1/PDK3/KLF7/PTGS2/ICAM1/HMGCR/GLUL/CLEC7A/CYBA/RAF1/PPP3CA/MAP2K4/PTK2B/FOXO3/ATG7/KIF5B/LYN/NADK/RAC1/PRKACA/RHOA/SPARC/RMI1/TXNIP/MIR15A/TGFBR2/PRKCB/MAPK13/RAP1A/IL1B/PIK3CA/LDHA/PRKAA1
GO:0038065	collagen-activated signaling pathway	15	0.583932	1.25265	0.22069	0.371559	0.244923	1567	tags=13%	list=7%	signal=12%	SYK/OSCAR
GO:0046889	positive regulation of lipid biosynthetic process	84	0.583803	1.68561	0.000714621	0.00540652	0.00356386	2400	tags=26%	list=11%	signal=23%	DGAT2/FPR2/CNEP1R1/PTGS2/TNFRSF1A/LPGAT1/ABCG1/PRKCD/ACSL3/ADM/MIR29B2/AGAP2/ELOVL5/MID1IP1/POR/IL1B/MIR29B1/HSD17B13/ANXA1/PRKAA1/CREB1/SCAP
GO:0071394	cellular response to testosterone stimulus	10	0.583759	1.16646	0.32397	0.480574	0.316784	3380	tags=30%	list=15%	signal=26%	MSN/ROCK2/NCOA4
GO:0002698	negative regulation of immune effector process	120	0.583753	1.75712	5.20206e-05	0.000630799	0.000415809	2662	tags=32%	list=12%	signal=29%	IRAK3/ARG1/CR1/PGLYRP1/GRN/CLEC12B/BCL6/CD55/CRK/IL4R/HLA-E/ARRB2/PRKDC/HLX/RC3H1/FGL2/C4BPA/VSIG4/CD59/CCR2/HLA-A/ITCH/PPM1B/ABR/TRIM38/HLA-B/JAK3/CD300A/LILRB1/HLA-G/MUL1/HAVCR2/ANXA1/PTPN6/CEACAM1/NDFIP1/HLA-F/FCGR2B/TGFB1
GO:0042368	vitamin D biosynthetic process	12	0.583436	1.19995	0.265082	0.419301	0.276394	1919	tags=25%	list=8%	signal=23%	CYP27A1/VDR/IL1B
GO:0048662	negative regulation of smooth muscle cell proliferation	65	0.583415	1.64186	0.00327767	0.0181889	0.0119897	2706	tags=15%	list=12%	signal=14%	MIR223/MFN2/PTEN/SOD2/TRIB1/TNFAIP3/MIR15A/ILK/AIF1/ANG
GO:0032438	melanosome organization	26	0.583346	1.42227	0.0630769	0.156254	0.102999	4185	tags=46%	list=19%	signal=38%	KIF13A/AP1G1/RAB32/BLOC1S2/AP3B1/LYST/BLOC1S6/AP1M1/AP3D1/BLOC1S1/ZEB2/SNAPIN
GO:1902307	positive regulation of sodium ion transmembrane transport	21	0.583322	1.38081	0.101587	0.217775	0.143553	2085	tags=33%	list=9%	signal=30%	ACTN4/KIF5B/SLC9A1/DNM2/CHP1/GLRX/ARF1
GO:0010634	positive regulation of epithelial cell migration	166	0.583311	1.81471	8.13759e-07	2.25739e-05	1.48803e-05	1865	tags=20%	list=8%	signal=18%	MMP9/THBS1/ANXA3/HIF1A/GRN/ITGB3/MAP3K3/DOCK5/MIR21/ADAM9/PTGS2/PLCG2/GLIPR2/MIR29A/MIR101-1/MAP4K4/PTK2B/ADAM17/NFE2L2/MIR27A/IQSEC1/SP1/STAT5A/RAB11A/SPARC/PPM1F/TGFBR2/PDPK1/PFN1/ANGPT1/ALOX12/RTN4/CLASP1
GO:0072537	fibroblast activation	12	0.583303	1.19968	0.265082	0.419301	0.276394	563	tags=17%	list=2%	signal=16%	IL17RA/RPS6KA1
GO:0034260	negative regulation of GTPase activity	45	0.58318	1.55069	0.0190878	0.0673052	0.0443661	2924	tags=24%	list=13%	signal=21%	MIR223/LRRK2/MIR21/CPEB2/GMIP/ARRB2/IQGAP1/CDC42SE1/IQGAP2/BCAS3/ARFGEF1
GO:0045669	positive regulation of osteoblast differentiation	64	0.583169	1.63371	0.00409081	0.0214996	0.0141721	3309	tags=31%	list=15%	signal=27%	IL6R/MIR21/LTF/CEBPD/ATP6AP1/HGF/MIR29B2/CLIC1/CEBPB/PDLIM7/MIR29B1/IL6ST/ILK/IFITM1/BMP6/CTNNB1/CEBPA/HIF1A-AS2/JUND/TMEM119
GO:0061462	protein localization to lysosome	41	0.583019	1.53232	0.0295249	0.0933338	0.0615237	3408	tags=39%	list=15%	signal=33%	SORT1/LAMP2/ZFYVE16/RAB7A/SORL1/AP3B1/LAMTOR5/RTN4/CLU/ROCK2/LAMTOR4/HGS/GGA3/AP3D1/NCOA4/GCC2
GO:0046627	negative regulation of insulin receptor signaling pathway	32	0.582845	1.4628	0.0553156	0.142934	0.0942192	4260	tags=47%	list=19%	signal=38%	SOCS3/PRKCD/PTPRE/MIR103A2/GRB10/RELA/PRKCB/IL1B/PRKAA1/GSK3A/SOCS1/PTPN1/MIR107/MSTN/MIR103A1
GO:0014912	negative regulation of smooth muscle cell migration	38	0.582838	1.51487	0.0308016	0.0959851	0.0632713	2678	tags=18%	list=12%	signal=16%	MIR223/MIR21/TRIB1/NFE2L2/MIR15A/ILK/AIF1
GO:0002218	activation of innate immune response	136	0.582754	1.78347	8.97548e-06	0.000150873	9.94526e-05	2720	tags=32%	list=12%	signal=29%	CLEC4E/CLEC4D/TLR4/NLRC4/ICAM3/LILRA2/FCN1/PSMB3/PLCG2/HCK/CHUK/CLEC4A/CLEC4C/FCER1G/PRKCD/RAF1/RPS6KA5/SYK/PRKDC/LYN/PAK1/AIM2/PRKACA/FFAR2/IFI16/MNDA/CREBBP/RELA/PDPK1/TAB3/PSMB9/KRAS/PSME3/CLEC6A/PSMD6/PYCARD/ZBP1/NRAS/TBK1/PSMC1/PSMB8/XRCC5/FBXW11/PAK2
GO:0045834	positive regulation of lipid metabolic process	148	0.582722	1.79169	4.54087e-06	8.61274e-05	5.67733e-05	2400	tags=22%	list=11%	signal=20%	IRS2/DGAT2/FPR2/ABHD5/CNEP1R1/CPT1A/PTGS2/TNFRSF1A/FLT3/LPGAT1/ABCG1/PRKCD/ACSL3/PTK2B/ADM/LYN/MIR29B2/VAV3/FGR/KIT/AGAP2/CES1/ELOVL5/PNPLA2/MID1IP1/POR/IL1B/MIR29B1/HSD17B13/ANXA1/PRKAA1/CREB1/SCAP
GO:0002220	innate immune response activating cell surface receptor signaling pathway	111	0.582618	1.74735	4.25726e-05	0.000536236	0.000353475	3208	tags=33%	list=14%	signal=29%	CLEC4E/CLEC4D/ICAM3/LILRA2/FCN1/PSMB3/PLCG2/CHUK/CLEC4A/CLEC4C/FCER1G/PRKCD/RAF1/RPS6KA5/SYK/LYN/PAK1/PRKACA/FFAR2/CREBBP/RELA/PDPK1/TAB3/PSMB9/KRAS/PSME3/CLEC6A/PSMD6/NRAS/PSMC1/PSMB8/FBXW11/PAK2/BCL10/PSMD13/TRAF6/PSMA1
GO:0051047	positive regulation of secretion	333	0.58259	1.88888	1e-10	1.07695e-08	7.09902e-09	2085	tags=20%	list=9%	signal=18%	CLEC4E/IRS2/TLR2/TLR4/PFKFB2/ITGAM/HIF1A/GAB2/WLS/ACSL4/S100A8/RAB3D/GPR27/CYP4F2/RAB27A/MAP2K6/MIR21/ADAM9/SDCBP/STXBP5/RAB7A/SORL1/ABAT/GLUL/RAB8B/IL4R/CYBA/ITGB2/CD177/FCER1G/ABCG1/ATP6AP1/CLEC5A/HLA-E/ACSL3/PTAFR/HCAR2/SYK/AP1G1/KIF5B/NADK/FGR/CD14/JAK2/RAC1/CHMP2A/VPS4B/GAPDH/ADAM8/TMF1/EXOC1/UNC13D/VAMP7/F2RL1/GNAI2/PINK1/MCU/TSG101/LAMP1/VPS35/CLASP1/IL1B/INHBB/CLEC6A/RAB5A/ARF1
GO:0031063	regulation of histone deacetylation	29	0.58254	1.43744	0.0493066	0.132224	0.087159	2934	tags=31%	list=13%	signal=27%	LRRK2/BCL6/JDP2/PINK1/C6orf89/KDM5A/SKI/NIPBL/PRKD2
GO:0030203	glycosaminoglycan metabolic process	152	0.582478	1.79448	4.5356e-06	8.61274e-05	5.67733e-05	2662	tags=23%	list=12%	signal=20%	B4GALT5/PGLYRP1/CHST15/CSGALNACT2/GNS/CHSY1/VCAN/CHST11/NDST1/IDS/HPSE/ST3GAL2/HGF/B4GALT1/B3GNT2/CLTC/SLC9A1/EXT1/GLB1/CSGALNACT1/ABCC5/HEXB/CHP1/ST3GAL4/ANGPT1/HGSNAT/CLN6/IL1B/LYVE1/ST3GAL1/ST3GAL6/GALNS/DSE/CD44/TGFB1
GO:0033137	negative regulation of peptidyl-serine phosphorylation	28	0.582233	1.43116	0.0542636	0.140821	0.0928265	2158	tags=25%	list=10%	signal=23%	RASSF2/PTEN/DDIT4/HGF/PPM1F/NCK2/GADD45A
GO:0006563	L-serine metabolic process	10	0.582132	1.16321	0.325843	0.482275	0.317905	495	tags=10%	list=2%	signal=10%	SERINC3
GO:0065005	protein-lipid complex assembly	33	0.581989	1.47077	0.0564863	0.144957	0.0955526	2202	tags=24%	list=10%	signal=22%	ABCA1/SOAT1/ACSL3/LPCAT3/PRKACA/DGAT1/ARF1/P4HB
GO:0002709	regulation of T cell mediated immunity	71	0.581968	1.65923	0.00192673	0.0120856	0.00796655	2768	tags=35%	list=12%	signal=31%	ARG1/IL18R1/IL1R1/TNFRSF1B/WAS/FBXO38/FADD/FUT7/HLA-E/CCR2/STX7/HLA-A/HLA-B/HLA-H/RIPK3/IL18/IL1B/LILRB1/NLRP3/HLA-G/MR1/CEACAM1/HLA-F/FCGR2B/SASH3
GO:0019433	triglyceride catabolic process	38	0.581943	1.51254	0.032094	0.0989928	0.065254	1633	tags=13%	list=7%	signal=12%	ABHD5/SORL1/PNPLA1/PIK3CG/PNPLA2
GO:0060443	mammary gland morphogenesis	45	0.581888	1.54725	0.0195005	0.0682679	0.0450008	2001	tags=16%	list=9%	signal=14%	ARG1/AREG/VDR/KDM5B/STAT6/TGFBR2/CAPN1
GO:0010829	negative regulation of glucose transmembrane transport	19	0.581808	1.35003	0.127186	0.2536	0.167167	4336	tags=53%	list=19%	signal=43%	STXBP3/MIR103A2/GRB10/PRKCB/IL1B/APPL2/GSK3A/MIR107/MIR103A1/TNF
GO:0031641	regulation of myelination	44	0.581787	1.54933	0.0148157	0.0557036	0.0367186	4055	tags=36%	list=18%	signal=30%	CST7/PTEN/ITGAX/TNFRSF1B/DICER1/HGF/CTSC/RARA/TYMP/FIG4/CTNNB1/TNFRSF21/TG/AKT1/PTN/WASF3
GO:0045862	positive regulation of proteolysis	346	0.581719	1.88975	1e-10	1.07695e-08	7.09902e-09	2735	tags=29%	list=12%	signal=26%	RNF144B/CR1/NLRC4/MAPK14/MDM2/HSPA1A/LRRK2/GRN/CTSD/P2RX1/S100A8/NLRP12/ASPH/PTEN/HSPA1B/S100A9/MIR21/STAT3/ADAM9/PSEN1/MEFV/TNFRSF1B/CFLAR/RNF19B/APAF1/MYH9/CLEC7A/TRIB1/PSENEN/AKIRIN2/FADD/ZYG11B/PTK2B/GBA/ST20/SYK/EDEM2/CIDEB/DDX3X/CSNK1D/HIP1/NFE2L2/LPCAT3/LYN/HERPUD1/MIR29B2/AIM2/MAP3K5/APP/TNFSF10/JAK2/FURIN/RHOA/CASP1/ADAM8/PICALM/MAPK3/IFI16/PPM1F/CTSC/PLK3/PINK1/PIAS1/MIR15A/TANK/CARD8/D…
GO:0034105	positive regulation of tissue remodeling	39	0.581619	1.5173	0.0390814	0.113962	0.0751213	2501	tags=28%	list=11%	signal=25%	ROCK1/DEF8/ATP6AP1/PPP3CA/SYK/PLEKHM1/VDR/ADAM8/IL18/TMBIM1/ROCK2
GO:0060544	regulation of necroptotic process	26	0.581599	1.41801	0.0630769	0.156254	0.102999	3448	tags=54%	list=15%	signal=46%	PELI1/CFLAR/MIR101-1/FADD/MIR103A2/RIPK3/SPATA2/ZBP1/ARHGEF2/MIR101-2/RBCK1/BIRC2/RIPK1/CASP8
GO:0062098	regulation of programmed necrotic cell death	26	0.581599	1.41801	0.0630769	0.156254	0.102999	3448	tags=54%	list=15%	signal=46%	PELI1/CFLAR/MIR101-1/FADD/MIR103A2/RIPK3/SPATA2/ZBP1/ARHGEF2/MIR101-2/RBCK1/BIRC2/RIPK1/CASP8
GO:0045601	regulation of endothelial cell differentiation	47	0.581585	1.55173	0.0126701	0.0495724	0.0326771	3188	tags=34%	list=14%	signal=29%	MIR21/TNFRSF1A/ROCK1/VCL/BTG1/MIR181B1/NOTCH1/IL1B/ZEB1/CEACAM1/ROCK2/BMP6/CTNNB1/S1PR3/VEZF1/MIR495
GO:1903532	positive regulation of secretion by cell	307	0.581443	1.88017	1e-10	1.07695e-08	7.09902e-09	2085	tags=20%	list=9%	signal=18%	CLEC4E/IRS2/TLR2/TLR4/PFKFB2/ITGAM/HIF1A/GAB2/WLS/ACSL4/RAB3D/GPR27/RAB27A/MAP2K6/MIR21/ADAM9/SDCBP/STXBP5/RAB7A/SORL1/ABAT/GLUL/RAB8B/IL4R/ITGB2/CD177/FCER1G/ABCG1/ATP6AP1/CLEC5A/HLA-E/PTAFR/HCAR2/SYK/AP1G1/KIF5B/NADK/FGR/CD14/JAK2/RAC1/CHMP2A/VPS4B/GAPDH/ADAM8/TMF1/EXOC1/UNC13D/VAMP7/F2RL1/PINK1/MCU/TSG101/LAMP1/VPS35/CLASP1/IL1B/INHBB/CLEC6A/RAB5A/ARF1
GO:1900271	regulation of long-term synaptic potentiation	48	0.581359	1.55465	0.0104402	0.0429087	0.0282845	2402	tags=25%	list=11%	signal=22%	MME/TYROBP/LILRB2/NCSTN/APP/NRGN/NPTN/CREB1/NLGN3/PAIP2/GSK3B/NF1
GO:0030953	astral microtubule organization	10	0.581214	1.16138	0.325843	0.482275	0.317905	1865	tags=40%	list=8%	signal=37%	LIMK2/KPNB1/RAB11A/CLASP1
GO:0009404	toxin metabolic process	15	0.581183	1.24676	0.224138	0.375124	0.247274	2617	tags=20%	list=12%	signal=18%	CYP1B1/NFE2L2/PAM
GO:1905314	semi-lunar valve development	37	0.581118	1.50367	0.0449777	0.124712	0.0822076	2662	tags=24%	list=12%	signal=21%	TNFRSF1A/ROCK1/TNFRSF1B/NOTCH2/RBPJ/RB1/NOTCH1/ROCK2/TGFB1
GO:1902473	regulation of protein localization to synapse	26	0.581066	1.41671	0.0630769	0.156254	0.102999	2197	tags=23%	list=10%	signal=21%	TYROBP/ADAM10/STX7/ZDHHC3/RAP1A/NPTN
GO:0045670	regulation of osteoclast differentiation	65	0.58105	1.6352	0.00356476	0.0193925	0.0127831	3205	tags=29%	list=14%	signal=25%	TLR4/TYROBP/FOS/RASSF2/LTF/LILRB3/ATP6AP1/CCR1/TFE3/CEBPB/NOTCH2/LILRB1/INPP5D/CREB1/NF1/LILRB4/CTNNB1/PIK3R1/TRAF6
GO:0006939	smooth muscle contraction	104	0.580874	1.72218	0.000205195	0.00196357	0.00129434	1530	tags=15%	list=7%	signal=14%	RGS2/P2RX1/DOCK4/DOCK5/MIR21/SLC8A1/PTGS2/ROCK1/ABAT/PTAFR/TPCN2/PROK2/SULF2/KIT/RHOA/ATP2B1
GO:0019228	neuronal action potential	33	0.580821	1.46782	0.0564863	0.144957	0.0955526	2563	tags=12%	list=11%	signal=11%	P2RX1/GBA/FMR1/SCN9A
GO:0032306	regulation of prostaglandin secretion	10	0.580803	1.16056	0.325843	0.482275	0.317905	1919	tags=20%	list=8%	signal=18%	MAP2K6/IL1B
GO:0032308	positive regulation of prostaglandin secretion	10	0.580803	1.16056	0.325843	0.482275	0.317905	1919	tags=20%	list=8%	signal=18%	MAP2K6/IL1B
GO:0010611	regulation of cardiac muscle hypertrophy	66	0.580632	1.63582	0.00397485	0.0209944	0.013839	2562	tags=24%	list=11%	signal=22%	RGS2/MIR21/TNFRSF1A/ROCK1/TNFRSF1B/G6PD/PPP3CA/PAK1/CTDP1/SLC9A1/JARID2/MEF2A/NOTCH1/IL6ST/ROCK2/PDE5A
GO:1901800	positive regulation of proteasomal protein catabolic process	103	0.580548	1.71421	0.000110555	0.00117864	0.000776932	3941	tags=35%	list=17%	signal=29%	RNF144B/MDM2/HSPA1A/LRRK2/HSPA1B/PSEN1/RNF19B/TRIB1/ZYG11B/GBA/EDEM2/CSNK1D/NFE2L2/HERPUD1/PLK3/PIAS1/CLU/CSNK1A1/EDEM1/FMR1/RNF185/PSMC1/GSK3B/RNF40/ATXN3/VCP/RNFT1/CEBPA/RCHY1/CHFR/RNF19A/GSK3A/BCAP31/RFPL1/ZFAND2A/AKT1
GO:0019896	axonal transport of mitochondrion	14	0.58053	1.22528	0.237925	0.389633	0.256838	789	tags=14%	list=3%	signal=14%	HIF1A/SPAST
GO:0070664	negative regulation of leukocyte proliferation	83	0.580416	1.66914	0.00082865	0.00609403	0.00401705	2585	tags=28%	list=11%	signal=25%	ARG1/TYROBP/PELI1/LILRB2/TNFAIP3/PRKAR1A/LYN/RC3H1/VSIG4/CEBPB/MNDA/CD300A/LST1/LILRB1/HLA-G/HAVCR2/PTPN6/INPP5D/NDFIP1/CASP3/PDE5A/FCGR2B/HLA-DRB1
GO:0050886	endocrine process	81	0.580212	1.66952	0.000823372	0.00606926	0.00400073	2356	tags=20%	list=10%	signal=18%	MME/ECE1/RAB8B/CYBA/RAB11FIP1/HCAR2/RHOA/TMF1/F2RL1/CES1/CTSZ/KRAS/IL1B/INHBB/SUCNR1/ATP6AP2
GO:0002573	myeloid leukocyte differentiation	206	0.580209	1.83492	1.13126e-07	4.46463e-06	2.94299e-06	3127	tags=31%	list=14%	signal=27%	MMP9/TLR2/TLR4/MIR223/TYROBP/MAPK14/GAB2/LBR/FOS/RASSF2/TSPAN2/JUNB/LTF/PSEN1/HCLS1/MYH9/LILRB3/TRIB1/FCER1G/FADD/ATP6AP1/SPI1/CCR1/SNX10/EVI2B/LYN/TCIRG1/SBNO2/APP/KIT/PIK3CD/SP3/IFI16/TFE3/CEBPB/NOTCH2/RARA/F2RL1/THOC5/RBPJ/TGFBR2/OSCAR/OSTM1/RB1/IREB2/LILRB1/FES/LTBR/SRP54/INPP5D/CREB1/CEACAM1/NF1/NDFIP1/HLA-DRB1/TGFB1/LILRB4/CTNNB1/PAFAH1B1/PIK3R1/CEBPA/MYC/LRRK1
GO:0071605	monocyte chemotactic protein-1 production	15	0.580103	1.24444	0.227586	0.378953	0.249797	2689	tags=27%	list=12%	signal=24%	CLEC7A/SYK/IL1B/MIR92A2
GO:0071637	regulation of monocyte chemotactic protein-1 production	15	0.580103	1.24444	0.227586	0.378953	0.249797	2689	tags=27%	list=12%	signal=24%	CLEC7A/SYK/IL1B/MIR92A2
GO:0010574	regulation of vascular endothelial growth factor production	54	0.580036	1.58806	0.0100335	0.0416687	0.0274671	2662	tags=26%	list=12%	signal=23%	HIF1A/C5AR1/CYP1B1/PTGS2/C3AR1/HPSE/SULF2/CCR2/MIR15A/MIR504/IL1B/IL6ST/BRCA1/TGFB1
GO:0050817	coagulation	323	0.580007	1.87813	1e-10	1.07695e-08	7.09902e-09	2721	tags=31%	list=12%	signal=28%	PLAUR/THBS1/F5/TLR4/P2RX1/ENTPD1/PLSCR1/MFN2/ITGB3/CYP4F2/RAB27A/MAPK1/PSEN1/STXBP3/WAS/MYL9/MYH9/VCL/PLCG2/CAPZA2/SERPINA1/ABAT/SELP/SLC7A11/F13A1/CD177/CAPZA1/ACTG1/FCER1G/PRKCD/TREML1/RAF1/PRKAR1A/PIK3CG/PIK3R5/GNAQ/FERMT3/VAV1/SYK/GNA13/HPSE/PHF21A/ARRB2/NFE2L2/LYN/VAV3/CLEC1B/GNG2/TLN1/PRCP/JAK2/RAC1/ITPK1/PRKACA/THBD/EHD1/CD59/CLIC1/MAPK3/RCOR1/PLEK/PIK3CB/ITGA2B/PRKAR2B/IRF1/F2RL1/IRF2/PRK…
GO:0035307	positive regulation of protein dephosphorylation	43	0.579992	1.53346	0.0261382	0.0847974	0.0558966	1743	tags=30%	list=8%	signal=28%	CNEP1R1/LILRB2/PPP1R15B/PPP1R15A/PRKCD/PPP1R12A/GBA/PPP2R5A/JAK2/ITGA1/VRK3/PINK1/CD300A
GO:0032273	positive regulation of protein polymerization	127	0.579978	1.7648	3.12956e-05	0.000420406	0.000277123	2451	tags=35%	list=11%	signal=31%	HSPA1A/TENM1/HSPA1B/WAS/ICAM1/HCK/ARPC5/GRB2/CORO1A/VASP/NIN/PTK2B/CDK5R1/ARPC3/PAK1/GMFB/GMFG/ARFIP1/RAC1/ARPC1B/CLIP1/RICTOR/RHOA/CDC42EP3/FMN1/ARPC4/PINK1/NCK2/OCLN/ACTR2/PFN1/MAPRE1/ARPC2/CLASP1/ACTR3/FES/NCKAP1L/ARF1/PYCARD/GSN/FCHSD2/IQGAP2/CDC42EP2/BAG4
GO:0048771	tissue remodeling	170	0.579784	1.80731	8.19684e-07	2.25739e-05	1.48803e-05	2501	tags=23%	list=11%	signal=21%	ARG1/MDM2/HIF1A/RASSF2/RAB3D/ITGB3/RAC2/PDK4/ROCK1/TNFAIP3/DEF8/ATP6AP1/PPP3CA/PTK2B/SYK/SNX10/PLEKHM1/TCIRG1/MIR29B2/VDR/RAC1/TIMP1/TPP1/ADAM8/CCR2/NOTCH2/SEMA3C/RBPJ/ABR/CHD7/ATP7A/IL18/MIR29B1/CAPN1/TMBIM1/INPP5D/CEACAM1/NF1/ROCK2
GO:0008154	actin polymerization or depolymerization	203	0.579717	1.83184	8.22073e-08	3.43648e-06	2.26526e-06	2730	tags=33%	list=12%	signal=29%	MSRB1/TENM1/PREX1/PSTPIP2/WAS/SSH2/MYADM/HCLS1/ICAM1/COTL1/CAPZA2/SVIL/HCK/ARPC5/GRB2/CAPZA1/CORO1A/PRKCD/VASP/PTK2B/DBNL/GAS7/MSRB2/ARPC3/AVIL/GMFB/GMFG/CAP1/ARFIP1/JAK2/TRIOBP/RAC1/ARPC1B/RICTOR/RHOA/CDC42EP3/FMN1/SSH1/PLEK/ARPC4/F2RL1/ABI1/NCK2/WIPF1/ACTR2/PFN1/ARPC2/ACTR3/ARHGAP18/WDR1/NCKAP1L/ARF1/PYCARD/FLII/PSTPIP1/CAPG/CAPZB/GSN/FCHSD2/CORO7/IQGAP2/CDC42EP2/BAG4/TMOD3/AIF1/ANG/ARPC1A
GO:0051481	negative regulation of cytosolic calcium ion concentration	13	0.579581	1.21356	0.241441	0.393768	0.259563	1530	tags=23%	list=7%	signal=22%	SLC8A1/GTF2I/ATP2B1
GO:0031669	cellular response to nutrient levels	206	0.57945	1.83252	1.16572e-07	4.55163e-06	3.00034e-06	2512	tags=26%	list=11%	signal=24%	GABARAPL1/MDM2/LRRK2/MTMR3/NAMPT/CPEB4/DSC2/RRAGD/WIPI1/RALB/LAMP2/FNIP1/MAPK1/SH3GLB1/NUAK2/PDK4/EIF2AK2/ICAM1/GLUL/CBL/GBA/FOXO3/PPM1D/ATG7/NFE2L2/MAP1LC3B/VDR/MAP3K5/UPP1/CD68/MAPK3/MAP1LC3B2/PIK3C3/IFI16/ATP2B1/RRAGC/USF1/ULK1/FAS/NCOA1/HSPA5/XPR1/FES/BECN1/INHBB/RRAGA/SLC38A2/LCN2/PRKAA1/PRKAG1/GABARAPL2/MAX/GABARAP/TFEB
GO:0002685	regulation of leukocyte migration	199	0.579366	1.82787	1.40114e-07	5.29933e-06	3.49321e-06	2308	tags=27%	list=10%	signal=25%	DUSP1/THBS1/PADI2/FPR2/DYSF/MIR223/MAPK14/BST1/IL1R1/MOSPD2/C5AR1/C5AR2/IL6R/DAPK2/TNFSF14/MAPK1/RAC2/CXCR2/ICAM1/RHOG/SELP/CRK/C3AR1/FADD/FUT7/PTAFR/PTK2B/CCR1/ADAM17/MSN/LYN/ADAM10/APP/RAC1/RHOA/ADAM8/MAPK3/CCR2/OXSR1/ITGA2B/F2RL1/PLA2G7/MCU/ABR/CD300A/RIPK3/DOCK8/CAMK1D/NCKAP1L/PYCARD/GPSM3/ANXA1/ELANE/ANO6
GO:0070243	regulation of thymocyte apoptotic process	12	0.578932	1.19069	0.276051	0.431072	0.284153	1708	tags=25%	list=8%	signal=23%	HIF1A/ADAM8/JAK3
GO:0046717	acid secretion	43	0.57888	1.53052	0.0265564	0.0857851	0.0565477	3328	tags=23%	list=15%	signal=20%	ABAT/HRH2/SNX10/CES1/STARD10/NF1/SGK1/KCNQ1/SLC9A3R1/OPRL1
GO:0050922	negative regulation of chemotaxis	62	0.578875	1.61209	0.00790516	0.0348331	0.0229613	2678	tags=23%	list=12%	signal=20%	DUSP1/THBS1/PADI2/MIR223/C5AR2/SEMA4A/SEMA4D/SEMA3C/MIR15A/NOTCH1/SEMA4B/ELANE/DUSP3/AIF1
GO:0046639	negative regulation of alpha-beta T cell differentiation	25	0.57886	1.40242	0.0807453	0.185487	0.122269	2143	tags=24%	list=9%	signal=22%	BCL6/IL4R/HLX/RC3H1/JAK3/ANXA1
GO:0051591	response to cAMP	92	0.578749	1.69173	0.000417034	0.00353783	0.00233206	1826	tags=18%	list=8%	signal=17%	DUSP1/KCNE1/AQP9/FOS/SLC8A1/PER1/PIK3CG/RAPGEF2/PTAFR/PTK2B/AREG/APP/THBD/SPARC/RELA/RAP1A/HSPA5
GO:0098657	import into cell	222	0.578723	1.83944	2.05593e-08	1.00487e-06	6.62392e-07	1690	tags=14%	list=7%	signal=13%	IRS2/THBS1/ACSL1/KCNJ2/SLC22A4/SLC2A3/RGS2/KCNJ15/SLC43A2/SLC6A6/ITGB3/LTF/PSEN1/SLC8A1/SLC36A4/NUMB/GLUL/MX2/SLC7A11/FLOT1/SLC12A6/TOR1A/ACSL3/SLC36A1/SLC9A1/SLC12A9/SLC30A1/SLC22A1/DNM2/EPS15/SLC19A1/TSG101
GO:0042976	activation of Janus kinase activity	15	0.578691	1.24141	0.231034	0.383088	0.252523	1743	tags=27%	list=8%	signal=25%	IL6R/PTK2B/JAK2/CD300A
GO:0051127	positive regulation of actin nucleation	16	0.578614	1.27495	0.19697	0.342686	0.225891	4055	tags=50%	list=18%	signal=41%	WAS/FMN1/GSN/FCHSD2/TRIM27/CYFIP1/WASF2/WASF3
GO:0045010	actin nucleation	49	0.578377	1.55153	0.0106863	0.0435542	0.02871	4055	tags=49%	list=18%	signal=40%	WAS/ARPC5/CORO1A/ARPC3/GMFB/GMFG/ARFIP1/ARPC1B/FMN1/ARPC4/ACTR2/ARPC2/ACTR3/ARF1/GSN/FCHSD2/IQGAP2/ARPC1A/TRIM27/CYFIP1/WASF2/PICK1/CORO1B/WASF3
GO:0002251	organ or tissue specific immune response	30	0.578341	1.43409	0.0490798	0.132085	0.0870676	1734	tags=20%	list=8%	signal=18%	DEFA1B/IL6R/LTF/FFAR2/DEFA4/CAMP
GO:0034383	low-density lipoprotein particle clearance	37	0.57834	1.49648	0.0493443	0.132224	0.087159	1188	tags=16%	list=5%	signal=15%	DGAT2/SOAT1/MYLIP/MIR27A/CLTC/EHD1
GO:0007596	blood coagulation	318	0.578324	1.87272	1e-10	1.07695e-08	7.09902e-09	2721	tags=31%	list=12%	signal=28%	PLAUR/THBS1/F5/TLR4/P2RX1/ENTPD1/PLSCR1/MFN2/ITGB3/CYP4F2/RAB27A/MAPK1/STXBP3/WAS/MYL9/MYH9/VCL/PLCG2/CAPZA2/SERPINA1/ABAT/SELP/SLC7A11/F13A1/CD177/CAPZA1/ACTG1/FCER1G/PRKCD/TREML1/RAF1/PRKAR1A/PIK3CG/PIK3R5/GNAQ/FERMT3/VAV1/SYK/GNA13/HPSE/PHF21A/ARRB2/NFE2L2/LYN/VAV3/CLEC1B/GNG2/TLN1/PRCP/JAK2/RAC1/ITPK1/PRKACA/THBD/EHD1/CD59/CLIC1/MAPK3/RCOR1/PLEK/PIK3CB/ITGA2B/PRKAR2B/IRF1/F2RL1/IRF2/PRKCB/PDP…
GO:0002711	positive regulation of T cell mediated immunity	48	0.578313	1.5465	0.0108456	0.0440695	0.0290497	2768	tags=33%	list=12%	signal=29%	IL18R1/IL1R1/FBXO38/FADD/HLA-E/STX7/HLA-A/HLA-B/HLA-H/IL18/IL1B/NLRP3/HLA-G/MR1/HLA-F/SASH3
GO:0010466	negative regulation of peptidase activity	251	0.578116	1.84901	6.30996e-09	3.71236e-07	2.44711e-07	1939	tags=18%	list=9%	signal=17%	MMP9/CR1/PLAUR/THBS1/CST7/MDM2/APLP2/CARD16/TNFSF14/FNIP1/LTF/SERPINB1/PTGS2/ROCK1/CSTA/SORL1/CFLAR/RPS6KA1/SERPINA1/SLPI/IFI6/RAF1/CARD17/DDX3X/ARRB2/RFFL/HERPUD1/HGF/MIR29B2/APP/FURIN/TIMP1/SERPINB8/GAPDH/PICALM/NAIP/IFI16/RPS6KA3/PI3/CARD8/SPINK8/LAMTOR5/POR/SERPINB10/MIR29B1
GO:0030397	membrane disassembly	16	0.578039	1.27368	0.19697	0.342686	0.225891	1570	tags=25%	list=7%	signal=23%	CNEP1R1/NDEL1/NEK6/PRKCB
GO:0051081	nuclear envelope disassembly	16	0.578039	1.27368	0.19697	0.342686	0.225891	1570	tags=25%	list=7%	signal=23%	CNEP1R1/NDEL1/NEK6/PRKCB
GO:2000209	regulation of anoikis	23	0.577951	1.37692	0.096875	0.210875	0.139004	4363	tags=48%	list=19%	signal=39%	PDK4/MCL1/ITGA5/NOTCH1/PIK3CA/CEACAM6/PTRH2/CEACAM5/BRMS1/CRYBA1/TLE1
GO:1900027	regulation of ruffle assembly	29	0.577939	1.42609	0.0523883	0.137493	0.0906325	1684	tags=28%	list=7%	signal=26%	ICAM1/NDEL1/RHOG/CORO1C/DEF8/PLEKHM1/ARHGAP24/PFN1
GO:0048041	focal adhesion assembly	83	0.577938	1.66201	0.000910926	0.00658478	0.00434055	1865	tags=24%	list=8%	signal=22%	THBS1/PTEN/ACTN1/ROCK1/VCL/CORO1C/ACTG1/MAP4K4/PTK2B/PTPRJ/IQGAP1/SLK/RAC1/RHOA/SLC9A1/FMN1/PPM1F/PDPK1/TESK2/CLASP1
GO:0019320	hexose catabolic process	53	0.577891	1.57792	0.0090691	0.0384963	0.0253759	2385	tags=26%	list=11%	signal=24%	PFKFB2/PGM2/HK2/HK3/FUT7/PGK1/GAPDH/PGAM1/GLB1/PGM1/ADPGK/PKM/ENO1/ALDOA
GO:0098739	import across plasma membrane	154	0.577703	1.77871	5.74638e-06	0.000105527	6.95614e-05	1550	tags=12%	list=7%	signal=12%	IRS2/THBS1/KCNJ2/SLC22A4/SLC2A3/RGS2/KCNJ15/SLC43A2/SLC6A6/PSEN1/SLC8A1/SLC36A4/SLC7A11/SLC12A6/SLC36A1/SLC9A1/SLC12A9/SLC30A1/SLC19A1
GO:0002286	T cell activation involved in immune response	109	0.577589	1.72854	0.000153753	0.0015521	0.00102311	2143	tags=30%	list=9%	signal=28%	CLEC4E/CLEC4D/IL18R1/SLC11A1/BCL6/RAB27A/SEMA4A/MIR21/STAT3/PSEN1/CD46/ICAM1/IL4R/FCER1G/APBB1IP/HLX/NFKBIZ/RC3H1/FGL2/LCP1/STAT6/BCL3/RARA/F2RL1/JAK3/IFNK/ATP7A/RIPK2/IL18/LILRB1/NLRP3/HAVCR2/ANXA1
GO:1901568	fatty acid derivative metabolic process	165	0.577518	1.79413	7.19496e-06	0.0001277	8.41774e-05	2980	tags=25%	list=13%	signal=22%	TLR2/CYP4F3/ACSL1/DGAT2/ACOX1/ACSL4/ALOX5AP/ALOX5/CYP4F2/CYP1B1/PTGS2/TNFRSF1A/FAR2/PPT1/FAR1/ACSL3/TBXAS1/SYK/DPEP2/MAPKAPK2/MAPK3/HSD17B12/ELOVL5/PTGS1/PLA2G4A/ALOX12/HPGD/DGAT1/MGST2/IL1B/PNPLA8/CYP4F11/ANXA1/LYPLA2/ABHD16A/GGT3P/DAGLB/GGT1/ALOX15B/ELOVL7/PLAA
GO:1904018	positive regulation of vasculature development	221	0.577517	1.8365	4.07594e-08	1.81109e-06	1.19383e-06	2772	tags=24%	list=12%	signal=22%	THBS1/ANXA3/LRG1/HIF1A/GRN/CXCR4/MAP3K3/C5AR1/IL6R/SOD2/MIR21/STAT3/ITGAX/CYP1B1/PTGS2/CFLAR/HK2/CXCR2/MIR29A/ITGB2/BTG1/MIR101-1/C3AR1/RAPGEF2/PTK2B/ITGA5/ADM/HIPK2/NFE2L2/MIR27A/SP1/HGF/KIT/MIR181B1/TGFBR2/PRKCB/PDPK1/HIF1AN/RAP1A/STIM1/NOTCH1/IL1B/AGO2/CYBB/PKM/ANXA1/HIPK1/AGGF1/CEACAM1/BRCA1/MIR92A2/GAB1/CTSH/MIR101-2
GO:0009267	cellular response to starvation	149	0.57745	1.77802	9.43867e-06	0.000156181	0.000102951	2512	tags=28%	list=11%	signal=25%	GABARAPL1/LRRK2/MTMR3/CPEB4/DSC2/RRAGD/WIPI1/RALB/LAMP2/FNIP1/MAPK1/SH3GLB1/NUAK2/PDK4/EIF2AK2/GLUL/GBA/FOXO3/PPM1D/ATG7/NFE2L2/MAP1LC3B/MAP3K5/UPP1/MAPK3/MAP1LC3B2/PIK3C3/IFI16/RRAGC/FAS/HSPA5/XPR1/BECN1/INHBB/RRAGA/SLC38A2/PRKAA1/PRKAG1/GABARAPL2/MAX/GABARAP/TFEB
GO:0052547	regulation of peptidase activity	430	0.577384	1.8955	1e-10	1.07695e-08	7.09902e-09	2810	tags=24%	list=12%	signal=22%	MMP9/CR1/PLAUR/THBS1/NLRC4/CST7/MAPK14/MDM2/GRN/CTSD/P2RX1/S100A8/APLP2/NLRP12/ASPH/CARD16/S100A9/TNFSF14/FNIP1/MIR21/LTF/STAT3/SERPINB1/MEFV/PTGS2/ROCK1/CSTA/SORL1/CFLAR/APAF1/RPS6KA1/SERPINA1/SLPI/CLEC7A/IFI6/PSENEN/AKIRIN2/FADD/RAF1/CARD17/ST20/SYK/CIDEB/DDX3X/HIP1/ARRB2/RFFL/LYN/HERPUD1/HGF/MIR29B2/AIM2/MAP3K5/APP/TNFSF10/JAK2/FURIN/TIMP1/SERPINB8/RHOA/GAPDH/CASP1/PICALM/MAPK3/NAIP/IFI16/PPM1…
GO:0032653	regulation of interleukin-10 production	58	0.577346	1.59461	0.0047158	0.0239331	0.0157762	2768	tags=31%	list=12%	signal=27%	TLR2/TLR4/TYROBP/LILRA5/MMP8/STAT3/CD46/CLEC7A/FCER1G/SYK/HGF/JAK3/TLR9/LILRB1/PYCARD/FCGR2B/HLA-DRB1/SASH3
GO:0010951	negative regulation of endopeptidase activity	239	0.577338	1.83725	2.80512e-08	1.33013e-06	8.76793e-07	1621	tags=17%	list=7%	signal=16%	MMP9/CR1/PLAUR/THBS1/CST7/MDM2/APLP2/CARD16/TNFSF14/FNIP1/LTF/SERPINB1/PTGS2/ROCK1/CSTA/SORL1/CFLAR/RPS6KA1/SERPINA1/SLPI/IFI6/RAF1/CARD17/DDX3X/ARRB2/RFFL/HERPUD1/HGF/APP/FURIN/TIMP1/SERPINB8/GAPDH/PICALM/NAIP/IFI16/RPS6KA3/PI3/CARD8/SPINK8/LAMTOR5
GO:0052646	alditol phosphate metabolic process	10	0.576823	1.1526	0.329588	0.485781	0.320217	3506	tags=40%	list=16%	signal=34%	GK/GPD2/GK2/ACP6
GO:0042092	type 2 immune response	39	0.576757	1.50462	0.0433526	0.121724	0.0802381	2437	tags=31%	list=11%	signal=27%	ARG1/BCL6/IL4R/HLX/CCR2/STAT6/BCL3/RARA/IL18/NLRP3/ANXA1/NDFIP1
GO:0007599	hemostasis	323	0.57675	1.86759	1e-10	1.07695e-08	7.09902e-09	2721	tags=31%	list=12%	signal=28%	PLAUR/THBS1/F5/TLR4/P2RX1/ENTPD1/PLSCR1/MFN2/ITGB3/CYP4F2/RAB27A/MAPK1/STXBP3/WAS/MYL9/MYH9/VCL/PLCG2/CAPZA2/SERPINA1/ABAT/SELP/SLC7A11/F13A1/CD177/CAPZA1/ACTG1/FCER1G/PRKCD/TREML1/RAF1/PRKAR1A/PIK3CG/PIK3R5/GNAQ/FERMT3/VAV1/SYK/GNA13/HPSE/PHF21A/ARRB2/NFE2L2/LYN/VAV3/CLEC1B/GNG2/TLN1/PRCP/JAK2/RAC1/ITPK1/PRKACA/THBD/EHD1/CD59/CLIC1/MAPK3/RCOR1/PLEK/PIK3CB/ITGA2B/PRKAR2B/IRF1/F2RL1/IRF2/PRKCB/PDP…
GO:1904063	negative regulation of cation transmembrane transport	87	0.576442	1.6747	0.00075346	0.00567355	0.00373988	2651	tags=21%	list=12%	signal=18%	MMP9/DYSF/KCNE1/RGS2/SLC43A2/PTEN/KCNE3/CAB39/OXSR1/MIR26A2/SLC30A1/PPIF/TLR9/ATP7A/SESTD1/FMR1/HECW2/CALM2
GO:0034284	response to monosaccharide	196	0.576403	1.816	4.83934e-07	1.48612e-05	9.79617e-06	1529	tags=16%	list=7%	signal=15%	IRS2/THBS1/PFKFB2/HIF1A/ERN1/NAMPT/IGF1R/GPR27/PTEN/SLC8A1/PDK3/KLF7/PTGS2/ICAM1/HMGCR/GLUL/CYBA/RAF1/PPP3CA/PTK2B/FOXO3/ATG7/KIF5B/NADK/RAC1/PRKACA/RHOA/SPARC/RMI1/TXNIP/MIR15A/TGFBR2
GO:0046513	ceramide biosynthetic process	64	0.576379	1.61469	0.00530301	0.0261002	0.0172047	2823	tags=30%	list=12%	signal=26%	B4GALT5/P2RX1/ST6GALNAC3/SPTLC2/ASAH1/ST8SIA4/TNFRSF1A/PRKCD/GBA/SAMD8/SGMS2/SGMS1/PRKAA1/SPTLC1/UGCG/CERS6/CERS2/B3GALT4/DEGS1
GO:0070498	interleukin-1-mediated signaling pathway	101	0.576367	1.70446	0.000336961	0.00296259	0.00195288	3665	tags=39%	list=16%	signal=32%	IRAK3/IL1R2/NFKBIA/PELI1/MYD88/IL1R1/MAP3K3/IL1RAP/PELI2/MIR21/PSMB3/CHUK/RPS6KA5/MIR27A/MAPK3/IRAK4/RELA/TAB3/IL1RN/PSMB9/RIPK2/IL1B/PSME3/PSMD6/ZBP1/PSMC1/PSMB8/UBC/FBXW11/TOLLIP/SQSTM1/PSMD13/TRAF6/PSMA1/TAB2/IKBKG/MAP3K8/PSMD12/PSMA3
GO:0050727	regulation of inflammatory response	401	0.576231	1.88719	1e-10	1.07695e-08	7.09902e-09	2149	tags=23%	list=10%	signal=21%	MMP9/IL1R2/S100A12/TNFAIP6/TLR2/TLR4/FPR2/MIR223/PGLYRP1/CST7/MAPK14/LILRA5/BST1/NFKBIA/LRRK2/GRN/MYD88/IL17RA/IL1R1/S100A8/BCL6/NLRP12/ALOX5/MMP8/S100A9/MIR21/STAT3/MEFV/TLR6/PTGS2/TNFRSF1A/PER1/TNFRSF1B/SIRPA/AREL1/STAT5B/CLEC7A/HCK/TNFAIP3/METRNL/SOCS3/FCER1G/CDK19/PRKCD/FUT7/PIK3CG/MIR142/HLA-E/CASP5/GBA/ZYX/LPCAT3/CASP4/LYN/HGF/NFKBIZ/SBNO2/JAK2/RICTOR/CASP1/ADAM8/MIR181B1/CCR2/MIR26A2/FFAR2…
GO:0046823	negative regulation of nucleocytoplasmic transport	21	0.576192	1.36394	0.107937	0.225824	0.148859	3479	tags=38%	list=15%	signal=32%	TXN/CHP1/ANGPT1/SP100/NF1/NUP153/CD36/TPR
GO:0001953	negative regulation of cell-matrix adhesion	39	0.576086	1.50287	0.044211	0.12348	0.0813953	750	tags=13%	list=3%	signal=12%	THBS1/BCL6/PTEN/CORO1C/MAP4K4
GO:0003176	aortic valve development	32	0.576074	1.44581	0.0378215	0.111361	0.073407	2662	tags=25%	list=12%	signal=22%	TNFRSF1A/ROCK1/TNFRSF1B/RBPJ/RB1/NOTCH1/ROCK2/TGFB1
GO:0001938	positive regulation of endothelial cell proliferation	105	0.576054	1.71151	0.000277874	0.00253316	0.0016698	2934	tags=24%	list=13%	signal=21%	ARG1/DYSF/LRG1/HIF1A/HMGB2/ITGB3/MIR21/STAT3/MIR29A/CYBA/MIR101-1/ADAM17/MIR27A/SP1/STAT5A/RICTOR/TGFBR1/PDPK1/NRAS/AGGF1/NF1/ANG/BMP6/MIR101-2/PRKD2
GO:0014819	regulation of skeletal muscle contraction	13	0.576041	1.20615	0.243243	0.395858	0.260941	56	tags=8%	list=0%	signal=8%	KCNJ2
GO:0038063	collagen-activated tyrosine kinase receptor signaling pathway	12	0.575863	1.18438	0.285192	0.44144	0.290988	872	tags=8%	list=4%	signal=8%	SYK
GO:0009746	response to hexose	191	0.575853	1.81034	2.13312e-07	7.24805e-06	4.77776e-06	1529	tags=16%	list=7%	signal=15%	IRS2/THBS1/PFKFB2/HIF1A/ERN1/NAMPT/IGF1R/GPR27/PTEN/SLC8A1/PDK3/KLF7/PTGS2/ICAM1/HMGCR/GLUL/CYBA/RAF1/PPP3CA/PTK2B/FOXO3/ATG7/KIF5B/NADK/RAC1/PRKACA/RHOA/RMI1/TXNIP/MIR15A/TGFBR2
GO:0051646	mitochondrion localization	44	0.57576	1.53328	0.0179239	0.0643918	0.0424457	2134	tags=27%	list=9%	signal=25%	HIF1A/LRRK2/KIF1B/MFN2/SPAST/RHOT1/MEF2A/MARK2/MTM1/MAP1S/MUL1/MFN1
GO:0048711	positive regulation of astrocyte differentiation	13	0.575676	1.20538	0.246847	0.399711	0.263481	2083	tags=23%	list=9%	signal=21%	MIR142/NOTCH1/IL6ST
GO:0009612	response to mechanical stimulus	198	0.575648	1.81488	2.86582e-07	9.3863e-06	6.18725e-06	2183	tags=21%	list=10%	signal=19%	THBS1/TLR4/MAP3K2/KCNJ2/MAPK14/TLR8/NFKBIA/MYD88/FOS/CXCR4/TNFSF14/SLC8A1/PTGS2/TNFRSF1A/TLR5/CNN2/TMEM120A/CYBA/FADD/RAF1/CASP5/MAP2K4/PTK2B/KIT/RAC1/RHOA/CASP1/MAPK3/SLC9A1/TXNIP/IRF1/TGFBR2/RELA/BTG2/FAS/KIAA0319/IL1B/HDAC4/LTBR/SLC38A2/GADD45A/XPC
GO:0033598	mammary gland epithelial cell proliferation	27	0.575633	1.4142	0.0614439	0.153646	0.10128	1830	tags=22%	list=8%	signal=20%	MAPK1/AREG/KDM5B/CEBPB/STAT6/RTN4
GO:0044764	multi-organism cellular process	15	0.575621	1.23483	0.234483	0.387592	0.255492	2282	tags=27%	list=10%	signal=24%	CXCR4/TPCN2/EPS15/FCHSD2
GO:0060711	labyrinthine layer development	48	0.575522	1.53903	0.0116565	0.0465238	0.0306675	4057	tags=38%	list=18%	signal=31%	JUNB/MAPK1/GRB2/SOCS3/ADM/EGLN1/RBPJ/NCOA1/SENP2/DNAJB6/SPINT1/GCM1/GGNBP2/CASP8/ZFP36L1/MAP2K1/AKT1/HEY1
GO:0042994	cytoplasmic sequestering of transcription factor	16	0.57547	1.26802	0.203704	0.350349	0.230943	106	tags=6%	list=0%	signal=6%	NFKBIA
GO:0043281	regulation of cysteine-type endopeptidase activity involved in apoptotic process	202	0.575447	1.8179	1.42118e-07	5.32042e-06	3.5071e-06	3377	tags=33%	list=15%	signal=28%	MMP9/PLAUR/THBS1/NLRC4/MDM2/CTSD/P2RX1/S100A8/NLRP12/CARD16/S100A9/TNFSF14/FNIP1/PTGS2/CFLAR/APAF1/RPS6KA1/CLEC7A/IFI6/FADD/RAF1/ST20/SYK/DDX3X/HIP1/ARRB2/RFFL/HERPUD1/HGF/MAP3K5/TNFSF10/JAK2/RHOA/CASP1/NAIP/PPM1F/RPS6KA3/MIR15A/CARD8/DAPK1/LAMTOR5/FAS/ATP2A3/ALOX12/POR/NLRP3/PYCARD/MUL1/BCL2L11/GSN/PRDX3/TNFRSF10B/CD44/RNF34/PAK2/CTSH/DNAJB6/VCP/IGBP1/BCL10/BIRC2/MYC/CASP10/PRDX5/BID/RIPK1/CASP2
GO:0014743	regulation of muscle hypertrophy	68	0.575334	1.63152	0.00262847	0.0152524	0.010054	2562	tags=24%	list=11%	signal=21%	RGS2/MIR21/TNFRSF1A/ROCK1/TNFRSF1B/G6PD/PPP3CA/PAK1/CTDP1/SLC9A1/JARID2/MEF2A/NOTCH1/IL6ST/ROCK2/PDE5A
GO:0002475	antigen processing and presentation via MHC class Ib	14	0.575201	1.21403	0.248658	0.401518	0.264672	4129	tags=50%	list=18%	signal=41%	HLA-E/AP3B1/HLA-H/HLA-G/HLA-F/AP3D1/TAP2
GO:0042447	hormone catabolic process	11	0.574856	1.1601	0.31028	0.466632	0.307594	1884	tags=18%	list=8%	signal=17%	ECE1/HSD17B11
GO:0030517	negative regulation of axon extension	43	0.574814	1.51977	0.0290656	0.0922464	0.0608068	1951	tags=19%	list=9%	signal=17%	IFRD1/SEMA4A/CDK5R1/SEMA4D/SEMA3C/RTN4/KIAA0319/SEMA4B
GO:0015718	monocarboxylic acid transport	169	0.574626	1.78846	1.2277e-06	3.23686e-05	2.13367e-05	2402	tags=18%	list=11%	signal=17%	IRS2/THBS1/ACSL1/AQP9/ACSL4/SLC6A6/CYP4F2/MAP2K6/CPT1A/SLCO3A1/SLC16A3/ABAT/NCOA2/ACSL3/SLC16A6/SYK/SLC25A20/CES1/RXRA/MID1IP1/PLA2G4A/NCOA1/SLC16A5/EMB/IL1B/PNPLA8/ANXA1/PLIN2/CEACAM1/STARD10/NF1
GO:0034599	cellular response to oxidative stress	292	0.574531	1.85151	3.08165e-10	2.75786e-08	1.81792e-08	2916	tags=28%	list=13%	signal=25%	MMP9/ARG1/VNN1/IL18RAP/TLR4/MDM2/HSPA1A/HIF1A/LRRK2/FOS/ALOX5/TXN/CAMKK2/TP53INP1/HSPA1B/NCF2/SOD2/MIR21/MAPK1/CYP1B1/TLR6/CPEB2/SIRPA/CFLAR/NCF4/G6PD/NCF1/MCL1/CRK/SLC7A11/CYBA/TNFAIP3/CHUK/PRKCD/NME8/FOXO3/PSAP/ATG7/NFE2L2/KDM6B/HGF/MIR29B2/PXN/GSR/MAP3K5/JAK2/OSER1/ALDH3B1/KLF2/MAPK3/TXNRD1/DNM2/MIR103A2/STAT6/PINK1/RELA/DAPK1/SUMO4/MAPK13/PPIF/ADNP2/ATP7A/RIPK3/MIR29B1/CYBB/ANXA1/P4HB/LCN2/PR…
GO:0002679	respiratory burst involved in defense response	11	0.574503	1.15939	0.31028	0.466632	0.307594	2347	tags=45%	list=10%	signal=41%	GRN/HCK/PIK3CG/PIK3CD/MPO
GO:0008272	sulfate transport	18	0.574483	1.31393	0.149671	0.283039	0.186573	1648	tags=11%	list=7%	signal=10%	SLC26A8/SLC25A11
GO:0006022	aminoglycan metabolic process	166	0.574427	1.78707	2.31471e-06	5.20054e-05	3.42808e-05	2662	tags=22%	list=12%	signal=19%	B4GALT5/PGLYRP1/CTBS/CHST15/CSGALNACT2/GNS/CHSY1/VCAN/CHST11/NDST1/IDS/HPSE/ST3GAL2/HGF/B4GALT1/B3GNT2/CLTC/SLC9A1/EXT1/GLB1/CSGALNACT1/ABCC5/HEXB/CHP1/ST3GAL4/ANGPT1/HGSNAT/CLN6/IL1B/LYVE1/ST3GAL1/ST3GAL6/GALNS/DSE/CD44/TGFB1
GO:0061842	microtubule organizing center localization	27	0.574394	1.41116	0.0614439	0.153646	0.10128	1899	tags=30%	list=8%	signal=27%	NDEL1/ARPC5/BICD2/NIN/KIF5B/GPSM2/PLXNA2/DYNC1LI2
GO:0071243	cellular response to arsenic-containing substance	20	0.574203	1.34318	0.119048	0.241748	0.159355	4319	tags=50%	list=19%	signal=40%	CPEB2/DDX3X/MAPK13/PPIF/SLC38A2/MKNK2/VCP/HMOX1/ZFAND2A/ZC3H12A
GO:0090314	positive regulation of protein targeting to membrane	24	0.574112	1.38413	0.0925926	0.203787	0.134332	2348	tags=25%	list=10%	signal=22%	ITGAM/ITGB2/CDK5R1/PAK1/CHP1/C2CD5
GO:0007612	learning	141	0.574048	1.7629	8.25185e-06	0.000142419	9.38794e-05	2461	tags=18%	list=11%	signal=17%	TLR2/HIF1A/FOS/PTGS2/HMGCR/PPT1/SLC7A11/HRH2/SYNJ1/GMFB/APP/KIT/ATXN1/ARF4/RGS14/PRKAR2B/PIAS1/BTG2/ACTR2/KRAS/NRGN/NPTN/CREB1/NLGN3/NF1/RIC8A
GO:0036166	phenotypic switching	15	0.573973	1.23129	0.234483	0.387592	0.255492	374	tags=13%	list=2%	signal=13%	SOD2/MIR21
GO:2000269	regulation of fibroblast apoptotic process	19	0.573858	1.33158	0.131955	0.259227	0.170877	2727	tags=42%	list=12%	signal=37%	STK17B/BTG1/PIK3CG/STK17A/MIR181B1/PIK3CA/BCL2L11/CHD8
GO:0035872	nucleotide-binding domain leucine rich repeat containing receptor signaling pathway	34	0.573802	1.46032	0.0653728	0.159797	0.105334	3603	tags=53%	list=16%	signal=45%	TLR4/HSPA1A/NFKBIA/HSPA1B/MAP2K6/TNFAIP3/RELA/TAB3/ITCH/RIPK2/SLC46A2/UBC/RNF34/BIRC2/TRAF6/TAB2/CASP8/IKBKG
GO:1900452	regulation of long-term synaptic depression	14	0.573607	1.21067	0.250447	0.403387	0.265904	2251	tags=14%	list=10%	signal=13%	LILRB2/FMR1
GO:0031348	negative regulation of defense response	248	0.573603	1.83111	2.53216e-08	1.21889e-06	8.03465e-07	2585	tags=25%	list=11%	signal=22%	IRAK3/ARG1/IL1R2/TNFAIP6/CR1/FPR2/MIR223/PGLYRP1/CST7/GRN/CLEC12B/NLRP12/ALOX5/MIR21/MEFV/TNFRSF1A/TNFRSF1B/SIRPA/CRK/TNFAIP3/METRNL/SOCS3/PRKCD/MIR142/HLA-E/GBA/ARRB2/LPCAT3/HGF/TRAFD1/FGL2/VSIG4/MIR181B1/NMI/MIR26A2/IFI16/AOAH/HLA-A/NLRP6/MIR15A/ITCH/RB1/PPM1B/ABR/TRIM38/HLA-B/ADAR/VPS35/LILRB1/NLRP3/YTHDF3/PYCARD/HLA-G/MUL1/HAVCR2/APPL2/ELANE/CEACAM1/NDFIP1/HLA-F/FCGR2B/HLA-DRB1
GO:0050672	negative regulation of lymphocyte proliferation	76	0.573383	1.64781	0.00294492	0.0166674	0.0109868	2585	tags=29%	list=11%	signal=26%	ARG1/TYROBP/PELI1/LILRB2/PRKAR1A/LYN/RC3H1/VSIG4/CEBPB/MNDA/CD300A/LST1/LILRB1/HLA-G/HAVCR2/PTPN6/INPP5D/NDFIP1/CASP3/PDE5A/FCGR2B/HLA-DRB1
GO:0044030	regulation of DNA methylation	27	0.573283	1.40843	0.0614439	0.153646	0.10128	2484	tags=37%	list=11%	signal=33%	RLF/ZMPSTE24/MIR29A/SPI1/MIR29B2/PRMT5/MIR29B1/PIK3CA/KDM1B/BRCA1
GO:0032945	negative regulation of mononuclear cell proliferation	77	0.573233	1.64721	0.00289412	0.0165074	0.0108813	2585	tags=29%	list=11%	signal=25%	ARG1/TYROBP/PELI1/LILRB2/PRKAR1A/LYN/RC3H1/VSIG4/CEBPB/MNDA/CD300A/LST1/LILRB1/HLA-G/HAVCR2/PTPN6/INPP5D/NDFIP1/CASP3/PDE5A/FCGR2B/HLA-DRB1
GO:0050921	positive regulation of chemotaxis	140	0.572985	1.75785	3.23649e-05	0.000432031	0.000284786	2678	tags=26%	list=12%	signal=23%	THBS1/FPR2/DYSF/MAPK14/STX3/CXCR4/MOSPD2/C5AR1/IL6R/DAPK2/TNFSF14/MAPK1/RAC2/CXCR2/C3AR1/PTK2B/CCR1/ADAM17/ADAM10/RAC1/MAPK3/CCR2/OXSR1/PPM1F/F2RL1/PLA2G7/MCU/CAMK1D/NCKAP1L/SUCNR1/GPSM3/ANO6/AKIRIN1/TIRAP/TGFB1/AIF1
GO:0044321	response to leptin	24	0.572965	1.38137	0.095679	0.208414	0.137382	2837	tags=25%	list=13%	signal=22%	PTEN/STAT3/INHBB/UGCG/ADIPOR1/LEPR
GO:0097352	autophagosome maturation	38	0.572837	1.48887	0.0415713	0.118877	0.078361	4274	tags=53%	list=19%	signal=43%	GABARAPL1/LAMP2/CHMP3/MAP1LC3B/MAP1LC3B2/SNAP29/SMCR8/TSG101/CALCOCO2/GABARAPL2/GABARAP/VCP/TMEM39A/VPS33A/PHF23/TBC1D25/MAP1LC3A/SNAPIN/LIX1L/EPG5
GO:0003094	glomerular filtration	21	0.572672	1.3556	0.114286	0.235693	0.155364	1460	tags=19%	list=6%	signal=18%	CYBA/IGHA1/SULF2/F2RL1
GO:0030836	positive regulation of actin filament depolymerization	10	0.572668	1.1443	0.340824	0.496241	0.327111	1963	tags=30%	list=9%	signal=27%	PLEK/F2RL1/WDR1
GO:0051966	regulation of synaptic transmission glutamatergic	72	0.572616	1.63927	0.00281841	0.0161919	0.0106733	3090	tags=18%	list=14%	signal=16%	LRRK2/PSEN1/PTGS2/GLUL/MIR142/PTK2B/TPRG1L/CCR2/TSHZ3/DISC1/NLGN3/CDH2/RAB3GAP1
GO:0045088	regulation of innate immune response	296	0.572574	1.84731	4.45256e-10	3.67423e-08	2.42197e-08	2720	tags=32%	list=12%	signal=29%	CLEC4E/CLEC4D/IRAK3/ARG1/CR1/IL18RAP/TLR4/FPR2/NLRC4/IFNGR1/TREML2/TLR8/GRN/CLEC12B/PLSCR1/HMGB2/ICAM3/LILRA2/MIR21/FCN1/PSMB3/STAT5B/PLCG2/CRK/HCK/IFNGR2/TNFAIP3/CHUK/CLEC4A/CLEC4C/SOCS3/FCER1G/FADD/PRKCD/RAF1/HLA-E/RPS6KA5/VAV1/RNASEL/SYK/AP1G1/ARRB2/PRKDC/LYN/PAK1/TRAFD1/AIM2/FGR/JAK2/PRKACA/VSIG4/ADAM8/MIR181B1/NMI/FFAR2/IFI16/HLA-A/PARP9/MNDA/IRF1/PIAS1/CREBBP/RELA/PDPK1/TAB3/PSMB9/HLA-B/ADA…
GO:0030833	regulation of actin filament polymerization	159	0.572509	1.77396	4.37912e-06	8.43786e-05	5.56206e-05	2526	tags=31%	list=11%	signal=28%	TENM1/PREX1/WAS/SSH2/MYADM/HCLS1/ICAM1/COTL1/CAPZA2/SVIL/HCK/ARPC5/GRB2/CAPZA1/CORO1A/PRKCD/VASP/PTK2B/DBNL/ARPC3/AVIL/GMFB/GMFG/ARFIP1/TRIOBP/ARPC1B/RICTOR/RHOA/CDC42EP3/FMN1/SSH1/ARPC4/NCK2/ACTR2/PFN1/ARPC2/ACTR3/ARHGAP18/NCKAP1L/ARF1/PYCARD/FLII/CAPG/CAPZB/GSN/FCHSD2/IQGAP2/CDC42EP2/BAG4/TMOD3
GO:0050910	detection of mechanical stimulus involved in sensory perception of sound	11	0.5725	1.15535	0.314019	0.470473	0.310126	2970	tags=18%	list=13%	signal=16%	KIT/CHRNA10
GO:0045348	positive regulation of MHC class II biosynthetic process	10	0.572409	1.14378	0.340824	0.496241	0.327111	1118	tags=20%	list=5%	signal=19%	TLR4/JAK2
GO:0038003	opioid receptor signaling pathway	12	0.57234	1.17713	0.288848	0.445534	0.293686	4186	tags=33%	list=19%	signal=27%	OGFR/OGFRL1/OPRL1/SIGMAR1
GO:0051865	protein autoubiquitination	67	0.572206	1.61574	0.00312605	0.0174849	0.0115257	3396	tags=39%	list=15%	signal=33%	MDM2/LRRK2/RNF141/RNF19B/RNF13/WWP2/UBE2B/RNF122/UBE4B/RNF146/TRIM21/ITCH/CUL3/LTN1/RNF185/BRCA1/DTX3L/RNF41/SH3RF3/KLHL24/RNFT1/UBE2D3/UBE2A/RNF181/TRAF6/RNF4
GO:0031349	positive regulation of defense response	369	0.572195	1.86165	1e-10	1.07695e-08	7.09902e-09	2146	tags=26%	list=9%	signal=24%	CLEC4E/CLEC4D/ARG1/S100A12/TLR2/IL18RAP/TLR4/FPR2/NLRC4/LILRA5/TLR8/NFKBIA/LRRK2/GRN/MYD88/IL17RA/S100A8/PLSCR1/NLRP12/HMGB2/ICAM3/MMP8/S100A9/LILRA2/MIR21/STAT3/TLR6/PTGS2/FCN1/TNFRSF1A/PSMB3/STAT5B/PLCG2/USP15/CLEC7A/HCK/CYBA/CHUK/CLEC4A/CLEC4C/FCER1G/FADD/CDK19/PRKCD/RAF1/PIK3CG/MIR142/HLA-E/RPS6KA5/VAV1/SYK/AP1G1/PRKDC/LYN/PAK1/AIM2/NFKBIZ/JAK2/PRKACA/ADAM8/MIR181B1/MAPK3/CCR2/FFAR2/IFI16/CEB…
GO:0002407	dendritic cell chemotaxis	24	0.57207	1.37921	0.095679	0.208414	0.137382	1226	tags=25%	list=5%	signal=24%	CXCR1/CXCR4/CXCR2/PIK3CG/CCR1/CCR2
GO:0034199	activation of protein kinase A activity	18	0.572022	1.3083	0.154605	0.289101	0.190569	1636	tags=22%	list=7%	signal=21%	PRKAR1A/PRKACA/PRKAR2B/PRKAR2A
GO:0044872	lipoprotein localization	18	0.571994	1.30824	0.154605	0.289101	0.190569	2957	tags=33%	list=13%	signal=29%	ZDHHC17/ZDHHC3/PRKCB/UNC119/CD36/MIA3
GO:0061158	3'-UTR-mediated mRNA destabilization	17	0.571946	1.28707	0.185855	0.329775	0.217381	1769	tags=29%	list=8%	signal=27%	ZFP36/UPF1/RC3H1/CPEB3/ZFP36L2
GO:0006910	phagocytosis	recognition	59	0.571905	1.58473	0.00834198	0.0362796	0.0239147	3659	tags=44%	list=16%	signal=37%	FCN1/CLEC7A/IGHA1/IGHV3-30/IGHV3-20/IGHV3-33/IGHV3-21/FCN2/IGHV3-11/IGHV3-35/IGHV3-66/IGHV4-61/IGHV1-8/CD36/IGHV2-70/JMJD6/IGHV5-51/IGHV3-43/IGHV3-72/IGHV3-9/IGHV4-39/IGHV3-64/IGHV3-15/IGHV3-53/IGHV3-16/IGHV4-59
GO:0140115	export across plasma membrane	60	0.57189	1.58504	0.00528165	0.0260556	0.0171753	1530	tags=17%	list=7%	signal=16%	KCNE1/SLC40A1/ABCA1/MIR21/SLC8A1/KCNE3/RALBP1/SLC9A1/ABCC5/ATP2B1
GO:0097503	sialylation	20	0.571607	1.3371	0.119048	0.241748	0.159355	2127	tags=35%	list=9%	signal=32%	ST6GALNAC2/ST6GALNAC3/ST8SIA4/ST3GAL2/ST3GAL4/ST3GAL1/ST3GAL6
GO:0043217	myelin maintenance	18	0.5716	1.30733	0.154605	0.289101	0.190569	4556	tags=61%	list=20%	signal=49%	CXCR4/PTEN/MIR26A2/CLU/NDRG1/DEGS1/ABCD1/AKT2/AKT1/EPB41L3/MIR26A1
GO:0051968	positive regulation of synaptic transmission glutamatergic	31	0.571566	1.42973	0.0395137	0.114696	0.0756053	3090	tags=23%	list=14%	signal=20%	PTGS2/GLUL/PTK2B/CCR2/TSHZ3/NLGN3/RAB3GAP1
GO:0030970	retrograde protein transport	ER to cytosol	26	0.571532	1.39347	0.0769231	0.179431	0.118277	2842	tags=42%	list=13%	signal=37%	SEL1L/OS9/EDEM2/HERPUD1/FAF2/YOD1/EDEM1/HM13/SEC61B/VCP/DERL2
GO:1903513	endoplasmic reticulum to cytosol transport	26	0.571532	1.39347	0.0769231	0.179431	0.118277	2842	tags=42%	list=13%	signal=37%	SEL1L/OS9/EDEM2/HERPUD1/FAF2/YOD1/EDEM1/HM13/SEC61B/VCP/DERL2
GO:0036498	IRE1-mediated unfolded protein response	61	0.571461	1.58631	0.00618654	0.0292045	0.019251	2185	tags=21%	list=10%	signal=19%	DNAJC3/ERN1/WIPI1/ATP6V0D1/EXTL3/TLN1/TMEM33/TPP1/CTDSP2/HSPA5/SSR1/EDEM1/BCL2L11
GO:0002762	negative regulation of myeloid leukocyte differentiation	51	0.571363	1.54222	0.00791767	0.0348641	0.0229817	3117	tags=27%	list=14%	signal=24%	TLR4/LTF/LILRB3/TRIB1/LYN/RARA/LILRB1/INPP5D/CEACAM1/NF1/LILRB4/CTNNB1/PIK3R1/MYC
GO:0070471	uterine smooth muscle contraction	10	0.57098	1.14093	0.344569	0.500318	0.329799	631	tags=10%	list=3%	signal=10%	ABAT
GO:0007044	cell-substrate junction assembly	98	0.570976	1.68312	0.000551972	0.00440607	0.00290439	1865	tags=23%	list=8%	signal=22%	THBS1/PTEN/ACTN1/ROCK1/VCL/CORO1C/ACTG1/MAP4K4/PTK2B/ITGA5/PTPRJ/IQGAP1/TLN1/SLK/RAC1/RHOA/SLC9A1/FMN1/PPM1F/PDPK1/TESK2/CD151/CLASP1
GO:0032933	SREBP signaling pathway	13	0.570632	1.19482	0.248649	0.401518	0.264672	2400	tags=23%	list=11%	signal=21%	ERLIN1/LPCAT3/SCAP
GO:0052548	regulation of endopeptidase activity	402	0.570587	1.86827	1e-10	1.07695e-08	7.09902e-09	2947	tags=26%	list=13%	signal=23%	MMP9/CR1/PLAUR/THBS1/NLRC4/CST7/MDM2/CTSD/P2RX1/S100A8/APLP2/NLRP12/ASPH/CARD16/S100A9/TNFSF14/FNIP1/MIR21/LTF/STAT3/SERPINB1/MEFV/PTGS2/ROCK1/CSTA/SORL1/CFLAR/APAF1/RPS6KA1/SERPINA1/SLPI/CLEC7A/IFI6/PSENEN/AKIRIN2/FADD/RAF1/CARD17/ST20/SYK/CIDEB/DDX3X/HIP1/ARRB2/RFFL/LYN/HERPUD1/HGF/MIR29B2/AIM2/MAP3K5/APP/TNFSF10/JAK2/FURIN/TIMP1/SERPINB8/RHOA/GAPDH/CASP1/PICALM/NAIP/IFI16/PPM1F/RPS6KA3/MIR15A/…
GO:0042267	natural killer cell mediated cytotoxicity	58	0.570577	1.57591	0.00660002	0.0303229	0.0199882	2899	tags=45%	list=13%	signal=39%	IL18RAP/CLEC12B/RAB27A/STAT5B/CRK/CORO1A/HLA-E/VAV1/AP1G1/ARRB2/UNC13D/VAMP7/HLA-A/TUBB4B/HLA-B/LAMP1/LYST/IL18/LILRB1/HLA-G/HAVCR2/PTPN6/CEACAM1/HLA-F/KIR2DL4/NCR1
GO:0150115	cell-substrate junction organization	101	0.570567	1.6873	0.000453921	0.00376577	0.00248232	1865	tags=24%	list=8%	signal=22%	THBS1/PTEN/ACTN1/ROCK1/VCL/CORO1C/ACTG1/MAP4K4/PTK2B/ITGA5/PTPRJ/IQGAP1/IQSEC1/TLN1/SLK/RAC1/RHOA/SLC9A1/FMN1/PPM1F/PDPK1/TESK2/CD151/CLASP1
GO:0015837	amine transport	96	0.570471	1.6792	0.000753616	0.00567355	0.00373988	797	tags=7%	list=4%	signal=7%	ARG1/AQP9/RGS2/SLC43A2/PSEN1/ABAT/TOR1A
GO:0031952	regulation of protein autophosphorylation	47	0.570415	1.52193	0.0171298	0.0625175	0.0412102	1456	tags=17%	list=6%	signal=16%	RASSF2/NLRP12/MVP/DDX3X/IQGAP1/PPP2R5A/NBN/CHP1
GO:0071501	cellular response to sterol depletion	14	0.570411	1.20392	0.254025	0.406643	0.26805	2400	tags=21%	list=11%	signal=19%	ERLIN1/LPCAT3/SCAP
GO:0019751	polyol metabolic process	123	0.570409	1.72866	8.01836e-05	0.000899324	0.000592815	2333	tags=22%	list=10%	signal=20%	DGAT2/DYSF/IPMK/PTEN/CYP27A1/GK/SPTLC2/ASAH1/IMPA2/PLCG2/COQ2/PTAFR/PTK2B/GBA/IP6K1/SYNJ1/ITPK1/PPIP5K2/PLEK/INPP5A/PLA2G4A/GPD2/NUDT3/PLCB2/PTS/INPP5D/SPTLC1
GO:0072337	modified amino acid transport	27	0.5704	1.40134	0.06298	0.156254	0.102999	2133	tags=19%	list=9%	signal=17%	SLC22A4/SLC7A11/FOLR3/SLC19A1/SLC38A2
GO:0097581	lamellipodium organization	81	0.570362	1.64117	0.00144362	0.00963589	0.00635177	4135	tags=42%	list=18%	signal=34%	RAC2/WAS/VCL/CORO1C/ARPC5/SRGAP2/AVIL/VAV3/KIT/RAC1/DNM2/ABI1/NCK2/OCLN/ACTR2/ARPC2/BIN3/ATP7A/ACTR3/HDAC4/SNX1/CAPZB/ABLIM3/AKIRIN1/CD44/GOLPH3/CYFIP1/WASF2/PARVB/CORO1B/TWF1/ARHGEF6/WASF3/MSTN
GO:0086002	cardiac muscle cell action potential involved in contraction	53	0.570297	1.55718	0.0120523	0.0477579	0.031481	409	tags=8%	list=2%	signal=7%	KCNJ2/KCNE1/DSC2/KCNE3
GO:0070861	regulation of protein exit from endoplasmic reticulum	27	0.570255	1.40099	0.06298	0.156254	0.102999	3822	tags=41%	list=17%	signal=34%	SORL1/OS9/EDEM2/TMEM30A/YOD1/EDEM1/SAR1A/DERL2/GCC2/BCAP31/TM9SF4
GO:0120033	negative regulation of plasma membrane bounded cell projection assembly	28	0.56994	1.40094	0.0635659	0.156674	0.103276	2236	tags=32%	list=10%	signal=29%	MAK/PRKCD/ARHGAP24/TBC1D7/DNM2/CEP97/CCP110/TBC1D30/CAPZB
GO:0097178	ruffle assembly	42	0.569603	1.50301	0.0310702	0.0965851	0.0636668	1684	tags=26%	list=7%	signal=24%	ICAM1/NDEL1/RHOG/CORO1C/DEF8/DBNL/SNX10/PLEKHM1/ARHGAP24/RAC1/PFN1
GO:0061098	positive regulation of protein tyrosine kinase activity	57	0.569494	1.56805	0.0102869	0.0423882	0.0279414	2175	tags=19%	list=10%	signal=17%	LILRA5/NEDD9/CASS4/FCGR1A/NCF1/TGFA/ADAM17/AREG/ABI1/NRG1/UNC119
GO:0010560	positive regulation of glycoprotein biosynthetic process	21	0.569441	1.34796	0.11746	0.239443	0.157836	2924	tags=24%	list=13%	signal=21%	SOAT1/NCSTN/CHP1/CTNNB1/ARFGEF1
GO:0070423	nucleotide-binding oligomerization domain containing signaling pathway	33	0.569376	1.43889	0.0410334	0.117922	0.0777319	3603	tags=52%	list=16%	signal=43%	TLR4/HSPA1A/NFKBIA/HSPA1B/MAP2K6/TNFAIP3/RELA/TAB3/ITCH/RIPK2/SLC46A2/UBC/BIRC2/TRAF6/TAB2/CASP8/IKBKG
GO:0002367	cytokine production involved in immune response	102	0.569299	1.6843	0.000499086	0.00406043	0.00267655	2789	tags=30%	list=12%	signal=27%	IRAK3/ARG1/IL18R1/TLR2/IL18RAP/TLR4/SLC11A1/IL1R1/BCL6/CD55/TNFRSF1B/FCER1G/HLA-E/KIT/CCR2/FFAR2/HLA-A/F2RL1/JAK3/IL18/IL1B/LILRB1/NLRP3/DDX58/HLA-G/MR1/HLA-F/TGFB1/CD36/SASH3/KIR2DL4
GO:0060742	epithelial cell differentiation involved in prostate gland development	12	0.569266	1.17081	0.303473	0.460868	0.303794	3446	tags=42%	list=15%	signal=35%	PSAP/RXRA/NOTCH1/CTNNB1/FEM1B
GO:0003073	regulation of systemic arterial blood pressure	92	0.569169	1.66373	0.000803505	0.00595043	0.0039224	2356	tags=14%	list=10%	signal=13%	MME/CYP4F2/SOD2/ECE1/CYBA/ADM/PRCP/RHOA/F2RL1/CES1/CTSZ/SUCNR1/ATP6AP2
GO:0042552	myelination	134	0.569157	1.74214	7.17266e-05	0.000827134	0.000545229	2907	tags=25%	list=13%	signal=22%	TLR2/B4GALT5/CST7/TSPAN2/CXCR4/PTEN/SBF2/ITGAX/TNFRSF1B/QKI/PSAP/DICER1/NCSTN/HGF/MIR26A2/HEXB/MYO5A/CTSC/RARA/TYMP/NRG1/CLU/NDRG1/ILK/SKI/MBP/NAB1/NF1/FIG4/GALC/DEGS1/JAM3/CTNNB1
GO:0051648	vesicle localization	217	0.569122	1.80786	1.56072e-07	5.66675e-06	3.7354e-06	3657	tags=35%	list=16%	signal=30%	F5/LIN7A/LRRK2/KIF1B/RAB27A/PTEN/WIPI1/KIF13A/PSEN1/RAB7A/TANC2/NDEL1/ACTN4/SERPINA1/MX2/MYO1F/PIK3CG/TOR1A/RAB1B/TGFA/CSNK1D/ARFGAP3/KIF5B/AREG/TCIRG1/SYNJ1/RAB1A/CEP19/CD59/PICALM/RAB11A/BLOC1S2/SEC22B/AP3S2/TRAPPC1/SNAP23/VAMP7/DNM2/MYO5A/CTSC/PINK1/SEC24D/CTSZ/SNAP29/FAM91A1/AP3B1/CUL3/PPP6C/KLHL12/CLASP1/NSF/ARF1/NLGN3/TBC1D23/SAR1A/TRAPPC6B/SEC23A/FBXW11/CDH2/CTNNB1/AP3S1/F8A2/PEF1/BLOC1S6/…
GO:0099623	regulation of cardiac muscle cell membrane repolarization	28	0.569023	1.39869	0.0635659	0.156674	0.103276	574	tags=11%	list=3%	signal=10%	KCNE1/KCNE3/ZMPSTE24
GO:0001776	leukocyte homeostasis	85	0.568947	1.64298	0.00122301	0.00841021	0.00554383	2555	tags=40%	list=11%	signal=36%	HIF1A/SLC40A1/TNFSF13B/TNFSF14/CXCR2/GAPT/STAT5B/FLT3/SLC7A11/TNFAIP3/CORO1A/FCER1G/FADD/HCAR2/ADAM17/TSC22D3/LYN/TCIRG1/SKIL/RC3H1/PIK3CD/CCR2/PIK3CB/PDE4B/FAS/JAK3/RIPK3/NCKAP1L/ANXA1/BCL2L11/SLC46A2/PPP2R3C/CASP3/MERTK
GO:2000551	regulation of T-helper 2 cell cytokine production	11	0.568874	1.14803	0.323364	0.480285	0.316593	7	tags=9%	list=0%	signal=9%	ARG1
GO:1900076	regulation of cellular response to insulin stimulus	70	0.56877	1.6121	0.00392725	0.0208121	0.0137189	2210	tags=26%	list=10%	signal=23%	ECHDC3/SORL1/CCND3/OSBPL8/SOCS3/PRKCD/FUT7/PAK1/PTPRE/MIR103A2/GRB10/GNAI2/ATP2B1/RELA/PRKCB/IL1B/APPL2/PRKAA1
GO:0061430	bone trabecula morphogenesis	13	0.568622	1.19061	0.25045	0.403387	0.265904	1319	tags=15%	list=6%	signal=14%	SBNO2/SEMA4D
GO:0072393	microtubule anchoring at microtubule organizing center	12	0.568558	1.16935	0.305302	0.462008	0.304546	2287	tags=33%	list=10%	signal=30%	BICD2/NIN/CEP19/HOOK3
GO:0042149	cellular response to glucose starvation	47	0.568516	1.51686	0.0183461	0.0654458	0.0431405	2211	tags=28%	list=10%	signal=25%	MTMR3/CPEB4/SH3GLB1/NUAK2/FOXO3/NFE2L2/UPP1/PIK3C3/IFI16/HSPA5/BECN1/PRKAA1/PRKAG1
GO:1903035	negative regulation of response to wounding	90	0.568384	1.66279	0.000610066	0.00475627	0.00313523	2341	tags=18%	list=10%	signal=16%	PLAUR/THBS1/KREMEN1/ALOX5/PTEN/HMGCR/ABAT/CRK/PRKCD/THBD/USF1/ALOX12/KIAA0319/CLASP1/PROS1/CEACAM1
GO:0006690	icosanoid metabolic process	116	0.568361	1.71357	0.000185296	0.00180355	0.00118886	2980	tags=26%	list=13%	signal=23%	TLR2/CYP4F3/ACOX1/ALOX5AP/ALOX5/CYP4F2/CYP1B1/PTGS2/TNFRSF1A/TBXAS1/SYK/DPEP2/MAPKAPK2/MAPK3/PTGS1/PLA2G4A/ALOX12/HPGD/MGST2/IL1B/PNPLA8/CYP4F11/ANXA1/LYPLA2/ABHD16A/GGT3P/DAGLB/GGT1/ALOX15B/PLAA
GO:0021988	olfactory lobe development	33	0.568012	1.43545	0.0410334	0.117922	0.0777319	2290	tags=15%	list=10%	signal=14%	LRRK2/AGTPBP1/EXT1/CHD7/SKI
GO:0006687	glycosphingolipid metabolic process	62	0.567989	1.58177	0.0113489	0.0456399	0.0300848	2822	tags=35%	list=12%	signal=31%	B4GALT5/ST6GALNAC3/ASAH1/ST8SIA4/STS/PRKCD/GBA/PSAP/CTSA/KIT/GLB1/GM2A/HEXB/CLN6/GLTP/NEU1/PRKAA1/GLA/UGCG/GALC/B3GALT4/NAGA
GO:0086009	membrane repolarization	46	0.567779	1.50903	0.0204196	0.0704377	0.046431	574	tags=9%	list=3%	signal=8%	KCNJ2/KCNE1/KCNE3/ZMPSTE24
GO:0006516	glycoprotein catabolic process	24	0.567735	1.36876	0.100309	0.215762	0.142226	2154	tags=25%	list=10%	signal=23%	EDEM2/HPSE/MANBA/MIR181B1/EDEM3/EDEM1
GO:0070586	cell-cell adhesion involved in gastrulation	12	0.56769	1.16757	0.305302	0.462008	0.304546	2461	tags=33%	list=11%	signal=30%	MYADM/IL1RN/MBP/RIC8A
GO:0106106	cold-induced thermogenesis	143	0.567581	1.74483	1.63196e-05	0.000246305	0.000162359	3058	tags=30%	list=14%	signal=26%	IL18R1/ACSL1/TLR4/SLC25A44/MFN2/CXCR4/IGF1R/MAP2K6/TLE3/ZNF516/IL4R/APC/ARRDC3/SYK/ADAM17/IP6K1/KDM6B/JAK2/CCR2/PCTP/TFE3/CEBPB/GRB10/STAT6/DECR1/RBPJ/RB1/IL18/NOTCH1/PLCL2/APPL2/LCN2/G0S2/DDIT3/KDM3A/ARNTL/CD36/CPT2/PLCL1/ADIPOR1/LEPR/NOVA2/FLCN
GO:0120161	regulation of cold-induced thermogenesis	143	0.567581	1.74483	1.63196e-05	0.000246305	0.000162359	3058	tags=30%	list=14%	signal=26%	IL18R1/ACSL1/TLR4/SLC25A44/MFN2/CXCR4/IGF1R/MAP2K6/TLE3/ZNF516/IL4R/APC/ARRDC3/SYK/ADAM17/IP6K1/KDM6B/JAK2/CCR2/PCTP/TFE3/CEBPB/GRB10/STAT6/DECR1/RBPJ/RB1/IL18/NOTCH1/PLCL2/APPL2/LCN2/G0S2/DDIT3/KDM3A/ARNTL/CD36/CPT2/PLCL1/ADIPOR1/LEPR/NOVA2/FLCN
GO:1903587	regulation of blood vessel endothelial cell proliferation involved in sprouting angiogenesis	42	0.56754	1.49757	0.0314872	0.0975475	0.0643012	1515	tags=17%	list=7%	signal=16%	THBS1/MIR21/MIR101-1/MIR27A/MIR2355/MIR26A2/MIR15A
GO:0086010	membrane depolarization during action potential	37	0.567505	1.46845	0.0361272	0.107771	0.0710403	1168	tags=8%	list=5%	signal=8%	KCNJ2/SLC8A1/SLMAP
GO:0006979	response to oxidative stress	429	0.567467	1.86221	1e-10	1.07695e-08	7.09902e-09	2916	tags=26%	list=13%	signal=23%	MMP9/ARG1/VNN1/DUSP1/IL18RAP/TLR4/MDM2/HSPA1A/HIF1A/LRRK2/FOS/ALOX5/TXN/CAMKK2/TP53INP1/HSPA1B/NCF2/SOD2/MIR21/ADAM9/MAPK1/CYP1B1/PSEN1/SLC8A1/MTF1/HP/TLR6/PTGS2/MCTP1/CPEB2/SIRPA/PPP1R15B/CFLAR/RRM2B/NCF4/G6PD/NCF1/MCL1/CRK/SLC7A11/CYBA/TNFAIP3/CHUK/PRKCD/TOR1A/NME8/PTK2B/FOXO3/PSAP/MSRB2/ATG7/NFE2L2/SP1/KDM6B/EGLN1/AREG/HGF/MIR29B2/PXN/GSR/MAP3K5/IPCEF1/APP/JAK2/OSER1/ALDH3B1/KLF2/MAPK3/OXSR1/T…
GO:0018149	peptide cross-linking	33	0.567465	1.43407	0.0425532	0.120815	0.0796384	3689	tags=24%	list=16%	signal=20%	THBS1/CSTA/F13A1/PI3/ANXA1/SPRR1A/TGM3/SPRR2E
GO:0001914	regulation of T cell mediated cytotoxicity	33	0.567337	1.43374	0.0425532	0.120815	0.0796384	2579	tags=39%	list=11%	signal=35%	FADD/HLA-E/STX7/HLA-A/HLA-B/HLA-H/RIPK3/LILRB1/HLA-G/MR1/CEACAM1/HLA-F/FCGR2B
GO:0071322	cellular response to carbohydrate stimulus	137	0.567298	1.73466	5.57906e-05	0.000667596	0.000440065	1663	tags=17%	list=7%	signal=16%	IRS2/HIF1A/ERN1/IGF1R/GPR27/MAP2K6/PDK3/KLF7/ICAM1/HMGCR/CLEC7A/CYBA/RAF1/PPP3CA/MAP2K4/FOXO3/KIF5B/NADK/RAC1/PRKACA/MIR15A/PRKCB/MAPK13
GO:0007272	ensheathment of neurons	136	0.567294	1.73615	3.03908e-05	0.000412301	0.00027178	2907	tags=24%	list=13%	signal=21%	TLR2/B4GALT5/CST7/TSPAN2/CXCR4/PTEN/SBF2/ITGAX/TNFRSF1B/QKI/PSAP/DICER1/NCSTN/HGF/MIR26A2/HEXB/MYO5A/CTSC/RARA/TYMP/NRG1/CLU/NDRG1/ILK/SKI/MBP/NAB1/NF1/FIG4/GALC/DEGS1/JAM3/CTNNB1
GO:0008366	axon ensheathment	136	0.567294	1.73615	3.03908e-05	0.000412301	0.00027178	2907	tags=24%	list=13%	signal=21%	TLR2/B4GALT5/CST7/TSPAN2/CXCR4/PTEN/SBF2/ITGAX/TNFRSF1B/QKI/PSAP/DICER1/NCSTN/HGF/MIR26A2/HEXB/MYO5A/CTSC/RARA/TYMP/NRG1/CLU/NDRG1/ILK/SKI/MBP/NAB1/NF1/FIG4/GALC/DEGS1/JAM3/CTNNB1
GO:1903599	positive regulation of autophagy of mitochondrion	19	0.567038	1.31575	0.143084	0.273868	0.180528	2108	tags=37%	list=9%	signal=33%	HIF1A/MFN2/CAMKK2/HK2/GBA/PINK1/MUL1
GO:0098743	cell aggregation	23	0.566884	1.35056	0.117188	0.239117	0.157621	379	tags=9%	list=2%	signal=9%	MAPK14/LTF
GO:0050829	defense response to Gram-negative bacterium	73	0.56687	1.62284	0.00378342	0.0203192	0.013394	2219	tags=25%	list=10%	signal=22%	TLR4/SLC11A1/DEFA1B/HMGB2/IL6R/LTF/RNASE6/SELP/BPI/DEFA4/F2RL1/CAMP/MPEG1/TLR9/PYCARD/FCN2/MR1/ELANE
GO:0030199	collagen fibril organization	53	0.566572	1.54701	0.0140444	0.053436	0.0352239	2901	tags=21%	list=13%	signal=18%	CYP1B1/MIR29B2/COLGALT1/TGFBR1/RB1/VIPAS39/ATP7A/MIR29B1/CRTAP/NF1/P4HA1
GO:0007191	adenylate cyclase-activating dopamine receptor signaling pathway	11	0.566538	1.14332	0.328972	0.485323	0.319915	3070	tags=27%	list=14%	signal=24%	GNG2/GNB1/SLC9A3R1
GO:1901661	quinone metabolic process	33	0.566457	1.43152	0.0425532	0.120815	0.0796384	1082	tags=15%	list=5%	signal=14%	CYP4F3/CYP4F2/HMGCR/COQ2/COQ10B
GO:1902969	mitotic DNA replication	15	0.566431	1.21511	0.246552	0.39964	0.263434	574	tags=13%	list=3%	signal=13%	BCL6/ZMPSTE24
GO:2000106	regulation of leukocyte apoptotic process	83	0.566351	1.62869	0.00142925	0.0095695	0.00630801	2357	tags=33%	list=10%	signal=29%	IRS2/HIF1A/BCL6/PTEN/FNIP1/HCLS1/CXCR2/SLC7A11/FCER1G/FADD/RAPGEF2/HCAR2/ADAM17/TSC22D3/LYN/PIK3CD/ADAM8/PIK3CB/HSH2D/JAK3/GIMAP8/RIPK3/PRELID1/DOCK8/LILRB1/ANXA1/SLC46A2
GO:0044262	cellular carbohydrate metabolic process	274	0.56628	1.82462	9.02187e-09	5.07301e-07	3.34402e-07	1955	tags=20%	list=9%	signal=19%	IRS2/MGAM/DGAT2/PFKFB2/PYGL/B4GALT5/DYSF/PGD/PPP1R3D/PFKFB3/CSGALNACT2/PFKFB4/PTEN/PGM2/GK/STAT3/PDK3/IMPA2/GYG1/PDK4/HK2/STK40/HK3/PPP1R3B/ZMPSTE24/RB1CC1/COQ2/NCOA2/NDST1/GBE1/PTAFR/PTK2B/DDIT4/MIDN/SYNJ1/B4GALT1/B3GNT2/MAEA/ITPK1/PGAM1/EXT1/PHKA2/GLB1/AOAH/PPIP5K2/PGM1/CSGALNACT1/PLEK/MIR103A2/PPP1CB/INPP5A/PLA2G4A/HDAC4/GAA/GPD2
GO:0060736	prostate gland growth	12	0.566264	1.16463	0.30713	0.462906	0.305138	883	tags=17%	list=4%	signal=16%	PTEN/PSAP
GO:0032370	positive regulation of lipid transport	68	0.566062	1.60523	0.0038598	0.0205576	0.0135511	1919	tags=18%	list=8%	signal=16%	NFKBIA/CYP4F2/ABCA1/MAP2K6/ABCG1/PRKCD/LPCAT3/TMF1/CES1/EEPD1/PRELID1/IL1B
GO:1900151	regulation of nuclear-transcribed mRNA catabolic process	deadenylation-dependent decay	18	0.566035	1.29461	0.169408	0.308695	0.203485	2635	tags=39%	list=12%	signal=34%	ZFP36/TOB1/BTG2/CPEB3/ZFP36L2/AGO2/TNRC6B
GO:1900153	positive regulation of nuclear-transcribed mRNA catabolic process	deadenylation-dependent decay	18	0.566035	1.29461	0.169408	0.308695	0.203485	2635	tags=39%	list=12%	signal=34%	ZFP36/TOB1/BTG2/CPEB3/ZFP36L2/AGO2/TNRC6B
GO:0002822	regulation of adaptive immune response based on somatic recombination of immune receptors built from immunoglobulin superfamily domains	144	0.565893	1.74025	2.85334e-05	0.000390735	0.000257564	2768	tags=33%	list=12%	signal=29%	ARG1/IL18R1/CR1/SLC11A1/IL1R1/BCL6/TNFSF13B/MIR21/TNFRSF1B/WAS/FBXO38/IL4R/TNFAIP3/FCER1G/FADD/FUT7/HLA-E/HLX/NFKBIZ/RC3H1/C4BPA/CCR2/STX7/TNFSF13/HLA-A/STAT6/SUPT6H/HLA-B/JAK3/PLA2G4A/HLA-H/RIPK3/RIPK2/IL18/IL1B/LILRB1/NLRP3/HLA-G/HAVCR2/ANXA1/MR1/PTPN6/CEACAM1/NDFIP1/HLA-F/FCGR2B/TGFB1/SASH3
GO:0048066	developmental pigmentation	45	0.565891	1.50472	0.0275808	0.0884576	0.0583094	3418	tags=27%	list=15%	signal=23%	RAB27A/AP1G1/RAB32/KIT/MYO5A/BCL2L11/ATP6AP2/CD63/BLOC1S6/AP1M1/AP3D1/VPS33A
GO:0000768	syncytium formation by plasma membrane fusion	53	0.56584	1.54501	0.0144428	0.0546573	0.0360289	1188	tags=19%	list=5%	signal=18%	TYROBP/MAPK14/TNFSF14/ADAM9/CFLAR/MYH9/IL4R/FLOT1/SBNO2/EHD1
GO:0140253	cell-cell fusion	53	0.56584	1.54501	0.0144428	0.0546573	0.0360289	1188	tags=19%	list=5%	signal=18%	TYROBP/MAPK14/TNFSF14/ADAM9/CFLAR/MYH9/IL4R/FLOT1/SBNO2/EHD1
GO:0061314	Notch signaling involved in heart development	11	0.565819	1.14187	0.328972	0.485323	0.319915	4057	tags=45%	list=18%	signal=37%	NOTCH2/RBPJ/NOTCH1/JAG1/HEY1
GO:0033210	leptin-mediated signaling pathway	11	0.565803	1.14183	0.328972	0.485323	0.319915	2837	tags=36%	list=13%	signal=32%	STAT3/UGCG/ADIPOR1/LEPR
GO:0032881	regulation of polysaccharide metabolic process	41	0.565781	1.48702	0.0425072	0.120815	0.0796384	3941	tags=32%	list=17%	signal=26%	IRS2/PPP1R3D/PPP1R3B/CLTC/PPP1CB/GSK3B/TGFB1/PPP1CA/EGF/INSR/GSK3A/AKT2/AKT1
GO:0043434	response to peptide hormone	432	0.565721	1.85744	1e-10	1.07695e-08	7.09902e-09	2501	tags=25%	list=11%	signal=23%	ARG1/IRS2/TLR2/MDM2/RAB31/SORT1/IGF1R/PTEN/PDE3B/ATP6V1A/STAT3/ZNF106/ATP6V0B/PTGS2/CPEB2/PDK4/ROCK1/ECHDC3/STXBP3/SORL1/CFLAR/ATP6V1B2/ATP6V0E1/AGTRAP/ATP6V1C1/SYAP1/ICAM1/NDEL1/STAT5B/ATP6V0D1/CRK/RAB8B/CYBA/GRB2/CCND3/OSBPL8/CHUK/APC/SOCS3/ATP6AP1/PRKCD/FUT7/PRKAR1A/FOXO3/ADM/NFE2L2/PRKDC/IQGAP1/SP1/AREG/LYN/TCIRG1/PAK1/PXN/PTPRE/STAT5A/TNFSF10/JAK2/PRKACA/TIMP1/SLC9A1/ZDHHC7/RAB10/SPARC/ATP6V…
GO:0008360	regulation of cell shape	150	0.565637	1.74248	1.73492e-05	0.000258772	0.000170577	2418	tags=27%	list=11%	signal=25%	FGD4/PLXNC1/SEMA4A/MIR21/RAC2/MYH9/ICAM1/ZMPSTE24/RHOG/CRK/HCK/ITGB2/CORO1A/BRWD3/PTK2B/GNA13/MSN/FGR/KIT/RAC1/RHOA/CDC42EP3/SEMA4D/HEXB/FMNL1/CDC42SE1/FGD3/MKLN1/ARAP1/ARHGAP15/PLXNA2/ARHGAP18/LST1/WDR1/FES/MARK2/ANXA1/PHIP/ALDOA/CDC42EP2/SH3KBP1
GO:1902947	regulation of tau-protein kinase activity	13	0.56558	1.18425	0.25045	0.403387	0.265904	1883	tags=38%	list=8%	signal=35%	C5AR1/SORL1/HGF/RB1/CLU
GO:0045778	positive regulation of ossification	91	0.565478	1.64651	0.000688763	0.0052412	0.00345489	3309	tags=31%	list=15%	signal=26%	ALOX5/IL6R/MIR21/LTF/ZBTB16/SLC8A1/CEBPD/ATP6AP1/HGF/MIR29B2/CLIC1/CEBPB/PDLIM7/ATP2B1/MIR29B1/IL6ST/KL/ILK/ANO6/NIPBL/IFITM1/TGFB1/BMP6/CTNNB1/CEBPA/HIF1A-AS2/JUND/TMEM119
GO:0098719	sodium ion import across plasma membrane	19	0.56543	1.31202	0.146264	0.277919	0.183198	1224	tags=11%	list=5%	signal=10%	SLC8A1/SLC9A1
GO:0032368	regulation of lipid transport	124	0.565424	1.71248	0.000108525	0.00116089	0.000765233	2021	tags=17%	list=9%	signal=16%	IRS2/THBS1/NFKBIA/ITGB3/CYP4F2/ABCA1/MAP2K6/ABCG1/PRKCD/SYK/LPCAT3/MIR27A/KDM5B/LAMTOR1/TMF1/MIR26A2/CES1/EEPD1/PRELID1/IL1B/OSBPL6
GO:0001881	receptor recycling	31	0.565371	1.41423	0.0440729	0.123203	0.0812125	1916	tags=32%	list=8%	signal=30%	LMTK2/PSEN1/ECE1/SORL1/VAMP3/LAMTOR1/EPS15/EHD3/ARAP1/NSF
GO:0007257	activation of JUN kinase activity	37	0.565335	1.46283	0.0404624	0.116863	0.0770335	2731	tags=32%	list=12%	signal=29%	MAP3K2/ERN1/MAP2K4/DBNL/SYK/MLKL/MAP3K5/SPAG9/RIPK2/MUL1/TAOK1/MAP3K11
GO:0010985	negative regulation of lipoprotein particle clearance	15	0.565308	1.2127	0.248276	0.401513	0.264669	2374	tags=20%	list=11%	signal=18%	MYLIP/MIR27A/LRPAP1
GO:0016266	O-glycan processing	57	0.565293	1.55648	0.0114853	0.0460525	0.0303568	2775	tags=26%	list=12%	signal=23%	B4GALT5/ST6GALNAC2/B3GNT5/ST3GAL2/GALNT7/B3GNT2/GALNT1/GALNT3/ST3GAL4/GALNT14/C1GALT1C1/ST3GAL1/GCNT1/C1GALT1/GALNT2
GO:0046519	sphingoid metabolic process	18	0.565258	1.29283	0.174342	0.315065	0.207684	855	tags=17%	list=4%	signal=16%	SPTLC2/ASAH1/GBA
GO:0062197	cellular response to chemical stress	342	0.565223	1.83587	1.2322e-10	1.26281e-08	8.32416e-09	2916	tags=28%	list=13%	signal=25%	MMP9/ARG1/VNN1/IL18RAP/TLR4/DYSF/MDM2/HSPA1A/HIF1A/LRRK2/FOS/ALOX5/TXN/CAMKK2/TP53INP1/HSPA1B/NCF2/SOD2/MIR21/MAPK1/CYP1B1/TLR6/PTGS2/CPEB2/SIRPA/CFLAR/NCF4/G6PD/NCF1/MCL1/CRK/SLC7A11/CYBA/TNFAIP3/CAB39/CHUK/PRKCD/SLC12A6/NME8/FOXO3/PSAP/DDX3X/ATG7/NFE2L2/KDM6B/HGF/MIR29B2/PXN/GSR/MAP3K5/JAK2/OSER1/ALDH3B1/KLF2/MAPK3/OXSR1/TXNRD1/DNM2/MIR103A2/STAT6/PINK1/RELA/DAPK1/RCSD1/SUMO4/MICU1/MAPK13/FAS/P…
GO:0051650	establishment of vesicle localization	200	0.565198	1.7848	7.99012e-07	2.22672e-05	1.46781e-05	3253	tags=32%	list=14%	signal=28%	F5/LIN7A/LRRK2/KIF1B/RAB27A/WIPI1/KIF13A/PSEN1/RAB7A/TANC2/NDEL1/ACTN4/SERPINA1/MX2/MYO1F/TOR1A/RAB1B/TGFA/CSNK1D/ARFGAP3/KIF5B/AREG/TCIRG1/SYNJ1/RAB1A/CEP19/CD59/PICALM/RAB11A/BLOC1S2/SEC22B/AP3S2/TRAPPC1/SNAP23/VAMP7/DNM2/MYO5A/CTSC/PINK1/SEC24D/CTSZ/SNAP29/FAM91A1/AP3B1/CUL3/PPP6C/KLHL12/CLASP1/NSF/ARF1/TBC1D23/SAR1A/TRAPPC6B/SEC23A/FBXW11/CTNNB1/AP3S1/F8A2/PEF1/BLOC1S6/PAFAH1B1/STARD3/STX5/SE…
GO:0043405	regulation of MAP kinase activity	334	0.565177	1.83393	1.03283e-10	1.09376e-08	7.20986e-09	2734	tags=26%	list=12%	signal=24%	IRAK3/S100A12/DUSP1/THBS1/TLR4/MAP3K2/MAPK14/RGS2/LRRK2/FPR1/ERN1/TENM1/CXCR4/IGF1R/MAP3K3/C5AR1/MAP2K6/ADAM9/MAPK1/PSEN1/TLR6/EIF2AK2/SORL1/HMGCR/FLT3/CRK/TRIB1/PRKCD/RAF1/PIK3CG/PIK3R5/MAP2K4/PTK2B/GBA/DBNL/SYK/TGFA/PROK2/PTPRJ/MLKL/IQGAP1/LYN/PAK1/GADD45B/HGF/MAP3K5/JAK2/KIT/ADAM8/MAPKAPK2/MAPK3/ITGA1/SPRY3/KIDINS220/RGS14/DUSP18/HIPK3/PIK3CB/TGFBR1/TAB3/TSG101/AKAP13/CD300A/SPAG9/TLR9/KRAS/NR…
GO:0071364	cellular response to epidermal growth factor stimulus	40	0.564806	1.47943	0.0438374	0.12269	0.0808745	2668	tags=28%	list=12%	signal=24%	ZFP36/CFLAR/SYAP1/STAT5B/CBL/IQGAP1/PDPK1/ZFP36L2/PTPN12/BAG4/DUSP3
GO:0060525	prostate glandular acinus development	11	0.564698	1.1396	0.330841	0.4865	0.32069	2309	tags=27%	list=10%	signal=24%	RXRA/NOTCH1/FRS2
GO:0002507	tolerance induction	24	0.564673	1.36137	0.103395	0.220239	0.145177	2114	tags=42%	list=9%	signal=38%	IRAK3/LILRB2/TNFAIP3/HLA-E/LYN/TGFBR2/PHLPP1/HLA-B/HLA-G/HAVCR2
GO:1904668	positive regulation of ubiquitin protein ligase activity	14	0.56466	1.19178	0.26297	0.41731	0.275082	1116	tags=14%	list=5%	signal=14%	PTEN/RAB1A
GO:0099072	regulation of postsynaptic membrane neurotransmitter receptor levels	65	0.564597	1.5889	0.0072609	0.0327154	0.0215653	1873	tags=18%	list=8%	signal=17%	STX3/ITGB3/NUMB/FLOT2/MX2/ADAM10/RAB11A/DNM2/EPS15/RAP1A/VPS35/RAB8A
GO:0120034	positive regulation of plasma membrane bounded cell projection assembly	94	0.564521	1.65496	0.00106751	0.0074867	0.00493507	2527	tags=28%	list=11%	signal=25%	TENM1/RAC2/NDEL1/DEF8/APC/PLEKHM1/AVIL/KIT/RAC1/CDC42EP3/DNM2/F2RL1/TGFBR1/CCP110/OCLN/ARAP1/ACTR2/PFN1/ARPC2/ATP7A/ACTR3/TAPT1/HDAC4/FMR1/CDC42EP2/AKIRIN1
GO:1903909	regulation of receptor clustering	11	0.564465	1.13913	0.330841	0.4865	0.32069	4033	tags=45%	list=18%	signal=37%	SLC7A11/SSH1/GSN/CRKL/PTN
GO:0006898	receptor-mediated endocytosis	293	0.564379	1.8187	3.21403e-09	2.08387e-07	1.37364e-07	2740	tags=27%	list=12%	signal=24%	CXCL16/FPR2/ITGAM/RAB31/CXCR1/CD163/IGF2R/ITGB3/FCGR1A/FCGR1B/ANKRD13A/HP/SDCBP/NUMB/SORL1/CXCR2/PLCG2/PPT1/MX2/ITGB2/CBL/GRB2/FLOT1/FCER1G/TPCN2/DBNL/SYK/IGHA1/ADM/GTF2H2/RAB21/AP1G1/HIP1/ARRB2/CAP1/IGKV2-28/CD14/RAC1/CLTC/GPR107/PICALM/SPARC/PIK3CB/DNM2/PDLIM7/IGHV3-30/TGFBR2/EPS15/DGKD/IGKV2D-28/MKLN1/FCHO2/ANGPT1/SCYL2/CLU/LILRB1/ANKRD13D/IGHV3-33/RAB5A/ARF1/ARHGAP27/BTBD8/SNX1/UNC119/FMR1/CL…
GO:0046173	polyol biosynthetic process	62	0.564319	1.57155	0.0129279	0.0502407	0.0331176	1384	tags=19%	list=6%	signal=18%	IPMK/CYP27A1/SPTLC2/ASAH1/IMPA2/PLCG2/PTAFR/PTK2B/GBA/IP6K1/PPIP5K2/PLEK
GO:0002438	acute inflammatory response to antigenic stimulus	23	0.564161	1.34407	0.120313	0.243603	0.160578	3504	tags=39%	list=16%	signal=33%	CXCR2/ICAM1/FCER1G/FUT7/HLA-E/ELANE/FCGR2B/BTK/CNR1
GO:0048103	somatic stem cell division	10	0.564104	1.12719	0.359551	0.515151	0.339576	1911	tags=30%	list=8%	signal=27%	KIT/ZFP36L2/NOTCH1
GO:0006515	protein quality control for misfolded or incompletely synthesized proteins	28	0.564007	1.38636	0.0728682	0.172249	0.113543	2810	tags=36%	list=12%	signal=31%	UBE2W/ZYG11B/TOR1A/UGGT1/CUL3/LONP2/RNF185/ATXN3/KLHL15/VCP
GO:0002862	negative regulation of inflammatory response to antigenic stimulus	15	0.563987	1.20987	0.248276	0.401513	0.264669	3208	tags=27%	list=14%	signal=23%	NLRP6/FCGR2B/HLA-DRB1/PSMA1
[truncated: 4,390 more rows]

## Sheet: GSE48060
ID	Description	setSize	enrichmentScore	NES	pvalue	p.adjust	qvalues	rank	leading_edge	core_enrichment
[truncated: 6,009 more rows]

[truncated: 5 more sheets: GSE141512, GSE19339, GSE66360, GSE109048,  GSE159657]
