# Supplementary material for: Integrated whole-genome gene expression analysis reveals an atlas of dynamic immune landscapes after myocardial infarction
Source: Front Cardiovasc Med. 2023 Mar 3;10:1087721. doi: 10.3389/fcvm.2023.1087721 (PMC10020602; doi:10.3389/fcvm.2023.1087721)
Supplement: Supplementary file 5 [file Table_5.XLSX]

## Sheet: GSVA
	Dataset	GSE59867	GSE59867	GSE59867	GSE59867	GSE59867	GSE59867	GSE59867	GSE59867	GSE59867	GSE59867	GSE59867	GSE59867	GSE59867	GSE59867	GSE59867	GSE59867	GSE59867	GSE59867	GSE59867	GSE59867	GSE59867	GSE59867	GSE59867	GSE59867	GSE59867	GSE59867	GSE59867	GSE59867	GSE59867	GSE59867	GSE59867	GSE59867	GSE59867	GSE59867	GSE59867	GSE59867	GSE59867	GSE59867	GSE59867	GSE59867	GSE59867	GSE59867	GSE59867	GSE59867	GSE59867	GSE59867	GSE62646	GSE62646
	Group	SCAD	SCAD	SCAD	SCAD	SCAD	SCAD	SCAD	SCAD	SCAD	SCAD	SCAD	SCAD	SCAD	SCAD	SCAD	SCAD	SCAD	SCAD	SCAD	SCAD	SCAD	SCAD	SCAD	SCAD	SCAD	SCAD	SCAD	SCAD	SCAD	SCAD	SCAD	SCAD	SCAD	SCAD	SCAD	SCAD	SCAD	SCAD	SCAD	SCAD	SCAD	SCAD	SCAD	SCAD	SCAD	SCAD	SCAD	SCAD
	GEO accession	GSM1620759	GSM1620760	GSM1620761	GSM1620762	GSM1620763	GSM1620764	GSM1620765	GSM1620766	GSM1620767	GSM1620768	GSM1620769	GSM1620770	GSM1620771	GSM1620772	GSM1620773	GSM1620774	GSM1620775	GSM1620776	GSM1620777	GSM1620778	GSM1620779	GSM1620780	GSM1620781	GSM1620782	GSM1620783	GSM1620784	GSM1620785	GSM1620786	GSM1620787	GSM1620788	GSM1620789	GSM1620790	GSM1620791	GSM1620792	GSM1620793	GSM1620794	GSM1620795	GSM1620796	GSM1620797	GSM1620798	GSM1620799	GSM1620800	GSM1620801	GSM1620802	GSM1620803	GSM1620804	GSM1530765	GSM1530766
HALLMARK_ADIPOGENESIS	ADIPOGENESIS	0.0659521	-0.00374185	0.269415	0.257721	0.263471	0.227282	0.281605	0.328332	-0.1109	0.0543154	0.0995722	0.0548235	-0.243853	-0.390687	-0.210047	-0.156145	0.0114359	0.0586788	-0.150679	-0.0214322	-0.0107507	-0.32851	0.0308794	0.0124499	-0.160232	-0.230587	-0.127145	-0.197772	-0.112281	-0.103747	-0.228038	-0.217748	0.134447	-0.109492	0.0112291	-0.212716	0.0983483	0.233934	0.0871247	0.00571601	-0.162607	-0.217648	-0.104028	0.174764	-0.230189	-0.0612021	0.0886913	0.0475965
HALLMARK_ALLOGRAFT_REJECTION	ALLOGRAFT REJECTION	0.0830255	-0.302456	0.0911683	-0.0754002	0.00109578	0.00955683	0.17972	-0.0427872	-0.0204962	0.0302532	-0.0273317	-0.156826	-0.0626138	0.116822	0.120834	0.147403	0.170927	0.18901	0.144089	0.210453	0.113049	0.136477	0.036166	0.203497	0.205297	-0.0333927	0.0931779	-0.00268185	0.119992	0.185483	-0.105594	-0.0872495	0.292751	-0.0371445	0.222441	0.254383	0.0533345	0.13538	0.15113	0.220144	0.192041	0.051706	0.0539243	0.252576	0.125168	0.180508	0.0536528	-0.247387
HALLMARK_ANDROGEN_RESPONSE	ANDROGEN RESPONSE	0.239863	0.276736	0.336906	0.338524	0.385942	0.327725	0.270602	0.185339	0.190522	0.290318	0.0508115	0.198211	-0.133427	-0.262102	0.232576	0.444984	0.424564	0.415626	0.36984	0.418305	0.416796	0.325071	0.239061	0.449054	0.477344	0.398496	0.403078	0.297169	0.422918	0.39086	0.454513	0.387027	0.261068	-0.0133399	0.285894	0.29499	0.236589	0.274113	0.371204	0.195641	0.248337	-0.234913	0.11105	-0.0247548	-0.283276	0.260393	0.369844	0.276203
HALLMARK_ANGIOGENESIS	ANGIOGENESIS	-0.24004	0.0100536	-0.405279	0.36192	0.328738	-0.231009	-0.644196	0.0357205	-0.461006	0.0776598	0.171169	-0.264965	-0.149953	0.132427	-0.513602	-0.486319	0.237434	-0.473728	-0.330071	-0.401718	-0.267269	-0.630894	-0.0159289	-0.404386	-0.0515324	-0.177554	-0.430361	-0.538009	-0.447701	-0.147101	0.0226995	-0.432239	-0.0692893	0.304181	-0.533685	-0.248627	-0.706849	-0.413506	-0.334797	-0.144009	-0.677466	0.322483	-0.16591	0.377992	-0.204884	-0.478624	-0.419144	-0.300833
HALLMARK_APICAL_JUNCTION	APICAL JUNCTION	0.187027	-0.106687	-0.138328	-0.173699	-0.137461	0.0486314	-0.364682	-0.214628	-0.295284	-0.281233	-0.233609	-0.222119	0.118871	-0.0527035	-0.190725	-0.250427	-0.284061	-0.285831	-0.152429	-0.35364	-0.293665	-0.20474	-0.146877	-0.176566	-0.326707	-0.056612	-0.208837	-0.217448	-0.0964186	-0.0501195	-0.134759	-0.236627	-0.172039	0.309732	0.0537036	0.230748	0.0949822	0.0792634	0.0813887	0.0402805	-0.0723706	0.089609	-0.273699	0.08696	-0.0174008	-0.120844	0.0605072	-0.191357
HALLMARK_APICAL_SURFACE	APICAL SURFACE	-0.104051	0.0340162	-0.101493	-0.206076	-0.264003	0.223171	-0.359728	-0.0420567	-0.353032	-0.374851	-0.129511	-0.453097	0.0904378	-0.00565393	-0.20439	-0.0286331	-0.0847094	-0.201028	-0.00196029	-0.325957	0.0565093	0.13072	0.0541709	-0.217983	-0.220925	0.283088	-0.0282335	0.159394	-0.129136	0.00532577	0.111035	-0.127954	-0.0684755	0.177718	0.00341325	0.0776434	-0.185568	-0.362052	0.0543328	-0.191678	-0.448648	0.190786	0.170883	0.202588	0.0556374	-0.113365	-0.182658	-0.0297824
HALLMARK_APOPTOSIS	APOPTOSIS	0.00092052	-0.10703	0.123832	0.418662	0.183022	0.169947	0.124727	0.00935732	-0.213923	0.215942	0.289875	0.104632	-0.15459	-0.366703	-0.0674639	-0.340208	0.238971	-0.204496	-0.142486	-0.247836	-0.313094	-0.38188	-0.11857	-0.264493	-0.346425	-0.310394	-0.204666	-0.322647	-0.146233	-0.173691	-0.327455	-0.356333	-0.140505	-0.0471123	0.00750291	-0.229481	0.219477	0.179231	0.198288	0.116803	0.0867028	0.319211	0.256784	0.0783011	-0.201979	0.32663	0.0262694	-0.13758
HALLMARK_BILE_ACID_METABOLISM	BILE ACID METABOLISM	-0.206428	-0.213156	-0.259551	0.0980285	-0.104682	-0.0129059	-0.031694	-0.195345	-0.0101618	0.000268238	-0.0117762	0.111534	0.110983	0.116022	-0.420534	0.190902	-0.0251429	-0.19835	0.105649	-0.321346	-0.0527107	-0.122073	-0.0668435	0.175633	0.292027	-0.011129	0.244848	0.104999	0.149259	0.0163946	0.0856503	0.0258382	-0.0657083	-0.0296745	-0.145214	-0.254886	-0.146332	-0.334472	0.0277328	-0.255624	-0.213875	0.0273677	-0.215885	-0.180215	0.115445	-0.139708	-0.11979	-0.157144
HALLMARK_CHOLESTEROL_HOMEOSTASIS	CHOLESTEROL HOMEOSTASIS	-0.414788	-0.206344	-0.0146113	0.184154	-0.325776	-0.300846	-0.135086	-0.00169822	-0.35482	0.207543	0.169197	0.00235742	0.199966	0.113946	-0.340569	-0.342823	0.0905419	-0.285012	-0.5277	-0.316125	-0.129863	-0.503381	-0.424321	-0.228889	-0.376539	-0.174754	-0.410851	-0.349174	-0.375844	-0.106901	-0.41613	-0.40992	-0.108255	-0.143118	0.00719945	0.299855	0.192381	0.0931471	-0.201261	0.133527	-0.171242	0.320174	0.00317083	-0.0319478	0.262443	-0.00884067	-0.389016	-0.256628
HALLMARK_COAGULATION	COAGULATION	0.182036	-0.137822	0.124063	-0.300949	-0.00476137	-0.131928	-0.313787	0.0783735	-0.340937	-0.0448357	-0.00768268	-0.121394	0.270619	0.0569948	-0.175106	-0.0887958	-0.0828791	-0.252964	-0.271428	-0.131835	0.103766	-0.0967077	-0.00370686	-0.173317	-0.0726793	0.126832	-0.318443	-0.413936	-0.145165	-0.205745	-0.167248	-0.138891	-0.274299	-0.177768	-0.301453	0.112514	-0.336316	-0.213408	-0.304407	-0.363852	-0.290409	-0.186118	-0.28322	-0.363666	-0.361389	-0.305653	0.228584	-0.124139
HALLMARK_COMPLEMENT	COMPLEMENT	0.0174682	0.178933	0.271599	0.0448751	0.020034	-0.0985877	0.149915	0.105329	0.0097495	-0.0436184	-0.191944	-0.14467	-0.179984	-0.301211	-0.0901513	0.144002	0.0498633	0.258527	0.141199	0.0985814	0.0695069	0.0305553	0.0125365	0.0489436	-0.108677	0.0195389	0.0503949	0.00820305	0.177802	0.134779	0.0222099	0.0531082	0.0662921	0.231487	0.272705	0.144654	0.341695	0.264852	0.0812527	0.241137	0.0391342	0.116495	0.153155	0.088678	-0.128878	0.265897	0.110817	0.186296
HALLMARK_DNA_REPAIR	DNA REPAIR	-0.244976	-0.178445	0.22429	0.268211	0.24782	-0.0576504	0.349122	0.0692395	-0.149594	0.248652	-0.00170261	-0.103594	-0.244619	-0.0447948	-0.0382301	-0.263564	0.160325	0.0185226	-0.324512	0.278312	-0.0541716	-0.273925	-0.0255952	0.0380941	-0.0520897	-0.376051	-0.209774	-0.342405	-0.235363	-0.35575	-0.32975	-0.270277	0.358409	-0.314883	-0.19381	-0.14112	0.0336613	0.142919	0.00386114	-0.0123179	0.359299	-0.269923	0.147728	0.22432	0.0994817	0.147567	-0.087821	-0.0197663
HALLMARK_E2F_TARGETS	E2F TARGETS	0.128333	0.162935	-0.000607412	0.0809519	-0.329813	-0.253945	0.4842	0.567503	0.336334	0.377434	0.138661	0.24739	-0.313653	-0.0860442	0.311685	0.119872	0.350893	0.26049	0.0985049	0.455343	0.15691	0.307579	-0.0328578	0.196436	0.32846	-0.0806726	0.155188	0.0725321	0.259101	0.198676	0.127623	0.0971036	0.0707954	-0.377234	0.125145	-0.197535	0.373032	0.036158	0.0381211	0.0512887	0.324126	-0.0737644	0.268182	0.161032	-0.155678	0.259408	0.258951	0.18069
HALLMARK_EPITHELIAL_MESENCHYMAL_TRANSITION	EPITHELIAL MESENCHYMAL TRANSITION	0.188363	-0.128181	-0.155166	-0.170152	0.13313	0.286428	-0.39018	-0.205841	-0.198391	-0.113001	-0.24223	-0.122437	0.185837	-0.117728	0.0071649	-0.0758717	-0.276849	-0.35758	-0.0745307	-0.350371	-0.100118	-0.236372	0.0364098	-0.0984662	-0.123358	0.0702506	-0.203318	-0.0134129	-0.201785	-0.0515465	0.20998	-0.0914234	-0.279835	0.120085	-0.103306	-0.0301894	-0.406708	-0.331725	-0.196964	-0.339667	-0.342672	0.0173022	-0.42164	-0.437727	-0.184483	-0.407786	0.151398	-0.0984044
HALLMARK_ESTROGEN_RESPONSE_EARLY	ESTROGEN RESPONSE EARLY	0.183845	0.116364	-0.0788079	0.0471089	0.0259561	-0.0189115	-0.13389	-0.0934645	-0.0795634	0.0476111	0.184591	0.00506938	-0.0462165	-0.174859	-0.126308	0.0219787	-0.0797544	-0.119403	0.0879014	-0.208655	-0.265049	-0.116641	-0.0890926	-0.154585	-0.172114	-0.110194	-0.02836	-0.186759	-0.0971645	0.0036874	-0.0922827	-0.0660576	-0.0482027	0.195461	0.0975862	0.185727	0.174594	0.206415	0.190403	0.0887204	-0.067742	0.0235049	0.0899387	0.0418478	-0.112634	0.0190857	0.00699706	-0.0501908
HALLMARK_ESTROGEN_RESPONSE_LATE	ESTROGEN RESPONSE LATE	0.376625	0.0127335	0.102848	0.24026	-0.181994	-0.108694	-0.267824	-0.129873	-0.0397138	-0.206336	-0.0731588	-0.136902	0.380696	0.169828	0.0693883	0.0866998	-0.305638	-0.313875	-0.0612858	-0.324207	-0.163883	-0.195233	-0.0334385	-0.000222921	0.00216998	0.12506	-0.227258	-0.162846	0.0229054	0.115369	-0.0360436	-0.00220995	-0.393574	0.193598	-0.136397	0.0839878	-0.12347	-0.382281	-0.30013	0.0291675	-0.101735	-0.234569	-0.227228	-0.324067	0.00860444	-0.468669	0.291116	-0.105731
HALLMARK_FATTY_ACID_METABOLISM	FATTY ACID METABOLISM	-0.0967696	0.027224	0.180135	0.241812	0.0340906	0.0976554	0.197263	0.0665082	-0.00157137	0.14889	0.204813	0.121274	0.0410062	0.11428	0.0387547	-0.0710201	0.091724	0.0422799	0.081067	-0.0136641	0.0870181	0.12787	-0.00618937	-0.074501	-0.0482687	-0.189732	0.148041	-0.112952	-0.136807	-0.012673	0.037689	-0.253577	-0.0205104	-0.301966	-0.173341	-0.135114	-0.295556	-0.253631	-0.186111	-0.128882	-0.0559973	-0.157053	-0.208338	0.0404983	0.0458322	-0.0844352	-0.0487646	0.00960657
HALLMARK_G2M_CHECKPOINT	G2M CHECKPOINT	0.000655479	0.00223458	-0.0185744	-0.0116347	-0.0406109	-0.12326	0.442787	0.382052	0.434364	0.482836	0.0877448	0.349134	-0.291047	0.122466	0.401286	0.206269	0.396842	0.295159	0.237018	0.315626	0.309302	0.195561	0.171984	0.151418	-0.0406095	0.206826	0.454416	0.218289	0.325509	0.236986	0.203267	0.286416	0.14554	-0.217532	0.330513	0.00913147	0.372476	0.229913	0.182209	0.368084	0.450324	-0.213313	0.363776	0.250684	0.0958545	0.341848	0.0526091	0.00102775
HALLMARK_GLYCOLYSIS	GLYCOLYSIS	-0.172833	-0.0193066	-0.00444941	0.118272	-0.00368205	0.0548742	0.0375265	-0.0729195	-0.0294167	0.0714873	-0.0814521	0.118908	-0.0195336	-0.0903437	-0.16914	-0.174154	0.0416561	-0.294173	-0.213108	-0.0936737	-0.014551	-0.382364	-0.282113	-0.0907063	0.0205527	-0.0423704	-0.159798	-0.0868111	-0.0648642	-0.0187967	0.0732863	-0.106063	-0.0832881	0.0173203	-0.0577095	-0.101198	-0.152816	-0.0310693	-0.144119	-0.0481688	-0.0165281	-0.28805	0.124624	0.0944862	0.00556155	0.0679787	-0.113915	-0.0606683
HALLMARK_HEDGEHOG_SIGNALING	HEDGEHOG SIGNALING	0.137487	-0.428706	-0.0104656	0.0062492	-0.229896	-0.182397	-0.384408	-0.294011	-0.080081	-0.0804696	0.0764651	-0.321346	0.441269	-0.150702	-0.265222	-0.561308	-0.229242	0.149865	0.270539	-0.630954	-0.513066	-0.279285	-0.455791	-0.306383	-0.258147	-0.126746	-0.235942	-0.0906963	-0.171846	-0.354387	-0.284272	-0.320816	-0.317349	0.130919	0.0085454	0.208619	0.352528	0.00457061	0.0347925	-0.0340107	0.317718	0.366237	0.189464	0.0270213	0.314261	-0.0241717	-0.282125	-0.574561
HALLMARK_HEME_METABOLISM	HEME METABOLISM	0.259015	-0.151997	-0.0163488	0.193318	0.35808	-0.0250881	0.106997	0.212048	-0.0337398	0.264499	-0.122753	0.332502	-0.189567	-0.214141	-0.0724116	0.00265498	0.262759	0.127971	-0.253957	-0.118679	0.316587	-0.32046	0.0559064	0.196276	-0.349572	-0.115916	-0.275061	-0.262627	-0.130407	-0.176114	-0.138234	-0.285666	0.207739	0.138501	0.334302	0.358084	0.250805	0.396168	0.312781	0.432571	-0.0323255	0.290924	0.289386	0.196961	-0.141612	0.368033	0.211196	-0.141888
HALLMARK_HYPOXIA	HYPOXIA	-0.00753337	-0.107926	0.189383	-0.118717	-0.0930125	0.247413	-0.135425	-0.136636	-0.12042	0.00788825	-0.192221	-0.107162	0.0624321	-0.181076	-0.236782	0.0414199	-0.208332	-0.0103989	-0.0747598	-0.262623	-0.249808	-0.037645	-0.298555	-0.0144018	0.0997207	-0.026887	-0.196412	-0.184204	-0.212389	-0.142297	-0.108293	-0.0424116	-0.265586	-0.0835819	0.00397941	-0.203625	-0.215768	-0.178009	-0.27684	0.00959087	-0.160886	-0.0116036	-0.125093	-0.171866	-0.400651	-0.0294522	-0.0266858	-0.183562
HALLMARK_IL2_STAT5_SIGNALING	IL2 STAT5 SIGNALING	0.0282472	-0.106474	-0.0845099	-0.0518004	0.154155	0.0235404	0.0127049	0.26518	-0.0236875	0.186434	-0.0494983	-0.0316857	-0.0333265	0.0878546	-0.0847144	-0.0353948	0.229187	0.0839349	-0.152824	-0.090382	0.0687317	-0.164282	-0.211739	0.0487437	-0.0881923	0.0161393	0.0278772	0.0300909	0.0248937	-0.12353	-0.226358	-0.134913	0.070085	-0.163617	0.0444486	0.153155	-0.014877	-0.00549269	0.0922803	0.244077	0.162141	-0.22447	0.342525	0.202486	0.151648	0.286642	-0.0367281	-0.136423
HALLMARK_IL6_JAK_STAT3_SIGNALING	IL6 JAK STAT3 SIGNALING	0.351252	-0.0714181	-0.0691843	0.220908	-0.0306165	0.157942	-0.130723	0.0288667	-0.506014	-0.326043	-0.131716	-0.439834	0.191176	-0.459583	-0.285969	-0.248825	0.0519298	-0.172701	-0.480662	-0.330827	-0.0728237	-0.317648	-0.341307	-0.2984	-0.128596	-0.0390037	-0.358996	-0.333736	-0.233151	-0.0337258	-0.0272082	-0.374832	-0.0708778	0.20691	-0.234154	-0.294783	-0.0832773	-0.112565	-0.0789035	-0.184013	-0.532256	0.301146	-0.121055	0.0855781	-0.265212	-0.154206	0.275052	0.0781676
HALLMARK_INFLAMMATORY_RESPONSE	INFLAMMATORY RESPONSE	0.152937	-0.113956	0.305995	0.139518	0.0103842	0.0886769	-0.314176	0.0447806	-0.362004	-0.25422	0.239147	0.067932	0.157958	-0.108908	-0.18899	-0.102497	0.121634	-0.156945	-0.0544656	-0.262162	0.0540778	-0.238477	-0.0339055	-0.175545	0.0290483	-0.0317004	-0.245524	-0.140785	-0.113975	0.0739141	-0.286808	-0.231039	-0.176414	0.146494	-0.101225	0.150763	-0.100996	0.0792733	0.121855	0.0940574	-0.321371	0.22377	-0.0173509	-0.0327248	0.123016	-0.126622	0.0629734	-0.122662
HALLMARK_INTERFERON_ALPHA_RESPONSE	INTERFERON ALPHA RESPONSE	0.154423	-0.259596	0.713517	0.36814	0.136908	-0.0466791	-0.0876073	0.458524	-0.110916	-0.0766662	-0.334714	0.0753861	-0.54638	-0.46934	-0.0576155	0.30836	0.265074	0.243758	0.308045	0.373647	0.26749	0.00758205	0.183404	0.428409	-0.097643	-0.256837	-0.105496	0.104173	0.264241	0.0262972	-0.0872857	-0.351523	0.289825	0.141011	0.110336	0.0798029	0.300141	0.541373	0.0874872	0.481119	0.284346	-0.318043	0.211515	0.21555	-0.144122	0.449613	0.206051	-0.240485
HALLMARK_INTERFERON_GAMMA_RESPONSE	INTERFERON GAMMA RESPONSE	0.389977	-0.0868361	0.718005	0.466643	-0.273307	-0.239518	0.149056	0.463785	-0.17658	-0.0371593	0.224581	-0.132645	-0.0938935	-0.0647852	0.169197	0.0510118	-0.0620657	0.145605	0.148586	0.206683	-0.128577	-0.121677	-0.240766	0.234798	0.00564203	-0.227998	-0.305473	-0.253726	-0.0504311	0.0775648	-0.347955	-0.287543	-0.18483	0.156171	-0.026143	-0.111276	0.297093	0.250571	-0.09116	0.238757	0.448681	0.234351	0.0953999	0.271414	-0.0713487	0.208838	0.329361	-0.17804
HALLMARK_KRAS_SIGNALING_DN	KRAS SIGNALING DN	0.185981	0.117316	-0.191142	-0.20937	-0.178471	-0.148312	-0.284009	-0.242868	-0.0530087	-0.26444	-0.0434142	-0.177433	0.215463	0.197129	-0.202509	-0.127265	-0.273593	-0.332396	-0.145483	-0.31613	-0.27646	0.0873238	-0.185662	-0.165193	-0.0372814	0.0845354	-0.054856	0.0935834	-0.165611	0.149907	0.0946132	0.17686	-0.276381	0.22682	-0.295405	-0.119023	-0.227528	-0.242945	-0.0388804	-0.0345932	-0.271499	0.0603172	-0.16224	-0.298684	0.0465523	-0.316972	0.14496	0.00428722
HALLMARK_KRAS_SIGNALING_UP	KRAS SIGNALING UP	-0.0356614	0.175976	-0.113695	0.0429923	0.182933	-0.0187849	-0.0321483	-0.0607219	0.0170167	0.166492	0.10549	0.161771	-0.149426	-0.153692	-0.160055	0.0836091	-0.012358	0.0136663	0.225414	-0.0202249	0.17422	0.0373182	0.171275	0.147041	0.0224043	0.219322	0.00978797	0.16507	0.19676	0.0894082	0.107538	0.135056	0.155172	0.0763846	0.044684	0.198422	0.132465	0.0498411	-0.102551	0.126479	-0.197328	0.157193	-0.0215045	-0.00489936	-0.0681662	0.0197188	0.0060873	0.196081
HALLMARK_MITOTIC_SPINDLE	MITOTIC SPINDLE	-0.0922834	-0.258383	0.077346	0.105652	-0.103778	-0.324093	0.285705	0.236563	0.111071	0.297247	0.0316284	0.257817	-0.0618389	0.0564943	0.226355	0.102809	0.325135	0.208149	-0.125943	-0.0420737	-0.080115	-0.185909	-0.339709	-0.14313	-0.318596	-0.284074	-0.0718579	-0.198762	-0.00287941	-0.239879	-0.31629	-0.12357	0.332902	0.155613	0.395885	-0.0168936	0.337848	0.401967	0.279882	0.47741	0.458312	0.091754	0.449311	0.44863	0.1736	0.486942	-0.106242	-0.243025
HALLMARK_MTORC1_SIGNALING	MTORC1 SIGNALING	-0.240995	0.123142	0.44848	0.312339	0.324449	0.0696766	0.430221	0.21133	0.0738594	0.254192	-0.00488977	0.0286733	-0.45632	-0.266717	0.137875	0.205645	0.392558	0.294586	0.29652	0.409274	0.342481	0.163119	0.300921	0.429706	0.352189	0.00644667	0.398599	-0.167389	0.391772	0.161562	0.241349	0.129043	0.442302	-0.258439	0.157604	-0.00883455	0.129625	0.296484	0.237543	0.146596	0.164432	-0.0738854	0.23594	0.292604	-0.0350422	0.171198	-0.00354318	0.307735
HALLMARK_MYC_TARGETS_V1	MYC TARGETS V1	0.16908	0.297617	0.143987	0.183124	0.294383	0.370294	0.506158	0.476913	0.25405	0.408325	0.0437943	-0.0185759	0.0330869	0.0610889	0.289302	-0.150496	0.272051	0.358598	0.238323	0.529468	0.277149	0.11856	0.365419	0.357284	0.350897	-0.0234624	0.107465	-0.191021	0.134327	-0.381067	-0.0166435	-0.0541305	0.376678	-0.18294	-0.0846667	-0.0718431	0.0287299	0.321865	-0.00181792	-0.255012	0.387922	-0.399933	0.266951	0.328616	-0.248753	0.0766078	0.356131	0.399214
HALLMARK_MYC_TARGETS_V2	MYC TARGETS V2	-0.327927	-0.550059	-0.0188755	0.156762	0.0882058	-0.265632	0.132678	-0.14029	0.114244	0.253951	0.337087	0.359748	-0.143403	0.168571	0.265437	-0.287434	-0.151164	0.0678811	-0.00696378	0.354554	-0.298697	-0.310357	-0.136904	0.260821	0.0040839	-0.462124	0.0111164	-0.325162	-0.273454	-0.328047	-0.396725	-0.405459	0.51551	-0.154819	0.143346	0.0785283	-0.0609339	0.349768	0.139016	0.476068	0.537318	-0.160041	0.456699	0.58298	0.484082	0.445819	-0.300673	-0.436057
HALLMARK_MYOGENESIS	MYOGENESIS	0.227294	0.0391864	-0.178056	-0.256018	-0.094047	-0.0396155	-0.516113	-0.184045	-0.361182	-0.387042	-0.356035	-0.209783	0.12088	-0.111497	-0.118516	-0.212922	-0.173542	-0.374954	-0.164166	-0.353904	-0.243983	0.0272387	-0.080754	-0.37788	-0.179109	0.177877	-0.234628	-0.186461	-0.242476	-0.00245476	-0.0686882	-0.07933	-0.256395	0.11863	-0.218259	-0.052301	-0.157955	-0.328467	-0.0854323	-0.235253	-0.377314	0.196343	-0.305481	-0.396256	-0.235469	-0.400517	0.218698	-0.0798669
HALLMARK_NOTCH_SIGNALING	NOTCH SIGNALING	0.336077	0.207062	0.102866	0.234956	0.0772204	0.223801	-0.364767	0.0590228	-0.272087	-0.258893	0.38965	-0.401616	-0.541403	-0.395231	0.215628	-0.312654	-0.284926	0.313032	0.0604966	-0.185732	-0.326142	-0.240848	-0.0881443	-0.158089	-0.229242	0.178797	0.0613207	0.104215	0.218491	0.213624	-0.229478	-0.307409	0.160373	0.401439	0.119973	0.088584	0.0662467	0.30495	0.200263	-0.00489824	0.0137978	0.0178384	0.196872	0.305617	0.0448298	-0.219493	0.261172	0.0430778
HALLMARK_OXIDATIVE_PHOSPHORYLATION	OXIDATIVE PHOSPHORYLATION	0.353963	0.365808	0.462778	0.462985	0.53469	0.483496	0.471508	0.457721	-0.127015	0.298103	0.217983	0.0365487	-0.226172	0.103501	0.0692418	-0.240523	0.249759	0.195977	0.0392871	0.524716	0.270896	0.00988137	0.435695	0.382074	0.188761	-0.186948	-0.129189	-0.409757	-0.0225767	-0.375372	-0.226474	-0.321284	0.0959643	-0.480073	-0.444815	-0.292368	-0.267759	-0.035002	-0.246764	-0.404671	0.135977	-0.375688	0.0965369	-0.0514827	-0.403973	-0.278391	0.382295	0.428578
HALLMARK_P53_PATHWAY	P53 PATHWAY	0.0192372	-0.0774586	-0.10958	0.087118	-0.0447022	-0.0808938	0.244481	0.190541	0.0855873	0.213083	-0.0999945	0.153096	-0.0433288	0.00101143	0.191984	-0.119311	0.0242885	0.11742	0.0420917	0.142931	-0.144192	-0.146589	-0.0761333	-0.192027	-0.122653	-0.200183	-0.104572	-0.227169	-0.186943	-0.264588	-0.158114	-0.054425	0.138917	-0.157259	0.0265006	0.0968272	0.0802193	0.128064	-0.0267556	-0.0528672	0.191075	-0.0897553	0.253079	0.130842	-0.0386703	0.159695	-0.00560211	-0.111291
HALLMARK_PANCREAS_BETA_CELLS	PANCREAS BETA CELLS	0.137636	0.194245	-0.0898825	-0.257828	0.104326	0.0770214	-0.493503	-0.124379	-0.169197	-0.344262	-0.0768269	-0.501844	0.449872	0.00632192	-0.178128	0.000731025	-0.211352	-0.398756	0.312483	-0.187698	0.298615	0.365206	0.347056	0.042546	0.266533	0.448908	0.244274	0.384605	0.277972	0.27848	0.361445	0.286344	-0.392542	0.10956	-0.452953	-0.171422	-0.218611	-0.359883	-0.184022	-0.380358	-0.494149	0.0727605	-0.359447	-0.491881	-0.31347	-0.523064	0.116564	0.0853692
HALLMARK_PEROXISOME	PEROXISOME	-0.237115	0.0760348	0.0947242	0.162943	-0.346219	0.116615	-0.0471819	0.21031	0.134482	0.116582	-0.198136	-0.310282	-0.0135426	0.205657	0.0871879	0.252094	0.00352585	-0.0988497	0.139517	0.401395	0.0169309	0.126944	0.171803	0.101837	0.21024	-0.381815	-0.010589	-0.157428	-0.169189	-0.402814	-0.145869	-0.0864997	0.0727176	0.0181453	-0.304584	-0.379574	-0.0997802	0.144715	0.107895	-0.129184	0.056384	0.198481	0.157358	0.0421272	-0.0287762	0.140784	-0.345973	0.0258303
HALLMARK_PI3K_AKT_MTOR_SIGNALING	PI3K AKT MTOR SIGNALING	-0.212184	-0.0422413	0.117718	0.18197	0.0940126	0.278102	0.177651	0.0165331	0.215713	0.0702539	0.000386324	-0.110264	-0.219412	-0.228154	-0.021947	0.047029	0.180663	0.253695	0.152471	0.357573	0.33031	0.188905	0.192695	0.153612	0.13258	0.204767	0.0427566	-0.0115847	0.0555374	0.00195407	0.1383	-0.0998232	0.153263	0.124846	0.123553	0.0163727	0.310807	0.196913	0.19691	0.0674114	0.0645355	0.287802	-0.159699	-0.00135713	-0.143699	0.15638	-0.160352	0.119543
HALLMARK_PROTEIN_SECRETION	PROTEIN SECRETION	-0.0677085	0.311703	0.401103	0.508787	0.46789	0.343501	0.50448	0.304368	0.191052	0.412737	0.288259	0.310664	-0.439009	-0.287309	-0.274731	0.345717	0.467114	0.344926	0.305817	0.43775	0.47726	0.226963	0.327388	0.487733	0.260565	0.198663	0.272461	0.10874	0.407943	0.16239	0.220686	0.265422	0.394154	0.0546417	0.374144	0.293374	0.341709	0.372566	0.409878	0.290045	0.301025	0.0873491	0.2285	0.316986	-0.227691	0.434498	0.20146	0.456943
HALLMARK_REACTIVE_OXIGEN_SPECIES_PATHWAY	REACTIVE OXIGEN SPECIES PATHWAY	0.0805536	-0.336041	0.198098	-0.120764	0.084482	-0.211664	0.144265	0.168129	-0.41021	0.107743	-0.149618	0.103546	-0.419917	-0.176328	-0.14071	-0.195248	0.0430802	0.0585733	-0.140642	-0.0589345	-0.184158	-0.35331	0.0284547	0.0441292	-0.273493	-0.187906	-0.495566	-0.494982	-0.253356	-0.550657	-0.545164	-0.330802	0.103667	-0.0344471	-0.0779217	-0.260631	-0.207718	0.147408	-0.13182	0.159376	0.151633	0.0847238	0.487539	0.258866	-0.171629	0.0791613	0.0466689	-0.318841
HALLMARK_SPERMATOGENESIS	SPERMATOGENESIS	0.0385147	0.201646	0.0210689	-0.0565291	-0.0124982	0.0237578	-0.103506	-0.0625488	0.0470596	-0.103531	0.133938	0.0301609	0.207326	0.210472	0.121365	-0.0887006	-0.065723	-0.0423868	-0.0933898	-0.115967	0.0283566	-0.0478208	0.0848325	-0.0883534	0.0908743	0.195505	0.0245822	0.258974	0.0734458	0.114323	0.100154	0.138101	-0.216465	0.124334	-0.0962817	0.0275549	-0.118196	-0.1563	-0.0950631	-0.0450891	-0.15228	0.131908	0.0139269	-0.259002	-0.109685	-0.149589	0.0736043	0.180612
HALLMARK_TGF_BETA_SIGNALING	TGF BETA SIGNALING	-0.125653	-0.0793887	-0.0981591	0.0186345	0.27554	0.0472429	0.380133	-0.0484794	0.112474	0.203381	0.180668	0.317654	-0.0434807	-0.194725	0.113675	0.0263677	-0.017096	0.423946	-0.0084508	-0.00301117	0.27536	0.147051	0.0226461	-0.0468527	-0.187593	-0.113449	0.0580301	0.127313	-0.0525948	-0.0197579	0.0907399	-0.134366	0.220532	-0.254597	0.561899	0.186793	0.454532	0.427189	0.118815	0.343181	0.271325	0.411661	0.392213	0.481371	-0.0623332	0.349076	-0.0740599	-0.0469275
HALLMARK_TNFA_SIGNALING_VIA_NFKB	TNFA SIGNALING VIA NFKB	0.388394	-0.193136	0.528505	0.0735799	0.0324594	-0.134259	-0.17655	-0.106034	-0.174949	-0.27129	0.129746	-0.285069	-0.124095	-0.142181	0.420105	-0.306652	0.422146	0.0540502	-0.367237	-0.0949378	-0.304027	-0.393882	-0.149367	-0.24514	-0.268029	-0.00514605	-0.411229	-0.258654	-0.397946	0.051998	-0.250646	0.0638472	0.0091837	-0.0739276	0.000948874	0.0870907	-0.0942353	0.0723683	-0.120131	0.00809457	-0.138641	-0.146209	0.0508951	-0.0832447	-0.239458	-0.0226469	0.386274	-0.154729
HALLMARK_UNFOLDED_PROTEIN_RESPONSE	UNFOLDED PROTEIN RESPONSE	-0.2691	-0.0016027	0.211403	0.180114	0.16557	0.00719004	0.471088	0.3547	0.128369	0.37179	-0.0918312	0.0988656	-0.166655	0.0312769	0.0448203	-0.0869137	0.202836	0.0342916	0.0583013	0.391693	-0.0253079	0.00161168	0.07433	0.16738	0.0379218	-0.274305	-0.023734	-0.298043	-0.0062976	-0.234987	-0.11833	-0.219745	0.355984	-0.350407	0.16437	-0.102164	0.141217	0.192557	0.0758893	0.183765	0.430519	-0.320263	0.307069	0.284126	-0.0396255	0.292632	-0.181158	0.106352
HALLMARK_UV_RESPONSE_DN	UV RESPONSE DN	-0.159757	-0.0117953	-0.296203	0.129754	0.182369	0.0118919	0.216934	0.22626	0.489087	0.360956	0.228258	0.431094	-0.214846	-0.0271943	0.0666398	0.128533	0.162801	0.174554	0.0627369	-0.12962	0.101473	-0.0667638	-0.232205	-0.0322001	-0.204213	0.107925	0.28967	0.282634	0.143284	0.351169	0.109676	0.217362	0.306093	0.274318	0.434671	0.315517	0.162796	0.321835	0.375595	0.411085	0.310322	0.0150508	0.242484	0.41166	0.258055	0.350631	-0.0482232	-0.0120694
HALLMARK_UV_RESPONSE_UP	UV RESPONSE UP	-0.0692859	-0.254949	0.233734	-0.134626	-0.00604119	-0.127508	0.0717792	0.133679	-0.180233	-0.0303192	0.0239665	-0.285407	-0.166904	-0.0486281	-0.0244004	-0.345676	-0.254275	-0.231695	-0.115431	-0.0322229	-0.206226	-0.254545	-0.225364	-0.30776	-0.364259	-0.350822	-0.241384	-0.307467	-0.350876	-0.20642	-0.189644	-0.163101	0.026413	-0.0720357	0.204381	0.151727	-0.108043	0.0149815	0.0452361	0.0125522	-0.0589437	-0.197688	-0.101327	-0.0405886	-0.0326865	-0.0370058	-0.180626	-0.312065
HALLMARK_WNT_BETA_CATENIN_SIGNALING	WNT BETA CATENIN SIGNALING	-0.543964	-0.474192	-0.220326	-0.1542	-0.316012	-0.352152	-0.14308	-0.55287	-0.289781	-0.446147	-0.229988	-0.203563	-0.12204	0.0533654	-0.288129	-0.5395	-0.269141	-0.180969	-0.327841	-0.541872	-0.534713	-0.403521	-0.602474	-0.609365	-0.488988	-0.378051	-0.436056	-0.379184	-0.577167	-0.277798	-0.277259	-0.392225	0.0306926	0.174702	0.255315	0.338832	-0.00269396	0.190815	-0.246466	0.127793	0.0882057	0.248668	-0.290516	0.155332	0.218147	-0.167489	-0.652174	-0.534967
HALLMARK_XENOBIOTIC_METABOLISM	XENOBIOTIC METABOLISM	-0.0752365	-0.0305093	0.280407	-0.0663542	0.233613	-0.0191498	-0.0775739	-0.122368	-0.218241	0.0397434	-0.155523	-0.0262112	0.219328	0.0330438	-0.151582	-0.151591	-0.183616	-0.263886	-0.0925627	-0.139461	-0.0359277	-0.302758	-0.222247	-0.0907601	-0.213119	-0.175254	-0.262422	-0.260316	-0.216751	-0.161883	-0.168726	-0.266281	-0.291116	-0.101593	-0.337173	-0.232328	-0.0640659	-0.113502	-0.16484	-0.163526	-0.256984	-0.116902	-0.121827	-0.0991052	-0.0351019	-0.244866	-0.148029	-0.0720918
[truncated: 486 more columns]
