# Supplementary material for: Integrated whole-genome gene expression analysis reveals an atlas of dynamic immune landscapes after myocardial infarction
Source: Front Cardiovasc Med. 2023 Mar 3;10:1087721. doi: 10.3389/fcvm.2023.1087721 (PMC10020602; doi:10.3389/fcvm.2023.1087721)
Supplement: Supplementary file 6 [file Table_6.XLSX]

## Sheet: admission vs CAD
	ID	Description	setSize	enrichmentScore	NES	pvalue	p.adjust	qvalues	rank	leading_edge	core_enrichment
BP	GO:2001198	regulation of dendritic cell differentiation	13	0.878488	2.37673	1.03e-07	1.1e-05	7.8e-06	502	tags=62%	list=3%	signal=60%	TMEM176A/TMEM176B/MIR223/LGALS9/LILRB2/CEBPB/LILRB1/AGER
BP	GO:0060670	branching involved in labyrinthine layer morphogenesis	12	0.843641	2.26216	3.76e-06	0.000175314	0.000124384	418	tags=50%	list=2%	signal=49%	SOCS3/ST14/ADM/SPINT1/FZD5/IL10
BP	GO:0002430	complement receptor mediated signaling pathway	11	0.834531	2.17338	1.58e-05	0.000476818	0.000338297	1747	tags=64%	list=9%	signal=58%	CR1/FPR2/FPR1/C3AR1/C5AR1/FPR3/C5AR2
BP	GO:0140052	cellular response to oxidised low-density lipoprotein particle stimulus	11	0.831679	2.16595	1.77e-05	0.00052254	0.000370736	1323	tags=64%	list=7%	signal=59%	CD36/CD68/TLR4/MYD88/TLR6/AKT1/TICAM1
BP	GO:0032494	response to peptidoglycan	11	0.828967	2.15889	2.16e-05	0.000607941	0.000431328	1683	tags=64%	list=9%	signal=58%	NOD2/C5AR1/IRF5/NLRP3/CARD9/RELA/TREM2
BP	GO:0046598	positive regulation of viral entry into host cell	10	0.800156	2.01542	0.000204596	0.00310094	0.00220008	3491	tags=70%	list=18%	signal=57%	LGALS9/LGALS1/CD4/P4HB/CD74/TRIM11/TRIM21
BP	GO:0075294	positive regulation by symbiont of entry into host	10	0.800156	2.01542	0.000204596	0.00310094	0.00220008	3491	tags=70%	list=18%	signal=57%	LGALS9/LGALS1/CD4/P4HB/CD74/TRIM11/TRIM21
BP	GO:0002291	T cell activation via T cell receptor contact with antigen bound to MHC molecule on antigen presenting cell	10	0.791239	1.99296	0.000289873	0.00401304	0.00284721	704	tags=30%	list=4%	signal=29%	LGALS9/LILRB1/ICAM1
BP	GO:0009629	response to gravity	11	0.776797	2.02302	0.000316211	0.00427586	0.00303368	1384	tags=45%	list=7%	signal=42%	FOS/PTAFR/PKM/BGLAP/FOSL1
BP	GO:1900426	positive regulation of defense response to bacterium	10	0.772302	1.94526	0.00062777	0.0071202	0.00505171	3985	tags=70%	list=21%	signal=55%	SIGLEC16/GRN/CYBA/F2RL1/KLK7/UNC13B/NLRP10
BP	GO:1902563	regulation of neutrophil activation	13	0.77047	2.08449	0.000162798	0.00264951	0.0018798	1305	tags=54%	list=7%	signal=50%	PRAM1/ITGAM/GRN/PTAFR/ABR/SYK/ITGB2
BP	GO:0002468	dendritic cell antigen processing and presentation	12	0.769085	2.06225	0.000323901	0.00433526	0.00307582	3804	tags=67%	list=20%	signal=53%	SLC11A1/NOD2/THBS1/CD68/CLEC4A/CD74/CCL21/FCGR2B
BP	GO:0045628	regulation of T-helper 2 cell differentiation	11	0.767657	1.99922	0.00049131	0.00592909	0.00420663	1513	tags=55%	list=8%	signal=50%	HLX/BCL6/NLRP3/RARA/IL4R/IL18
BP	GO:0002604	regulation of dendritic cell antigen processing and presentation	11	0.766211	1.99545	0.000527369	0.00624639	0.00443175	3804	tags=64%	list=20%	signal=51%	SLC11A1/NOD2/THBS1/CD68/CD74/CCL21/FCGR2B
BP	GO:0032490	detection of molecule of bacterial origin	12	0.761291	2.04135	0.000431122	0.00540628	0.0038357	2612	tags=75%	list=14%	signal=65%	NOD2/TLR4/SCARB1/LY96/TLR6/TLR2/TREM2/C4B/TLR1
BP	GO:0002887	negative regulation of myeloid leukocyte mediated immunity	10	0.759451	1.9129	0.00095312	0.00939315	0.00666434	950	tags=40%	list=5%	signal=38%	CCR2/LGALS9/HMOX1/ABR
BP	GO:0001820	serotonin secretion	11	0.758857	1.9763	0.000770765	0.00813164	0.00576931	1074	tags=36%	list=6%	signal=34%	LILRB1/P2RX1/FCER1G/SYK
BP	GO:0045064	T-helper 2 cell differentiation	15	0.758058	2.16517	6.31e-05	0.00132366	0.000939122	1646	tags=53%	list=9%	signal=49%	BCL3/HLX/BCL6/NLRP3/RARA/IL4R/IL18/BATF
BP	GO:0070391	response to lipoteichoic acid	10	0.757231	1.9073	0.000971274	0.00951343	0.00674968	1683	tags=60%	list=9%	signal=55%	CD14/CD36/TLR4/RELA/TLR2/TREM2
BP	GO:0071223	cellular response to lipoteichoic acid	10	0.757231	1.9073	0.000971274	0.00951343	0.00674968	1683	tags=60%	list=9%	signal=55%	CD14/CD36/TLR4/RELA/TLR2/TREM2
BP	GO:0090594	inflammatory response to wounding	14	0.754545	2.10815	0.000107257	0.0019489	0.00138273	746	tags=57%	list=4%	signal=55%	MIR21/CCR2/ALOX5/GRN/TIMP1/AGER/HMOX1/SIGLEC10
BP	GO:1902337	regulation of apoptotic process involved in morphogenesis	12	0.751968	2.01635	0.000633042	0.0071536	0.0050754	3924	tags=83%	list=20%	signal=66%	VDR/BAX/TNFRSF1A/NOTCH1/TNFRSF1B/PAX8/HNF1B/FOXC1/FOXC2/BMP7
BP	GO:0006068	ethanol catabolic process	11	0.746607	1.94439	0.00115054	0.0108799	0.00771914	685	tags=45%	list=4%	signal=44%	ALDH3B1/SULT1A2/SULT1A1/SULT1B1/ALDH2
BP	GO:0002577	regulation of antigen processing and presentation	20	0.738941	2.28905	5.96e-06	0.000238384	0.000169131	2809	tags=55%	list=15%	signal=47%	WAS/SLC11A1/LILRB2/NOD2/PYCARD/THBS1/CD68/HFE/TREM2/CD74/CCL21
BP	GO:0048680	positive regulation of axon regeneration	10	0.737975	1.8588	0.00158852	0.0136172	0.00966124	1931	tags=50%	list=10%	signal=45%	LRP1/GRN/MIR221/MIR222/SCARF1
BP	GO:0034638	phosphatidylcholine catabolic process	15	0.736547	2.10373	0.000220581	0.00329634	0.00233872	1244	tags=40%	list=6%	signal=37%	GDPD3/PLA2G15/PLA2G7/SCARB1/LDLR/PLA2G4A
BP	GO:0030259	lipid glycosylation	12	0.735132	1.9712	0.00114601	0.0108591	0.00770439	3905	tags=75%	list=20%	signal=60%	GBGT1/ST3GAL2/GBA/A3GALT2/GBA2/ABO/B3GALT1/B4GALNT2/SLC35C1
BP	GO:0010887	negative regulation of cholesterol storage	10	0.730855	1.84087	0.0020616	0.0162253	0.0115117	779	tags=50%	list=4%	signal=48%	PPARG/CES1/ABCA1/NR1H2/PPARD
BP	GO:0060713	labyrinthine layer morphogenesis	20	0.72553	2.24751	1.18e-05	0.000398204	0.000282522	2122	tags=50%	list=11%	signal=45%	SOCS3/ST14/ADM/SPINT1/FZD5/IL10/ZFP36L1/GJB5/GRB2/SPINT2
BP	GO:0060947	cardiac vascular smooth muscle cell differentiation	11	0.722645	1.88199	0.00267659	0.0195428	0.0138654	1980	tags=45%	list=10%	signal=41%	GPER1/NOTCH1/SRF/VEGFA/MESP1
BP	GO:0043301	negative regulation of leukocyte degranulation	12	0.720706	1.93252	0.00190434	0.0153409	0.0108842	950	tags=33%	list=5%	signal=32%	CCR2/LGALS9/HMOX1/ABR
BP	GO:0034115	negative regulation of heterotypic cell-cell adhesion	11	0.717805	1.86938	0.00304075	0.0213956	0.01518	1817	tags=55%	list=9%	signal=49%	IL1RN/KLF4/IL10/MIR221/MYADM/MAPK7
BP	GO:0070587	regulation of cell-cell adhesion involved in gastrulation	11	0.717805	1.86938	0.00304075	0.0213956	0.01518	1817	tags=55%	list=9%	signal=49%	IL1RN/KLF4/IL10/MIR221/MYADM/MAPK7
BP	GO:1904748	regulation of apoptotic process involved in development	13	0.715454	1.93565	0.00137802	0.0122061	0.00866011	3924	tags=77%	list=20%	signal=61%	VDR/BAX/TNFRSF1A/NOTCH1/TNFRSF1B/PAX8/HNF1B/FOXC1/FOXC2/BMP7
BP	GO:0032352	positive regulation of hormone metabolic process	13	0.711025	1.92367	0.00162174	0.0138487	0.00982551	386	tags=23%	list=2%	signal=23%	EGR1/ADM/POR
BP	GO:0006655	phosphatidylglycerol biosynthetic process	10	0.710925	1.79067	0.00366707	0.0245341	0.0174067	1112	tags=40%	list=6%	signal=38%	SLC27A1/PGS1/PLSCR3/TAZ
BP	GO:0001845	phagolysosome assembly	14	0.707487	1.97667	0.000898473	0.00906409	0.00643088	3520	tags=57%	list=18%	signal=47%	RAB34/RAB20/TMEM175/MYO7A/CLN3/RAB7A/RAB39A/CORO1A
BP	GO:0006707	cholesterol catabolic process	11	0.706422	1.83974	0.00420857	0.026918	0.019098	3936	tags=64%	list=21%	signal=51%	CYP27A1/SCARB1/SNX17/SCARF1/CYP7A1/CEL/APOE
BP	GO:0016127	sterol catabolic process	11	0.706422	1.83974	0.00420857	0.026918	0.019098	3936	tags=64%	list=21%	signal=51%	CYP27A1/SCARB1/SNX17/SCARF1/CYP7A1/CEL/APOE
BP	GO:0051918	negative regulation of fibrinolysis	10	0.70613	1.77859	0.00407023	0.0263761	0.0187136	3861	tags=60%	list=20%	signal=48%	THBD/THBS1/SERPINF2/PLG/USF1/F2
BP	GO:0098581	detection of external biotic stimulus	24	0.703984	2.29025	2.44e-05	0.000669452	0.000474969	2612	tags=50%	list=14%	signal=43%	NOD2/CD1D/NLRC4/TLR4/SCARB1/LY96/TLR6/TLR2/TREM2/NAIP/C4B/TLR1
BP	GO:0019377	glycolipid catabolic process	17	0.702745	2.06625	0.00049788	0.00597456	0.00423889	3384	tags=59%	list=18%	signal=48%	GM2A/NEU1/FUCA1/NAGA/GBA/PRKCD/GBA2/NEU4/PSAP/GLA
BP	GO:0046479	glycosphingolipid catabolic process	15	0.701087	2.00245	0.000807955	0.00840428	0.00596275	3384	tags=60%	list=18%	signal=49%	GM2A/NEU1/NAGA/GBA/PRKCD/GBA2/NEU4/PSAP/GLA
BP	GO:0019062	virion attachment to host cell	10	0.700386	1.76412	0.00480359	0.0295705	0.02098	3071	tags=50%	list=16%	signal=42%	NECTIN2/GAS6/ICAM1/NECTIN1/ACE2
BP	GO:0033008	positive regulation of mast cell activation involved in immune response	16	0.699473	2.02871	0.000336486	0.00443385	0.00314577	2317	tags=50%	list=12%	signal=44%	FGR/GAB2/FCER1G/VAMP8/IL4R/SYK/SPHK2/ADORA2B
BP	GO:0043306	positive regulation of mast cell degranulation	16	0.699473	2.02871	0.000336486	0.00443385	0.00314577	2317	tags=50%	list=12%	signal=44%	FGR/GAB2/FCER1G/VAMP8/IL4R/SYK/SPHK2/ADORA2B
BP	GO:0032957	inositol trisphosphate metabolic process	12	0.693332	1.85912	0.00433781	0.0275244	0.0195283	2076	tags=42%	list=11%	signal=37%	GPER1/PTAFR/ITPK1/P2RY6/PTK2B
BP	GO:0043302	positive regulation of leukocyte degranulation	25	0.69319	2.28862	1.51e-05	0.000460767	0.000326909	2317	tags=48%	list=12%	signal=42%	ITGAM/FGR/GAB2/PTAFR/FCER1G/VAMP8/IL4R/F2RL1/SYK/ITGB2/SPHK2/ADORA2B
BP	GO:0032695	negative regulation of interleukin-12 production	17	0.692942	2.03743	0.000715993	0.00777503	0.0055163	524	tags=47%	list=3%	signal=46%	MIR21/LILRA5/LILRB1/THBS1/JAK3/MEFV/IL10/ARRB2
BP	GO:0060353	regulation of cell adhesion molecule production	17	0.692876	2.03723	0.000715993	0.00777503	0.0055163	1929	tags=41%	list=10%	signal=37%	IL1B/FLOT1/NOTCH1/CXCL8/MIR221/FUT7/MIR222
BP	GO:0044857	plasma membrane raft organization	10	0.692457	1.74415	0.00568362	0.0331683	0.0235325	4659	tags=70%	list=24%	signal=53%	FLOT1/ABCA7/PACSIN2/CLN3/CAV3/MIR138-2/FA2H
BP	GO:0046643	regulation of gamma-delta T cell activation	11	0.692147	1.80256	0.00625792	0.035338	0.0250719	1074	tags=36%	list=6%	signal=34%	NOD2/LILRB1/EGR3/SYK
BP	GO:1903977	positive regulation of glial cell migration	13	0.686829	1.8582	0.00420341	0.026918	0.019098	2839	tags=54%	list=15%	signal=46%	LRP1/CCR2/P2RX4/MIR221/TREM2/MIR222/TIAM1
BP	GO:0097048	dendritic cell apoptotic process	11	0.686326	1.7874	0.0072094	0.0390443	0.0277015	381	tags=27%	list=2%	signal=27%	LGALS9/LILRB1/GAS6
BP	GO:2000668	regulation of dendritic cell apoptotic process	11	0.686326	1.7874	0.0072094	0.0390443	0.0277015	381	tags=27%	list=2%	signal=27%	LGALS9/LILRB1/GAS6
BP	GO:0002923	regulation of humoral immune response mediated by circulating immunoglobulin	12	0.684971	1.8367	0.00528554	0.0313893	0.0222704	4166	tags=67%	list=22%	signal=52%	CR1/PTPN6/HPX/TNF/FOXJ1/SUSD4/FCGR2B/FCER2
BP	GO:0032493	response to bacterial lipoprotein	10	0.684321	1.72366	0.00671032	0.0371274	0.0263415	4123	tags=70%	list=22%	signal=55%	CD14/CD36/TLR6/TLR2/TLR1/SSC5D/TIRAP
BP	GO:0070572	positive regulation of neuron projection regeneration	11	0.68406	1.7815	0.00772318	0.040757	0.0289167	1931	tags=45%	list=10%	signal=41%	LRP1/GRN/MIR221/MIR222/SCARF1
BP	GO:0032656	regulation of interleukin-13 production	18	0.683293	2.03639	0.000317069	0.00427842	0.00303549	578	tags=22%	list=3%	signal=22%	LILRA5/LGALS9/NLRP3/RARA
BP	GO:0072584	caveolin-mediated endocytosis	12	0.683217	1.832	0.00557715	0.0326961	0.0231976	3078	tags=67%	list=16%	signal=56%	NEDD4L/PACSIN2/ITSN1/CLN3/MAPK3/SRC/UNC119/CAV3
BP	GO:0070586	cell-cell adhesion involved in gastrulation	12	0.682896	1.83114	0.00565006	0.0330211	0.0234281	1817	tags=50%	list=9%	signal=45%	IL1RN/KLF4/IL10/MIR221/MYADM/MAPK7
BP	GO:0002467	germinal center formation	15	0.682628	1.94973	0.00156821	0.0134997	0.00957791	1572	tags=40%	list=8%	signal=37%	BCL3/BCL6/NFKB2/UNC13D/TNFSF13B/PKN1
BP	GO:0005984	disaccharide metabolic process	10	0.682517	1.71912	0.00693033	0.0380811	0.0270181	525	tags=40%	list=3%	signal=39%	FBP1/GAA/MGAM/IDUA
BP	GO:0010867	positive regulation of triglyceride biosynthetic process	14	0.682394	1.90657	0.0020288	0.0160796	0.0114083	2383	tags=57%	list=12%	signal=50%	DGAT2/SLC27A1/NR1H2/SREBF1/SCARB1/LDLR/CTDNEP1/MFSD2A
BP	GO:0098885	modification of postsynaptic actin cytoskeleton	12	0.681516	1.82744	0.00586876	0.0337559	0.0239495	3010	tags=58%	list=16%	signal=49%	WASF1/CYFIP1/CTTNBP2/ITSN1/PFN1/TIAM1/BAIAP2
BP	GO:0070942	neutrophil mediated cytotoxicity	10	0.68142	1.71635	0.00722368	0.0390555	0.0277095	4762	tags=80%	list=25%	signal=60%	F2RL1/DNASE1/TUSC2/ELANE/F2/AZU1/CXCL6/CTSG
BP	GO:0001660	fever generation	10	0.681411	1.71633	0.00722368	0.0390555	0.0277095	378	tags=30%	list=2%	signal=29%	IL1B/PTGS2/EDNRB
BP	GO:0043300	regulation of leukocyte degranulation	47	0.680585	2.54497	2.07e-09	4.91e-07	3.48e-07	1589	tags=40%	list=8%	signal=37%	CCR2/LGALS9/PRAM1/FES/ITGAM/FGR/STXBP2/GAB2/PTAFR/FCER1G/HMOX1/VAMP8/IL4R/F2RL1/UNC13D/ABR/SYK/ITGB2/SPHK2
BP	GO:0031650	regulation of heat generation	13	0.678793	1.83646	0.00496076	0.0300464	0.0213176	454	tags=31%	list=2%	signal=30%	IL1B/PTGS2/EDNRB/SLC27A1
BP	GO:0021520	spinal cord motor neuron cell fate specification	13	0.677408	1.83272	0.00511223	0.0305925	0.0217051	4522	tags=77%	list=24%	signal=59%	SUFU/OLIG3/MNX1/LHX3/HOXC10/ISL2/NKX6-1/NKX6-2/ISL1/HOXD10
BP	GO:0045657	positive regulation of monocyte differentiation	11	0.677362	1.76406	0.00934133	0.0466775	0.0331172	3423	tags=64%	list=18%	signal=52%	FES/ZFP36L1/CD4/CTNNBIP1/CD74/JUN/DCSTAMP
BP	GO:0097186	amelogenesis	23	0.677327	2.18016	3.9e-05	0.000930384	0.000660098	493	tags=26%	list=3%	signal=25%	FAM20A/FAM20C/CSF3R/RELT/SLC24A4/TCIRG1
BP	GO:0060669	embryonic placenta morphogenesis	23	0.676313	2.1769	4.13e-05	0.000967468	0.000686408	2122	tags=48%	list=11%	signal=43%	SOCS3/ST14/ADM/SPINT1/FZD5/IL10/ZFP36L1/TRIM28/GJB5/GRB2/SPINT2
BP	GO:0072530	purine-containing compound transmembrane transport	10	0.675305	1.70095	0.00891764	0.0453036	0.0321424	4322	tags=50%	list=23%	signal=39%	AQP9/SLC29A1/SLC28A3/SLC28A1/SLC35B2
BP	GO:0046689	response to mercury ion	11	0.673447	1.75387	0.0108124	0.0516476	0.0366435	2413	tags=36%	list=13%	signal=32%	AQP9/BSG/ALAD/PGAM2
BP	GO:0098883	synapse pruning	11	0.671359	1.74843	0.0109595	0.0521599	0.0370069	1683	tags=55%	list=9%	signal=50%	C1QC/C1QB/ITGAM/C1QA/CDK5/TREM2
BP	GO:0032736	positive regulation of interleukin-13 production	12	0.67086	1.79886	0.00798583	0.0415824	0.0295023	578	tags=25%	list=3%	signal=24%	LGALS9/NLRP3/RARA
BP	GO:0045953	negative regulation of natural killer cell mediated cytotoxicity	16	0.669833	1.94275	0.00107805	0.0103221	0.00732344	524	tags=19%	list=3%	signal=18%	LGALS9/LILRB1/ARRB2
BP	GO:0055094	response to lipoprotein particle	32	0.669135	2.33147	1.53e-06	9.34e-05	6.63e-05	1323	tags=44%	list=7%	signal=41%	PPARG/CES1/ABCA1/CD36/CD68/TLR4/FCER1G/MYD88/TLR6/LDLR/SYK/AKT1/ITGB2/TICAM1
BP	GO:0043304	regulation of mast cell degranulation	32	0.669008	2.33103	1.55e-06	9.34e-05	6.63e-05	2380	tags=44%	list=12%	signal=38%	LGALS9/FES/FGR/STXBP2/GAB2/FCER1G/HMOX1/VAMP8/IL4R/UNC13D/SYK/SPHK2/ADORA2B/ADGRE2
BP	GO:0060352	cell adhesion molecule production	19	0.668336	2.01498	0.000483944	0.00586002	0.00415763	1929	tags=37%	list=10%	signal=33%	IL1B/FLOT1/NOTCH1/CXCL8/MIR221/FUT7/MIR222
BP	GO:0098543	detection of other organism	19	0.667393	2.01213	0.000483944	0.00586002	0.00415763	2612	tags=42%	list=14%	signal=36%	NOD2/CD1D/NLRC4/TLR4/TLR6/TLR2/NAIP/TLR1
BP	GO:1905065	positive regulation of vascular associated smooth muscle cell differentiation	13	0.665845	1.80143	0.00647547	0.0361406	0.0256414	264	tags=23%	list=1%	signal=23%	MIR21/GPER1/ENG
BP	GO:0071639	positive regulation of monocyte chemotactic protein-1 production	10	0.665668	1.67668	0.011276	0.0533046	0.0378191	1074	tags=50%	list=6%	signal=47%	IL1B/LGALS9/AGER/TRPV4/SYK
BP	GO:0034392	negative regulation of smooth muscle cell apoptotic process	11	0.664725	1.73115	0.0118421	0.0553671	0.0392824	524	tags=18%	list=3%	signal=18%	MIR21/ARRB2
BP	GO:0046487	glyoxylate metabolic process	10	0.662773	1.66938	0.0121604	0.0566892	0.0402204	3462	tags=60%	list=18%	signal=49%	ALDH4A1/IDH1/GRHPR/AGXT2/AGXT/HYI
BP	GO:0036109	alpha-linolenic acid metabolic process	13	0.662655	1.7928	0.00700562	0.0382336	0.0271263	2927	tags=54%	list=15%	signal=46%	ACSL1/ABCD1/ACAA1/FADS1/ACOT8/ELOVL1/ELOVL3
BP	GO:0046462	monoacylglycerol metabolic process	14	0.662065	1.84977	0.00359225	0.0242619	0.0172136	3253	tags=43%	list=17%	signal=36%	DGAT2/DGAT1/ABHD16A/PLA2G4A/FAAH/ABHD12
BP	GO:2001044	regulation of integrin-mediated signaling pathway	15	0.661459	1.88926	0.00289081	0.0207283	0.0147065	3882	tags=47%	list=20%	signal=37%	BST1/TIMP1/LOXL3/CD63/CTNNA1/FLNA/DMTN
BP	GO:0045625	regulation of T-helper 1 cell differentiation	10	0.660515	1.6637	0.0127499	0.0586629	0.0416207	737	tags=30%	list=4%	signal=29%	HLX/JAK3/IL4R
BP	GO:0010885	regulation of cholesterol storage	18	0.660513	1.9685	0.000646851	0.00725835	0.00514972	2020	tags=50%	list=11%	signal=45%	PPARG/CES1/ABCA1/CD36/NR1H2/PPARD/SCARB1/EHD1/MSR1
BP	GO:0034356	NAD biosynthesis via nicotinamide riboside salvage pathway	14	0.659509	1.84263	0.00385319	0.0254334	0.0180448	3655	tags=50%	list=19%	signal=40%	NAPRT/PTGS2/NAMPT/NAXE/PARP10/NAXD/SLC22A13
BP	GO:0036295	cellular response to increased oxygen levels	14	0.658888	1.84089	0.00400282	0.0261246	0.0185351	548	tags=21%	list=3%	signal=21%	PPARG/ATP6AP1/ATP6V0D1
BP	GO:0072683	T cell extravasation	12	0.658015	1.76442	0.0113559	0.0535637	0.0380029	2243	tags=42%	list=12%	signal=37%	CCR2/ICAM1/RIPK3/IL27RA/CCL2
BP	GO:1903729	regulation of plasma membrane organization	16	0.657248	1.90625	0.00165924	0.0140936	0.00999929	3193	tags=44%	list=17%	signal=36%	S100A9/PLEKHM2/PRKCD/DNM2/ASAP1/RAB3A/GSN
BP	GO:0006957	complement activation	alternative pathway	16	0.65724	1.90623	0.00165924	0.0140936	0.00999929	206	tags=25%	list=1%	signal=25%	VSIG4/CR1/CFP/CFD
BP	GO:0070166	enamel mineralization	16	0.656813	1.90499	0.00169674	0.0143171	0.0101578	2055	tags=31%	list=11%	signal=28%	FAM20A/FAM20C/TCIRG1/NECTIN1/CNNM4
BP	GO:0035376	sterol import	10	0.654929	1.64963	0.0142239	0.0628722	0.0446072	2085	tags=60%	list=11%	signal=53%	LRP1/LAMTOR1/CD36/SCARB1/LDLR/APOA2
BP	GO:0070508	cholesterol import	10	0.654929	1.64963	0.0142239	0.0628722	0.0446072	2085	tags=60%	list=11%	signal=53%	LRP1/LAMTOR1/CD36/SCARB1/LDLR/APOA2
BP	GO:0002281	macrophage activation involved in immune response	14	0.654797	1.82946	0.00430209	0.027392	0.0194343	1858	tags=50%	list=10%	signal=45%	DYSF/SBNO2/GRN/SYK/TICAM1/TREM2/TYROBP
BP	GO:0042117	monocyte activation	10	0.654744	1.64916	0.0143713	0.0632548	0.0448786	4568	tags=60%	list=24%	signal=46%	DYSF/ADAM9/HYAL2/FER1L5/AZU1/MT1G
BP	GO:0048096	chromatin-mediated maintenance of transcription	13	0.654563	1.77091	0.00844833	0.0432977	0.0307193	2883	tags=54%	list=15%	signal=46%	PADI2/ZMIZ1/ELOF1/ARID1A/ZMIZ2/SERTAD1/PABPC1L
BP	GO:0106049	regulation of cellular response to osmotic stress	11	0.653314	1.70143	0.0158183	0.0672094	0.0476843	1431	tags=45%	list=7%	signal=42%	YBX3/PTGS2/CLN3/MICU1/ARHGEF2
BP	GO:0060379	cardiac muscle cell myoblast differentiation	10	0.652305	1.64302	0.0148135	0.0644977	0.0457604	4552	tags=70%	list=24%	signal=53%	NRG1/NOTCH1/SRF/ISL1/TBX2/GREM1/PRICKLE1
BP	GO:0097028	dendritic cell differentiation	44	0.652027	2.41611	8.76e-08	9.85e-06	6.99e-06	1848	tags=36%	list=10%	signal=33%	TMEM176A/TMEM176B/MIR223/LTBR/LGALS9/SPI1/LILRB2/CEBPB/LILRB1/GAS6/AGER/TRPM2/F2RL1/BATF/TREM2/RELB
BP	GO:0002713	negative regulation of B cell mediated immunity	12	0.651065	1.74578	0.0142864	0.0630179	0.0447106	4575	tags=67%	list=24%	signal=51%	CR1/BCL6/PTPN6/PARP3/FOXJ1/SUSD4/FCGR2B/FOXP3
BP	GO:0002890	negative regulation of immunoglobulin mediated immune response	12	0.651065	1.74578	0.0142864	0.0630179	0.0447106	4575	tags=67%	list=24%	signal=51%	CR1/BCL6/PTPN6/PARP3/FOXJ1/SUSD4/FCGR2B/FOXP3
BP	GO:0071402	cellular response to lipoprotein particle stimulus	34	0.650305	2.29342	6.15e-06	0.00024263	0.000172144	1323	tags=41%	list=7%	signal=38%	PPARG/CES1/ABCA1/CD36/CD68/TLR4/FCER1G/MYD88/TLR6/LDLR/SYK/AKT1/ITGB2/TICAM1
BP	GO:0032225	regulation of synaptic transmission	dopaminergic	16	0.64971	1.88439	0.0020537	0.016209	0.0115001	524	tags=25%	list=3%	signal=24%	PNKD/PTGS2/FLOT1/ARRB2
BP	GO:0032930	positive regulation of superoxide anion generation	19	0.649345	1.95772	0.00120379	0.0111337	0.00789924	1858	tags=47%	list=10%	signal=43%	FPR2/ITGAM/CYBA/F2RL1/GSTP1/SYK/ITGB2/PRKCD/TYROBP
BP	GO:0032616	interleukin-13 production	21	0.647634	2.0219	0.000510547	0.00605837	0.00429835	1589	tags=29%	list=8%	signal=26%	LILRA5/LGALS9/NLRP3/RARA/IL18/SPHK2
BP	GO:0015893	drug transport	10	0.647553	1.63105	0.0167384	0.0695457	0.0493419	1053	tags=30%	list=6%	signal=28%	SLC19A1/ABCC3/SLC46A1
BP	GO:0016045	detection of bacterium	17	0.646932	1.90214	0.00396534	0.0259329	0.0183991	2612	tags=41%	list=14%	signal=36%	NOD2/CD1D/NLRC4/TLR6/TLR2/NAIP/TLR1
BP	GO:0045647	negative regulation of erythrocyte differentiation	10	0.646853	1.62929	0.0170346	0.0705087	0.0500252	596	tags=30%	list=3%	signal=29%	MAFB/ZFP36/ZFP36L1
BP	GO:0032688	negative regulation of interferon-beta production	14	0.646114	1.8052	0.0051999	0.030967	0.0219708	1848	tags=43%	list=10%	signal=39%	SIRPA/LILRB1/PYCARD/CACTIN/NLRX1/RELB
BP	GO:0031498	chromatin disassembly	18	0.645388	1.92342	0.00116527	0.0109765	0.00778773	2257	tags=50%	list=12%	signal=44%	PADI2/NFE2/SMARCD3/MAP1S/ARID1A/HMGA1/SMARCD2/SMARCA4/SMARCB1
BP	GO:0030730	sequestering of triglyceride	16	0.643982	1.86777	0.00254356	0.0187642	0.013313	2942	tags=44%	list=15%	signal=37%	PPARG/IL1B/PLIN3/PNPLA2/PLIN2/OSBPL11/TNF
BP	GO:0032682	negative regulation of chemokine production	16	0.643371	1.866	0.00258124	0.018933	0.0134328	936	tags=38%	list=5%	signal=36%	LGALS9/SIRPA/MEFV/KLF4/IL10/GSTP1
BP	GO:0033700	phospholipid efflux	12	0.642753	1.7235	0.0172285	0.070773	0.0502127	6035	tags=83%	list=32%	signal=57%	ABCA1/ABCA7/APOA2/APOA5/APOE/APOC3/APOA4/APOA1/ABCG1/APOC2
BP	GO:0051006	positive regulation of lipoprotein lipase activity	11	0.641953	1.67184	0.0202532	0.0788914	0.0559726	4389	tags=64%	list=23%	signal=49%	NR1H2/MIR182/GPIHBP1/NR1H3/APOA5/APOA4/APOA1
BP	GO:0019370	leukotriene biosynthetic process	17	0.641565	1.88636	0.00419633	0.026918	0.019098	3386	tags=53%	list=18%	signal=44%	ALOX5/GGTLC2/GGT3P/LTA4H/SYK/PLA2G4A/LTC4S/GGTLC1/GGT5
BP	GO:0090136	epithelial cell-cell adhesion	15	0.641235	1.8315	0.00483558	0.0296603	0.0210437	3259	tags=47%	list=17%	signal=39%	CYP1B1/SRF/JUP/SERPINB8/CTNNA1/IHH/CAMSAP3
BP	GO:0045623	negative regulation of T-helper cell differentiation	17	0.640337	1.88275	0.00435032	0.0275764	0.0195652	785	tags=35%	list=4%	signal=34%	HLX/BCL6/JAK3/LOXL3/IL4R/ZBTB7B
BP	GO:0031953	negative regulation of protein autophosphorylation	13	0.639093	1.72906	0.0131671	0.0598982	0.0424971	1347	tags=38%	list=7%	signal=36%	NLRP12/GFRA2/ENG/CHP1/MVP
BP	GO:0045591	positive regulation of regulatory T cell differentiation	13	0.639063	1.72897	0.0131671	0.0598982	0.0424971	122	tags=31%	list=1%	signal=31%	LILRB4/BCL6/LGALS9/LILRB2
BP	GO:0044650	adhesion of symbiont to host cell	12	0.63642	1.70651	0.021646	0.0832017	0.0590308	3071	tags=42%	list=16%	signal=35%	NECTIN2/GAS6/ICAM1/NECTIN1/ACE2
BP	GO:0048569	post-embryonic animal organ development	15	0.636257	1.81728	0.00558527	0.0327137	0.02321	2166	tags=40%	list=11%	signal=36%	FZD5/BAX/KLF4/MYO7A/VEGFA/ERCC1
BP	GO:0061052	negative regulation of cell growth involved in cardiac muscle cell development	13	0.635791	1.72012	0.0136238	0.0612645	0.0434665	4839	tags=62%	list=25%	signal=46%	GSK3A/G6PD/CTDP1/RGS2/PI16/CAV3/PAK1/MIR199A2
BP	GO:1902894	negative regulation of pri-miRNA transcription by RNA polymerase II	14	0.635765	1.77629	0.00729479	0.039274	0.0278645	1122	tags=36%	list=6%	signal=34%	LILRB4/SRF/PPARD/HDAC4/RELA
BP	GO:0043471	regulation of cellular carbohydrate catabolic process	11	0.635356	1.65466	0.0226185	0.0856602	0.060775	2743	tags=55%	list=14%	signal=47%	GSK3A/PGAM1/PHKG2/PPP1R3B/TP53/PPP1CA
BP	GO:0009313	oligosaccharide catabolic process	13	0.63385	1.71487	0.0139282	0.062118	0.0440721	2778	tags=38%	list=15%	signal=33%	GM2A/NEU1/MAN2B1/MAN2B2/NEU4
BP	GO:2000392	regulation of lamellipodium morphogenesis	11	0.633268	1.64923	0.0238012	0.0891812	0.0632731	2377	tags=45%	list=12%	signal=40%	CORO1B/ARPIN/RREB1/SRC/CORO1C
BP	GO:0071404	cellular response to low-density lipoprotein particle stimulus	21	0.632787	1.97554	0.000787286	0.00822791	0.00583761	1305	tags=38%	list=7%	signal=36%	PPARG/CES1/ABCA1/CD36/FCER1G/LDLR/SYK/ITGB2
BP	GO:0031652	positive regulation of heat generation	11	0.631759	1.64529	0.0243925	0.0909175	0.064505	454	tags=27%	list=2%	signal=27%	IL1B/PTGS2/SLC27A1
BP	GO:0060068	vagina development	10	0.629338	1.58517	0.0217746	0.0834622	0.0592155	5592	tags=70%	list=29%	signal=50%	MERTK/BAX/RBP4/AXL/WNT5A/TYRO3/BAK1
BP	GO:0010889	regulation of sequestering of triglyceride	13	0.62777	1.69842	0.0166742	0.0693911	0.0492323	2432	tags=38%	list=13%	signal=34%	PPARG/PLIN3/PNPLA2/PLIN2/OSBPL11
BP	GO:0002544	chronic inflammatory response	20	0.627236	1.94302	0.00104858	0.0100853	0.00715538	3864	tags=60%	list=20%	signal=48%	S100A9/S100A8/VNN1/THBS1/IL10/UNC13D/CYP19A1/AHCY/ADORA2B/TNF/PTGES/IDO1
BP	GO:0061365	positive regulation of triglyceride lipase activity	12	0.626607	1.6802	0.024591	0.091395	0.0648438	4389	tags=58%	list=23%	signal=45%	NR1H2/MIR182/GPIHBP1/NR1H3/APOA5/APOA4/APOA1
BP	GO:1901387	positive regulation of voltage-gated calcium channel activity	12	0.62432	1.67407	0.0254745	0.0934738	0.0663187	5993	tags=75%	list=31%	signal=52%	STAC3/CDK5/KCNE3/CACNB3/CACNA2D1/EHD3/STAC2/FGF14/S100A1
BP	GO:0070099	regulation of chemokine-mediated signaling pathway	10	0.623906	1.57149	0.0238483	0.0893055	0.0633613	1683	tags=30%	list=9%	signal=27%	PADI2/SH2B3/TREM2
BP	GO:0010934	macrophage cytokine production	16	0.622167	1.8045	0.00518797	0.0309364	0.0219491	496	tags=31%	list=3%	signal=30%	LILRB1/GAS6/CD36/CUEDC2/TLR4
BP	GO:0070431	nucleotide-binding oligomerization domain containing 2 signaling pathway	12	0.621493	1.66649	0.026947	0.0966645	0.0685824	1786	tags=50%	list=9%	signal=45%	HSPA1B/HSPA1A/NOD2/TLR4/RELA/NFKBIA
BP	GO:0034378	chylomicron assembly	11	0.621323	1.61812	0.0297144	0.103346	0.073323	4389	tags=73%	list=23%	signal=56%	P4HB/PLAGL2/LPCAT3/APOA2/APOE/APOC3/APOA4/APOA1
BP	GO:0033006	regulation of mast cell activation involved in immune response	33	0.620892	2.18092	2.73e-05	0.000725166	0.000514497	2380	tags=42%	list=12%	signal=37%	LGALS9/FES/FGR/STXBP2/GAB2/FCER1G/HMOX1/VAMP8/IL4R/UNC13D/SYK/SPHK2/ADORA2B/ADGRE2
BP	GO:2001054	negative regulation of mesenchymal cell apoptotic process	10	0.620815	1.5637	0.0250333	0.0922842	0.0654746	6127	tags=70%	list=32%	signal=48%	PAX8/HNF1B/POU3F4/BMP7/SOX9/TBX1/PAX2
BP	GO:0060452	positive regulation of cardiac muscle contraction	13	0.620444	1.6786	0.0200395	0.0783452	0.0555851	4965	tags=69%	list=26%	signal=51%	KCNQ1/RGS2/CHGA/UCN/ACE2/NOS1AP/MIR1-1/RNF207/TRPM4
BP	GO:0046321	positive regulation of fatty acid oxidation	13	0.620344	1.67833	0.0200395	0.0783452	0.0555851	1616	tags=38%	list=8%	signal=35%	PPARG/ABCD1/IRS2/IRS1/AKT2
BP	GO:1905049	negative regulation of metallopeptidase activity	17	0.619497	1.82148	0.00796985	0.0415824	0.0295023	879	tags=24%	list=5%	signal=22%	LRP1/TIMP2/TIMP1/MIR24-2
BP	GO:0009595	detection of biotic stimulus	35	0.619226	2.19668	2.69e-05	0.000717249	0.000508881	2612	tags=43%	list=14%	signal=37%	TSPO/NOD2/CD1D/NLRC4/DACH1/NLRP3/TLR4/SCARB1/LY96/TLR6/TLR2/TREM2/NAIP/C4B/TLR1
BP	GO:0016554	cytidine to uridine editing	12	0.618756	1.65915	0.0284195	0.100039	0.0709766	563	tags=25%	list=3%	signal=24%	RBM47/APOBEC3A/APOBEC3H
BP	GO:0006910	phagocytosis	recognition	19	0.618551	1.86488	0.00292271	0.0208634	0.0148024	6065	tags=79%	list=32%	signal=54%	FCN1/CD36/SCARB1/MFGE8/IGHM/IGKC/IGHG1/IGLL1/FCN2/FCN3/IGHA1/JMJD6/ADGRB1/TUB/TULP1
BP	GO:0032928	regulation of superoxide anion generation	22	0.618173	1.95221	0.000844542	0.00866023	0.00614434	1858	tags=41%	list=10%	signal=37%	FPR2/ITGAM/CYBA/F2RL1/GSTP1/SYK/ITGB2/PRKCD/TYROBP
BP	GO:1900017	positive regulation of cytokine production involved in inflammatory response	21	0.618039	1.9295	0.00119875	0.0111337	0.00789924	2942	tags=52%	list=15%	signal=44%	MIR21/NOD2/IL17RA/TLR4/MYD88/GPSM3/TLR6/TICAM1/IL17RC/STAT3/TNF
BP	GO:0010935	regulation of macrophage cytokine production	14	0.617905	1.72639	0.01	0.0488993	0.0346935	496	tags=29%	list=3%	signal=28%	LILRB1/CD36/CUEDC2/TLR4
BP	GO:0042178	xenobiotic catabolic process	12	0.617896	1.65684	0.028714	0.100877	0.0715714	1192	tags=33%	list=6%	signal=31%	ACSL1/GSTM1/ACAA1/GSTM4
BP	GO:0090208	positive regulation of triglyceride metabolic process	23	0.617804	1.98857	0.000843497	0.00866023	0.00614434	4389	tags=61%	list=23%	signal=47%	PNPLA2/DGAT2/SLC27A1/NR1H2/SREBF1/SCARB1/LDLR/CTDNEP1/DAGLB/MFSD2A/NR1H3/APOA5/APOA4/APOA1
BP	GO:0050930	induction of positive chemotaxis	13	0.616151	1.66699	0.022487	0.0853573	0.0605601	4752	tags=54%	list=25%	signal=41%	AGER/CXCL8/VEGFA/PGF/ARTN/AZU1/CXCL12
BP	GO:0009299	mRNA transcription	17	0.615939	1.81102	0.0084341	0.0432941	0.0307167	3843	tags=59%	list=20%	signal=47%	C5AR1/EREG/SRF/PPARD/SREBF1/HSF1/STAT3/TP53/FOXE3/FLNA
BP	GO:1904350	regulation of protein catabolic process in the vacuole	11	0.615756	1.60362	0.0323871	0.109893	0.0779677	1730	tags=45%	list=9%	signal=41%	LRP1/GBA/ATP13A2/LDLR/MGAT3
BP	GO:0051152	positive regulation of smooth muscle cell differentiation	19	0.615024	1.85424	0.00319368	0.0221789	0.0157357	264	tags=21%	list=1%	signal=21%	MIR21/SMARCD3/GPER1/ENG
BP	GO:0034372	very-low-density lipoprotein particle remodeling	11	0.614757	1.60102	0.0323871	0.109893	0.0779677	4538	tags=73%	list=24%	signal=56%	LCAT/APOA2/APOA5/APOE/APOC3/APOA4/APOA1/LPL
BP	GO:0072216	positive regulation of metanephros development	14	0.614595	1.71714	0.0104512	0.0503735	0.0357394	2591	tags=36%	list=14%	signal=31%	EGR1/MYC/BASP1/PAX8/PDGFA
BP	GO:0006953	acute-phase response	46	0.613715	2.28506	1.19e-06	7.79e-05	5.53e-05	4478	tags=50%	list=23%	signal=38%	HP/CD163/IL1B/CEBPB/PTGS2/IL6R/EDNRB/SERPINA1/HFE/ITIH4/PLSCR1/SAA2/FN1/STAT3/TNF/SERPINF2/ASS1/SAA1/F2/ORM1/TRPV1/TNFRSF11A/TFR2
BP	GO:0031664	regulation of lipopolysaccharide-mediated signaling pathway	26	0.613588	2.02957	0.000272254	0.00384402	0.00272729	2232	tags=38%	list=12%	signal=34%	TRIB1/SASH1/LILRA2/LY86/CD180/CD36/CACTIN/LY96/PRKCA/SCIMP
BP	GO:0010755	regulation of plasminogen activation	12	0.612745	1.64303	0.0304839	0.105392	0.0747744	4919	tags=67%	list=26%	signal=50%	THBS1/ENO1/CTSZ/MELTF/F12/SERPINF2/HPN/CLEC3B
BP	GO:0090154	positive regulation of sphingolipid biosynthetic process	11	0.611902	1.59358	0.0341698	0.114604	0.0813104	3145	tags=45%	list=16%	signal=38%	TNFRSF1A/PRKCD/SPHK2/TNF/SIRT3
BP	GO:2000304	positive regulation of ceramide biosynthetic process	11	0.611902	1.59358	0.0341698	0.114604	0.0813104	3145	tags=45%	list=16%	signal=38%	TNFRSF1A/PRKCD/SPHK2/TNF/SIRT3
BP	GO:0060100	positive regulation of phagocytosis	engulfment	13	0.611804	1.65523	0.0246286	0.091395	0.0648438	1683	tags=46%	list=9%	signal=42%	PPARG/CD36/F2RL1/ABCA7/RAB31/TREM2
BP	GO:1905155	positive regulation of membrane invagination	13	0.611804	1.65523	0.0246286	0.091395	0.0648438	1683	tags=46%	list=9%	signal=42%	PPARG/CD36/F2RL1/ABCA7/RAB31/TREM2
BP	GO:0045056	transcytosis	20	0.611578	1.89451	0.00199561	0.0159151	0.0112916	2420	tags=40%	list=13%	signal=35%	LRP1/LRPAP1/PTAFR/FCGRT/AGER/SRC/MFSD2A/RAB11B
BP	GO:0072173	metanephric tubule morphogenesis	11	0.610796	1.5907	0.034764	0.116088	0.0823633	6802	tags=91%	list=36%	signal=59%	PKD1/WNT9B/PAX8/SOX8/HES1/HES5/SOX9/PAX2/CXCR2/WNT4
BP	GO:0003211	cardiac ventricle formation	10	0.610591	1.53795	0.0288845	0.101341	0.0719007	6437	tags=80%	list=34%	signal=53%	SMARCD3/NOTCH1/MESP1/SOX11/NKX2-5/SOX4/TBX5/HAND2
BP	GO:2000194	regulation of female gonad development	12	0.610534	1.6371	0.0322596	0.109643	0.0777906	5959	tags=75%	list=31%	signal=52%	ZP3/RETN/AMH/INSR/SRC/WT1/UMODL1/NUPR1/NR5A1
BP	GO:0045989	positive regulation of striated muscle contraction	15	0.61045	1.74357	0.0121298	0.0565879	0.0401485	4965	tags=67%	list=26%	signal=49%	KCNQ1/RGS2/CHGA/UCN/ACE2/NOS1AP/MIR1-1/GSTO1/RNF207/TRPM4
BP	GO:0003207	cardiac chamber formation	12	0.60964	1.63471	0.0322596	0.109643	0.0777906	6437	tags=75%	list=34%	signal=50%	SMARCD3/NOTCH1/MESP1/TBX2/SOX11/NKX2-5/SOX4/TBX5/HAND2
BP	GO:0051541	elastin metabolic process	10	0.609515	1.53524	0.0291808	0.102041	0.0723968	2704	tags=40%	list=14%	signal=34%	HBEGF/CST3/CTSL/LEP
BP	GO:0043651	linoleic acid metabolic process	21	0.609375	1.90245	0.00158235	0.0136031	0.00965124	1948	tags=33%	list=10%	signal=30%	ACSL1/ABCD1/ALOX5/ALOX15B/GSTP1/FADS1/ELOVL1
BP	GO:0015851	nucleobase transport	10	0.608464	1.53259	0.0300695	0.104298	0.073998	4	tags=10%	list=0%	signal=10%	AQP9
BP	GO:1901841	regulation of high voltage-gated calcium channel activity	13	0.607937	1.64476	0.027994	0.0989771	0.0702232	5509	tags=69%	list=29%	signal=49%	DYSF/CACNB3/CALM3/REM1/NOS1AP/RRAD/GEM/CACNA2D1/FGF14
BP	GO:0046322	negative regulation of fatty acid oxidation	11	0.607871	1.58308	0.0353583	0.117604	0.0834385	2383	tags=36%	list=12%	signal=32%	ACADVL/DGAT2/AKT1/MFSD2A
BP	GO:0060174	limb bud formation	11	0.606772	1.58022	0.0365468	0.120616	0.0855755	5410	tags=64%	list=28%	signal=46%	PLXNA2/SEMA3C/COL2A1/SOX11/SOX4/SOX9/ZNF219
BP	GO:0046885	regulation of hormone biosynthetic process	18	0.606281	1.80687	0.00424041	0.0270675	0.0192041	3430	tags=39%	list=18%	signal=32%	EGR1/ADM/POR/H6PD/FFAR3/BMP2/ARNT
BP	GO:0002674	negative regulation of acute inflammatory response	12	0.605202	1.62281	0.0352191	0.117201	0.0831532	936	tags=25%	list=5%	signal=24%	PPARG/NLRP3/GSTP1
BP	GO:0019321	pentose metabolic process	15	0.604871	1.72764	0.0134859	0.0608721	0.0431881	748	tags=33%	list=4%	signal=32%	DCXR/PGD/G6PD/TKT/TALDO1
BP	GO:1900424	regulation of defense response to bacterium	19	0.604788	1.82338	0.00447381	0.0278894	0.0197872	818	tags=26%	list=4%	signal=25%	SIGLEC16/GRN/CYBA/F2RL1/SIRT2
BP	GO:0098917	retrograde trans-synaptic signaling	10	0.601818	1.51585	0.0554455	0.163575	0.116054	5718	tags=60%	list=30%	signal=42%	DAGLA/DAGLB/SYT4/NOS1/DAG1/PLCB1
BP	GO:0035461	vitamin transmembrane transport	17	0.601436	1.76837	0.0110648	0.0525396	0.0372763	1208	tags=35%	list=6%	signal=33%	SLC27A1/SLC19A1/SLC25A19/SCARB1/SLC46A1/FOLR2
BP	GO:0002829	negative regulation of type 2 immune response	14	0.601381	1.68022	0.014812	0.0644977	0.0457604	2018	tags=36%	list=11%	signal=32%	CCR2/HLX/BCL6/STAT6/IL27RA
BP	GO:0001765	membrane raft assembly	12	0.601033	1.61163	0.0399543	0.128739	0.0913393	4524	tags=58%	list=24%	signal=45%	FLOT2/FLOT1/PACSIN2/CAV3/ANXA2/S100A10/MIR138-2
BP	GO:0035357	peroxisome proliferator activated receptor signaling pathway	20	0.600959	1.86162	0.00296541	0.0210977	0.0149686	823	tags=25%	list=4%	signal=24%	PPARG/CITED2/RXRA/STARD10/ALOX15B
BP	GO:0060453	regulation of gastric acid secretion	12	0.600032	1.60894	0.0405462	0.130253	0.0924131	7366	tags=83%	list=38%	signal=51%	KCNQ1/SGK1/OPRL1/UCN/OXT/TRPV1/NMU/PTGER3/SCT/TFF2
BP	GO:0090205	positive regulation of cholesterol metabolic process	11	0.599704	1.56181	0.0430835	0.136373	0.0967552	3934	tags=64%	list=21%	signal=51%	CES1/POR/SREBF1/MIR182/CYP7A1/FGF1/SCAP
BP	GO:0070875	positive regulation of glycogen metabolic process	15	0.599632	1.71267	0.0146913	0.0642383	0.0455764	2792	tags=47%	list=15%	signal=40%	IRS2/PHKG2/AKT1/IRS1/AKT2/INSR/GCK
BP	GO:0071467	cellular response to pH	22	0.599566	1.89345	0.00144809	0.0126876	0.00900175	5391	tags=59%	list=28%	signal=42%	MCOLN1/SLC9A1/GNA11/CHP1/KCNK4/HVCN1/RAB11B/INSRR/HYAL1/TRPV1/PCK1/ASIC1/SLC38A3
BP	GO:0010875	positive regulation of cholesterol efflux	20	0.599318	1.85653	0.00311462	0.0217955	0.0154637	4768	tags=75%	list=25%	signal=56%	CES1/LRP1/ABCA1/NR1H2/EEPD1/ABCA7/NFKBIA/PLTP/GPS2/ZDHHC8/NR1H3/APOE/APOA1/ADIPOQ/PON1
BP	GO:0002031	G protein-coupled receptor internalization	15	0.598725	1.71008	0.015294	0.0657396	0.0466416	4328	tags=53%	list=23%	signal=41%	ADM/ARRB2/DNM2/UBQLN2/ARRB1/DNM1/NECAB2/APLN
BP	GO:0003139	secondary heart field specification	11	0.598251	1.55803	0.0430835	0.136373	0.0967552	5050	tags=64%	list=26%	signal=47%	SMARCD3/MESP1/ISL1/WNT11/FOXH1/BMP4/WNT5A
BP	GO:0043303	mast cell degranulation	47	0.596967	2.23229	3.84e-06	0.000175314	0.000124384	2380	tags=38%	list=12%	signal=34%	LGALS9/FES/MILR1/FGR/STXBP2/GAB2/LAT2/FCER1G/HMOX1/VAMP8/IL4R/UNC13D/SYK/PIK3CD/SPHK2/CHGA/ADORA2B/ADGRE2
BP	GO:0003188	heart valve formation	14	0.596344	1.66615	0.0155654	0.0665853	0.0472416	5302	tags=64%	list=28%	signal=47%	NOTCH1/SCX/DCHS1/GATA4/ZFPM1/EFNA1/HEY1/TWIST1/SOX9
BP	GO:0060339	negative regulation of type I interferon-mediated signaling pathway	14	0.595292	1.66321	0.0161698	0.0679069	0.0481792	1207	tags=21%	list=6%	signal=20%	MIR21/CACTIN/TTLL12
BP	GO:0044406	adhesion of symbiont to host	15	0.594545	1.69814	0.0162026	0.0679997	0.0482451	3071	tags=40%	list=16%	signal=34%	NECTIN2/GAS6/ICAM1/SCARB1/NECTIN1/ACE2
BP	GO:0031065	positive regulation of histone deacetylation	17	0.594309	1.74742	0.0123029	0.0571814	0.0405696	2728	tags=47%	list=14%	signal=40%	BCL6/JDP2/ZBTB7B/SREBF1/VEGFA/AKAP8L/TP53/PRKD2
BP	GO:2001214	positive regulation of vasculogenesis	12	0.594039	1.59287	0.0440977	0.138803	0.0984796	579	tags=25%	list=3%	signal=24%	ADM/RIN2/RRAS
BP	GO:0034310	primary alcohol catabolic process	14	0.594029	1.65968	0.0161698	0.0679069	0.0481792	685	tags=36%	list=4%	signal=34%	ALDH3B1/SULT1A2/SULT1A1/SULT1B1/ALDH2
BP	GO:0072070	loop of Henle development	10	0.593733	1.49549	0.0613861	0.175358	0.124414	6751	tags=90%	list=35%	signal=58%	JAG1/PKD1/UMOD/IRX1/HES5/IRX3/WNT7B/POU3F3/DLL1
BP	GO:0042756	drinking behavior	10	0.593455	1.49479	0.0613861	0.175358	0.124414	6265	tags=80%	list=33%	signal=54%	MMP17/UCN/ACE2/OXT/APLN/REN/EN1/AGT
BP	GO:0001778	plasma membrane repair	12	0.592978	1.59003	0.0446896	0.1402	0.0994706	3785	tags=42%	list=20%	signal=33%	DYSF/RAB3A/CAV3/FER1L5/TRIM72
BP	GO:0010454	negative regulation of cell fate commitment	12	0.5929	1.58982	0.0446896	0.1402	0.0994706	3540	tags=67%	list=18%	signal=54%	LOXL3/MESP1/GLIS1/NKX6-2/FZD7/WNT3A/HES1/SPDEF
BP	GO:0034370	triglyceride-rich lipoprotein particle remodeling	13	0.592798	1.6038	0.0372024	0.122087	0.0866191	4538	tags=69%	list=24%	signal=53%	LCAT/APOA2/GPIHBP1/APOA5/APOE/APOC3/APOA4/APOA1/LPL
BP	GO:0006067	ethanol metabolic process	20	0.592289	1.83476	0.00378602	0.0251458	0.0178407	685	tags=30%	list=4%	signal=29%	ALDH3B1/ACSS2/SULT1A2/SULT1A1/SULT1B1/ALDH2
BP	GO:0048875	chemical homeostasis within a tissue	11	0.592165	1.54218	0.0460547	0.143411	0.101748	2519	tags=55%	list=13%	signal=47%	RCN3/CTSH/EPAS1/VEGFA/NAPSA/HOMER2
BP	GO:0031649	heat generation	17	0.592105	1.74094	0.0130766	0.0596949	0.0423529	454	tags=24%	list=2%	signal=23%	IL1B/PTGS2/EDNRB/SLC27A1
BP	GO:0006071	glycerol metabolic process	22	0.592057	1.86974	0.00179332	0.0148109	0.0105082	2710	tags=45%	list=14%	signal=39%	DYSF/DGAT2/TKFC/PCK2/PLA2G4A/TPI1/GK/PGP/LEP/PDXP
BP	GO:0030852	regulation of granulocyte differentiation	15	0.591877	1.69052	0.0171111	0.0707035	0.0501634	1309	tags=27%	list=7%	signal=25%	TRIB1/C1QC/RARA/TESC
BP	GO:0032495	response to muramyl dipeptide	19	0.591742	1.78405	0.00696354	0.0381652	0.0270778	2888	tags=58%	list=15%	signal=49%	NOD2/IRF5/NOTCH1/CARD9/RELA/ARHGEF2/NLRP1/NFKBIA/JAG1/VIM/TRIM41
BP	GO:0046596	regulation of viral entry into host cell	37	0.591628	2.1324	5.91e-05	0.00126866	0.000900101	3491	tags=51%	list=18%	signal=42%	IFITM3/LGALS9/NECTIN2/FCN1/TRIM25/LGALS1/TRIM8/CD4/P4HB/IFITM2/TRIM14/PTX3/TRIM26/CD74/TRIM11/GSN/FCN3/TRIM27/TRIM21
BP	GO:0051549	positive regulation of keratinocyte migration	12	0.591604	1.58634	0.0452815	0.141416	0.100333	2674	tags=42%	list=14%	signal=36%	HBEGF/ADAM9/MMP9/IQSEC1/HAS2
BP	GO:0010878	cholesterol storage	20	0.590612	1.82956	0.00386099	0.0254587	0.0180626	2020	tags=45%	list=11%	signal=40%	PPARG/CES1/ABCA1/CD36/NR1H2/PPARD/SCARB1/EHD1/MSR1
BP	GO:0002523	leukocyte migration involved in inflammatory response	16	0.590437	1.71247	0.0098183	0.0483432	0.034299	3636	tags=62%	list=19%	signal=51%	S100A9/FFAR2/S100A8/ALOX5/ITGB2/FUT7/ADAM8/SLAMF8/MDK/ELANE
BP	GO:0072673	lamellipodium morphogenesis	17	0.589248	1.73254	0.0138504	0.0618624	0.0438907	2377	tags=47%	list=12%	signal=41%	WASF1/CORO1B/WASF2/ARPIN/RREB1/PLEKHO1/SRC/CORO1C
BP	GO:0150146	cell junction disassembly	19	0.58882	1.77524	0.00735256	0.0394191	0.0279674	1683	tags=42%	list=9%	signal=38%	C1QC/C1QB/DUSP3/ITGAM/C1QA/CDK5/IQSEC1/TREM2
BP	GO:0009310	amine catabolic process	23	0.588114	1.893	0.00234141	0.0176184	0.0125001	3864	tags=35%	list=20%	signal=28%	MIR21/SAT2/HAAO/HNMT/SMOX/CHDH/AFMID/IDO1
BP	GO:0048484	enteric nervous system development	15	0.587761	1.67877	0.0183225	0.0735659	0.0521942	2939	tags=40%	list=15%	signal=34%	HLX/EDNRB/ARX/ISX/PHOX2A/SOX8
BP	GO:0032488	Cdc42 protein signal transduction	14	0.58759	1.64169	0.017681	0.0720303	0.0511047	5284	tags=64%	list=28%	signal=47%	WAS/ABCA1/SHTN1/RHOU/APOE/APOC3/APOA1/RHOV/NTN1
BP	GO:0072531	pyrimidine-containing compound transmembrane transport	12	0.587522	1.5754	0.0452815	0.141416	0.100333	786	tags=25%	list=4%	signal=24%	AQP9/SLC29A1/SLC25A19
BP	GO:0006098	pentose-phosphate shunt	16	0.587373	1.70359	0.0101227	0.0492732	0.0349588	2618	tags=50%	list=14%	signal=43%	PGD/PGAM1/G6PD/TKT/TALDO1/H6PD/PGLS/TP53
BP	GO:0045713	low-density lipoprotein particle receptor biosynthetic process	10	0.587365	1.47945	0.0653465	0.18255	0.129517	335	tags=20%	list=2%	signal=20%	PPARG/FURIN
BP	GO:0007035	vacuolar acidification	23	0.587326	1.89047	0.00245562	0.018263	0.0129574	1976	tags=39%	list=10%	signal=35%	SLC11A1/ROGDI/GRN/ATP6V0A1/TCIRG1/ATP6V0D1/SNAPIN/CLN3/CLN6
BP	GO:0060561	apoptotic process involved in morphogenesis	25	0.587142	1.93849	0.00247769	0.0184057	0.0130586	5592	tags=68%	list=29%	signal=48%	SPI1/VDR/FZD5/BAX/TNFRSF1A/NOTCH1/TNFRSF1B/PAX8/HNF1B/FOXC1/FOXC2/LRP5/BMP7/SCRIB/NKX2-5/BCL2L11/BAK1
BP	GO:0046597	negative regulation of viral entry into host cell	18	0.587024	1.74948	0.00719695	0.039043	0.0277006	3278	tags=56%	list=17%	signal=46%	IFITM3/FCN1/TRIM25/TRIM8/IFITM2/PTX3/TRIM26/TRIM11/GSN/FCN3
BP	GO:0031915	positive regulation of synaptic plasticity	11	0.586773	1.52814	0.0502144	0.153597	0.108975	4759	tags=45%	list=25%	signal=34%	PTGS2/EPHB2/ANAPC2/CDC20/ADCY8
BP	GO:0002886	regulation of myeloid leukocyte mediated immunity	58	0.58559	2.28362	2.84e-07	2.56e-05	1.82e-05	2380	tags=43%	list=12%	signal=38%	CCR2/LGALS9/PRAM1/FES/ITGAM/FGR/STXBP2/GAB2/PTAFR/FCER1G/HMOX1/VAMP8/IL4R/F2RL1/UNC13D/ABR/SYK/MAVS/ITGB2/TICAM1/SPHK2/TYROBP/DNASE1/ADORA2B/ADGRE2
BP	GO:0060099	regulation of phagocytosis	engulfment	15	0.584699	1.67002	0.019231	0.0761619	0.054036	1683	tags=40%	list=9%	signal=37%	PPARG/CD36/F2RL1/ABCA7/RAB31/TREM2
BP	GO:0010888	negative regulation of lipid storage	22	0.584419	1.84562	0.0022166	0.0170236	0.012078	779	tags=27%	list=4%	signal=26%	PPARG/CES1/ABCA1/PNPLA2/NR1H2/PPARD
BP	GO:0097152	mesenchymal cell apoptotic process	13	0.583969	1.57992	0.0445813	0.14005	0.099364	6127	tags=69%	list=32%	signal=47%	MSX1/PAX8/HNF1B/ETV6/POU3F4/BMP7/SOX9/TBX1/PAX2
BP	GO:0000098	sulfur amino acid catabolic process	15	0.583493	1.66658	0.0195338	0.0769364	0.0545856	3144	tags=47%	list=16%	signal=39%	PCYOX1L/TXN2/TST/CSAD/CBS/MPST/AGXT
BP	GO:0071415	cellular response to purine-containing compound	13	0.58316	1.57773	0.0451962	0.141288	0.100242	3867	tags=54%	list=20%	signal=43%	TRPM2/TMEM38A/P2RY6/SLC8A1/RYR1/GSTM2/P2RY1
BP	GO:0032802	low-density lipoprotein particle receptor catabolic process	14	0.582904	1.6286	0.0194944	0.0768718	0.0545397	4546	tags=57%	list=24%	signal=44%	FURIN/AP2M1/AP2A1/AP2S1/AP2A2/APOE/ANXA2/CLTA
BP	GO:0060973	cell migration involved in heart development	19	0.582311	1.75562	0.00914819	0.0460565	0.0326766	6437	tags=63%	list=34%	signal=42%	ENG/NOTCH1/MESP1/DCHS1/SEMA3C/BMP7/MIR1-1/BMP4/TWIST1/PITX2/TBX5/HAND2
BP	GO:0006740	NADPH regeneration	18	0.580676	1.73056	0.00899182	0.0455718	0.0323327	2618	tags=50%	list=14%	signal=43%	PGD/PGAM1/G6PD/TKT/TALDO1/IDH1/H6PD/PGLS/TP53
BP	GO:0043277	apoptotic cell clearance	49	0.580557	2.17427	4.8e-06	0.000204589	0.000145154	3820	tags=55%	list=20%	signal=44%	MERTK/LRP1/CCR2/FCN1/MARCO/THBS1/GAS6/CD36/RARA/TGM2/ABCA7/SCARB1/MFGE8/CD300LF/RHOG/XKR8/TREM2/TYROBP/CCL2/FCN2/C4B/FCN3/RAC2/AXL/RHOBTB2/NR1H3/XKR7
BP	GO:0042789	mRNA transcription by RNA polymerase II	11	0.580383	1.5115	0.0531856	0.159397	0.11309	3843	tags=55%	list=20%	signal=44%	C5AR1/SRF/SREBF1/STAT3/FOXE3/FLNA
BP	GO:0006700	C21-steroid hormone biosynthetic process	25	0.580277	1.91583	0.00310169	0.0217288	0.0154163	1354	tags=20%	list=7%	signal=19%	EGR1/TSPO/ADM/FDXR/STARD3
BP	GO:0031665	negative regulation of lipopolysaccharide-mediated signaling pathway	13	0.580231	1.56981	0.046426	0.144286	0.102369	700	tags=23%	list=4%	signal=22%	TRIB1/LILRA2/CACTIN
BP	GO:0048266	behavioral response to pain	13	0.579935	1.569	0.046426	0.144286	0.102369	942	tags=23%	list=5%	signal=22%	TSPO/THBS1/P2RX4
BP	GO:0043476	pigment accumulation	11	0.579514	1.50923	0.0531856	0.159397	0.11309	4650	tags=64%	list=24%	signal=48%	RAB32/AP3D1/CD63/BLOC1S3/SHROOM3/AP1M1/SHROOM2
BP	GO:0043482	cellular pigment accumulation	11	0.579514	1.50923	0.0531856	0.159397	0.11309	4650	tags=64%	list=24%	signal=48%	RAB32/AP3D1/CD63/BLOC1S3/SHROOM3/AP1M1/SHROOM2
BP	GO:0034380	high-density lipoprotein particle assembly	16	0.577895	1.6761	0.0128627	0.0588499	0.0417534	4389	tags=75%	list=23%	signal=58%	ABCA1/NR1H2/ABCA7/BMP1/LCAT/APOA2/PRKACA/ZDHHC8/APOA5/APOE/APOA4/APOA1
BP	GO:0051156	glucose 6-phosphate metabolic process	26	0.577786	1.91115	0.000988898	0.00959786	0.00680958	4312	tags=58%	list=23%	signal=45%	HK3/PGD/PGAM1/G6PD/G6PC3/TKT/TALDO1/HK2/H6PD/PGLS/TP53/GCK/NFE2L1/G6PC2/HK1
BP	GO:0008655	pyrimidine-containing compound salvage	11	0.577762	1.50467	0.0494071	0.151635	0.107584	3866	tags=55%	list=20%	signal=44%	CDA/TYMP/UCKL1/UPP1/UCK1/TK2
BP	GO:0043097	pyrimidine nucleoside salvage	11	0.577762	1.50467	0.0494071	0.151635	0.107584	3866	tags=55%	list=20%	signal=44%	CDA/TYMP/UCKL1/UPP1/UCK1/TK2
BP	GO:0061620	glycolytic process through glucose-6-phosphate	28	0.577079	1.92845	0.000648263	0.00726145	0.00515192	4312	tags=61%	list=23%	signal=47%	HK3/PGAM1/PKM/ALDOA/HK2/ENO1/GALK1/GAPDH/TPI1/PFKL/FOXK2/PGAM2/GCK/ENO3/PGK1/GAPDHS/HK1
BP	GO:1900119	positive regulation of execution phase of apoptosis	15	0.576896	1.64773	0.0222594	0.0847448	0.0601256	4920	tags=60%	list=26%	signal=45%	BAX/SIRT2/ST20/HSF1/TP53/FAP/ZC3H12A/BOK/RFPL1
BP	GO:1904526	regulation of microtubule binding	10	0.576669	1.45251	0.0712871	0.19361	0.137365	1315	tags=30%	list=7%	signal=28%	MAPRE3/MARK2/HSF1
BP	GO:1902895	positive regulation of pri-miRNA transcription by RNA polymerase II	40	0.576181	2.09605	4.99e-05	0.00111195	0.000788918	4328	tags=65%	list=23%	signal=50%	PPARG/EGR1/SPI1/FOS/KLF4/IL10/SRF/SREBF1/RELA/PRL/ATOH8/FOSL1/TERT/SMARCA4/SMAD1/STAT3/TP53/BMP2/JUN/TNF/SMAD6/SREBF2/WT1/NGFR/FOXO3/APLN
BP	GO:0051917	regulation of fibrinolysis	14	0.576032	1.6094	0.0222145	0.084624	0.0600398	4363	tags=57%	list=23%	signal=44%	THBD/THBS1/F12/SERPINF2/PLG/USF1/F2/FAP
BP	GO:0060346	bone trabecula formation	10	0.575735	1.45015	0.0732673	0.19677	0.139606	6353	tags=80%	list=33%	signal=53%	FBN2/THBS3/WNT10B/PPARGC1B/GREM1/SFRP1/CHAD/COL1A1
BP	GO:0002448	mast cell mediated immunity	49	0.575576	2.15562	6.48e-06	0.00025337	0.000179764	2380	tags=37%	list=12%	signal=32%	LGALS9/FES/MILR1/FGR/STXBP2/GAB2/LAT2/FCER1G/HMOX1/VAMP8/IL4R/UNC13D/SYK/PIK3CD/SPHK2/CHGA/ADORA2B/ADGRE2
BP	GO:0030299	intestinal cholesterol absorption	17	0.575354	1.69169	0.0185066	0.0741192	0.0525868	5316	tags=76%	list=28%	signal=55%	CD36/LDLR/LPCAT3/APOA2/LEP/SOAT2/CEL/APOA5/APOA4/APOA1/NPC1L1/ABCG5/ENPP7
BP	GO:0006216	cytidine catabolic process	12	0.575225	1.54242	0.0541601	0.160915	0.114168	563	tags=25%	list=3%	signal=24%	CDA/APOBEC3A/APOBEC3H
BP	GO:0009972	cytidine deamination	12	0.575225	1.54242	0.0541601	0.160915	0.114168	563	tags=25%	list=3%	signal=24%	CDA/APOBEC3A/APOBEC3H
BP	GO:0046087	cytidine metabolic process	12	0.575225	1.54242	0.0541601	0.160915	0.114168	563	tags=25%	list=3%	signal=24%	CDA/APOBEC3A/APOBEC3H
BP	GO:0051547	regulation of keratinocyte migration	13	0.574529	1.55438	0.052575	0.15834	0.112341	2674	tags=38%	list=14%	signal=33%	HBEGF/ADAM9/MMP9/IQSEC1/HAS2
BP	GO:0031663	lipopolysaccharide-mediated signaling pathway	59	0.574061	2.24555	1.28e-06	8.16e-05	5.79e-05	2243	tags=41%	list=12%	signal=36%	TRIB1/SASH1/CD14/IL1B/LILRA2/LY86/CD180/PTAFR/HCK/CD36/TLR4/CACTIN/SCARB1/LY96/AKT1/TICAM1/TLR2/IL18/MAPK3/IRAK1/NFKBIA/PRKCA/SCIMP/CCL2
BP	GO:0021889	olfactory bulb interneuron differentiation	12	0.573784	1.53856	0.0559358	0.164414	0.11665	5199	tags=58%	list=27%	signal=43%	ARX/UNCX/DLX5/SALL3/ATF5/WNT5A/ERBB4
BP	GO:1902510	regulation of apoptotic DNA fragmentation	11	0.573778	1.49429	0.0612648	0.175358	0.124414	1315	tags=27%	list=7%	signal=25%	BAX/ST20/HSF1
BP	GO:0071468	cellular response to acidic pH	12	0.573658	1.53822	0.0559358	0.164414	0.11665	5391	tags=50%	list=28%	signal=36%	SLC9A1/CHP1/RAB11B/TRPV1/PCK1/SLC38A3
BP	GO:0048143	astrocyte activation	27	0.573265	1.89922	0.000958571	0.00943234	0.00669215	1683	tags=33%	list=9%	signal=30%	FPR2/LRP1/IL1B/C5AR1/GRN/AGER/C1QA/LDLR/TREM2
BP	GO:2000191	regulation of fatty acid transport	26	0.572115	1.89239	0.00124767	0.0113839	0.00807673	1616	tags=31%	list=8%	signal=28%	IL1B/THBS1/IRS2/NTSR1/P2RX4/SYK/AKT1/AKT2
BP	GO:2001053	regulation of mesenchymal cell apoptotic process	12	0.571789	1.53321	0.0588953	0.170065	0.12066	6127	tags=67%	list=32%	signal=45%	MSX1/PAX8/HNF1B/POU3F4/BMP7/SOX9/TBX1/PAX2
BP	GO:0006337	nucleosome disassembly	16	0.571674	1.65805	0.0145371	0.0637627	0.045239	2257	tags=44%	list=12%	signal=39%	NFE2/SMARCD3/ARID1A/HMGA1/SMARCD2/SMARCA4/SMARCB1
BP	GO:0097623	potassium ion export across plasma membrane	18	0.571009	1.70175	0.0113375	0.0535161	0.0379691	1326	tags=28%	list=7%	signal=26%	MIR21/KCNE1/KCNQ1/KCNE3/KCNIP2
BP	GO:0060253	negative regulation of glial cell proliferation	15	0.570906	1.63062	0.0252879	0.0929548	0.0659504	5507	tags=53%	list=29%	signal=38%	TSPO/NOTCH1/TERT/SKI/HES1/SOX10/SOX11/ADCYAP1
BP	GO:0019336	phenol-containing compound catabolic process	10	0.570311	1.43649	0.0811881	0.208128	0.147665	1997	tags=30%	list=10%	signal=27%	COMT/FAH/MAOA
BP	GO:0032836	glomerular basement membrane development	10	0.570198	1.43621	0.0811881	0.208128	0.147665	7689	tags=90%	list=40%	signal=54%	SULF2/MPV17/LAMB2/NID1/WT1/COL4A4/MYO1E/COL4A3/SULF1
BP	GO:2000659	regulation of interleukin-1-mediated signaling pathway	10	0.570143	1.43607	0.0811881	0.208128	0.147665	1563	tags=50%	list=8%	signal=46%	MIR21/IL1R2/IL1RN/MIR27A/IL1R1
BP	GO:0072148	epithelial cell fate commitment	15	0.569843	1.62759	0.0261964	0.0950921	0.0674668	5233	tags=60%	list=27%	signal=44%	NOTCH1/RARA/ARX/PROX1/ESRP1/ATOH1/PDPN/NKX2-2/NR2F2
BP	GO:0006958	complement activation	classical pathway	36	0.568146	2.02492	0.000122688	0.00216631	0.00153697	3573	tags=36%	list=19%	signal=29%	CR1/C1QC/C1QB/C1RL/C1QA/CLU/IGHM/IGKC/IGHG1/IGLL1/C4B/SUSD4/IGHA1
BP	GO:1905153	regulation of membrane invagination	16	0.567469	1.64586	0.0163682	0.0684703	0.048579	1683	tags=38%	list=9%	signal=34%	PPARG/CD36/F2RL1/ABCA7/RAB31/TREM2
BP	GO:0006735	NADH regeneration	27	0.567289	1.87942	0.00124329	0.0113763	0.0080714	4312	tags=59%	list=23%	signal=46%	HK3/PGAM1/PKM/ALDOA/HK2/ENO1/GAPDH/TPI1/PFKL/FOXK2/PGAM2/GCK/ENO3/PGK1/GAPDHS/HK1
BP	GO:0061621	canonical glycolysis	27	0.567289	1.87942	0.00124329	0.0113763	0.0080714	4312	tags=59%	list=23%	signal=46%	HK3/PGAM1/PKM/ALDOA/HK2/ENO1/GAPDH/TPI1/PFKL/FOXK2/PGAM2/GCK/ENO3/PGK1/GAPDHS/HK1
BP	GO:0061718	glucose catabolic process to pyruvate	27	0.567289	1.87942	0.00124329	0.0113763	0.0080714	4312	tags=59%	list=23%	signal=46%	HK3/PGAM1/PKM/ALDOA/HK2/ENO1/GAPDH/TPI1/PFKL/FOXK2/PGAM2/GCK/ENO3/PGK1/GAPDHS/HK1
BP	GO:0043950	positive regulation of cAMP-mediated signaling	19	0.566742	1.70868	0.0125885	0.0582604	0.0413351	7364	tags=68%	list=38%	signal=42%	GSK3A/FFAR4/PRKCA/UCN/GPR62/NOS1/ADCYAP1R1/OR51E2/ADCYAP1/GPR61/MRAP/GIP/SCT
BP	GO:0021892	cerebral cortex GABAergic interneuron differentiation	11	0.56656	1.4755	0.0711462	0.193392	0.13721	8304	tags=100%	list=43%	signal=57%	ARX/DLX1/RAC3/NKX2-1/DLX2/LHX6/CNTN2/DRD1/FEZF2/ASCL1/DRD2
BP	GO:0044241	lipid digestion	20	0.566275	1.75417	0.00700968	0.0382336	0.0271263	5316	tags=70%	list=28%	signal=51%	CD36/LDLR/ARX/LPCAT3/APOA2/LEP/SOAT2/CEL/APOA5/APOA4/APOA1/NPC1L1/ABCG5/ENPP7
BP	GO:0046426	negative regulation of receptor signaling pathway via JAK-STAT	25	0.56609	1.86899	0.0048323	0.0296603	0.0210437	1746	tags=28%	list=9%	signal=25%	SOCS3/BCL3/HGS/SH2B3/SOCS1/PPP2R1A/MIRLET7E
BP	GO:0033197	response to vitamin E	11	0.566015	1.47408	0.0711462	0.193392	0.13721	2704	tags=36%	list=14%	signal=31%	PPARG/CAT/ALAD/LEP
BP	GO:0044539	long-chain fatty acid import into cell	16	0.565665	1.64063	0.017286	0.0708728	0.0502835	1616	tags=44%	list=8%	signal=40%	ACSL1/THBS1/CD36/SLC27A1/IRS2/AKT1/AKT2
BP	GO:0140354	lipid import into cell	16	0.565665	1.64063	0.017286	0.0708728	0.0502835	1616	tags=44%	list=8%	signal=40%	ACSL1/THBS1/CD36/SLC27A1/IRS2/AKT1/AKT2
BP	GO:0002455	humoral immune response mediated by circulating immunoglobulin	50	0.56565	2.12449	2e-05	0.000571548	0.000405507	3091	tags=36%	list=16%	signal=30%	CR1/C1QC/BCL3/C1QB/C1RL/C1QA/ZP3/CLU/PTPN6/IGHM/IGKC/IGHG1/IGLL1/C4B/HPX/TNF/FOXJ1/SUSD4
BP	GO:0090322	regulation of superoxide metabolic process	36	0.565639	2.01599	0.000129834	0.00225046	0.00159668	4148	tags=53%	list=22%	signal=41%	MIR21/FPR2/BST1/ITGAM/CD36/CYBA/F2RL1/GSTP1/SYK/ITGB2/PRKCD/TYROBP/SZT2/TNF/SIRT3/GNAI2/BMP7/ACP5/FBLN5
BP	GO:0019400	alditol metabolic process	25	0.565438	1.86683	0.00490607	0.0298786	0.0211985	2710	tags=44%	list=14%	signal=38%	DYSF/DGAT2/TKFC/PCK2/PLA2G4A/GALK1/TPI1/GK/PGP/LEP/PDXP
BP	GO:0002828	regulation of type 2 immune response	31	0.565351	1.9596	0.000747708	0.00799722	0.00567395	2367	tags=35%	list=12%	signal=31%	CCR2/HLX/BCL6/NOD2/NLRP3/RARA/IL4R/STAT6/IL18/IL27RA/CD74
BP	GO:0002279	mast cell activation involved in immune response	48	0.565104	2.11319	1.84e-05	0.000536716	0.000380795	2380	tags=38%	list=12%	signal=33%	LGALS9/FES/MILR1/FGR/STXBP2/GAB2/LAT2/FCER1G/HMOX1/VAMP8/IL4R/UNC13D/SYK/PIK3CD/SPHK2/CHGA/ADORA2B/ADGRE2
BP	GO:0036166	phenotypic switching	16	0.565045	1.63883	0.017592	0.0718049	0.0509448	4447	tags=38%	list=23%	signal=29%	MIR21/MIR221/MIR182/OLFM2/SOD2/MIR1-1
BP	GO:0030574	collagen catabolic process	46	0.564921	2.10338	2.47e-05	0.000671459	0.000476393	1601	tags=30%	list=8%	signal=28%	CTSD/ADAMTS2/FURIN/CTSB/MMP25/PHYKPL/MMP14/CST3/MMP17/ADAM15/MMP19/MMP9/PEPD/CTSK
BP	GO:0046697	decidualization	25	0.564884	1.865	0.00490607	0.0298786	0.0211985	1743	tags=32%	list=9%	signal=29%	VDR/PTGS2/CTSB/BSG/PPARD/JUNB/MAPK3/MEN1
BP	GO:0002830	positive regulation of type 2 immune response	16	0.564328	1.63675	0.017592	0.0718049	0.0509448	2367	tags=38%	list=12%	signal=33%	NOD2/NLRP3/RARA/IL4R/IL18/CD74
BP	GO:0071605	monocyte chemotactic protein-1 production	16	0.564214	1.63642	0.017592	0.0718049	0.0509448	1074	tags=38%	list=6%	signal=35%	IL1B/LGALS9/AGER/TRPV4/GSTP1/SYK
BP	GO:0071637	regulation of monocyte chemotactic protein-1 production	16	0.564214	1.63642	0.017592	0.0718049	0.0509448	1074	tags=38%	list=6%	signal=35%	IL1B/LGALS9/AGER/TRPV4/GSTP1/SYK
BP	GO:0006002	fructose 6-phosphate metabolic process	12	0.563585	1.51121	0.0511811	0.155387	0.110245	1882	tags=42%	list=10%	signal=38%	HK3/FBP1/TALDO1/HK2/PFKL
BP	GO:0050872	white fat cell differentiation	14	0.56331	1.57385	0.0270502	0.0968718	0.0687295	1266	tags=29%	list=7%	signal=27%	PPARG/FFAR4/CEBPA/CTBP2
BP	GO:1902285	semaphorin-plexin signaling pathway involved in neuron projection guidance	13	0.563298	1.52399	0.0624135	0.176568	0.125273	4688	tags=62%	list=24%	signal=47%	PLXND1/PLXNB2/PLXNA2/PLXNB1/NRP2/PLXNB3/PLXNC1/PLXNA3
BP	GO:0002921	negative regulation of humoral immune response	13	0.563188	1.52369	0.0624135	0.176568	0.125273	3804	tags=46%	list=20%	signal=37%	VSIG4/CR1/PTPN6/FOXJ1/SUSD4/FCGR2B
BP	GO:0043173	nucleotide salvage	13	0.563025	1.52326	0.0624135	0.176568	0.125273	1492	tags=38%	list=8%	signal=35%	NAPRT/AMPD3/UCKL1/AMPD2/UPP1
BP	GO:0042554	superoxide anion generation	35	0.562563	1.99567	0.000382213	0.0049089	0.00348281	4921	tags=54%	list=26%	signal=40%	FPR2/ITGAM/CYBA/F2RL1/GSTP1/NCF2/SYK/ITGB2/PRKCD/TYROBP/NCF1/NOXA1/GNAI2/NOX3/CYBB/NOX4/ACP5/PRG3/ALOX12
BP	GO:0046475	glycerophospholipid catabolic process	31	0.562497	1.94971	0.000822948	0.00853092	0.0060526	1244	tags=26%	list=6%	signal=24%	GDPD3/PLA2G15/PNPLA6/PLA2G7/ABHD16A/SCARB1/LDLR/PLA2G4A
BP	GO:0045725	positive regulation of glycogen biosynthetic process	14	0.561741	1.56947	0.0276547	0.0983209	0.0697576	2792	tags=43%	list=15%	signal=37%	IRS2/AKT1/IRS1/AKT2/INSR/GCK
BP	GO:0044803	multi-organism membrane organization	11	0.561697	1.46283	0.0750988	0.198589	0.140897	2184	tags=45%	list=11%	signal=40%	NECTIN2/GAS6/CD4/HYAL2/CTSL
BP	GO:0016139	glycoside catabolic process	10	0.561441	1.41415	0.0851485	0.214076	0.151885	1591	tags=40%	list=8%	signal=37%	FUCA1/NAGA/GBA/GBA2
BP	GO:0061307	cardiac neural crest cell differentiation involved in heart development	11	0.561271	1.46172	0.0750988	0.198589	0.140897	6437	tags=82%	list=34%	signal=54%	MAPK3/JAG1/SEMA3C/HES1/BMP7/BMP4/TWIST1/PITX2/HAND2
BP	GO:0061308	cardiac neural crest cell development involved in heart development	11	0.561271	1.46172	0.0750988	0.198589	0.140897	6437	tags=82%	list=34%	signal=54%	MAPK3/JAG1/SEMA3C/HES1/BMP7/BMP4/TWIST1/PITX2/HAND2
BP	GO:0046185	aldehyde catabolic process	12	0.561228	1.50489	0.0511811	0.155387	0.110245	3144	tags=50%	list=16%	signal=42%	PNKD/ALDH3B1/AKR1A1/AGXT2/PDXP/AGXT
BP	GO:0060674	placenta blood vessel development	33	0.560695	1.96947	0.00049788	0.00597456	0.00423889	3512	tags=45%	list=18%	signal=37%	SOCS3/SPINT1/FZD5/ARID1A/VASH1/AKT1/JUNB/FOSL1/HS6ST1/PLCD3/PKD1/NOTCH2/PLG/NSDHL/HES1
BP	GO:0002551	mast cell chemotaxis	11	0.560152	1.45881	0.0750988	0.198589	0.140897	3402	tags=45%	list=18%	signal=37%	PIK3CD/VEGFA/CHGA/PGF/RAC2
BP	GO:0038003	opioid receptor signaling pathway	12	0.560073	1.5018	0.0511811	0.155387	0.110245	7955	tags=92%	list=42%	signal=54%	OGFR/SYP/OPRL1/SIGMAR1/PPP1R9B/ADCY8/OGFRL1/NPBWR1/NPBWR2/OPRD1/OPRK1
BP	GO:0060397	growth hormone receptor signaling pathway via JAK-STAT	13	0.560071	1.51526	0.0636494	0.179182	0.127128	3455	tags=46%	list=18%	signal=38%	JAK3/PRL/STAT6/STAT3/STAT5A/GH1
BP	GO:0033003	regulation of mast cell activation	44	0.559969	2.07499	5.5e-05	0.00120132	0.000852326	2380	tags=41%	list=12%	signal=36%	LGALS9/NECTIN2/FES/MILR1/FGR/STXBP2/GAB2/FCER1G/HMOX1/VAMP8/IL4R/UNC13D/SYK/CD300LF/SPHK2/PLSCR1/ADORA2B/ADGRE2
BP	GO:0051974	negative regulation of telomerase activity	11	0.55984	1.458	0.0750988	0.198589	0.140897	3440	tags=55%	list=18%	signal=45%	PPARG/MEN1/SRC/PARP3/TP53/TEN1
BP	GO:0046320	regulation of fatty acid oxidation	31	0.559457	1.93917	0.000916998	0.00915198	0.00649323	1616	tags=29%	list=8%	signal=27%	PPARG/ABCD1/PDK4/ACADVL/DGAT2/IRS2/AKT1/IRS1/AKT2
BP	GO:0010752	regulation of cGMP-mediated signaling	13	0.558813	1.51186	0.0636494	0.179182	0.127128	7730	tags=85%	list=40%	signal=50%	THBS1/PTK2B/ADORA2B/NPPC/MTNR1B/PDE2A/NPR1/PDZD3/PDE10A/PDE11A/RUNDC3A
BP	GO:0042092	type 2 immune response	39	0.558402	2.02856	9.66e-05	0.00179088	0.00127061	2367	tags=36%	list=12%	signal=32%	CCR2/BCL3/HLX/BCL6/NOD2/IL10/NLRP3/RARA/IL4R/STAT6/IL18/BATF/IL27RA/CD74
BP	GO:1903960	negative regulation of anion transmembrane transport	15	0.558286	1.59458	0.0295277	0.102865	0.0729813	1957	tags=40%	list=10%	signal=36%	SLC43A2/THBS1/IRS2/AKT1/AKT2/RGS2
BP	GO:2000543	positive regulation of gastrulation	13	0.55802	1.50971	0.0661211	0.184114	0.130627	6989	tags=77%	list=37%	signal=49%	SCX/MIR150/WNT3A/OSR1/MIR1-1/TENM4/FOXA2/OTX2/LHX1/RACK1
BP	GO:0032757	positive regulation of interleukin-8 production	54	0.557664	2.1275	7.85e-06	0.000295211	0.000209449	2942	tags=50%	list=15%	signal=42%	CD14/HSPA1B/HSPA1A/IL1B/LGALS9/FFAR2/NOD2/FCN1/PYCARD/TLR7/TLR4/TLR5/MYD88/F2RL1/SYK/RELA/MAVS/ZNF580/TLR2/TLR8/HYAL2/APOA2/CD74/STAT3/TLR1/PRKD2/TNF
BP	GO:0034114	regulation of heterotypic cell-cell adhesion	26	0.557491	1.84402	0.00187611	0.0152581	0.0108254	1817	tags=35%	list=9%	signal=31%	IL1RN/IL1B/FLOT1/KLF4/IL10/AGER/MIR221/MYADM/MAPK7
BP	GO:0030214	hyaluronan catabolic process	14	0.556994	1.55621	0.0312844	0.107578	0.0763256	6354	tags=57%	list=33%	signal=38%	LYVE1/SLC9A1/CHP1/HYAL2/HYAL1/HEXB/CEMIP/GUSB
BP	GO:0002029	desensitization of G protein-coupled receptor signaling pathway	19	0.556935	1.67911	0.0150905	0.0651274	0.0462072	4328	tags=47%	list=23%	signal=37%	ADM/ARRB2/DNM2/GRK2/UBQLN2/ARRB1/DNM1/NECAB2/APLN
BP	GO:0022401	negative adaptation of signaling pathway	19	0.556935	1.67911	0.0150905	0.0651274	0.0462072	4328	tags=47%	list=23%	signal=37%	ADM/ARRB2/DNM2/GRK2/UBQLN2/ARRB1/DNM1/NECAB2/APLN
BP	GO:0034134	toll-like receptor 2 signaling pathway	15	0.556821	1.5904	0.0298306	0.103584	0.0734919	2932	tags=53%	list=15%	signal=45%	CYBA/F2RL1/TLR6/PIK3AP1/TLR2/IRAK1/TLR1/TNIP2
BP	GO:0031223	auditory behavior	12	0.556505	1.49223	0.0570866	0.166724	0.118289	5008	tags=42%	list=26%	signal=31%	SLC1A3/NEUROG1/SHANK3/NRXN2/FOXP2
BP	GO:0035090	maintenance of apical/basal cell polarity	11	0.55625	1.44865	0.0849802	0.213737	0.151644	7136	tags=64%	list=37%	signal=40%	LIN7A/LHX2/WNT11/CRB2/PDZD11/LIN7B/SLC9A3R1
BP	GO:0045199	maintenance of epithelial cell apical/basal polarity	11	0.55625	1.44865	0.0849802	0.213737	0.151644	7136	tags=64%	list=37%	signal=40%	LIN7A/LHX2/WNT11/CRB2/PDZD11/LIN7B/SLC9A3R1
BP	GO:0003129	heart induction	10	0.555554	1.39932	0.0930693	0.227029	0.161075	6669	tags=80%	list=35%	signal=52%	MESP1/BMP2/WNT3A/WNT11/BMP4/WNT5A/GATA5/ROBO2
BP	GO:1900745	positive regulation of p38MAPK cascade	29	0.55547	1.86935	0.00239432	0.0179322	0.0127227	4769	tags=59%	list=25%	signal=44%	SASH1/IL1B/AGER/SPHK1/MINK1/GADD45B/VEGFA/EMC10/NCF1/GADD45A/BMP2/LEP/MAP3K3/GDF6/GADD45G/ZC3H12A/RELL2
BP	GO:1902915	negative regulation of protein polyubiquitination	11	0.555443	1.44654	0.0849802	0.213737	0.151644	4524	tags=55%	list=24%	signal=42%	DYSF/PARP10/GPS2/OTUB1/OTUB2/MIR138-2
BP	GO:0061303	cornea development in camera-type eye	10	0.555436	1.39902	0.0930693	0.227029	0.161075	6042	tags=70%	list=32%	signal=48%	LIMK2/WNT9B/FOXE3/WNT6/WNT2B/SOX11/WNT9A
BP	GO:0030207	chondroitin sulfate catabolic process	14	0.555325	1.55154	0.0312844	0.107578	0.0763256	5334	tags=57%	list=28%	signal=41%	IDUA/VCAN/ARSB/CSPG4/BGN/HYAL1/HEXB/CSPG5
BP	GO:0046339	diacylglycerol metabolic process	25	0.555306	1.83338	0.00660288	0.0366916	0.0260323	1234	tags=36%	list=6%	signal=34%	PLA2G15/DAGLA/PNPLA2/DGAT2/ANG/PGS1/DGAT1/DGKZ/DGKG
BP	GO:0060456	positive regulation of digestive system process	13	0.55529	1.50233	0.0685929	0.188535	0.133763	5923	tags=62%	list=31%	signal=43%	NR1H2/SLC22A5/LPCAT3/OPRL1/OXT/TRPV1/ENPP7/TAC1
BP	GO:0060716	labyrinthine layer blood vessel development	20	0.555158	1.71974	0.0100203	0.0489234	0.0347107	3512	tags=45%	list=18%	signal=37%	FZD5/VASH1/AKT1/JUNB/HS6ST1/PLCD3/PLG/NSDHL/HES1
BP	GO:1905048	regulation of metallopeptidase activity	29	0.554923	1.8675	0.00250924	0.0185969	0.0131943	1686	tags=21%	list=9%	signal=19%	MIR21/LRP1/TIMP2/TIMP1/MIR24-2/MAPK3
BP	GO:0045923	positive regulation of fatty acid metabolic process	37	0.554514	1.99863	0.000356979	0.00465968	0.00330599	4706	tags=54%	list=25%	signal=41%	PPARG/IL1B/ABCD1/PTGS2/IRS2/NR1H2/MID1IP1/PPARD/IRS1/AKT2/CD74/MIR182/AVP/MLXIPL/CPT1A/NR1H3/APOA5/APOA4/APOA1/ADIPOQ
BP	GO:0042448	progesterone metabolic process	17	0.554378	1.63001	0.0265934	0.0959884	0.0681027	1354	tags=24%	list=7%	signal=22%	EGR1/ADM/SRD5A1/STARD3
BP	GO:0052372	modulation by symbiont of entry into host	44	0.554259	2.05383	7.08e-05	0.00142428	0.00101051	3491	tags=48%	list=18%	signal=39%	IFITM3/LGALS9/NECTIN2/FCN1/TRIM25/LGALS1/TRIM8/CXCL8/CD4/P4HB/IFITM2/EXOC7/TRIM14/PTX3/TRIM26/CD74/TRIM11/GSN/FCN3/TRIM27/TRIM21
BP	GO:0032755	positive regulation of interleukin-6 production	84	0.554204	2.3332	7.47e-09	1.29e-06	9.16e-07	2612	tags=44%	list=14%	signal=38%	SIGLEC16/LILRA5/IL1B/LGALS9/LILRB2/NOD2/LILRA2/PYCARD/IL17RA/EREG/IL6R/CD36/POU2F2/TLR7/TLR4/AGER/FCER1G/MYD88/CYBA/CARD9/F2RL1/TLR6/SYK/MAVS/TICAM1/ARHGEF2/TLR2/TLR8/TYROBP/AIF1/HYAL2/SCIMP/ADORA2B/CD74/STAT3/POU2AF1/TLR1
BP	GO:0034505	tooth mineralization	23	0.554102	1.78353	0.00593022	0.0339935	0.024118	2319	tags=26%	list=12%	signal=23%	FAM20A/FAM20C/TCIRG1/NECTIN1/CNNM4/ALPL
BP	GO:0071073	positive regulation of phospholipid biosynthetic process	12	0.554035	1.48561	0.0570866	0.166724	0.118289	668	tags=17%	list=3%	signal=16%	FPR2/ZP3
BP	GO:0045730	respiratory burst	32	0.553621	1.92899	0.000657726	0.00732895	0.00519981	3743	tags=47%	list=20%	signal=38%	SLC11A1/NCF4/GRN/PGAM1/HCK/CYBA/NCF2/PIK3CD/NCF1/INSR/NOXA1/SLAMF8/RAC2/IGHA1/CYBB
BP	GO:2001212	regulation of vasculogenesis	16	0.553427	1.60513	0.0240167	0.0897261	0.0636597	579	tags=19%	list=3%	signal=18%	ADM/RIN2/RRAS
BP	GO:0061430	bone trabecula morphogenesis	13	0.553383	1.49717	0.0685929	0.188535	0.133763	6353	tags=77%	list=33%	signal=51%	FBN2/SBNO2/THBS3/PLXNB1/WNT10B/PPARGC1B/GREM1/SFRP1/CHAD/COL1A1
BP	GO:0042953	lipoprotein transport	16	0.552406	1.60217	0.0240167	0.0897261	0.0636597	451	tags=19%	list=2%	signal=18%	PPARG/LRP1/CD36
BP	GO:0032753	positive regulation of interleukin-4 production	24	0.552345	1.79693	0.00612305	0.0348116	0.0246984	1532	tags=33%	list=8%	signal=31%	LGALS9/CEBPB/NLRP3/FCER1G/RARA/ZP3/SYK/SASH3
BP	GO:0042402	cellular biogenic amine catabolic process	21	0.552344	1.7244	0.00833131	0.0428697	0.0304156	3864	tags=33%	list=20%	signal=27%	SAT2/HAAO/HNMT/SMOX/CHDH/AFMID/IDO1
BP	GO:0046627	negative regulation of insulin receptor signaling pathway	33	0.552077	1.93921	0.000763409	0.00808405	0.00573555	1383	tags=30%	list=7%	signal=28%	SOCS3/IL1B/GSK3A/GRB10/PTPRE/RELA/IRS1/TSC2/SOCS1/PRKCD
BP	GO:0051004	regulation of lipoprotein lipase activity	23	0.551759	1.77599	0.00638933	0.0357847	0.0253889	5193	tags=57%	list=27%	signal=41%	FURIN/NR1H2/SORT1/PCSK5/MIR182/GPIHBP1/NR1H3/APOA5/APOC3/APOA4/APOA1/LPL/ANGPTL4
BP	GO:0033004	negative regulation of mast cell activation	12	0.550927	1.47727	0.0570866	0.166724	0.118289	1561	tags=33%	list=8%	signal=31%	LGALS9/MILR1/HMOX1/CD300LF
BP	GO:0032418	lysosome localization	74	0.550471	2.27529	1.56e-07	1.51e-05	1.07e-05	2990	tags=42%	list=16%	signal=35%	LGALS9/FES/BLOC1S1/MILR1/LAMTOR1/FGR/STXBP2/GAB2/RAB34/LAT2/FCER1G/HMOX1/DEF8/VAMP8/IL4R/TFEB/UNC13D/PLEKHM1/SYK/PLEKHM2/PIK3CD/SNAPIN/KXD1/SPHK2/CHGA/ADORA2B/ADGRE2/BORCS6/RAB3A/MAP6/FLCN
BP	GO:0090336	positive regulation of brown fat cell differentiation	17	0.550351	1.61817	0.0275265	0.0980286	0.0695503	2239	tags=41%	list=12%	signal=36%	PTGS2/PIM1/TFE3/FFAR4/ZBTB7B/RREB1/METRNL
BP	GO:0032306	regulation of prostaglandin secretion	10	0.550119	1.38563	0.10099	0.239146	0.169671	942	tags=20%	list=5%	signal=19%	IL1B/P2RX4
BP	GO:0032308	positive regulation of prostaglandin secretion	10	0.550119	1.38563	0.10099	0.239146	0.169671	942	tags=20%	list=5%	signal=19%	IL1B/P2RX4
BP	GO:1903019	negative regulation of glycoprotein metabolic process	22	0.550044	1.73706	0.00701188	0.0382336	0.0271263	2222	tags=27%	list=12%	signal=24%	HBEGF/JAK3/CST3/ABCA7/ACOT8/PTX3
BP	GO:0042368	vitamin D biosynthetic process	12	0.550001	1.47479	0.0590551	0.170296	0.120823	156	tags=25%	list=1%	signal=25%	CYP27A1/IL1B/VDR
BP	GO:0070885	negative regulation of calcineurin-NFAT signaling cascade	15	0.549709	1.57008	0.0356085	0.118159	0.0838328	3407	tags=40%	list=18%	signal=33%	HOMER3/CHP1/MAPK7/HOMER2/MYOZ1/RCAN1
BP	GO:0106057	negative regulation of calcineurin-mediated signaling	15	0.549709	1.57008	0.0356085	0.118159	0.0838328	3407	tags=40%	list=18%	signal=33%	HOMER3/CHP1/MAPK7/HOMER2/MYOZ1/RCAN1
BP	GO:1905523	positive regulation of macrophage migration	25	0.549597	1.81454	0.0074144	0.0395872	0.0280867	1686	tags=36%	list=9%	signal=33%	C3AR1/C5AR1/THBS1/MMP14/TRPV4/CSF1R/P2RX4/TREM2/MAPK3
BP	GO:0070278	extracellular matrix constituent secretion	11	0.54937	1.43073	0.0869565	0.216242	0.153421	2834	tags=45%	list=15%	signal=39%	ENG/TNFRSF1A/NOTCH1/TNFRSF1B/CREB3L1
BP	GO:2000121	regulation of removal of superoxide radicals	12	0.549265	1.47281	0.0590551	0.170296	0.120823	4148	tags=58%	list=22%	signal=46%	MIR21/CD36/SZT2/TNF/SIRT3/BMP7/FBLN5
BP	GO:1902287	semaphorin-plexin signaling pathway involved in axon guidance	12	0.549071	1.4723	0.0590551	0.170296	0.120823	4688	tags=58%	list=24%	signal=44%	PLXND1/PLXNB2/PLXNA2/PLXNB1/PLXNB3/PLXNC1/PLXNA3
BP	GO:0006558	L-phenylalanine metabolic process	11	0.548743	1.4291	0.0869565	0.216242	0.153421	3092	tags=45%	list=16%	signal=38%	PCBD1/FAH/IL4I1/ASRGL1/HPD
BP	GO:0006559	L-phenylalanine catabolic process	11	0.548743	1.4291	0.0869565	0.216242	0.153421	3092	tags=45%	list=16%	signal=38%	PCBD1/FAH/IL4I1/ASRGL1/HPD
BP	GO:1902221	erythrose 4-phosphate/phosphoenolpyruvate family amino acid metabolic process	11	0.548743	1.4291	0.0869565	0.216242	0.153421	3092	tags=45%	list=16%	signal=38%	PCBD1/FAH/IL4I1/ASRGL1/HPD
BP	GO:1902222	erythrose 4-phosphate/phosphoenolpyruvate family amino acid catabolic process	11	0.548743	1.4291	0.0869565	0.216242	0.153421	3092	tags=45%	list=16%	signal=38%	PCBD1/FAH/IL4I1/ASRGL1/HPD
BP	GO:0010042	response to manganese ion	19	0.548368	1.65328	0.0190153	0.0755713	0.053617	1013	tags=32%	list=5%	signal=30%	TSPO/PTGS2/ADAM9/A3GALT2/ATP13A2/BACE1
BP	GO:0042635	positive regulation of hair cycle	13	0.548199	1.48314	0.0735364	0.19677	0.139606	7583	tags=77%	list=40%	signal=46%	TRADD/TERT/WNT10B/TNF/NUMA1/KRT17/WNT5A/FST/GAL/MSX2
BP	GO:1902893	regulation of pri-miRNA transcription by RNA polymerase II	51	0.548189	2.07414	1.61e-05	0.000479968	0.000340532	3360	tags=49%	list=18%	signal=41%	PPARG/EGR1/LILRB4/SPI1/FOS/KLF4/IL10/SRF/PPARD/SREBF1/HDAC4/RELA/PRL/ATOH8/FOSL1/TERT/SMARCA4/SMAD1/STAT3/TP53/BMP2/JUN/TNF/SMAD6/SREBF2
BP	GO:0030949	positive regulation of vascular endothelial growth factor receptor signaling pathway	16	0.548016	1.58944	0.0264643	0.0956302	0.0678486	3789	tags=44%	list=20%	signal=35%	IL1B/GRB10/ITGA5/MIR296/PRKD2/ARNT/FGF18
BP	GO:0051127	positive regulation of actin nucleation	16	0.547628	1.58831	0.0264643	0.0956302	0.0678486	1951	tags=38%	list=10%	signal=34%	FMN1/WAS/WASF1/CYFIP1/WASF2/MAGEL2
BP	GO:0045742	positive regulation of epidermal growth factor receptor signaling pathway	35	0.547596	1.94257	0.000720487	0.00781056	0.00554151	2744	tags=40%	list=14%	signal=34%	HBEGF/SHKBP1/GPER1/EREG/ARAP1/PLAUR/DOK1/AKT1/MMP9/NCF1/TGFA/PDE6G/PTK6/HIP1
BP	GO:1901186	positive regulation of ERBB signaling pathway	37	0.547551	1.97353	0.000470455	0.00573148	0.00406643	2797	tags=41%	list=15%	signal=35%	HBEGF/SHKBP1/GPER1/EREG/ARAP1/PLAUR/DOK1/AKT1/MMP9/NCF1/TGFA/PDE6G/PTK6/HIP1/RTN4
BP	GO:0031282	regulation of guanylate cyclase activity	13	0.547137	1.48027	0.0747722	0.198524	0.14085	8101	tags=85%	list=42%	signal=49%	RCVRN/ADORA2B/GUCA2B/RD3/NOS1/GUCA2A/PDZD3/NOS3/HPCA/NOS2/GUCA1C
BP	GO:0009111	vitamin catabolic process	14	0.547129	1.52864	0.0385738	0.125301	0.0888999	6771	tags=79%	list=35%	signal=51%	MTHFS/PDXP/CYP4F12/CYP26B1/CYP2W1/CYP26C1/CRABP1/CYP4F3/FGF23/CYP26A1/CYP27B1
BP	GO:0034377	plasma lipoprotein particle assembly	31	0.547089	1.8963	0.00154061	0.0133376	0.00946288	4389	tags=65%	list=23%	signal=50%	ABCA1/NR1H2/ABCA7/DGAT1/P4HB/PLAGL2/BMP1/LCAT/LPCAT3/APOA2/PRKACA/MFSD2A/SOAT2/ZDHHC8/ARF1/APOA5/APOE/APOC3/APOA4/APOA1
BP	GO:0031284	positive regulation of guanylate cyclase activity	10	0.546972	1.37771	0.106931	0.24798	0.175939	4411	tags=50%	list=23%	signal=38%	RCVRN/ADORA2B/GUCA2B/NOS1/GUCA2A
BP	GO:0106070	regulation of adenylate cyclase-activating G protein-coupled receptor signaling pathway	13	0.546968	1.47981	0.0747722	0.198524	0.14085	4061	tags=46%	list=21%	signal=36%	GSK3A/PRKCA/OPRL1/GNAI2/APLP1/NOS1
BP	GO:0003157	endocardium development	11	0.54691	1.42432	0.0889328	0.219704	0.155878	3635	tags=45%	list=19%	signal=37%	NRG1/NOTCH1/SOX17/PROX1/STK3
BP	GO:0097242	amyloid-beta clearance	36	0.546585	1.94808	0.000265739	0.00378851	0.00268791	2420	tags=42%	list=13%	signal=36%	LRP1/LRPAP1/C5AR1/ITGAM/MARCO/CD36/SRF/ABCA7/LDLR/ITGB2/CLU/TREM2/MSR1/INSR/RAB11B
BP	GO:0035358	regulation of peroxisome proliferator activated receptor signaling pathway	13	0.546468	1.47846	0.0747722	0.198524	0.14085	3105	tags=38%	list=16%	signal=32%	CITED2/STARD10/ALOX15B/LEP/GPS2
BP	GO:0032373	positive regulation of sterol transport	29	0.546228	1.83824	0.00300725	0.0213242	0.0151293	5316	tags=72%	list=28%	signal=52%	CES1/LRP1/ABCA1/NR1H2/EEPD1/ABCA7/NFKBIA/LPCAT3/PLTP/GPS2/ZDHHC8/NR1H3/APOE/ANXA2/LIPG/APOA1/ADIPOQ/PON1/SCP2D1/ABCG1/ENPP7
BP	GO:0032376	positive regulation of cholesterol transport	29	0.546228	1.83824	0.00300725	0.0213242	0.0151293	5316	tags=72%	list=28%	signal=52%	CES1/LRP1/ABCA1/NR1H2/EEPD1/ABCA7/NFKBIA/LPCAT3/PLTP/GPS2/ZDHHC8/NR1H3/APOE/ANXA2/LIPG/APOA1/ADIPOQ/PON1/SCP2D1/ABCG1/ENPP7
BP	GO:0002283	neutrophil activation involved in immune response	477	0.546141	2.87178	1e-10	4.26e-08	3.03e-08	2069	tags=36%	list=11%	signal=33%	HP/RNASE2/S100A9/TNFAIP6/PADI2/CR1/MCEMP1/FOLR3/LILRA3/SERPINB10/CD14/SIGLEC9/FPR2/S100A12/HSPA1B/HSPA1A/SLC11A1/LILRB3/QSOX1/QPCT/CD33/CTSD/CFP/CDA/FPR1/LILRB2/ANPEP/HK3/C3AR1/FCGR2A/CD93/NFAM1/SIRPA/MGST1/BST1/C5AR1/GPR84/GM2A/PRAM1/OSCAR/RNASE3/DOK3/TIMP2/SIGLEC5/CFD/LRG1/PYGL/FCN1/ITGAM/LILRA2/ALDH3B1/S100A8/ALOX5/FCAR/PYCARD/NAPRT/GAA/LAMTOR1/FGR/GRN/STXBP2/CANT1/VNN1/ATP6V0A1/NCSTN/CTSB/CRI…
BP	GO:0006739	NADP metabolic process	35	0.545748	1.93602	0.000777743	0.00816822	0.00579526	2820	tags=43%	list=15%	signal=37%	DCXR/PGD/PGAM1/G6PD/TKT/TP53I3/NADK/TALDO1/IDH1/H6PD/PGLS/NUDT17/TP53/GCK/ME1
BP	GO:0035860	glial cell-derived neurotrophic factor receptor signaling pathway	10	0.545669	1.37443	0.110891	0.253307	0.179719	450	tags=20%	list=2%	signal=20%	GFRA2/SULF2
BP	GO:0002716	negative regulation of natural killer cell mediated immunity	17	0.545607	1.60422	0.0315699	0.108327	0.0768567	524	tags=18%	list=3%	signal=17%	LGALS9/LILRB1/ARRB2
BP	GO:0099010	modification of postsynaptic structure	18	0.545371	1.62534	0.0193296	0.0764176	0.0542175	4709	tags=50%	list=25%	signal=38%	WASF1/CYFIP1/CTTNBP2/ITSN1/PFN1/TIAM1/BAIAP2/SYNPO/RHOA
BP	GO:0035751	regulation of lysosomal lumen pH	13	0.545088	1.47473	0.0511247	0.155387	0.110245	1976	tags=38%	list=10%	signal=35%	GRN/TMEM175/SNAPIN/CLN3/CLN6
BP	GO:0016338	calcium-independent cell-cell adhesion via plasma membrane cell-adhesion molecules	23	0.544595	1.75293	0.00769014	0.0406161	0.0288167	6494	tags=57%	list=34%	signal=37%	CLDN7/CLDN15/BMP2/CLDN23/CLDN9/CLDN3/CLDN11/CLDN19/CLDN6/CLDN10/CLDN5/CX3CL1/CLDN14
BP	GO:0045602	negative regulation of endothelial cell differentiation	12	0.544592	1.46029	0.0649606	0.181753	0.128952	4447	tags=58%	list=23%	signal=45%	ACVRL1/FOXJ2/VEGFA/JAG1/ID1/NOTCH4/MIR1-1
BP	GO:0060732	positive regulation of inositol phosphate biosynthetic process	14	0.544556	1.52146	0.0397887	0.1284	0.0910984	4162	tags=50%	list=22%	signal=39%	GPER1/PTAFR/NTSR1/P2RY6/AVPR1B/P2RY1/ADCYAP1R1
BP	GO:0010575	positive regulation of vascular endothelial growth factor production	28	0.544363	1.81912	0.00219821	0.0169747	0.0120434	450	tags=21%	list=2%	signal=21%	CYP1B1/IL1B/C3AR1/C5AR1/PTGS2/SULF2
BP	GO:0014912	negative regulation of smooth muscle cell migration	33	0.544322	1.91196	0.0010388	0.0100213	0.00711003	1072	tags=21%	list=6%	signal=20%	MIR21/TRIB1/MIR223/LRP1/PPARD/GSTP1/CORO1B
BP	GO:0070886	positive regulation of calcineurin-NFAT signaling cascade	15	0.544012	1.55381	0.0416953	0.133075	0.0944156	3505	tags=40%	list=18%	signal=33%	NRG1/SLC9A1/CHERP/PTBP1/TNF/C10orf71
BP	GO:0106058	positive regulation of calcineurin-mediated signaling	15	0.544012	1.55381	0.0416953	0.133075	0.0944156	3505	tags=40%	list=18%	signal=33%	NRG1/SLC9A1/CHERP/PTBP1/TNF/C10orf71
BP	GO:0035994	response to muscle stretch	18	0.54401	1.62129	0.0196439	0.0772234	0.0547892	3078	tags=39%	list=16%	signal=33%	FOS/SLC9A1/RELA/NFKBIA/SLC8A1/JUN/CAV3
BP	GO:0043312	neutrophil degranulation	474	0.543885	2.86076	1e-10	4.26e-08	3.03e-08	2069	tags=35%	list=11%	signal=32%	HP/RNASE2/S100A9/TNFAIP6/PADI2/CR1/MCEMP1/FOLR3/LILRA3/SERPINB10/CD14/SIGLEC9/FPR2/S100A12/HSPA1B/HSPA1A/SLC11A1/LILRB3/QSOX1/QPCT/CD33/CTSD/CFP/CDA/FPR1/LILRB2/ANPEP/HK3/C3AR1/FCGR2A/CD93/NFAM1/SIRPA/MGST1/BST1/C5AR1/GPR84/GM2A/PRAM1/OSCAR/RNASE3/DOK3/TIMP2/SIGLEC5/CFD/LRG1/PYGL/FCN1/ITGAM/ALDH3B1/S100A8/ALOX5/FCAR/PYCARD/NAPRT/GAA/LAMTOR1/FGR/GRN/STXBP2/CANT1/VNN1/ATP6V0A1/NCSTN/CTSB/CRISPLD2/N…
BP	GO:0061615	glycolytic process through fructose-6-phosphate	29	0.543617	1.82946	0.00316049	0.0220376	0.0156354	3358	tags=52%	list=18%	signal=43%	HK3/PGAM1/PKM/ALDOA/HK2/ENO1/GALK1/GAPDH/TPI1/PFKL/FOXK2/PGAM2/GCK/ENO3/PGK1
BP	GO:0030322	stabilization of membrane potential	17	0.543477	1.59796	0.0328201	0.110975	0.0787355	6985	tags=71%	list=36%	signal=45%	KCNK6/KCNK13/CHCHD10/KCNK15/KCNK4/KCNK3/KCNN4/KCNK12/KCNK7/KCNK1/KCNK5/KCNK16
BP	GO:0097531	mast cell migration	12	0.543386	1.45705	0.0669291	0.185281	0.131455	3402	tags=42%	list=18%	signal=34%	PIK3CD/VEGFA/CHGA/PGF/RAC2
BP	GO:0043371	negative regulation of CD4-positive	alpha-beta T cell differentiation	21	0.543064	1.69543	0.0108229	0.0516476	0.0366435	785	tags=29%	list=4%	signal=27%	HLX/BCL6/JAK3/LOXL3/IL4R/ZBTB7B
BP	GO:0035988	chondrocyte proliferation	17	0.543022	1.59662	0.0328201	0.110975	0.0787355	3285	tags=41%	list=17%	signal=34%	MIR21/MMP14/SIRT6/FGFR3/MUSTN1/IHH/SIX2
BP	GO:0048665	neuron fate specification	34	0.542918	1.9147	0.000985715	0.00958151	0.00679798	6887	tags=74%	list=36%	signal=47%	SUFU/OLIG3/LBX1/MNX1/LHX3/HOXC10/ISL2/NKX6-1/NKX6-2/ISL1/ESRP1/FEV/ATOH1/HOXD10/NTRK3/NKX2-2/GLI2/POU3F2/SIX1/DMRTA2/FOXA1/DBX1/DLL1/EVX1/EYA1
BP	GO:0050667	homocysteine metabolic process	12	0.542844	1.4556	0.0688976	0.188804	0.133955	4118	tags=50%	list=22%	signal=39%	COMT/TST/MTHFR/CBS/MPST/NOX4
BP	GO:0043403	skeletal muscle tissue regeneration	36	0.542821	1.93466	0.000337558	0.00443385	0.00314577	3343	tags=39%	list=17%	signal=32%	DYSF/PTGFRN/PKM/PPARD/TARBP2/GPX1/BCL9/BIN3/MYOD1/WNT10B/ENO3/FZD7/PAX7/MYOZ1
BP	GO:0051043	regulation of membrane protein ectodomain proteolysis	23	0.54278	1.74709	0.00822803	0.0423724	0.0300627	1473	tags=35%	list=8%	signal=32%	IL1B/TIMP2/TIMP1/FURIN/IL10/ADAM9/SNX33/TNFRSF1B
BP	GO:1900115	extracellular regulation of signal transduction	12	0.542768	1.45539	0.0688976	0.188804	0.133955	4611	tags=58%	list=24%	signal=44%	LRPAP1/FBN2/NRROS/ZNF653/NBL1/GREM1/CER1
BP	GO:1900116	extracellular negative regulation of signal transduction	12	0.542768	1.45539	0.0688976	0.188804	0.133955	4611	tags=58%	list=24%	signal=44%	LRPAP1/FBN2/NRROS/ZNF653/NBL1/GREM1/CER1
BP	GO:0045475	locomotor rhythm	15	0.542585	1.54974	0.0416953	0.133075	0.0944156	2622	tags=33%	list=14%	signal=29%	EGR1/ZFHX3/MTA1/CIART/OPRL1
BP	GO:0032986	protein-DNA complex disassembly	18	0.54258	1.61702	0.0209011	0.0809222	0.0574134	2257	tags=44%	list=12%	signal=39%	NFE2/SMARCD3/MYC/ARID1A/HMGA1/SMARCD2/SMARCA4/SMARCB1
BP	GO:0035791	platelet-derived growth factor receptor-beta signaling pathway	14	0.542528	1.51579	0.0403962	0.129901	0.0921637	2744	tags=29%	list=14%	signal=24%	LRP1/SRC/PDGFA/HIP1
BP	GO:0002091	negative regulation of receptor internalization	15	0.542394	1.54919	0.0416953	0.133075	0.0944156	2593	tags=40%	list=14%	signal=35%	LRPAP1/DLG4/ANKRD13D/SDCBP/UBQLN2/LRRTM1
BP	GO:0097396	response to interleukin-17	11	0.542154	1.41194	0.0988142	0.236003	0.167442	6041	tags=45%	list=32%	signal=31%	IL17RA/IL17RC/IL17C/TRAF3IP2/IL25
BP	GO:0097398	cellular response to interleukin-17	11	0.542154	1.41194	0.0988142	0.236003	0.167442	6041	tags=45%	list=32%	signal=31%	IL17RA/IL17RC/IL17C/TRAF3IP2/IL25
BP	GO:0097400	interleukin-17-mediated signaling pathway	11	0.542154	1.41194	0.0988142	0.236003	0.167442	6041	tags=45%	list=32%	signal=31%	IL17RA/IL17RC/IL17C/TRAF3IP2/IL25
BP	GO:0030540	female genitalia development	17	0.542119	1.59397	0.0334453	0.11259	0.0798812	1869	tags=29%	list=10%	signal=27%	MERTK/BAX/SRD5A1/CYP19A1/RBP4
BP	GO:0097154	GABAergic neuron differentiation	14	0.542049	1.51445	0.0410036	0.131524	0.093315	8304	tags=93%	list=43%	signal=53%	ARX/HELT/INHBA/DLX1/RAC3/NKX2-1/DLX2/LHX6/CNTN2/DRD1/FEZF2/ASCL1/DRD2
BP	GO:0042532	negative regulation of tyrosine phosphorylation of STAT protein	16	0.541762	1.5713	0.0298296	0.103584	0.0734919	1746	tags=31%	list=9%	signal=28%	SOCS3/SH2B3/SOCS1/PPP2R1A/MIRLET7E
BP	GO:0046131	pyrimidine ribonucleoside metabolic process	14	0.541224	1.51214	0.0505051	0.153971	0.109241	1492	tags=29%	list=8%	signal=26%	CDA/APOBEC3A/APOBEC3H/UPP1
BP	GO:0046133	pyrimidine ribonucleoside catabolic process	14	0.541224	1.51214	0.0505051	0.153971	0.109241	1492	tags=29%	list=8%	signal=26%	CDA/APOBEC3A/APOBEC3H/UPP1
BP	GO:0061314	Notch signaling involved in heart development	11	0.541164	1.40936	0.0988142	0.236003	0.167442	4938	tags=55%	list=26%	signal=40%	NOTCH1/SNAI1/JAG1/NOTCH2/HEYL/HEY1
BP	GO:2000344	positive regulation of acrosome reaction	12	0.540491	1.44929	0.0728346	0.196065	0.139106	5896	tags=67%	list=31%	signal=46%	PLB1/ZP3/CCDC87/CACNA1H/IQCF1/PLCB1/FAM170B/POMZP3
BP	GO:0051798	positive regulation of hair follicle development	12	0.540292	1.44876	0.0728346	0.196065	0.139106	7583	tags=75%	list=40%	signal=45%	TRADD/WNT10B/TNF/NUMA1/KRT17/WNT5A/FST/GAL/MSX2
BP	GO:0047484	regulation of response to osmotic stress	14	0.539969	1.50864	0.0525253	0.158318	0.112325	1431	tags=43%	list=7%	signal=40%	YBX3/PTGS2/TRPV4/CLN3/MICU1/ARHGEF2
BP	GO:0006956	complement activation	72	0.539719	2.21913	6.55e-07	4.99e-05	3.54e-05	3595	tags=40%	list=19%	signal=33%	VSIG4/CR1/C1QC/IL1B/CFP/C1QB/C3AR1/C5AR1/CFD/CR1L/FCN1/C1RL/C1QA/CLU/IGHM/MFAP4/C5AR2/IGKC/IGHG1/IGLL1/FCN2/C4B/CFHR4/PHB/SUSD4/FCN3/CD19/IGHA1/MASP1
BP	GO:0021984	adenohypophysis development	13	0.539423	1.4594	0.0531697	0.159397	0.11309	8304	tags=85%	list=43%	signal=48%	PROP1/BMP2/HES1/FGF8/GHRHR/GSX1/PITX2/GHRH/WNT4/POU1F1/DRD2
BP	GO:0002446	neutrophil mediated immunity	488	0.539368	2.85235	1e-10	4.26e-08	3.03e-08	2069	tags=35%	list=11%	signal=32%	HP/RNASE2/S100A9/TNFAIP6/PADI2/CR1/MCEMP1/FOLR3/LILRA3/SERPINB10/CD14/SIGLEC9/FPR2/S100A12/HSPA1B/HSPA1A/SLC11A1/LILRB3/QSOX1/QPCT/CD33/CTSD/CFP/CDA/FPR1/LILRB2/ANPEP/HK3/C3AR1/FCGR2A/CD93/NFAM1/SIRPA/MGST1/BST1/C5AR1/GPR84/GM2A/PRAM1/OSCAR/RNASE3/DOK3/TIMP2/SIGLEC5/CFD/LRG1/PYGL/FCN1/ITGAM/ALDH3B1/S100A8/ALOX5/FCAR/PYCARD/NAPRT/GAA/LAMTOR1/FGR/GRN/STXBP2/CANT1/VNN1/ATP6V0A1/NCSTN/CTSB/CRISPLD2/N…
BP	GO:1904996	positive regulation of leukocyte adhesion to vascular endothelial cell	22	0.539293	1.70311	0.00988852	0.0485263	0.0344289	1751	tags=41%	list=9%	signal=37%	MIR21/CCR2/ALOX5/PTAFR/ICAM1/RELA/ITGB2/FUT7/IRAK1
BP	GO:0060080	inhibitory postsynaptic potential	16	0.539105	1.56359	0.0310534	0.107187	0.0760481	7717	tags=81%	list=40%	signal=49%	NTSR1/IGSF9B/UNC13B/DRD4/NPAS4/CHRNA4/RIMS1/GABRB3/ADORA2A/NLGN2/ABAT/BDNF/RIMS2
BP	GO:1903307	positive regulation of regulated secretory pathway	54	0.538901	2.05592	2.78e-05	0.000728347	0.000516755	3488	tags=43%	list=18%	signal=35%	ITGAM/FGR/GAB2/PTAFR/RAB3D/FCER1G/VAMP8/ZP3/IL4R/F2RL1/CDK5/UNC13D/SYK/ITGB2/SPHK2/DOC2B/ADORA2B/RAB3A/SYT4/UNC13B/ARF1/CDK5R2/LAMP1
BP	GO:0006911	phagocytosis	engulfment	57	0.538729	2.09827	1.31e-05	0.000423604	0.000300542	2198	tags=42%	list=11%	signal=37%	PPARG/FCGR1A/ITGAM/ABCA1/MARCO/THBS1/CD36/FCER1G/F2RL1/ABCA7/SH3BP1/DOCK1/ITGB2/RAB31/MFGE8/RHOG/IGHM/XKR8/TREM2/IGKC/AIF1/MSR1/IGHG1/IGLL1
BP	GO:1905516	positive regulation of fertilization	15	0.538303	1.5375	0.0435213	0.13726	0.0973843	5896	tags=60%	list=31%	signal=42%	PLB1/ZP3/LHFPL2/CCDC87/CACNA1H/IQCF1/PLCB1/FAM170B/POMZP3
BP	GO:0010759	positive regulation of macrophage chemotaxis	18	0.538042	1.6035	0.0237298	0.0889658	0.0631203	3229	tags=44%	list=17%	signal=37%	C3AR1/C5AR1/THBS1/TRPV4/CSF1R/MAPK3/RARRES2/MDK
BP	GO:0044351	macropinocytosis	10	0.538033	1.35519	0.122772	0.268922	0.190797	1861	tags=40%	list=10%	signal=36%	PYCARD/SNX33/DNM2/MAPKAPK3
BP	GO:0090022	regulation of neutrophil chemotaxis	32	0.537804	1.87388	0.00135999	0.0121149	0.00859539	3402	tags=41%	list=18%	signal=33%	DYSF/MIR223/C3AR1/BST1/C5AR1/CXCL8/MOSPD2/MPP1/C5AR2/CD74/CCL21/MDK/RAC2
BP	GO:0061082	myeloid leukocyte cytokine production	30	0.537746	1.82563	0.00362712	0.0243717	0.0172914	2367	tags=40%	list=12%	signal=35%	BCL6/LILRB1/GAS6/CD36/CUEDC2/TLR4/FCER1G/HMOX1/MAVS/TICAM1/CHGA/CD74
BP	GO:0002827	positive regulation of T-helper 1 type immune response	20	0.53759	1.66531	0.0158997	0.0674325	0.0478427	2018	tags=40%	list=11%	signal=36%	CCR2/SLC11A1/HLX/IL1B/PLA2G4A/IL18/IL1R1/IL27RA
BP	GO:1900015	regulation of cytokine production involved in inflammatory response	62	0.537489	2.1159	1.13e-05	0.000383063	0.000271779	2979	tags=44%	list=16%	signal=37%	MIR21/IL1R2/PLD3/NOD2/SIRPA/ABCD1/ALOX5/PYCARD/IL17RA/MEFV/CUEDC2/TLR4/MYD88/GPSM3/TLR6/BAP1/MIR221/MIR197/TICAM1/CHID1/MIR222/ADCY7/IL17RC/STAT3/LEP/TNF/PER1
BP	GO:0098974	postsynaptic actin cytoskeleton organization	13	0.537478	1.45414	0.0552147	0.162969	0.115625	4332	tags=46%	list=23%	signal=36%	WASF2/DBNL/ARF1/INA/NOS1AP/POTEKP
BP	GO:0033194	response to hydroperoxide	17	0.537442	1.58022	0.037196	0.122087	0.0866191	1888	tags=47%	list=10%	signal=42%	MGST1/CD36/DAPK1/PRKCD/GPX1/GPX3/XRCC1/AIF1
BP	GO:0034116	positive regulation of heterotypic cell-cell adhesion	16	0.537344	1.55849	0.0316683	0.108546	0.0770123	502	tags=25%	list=3%	signal=24%	IL1B/FLOT1/IL10/AGER
BP	GO:0001696	gastric acid secretion	19	0.537154	1.61948	0.0231012	0.0871712	0.061847	7530	tags=68%	list=39%	signal=42%	HRH2/KCNQ1/SGK1/OPRL1/UCN/OXT/TRPV1/NMU/PTGER3/CCKBR/SCT/TFF2/SLC9A4
BP	GO:0014819	regulation of skeletal muscle contraction	13	0.537054	1.45299	0.0552147	0.162969	0.115625	6117	tags=54%	list=32%	signal=37%	KCNJ2/CAV3/GSTM2/MYH7/GSTO1/SCN4A/ATP2A1
BP	GO:0007494	midgut development	13	0.536899	1.45257	0.0552147	0.162969	0.115625	6978	tags=62%	list=36%	signal=39%	EDNRB/ASS1/WNT5A/ALDH1A2/FOXF1/SMO/FOXL1/EGFR
BP	GO:0051923	sulfation	16	0.53686	1.55708	0.0328981	0.111155	0.0788633	826	tags=31%	list=4%	signal=30%	SULT1A2/SULT1A1/NDST1/SULT1B1/TPST1
BP	GO:0090023	positive regulation of neutrophil chemotaxis	25	0.536538	1.77142	0.0103054	0.0499345	0.035428	3402	tags=36%	list=18%	signal=30%	DYSF/C3AR1/C5AR1/CXCL8/MOSPD2/CD74/CCL21/MDK/RAC2
BP	GO:0010919	regulation of inositol phosphate biosynthetic process	16	0.536457	1.55591	0.033513	0.112698	0.0799583	4162	tags=50%	list=22%	signal=39%	GPER1/PTAFR/NTSR1/P2RY6/PTK2B/AVPR1B/P2RY1/ADCYAP1R1
BP	GO:0060965	negative regulation of gene silencing by miRNA	18	0.536451	1.59876	0.0243584	0.0908432	0.0644523	4631	tags=39%	list=24%	signal=30%	PPARG/NCOR2/STAT3/TP53/TNF/ZC3H10/ZC3H12A
BP	GO:0070471	uterine smooth muscle contraction	11	0.536009	1.39593	0.106719	0.247669	0.175719	7371	tags=73%	list=39%	signal=45%	GPER1/ADRA2B/OXT/ADRA2C/TACR2/AGT/ABAT/TACR3
BP	GO:0042119	neutrophil activation	489	0.53569	2.83488	1e-10	4.26e-08	3.03e-08	2069	tags=35%	list=11%	signal=32%	HP/RNASE2/S100A9/TNFAIP6/PADI2/CR1/MCEMP1/FOLR3/LILRA3/SERPINB10/CD14/SIGLEC9/FPR2/S100A12/HSPA1B/HSPA1A/SLC11A1/LILRB3/QSOX1/QPCT/CD33/CTSD/CFP/CDA/FPR1/LILRB2/ANPEP/HK3/C3AR1/FCGR2A/CD93/NFAM1/SIRPA/MGST1/BST1/C5AR1/GPR84/GM2A/PRAM1/OSCAR/RNASE3/DOK3/TIMP2/SIGLEC5/CFD/LRG1/PYGL/FCN1/ITGAM/LILRA2/ALDH3B1/S100A8/ALOX5/FCAR/PYCARD/NAPRT/GAA/LAMTOR1/FGR/GRN/STXBP2/CANT1/VNN1/ATP6V0A1/NCSTN/CTSB/CRI…
BP	GO:1902187	negative regulation of viral release from host cell	15	0.535646	1.52992	0.0447387	0.1402	0.0994706	3491	tags=53%	list=18%	signal=44%	TRIM25/TRIM8/TRIM28/PML/TRIM26/TRIM11/TRIM27/TRIM21
BP	GO:0002719	negative regulation of cytokine production involved in immune response	24	0.535261	1.74135	0.0108149	0.0516476	0.0366435	2085	tags=38%	list=11%	signal=33%	BCL6/LILRB1/JAK3/IL10/CUEDC2/HMOX1/HFE/BST2/APOA2
BP	GO:0015803	branched-chain amino acid transport	12	0.535054	1.43471	0.0767717	0.201474	0.142944	1611	tags=33%	list=8%	signal=31%	SLC43A2/SLC25A44/SLC38A7/SLC3A2
BP	GO:0090382	phagosome maturation	47	0.534295	1.99794	0.000168203	0.0026963	0.001913	3539	tags=45%	list=18%	signal=37%	ATP6V0A1/RAB34/RAB20/TCIRG1/TMEM175/MCOLN1/ATP6V0D1/ATP6V0B/ATP6V0C/MYO7A/ATP6V1F/RAB32/RAB43/CLN3/RAB31/RAB7A/RAB39A/SLAMF8/UNC13B/CORO1A/ATP6V1E1
BP	GO:0046460	neutral lipid biosynthetic process	48	0.53424	1.99778	0.000122947	0.00216631	0.00153697	1667	tags=33%	list=9%	signal=31%	ACSL1/PLA2G15/PNPLA2/DGAT2/SLC27A1/ANG/NR1H2/SREBF1/DGAT1/SCARB1/PCK2/LDLR/CTDNEP1/PLA2G4A/GPAT3/GK
BP	GO:0046463	acylglycerol biosynthetic process	48	0.53424	1.99778	0.000122947	0.00216631	0.00153697	1667	tags=33%	list=9%	signal=31%	ACSL1/PLA2G15/PNPLA2/DGAT2/SLC27A1/ANG/NR1H2/SREBF1/DGAT1/SCARB1/PCK2/LDLR/CTDNEP1/PLA2G4A/GPAT3/GK
BP	GO:0060711	labyrinthine layer development	48	0.534132	1.99737	0.000125334	0.00219419	0.00155675	2122	tags=31%	list=11%	signal=28%	SOCS3/ST14/ADM/SPINT1/FZD5/IL10/ZFP36L1/VASH1/AKT1/JUNB/HS6ST1/GJB5/PLCD3/GRB2/SPINT2
BP	GO:0045987	positive regulation of smooth muscle contraction	31	0.533858	1.85044	0.00233658	0.0176039	0.0124898	1158	tags=26%	list=6%	signal=24%	MIR21/GPER1/PTGS2/PTAFR/PROK2/SPHK1/SRF/TBXA2R
BP	GO:0036230	granulocyte activation	495	0.533589	2.82391	1e-10	4.26e-08	3.03e-08	2069	tags=35%	list=11%	signal=32%	HP/RNASE2/S100A9/TNFAIP6/PADI2/CR1/MCEMP1/FOLR3/LILRA3/SERPINB10/CD14/SIGLEC9/FPR2/CCR2/S100A12/HSPA1B/HSPA1A/SLC11A1/LILRB3/QSOX1/QPCT/CD33/CTSD/CFP/CDA/FPR1/LILRB2/ANPEP/HK3/C3AR1/FCGR2A/CD93/NFAM1/SIRPA/MGST1/BST1/C5AR1/GPR84/GM2A/PRAM1/OSCAR/RNASE3/DOK3/TIMP2/SIGLEC5/CFD/LRG1/PYGL/FCN1/ITGAM/LILRA2/ALDH3B1/S100A8/ALOX5/FCAR/PYCARD/NAPRT/GAA/LAMTOR1/FGR/GRN/STXBP2/CANT1/VNN1/ATP6V0A1/NCSTN/CTS…
BP	GO:0038110	interleukin-2-mediated signaling pathway	12	0.533375	1.43021	0.0767717	0.201474	0.142944	2573	tags=42%	list=13%	signal=36%	JAK3/SYK/SHC1/PTK2B/STAT5A
BP	GO:0046466	membrane lipid catabolic process	36	0.53324	1.90051	0.000505232	0.00602886	0.00427741	1814	tags=28%	list=9%	signal=25%	CYP1B1/GM2A/NEU1/FUCA1/NAGA/GBA/SPHK1/PRKCD/GBA2/SMPD1
BP	GO:0036035	osteoclast development	18	0.533118	1.58883	0.0256156	0.093782	0.0665373	2619	tags=44%	list=14%	signal=38%	FAM20C/LILRB1/ATP6AP1/LRRK1/TYROBP/SIGLEC15/SRC/NOTCH2
BP	GO:0072310	glomerular epithelial cell development	13	0.532982	1.44197	0.0572597	0.167039	0.118512	6150	tags=62%	list=32%	signal=42%	LAMB2/JAG1/NOTCH2/FOXJ1/BMP4/ADIPOQ/PODXL/MYO1E
BP	GO:0035810	positive regulation of urine volume	14	0.532847	1.48874	0.0606061	0.173672	0.123219	3237	tags=36%	list=17%	signal=30%	EDNRB/HYAL2/OPRL1/HAS2/GNAI2
BP	GO:0044764	multi-organism cellular process	17	0.532639	1.56609	0.0415719	0.133075	0.0944156	2184	tags=41%	list=11%	signal=37%	NECTIN2/SIGLEC1/GAS6/CD4/TPCN2/HYAL2/CTSL
BP	GO:0061684	chaperone-mediated autophagy	16	0.532559	1.54461	0.0378173	0.123408	0.0875566	4618	tags=50%	list=24%	signal=38%	PLK3/CTSA/ATP13A2/CLU/BAG3/EEF1A2/SNRNP70/STUB1
BP	GO:0120255	olefinic compound biosynthetic process	33	0.532479	1.87036	0.00187744	0.0152581	0.0108254	1599	tags=27%	list=8%	signal=25%	EGR1/ADM/GSTM1/ALOX5/ALOX15B/GSTP1/STARD3/CYP19A1/H6PD
BP	GO:1902622	regulation of neutrophil migration	41	0.53219	1.94286	0.000325895	0.00433526	0.00307582	3402	tags=44%	list=18%	signal=36%	DYSF/MIR223/C3AR1/BST1/C5AR1/CXCL8/MOSPD2/MPP1/FUT7/IL1R1/RHOG/C5AR2/CD74/ADAM8/SLAMF8/CCL21/MDK/RAC2
BP	GO:0061614	pri-miRNA transcription by RNA polymerase II	53	0.532106	2.02751	6.86e-05	0.00139563	0.000990182	3360	tags=47%	list=18%	signal=39%	PPARG/EGR1/LILRB4/SPI1/FOS/KLF4/IL10/SRF/PPARD/SREBF1/HDAC4/RELA/PRL/ATOH8/FOSL1/TERT/SMARCA4/SMAD1/STAT3/TP53/BMP2/JUN/TNF/SMAD6/SREBF2
BP	GO:0045576	mast cell activation	61	0.531961	2.09759	6.5e-06	0.00025337	0.000179764	2380	tags=38%	list=12%	signal=33%	S100A12/LGALS9/NECTIN2/FES/MILR1/FGR/STXBP2/GAB2/LAT2/FCER1G/HMOX1/VAMP8/IL4R/UNC13D/NDRG1/SYK/PIK3CD/CD300LF/SPHK2/PLSCR1/CHGA/ADORA2B/ADGRE2
BP	GO:0055091	phospholipid homeostasis	13	0.531828	1.43885	0.0613497	0.175358	0.124414	5264	tags=54%	list=27%	signal=39%	RCN3/ABCA1/HNF4A/LIPG/APOA1/TLCD2/ABCG1
BP	GO:0023058	adaptation of signaling pathway	20	0.531755	1.64724	0.0183225	0.0735659	0.0521942	4328	tags=45%	list=23%	signal=35%	ADM/ARRB2/DNM2/GRK2/UBQLN2/ARRB1/DNM1/NECAB2/APLN
BP	GO:0086069	bundle of His cell to Purkinje myocyte communication	13	0.531649	1.43837	0.0613497	0.175358	0.124414	906	tags=15%	list=5%	signal=15%	DSC2/JUP
BP	GO:0071625	vocalization behavior	18	0.531293	1.58339	0.0262441	0.0952113	0.0675514	6563	tags=56%	list=34%	signal=37%	DLG4/NEUROG1/SHANK3/SHANK1/NLGN4Y/NRXN2/FOXP2/SHANK2/MYH14/NRXN3
BP	GO:0002888	positive regulation of myeloid leukocyte mediated immunity	34	0.531058	1.87287	0.00180872	0.0148696	0.0105498	2317	tags=44%	list=12%	signal=39%	ITGAM/FGR/GAB2/PTAFR/FCER1G/VAMP8/IL4R/F2RL1/SYK/MAVS/ITGB2/TICAM1/SPHK2/TYROBP/ADORA2B
BP	GO:1905941	positive regulation of gonad development	12	0.53066	1.42293	0.0767717	0.201474	0.142944	6132	tags=75%	list=32%	signal=51%	CITED2/ZP3/RETN/SRC/WT1/DHX37/SOX9/NR5A1/DMRT1
BP	GO:1900077	negative regulation of cellular response to insulin stimulus	35	0.530497	1.88191	0.00137137	0.0121654	0.00863125	1383	tags=29%	list=7%	signal=27%	SOCS3/IL1B/GSK3A/GRB10/PTPRE/RELA/IRS1/TSC2/SOCS1/PRKCD
BP	GO:0042363	fat-soluble vitamin catabolic process	12	0.530229	1.42177	0.0767717	0.201474	0.142944	8392	tags=92%	list=44%	signal=52%	CYP4F12/CYP26B1/CYP2W1/CYP26C1/CRABP1/CYP4F3/FGF23/CYP26A1/CYP27B1/CYP4F2/CYP4F11
BP	GO:0090026	positive regulation of monocyte chemotaxis	19	0.530205	1.59852	0.0256156	0.093782	0.0665373	1021	tags=26%	list=5%	signal=25%	CCR1/FPR2/CCR2/PLA2G7/MOSPD2
BP	GO:0010985	negative regulation of lipoprotein particle clearance	17	0.530069	1.55854	0.0421971	0.134208	0.0952192	6202	tags=59%	list=32%	signal=40%	LRPAP1/MIR27A/KHSRP/CSK/MIR128-2/APOC3/MIR199A2/PCSK9/APOC2/MIR185
BP	GO:0072672	neutrophil extravasation	13	0.530027	1.43398	0.0695297	0.190048	0.134837	3735	tags=54%	list=20%	signal=43%	PIK3CD/FUT7/IL1R1/ADAM8/JAML/MDK/PECAM1
BP	GO:0002902	regulation of B cell apoptotic process	20	0.529948	1.64164	0.019231	0.0761619	0.054036	3118	tags=35%	list=16%	signal=29%	BCL6/BAX/IL10/IRS2/NOC2L/CD74/AURKB
BP	GO:0030851	granulocyte differentiation	34	0.529937	1.86892	0.00188528	0.0152916	0.0108492	1309	tags=26%	list=7%	signal=25%	TRIB1/C1QC/SPI1/CBFA2T3/RARA/DHRS7B/CEBPA/FASN/TESC
BP	GO:0070472	regulation of uterine smooth muscle contraction	10	0.529908	1.33473	0.136634	0.288635	0.204784	7371	tags=70%	list=39%	signal=43%	GPER1/ADRA2B/OXT/ADRA2C/TACR2/ABAT/TACR3
BP	GO:0060850	regulation of transcription involved in cell fate commitment	16	0.529844	1.53673	0.0402769	0.129583	0.0919379	3482	tags=56%	list=18%	signal=46%	PPARG/CEBPB/ZBTB7B/SOX17/LBX1/PROX1/NKX6-1/NKX6-2/CHD5
BP	GO:0046835	carbohydrate phosphorylation	23	0.529685	1.70494	0.0136107	0.0612626	0.0434652	2831	tags=48%	list=15%	signal=41%	HK3/PFKFB3/ITPK1/GNPTG/HK2/TKFC/PFKFB4/GALK1/NAGK/GCK/KHK
BP	GO:0046717	acid secretion	43	0.529581	1.94245	0.000238777	0.00349477	0.0024795	684	tags=19%	list=4%	signal=18%	CES1/HRH2/KCNQ1/SGK1/SLC26A6/SLC22A16/NTSR1/STARD10
BP	GO:2000726	negative regulation of cardiac muscle cell differentiation	22	0.52949	1.67215	0.0126915	0.058505	0.0415087	3100	tags=45%	list=16%	signal=38%	GSK3A/G6PD/MIR200B/CTDP1/MIR222/RGS2/BMP2/PI16/CAV3/FZD7
BP	GO:0003184	pulmonary valve morphogenesis	17	0.529427	1.55665	0.0421971	0.134208	0.0952192	4938	tags=47%	list=26%	signal=35%	NOTCH1/JAG1/NOTCH2/SMAD6/HEYL/NFATC1/BMP4/HEY1
BP	GO:0001963	synaptic transmission	dopaminergic	26	0.529273	1.75068	0.00436809	0.0276343	0.0196062	6881	tags=58%	list=36%	signal=37%	PNKD/PTGS2/FLOT1/ARRB2/CDK5/RASD2/CRHBP/DRD4/RAB3B/PARK7/TH/ADORA2A/PINK1/DRD1/DRD3
BP	GO:0034350	regulation of glial cell apoptotic process	10	0.529083	1.33265	0.140594	0.293294	0.208089	2243	tags=50%	list=12%	signal=44%	GAS6/CDK5/PRKCD/PRKCA/CCL2
BP	GO:0036336	dendritic cell migration	29	0.529064	1.78048	0.00596721	0.0341075	0.0241989	553	tags=24%	list=3%	signal=23%	CCR1/CCR2/LGALS9/NLRP12/ALOX5/GAS6/TRPM2
BP	GO:0090084	negative regulation of inclusion body assembly	11	0.529054	1.37782	0.114625	0.258603	0.183476	1315	tags=27%	list=7%	signal=25%	HSPA1B/HSPA1A/HSF1
BP	GO:0009110	vitamin biosynthetic process	21	0.529009	1.65155	0.0139373	0.062118	0.0440721	1932	tags=33%	list=10%	signal=30%	CYP27A1/IL1B/VDR/PNPO/AKR1A1/SNAI1/PLTP
BP	GO:0070365	hepatocyte differentiation	15	0.528677	1.51001	0.0506073	0.154135	0.109357	6432	tags=67%	list=34%	signal=44%	PCK2/MESP1/HNF1B/TAF10/PROX1/HNF4A/PCK1/E2F8/CYP1A1/E2F7
BP	GO:1905244	regulation of modification of synaptic structure	13	0.528423	1.42964	0.0715746	0.194062	0.137685	3050	tags=54%	list=16%	signal=45%	CYFIP1/CTTNBP2/ITSN1/CLN3/TIAM1/BAIAP2/GRIPAP1
BP	GO:0009395	phospholipid catabolic process	48	0.528267	1.97544	0.000173079	0.00274694	0.00194892	2085	tags=29%	list=11%	signal=26%	PLBD1/GDPD3/PLA2G15/PLBD2/PNPLA6/PLA2G7/ABHD16A/SCARB1/LDLR/IDH1/PLA2G4A/PRKCD/SMPD1/APOA2
BP	GO:0003263	cardioblast proliferation	10	0.528189	1.3304	0.142574	0.296073	0.210061	6887	tags=80%	list=36%	signal=51%	PIM1/NOTCH1/ISL1/HES1/SIX1/TBX5/HAND2/EYA1
BP	GO:0003264	regulation of cardioblast proliferation	10	0.528189	1.3304	0.142574	0.296073	0.210061	6887	tags=80%	list=36%	signal=51%	PIM1/NOTCH1/ISL1/HES1/SIX1/TBX5/HAND2/EYA1
BP	GO:0046514	ceramide catabolic process	20	0.52802	1.63567	0.0198367	0.0778377	0.055225	3384	tags=45%	list=18%	signal=37%	GM2A/NEU1/NAGA/GBA/PRKCD/GBA2/NEU4/PSAP/GLA
BP	GO:0032621	interleukin-18 production	11	0.527957	1.37496	0.116601	0.260636	0.184918	1477	tags=45%	list=8%	signal=42%	NLRP12/IL10/NLRP3/MIR197/TLR2
BP	GO:1904753	negative regulation of vascular associated smooth muscle cell migration	17	0.527662	1.55146	0.0421971	0.134208	0.0952192	60	tags=12%	list=0%	signal=12%	MIR21/MIR223
BP	GO:0071801	regulation of podosome assembly	15	0.52754	1.50676	0.0506073	0.154135	0.109357	4709	tags=60%	list=25%	signal=45%	HCK/FSCN1/ARHGEF2/SRC/ASAP1/TNF/GSN/MSN/RHOA
BP	GO:0045342	MHC class II biosynthetic process	16	0.527232	1.52916	0.0408918	0.131231	0.0931073	496	tags=31%	list=3%	signal=30%	SLC11A1/SPI1/TMEM106A/IL10/TLR4
BP	GO:0090218	positive regulation of lipid kinase activity	37	0.527098	1.89981	0.000983662	0.00957611	0.00679415	3861	tags=43%	list=20%	signal=35%	FPR2/NOD2/FGR/DGKZ/IRS1/VAV2/FLT1/FGFR3/PTK2B/SRC/TNFAIP8L3/CCL21/EEF1A2/FLT3/CD19/F2
BP	GO:0051125	regulation of actin nucleation	29	0.527039	1.77366	0.00642918	0.035945	0.0255026	3520	tags=48%	list=18%	signal=39%	FMN1/WAS/WASF1/CYFIP1/GMFG/CORO1B/WASF2/ARPIN/MAGEL2/PICK1/GSN/ARF1/TRIM27/CORO1A
BP	GO:1902624	positive regulation of neutrophil migration	30	0.526959	1.78901	0.00518494	0.0309364	0.0219491	3402	tags=37%	list=18%	signal=30%	DYSF/C3AR1/C5AR1/CXCL8/MOSPD2/IL1R1/CD74/ADAM8/CCL21/MDK/RAC2
BP	GO:0002526	acute inflammatory response	108	0.52693	2.28942	5.45e-09	9.69e-07	6.87e-07	4490	tags=46%	list=23%	signal=36%	HP/PPARG/CD163/IL1B/TREM1/FFAR2/CEBPB/S100A8/PTGS2/VNN1/HPR/IL6R/EDNRB/NLRP3/FCER1G/SERPINA1/ZP3/ICAM1/GSTP1/HFE/FUT7/NPFF/CTNNBIP1/ITIH4/FFAR3/DNASE1/PLSCR1/APOA2/SAA2/FN1/ADAM8/STAT3/F12/OSM/TNF/SERPINF2/OGG1/PTGES/ASS1/SAA1/ELANE/FCGR2B/F2/ORM1/TRPV1/SERPINC1/TNFRSF11A/RHBDD3/TFR2/CREB3L3
BP	GO:0006525	arginine metabolic process	20	0.526859	1.63207	0.0207452	0.0804647	0.0570889	4865	tags=50%	list=25%	signal=37%	MIR21/SLC7A7/CLN3/FAH/ASS1/NAGS/NOS1/ASL/DDAH2/ART4
BP	GO:0070424	regulation of nucleotide-binding oligomerization domain containing signaling pathway	10	0.526325	1.3257	0.144554	0.298152	0.211536	496	tags=40%	list=3%	signal=39%	HSPA1B/HSPA1A/SLC46A2/TLR4
BP	GO:0043552	positive regulation of phosphatidylinositol 3-kinase activity	33	0.526287	1.84862	0.0023177	0.0175417	0.0124456	3403	tags=39%	list=18%	signal=32%	FPR2/NOD2/FGR/IRS1/VAV2/FLT1/FGFR3/PTK2B/SRC/TNFAIP8L3/CCL21/FLT3/CD19
BP	GO:0001893	maternal placenta development	36	0.52628	1.87571	0.000668827	0.00740107	0.00525098	2341	tags=31%	list=12%	signal=27%	VDR/PTGS2/RXRA/CTSB/BSG/PPARD/AKT1/JUNB/MAPK3/MEN1/DAZAP1
BP	GO:0045723	positive regulation of fatty acid biosynthetic process	23	0.526169	1.69362	0.0143797	0.0632548	0.0448786	4389	tags=57%	list=23%	signal=44%	IL1B/ABCD1/PTGS2/NR1H2/MID1IP1/CD74/MIR182/AVP/MLXIPL/NR1H3/APOA5/APOA4/APOA1
BP	GO:0042487	regulation of odontogenesis of dentin-containing tooth	15	0.525949	1.50222	0.0526316	0.15834	0.112341	7601	tags=80%	list=40%	signal=48%	APCDD1/BMP2/NGFR/FGF8/BMP4/CSF1/AMTN/ENAM/RSPO2/MMP20/WNT10A/TNFRSF11B
BP	GO:0033605	positive regulation of catecholamine secretion	13	0.525608	1.42202	0.0736196	0.19677	0.139606	8096	tags=77%	list=42%	signal=44%	GRK2/SYT1/OXT/KCNB1/CXCL12/CARTPT/PINK1/STX1A/NPY2R/CHRNB2
BP	GO:1905050	positive regulation of metallopeptidase activity	13	0.525474	1.42166	0.0736196	0.19677	0.139606	3671	tags=31%	list=19%	signal=25%	MIR21/MAPK3/STAT3/CLDN3
BP	GO:0030224	monocyte differentiation	38	0.525192	1.9055	0.00094753	0.00935248	0.00663548	2827	tags=34%	list=15%	signal=29%	PPARG/FES/MYC/ZFP36L1/CSF1R/CD4/IRF7/FASN/VEGFA/CTNNBIP1/CD74/JUN/PDE1B
BP	GO:1903131	mononuclear cell differentiation	38	0.525192	1.9055	0.00094753	0.00935248	0.00663548	2827	tags=34%	list=15%	signal=29%	PPARG/FES/MYC/ZFP36L1/CSF1R/CD4/IRF7/FASN/VEGFA/CTNNBIP1/CD74/JUN/PDE1B
BP	GO:0006569	tryptophan catabolic process	10	0.525084	1.32258	0.144554	0.298152	0.211536	3864	tags=30%	list=20%	signal=24%	HAAO/AFMID/IDO1
BP	GO:0042436	indole-containing compound catabolic process	10	0.525084	1.32258	0.144554	0.298152	0.211536	3864	tags=30%	list=20%	signal=24%	HAAO/AFMID/IDO1
BP	GO:0046218	indolalkylamine catabolic process	10	0.525084	1.32258	0.144554	0.298152	0.211536	3864	tags=30%	list=20%	signal=24%	HAAO/AFMID/IDO1
BP	GO:0099024	plasma membrane invagination	66	0.524843	2.10743	3.67e-06	0.000172629	0.000122479	3820	tags=53%	list=20%	signal=43%	PPARG/FCGR1A/ITGAM/ABCA1/MARCO/THBS1/CD36/FCER1G/SNX33/F2RL1/ABCA7/SH3BP1/DOCK1/SNX18/ITGB2/RAB31/MFGE8/RHOG/IGHM/XKR8/TREM2/IGKC/AIF1/MSR1/IGHG1/IGLL1/AURKB/GSN/ARF1/RAC2/IGHA1/RHOBTB2/SPIRE2/FCGR2B/XKR7
BP	GO:0071800	podosome assembly	19	0.524342	1.58085	0.0290728	0.101946	0.0723297	3193	tags=47%	list=17%	signal=40%	SH3PXD2B/HCK/FSCN1/ARHGEF2/DBNL/SRC/ASAP1/TNF/GSN
BP	GO:1990440	positive regulation of transcription from RNA polymerase II promoter in response to endoplasmic reticulum stress	11	0.524126	1.36499	0.124506	0.271418	0.192568	4490	tags=55%	list=23%	signal=42%	CEBPB/ATF6B/TP53/CREB3L1/HSPA5/CREB3L3
BP	GO:0043372	positive regulation of CD4-positive	alpha-beta T cell differentiation	30	0.523203	1.77626	0.00580868	0.0336525	0.0238761	2064	tags=37%	list=11%	signal=33%	MIR21/HLX/LGALS9/NLRP3/RARA/IL4R/ZBTB7B/SOCS1/IL18/SASH3/NFKBID
BP	GO:0032637	interleukin-8 production	95	0.523188	2.22414	7.62e-08	9.37e-06	6.65e-06	2728	tags=38%	list=14%	signal=33%	CD14/HSPA1B/HSPA1A/BCL3/IL1B/LGALS9/CD33/FFAR2/NOD2/FCN1/LILRA2/PYCARD/KLF4/IL10/TLR7/TLR4/TLR5/MYD88/CACTIN/F2RL1/TLR6/SYK/RELA/MAVS/ZNF580/TLR2/TLR8/C5AR2/HYAL2/APOA2/CD74/STAT3/TLR1/ARRB1/LEP/PRKD2
BP	GO:0002679	respiratory burst involved in defense response	11	0.522978	1.362	0.126482	0.274324	0.19463	2784	tags=36%	list=15%	signal=31%	GRN/HCK/PIK3CD/SLAMF8
BP	GO:0016264	gap junction assembly	13	0.522933	1.41479	0.0736196	0.19677	0.139606	6265	tags=62%	list=33%	signal=41%	IL1B/GJD3/CTNNA1/ACE2/GJC1/ACE/GJB2/AGT
BP	GO:1900029	positive regulation of ruffle assembly	15	0.52275	1.49308	0.0587045	0.169898	0.120541	6646	tags=67%	list=35%	signal=44%	CYFIP1/DEF8/PLEKHM1/PFN1/HRAS/COBL/EPS8L1/CARMIL2/EPS8L2/EPS8L3
BP	GO:0032026	response to magnesium ion	19	0.522388	1.57496	0.0297014	0.103346	0.073323	334	tags=16%	list=2%	signal=16%	CD14/FBP1/THBS1
BP	GO:0002825	regulation of T-helper 1 type immune response	27	0.522148	1.72987	0.00586582	0.0337559	0.0239495	2018	tags=37%	list=11%	signal=33%	CCR2/SLC11A1/HLX/IL1B/JAK3/IL4R/PLA2G4A/IL18/IL1R1/IL27RA
BP	GO:1904861	excitatory synapse assembly	25	0.522073	1.72366	0.0156463	0.0667605	0.0473658	5335	tags=56%	list=28%	signal=40%	PLXNB2/SEMA4A/LRRC4/LRFN1/NPTN/LRRTM1/SHANK3/LRFN4/LRRC4B/SHANK1/NRXN2/NTRK3/WNT5A/SHANK2
BP	GO:0071624	positive regulation of granulocyte chemotaxis	28	0.522003	1.7444	0.00441813	0.0277042	0.0196559	4153	tags=39%	list=22%	signal=31%	DYSF/C3AR1/C5AR1/CXCL8/MOSPD2/CD74/CCL21/MDK/RAC2/TIRAP/S100A7
BP	GO:2000601	positive regulation of Arp2/3 complex-mediated actin nucleation	10	0.521985	1.31477	0.150495	0.305383	0.216666	1502	tags=40%	list=8%	signal=37%	WAS/WASF1/CYFIP1/WASF2
BP	GO:0035809	regulation of urine volume	22	0.521973	1.64841	0.0145602	0.0637627	0.045239	3990	tags=36%	list=21%	signal=29%	ADM/EDNRB/HYAL2/OPRL1/HAS2/GNAI2/OXT/AKR1B1
BP	GO:0071352	cellular response to interleukin-2	13	0.521841	1.41183	0.0777096	0.202539	0.143699	2573	tags=38%	list=13%	signal=33%	JAK3/SYK/SHC1/PTK2B/STAT5A
BP	GO:0070486	leukocyte aggregation	14	0.521689	1.45757	0.0707071	0.192444	0.136537	257	tags=21%	list=1%	signal=21%	S100A9/IL1B/S100A8
BP	GO:0060433	bronchus development	11	0.52165	1.35854	0.126482	0.274324	0.19463	5839	tags=64%	list=31%	signal=44%	SRF/ADAMTSL2/SPDEF/BMP4/SOX9/HOXA5/WNT7B
BP	GO:0032677	regulation of interleukin-8 production	87	0.521521	2.19129	8.31e-08	9.85e-06	6.99e-06	2728	tags=39%	list=14%	signal=34%	CD14/HSPA1B/HSPA1A/BCL3/IL1B/LGALS9/CD33/FFAR2/NOD2/FCN1/PYCARD/KLF4/IL10/TLR7/TLR4/TLR5/MYD88/CACTIN/F2RL1/TLR6/SYK/RELA/MAVS/ZNF580/TLR2/TLR8/C5AR2/HYAL2/APOA2/CD74/STAT3/TLR1/ARRB1/PRKD2
BP	GO:0090200	positive regulation of release of cytochrome c from mitochondria	28	0.52132	1.74212	0.0045718	0.0284237	0.0201663	2618	tags=39%	list=14%	signal=34%	GPER1/PYCARD/CIDEB/BAX/PLAUR/MMP9/BID/BMF/BBC3/PPIF/TP53
BP	GO:0003128	heart field specification	17	0.521272	1.53267	0.046573	0.144673	0.102644	5508	tags=59%	list=29%	signal=42%	SMARCD3/MESP1/BMP2/WNT3A/ISL1/WNT11/FOXH1/BMP4/WNT5A/GATA5
BP	GO:0006171	cAMP biosynthetic process	10	0.521221	1.31285	0.152475	0.307063	0.217858	4997	tags=50%	list=26%	signal=37%	ADCY4/ADCY3/ADCY7/ADCY8/ADCY1
BP	GO:0033005	positive regulation of mast cell activation	22	0.521115	1.6457	0.0150273	0.0650708	0.046167	2317	tags=41%	list=12%	signal=36%	NECTIN2/FGR/GAB2/FCER1G/VAMP8/IL4R/SYK/SPHK2/ADORA2B
BP	GO:2000515	negative regulation of CD4-positive	alpha-beta T cell activation	28	0.521048	1.74121	0.00464863	0.0288386	0.0204607	785	tags=29%	list=4%	signal=27%	HLX/BCL6/LGALS9/LGALS9C/JAK3/LOXL3/IL4R/ZBTB7B
BP	GO:0030449	regulation of complement activation	54	0.520999	1.98762	0.000102535	0.00187376	0.00132941	3091	tags=33%	list=16%	signal=28%	VSIG4/CR1/C1QC/IL1B/CFP/C1QB/C3AR1/C5AR1/CR1L/C1QA/CLU/C5AR2/IGKC/IGHG1/C4B/CFHR4/PHB/SUSD4
BP	GO:0044872	lipoprotein localization	17	0.520996	1.53186	0.0478233	0.147838	0.10489	451	tags=18%	list=2%	signal=17%	PPARG/LRP1/CD36
BP	GO:0070778	L-aspartate transmembrane transport	11	0.520599	1.3558	0.128458	0.277575	0.196936	1433	tags=27%	list=7%	signal=25%	SLC1A3/SLC1A5/SLC38A7
BP	GO:0015697	quaternary ammonium group transport	13	0.520575	1.40841	0.0777096	0.202539	0.143699	980	tags=31%	list=5%	signal=29%	SLC25A20/SLC22A16/SLC22A4/SLC22A5
BP	GO:0030212	hyaluronan metabolic process	35	0.520503	1.84646	0.00206241	0.0162253	0.0115117	4309	tags=46%	list=23%	signal=35%	IL1B/LYVE1/PIM1/SLC9A1/AKT1/CHP1/AP2A1/ITIH4/HYAL2/HAS2/HAS3/ITIH3/HAS1/HGF/HYAL1/ITIH6
BP	GO:0003177	pulmonary valve development	21	0.520315	1.62441	0.0167449	0.0695457	0.0493419	4938	tags=48%	list=26%	signal=35%	TNFRSF1A/NOTCH1/TNFRSF1B/JAG1/NOTCH2/SMAD6/HEYL/NFATC1/BMP4/HEY1
BP	GO:0045655	regulation of monocyte differentiation	22	0.520045	1.64232	0.0153388	0.0658878	0.0467467	3423	tags=41%	list=18%	signal=34%	FES/MYC/ZFP36L1/CD4/IRF7/CTNNBIP1/CD74/JUN/DCSTAMP
BP	GO:0033572	transferrin transport	36	0.520036	1.85345	0.000890162	0.00901382	0.00639521	2420	tags=36%	list=13%	signal=32%	ATP6V0A1/TCIRG1/ATP6AP1/MCOLN1/ATP6V0D1/ATP6V0B/ATP6V0C/ATP6V1F/STEAP3/HFE/DNM2/ARHGAP1/RAB11B
BP	GO:0043116	negative regulation of vascular permeability	16	0.519798	1.5076	0.0476558	0.147392	0.104573	6452	tags=56%	list=34%	signal=37%	ADM/VEGFA/PDE2A/MIR23A/SH3GL2/RAMP2/CEACAM1/CLDN5/ADORA2A
BP	GO:1903010	regulation of bone development	23	0.519749	1.67296	0.0171555	0.0707615	0.0502046	2619	tags=39%	list=14%	signal=34%	LILRB1/POR/ATP6AP1/CARM1/KAT2A/TYROBP/SIGLEC15/TMEM119/NOTCH2
BP	GO:0034384	high-density lipoprotein particle clearance	16	0.519524	1.5068	0.0476558	0.147392	0.104573	6161	tags=69%	list=32%	signal=47%	SCARB1/LDLR/APOA2/AMN/APOE/APOC3/LIPG/APOA1/MIR33A/APOC2/HDLBP
BP	GO:1905288	vascular associated smooth muscle cell apoptotic process	18	0.519445	1.54808	0.03506	0.116794	0.0828638	4524	tags=44%	list=24%	signal=34%	PPARG/MIR21/MIR24-2/MFN2/MIR210/SOD2/MIR1-1/MIR138-2
BP	GO:1905459	regulation of vascular associated smooth muscle cell apoptotic process	18	0.519445	1.54808	0.03506	0.116794	0.0828638	4524	tags=44%	list=24%	signal=34%	PPARG/MIR21/MIR24-2/MFN2/MIR210/SOD2/MIR1-1/MIR138-2
BP	GO:0042538	hyperosmotic salinity response	12	0.519431	1.39282	0.0846457	0.213315	0.151345	4749	tags=50%	list=25%	signal=38%	TRPV4/MICU1/AVP/OXT/AKR1B1/LETM1
BP	GO:0030202	heparin metabolic process	10	0.519169	1.30768	0.158416	0.314472	0.223114	2212	tags=40%	list=12%	signal=35%	IDUA/NDST1/NDST2/XYLT2
BP	GO:0002755	MyD88-dependent toll-like receptor signaling pathway	36	0.519133	1.85024	0.000938279	0.00931868	0.00661151	2850	tags=44%	list=15%	signal=38%	CD14/CD36/TLR7/TLR4/TLR5/MYD88/LY96/TLR6/IRF7/TLR2/CD300LF/TLR8/IRAK1/TAB1/TLR1/TNIP1
BP	GO:0035902	response to immobilization stress	26	0.518975	1.71662	0.00563742	0.0329889	0.0234053	5779	tags=58%	list=30%	signal=40%	PPARG/FOS/HNMT/SLC8A1/PTK2B/ERCC1/TFF1/UCN3/PPP1R9B/PITX3/FOXO3/REN/FOXO4/TH/CYP1A1
BP	GO:0051546	keratinocyte migration	18	0.518507	1.54528	0.0356917	0.118159	0.0838328	2674	tags=33%	list=14%	signal=29%	HBEGF/ADAM9/PPARD/MMP9/IQSEC1/HAS2
BP	GO:0061577	calcium ion transmembrane transport via high voltage-gated calcium channel	17	0.51844	1.52435	0.0503238	0.153858	0.109161	4672	tags=59%	list=24%	signal=45%	MIR21/G6PD/CACNB3/CACNG1/NOS1/NOS1AP/CACNA1C/MIR1-1/CACNA2D1/CACNB1
BP	GO:0090677	reversible differentiation	12	0.518368	1.38997	0.0846457	0.213315	0.151345	4447	tags=42%	list=23%	signal=32%	MIR221/MIR182/OLFM2/SOD2/MIR1-1
BP	GO:0032303	regulation of icosanoid secretion	19	0.518195	1.56231	0.0331649	0.11182	0.0793352	1074	tags=21%	list=6%	signal=20%	IL1B/NTSR1/P2RX4/SYK
BP	GO:0050766	positive regulation of phagocytosis	64	0.518106	2.05373	1.08e-05	0.000370202	0.000262654	2246	tags=39%	list=12%	signal=35%	PPARG/MERTK/FPR2/LRP1/SLC11A1/IL1B/SIRPA/PYCARD/GAS6/CD36/FCER1G/CYBA/F2RL1/ABCA7/ABR/SIRPB1/RAB31/DNM2/MFGE8/CD300LF/TREM2/APOA2/PTX3/CCL2/LMAN2
BP	GO:0090199	regulation of release of cytochrome c from mitochondria	47	0.518043	1.93716	0.000375892	0.00486681	0.00345295	2618	tags=40%	list=14%	signal=35%	GPER1/PYCARD/CIDEB/BAX/ARRB2/PLAUR/PLSCR3/NOL3/AKT1/MMP9/BID/CLU/GPX1/BMF/BBC3/PRELID1/PPIF/AVP/TP53
BP	GO:0061298	retina vasculature development in camera-type eye	18	0.518	1.54377	0.0356917	0.118159	0.0838328	290	tags=11%	list=2%	signal=11%	CYP1B1/ACVRL1
BP	GO:0015791	polyol transport	13	0.517262	1.39944	0.0777096	0.202539	0.143699	453	tags=15%	list=2%	signal=15%	AQP9/SLC26A6
BP	GO:0042730	fibrinolysis	26	0.517231	1.71085	0.00593608	0.0339935	0.024118	4692	tags=50%	list=25%	signal=38%	SERPINB2/THBD/THBS1/PLAUR/F12/SERPINF2/GP1BA/PLG/USF1/F2/ANXA2/FAP/PLAU
BP	GO:0045622	regulation of T-helper cell differentiation	36	0.517135	1.84311	0.00111216	0.0105854	0.00751023	785	tags=25%	list=4%	signal=24%	MIR21/HLX/BCL6/JAK3/NLRP3/LOXL3/RARA/IL4R/ZBTB7B
BP	GO:0032602	chemokine production	72	0.517075	2.12603	3.89e-06	0.000176589	0.000125288	2367	tags=36%	list=12%	signal=32%	S100A9/IL1B/LGALS9/FFAR2/SIRPA/S100A8/IL17RA/IL6R/MEFV/KLF4/IL10/TLR7/TLR4/AGER/TRPV4/F2RL1/GSTP1/SYK/MAVS/TLR2/IL18/TREM2/FFAR3/TUSC2/ADORA2B/CD74
BP	GO:0043691	reverse cholesterol transport	20	0.517005	1.60155	0.0258936	0.0943677	0.0669529	4481	tags=60%	list=23%	signal=46%	CES1/ABCA1/SCARB1/CLU/LCAT/APOA2/APOE/APOC3/APOA4/LIPG/APOA1/MIR33A
BP	GO:1904706	negative regulation of vascular associated smooth muscle cell proliferation	32	0.516924	1.80112	0.00269518	0.0196337	0.0139299	936	tags=22%	list=5%	signal=21%	PPARG/MIR223/CDKN1A/GPER1/IL10/HMOX1/GSTP1
BP	GO:0031274	positive regulation of pseudopodium assembly	12	0.516215	1.38419	0.0866142	0.216147	0.153354	3556	tags=50%	list=19%	signal=41%	CDC42EP1/CDC42EP2/F2RL1/CDC42EP3/CCL21/CDC42EP4
BP	GO:0010614	negative regulation of cardiac muscle hypertrophy	36	0.515804	1.83837	0.00118953	0.0110907	0.00786873	3078	tags=31%	list=16%	signal=26%	MIR21/GSK3A/TNFRSF1A/G6PD/NOTCH1/P2RX4/TNFRSF1B/CTDP1/RGS2/PI16/CAV3
BP	GO:0034379	very-low-density lipoprotein particle assembly	13	0.515778	1.39543	0.0777096	0.202539	0.143699	4159	tags=54%	list=22%	signal=42%	DGAT1/P4HB/LPCAT3/MFSD2A/SOAT2/ARF1/APOC3
BP	GO:0036296	response to increased oxygen levels	27	0.515724	1.70858	0.00762938	0.0403953	0.02866	1030	tags=19%	list=5%	signal=18%	PPARG/CDKN1A/ATP6AP1/ATP6V0D1/CAT
BP	GO:2000047	regulation of cell-cell adhesion mediated by cadherin	19	0.515584	1.55444	0.0337966	0.113508	0.0805326	5189	tags=68%	list=27%	signal=50%	FLOT1/NOTCH1/ADAM19/PPM1F/VEGFA/MAD2L2/SERPINF2/PLG/WNT3A/NOTCH4/PTPRU/WNT5A/FOXA2
BP	GO:0042340	keratan sulfate catabolic process	12	0.515413	1.38204	0.0905512	0.222328	0.15774	4827	tags=42%	list=25%	signal=31%	GALNS/GNS/GLB1/HEXB/FMOD
BP	GO:0045589	regulation of regulatory T cell differentiation	31	0.515057	1.78528	0.004009	0.0261382	0.0185448	122	tags=19%	list=1%	signal=19%	MIR21/CR1/LILRB4/BCL6/LGALS9/LILRB2
BP	GO:0072015	glomerular visceral epithelial cell development	12	0.515038	1.38104	0.0905512	0.222328	0.15774	6150	tags=58%	list=32%	signal=40%	LAMB2/JAG1/NOTCH2/BMP4/ADIPOQ/PODXL/MYO1E
BP	GO:0010884	positive regulation of lipid storage	25	0.514867	1.69987	0.0177324	0.072187	0.0512159	2432	tags=36%	list=13%	signal=31%	PLIN3/CD36/NR1H2/SCARB1/IKBKE/EHD1/PLIN2/MSR1/OSBPL11
BP	GO:0010324	membrane invagination	74	0.514712	2.12749	3.15e-06	0.000154885	0.00010989	3820	tags=50%	list=20%	signal=40%	PPARG/FCGR1A/ITGAM/ABCA1/MARCO/THBS1/CD36/FCER1G/CHMP2A/SNX33/F2RL1/ABCA7/SH3BP1/HGS/DOCK1/SNX18/ITGB2/RAB31/MFGE8/RHOG/IGHM/XKR8/TREM2/IGKC/AIF1/MSR1/IGHG1/IGLL1/AURKB/GSN/ARF1/RAC2/IGHA1/RHOBTB2/SPIRE2/FCGR2B/XKR7
BP	GO:0071472	cellular response to salt stress	12	0.514606	1.37988	0.0905512	0.222328	0.15774	1416	tags=25%	list=7%	signal=23%	ZFP36L1/TRPV4/MICU1
BP	GO:0050884	neuromuscular process controlling posture	15	0.514238	1.46877	0.0647773	0.181558	0.128814	3424	tags=27%	list=18%	signal=22%	PNKD/GAA/TCF15/CNTNAP1
BP	GO:0021903	rostrocaudal neural tube patterning	12	0.513975	1.37819	0.0905512	0.222328	0.15774	5311	tags=58%	list=28%	signal=42%	SOX17/HES3/GBX2/HES1/ATP6AP2/FGF8/EN1
BP	GO:0002532	production of molecular mediator involved in inflammatory response	88	0.513914	2.16036	8.62e-07	6.23e-05	4.42e-05	2086	tags=34%	list=11%	signal=31%	MIR21/IL1R2/PLD3/NOD2/SIRPA/ABCD1/ALOX5/PYCARD/GRN/IL17RA/MEFV/P2RX1/CD36/CUEDC2/TLR4/FCER1G/MYD88/VAMP8/GPSM3/IL4R/TLR6/BAP1/SYK/MIR221/MIR197/TICAM1/CHID1/MIR222/ADCY7/IL17RC
BP	GO:0050710	negative regulation of cytokine secretion	15	0.513696	1.46722	0.0647773	0.181558	0.128814	5374	tags=60%	list=28%	signal=43%	NLRP12/FFAR4/PPP1R11/FCGR2B/TNFRSF4/FOXP3/LRRC32/CIDEA/SRGN
BP	GO:0050996	positive regulation of lipid catabolic process	26	0.513641	1.69897	0.00638408	0.0357847	0.0253889	4389	tags=50%	list=23%	signal=39%	IL1B/ABCD1/PNPLA2/IRS2/IRS1/PRKCD/AKT2/APOA2/DAGLB/CPT1A/APOA5/APOA4/APOA1
BP	GO:0071380	cellular response to prostaglandin E stimulus	16	0.513597	1.48961	0.0511247	0.155387	0.110245	1154	tags=19%	list=6%	signal=18%	PPARG/P2RY6/AKT1
BP	GO:0032731	positive regulation of interleukin-1 beta production	51	0.512866	1.94049	0.000180623	0.00284548	0.00201884	1858	tags=33%	list=10%	signal=30%	EGR1/LILRA5/LGALS9/NLRP12/NOD2/FZD5/NLRC4/LILRA2/PYCARD/NLRP3/TLR4/AGER/MNDA/HSPB1/NLRP1/TLR8/TYROBP
BP	GO:0010561	negative regulation of glycoprotein biosynthetic process	19	0.512687	1.54571	0.0344283	0.115229	0.081754	1796	tags=21%	list=9%	signal=19%	HBEGF/JAK3/ABCA7/ACOT8
BP	GO:0060742	epithelial cell differentiation involved in prostate gland development	12	0.512555	1.37438	0.0925197	0.226034	0.160368	6463	tags=58%	list=34%	signal=39%	RXRA/NOTCH1/PSAPL1/PSAP/HOXB13/TP63/FOXA1
BP	GO:0071872	cellular response to epinephrine stimulus	13	0.512118	1.38553	0.0797546	0.205889	0.146076	2282	tags=38%	list=12%	signal=34%	KCNQ1/SLC9A1/SIRT2/SRD5A1/PRKACA
BP	GO:0042074	cell migration involved in gastrulation	14	0.511496	1.42909	0.0747475	0.198524	0.14085	5307	tags=71%	list=28%	signal=52%	SOX17/MIXL1/LRP5/WNT11/FGF8/CER1/MEGF8/WNT5A/RIC8A/CRB2
BP	GO:0021521	ventral spinal cord interneuron specification	11	0.511109	1.33109	0.134387	0.286093	0.20298	6874	tags=64%	list=36%	signal=41%	SUFU/LHX3/NKX6-1/NKX6-2/GLI2/DBX1/EVX1
BP	GO:0060573	cell fate specification involved in pattern specification	11	0.511109	1.33109	0.134387	0.286093	0.20298	6874	tags=64%	list=36%	signal=41%	SUFU/LHX3/NKX6-1/NKX6-2/GLI2/DBX1/EVX1
BP	GO:0042362	fat-soluble vitamin biosynthetic process	15	0.51105	1.45966	0.0668016	0.185281	0.131455	1932	tags=33%	list=10%	signal=30%	CYP27A1/IL1B/VDR/SNAI1/PLTP
BP	GO:0051044	positive regulation of membrane protein ectodomain proteolysis	15	0.510434	1.4579	0.0688259	0.188804	0.133955	2942	tags=47%	list=15%	signal=40%	IL1B/FURIN/ADAM9/SNX33/TNFRSF1B/ADAM8/TNF
BP	GO:0050663	cytokine secretion	69	0.510188	2.07682	2.49e-05	0.000674208	0.000478344	1717	tags=33%	list=9%	signal=30%	DYSF/MIR21/CD14/S100A12/NLRP12/NOD2/TMEM106A/FGR/FFAR4/IL10/CLEC4E/NLRP3/TLR5/CLEC5A/PPP1R11/TLR6/SYK/SOCS1/GAPDH/TLR2/CLEC9A/SPHK2/TLR8
BP	GO:0045824	negative regulation of innate immune response	61	0.51	2.011	2.51e-05	0.000676244	0.000479788	1826	tags=23%	list=10%	signal=21%	PPARG/VSIG4/MIR21/CR1/LGALS9/LILRB1/GRN/ARRB2/NR1H2/CACTIN/NLRX1/TTLL12/DHX58/FAM3A
BP	GO:0031392	regulation of prostaglandin biosynthetic process	11	0.509996	1.32819	0.136364	0.288551	0.204724	2606	tags=36%	list=14%	signal=31%	IL1B/PTGS2/CD74/AVP
BP	GO:1902176	negative regulation of oxidative stress-induced intrinsic apoptotic signaling pathway	18	0.509909	1.51966	0.0439037	0.138397	0.0981914	1817	tags=33%	list=9%	signal=30%	VNN1/NOL3/HSPB1/AKT1/GPX1/MAPK7
BP	GO:1904754	positive regulation of vascular associated smooth muscle cell migration	22	0.509613	1.60938	0.0220656	0.0842453	0.0597712	2079	tags=27%	list=11%	signal=24%	MIR21/LRP1/DOCK4/MIR221/DOCK5/TERT
BP	GO:0010866	regulation of triglyceride biosynthetic process	21	0.509315	1.59007	0.0230045	0.086909	0.061661	1206	tags=33%	list=6%	signal=31%	DGAT2/SLC27A1/NR1H2/SREBF1/SCARB1/LDLR/CTDNEP1
BP	GO:0010944	negative regulation of transcription by competitive promoter binding	10	0.509283	1.28278	0.182178	0.344839	0.24466	4531	tags=50%	list=24%	signal=38%	DACH1/MAD2L2/MUC1/PHB/HHEX
BP	GO:0007342	fusion of sperm to egg plasma membrane involved in single fertilization	19	0.509176	1.53512	0.0356917	0.118159	0.0838328	3254	tags=21%	list=17%	signal=17%	FOLR3/FOLR2/SPACA6/LYZL6
BP	GO:0050764	regulation of phagocytosis	92	0.509034	2.15653	2.3e-07	2.16e-05	1.53e-05	2246	tags=36%	list=12%	signal=32%	DYSF/PPARG/MERTK/FPR2/LRP1/SLC11A1/IL1B/SIRPA/PYCARD/FGR/GAS6/HCK/CD36/FCER1G/SPHK1/CYBA/F2RL1/ABCA7/SCARB1/ABR/SYK/SIRPB1/RAB31/DNM2/MFGE8/TLR2/CD300LF/TREM2/CSK/APOA2/PTX3/CCL2/LMAN2
BP	GO:0007274	neuromuscular synaptic transmission	23	0.508844	1.63785	0.021792	0.0834622	0.0592155	8236	tags=74%	list=43%	signal=42%	EGR3/STAC3/CHRNB4/RAB3A/P2RX2/CHRM1/CHAT/ETV5/SLC5A7/DTNA/FCHSD1/RIMBP2/RAPSN/P2RX3/CHRNA3/CHRNB2/STXBP1
BP	GO:0032611	interleukin-1 beta production	97	0.50793	2.15785	1.28e-07	1.32e-05	9.37e-06	1082	tags=28%	list=6%	signal=26%	EGR1/LILRA5/IL1B/LGALS9/CD33/NLRP12/NOD2/SIRPA/FZD5/NLRC4/LILRA2/PYCARD/TMEM106A/ABCA1/FFAR4/MEFV/CD36/NLRP3/TLR4/AGER/ARRB2/SPHK1/F2RL1/GSTP1/MNDA/TLR6/HSPB1
BP	GO:0006027	glycosaminoglycan catabolic process	59	0.507736	1.98611	8.77e-05	0.00167523	0.00118855	8282	tags=73%	list=43%	signal=41%	LYVE1/FUCA1/IDUA/VCAN/SLC9A1/SDC3/GALNS/SGSH/CHP1/ARSB/GNS/GLB1/SDC2/HYAL2/SDC1/AGRN/SDC4/GPC1/CSPG4/BGN/NAGLU/HYAL1/PGLYRP4/HEXB/FMOD/GPC5/CSPG5/CEMIP/LYG1/GUSB/HPSE2/ACAN/PGLYRP1/HSPG2/GPC2/PGLYRP2/DCN/BCAN/KERA/NCAN/FGF2/TGFB1/PRELP
BP	GO:0070669	response to interleukin-2	14	0.507575	1.41813	0.0808081	0.20757	0.147268	3315	tags=43%	list=17%	signal=35%	JAK3/SYK/SHC1/PTK2B/STAT5A/CITED1
BP	GO:0061299	retina vasculature morphogenesis in camera-type eye	11	0.507466	1.3216	0.150198	0.30507	0.216444	13	tags=9%	list=0%	signal=9%	CYP1B1
BP	GO:1900363	regulation of mRNA polyadenylation	16	0.507072	1.47068	0.0552147	0.162969	0.115625	2549	tags=44%	list=13%	signal=38%	ZC3H3/NELFE/RNF40/HSF1/CPSF7/SNRPA/SUPT5H
BP	GO:0035907	dorsal aorta development	10	0.506995	1.27701	0.186139	0.349235	0.247779	691	tags=30%	list=4%	signal=29%	ENG/ACVRL1/SRF
BP	GO:1905939	regulation of gonad development	19	0.506902	1.52827	0.0375868	0.122906	0.0872008	6132	tags=68%	list=32%	signal=47%	CITED2/ZP3/RETN/AMH/INSR/SRC/WT1/DHX37/UMODL1/SOX9/NUPR1/NR5A1/DMRT1
BP	GO:0032720	negative regulation of tumor necrosis factor production	52	0.506823	1.92854	0.000121154	0.0021525	0.00152718	1747	tags=31%	list=9%	signal=28%	TSPO/LGALS9/CD33/SIRPA/GAS6/IL10/TLR4/ARRB2/RARA/CACTIN/GSTP1/HSF1/PTPN6/CLEC4A/TREM2/C5AR2
BP	GO:0033189	response to vitamin A	19	0.50673	1.52775	0.0375868	0.122906	0.0872008	6551	tags=63%	list=34%	signal=42%	PPARG/RARA/PPARD/CAT/CYP26B1/DNMT3B/GATA4/ALDH1A2/EPO/CYP1A1/CYP26A1/HAMP
BP	GO:0061517	macrophage proliferation	12	0.506713	1.35871	0.102362	0.240696	0.170772	1686	tags=33%	list=9%	signal=30%	CSF1R/CLU/TREM2/MAPK3
BP	GO:0065005	protein-lipid complex assembly	34	0.506589	1.78658	0.00386611	0.0254662	0.018068	4389	tags=59%	list=23%	signal=45%	ABCA1/NR1H2/ABCA7/DGAT1/P4HB/PLAGL2/BMP1/LCAT/LPCAT3/APOA2/PRKACA/MFSD2A/SOAT2/ZDHHC8/ARF1/APOA5/APOE/APOC3/APOA4/APOA1
BP	GO:0014002	astrocyte development	45	0.506535	1.87704	0.000825457	0.00854308	0.00606122	1027	tags=27%	list=5%	signal=25%	S100A9/FPR2/LRP1/IL1B/C5AR1/S100A8/GRN/TLR4/AGER/C1QA/LAMB2/LDLR
BP	GO:0090527	actin filament reorganization	10	0.50646	1.27567	0.186139	0.349235	0.247779	4899	tags=50%	list=26%	signal=37%	ARAP1/GSN/DMTN/EFS/BCAR1
BP	GO:1903975	regulation of glial cell migration	18	0.50643	1.50929	0.0546218	0.161891	0.11486	1929	tags=33%	list=10%	signal=30%	LRP1/CCR2/P2RX4/MIR221/TREM2/MIR222
BP	GO:0021781	glial cell fate commitment	14	0.506409	1.41487	0.0808081	0.20757	0.147268	5302	tags=50%	list=28%	signal=36%	NRG1/SOX8/NFE2L1/OLIG2/HES5/NKX2-2/SOX9
BP	GO:0046639	negative regulation of alpha-beta T cell differentiation	25	0.506311	1.67162	0.0219047	0.0836932	0.0593795	1341	tags=28%	list=7%	signal=26%	HLX/BCL6/JAK3/LOXL3/IL4R/ZBTB7B/SOCS1
BP	GO:0098935	dendritic transport	10	0.506188	1.27498	0.186139	0.349235	0.247779	311	tags=20%	list=2%	signal=20%	FLOT2/WASF1
BP	GO:1900221	regulation of amyloid-beta clearance	17	0.506186	1.48832	0.0561331	0.164691	0.116847	1683	tags=35%	list=9%	signal=32%	LRP1/LRPAP1/SRF/ABCA7/CLU/TREM2
BP	GO:1905208	negative regulation of cardiocyte differentiation	26	0.505951	1.67354	0.00802896	0.0416828	0.0295735	4839	tags=54%	list=25%	signal=40%	GSK3A/G6PD/MIR200B/CTDP1/MIR222/RGS2/BMP2/PI16/CAV3/FZD7/WNT3A/PAK1/PRICKLE1/MIR199A2
BP	GO:0032692	negative regulation of interleukin-1 production	41	0.505508	1.84545	0.00118389	0.0110704	0.00785436	936	tags=22%	list=5%	signal=21%	CD33/NLRP12/FFAR4/GAS6/MEFV/IL10/NLRP3/ARRB2/GSTP1
BP	GO:0019532	oxalate transport	11	0.505391	1.31619	0.152174	0.307036	0.217839	453	tags=18%	list=2%	signal=18%	SLC26A8/SLC26A6
BP	GO:1901685	glutathione derivative metabolic process	21	0.505335	1.57764	0.0251954	0.092668	0.065747	5881	tags=57%	list=31%	signal=40%	MGST1/GSTM1/AKR1A1/GSTP1/GSTM4/GSTT1/GSTM2/GSTM5/GSTO2/GSTO1/GSTA1/MGST2
BP	GO:1901687	glutathione derivative biosynthetic process	21	0.505335	1.57764	0.0251954	0.092668	0.065747	5881	tags=57%	list=31%	signal=40%	MGST1/GSTM1/AKR1A1/GSTP1/GSTM4/GSTT1/GSTM2/GSTM5/GSTO2/GSTO1/GSTA1/MGST2
BP	GO:1904886	beta-catenin destruction complex disassembly	21	0.504746	1.5758	0.0258214	0.0942656	0.0668805	3176	tags=43%	list=17%	signal=36%	FZD5/FZD2/FRAT2/FZD1/DVL3/DVL1/FRAT1/PPP1CA/WNT3A
BP	GO:0032048	cardiolipin metabolic process	18	0.504272	1.50286	0.0588235	0.169935	0.120567	1244	tags=28%	list=6%	signal=26%	SLC27A1/PGS1/PLSCR3/TAZ/PLA2G4A
BP	GO:0045624	positive regulation of T-helper cell differentiation	22	0.504247	1.59243	0.0248824	0.0919553	0.0652413	2064	tags=32%	list=11%	signal=28%	MIR21/HLX/NLRP3/RARA/IL4R/IL18/NFKBID
BP	GO:0001780	neutrophil homeostasis	16	0.504045	1.46191	0.0572597	0.167039	0.118512	1289	tags=25%	list=7%	signal=23%	MERTK/CCR2/PIK3CD/SH2B3
BP	GO:0016188	synaptic vesicle maturation	12	0.50365	1.3505	0.102362	0.240696	0.170772	3128	tags=42%	list=16%	signal=35%	DLG4/SNAPIN/SYP/RAB3A/UNC13B
BP	GO:0072321	chaperone-mediated protein transport	11	0.503048	1.31009	0.15415	0.30888	0.219147	3865	tags=45%	list=20%	signal=36%	CLU/TIMM13/CLIP3/BAG3/PEX19
BP	GO:0006734	NADH metabolic process	41	0.503005	1.83632	0.00135437	0.0120985	0.00858378	4312	tags=51%	list=23%	signal=40%	HK3/PGAM1/PKM/ALDOA/HK2/ENO1/GAPDH/TPI1/PFKL/FOXK2/NUDT17/PGAM2/TP53/GCK/ENO3/PGK1/GPD1/MIR210/MDH2/GAPDHS/HK1
BP	GO:0060442	branching involved in prostate gland morphogenesis	12	0.502817	1.34827	0.102362	0.240696	0.170772	5786	tags=58%	list=30%	signal=41%	RXRA/HOXD13/BMP7/NKX3-1/HOXB13/BMP4/SFRP1
BP	GO:0032429	regulation of phospholipase A2 activity	12	0.502811	1.34825	0.102362	0.240696	0.170772	568	tags=17%	list=3%	signal=16%	LRP1/ANG
BP	GO:0071071	regulation of phospholipid biosynthetic process	20	0.502743	1.55737	0.0356085	0.118159	0.0838328	1066	tags=20%	list=6%	signal=19%	FPR2/SLC27A1/ZP3/IDH1
BP	GO:0002534	cytokine production involved in inflammatory response	65	0.502652	2.00621	2.75e-05	0.000725976	0.000515073	2979	tags=42%	list=16%	signal=35%	MIR21/IL1R2/PLD3/NOD2/SIRPA/ABCD1/ALOX5/PYCARD/IL17RA/MEFV/CUEDC2/TLR4/MYD88/GPSM3/TLR6/BAP1/MIR221/MIR197/TICAM1/CHID1/MIR222/ADCY7/IL17RC/STAT3/LEP/TNF/PER1
BP	GO:0014741	negative regulation of muscle hypertrophy	38	0.502041	1.8215	0.00255819	0.0188126	0.0133474	3078	tags=29%	list=16%	signal=24%	MIR21/GSK3A/TNFRSF1A/G6PD/NOTCH1/P2RX4/TNFRSF1B/CTDP1/RGS2/PI16/CAV3
BP	GO:0090335	regulation of brown fat cell differentiation	24	0.501861	1.63269	0.0247347	0.0917119	0.0650686	2990	tags=42%	list=16%	signal=35%	PTGS2/PIM1/TFE3/FFAR4/TRPV4/ZBTB7B/RREB1/METRNL/LEP/FLCN
BP	GO:0060600	dichotomous subdivision of an epithelial terminal unit	10	0.501647	1.26354	0.190099	0.353685	0.250936	5793	tags=70%	list=30%	signal=49%	PLXND1/CTSH/SEMA3C/FOXD1/VANGL2/PLXNA1/AREG
BP	GO:0009071	serine family amino acid catabolic process	12	0.501582	1.34496	0.102362	0.240696	0.170772	4508	tags=50%	list=24%	signal=38%	CSAD/AMT/CBS/AGXT/SDS/SHMT2
BP	GO:0120178	steroid hormone biosynthetic process	46	0.501427	1.86697	0.000657726	0.00732895	0.00519981	1655	tags=20%	list=9%	signal=18%	EGR1/TSPO/ADM/FDXR/SCARB1/SRD5A1/STARD3/CYP19A1/DHRS11
BP	GO:0042044	fluid transport	28	0.501425	1.67564	0.00810774	0.0419556	0.029767	2678	tags=29%	list=14%	signal=25%	AQP9/EDNRB/SLC26A6/HYAL2/SLC5A1/AVP/HAS2/UPK3A
BP	GO:0071294	cellular response to zinc ion	24	0.50125	1.6307	0.0259339	0.0944207	0.0669905	2968	tags=29%	list=16%	signal=25%	TSPO/MTF1/ATP13A2/P2RX4/MT1F/HVCN1/KCNK3
BP	GO:0086070	SA node cell to atrial cardiac muscle cell communication	10	0.501113	1.2622	0.190099	0.353685	0.250936	7682	tags=70%	list=40%	signal=42%	HCN4/GJC1/CACNA1D/SCN3B/SCN5A/ANK2/CACNA1G
BP	GO:0010544	negative regulation of platelet activation	19	0.500944	1.5103	0.0426403	0.135349	0.0960284	3972	tags=42%	list=21%	signal=33%	THBD/SH2B3/PRKCD/PDGFA/ADAMTS18/F2/APOE/UBASH3B
BP	GO:0010745	negative regulation of macrophage derived foam cell differentiation	13	0.500931	1.35526	0.100204	0.237945	0.16882	1786	tags=31%	list=9%	signal=28%	PPARG/ABCA1/NR1H2/NFKBIA
BP	GO:0042447	hormone catabolic process	11	0.500849	1.30437	0.162055	0.319613	0.226762	1360	tags=27%	list=7%	signal=25%	ECE1/SRD5A1/CYP19A1
BP	GO:0048243	norepinephrine secretion	17	0.50075	1.47233	0.0623701	0.176568	0.125273	7622	tags=71%	list=40%	signal=43%	NISCH/FFAR3/ADRA2B/P2RY1/OXT/KCNB1/ADRA2C/HRH3/AGT/ADORA2A/STX1A/ADRA2A
BP	GO:0002920	regulation of humoral immune response	73	0.500574	2.06208	1.35e-05	0.00043435	0.000308167	3091	tags=33%	list=16%	signal=28%	VSIG4/CR1/C1QC/IL1B/CFP/C1QB/C3AR1/C5AR1/CR1L/C1QA/ZP3/CLU/PTPN6/C5AR2/IGKC/IGHG1/C4B/KLK7/CFHR4/HPX/TNF/PHB/FOXJ1/SUSD4
BP	GO:0030502	negative regulation of bone mineralization	18	0.500559	1.49179	0.0672269	0.185738	0.131779	5917	tags=50%	list=31%	signal=35%	CCR1/PTK2B/LTBP3/CCL3/GREM1/TRPM4/SOX9/SRGN/FGF23
BP	GO:0045956	positive regulation of calcium ion-dependent exocytosis	17	0.500514	1.47164	0.0644491	0.180955	0.128386	4992	tags=53%	list=26%	signal=39%	ZP3/CDK5/DOC2B/SYT4/ARF1/CDK5R2/SYT1/KCNB1/CACNA1H
BP	GO:0097320	plasma membrane tubulation	18	0.500319	1.49108	0.0672269	0.185738	0.131779	2589	tags=39%	list=14%	signal=34%	SNX33/PACSIN2/PLEKHM2/DNM2/ASAP1/BIN3/MICALL1
BP	GO:0031338	regulation of vesicle fusion	27	0.500236	1.65727	0.0111731	0.0529751	0.0375853	4241	tags=48%	list=22%	signal=38%	SPHK1/AKT2/DOC2B/VPS18/CPLX1/RAB3A/SYT4/CPLX3/GRIK5/CORO1A/SYT1/ANXA2/TRIM9
BP	GO:0043084	penile erection	10	0.499979	1.25934	0.194059	0.358377	0.254265	3935	tags=40%	list=21%	signal=32%	EDNRB/AVP/P2RY1/OXT
BP	GO:0015808	L-alanine transport	10	0.499853	1.25902	0.19604	0.360618	0.255855	1611	tags=30%	list=8%	signal=27%	SLC36A1/SLC38A7/SLC3A2
BP	GO:0060525	prostate glandular acinus development	11	0.499839	1.30174	0.164032	0.322318	0.228681	6463	tags=64%	list=34%	signal=42%	RXRA/NOTCH1/HOXD13/HOXB13/SFRP1/TP63/FOXA1
BP	GO:1902236	negative regulation of endoplasmic reticulum stress-induced intrinsic apoptotic signaling pathway	18	0.499535	1.48874	0.0693277	0.18982	0.134675	4102	tags=44%	list=21%	signal=35%	HSPA1A/GRINA/SYVN1/MAGEA3/HYOU1/CREB3L1/WFS1/PDX1
BP	GO:0010989	negative regulation of low-density lipoprotein particle clearance	12	0.499523	1.33944	0.104331	0.244074	0.173168	6202	tags=58%	list=32%	signal=39%	MIR27A/KHSRP/CSK/APOC3/MIR199A2/PCSK9/MIR185
BP	GO:0003417	growth plate cartilage development	19	0.49952	1.50601	0.043272	0.136743	0.0970177	5302	tags=58%	list=28%	signal=42%	POR/RARA/CARM1/THBS3/COL27A1/NPPC/POC1A/MATN1/CER1/COMP/SOX9
BP	GO:1901550	regulation of endothelial cell development	13	0.499251	1.35072	0.102249	0.240696	0.170772	2942	tags=38%	list=15%	signal=33%	IL1B/TNFRSF1A/VEGFA/S1PR2/TNF
BP	GO:1903140	regulation of establishment of endothelial barrier	13	0.499251	1.35072	0.102249	0.240696	0.170772	2942	tags=38%	list=15%	signal=33%	IL1B/TNFRSF1A/VEGFA/S1PR2/TNF
BP	GO:0019373	epoxygenase P450 pathway	19	0.499115	1.50479	0.043272	0.136743	0.0970177	320	tags=11%	list=2%	signal=10%	CYP1B1/CYP2S1
BP	GO:0032799	low-density lipoprotein receptor particle metabolic process	23	0.49889	1.60581	0.0295196	0.102865	0.0729813	4706	tags=48%	list=25%	signal=36%	PPARG/FURIN/AP2M1/AP2A1/AP2S1/AP2A2/SCAP/APOE/ANXA2/CLTA/ADIPOQ
BP	GO:0032673	regulation of interleukin-4 production	32	0.498843	1.73812	0.00487913	0.0298786	0.0211985	1532	tags=25%	list=8%	signal=23%	LGALS9/CEBPB/NLRP3/FCER1G/RARA/ZP3/SYK/SASH3
BP	GO:0046636	negative regulation of alpha-beta T cell activation	37	0.498812	1.79786	0.00355095	0.0240592	0.0170698	1341	tags=30%	list=7%	signal=28%	HLX/BCL6/LGALS9/LGALS9C/LILRB1/JAK3/LOXL3/IL4R/ZBTB7B/HFE/SOCS1
BP	GO:0060143	positive regulation of syncytium formation by plasma membrane fusion	27	0.498402	1.6512	0.0114814	0.0541155	0.0383944	4301	tags=48%	list=22%	signal=37%	FLOT1/ADAM9/IL4R/CAMK1/TREM2/EHD1/TYROBP/MYOD1/DCSTAMP/MYF5/SCGB3A1/FLT3LG/MYF6
BP	GO:0019372	lipoxygenase pathway	16	0.498289	1.44521	0.0593047	0.170862	0.121225	2504	tags=38%	list=13%	signal=33%	ALOX5/PTGS2/ALOX15B/GPX1/LTC4S/GPX4
BP	GO:0002673	regulation of acute inflammatory response	47	0.498239	1.86311	0.000879035	0.00894076	0.00634337	5923	tags=60%	list=31%	signal=41%	PPARG/IL1B/FFAR2/PTGS2/EDNRB/NLRP3/FCER1G/ZP3/GSTP1/FUT7/FFAR3/DNASE1/ADAM8/F12/OSM/TNF/FCGR2B/TNFRSF11A/RHBDD3/CREB3L3/C2CD4A/OSMR/PARK7/ADCYAP1/C2CD4B/INS/PLA2G2D/TAC1
BP	GO:0090025	regulation of monocyte chemotaxis	25	0.498203	1.64485	0.0254809	0.0934738	0.0663187	1099	tags=24%	list=6%	signal=23%	CCR1/FPR2/CCR2/PLA2G7/MOSPD2/DUSP1
BP	GO:0097090	presynaptic membrane organization	11	0.497866	1.2966	0.166008	0.324012	0.229883	6871	tags=55%	list=36%	signal=35%	CEL/NLGN4Y/LRP4/IL1RAPL1/CNTN2/NLGN2
BP	GO:0090201	negative regulation of release of cytochrome c from mitochondria	19	0.497672	1.50044	0.0445354	0.139975	0.0993106	2606	tags=42%	list=14%	signal=36%	ARRB2/NOL3/AKT1/CLU/GPX1/PRELID1/PPIF/AVP
BP	GO:0099563	modification of synaptic structure	24	0.497651	1.619	0.0280326	0.0990589	0.0702812	3050	tags=42%	list=16%	signal=35%	WASF1/CYFIP1/CTTNBP2/ITSN1/CLN3/PFN1/DLGAP3/TIAM1/BAIAP2/GRIPAP1
BP	GO:0043627	response to estrogen	75	0.497583	2.0541	8.08e-06	0.000298647	0.000211887	2085	tags=27%	list=11%	signal=24%	PPARG/TRIM25/CITED2/COMT/BGLAP/RARA/HMOX1/GBA/MMP14/WBP2/IL4R/CITED4/ZNF366/SRD5A1/ARPC1B/ARSB/KMT2D/SRA1/CTNNA1/APOA2
BP	GO:0035815	positive regulation of renal sodium excretion	14	0.497509	1.39001	0.0929293	0.226948	0.161017	6881	tags=57%	list=36%	signal=37%	EDNRB/GNAI2/OXT/NPR1/TAC1/AGT/ADORA2A/DRD3
BP	GO:0055093	response to hyperoxia	20	0.497353	1.54067	0.0398693	0.128595	0.0912368	1030	tags=15%	list=5%	signal=14%	PPARG/CDKN1A/CAT
BP	GO:0043551	regulation of phosphatidylinositol 3-kinase activity	56	0.497093	1.93346	0.000131938	0.00226848	0.00160947	3403	tags=41%	list=18%	signal=34%	SOCS3/FPR2/NOD2/FGR/KLF4/PIK3R6/IRS1/CISH/SOCS6/SOCS1/PIK3R2/PIK3R5/VAV2/FLT1/FGFR3/PTK2B/SRC/WDR81/TNFAIP8L3/CCL21/DAB2IP/FLT3/CD19
BP	GO:0002903	negative regulation of B cell apoptotic process	13	0.497072	1.34482	0.108384	0.250172	0.177495	3118	tags=38%	list=16%	signal=32%	BCL6/IRS2/NOC2L/CD74/AURKB
BP	GO:0030213	hyaluronan biosynthetic process	14	0.49703	1.38867	0.0949495	0.22995	0.163147	4184	tags=43%	list=22%	signal=34%	IL1B/AP2A1/HAS2/HAS3/HAS1/HYAL1
BP	GO:0070873	regulation of glycogen metabolic process	32	0.496971	1.7316	0.00526331	0.0313155	0.022218	2831	tags=38%	list=15%	signal=32%	GSK3A/IRS2/PHKG2/AKT1/IRS1/AKT2/PPP1R3B/PHLDA2/INSR/PPP1CA/GCK/KHK
BP	GO:1902001	fatty acid transmembrane transport	23	0.496275	1.5974	0.0304469	0.105378	0.0747645	1616	tags=39%	list=8%	signal=36%	ABCD1/THBS1/SLC27A1/SLC25A20/IRS2/MID1IP1/AKT1/CPT1B/AKT2
BP	GO:0097067	cellular response to thyroid hormone stimulus	17	0.496174	1.45888	0.0706861	0.192444	0.136537	2604	tags=35%	list=14%	signal=31%	CTSB/CTSH/LMO2/CTSL/GAS2L1/BRD8
BP	GO:0046134	pyrimidine nucleoside biosynthetic process	15	0.495431	1.41505	0.0748988	0.198589	0.140897	1492	tags=27%	list=8%	signal=25%	CDA/TYMP/UCKL1/UPP1
BP	GO:0031998	regulation of fatty acid beta-oxidation	19	0.49501	1.49241	0.0546218	0.161891	0.11486	3557	tags=42%	list=19%	signal=34%	ABCD1/IRS2/AKT1/IRS1/AKT2/MFSD2A/TYSND1/CPT1A
BP	GO:0006527	arginine catabolic process	11	0.494639	1.28819	0.167984	0.326536	0.231674	1365	tags=18%	list=7%	signal=17%	MIR21/FAH
BP	GO:0042053	regulation of dopamine metabolic process	18	0.494627	1.47411	0.0735294	0.19677	0.139606	1305	tags=22%	list=7%	signal=21%	PNKD/ITGAM/COMT/ITGB2
BP	GO:0042069	regulation of catecholamine metabolic process	18	0.494627	1.47411	0.0735294	0.19677	0.139606	1305	tags=22%	list=7%	signal=21%	PNKD/ITGAM/COMT/ITGB2
BP	GO:0046655	folic acid metabolic process	18	0.494541	1.47386	0.0735294	0.19677	0.139606	4508	tags=50%	list=24%	signal=38%	MTHFS/SLC19A1/SLC46A1/FOLR2/MTHFR/MTHFD2/ALDH1L2/FPGS/SHMT2
BP	GO:1901298	regulation of hydrogen peroxide-mediated programmed cell death	10	0.494415	1.24533	0.205941	0.371984	0.263919	6506	tags=70%	list=34%	signal=46%	MIR21/HGF/FOXO3/PARK7/MET/HDAC6/PINK1
BP	GO:0036003	positive regulation of transcription from RNA polymerase II promoter in response to stress	24	0.494358	1.60828	0.0298315	0.103584	0.0734919	4490	tags=50%	list=23%	signal=38%	CEBPB/NOTCH1/ATF6B/HSF1/VEGFA/MUC1/MAPK7/TP53/CREB3L1/SESN2/HSPA5/CREB3L3
BP	GO:0031638	zymogen activation	55	0.494316	1.90082	0.000223184	0.00332747	0.00236081	2956	tags=35%	list=15%	signal=29%	HP/NLRC4/PYCARD/CIDEB/HPR/THBS1/FURIN/CTSH/C1RL/MMP14/ENO1/KLK1/CTSZ/ASPH/CTSL/HGFAC/MELTF/F12/SERPINF2
BP	GO:0044273	sulfur compound catabolic process	53	0.494083	1.88263	0.000464989	0.00568656	0.00403455	4184	tags=42%	list=22%	signal=33%	ABCD1/IDUA/PCYOX1L/VCAN/GGTLC2/GGT3P/GALNS/TXN2/TST/AHCY/ARSB/GNS/GLB1/CSAD/GGTLC1/CBS/MPST/AGXT/GGT5/CSPG4/BGN/HYAL1
BP	GO:0072524	pyridine-containing compound metabolic process	41	0.494072	1.80371	0.00177109	0.0146735	0.0104107	4086	tags=46%	list=21%	signal=37%	NAPRT/PTGS2/PNPO/HAAO/NADK/NAMPT/PNP/NUDT17/NMNAT2/NADSYN1/PDXP/NAXE/PARP10/AFMID/PDXK/NAXD/SLC22A13/IDO1/NMRK2
BP	GO:0060841	venous blood vessel development	15	0.494018	1.41102	0.0769231	0.201474	0.142944	2973	tags=40%	list=16%	signal=34%	ENG/ACVRL1/NOTCH1/VEGFA/SEMA3C/PROX1
BP	GO:1902514	regulation of calcium ion transmembrane transport via high voltage-gated calcium channel	15	0.493667	1.41002	0.0769231	0.201474	0.142944	4672	tags=53%	list=24%	signal=40%	MIR21/G6PD/CACNG1/NOS1/NOS1AP/MIR1-1/CACNA2D1/CACNB1
BP	GO:1902683	regulation of receptor localization to synapse	17	0.493631	1.4514	0.0706861	0.192444	0.136537	3307	tags=41%	list=17%	signal=34%	IQSEC2/TYROBP/ZDHHC3/NPTN/CNIH2/GRIPAP1/HRAS
BP	GO:0009435	NAD biosynthetic process	29	0.493548	1.66096	0.0143146	0.0630988	0.0447679	4086	tags=45%	list=21%	signal=35%	NAPRT/PTGS2/HAAO/NAMPT/NMNAT2/NADSYN1/NAXE/PARP10/AFMID/NAXD/SLC22A13/IDO1/NMRK2
BP	GO:0033033	negative regulation of myeloid cell apoptotic process	15	0.493376	1.40918	0.0769231	0.201474	0.142944	1034	tags=27%	list=5%	signal=25%	NOD2/FCER1G/CLEC5A/IRF7
BP	GO:1904893	negative regulation of receptor signaling pathway via STAT	31	0.49319	1.70948	0.00759792	0.0402621	0.0285655	1746	tags=23%	list=9%	signal=21%	SOCS3/BCL3/HGS/SH2B3/SOCS1/PPP2R1A/MIRLET7E
BP	GO:0099624	atrial cardiac muscle cell membrane repolarization	10	0.493134	1.2421	0.207921	0.372922	0.264584	7677	tags=70%	list=40%	signal=42%	KCNQ1/FLNA/KCNE5/CACNA1D/SCN5A/KCNJ3/KCNJ5
BP	GO:0051764	actin crosslink formation	13	0.493043	1.33392	0.118609	0.262759	0.186425	4465	tags=46%	list=23%	signal=35%	ACTN1/AIF1/GAS2L1/BAIAP2/FLNA/BAIAP2L2
BP	GO:0042446	hormone biosynthetic process	65	0.492828	1.967	5.06e-05	0.00112327	0.000796949	1815	tags=22%	list=9%	signal=20%	EGR1/TSPO/ADM/POR/FDXR/SCARB1/SRD5A1/HFE/STARD3/CYP19A1/TG/H6PD/DHRS11/FFAR3
BP	GO:0006971	hypotonic response	10	0.492445	1.24036	0.207921	0.372922	0.264584	642	tags=20%	list=3%	signal=19%	TSPO/TRPV4
BP	GO:0071649	regulation of chemokine (C-C motif) ligand 5 production	10	0.49242	1.2403	0.207921	0.372922	0.264584	1149	tags=40%	list=6%	signal=38%	SIRPA/IL10/TRPV4/MAVS
BP	GO:0010829	negative regulation of glucose transmembrane transport	20	0.492263	1.5249	0.0416953	0.133075	0.0944156	3341	tags=35%	list=17%	signal=29%	IL1B/GSK3A/GRB10/SIRT6/LEP/TNF/PEA15
BP	GO:0031848	protection from non-homologous end joining at telomere	10	0.492076	1.23944	0.207921	0.372922	0.264584	2193	tags=40%	list=11%	signal=35%	ACD/XRCC1/ERCC1/DCLRE1B
BP	GO:0045820	negative regulation of glycolytic process	15	0.492032	1.40534	0.0789474	0.204681	0.145219	2490	tags=33%	list=13%	signal=29%	FBP1/CBFA2T3/HDAC4/SIRT6/STAT3
BP	GO:0045780	positive regulation of bone resorption	19	0.491353	1.48139	0.0588235	0.169935	0.120567	4428	tags=58%	list=23%	signal=45%	ATP6AP1/DEF8/PLEKHM1/SYK/PRKCA/ADAM8/PPARGC1B/DCSTAMP/LTBP3/MC4R/TNFRSF11A
BP	GO:0046852	positive regulation of bone remodeling	19	0.491353	1.48139	0.0588235	0.169935	0.120567	4428	tags=58%	list=23%	signal=45%	ATP6AP1/DEF8/PLEKHM1/SYK/PRKCA/ADAM8/PPARGC1B/DCSTAMP/LTBP3/MC4R/TNFRSF11A
BP	GO:0006907	pinocytosis	23	0.491223	1.58114	0.033238	0.112007	0.0794681	1861	tags=30%	list=10%	signal=28%	PYCARD/EHD4/NR1H2/SNX33/CLN3/DNM2/MAPKAPK3
BP	GO:0034135	regulation of toll-like receptor 2 signaling pathway	10	0.490923	1.23653	0.211881	0.377071	0.267528	2612	tags=40%	list=14%	signal=35%	CYBA/F2RL1/TLR6/TLR1
BP	GO:0034383	low-density lipoprotein particle clearance	40	0.490772	1.78535	0.00190442	0.0153409	0.0108842	2898	tags=42%	list=15%	signal=36%	DGAT2/CD36/HMOX1/LIPA/SCARB1/LDLR/AP2M1/NPC2/MIR27A/KHSRP/AP2A1/EHD1/CSK/AP2S1/AP2A2/NCEH1/SOAT2
BP	GO:0032612	interleukin-1 production	111	0.490523	2.12616	1.32e-07	1.34e-05	9.49e-06	1082	tags=26%	list=6%	signal=25%	EGR1/LILRA5/IL1B/LGALS9/CD33/NLRP12/NOD2/SIRPA/FZD5/NLRC4/LILRA2/PYCARD/TMEM106A/ABCA1/FFAR4/GAS6/MEFV/IL10/CD36/NLRP3/TLR4/AGER/ARRB2/SPHK1/F2RL1/GSTP1/MNDA/TLR6/HSPB1
BP	GO:0097201	negative regulation of transcription from RNA polymerase II promoter in response to stress	12	0.48994	1.31374	0.120079	0.265019	0.188028	2782	tags=42%	list=15%	signal=36%	HSPA1A/CITED2/SIRT2/JUN/BAG3
BP	GO:0031063	regulation of histone deacetylation	28	0.489898	1.63712	0.0122773	0.0571814	0.0405696	2974	tags=50%	list=16%	signal=42%	BCL6/JDP2/ZBTB7B/SREBF1/TADA3/VEGFA/SPHK2/AKAP8L/MIR182/TP53/ZNHIT1/PRKD2/SKI/UCN
BP	GO:0072311	glomerular epithelial cell differentiation	20	0.489864	1.51747	0.0429127	0.136078	0.0965459	5256	tags=55%	list=27%	signal=40%	LAMB2/BASP1/PTPRO/JAG1/NOTCH2/FOXJ1/FOXC2/WT1/BMP4/ADIPOQ/PODXL
BP	GO:2000010	positive regulation of protein localization to cell surface	18	0.489691	1.4594	0.0798319	0.205889	0.146076	2942	tags=44%	list=15%	signal=38%	FCER1G/SNX33/ABCA7/AKT1/TM9SF4/TYROBP/STX3/TNF
BP	GO:0014854	response to inactivity	14	0.489586	1.36787	0.105051	0.245131	0.173918	1030	tags=29%	list=5%	signal=27%	IL10/PKM/HDAC4/CAT
BP	GO:0003093	regulation of glomerular filtration	11	0.489404	1.27456	0.187747	0.350899	0.248959	1447	tags=36%	list=8%	signal=34%	GAS6/CYBA/F2RL1/PTPRO
BP	GO:1901386	negative regulation of voltage-gated calcium channel activity	14	0.48913	1.3666	0.105051	0.245131	0.173918	4406	tags=57%	list=23%	signal=44%	DYSF/GPR35/OPRL1/CACNB3/REM1/DRD4/RRAD/GEM
BP	GO:0090037	positive regulation of protein kinase C signaling	10	0.488932	1.23152	0.219802	0.385739	0.273677	9210	tags=90%	list=48%	signal=47%	VEGFA/SPHK2/WNT11/WNT5A/FLT4/CD40/ADGRV1/ADRA1A/MC1R
BP	GO:1902947	regulation of tau-protein kinase activity	13	0.488828	1.32252	0.126789	0.274682	0.194884	1314	tags=23%	list=7%	signal=22%	EGR1/C5AR1/CLU
BP	GO:0032905	transforming growth factor beta1 production	12	0.488674	1.31034	0.122047	0.267811	0.190009	1858	tags=33%	list=10%	signal=30%	THBS1/FURIN/NRROS/TYROBP
BP	GO:0042219	cellular modified amino acid catabolic process	29	0.488607	1.64433	0.0157074	0.0669316	0.0474873	3930	tags=41%	list=21%	signal=33%	MTHFS/PCYOX1L/GGTLC2/GGT3P/ABHD16A/ALDH4A1/AHCY/GGTLC1/ALDH1L2/ABHD12/GGT5/PRODH
BP	GO:0006837	serotonin transport	21	0.48819	1.52412	0.0368004	0.121203	0.085992	1074	tags=19%	list=6%	signal=18%	LILRB1/P2RX1/FCER1G/SYK
BP	GO:0035723	interleukin-15-mediated signaling pathway	13	0.488003	1.32028	0.128834	0.277917	0.197179	2573	tags=46%	list=13%	signal=40%	JAK3/CD4/SHC1/GRB2/STAT3/STAT5A
BP	GO:0071350	cellular response to interleukin-15	13	0.488003	1.32028	0.128834	0.277917	0.197179	2573	tags=46%	list=13%	signal=40%	JAK3/CD4/SHC1/GRB2/STAT3/STAT5A
BP	GO:0010623	programmed cell death involved in cell development	13	0.487767	1.31964	0.128834	0.277917	0.197179	285	tags=15%	list=1%	signal=15%	IL1B/BAX
BP	GO:0071636	positive regulation of transforming growth factor beta production	20	0.487172	1.50913	0.0447387	0.1402	0.0994706	335	tags=20%	list=2%	signal=20%	LGALS9/PTGS2/THBS1/FURIN
BP	GO:0070672	response to interleukin-15	14	0.48709	1.3609	0.107071	0.248125	0.176042	2573	tags=43%	list=13%	signal=37%	JAK3/CD4/SHC1/GRB2/STAT3/STAT5A
BP	GO:0036151	phosphatidylcholine acyl-chain remodeling	27	0.487018	1.61348	0.0159521	0.0674798	0.0478762	1890	tags=22%	list=10%	signal=20%	PLB1/PLBD1/NR1H2/PLA2G4A/TMEM86B/LPCAT3
BP	GO:0070242	thymocyte apoptotic process	17	0.486938	1.43172	0.0790021	0.20474	0.145261	5592	tags=59%	list=29%	signal=42%	BAX/JAK3/NFKBID/ADAM8/TP53/EFNA1/BMP4/WNT5A/BCL2L11/BAK1
BP	GO:0010883	regulation of lipid storage	51	0.486925	1.84234	0.000661997	0.00736371	0.00522448	2942	tags=35%	list=15%	signal=30%	PPARG/CES1/PLIN3/ABCA1/PNPLA2/CD36/NR1H2/PPARD/SCARB1/IKBKE/EHD1/PLIN2/NFKBIA/MSR1/ALKBH7/OSBPL11/LEP/TNF
BP	GO:0006706	steroid catabolic process	27	0.486893	1.61307	0.0159521	0.0674798	0.0478762	8431	tags=74%	list=44%	signal=42%	CYP27A1/SCARB1/SRD5A1/CYP19A1/SNX17/SCARF1/CYP7A1/CEL/APOE/HSD17B14/SULT1E1/YWHAH/FGF23/MT3/CYP27B1/STS/HSD11B1/CYP1A2/SPP1/AKR1D1
BP	GO:0060707	trophoblast giant cell differentiation	14	0.486841	1.3602	0.107071	0.248125	0.176042	1734	tags=21%	list=9%	signal=20%	SOCS3/GJB5/SNAI1
BP	GO:0032642	regulation of chemokine production	65	0.486397	1.94133	8.12e-05	0.00159323	0.00113038	1815	tags=31%	list=9%	signal=28%	IL1B/LGALS9/FFAR2/SIRPA/IL17RA/IL6R/MEFV/KLF4/IL10/TLR7/TLR4/AGER/TRPV4/F2RL1/GSTP1/SYK/MAVS/TLR2/TREM2/FFAR3
BP	GO:0045745	positive regulation of G protein-coupled receptor signaling pathway	27	0.486275	1.61102	0.0162618	0.068159	0.0483581	4510	tags=52%	list=24%	signal=40%	GSK3A/GPER1/GPR27/CHGA/PRKCA/PRMT5/UBQLN2/PDE6G/PHB/F2/GRP/NECAB2/NOS1/FGF8
BP	GO:0010758	regulation of macrophage chemotaxis	29	0.486134	1.63601	0.0166405	0.0693371	0.0491939	3229	tags=41%	list=17%	signal=34%	C3AR1/C5AR1/THBS1/TRPV4/CSF1R/CYP19A1/MAPK3/PTK2B/DDT/SLAMF8/RARRES2/MDK
BP	GO:0002227	innate immune response in mucosa	15	0.485915	1.38787	0.0890688	0.219955	0.156056	187	tags=13%	list=1%	signal=13%	RNASE2/RNASE3
BP	GO:0098751	bone cell development	34	0.485839	1.7134	0.00684261	0.0376962	0.0267451	2619	tags=38%	list=14%	signal=33%	FAM20C/ZNF385A/LILRB1/ATP6AP1/LRRK1/SRF/SH2B3/PTPN6/WASF2/TYROBP/SIGLEC15/SRC/NOTCH2
BP	GO:0006691	leukotriene metabolic process	31	0.485686	1.68347	0.00851801	0.0436198	0.0309478	6629	tags=58%	list=35%	signal=38%	ALOX5/GGTLC2/GGT3P/LTA4H/SYK/PLA2G4A/TLR2/LTC4S/GGTLC1/CYP4F12/GGT5/PRG3/ALOX12/CYP4F3/MGST2/DPEP2/DPEP1/MAPKAPK2
BP	GO:0042168	heme metabolic process	30	0.485433	1.64803	0.0165357	0.0690669	0.0490022	2123	tags=30%	list=11%	signal=27%	TSPO/BLVRB/HMOX1/ALAS1/HMBS/SLC25A39/TMEM14C/ALAD/BLVRA
BP	GO:0006801	superoxide metabolic process	70	0.48529	1.97409	6.87e-05	0.00139563	0.000990182	4307	tags=46%	list=22%	signal=36%	MIR21/FPR2/SH3PXD2B/NCF4/BST1/ITGAM/CD36/CYBA/F2RL1/GSTP1/NCF2/SYK/ITGB2/PRKCD/NRROS/TYROBP/NCF1/NOXA1/CCS/SZT2/TNF/SIRT3/GNAI2/PREX1/NOX3/CYBB/BMP7/NOX4/ACP5/FBLN5/SOD2/APOA4
BP	GO:2000049	positive regulation of cell-cell adhesion mediated by cadherin	10	0.484835	1.2212	0.229703	0.39654	0.281341	6463	tags=90%	list=34%	signal=60%	FLOT1/ADAM19/SERPINF2/WNT3A/PTPRU/WNT5A/FOXA2/TJP1/FOXA1
BP	GO:0072010	glomerular epithelium development	23	0.484577	1.55974	0.035723	0.118202	0.083863	5256	tags=57%	list=27%	signal=41%	LAMB2/BASP1/PTPRO/JAG1/NOTCH2/FOXJ1/FOXC1/FOXC2/WT1/PECAM1/BMP4/ADIPOQ/PODXL
BP	GO:0045980	negative regulation of nucleotide metabolic process	22	0.484371	1.52966	0.0368004	0.121203	0.085992	2990	tags=36%	list=16%	signal=31%	CDA/FBP1/CBFA2T3/HDAC4/SIRT6/STAT3/RD3/FLCN
BP	GO:0071622	regulation of granulocyte chemotaxis	50	0.484178	1.81849	0.00141723	0.0124685	0.0088463	1747	tags=26%	list=9%	signal=24%	DYSF/MIR223/C3AR1/BST1/C5AR1/THBS1/TRPV4/CSF1R/CXCL8/MOSPD2/MPP1/MAPK3/C5AR2
BP	GO:0033233	regulation of protein sumoylation	25	0.483739	1.5971	0.03564	0.118159	0.0838328	3430	tags=36%	list=18%	signal=30%	EGR1/ZMIZ1/HMG20B/HDAC4/RELA/TOLLIP/RASD2/PIAS3/ARNT
BP	GO:0030149	sphingolipid catabolic process	31	0.483687	1.67654	0.00897843	0.0455602	0.0323245	5683	tags=52%	list=30%	signal=36%	GM2A/NEU1/NAGA/GBA/SPHK1/PRKCD/GBA2/SMPD1/NEU4/PSAP/GLA/HEXB/ACER3/ENPP7/PPT1/ACER2
BP	GO:0042116	macrophage activation	97	0.483404	2.05366	1.13e-06	7.53e-05	5.35e-05	1888	tags=34%	list=10%	signal=31%	DYSF/VSIG4/FPR2/SLC11A1/CD93/C5AR1/ITGAM/TMEM106A/SBNO2/GRN/THBS1/IL10/TLR7/TLR4/AGER/C1QA/SPHK1/IL4R/NAMPT/TLR6/LDLR/SYK/PLA2G4A/CEBPA/ITGB2/CLU/TICAM1/TLR2/TREM2/TLR8/TYROBP/CRTC3/AIF1
BP	GO:1903589	positive regulation of blood vessel endothelial cell proliferation involved in sprouting angiogenesis	19	0.483382	1.45735	0.0672269	0.185738	0.131779	1395	tags=21%	list=7%	signal=20%	MIR21/HMOX1/MIR27A/VEGFA
BP	GO:0032732	positive regulation of interleukin-1 production	57	0.483369	1.88265	0.000396075	0.00505648	0.00358752	1858	tags=30%	list=10%	signal=27%	EGR1/LILRA5/LGALS9/NLRP12/NOD2/FZD5/NLRC4/LILRA2/PYCARD/NLRP3/TLR4/AGER/MNDA/HSPB1/NLRP1/TLR8/TYROBP
BP	GO:0031630	regulation of synaptic vesicle fusion to presynaptic active zone membrane	11	0.483116	1.25818	0.201581	0.367161	0.260497	3909	tags=45%	list=20%	signal=36%	CPLX1/RAB3A/CPLX3/GRIK5/SYT1
BP	GO:1901503	ether biosynthetic process	11	0.483079	1.25809	0.201581	0.367161	0.260497	1299	tags=27%	list=7%	signal=25%	ALOX5/PLA2G4A/FASN
BP	GO:0042762	regulation of sulfur metabolic process	14	0.483023	1.34954	0.109091	0.250978	0.178066	340	tags=21%	list=2%	signal=21%	MIR21/PDK4/COMT
BP	GO:0032305	positive regulation of icosanoid secretion	17	0.482913	1.41989	0.0852391	0.214136	0.151927	942	tags=18%	list=5%	signal=17%	IL1B/NTSR1/P2RX4
BP	GO:1903319	positive regulation of protein maturation	27	0.482911	1.59988	0.017191	0.070773	0.0502127	5426	tags=59%	list=28%	signal=43%	NLRC4/MMP14/ENO1/LPCAT3/SRC/ADAM8/NKD2/MELTF/F12/GSN/TFR2/HPN/CLEC3B/SOX4/TNP2/CCBE1
BP	GO:0014061	regulation of norepinephrine secretion	16	0.482662	1.39989	0.0797546	0.205889	0.146076	7622	tags=69%	list=40%	signal=41%	FFAR3/ADRA2B/P2RY1/OXT/KCNB1/ADRA2C/HRH3/AGT/ADORA2A/STX1A/ADRA2A
BP	GO:0071609	chemokine (C-C motif) ligand 5 production	11	0.482635	1.25693	0.203557	0.369034	0.261826	1934	tags=45%	list=10%	signal=41%	SIRPA/IL10/TRPV4/MAVS/TUSC2
BP	GO:0060192	negative regulation of lipase activity	15	0.482633	1.3785	0.0910931	0.223316	0.15844	5663	tags=53%	list=30%	signal=38%	POR/SORT1/RGS2/APOA2/APOC3/APOA1/ANGPTL4/ANXA8
BP	GO:0051968	positive regulation of synaptic transmission	glutamatergic	31	0.482562	1.67264	0.00928538	0.0464705	0.0329703	7262	tags=61%	list=38%	signal=38%	CCR2/PTGS2/TSHZ3/PTK2B/CCL2/ROR2/SHANK3/GLUL/CACNG5/SHANK1/SHANK2/ADCYAP1/ADORA2A/DRD1/NLGN2/EGFR/RELN/CACNG4/CACNG7
BP	GO:0045603	positive regulation of endothelial cell differentiation	26	0.482317	1.59536	0.0138817	0.0619591	0.0439594	3324	tags=27%	list=17%	signal=22%	MIR21/ACVRL1/NOTCH1/ATOH8/S1PR2/MIR150/GDF2
BP	GO:0070142	synaptic vesicle budding	11	0.482158	1.25569	0.205534	0.371459	0.263546	3788	tags=55%	list=20%	signal=44%	AP3D1/DNM2/MX2/DNM1/ARF1/MX1
BP	GO:1903799	negative regulation of production of miRNAs involved in gene silencing by miRNA	14	0.482038	1.34678	0.113131	0.256315	0.181853	4631	tags=43%	list=24%	signal=33%	NCOR2/STAT3/TP53/TNF/ZC3H10/ZC3H12A
BP	GO:0030728	ovulation	21	0.481993	1.50477	0.0523013	0.157812	0.111966	1957	tags=33%	list=10%	signal=30%	TNFAIP6/PTGS2/EREG/IL4R/KMT2B/MMP19/RGS2
BP	GO:0019915	lipid storage	79	0.481856	1.99872	1.89e-05	0.000546142	0.000387482	2138	tags=29%	list=11%	signal=26%	DYSF/PPARG/CES1/IL1B/FFAR2/GM2A/PLIN3/ABCA1/PNPLA2/DGAT2/CD36/NR1H2/PPARD/DGAT1/SCARB1/IKBKE/BSCL2/AUP1/EHD1/PLIN2/NFKBIA/MSR1/ALKBH7
BP	GO:0090179	planar cell polarity pathway involved in neural tube closure	13	0.481813	1.30354	0.134969	0.286799	0.203481	7603	tags=77%	list=40%	signal=46%	FZD2/FZD1/DVL3/DVL1/VANGL2/WNT5A/SFRP1/DVL2/CELSR1/GRHL3
BP	GO:0006853	carnitine shuttle	11	0.4818	1.25476	0.205534	0.371459	0.263546	1564	tags=27%	list=8%	signal=25%	SLC25A20/MID1IP1/CPT1B
BP	GO:0090383	phagosome acidification	28	0.481751	1.60989	0.0149026	0.0647159	0.0459153	671	tags=25%	list=4%	signal=24%	ATP6V0A1/RAB20/TCIRG1/ATP6V0D1/ATP6V0B/ATP6V0C/ATP6V1F
BP	GO:0032722	positive regulation of chemokine production	43	0.481738	1.76696	0.00193865	0.0155774	0.011052	2367	tags=35%	list=12%	signal=31%	IL1B/LGALS9/FFAR2/IL17RA/IL6R/TLR7/TLR4/AGER/TRPV4/SYK/MAVS/TLR2/FFAR3/ADORA2B/CD74
BP	GO:0060579	ventral spinal cord interneuron fate commitment	15	0.481705	1.37585	0.0951417	0.230154	0.163292	6874	tags=60%	list=36%	signal=38%	SUFU/LHX3/FOXN4/NKX6-1/NKX6-2/NKX2-2/GLI2/DBX1/EVX1
BP	GO:0060581	cell fate commitment involved in pattern specification	15	0.481705	1.37585	0.0951417	0.230154	0.163292	6874	tags=60%	list=36%	signal=38%	SUFU/LHX3/FOXN4/NKX6-1/NKX6-2/NKX2-2/GLI2/DBX1/EVX1
BP	GO:1900037	regulation of cellular response to hypoxia	15	0.481607	1.37557	0.0951417	0.230154	0.163292	1042	tags=20%	list=5%	signal=19%	MIR21/NOL3/ENO1
BP	GO:0032651	regulation of interleukin-1 beta production	88	0.481526	2.02422	8.85e-06	0.00031816	0.000225731	1858	tags=28%	list=10%	signal=26%	EGR1/LILRA5/LGALS9/CD33/NLRP12/NOD2/SIRPA/FZD5/NLRC4/LILRA2/PYCARD/FFAR4/MEFV/NLRP3/TLR4/AGER/ARRB2/SPHK1/GSTP1/MNDA/HSPB1/NLRP1/TREM2/TLR8/TYROBP
BP	GO:0051412	response to corticosterone	20	0.481422	1.49132	0.0566802	0.165992	0.11777	4871	tags=50%	list=25%	signal=37%	FOSB/CDKN1A/FOS/FOSL1/UCN3/CALM3/NPAS4/FOXO3/AANAT/NTRK3
BP	GO:0098903	regulation of membrane repolarization during action potential	11	0.48129	1.25343	0.20751	0.372842	0.264527	4908	tags=64%	list=26%	signal=47%	KCNE3/CACNB3/FLNA/NOS1AP/MIR1-1/CACNA2D1/RNF207
BP	GO:1902932	positive regulation of alcohol biosynthetic process	28	0.481243	1.60819	0.0149026	0.0647159	0.0459153	4162	tags=54%	list=22%	signal=42%	IL1B/GPER1/POR/PTAFR/NTSR1/SREBF1/P2RY6/MIR182/CYP7A1/TNF/FGF1/AVPR1B/P2RY1/SCAP/ADCYAP1R1
BP	GO:0090083	regulation of inclusion body assembly	16	0.480946	1.39491	0.0817996	0.208739	0.148098	1315	tags=25%	list=7%	signal=23%	HSPA1B/HSPA1A/CLU/HSF1
BP	GO:0071871	response to epinephrine	16	0.480761	1.39438	0.0817996	0.208739	0.148098	2282	tags=31%	list=12%	signal=28%	KCNQ1/SLC9A1/SIRT2/SRD5A1/PRKACA
BP	GO:0043094	cellular metabolic compound salvage	33	0.480673	1.68839	0.0112196	0.053156	0.0377136	4240	tags=45%	list=22%	signal=35%	CDA/TYMP/NAPRT/AMPD3/UCKL1/PNP/DGUOK/AMPD2/UPP1/MRI1/PDXK/UCK1/TK2/APRT/GMPR2
BP	GO:0019432	triglyceride biosynthetic process	40	0.48064	1.74849	0.00275053	0.0199234	0.0141355	1667	tags=30%	list=9%	signal=27%	ACSL1/DGAT2/SLC27A1/NR1H2/SREBF1/DGAT1/SCARB1/PCK2/LDLR/CTDNEP1/GPAT3/GK
BP	GO:0001556	oocyte maturation	23	0.480597	1.54693	0.038208	0.124366	0.088236	4224	tags=43%	list=22%	signal=34%	EREG/ANG/SIRT2/PPP2R1A/PTK2B/BNC1/NPPC/PABPC1L/FOXO3/TUBB8
BP	GO:0038063	collagen-activated tyrosine kinase receptor signaling pathway	12	0.480415	1.2882	0.137795	0.290487	0.206098	7738	tags=75%	list=40%	signal=45%	SYK/COL4A1/UBASH3B/COL4A2/COL1A1/COL4A5/COL4A3/COL4A6/DDR1
BP	GO:0031272	regulation of pseudopodium assembly	13	0.480279	1.29939	0.134969	0.286799	0.203481	3556	tags=46%	list=19%	signal=38%	CDC42EP1/CDC42EP2/F2RL1/CDC42EP3/CCL21/CDC42EP4
BP	GO:0051901	positive regulation of mitochondrial depolarization	10	0.480208	1.20954	0.239604	0.407303	0.288977	37	tags=10%	list=0%	signal=10%	TSPO
BP	GO:0045834	positive regulation of lipid metabolic process	151	0.479854	2.20699	2.16e-09	4.94e-07	3.5e-07	3936	tags=38%	list=21%	signal=30%	PPARG/CES1/ADM/FPR2/IL1B/NOD2/ABCD1/PTGS2/FGR/PNPLA2/TNFRSF1A/POR/DGAT2/SLC27A1/IRS2/NR1H2/ZP3/MID1IP1/PPARD/SREBF1/SCARB1/LDLR/TAZ/DGKZ/AKT1/IRS1/CTDNEP1/PRKCD/SPHK2/AKT2/VAV2/FLT1/FGFR3/PTK2B/APOA2/SRC/DAGLB/CD74/MFSD2A/TNFAIP8L3/MIR182/AVP/MLXIPL/CYP7A1/CCL21/TNF/SIRT3/FGF1/EEF1A2/FLT3/CD19/CPT1A/NR1H3/APOA5/F2/SCAP/APOE
BP	GO:0072224	metanephric glomerulus development	16	0.47978	1.39153	0.0838446	0.212048	0.150446	967	tags=12%	list=5%	signal=12%	EGR1/LAMB2
BP	GO:2001204	regulation of osteoclast development	12	0.479436	1.28557	0.137795	0.290487	0.206098	2619	tags=42%	list=14%	signal=36%	LILRB1/ATP6AP1/TYROBP/SIGLEC15/NOTCH2
BP	GO:0031581	hemidesmosome assembly	12	0.479118	1.28472	0.139764	0.292038	0.207198	2904	tags=42%	list=15%	signal=35%	CD151/PLEC/LAMC1/LAMB3/ITGB4
BP	GO:0097105	presynaptic membrane assembly	10	0.479054	1.20664	0.243564	0.411027	0.291619	6871	tags=50%	list=36%	signal=32%	CEL/NLGN4Y/LRP4/IL1RAPL1/NLGN2
BP	GO:1904407	positive regulation of nitric oxide metabolic process	45	0.47887	1.77453	0.00260209	0.0190641	0.0135258	2440	tags=42%	list=13%	signal=37%	IL1B/TMEM106A/PTGS2/KLF4/CD36/TLR4/ICAM1/P2RX4/TLR6/AKT1/ITGB2/CLU/TICAM1/DNM2/AIF1/PTK2B/INSR/PTX3/AGXT2
BP	GO:0098856	intestinal lipid absorption	19	0.478685	1.44319	0.0714286	0.19383	0.13752	5316	tags=68%	list=28%	signal=49%	CD36/LDLR/LPCAT3/APOA2/LEP/SOAT2/CEL/APOA5/APOA4/APOA1/NPC1L1/ABCG5/ENPP7
BP	GO:1904683	regulation of metalloendopeptidase activity	16	0.478572	1.38803	0.0858896	0.214758	0.152368	879	tags=12%	list=5%	signal=12%	MIR21/MIR24-2
BP	GO:1904294	positive regulation of ERAD pathway	15	0.478569	1.36689	0.0991903	0.23646	0.167766	2922	tags=40%	list=15%	signal=34%	RNF185/BAG6/BCAP31/SGTA/UBQLN2/TMEM259
BP	GO:0010566	regulation of ketone biosynthetic process	17	0.47856	1.40709	0.0873181	0.216972	0.15394	2766	tags=29%	list=14%	signal=25%	EGR1/ADM/H6PD/BMP2/DKKL1
BP	GO:1902742	apoptotic process involved in development	38	0.478523	1.73618	0.00630139	0.0354486	0.0251504	5592	tags=53%	list=29%	signal=37%	SPI1/VDR/FZD5/BAX/TNFRSF1A/NOTCH1/TNFRSF1B/XKR8/PAX8/HNF1B/FOXC1/FOXC2/LRP5/XKR7/BMP7/SCRIB/NKX2-5/BCL2L11/SIX3/BAK1
BP	GO:0034405	response to fluid shear stress	35	0.478493	1.69743	0.00778667	0.0409232	0.0290346	3369	tags=43%	list=18%	signal=35%	PTGS2/ABCA1/CITED2/KLF4/ADAM9/P2RX4/AKT1/MAPK7/PTK2B/SRC/PKD1/HAS2/SMAD6/SREBF2/ASS1
BP	GO:0099188	postsynaptic cytoskeleton organization	15	0.478309	1.36615	0.0991903	0.23646	0.167766	4332	tags=40%	list=23%	signal=31%	WASF2/DBNL/ARF1/INA/NOS1AP/POTEKP
BP	GO:0000185	activation of MAPKKK activity	12	0.477978	1.28166	0.139764	0.292038	0.207198	3060	tags=58%	list=16%	signal=49%	KSR1/GADD45B/TRAF7/GADD45A/TAB1/TNF/DAB2IP
BP	GO:0072012	glomerulus vasculature development	26	0.477946	1.58091	0.0152324	0.0656068	0.0465474	4620	tags=58%	list=24%	signal=44%	EGR1/IL6R/ACTA2/NOTCH1/NOTCH3/NOTCH2/FOXC2/HES1/GPR4/WT1/PECAM1/BMP7/MIR125A/OSR1/BMP4
BP	GO:1902358	sulfate transmembrane transport	17	0.477849	1.405	0.0893971	0.220596	0.15651	1602	tags=24%	list=8%	signal=22%	SLC26A8/SLC26A6/SLC25A11/SLC26A11
BP	GO:1904994	regulation of leukocyte adhesion to vascular endothelial cell	36	0.477679	1.70249	0.00472709	0.0291942	0.020713	1929	tags=36%	list=10%	signal=33%	MIR21/CCR2/ALOX5/PTAFR/KLF4/ICAM1/RELA/MIR221/ITGB2/FUT7/MIRLET7E/IRAK1/MIR222
BP	GO:0005979	regulation of glycogen biosynthetic process	27	0.477522	1.58202	0.0187397	0.074783	0.0530577	2792	tags=33%	list=15%	signal=29%	GSK3A/IRS2/AKT1/IRS1/AKT2/PPP1R3B/INSR/PPP1CA/GCK
BP	GO:0010962	regulation of glucan biosynthetic process	27	0.477522	1.58202	0.0187397	0.074783	0.0530577	2792	tags=33%	list=15%	signal=29%	GSK3A/IRS2/AKT1/IRS1/AKT2/PPP1R3B/INSR/PPP1CA/GCK
BP	GO:0045933	positive regulation of muscle contraction	46	0.477171	1.77666	0.00208352	0.0163512	0.011601	4965	tags=48%	list=26%	signal=36%	MIR21/GPER1/PTGS2/PTAFR/KCNQ1/PROK2/SPHK1/SRF/ENO1/TBXA2R/RGS2/CHGA/ADRA2B/UCN/ACE2/OXT/NOS1AP/MIR1-1/RHOA/GSTO1/RNF207/TRPM4
BP	GO:0045940	positive regulation of steroid metabolic process	31	0.476797	1.65266	0.0103597	0.0501215	0.0355607	4389	tags=48%	list=23%	signal=37%	CES1/ADM/IL1B/POR/SREBF1/APOA2/MIR182/CYP7A1/TNF/FGF1/APOA5/SCAP/APOE/APOA4/APOA1
BP	GO:0003161	cardiac conduction system development	13	0.476717	1.28975	0.147239	0.301069	0.213605	2121	tags=31%	list=11%	signal=27%	NRG1/NOTCH1/MESP1/MAML1
BP	GO:0042537	benzene-containing compound metabolic process	25	0.476715	1.57391	0.0416298	0.133075	0.0944156	3864	tags=32%	list=20%	signal=26%	GSTM1/HAAO/ACAA1/GSTM4/FAH/AFMID/GSTM2/IDO1
BP	GO:0034381	plasma lipoprotein particle clearance	64	0.476707	1.88963	0.000136909	0.00233631	0.00165758	4839	tags=52%	list=25%	signal=39%	LRPAP1/DGAT2/CD36/HMOX1/LIPA/SCARB1/APOBR/LDLR/AP2M1/NPC2/MIR27A/KHSRP/AP2A1/EHD1/CSK/AP2S1/MSR1/APOA2/AP2A2/AMN/NCEH1/SOAT2/GPIHBP1/APOE/MIR128-2/ANXA2/APOC3/LIPG/APOA1/MIR33A/CLTA/ADIPOQ/MIR199A2
BP	GO:0001783	B cell apoptotic process	26	0.476596	1.57644	0.0158356	0.0672094	0.0476843	3118	tags=31%	list=16%	signal=26%	BCL6/BAX/IL10/IRS2/PKN1/NOC2L/CD74/AURKB
BP	GO:0035855	megakaryocyte development	16	0.476567	1.38221	0.0858896	0.214758	0.152368	1502	tags=31%	list=8%	signal=29%	ZNF385A/SRF/SH2B3/PTPN6/WASF2
BP	GO:0009954	proximal/distal pattern formation	33	0.476215	1.67274	0.0126124	0.0583287	0.0413836	6751	tags=70%	list=35%	signal=45%	CHSY1/HOXC10/PBX2/CYP26B1/IRX1/HES5/IRX3/OSR1/HOXD10/GREM1/DLX1/GLI1/LRP4/EN1/ALDH1A2/SIX3/GLI2/DLX2/TP63/HOXB9/HOXD9/HOXA11/DLL1
BP	GO:0007252	I-kappaB phosphorylation	20	0.47616	1.47502	0.062753	0.177205	0.125725	3060	tags=40%	list=16%	signal=34%	SIRPA/TLR7/TLR4/AKT1/IKBKE/TLR2/TNF/DAB2IP
BP	GO:0010896	regulation of triglyceride catabolic process	13	0.475989	1.28778	0.149284	0.303983	0.215673	4389	tags=46%	list=23%	signal=36%	PNPLA2/DAGLB/APOA5/APOC3/APOA4/APOA1
BP	GO:0002922	positive regulation of humoral immune response	18	0.475968	1.41851	0.0861345	0.215286	0.152743	4543	tags=50%	list=24%	signal=38%	IL1B/ZP3/KLK7/HPX/TNF/PHB/FCGR2B/FCER2/MIR520B
BP	GO:0002762	negative regulation of myeloid leukocyte differentiation	50	0.475754	1.78686	0.00198412	0.0158432	0.0112406	578	tags=20%	list=3%	signal=19%	TRIB1/LILRB4/C1QC/MAFB/LILRB3/LILRB1/MYC/FSTL3/TLR4/RARA
BP	GO:0072525	pyridine-containing compound biosynthetic process	35	0.475637	1.6873	0.00817559	0.0422042	0.0299435	4086	tags=46%	list=21%	signal=36%	NAPRT/PTGS2/PNPO/HAAO/NADK/NAMPT/NMNAT2/NADSYN1/NAXE/PARP10/AFMID/PDXK/NAXD/SLC22A13/IDO1/NMRK2
BP	GO:0002730	regulation of dendritic cell cytokine production	12	0.475548	1.27515	0.153543	0.30834	0.218764	2232	tags=58%	list=12%	signal=52%	NOD2/JAK3/TLR4/MAVS/TICAM1/BST2/SCIMP
BP	GO:0070243	regulation of thymocyte apoptotic process	12	0.475282	1.27444	0.153543	0.30834	0.218764	5050	tags=58%	list=26%	signal=43%	JAK3/NFKBID/ADAM8/TP53/EFNA1/BMP4/WNT5A
BP	GO:0006544	glycine metabolic process	16	0.47525	1.37839	0.0879346	0.217862	0.154571	4509	tags=44%	list=24%	signal=33%	SDSL/AMT/AGXT2/AGXT/SDS/SHMT2/GCAT
BP	GO:0036005	response to macrophage colony-stimulating factor	12	0.475109	1.27397	0.153543	0.30834	0.218764	3849	tags=58%	list=20%	signal=47%	TLR4/CSF1R/DOK1/TLR2/PDE1B/DCSTAMP/PDE2A
BP	GO:0036006	cellular response to macrophage colony-stimulating factor stimulus	12	0.475109	1.27397	0.153543	0.30834	0.218764	3849	tags=58%	list=20%	signal=47%	TLR4/CSF1R/DOK1/TLR2/PDE1B/DCSTAMP/PDE2A
BP	GO:2001279	regulation of unsaturated fatty acid biosynthetic process	13	0.475063	1.28528	0.151329	0.306201	0.217246	275	tags=23%	list=1%	signal=23%	IL1B/ABCD1/PTGS2
BP	GO:0006007	glucose catabolic process	36	0.475058	1.69315	0.00503961	0.0304088	0.0215748	4312	tags=56%	list=23%	signal=43%	HK3/PGAM1/PKM/ALDOA/HK2/ENO1/GAPDH/TPI1/PFKL/FOXK2/PGAM2/TP53/GCK/ENO3/PGK1/LRP5/BAD/MIR210/GAPDHS/HK1
BP	GO:0010310	regulation of hydrogen peroxide metabolic process	19	0.474754	1.43134	0.0735294	0.19677	0.139606	6506	tags=68%	list=34%	signal=45%	HP/NOXA1/STAT3/CTNS/ZNF205/RAC2/MPV17L/DUOXA2/PRDX2/NOXO1/HDAC6/MT3/PINK1
BP	GO:0032675	regulation of interleukin-6 production	145	0.474459	2.16248	8.86e-09	1.42e-06	1.01e-06	2974	tags=37%	list=16%	signal=32%	SIGLEC16/LILRA5/IL1B/LGALS9/LILRB2/NLRP12/NOD2/SIRPA/LILRA2/PYCARD/IL17RA/EREG/IL6R/GAS6/IL10/CD36/POU2F2/TLR7/TLR4/AGER/FCER1G/ARRB2/MYD88/GBA/CYBA/CARD9/F2RL1/NLRX1/TLR6/SYK/MAVS/TICAM1/PTPN6/ARHGEF2/TLR2/TREM2/TLR8/MIRLET7E/C5AR2/CSK/TYROBP/AIF1/HYAL2/SCIMP/ADORA2B/CD74/STAT3/IL36RN/POU2AF1/TLR1/ARRB1/TNF/FOXJ1/UCN
BP	GO:0001836	release of cytochrome c from mitochondria	58	0.474132	1.84897	0.000325253	0.00433526	0.00307582	5675	tags=60%	list=30%	signal=43%	GPER1/PYCARD/CIDEB/BAX/ARRB2/IFI6/PLAUR/PLSCR3/NOL3/TIMM50/AKT1/MMP9/BID/CLU/GPX1/BMF/BBC3/PRELID1/PPIF/AVP/TP53/JUN/BAD/HGF/FZD9/SOD2/FIS1/BOK/BIK/CCK/TNFSF10/BCL2L2/BCL2L11/BAK1/SFN
BP	GO:0000188	inactivation of MAPK activity	26	0.473969	1.56775	0.0170421	0.0705087	0.0500252	3264	tags=42%	list=17%	signal=35%	DUSP3/DUSP6/GPS1/DUSP7/DUSP1/PPP2R1A/SPRED2/DUSP4/GPS2/DUSP18/SPRED3
BP	GO:0061318	renal filtration cell differentiation	19	0.473823	1.42854	0.0735294	0.19677	0.139606	5256	tags=53%	list=27%	signal=38%	LAMB2/BASP1/PTPRO/JAG1/NOTCH2/FOXC2/WT1/BMP4/ADIPOQ/PODXL
BP	GO:0072112	glomerular visceral epithelial cell differentiation	19	0.473823	1.42854	0.0735294	0.19677	0.139606	5256	tags=53%	list=27%	signal=38%	LAMB2/BASP1/PTPRO/JAG1/NOTCH2/FOXC2/WT1/BMP4/ADIPOQ/PODXL
BP	GO:1901184	regulation of ERBB signaling pathway	93	0.473426	2.01309	6.95e-06	0.000266255	0.000188905	2797	tags=34%	list=15%	signal=30%	MIR21/HBEGF/SHKBP1/DUSP3/GPER1/EREG/RHBDF2/ARAP1/IFI6/PLAUR/EPN1/PTPN18/MVB12A/DOK1/AKT1/HGS/SHC1/MMP9/MVP/VPS25/CHMP6/GPRC5A/NCF1/GRB2/RNF126/TGFA/RAB7A/PDE6G/ZGPAT/PTK6/HIP1/RTN4
BP	GO:0007566	embryo implantation	55	0.473393	1.82037	0.000628669	0.0071202	0.00505171	2578	tags=31%	list=13%	signal=27%	MIR21/IL1B/PTGS2/TIMP1/RXRA/CST3/BSG/ARID1A/PPARD/MMP9/PCSK5/VEGFA/FUT7/TRIM28/UBE2Q1/PRDM14/IGFBP7
BP	GO:0071470	cellular response to osmotic stress	42	0.473389	1.72481	0.00327541	0.0226171	0.0160466	1848	tags=24%	list=10%	signal=22%	DYSF/TSPO/YBX3/PTGS2/ZFP36L1/TRPV4/CLN3/MICU1/ARHGEF2/RELB
BP	GO:1904263	positive regulation of TORC1 signaling	15	0.473388	1.35209	0.107287	0.248447	0.176271	3800	tags=47%	list=20%	signal=37%	GPR137/RRAGD/PIH1D1/TELO2/FLCN/CLEC16A/SEC13
BP	GO:1903556	negative regulation of tumor necrosis factor superfamily cytokine production	54	0.473054	1.80471	0.00117819	0.0110704	0.00785436	1747	tags=30%	list=9%	signal=27%	TSPO/LGALS9/CD33/SIRPA/GAS6/IL10/TLR4/ARRB2/RARA/CACTIN/GSTP1/HSF1/PTPN6/CLEC4A/TREM2/C5AR2
BP	GO:0098911	regulation of ventricular cardiac muscle cell action potential	18	0.473008	1.40968	0.0882353	0.218318	0.154895	4965	tags=44%	list=26%	signal=33%	DSC2/JUP/KCNE3/NOS1AP/CACNA1C/MIR1-1/RNF207/TRPM4
BP	GO:0098703	calcium ion import across plasma membrane	19	0.47296	1.42593	0.0735294	0.19677	0.139606	4674	tags=47%	list=24%	signal=36%	TRPM2/TRPV4/SLC8A1/TRPV6/SLC8A2/CALCR/TRPV1/CACNA2D1/FAM155B
BP	GO:0032881	regulation of polysaccharide metabolic process	40	0.472852	1.72016	0.00367377	0.0245532	0.0174203	2831	tags=35%	list=15%	signal=30%	GSK3A/IRS2/PHKG2/AKT1/IRS1/AP2A1/AKT2/PPP1R3B/PHLDA2/INSR/HAS2/PPP1CA/GCK/KHK
BP	GO:0045600	positive regulation of fat cell differentiation	72	0.472584	1.9431	9.15e-05	0.00171121	0.00121409	1253	tags=22%	list=7%	signal=21%	PPARG/MIR21/SH3PXD2B/ZFP36/CEBPB/ZNF385A/PTGS2/PIM1/TFE3/FFAR4/ZFP36L1/PPARD/ZBTB7B/CARM1/AKT1/CEBPA
BP	GO:0070857	regulation of bile acid biosynthetic process	11	0.472556	1.23068	0.225296	0.39115	0.277517	4481	tags=55%	list=23%	signal=42%	CES1/FGF19/CYP7A1/PROX1/FGFR4/MIR33A
BP	GO:0042994	cytoplasmic sequestering of transcription factor	16	0.472334	1.36993	0.0961145	0.231429	0.164197	2308	tags=44%	list=12%	signal=39%	IL10/CCDC22/NFKBIB/NFKBIE/SUFU/NFKBIA/PKD1
BP	GO:0043370	regulation of CD4-positive	alpha-beta T cell differentiation	48	0.472048	1.76521	0.00227899	0.0173736	0.0123264	1532	tags=27%	list=8%	signal=25%	MIR21/HLX/BCL6/LGALS9/JAK3/NLRP3/LOXL3/RARA/IL4R/ZBTB7B/SOCS1/IL18/SASH3
BP	GO:0042058	regulation of epidermal growth factor receptor signaling pathway	87	0.471953	1.98302	8.06e-06	0.000298647	0.000211887	2744	tags=34%	list=14%	signal=30%	MIR21/HBEGF/SHKBP1/DUSP3/GPER1/EREG/RHBDF2/ARAP1/IFI6/PLAUR/EPN1/MVB12A/DOK1/AKT1/HGS/SHC1/MMP9/MVP/VPS25/CHMP6/GPRC5A/NCF1/GRB2/RNF126/TGFA/RAB7A/PDE6G/ZGPAT/PTK6/HIP1
BP	GO:0045066	regulatory T cell differentiation	34	0.471875	1.66415	0.0103341	0.0500353	0.0354995	1515	tags=26%	list=8%	signal=24%	MIR21/CR1/LILRB4/BCL6/LGALS9/LILRB2/SOCS1/KAT2A/FUT7
BP	GO:0034616	response to laminar fluid shear stress	14	0.471816	1.31822	0.135354	0.28717	0.203744	3369	tags=50%	list=18%	signal=41%	ABCA1/KLF4/ADAM9/MAPK7/SMAD6/SREBF2/ASS1
BP	GO:1903727	positive regulation of phospholipid metabolic process	50	0.471704	1.77164	0.00214127	0.0167633	0.0118934	3403	tags=34%	list=18%	signal=28%	FPR2/NOD2/FGR/ZP3/TAZ/DGKZ/IRS1/PRKCD/VAV2/FLT1/FGFR3/PTK2B/SRC/TNFAIP8L3/CCL21/FLT3/CD19
BP	GO:0072109	glomerular mesangium development	16	0.471674	1.36802	0.0961145	0.231429	0.164197	521	tags=25%	list=3%	signal=24%	EGR1/IL6R/ACTA2/NOTCH1
BP	GO:0038066	p38MAPK cascade	49	0.471295	1.76507	0.00151175	0.0131732	0.00934627	4769	tags=55%	list=25%	signal=41%	SASH1/IL1B/LGALS9/ZFP36/AGER/ZFP36L1/SPHK1/MINK1/GADD45B/DUSP1/VEGFA/EMC10/NCF1/GADD45A/MAP2K3/BMP2/LEP/PER1/DAB2IP/CAV3/MAP3K3/HGF/GDF6/GADD45G/MIR138-2/ZC3H12A/RELL2
BP	GO:0007039	protein catabolic process in the vacuole	19	0.471249	1.42078	0.0756303	0.199395	0.141468	1730	tags=37%	list=9%	signal=34%	LRP1/TCIRG1/GBA/ATP13A2/LDLR/CLN3/MGAT3
BP	GO:2001169	regulation of ATP biosynthetic process	16	0.47099	1.36604	0.100204	0.237945	0.16882	2990	tags=44%	list=16%	signal=37%	ENO1/TAZ/SPHK2/TREM2/AK4/STAT3/FLCN
BP	GO:0035739	CD4-positive	alpha-beta T cell proliferation	10	0.470835	1.18593	0.263366	0.433924	0.307864	129	tags=20%	list=1%	signal=20%	LGALS9/LGALS9C
BP	GO:2000561	regulation of CD4-positive	alpha-beta T cell proliferation	10	0.470835	1.18593	0.263366	0.433924	0.307864	129	tags=20%	list=1%	signal=20%	LGALS9/LGALS9C
BP	GO:0032148	activation of protein kinase B activity	34	0.470807	1.66039	0.0108003	0.0516476	0.0366435	3162	tags=32%	list=17%	signal=27%	NRG1/MIR21/GAS6/ANG/AKT1/IL18/INSR/SRC/ADRA2B/MLST8/FGF1
BP	GO:0032371	regulation of sterol transport	66	0.470592	1.8896	0.000115564	0.00207045	0.00146896	5316	tags=56%	list=28%	signal=41%	PPARG/CES1/TSPO/LRP1/LAMTOR1/ABCA1/NR1H2/EEPD1/ABCA7/MIR27A/NFKBIA/LPCAT3/PLTP/APOA2/LEP/YJEFN3/NAXE/GPS2/ZDHHC8/SREBF2/NR1H3/APOA5/APOE/MIR128-2/ANXA2/APOC3/APOA4/LIPG/APOA1/MIR33A/ADIPOQ/PON1/ABCG5/MIR26A1/SCP2D1/ABCG1/ENPP7
BP	GO:0051238	sequestering of metal ion	15	0.470469	1.34376	0.11336	0.256315	0.181853	749	tags=20%	list=4%	signal=19%	S100A9/S100A8/AP3D1
BP	GO:0016081	synaptic vesicle docking	11	0.470443	1.22518	0.229249	0.396018	0.280971	8855	tags=91%	list=46%	signal=49%	CTBP2/STX3/UNC13B/PPFIA3/SNAP25/STX1B/STX1A/UNC13C/SNPH/UNC13A
BP	GO:0006000	fructose metabolic process	15	0.470182	1.34294	0.11336	0.256315	0.181853	886	tags=33%	list=5%	signal=32%	FBP1/PFKFB3/ALDOA/TKFC/PFKFB4
BP	GO:0009650	UV protection	13	0.469691	1.27074	0.155419	0.310238	0.220111	3588	tags=54%	list=19%	signal=44%	CAT/ERCC2/GPX1/MFAP4/ERCC1/SCARA3/SDF4
BP	GO:0048679	regulation of axon regeneration	28	0.469447	1.56877	0.0212617	0.0818722	0.0580875	3255	tags=32%	list=17%	signal=27%	LRP1/GRN/KLF4/KREMEN1/MIR221/MIR222/SCARF1/RGMA/RTN4RL1
BP	GO:0097104	postsynaptic membrane assembly	12	0.469274	1.25833	0.167323	0.325764	0.231126	5303	tags=42%	list=28%	signal=30%	EPHB2/CEL/NLGN4Y/NRXN2/LRP4
BP	GO:0007351	tripartite regional subdivision	14	0.469094	1.31062	0.143434	0.296948	0.210682	6510	tags=57%	list=34%	signal=38%	FZD5/BASP1/NEUROG1/WT1/WNT5A/HOXD8/TDGF1/TBX3
BP	GO:0008595	anterior/posterior axis specification	embryo	14	0.469094	1.31062	0.143434	0.296948	0.210682	6510	tags=57%	list=34%	signal=38%	FZD5/BASP1/NEUROG1/WT1/WNT5A/HOXD8/TDGF1/TBX3
BP	GO:0043619	regulation of transcription from RNA polymerase II promoter in response to oxidative stress	11	0.468792	1.22088	0.233202	0.401064	0.284551	3749	tags=45%	list=20%	signal=37%	HMOX1/EPAS1/ANKRD2/ARNT/SESN2
BP	GO:0060281	regulation of oocyte development	10	0.468672	1.18049	0.263366	0.433924	0.307864	2416	tags=40%	list=13%	signal=35%	SIRT2/PPP2R1A/BNC1/NPPC
BP	GO:1905879	regulation of oogenesis	10	0.468672	1.18049	0.263366	0.433924	0.307864	2416	tags=40%	list=13%	signal=35%	SIRT2/PPP2R1A/BNC1/NPPC
BP	GO:0006026	aminoglycan catabolic process	65	0.468641	1.87046	0.000233334	0.00345832	0.00245364	8282	tags=68%	list=43%	signal=39%	LYVE1/FUCA1/IDUA/VCAN/SLC9A1/SDC3/GALNS/SGSH/CHP1/ARSB/GNS/GLB1/SDC2/HYAL2/SDC1/AGRN/CHIT1/SDC4/GPC1/CSPG4/BGN/NAGLU/HYAL1/PGLYRP4/HEXB/FMOD/GPC5/CSPG5/CEMIP/LYG1/GUSB/HPSE2/ACAN/PGLYRP1/HSPG2/GPC2/PGLYRP2/DCN/BCAN/KERA/NCAN/FGF2/TGFB1/PRELP
BP	GO:0046459	short-chain fatty acid metabolic process	16	0.468622	1.35917	0.104294	0.244074	0.173168	1039	tags=25%	list=5%	signal=24%	ACSS2/CRAT/PCK2/ACADS
BP	GO:0045026	plasma membrane fusion	21	0.467726	1.46023	0.0669456	0.185281	0.131455	3254	tags=19%	list=17%	signal=16%	FOLR3/FOLR2/SPACA6/LYZL6
BP	GO:0010954	positive regulation of protein processing	25	0.467662	1.54402	0.0470206	0.14578	0.103429	5426	tags=56%	list=28%	signal=40%	NLRC4/MMP14/ENO1/LPCAT3/SRC/ADAM8/NKD2/MELTF/F12/GSN/HPN/CLEC3B/TNP2/CCBE1
BP	GO:1900016	negative regulation of cytokine production involved in inflammatory response	32	0.467656	1.62946	0.0119685	0.055917	0.0396725	2082	tags=31%	list=11%	signal=28%	IL1R2/SIRPA/ABCD1/PYCARD/MEFV/CUEDC2/MIR221/CHID1/MIR222/ADCY7
BP	GO:0071675	regulation of mononuclear cell migration	49	0.467649	1.75141	0.00190187	0.0153409	0.0108842	1099	tags=24%	list=6%	signal=23%	CCR1/FPR2/CCR2/C3AR1/C5AR1/THBS1/PLA2G7/AGER/TRPV4/CSF1R/MOSPD2/DUSP1
BP	GO:2001267	regulation of cysteine-type endopeptidase activity involved in apoptotic signaling pathway	17	0.467641	1.37498	0.108108	0.249715	0.17717	3193	tags=41%	list=17%	signal=34%	LGALS9/BAX/PLAUR/MMP9/PIH1D1/ST18/GSN
BP	GO:0030878	thyroid gland development	21	0.467521	1.45959	0.0669456	0.185281	0.131455	6703	tags=62%	list=35%	signal=40%	SRF/TG/MAPK3/FOXE1/PAX8/FGF8/NKX2-5/HOXA3/HOXA5/TBX1/NKX2-1/SIX1/THRA
BP	GO:0042088	T-helper 1 type immune response	44	0.467278	1.73152	0.00362773	0.0243717	0.0172914	2018	tags=34%	list=11%	signal=31%	CCR2/SLC11A1/BCL3/HLX/IL1B/JAK3/TLR4/SEMA4A/IL4R/PLA2G4A/STAT6/IL18/IL1R1/RELB/IL27RA
BP	GO:0002407	dendritic cell chemotaxis	24	0.467243	1.52007	0.0515214	0.15603	0.110701	553	tags=21%	list=3%	signal=20%	CCR1/CCR2/LGALS9/GAS6/TRPM2
BP	GO:0032438	melanosome organization	26	0.467162	1.54524	0.0218681	0.0836031	0.0593156	1398	tags=27%	list=7%	signal=25%	BLOC1S1/RAB32/AP3D1/HPS1/SNAPIN/BLOC1S3/KIF13A
BP	GO:1904672	regulation of somatic stem cell population maintenance	10	0.467134	1.17661	0.267327	0.438303	0.310972	6127	tags=70%	list=32%	signal=48%	MYC/PAX8/HNF1B/BMP7/TAF6L/TP63/PAX2
BP	GO:0034122	negative regulation of toll-like receptor signaling pathway	40	0.467002	1.69887	0.00490969	0.0298786	0.0211985	1960	tags=28%	list=10%	signal=25%	CD14/LILRA2/TLR4/ARRB2/CACTIN/F2RL1/LY96/TLR6/TICAM1/CD300LF/GRAMD4
BP	GO:0002371	dendritic cell cytokine production	13	0.466995	1.26345	0.161554	0.318822	0.226201	2232	tags=54%	list=12%	signal=48%	NOD2/JAK3/TLR4/MAVS/TICAM1/BST2/SCIMP
BP	GO:0061900	glial cell activation	59	0.466863	1.82623	0.000740879	0.00796958	0.00565434	1888	tags=34%	list=10%	signal=31%	FPR2/LRP1/IL1B/C5AR1/ITGAM/GRN/TLR7/AGER/C1QA/SPHK1/NAMPT/TLR6/LDLR/ITGB2/CLU/TLR2/TREM2/TLR8/TYROBP/AIF1
BP	GO:1904646	cellular response to amyloid-beta	45	0.466522	1.72877	0.00406771	0.0263761	0.0187136	1683	tags=27%	list=9%	signal=24%	FPR2/LRP1/CD36/TLR4/AGER/ICAM1/NAMPT/CDK5/TLR6/BACE1/MIRLET7F2/TREM2
BP	GO:0007040	lysosome organization	61	0.466345	1.83886	0.000297606	0.00409352	0.00290431	2545	tags=38%	list=13%	signal=33%	GAA/LAMTOR1/ABCA1/TPP1/GRN/RAB34/RAB20/ACP2/TMEM175/GBA/MYO7A/TFEB/FAM160A2/TPCN2/NAGPA/HPS1/SNAPIN/CLN3/ARSB/CLN6/RAB7A/VPS18/RAB39A
BP	GO:0080171	lytic vacuole organization	61	0.466345	1.83886	0.000297606	0.00409352	0.00290431	2545	tags=38%	list=13%	signal=33%	GAA/LAMTOR1/ABCA1/TPP1/GRN/RAB34/RAB20/ACP2/TMEM175/GBA/MYO7A/TFEB/FAM160A2/TPCN2/NAGPA/HPS1/SNAPIN/CLN3/ARSB/CLN6/RAB7A/VPS18/RAB39A
BP	GO:0031670	cellular response to nutrient	44	0.466311	1.72793	0.00366612	0.0245341	0.0174067	1208	tags=25%	list=6%	signal=23%	PPARG/VDR/FES/PIM1/GAS6/CDKN2B/BGLAP/HMOX1/SRF/USF2/FOLR2
BP	GO:0006833	water transport	21	0.466086	1.45511	0.0669456	0.185281	0.131455	2678	tags=29%	list=14%	signal=25%	AQP9/HYAL2/SLC5A1/AVP/HAS2/UPK3A
BP	GO:0021561	facial nerve development	11	0.465925	1.21341	0.241107	0.409159	0.290294	32	tags=9%	list=0%	signal=9%	EGR2
BP	GO:0021610	facial nerve morphogenesis	11	0.465925	1.21341	0.241107	0.409159	0.290294	32	tags=9%	list=0%	signal=9%	EGR2
BP	GO:1903054	negative regulation of extracellular matrix organization	14	0.46592	1.30175	0.153535	0.30834	0.218764	1473	tags=29%	list=8%	signal=26%	TNFRSF1A/NOTCH1/CST3/TNFRSF1B
BP	GO:0051386	regulation of neurotrophin TRK receptor signaling pathway	13	0.465776	1.26015	0.163599	0.321963	0.228429	1196	tags=23%	list=6%	signal=22%	WASF1/CYFIP1/PPP2R5B
BP	GO:0035584	calcium-mediated signaling using intracellular calcium source	21	0.465733	1.45401	0.0690377	0.189107	0.134169	4487	tags=43%	list=23%	signal=33%	TRPM2/PTGFR/BCAP31/PRKACA/HOMER2/DMTN/AZU1/FIS1/GPR143
BP	GO:0045986	negative regulation of smooth muscle contraction	16	0.465431	1.34991	0.110429	0.252794	0.179355	2317	tags=31%	list=12%	signal=27%	PTGS2/DOCK4/DOCK5/RGS2/ADORA2B
BP	GO:0032717	negative regulation of interleukin-8 production	31	0.465396	1.61314	0.0140431	0.0623314	0.0442235	1000	tags=19%	list=5%	signal=18%	BCL3/CD33/KLF4/IL10/CACTIN/TLR6
BP	GO:0048251	elastic fiber assembly	10	0.465203	1.17175	0.271287	0.442528	0.313969	5964	tags=70%	list=31%	signal=48%	EFEMP2/MFAP4/LTBP3/FBLN5/EMILIN1/MYH11/THSD4
BP	GO:0034969	histone arginine methylation	11	0.465058	1.21116	0.243083	0.411027	0.291619	2691	tags=36%	list=14%	signal=31%	CARM1/PRMT5/PRDM14/COPRS
BP	GO:0045669	positive regulation of osteoblast differentiation	63	0.464486	1.83751	0.000445627	0.00553443	0.00392662	3924	tags=40%	list=20%	signal=32%	MIR21/FAM20C/CEBPD/CEBPB/FBN2/FFAR4/IL6R/PDLIM7/ATP6AP1/CLIC1/CEBPA/LRP3/CTNNBIP1/JAG1/TMEM119/SMAD1/JUND/NPPC/BMP2/WNT10B/ILK/LRP5/HGF/MIR210/BMP7
BP	GO:0045907	positive regulation of vasoconstriction	33	0.464191	1.6305	0.0181956	0.0734253	0.0520945	1158	tags=21%	list=6%	signal=20%	MIR21/HRH2/PTGS2/PTAFR/ICAM1/AKT1/TBXA2R
BP	GO:0106056	regulation of calcineurin-mediated signaling	35	0.464056	1.64622	0.013003	0.0594049	0.0421472	3659	tags=37%	list=19%	signal=30%	NRG1/HOMER3/SLC9A1/CHERP/CHP1/MAPK7/HOMER2/PTBP1/TNF/MYOZ1/RCAN1/C10orf71/SLC8A2
BP	GO:0032652	regulation of interleukin-1 production	101	0.463818	1.97421	3.83e-06	0.000175314	0.000124384	1858	tags=27%	list=10%	signal=24%	EGR1/LILRA5/LGALS9/CD33/NLRP12/NOD2/SIRPA/FZD5/NLRC4/LILRA2/PYCARD/FFAR4/GAS6/MEFV/IL10/NLRP3/TLR4/AGER/ARRB2/SPHK1/GSTP1/MNDA/HSPB1/NLRP1/TREM2/TLR8/TYROBP
BP	GO:0008272	sulfate transport	18	0.463451	1.3812	0.105042	0.245131	0.173918	1602	tags=22%	list=8%	signal=20%	SLC26A8/SLC26A6/SLC25A11/SLC26A11
BP	GO:0032350	regulation of hormone metabolic process	32	0.46338	1.61456	0.0141305	0.0625458	0.0443756	4739	tags=44%	list=25%	signal=33%	EGR1/ADM/POR/GNB3/H6PD/FFAR3/PAX8/BMP2/SLC27A4/ARNT/DUOXA2/STUB1/HPN/DKK3
BP	GO:1905146	lysosomal protein catabolic process	15	0.463348	1.32342	0.12753	0.275849	0.195712	1730	tags=40%	list=9%	signal=36%	LRP1/GBA/ATP13A2/LDLR/CLN3/MGAT3
BP	GO:0048662	negative regulation of smooth muscle cell proliferation	62	0.463278	1.82376	0.000771717	0.00813164	0.00576931	2532	tags=27%	list=13%	signal=24%	PPARG/TRIB1/MIR223/CDKN1A/GPER1/COMT/KLF4/IL10/ANG/HMOX1/PPARD/GSTP1/CTNNBIP1/AIF1/PTGIR/MFN2/MIR182
BP	GO:0001973	G protein-coupled adenosine receptor signaling pathway	12	0.46313	1.24185	0.177165	0.338593	0.240228	6459	tags=58%	list=34%	signal=39%	ADORA3/ADORA2B/GNAI2/P2RY1/NECAB2/ADORA2A/CNTN2
BP	GO:0035588	G protein-coupled purinergic receptor signaling pathway	12	0.46313	1.24185	0.177165	0.338593	0.240228	6459	tags=58%	list=34%	signal=39%	ADORA3/ADORA2B/GNAI2/P2RY1/NECAB2/ADORA2A/CNTN2
BP	GO:0048265	response to pain	30	0.463108	1.57224	0.0262994	0.0952699	0.067593	942	tags=17%	list=5%	signal=16%	TSPO/THBS1/COMT/EDNRB/P2RX4
BP	GO:0045741	positive regulation of epidermal growth factor-activated receptor activity	13	0.462847	1.25223	0.167689	0.326099	0.231364	2336	tags=31%	list=12%	signal=27%	HBEGF/EREG/NCF1/TGFA
BP	GO:0009190	cyclic nucleotide biosynthetic process	20	0.462765	1.43353	0.0789474	0.204681	0.145219	7724	tags=60%	list=40%	signal=36%	ADCY4/AMPD2/ADCY3/ADCY7/NPPC/ADCY8/ADCY1/NPR1/GUCY2C/GUCY1A2/ADCY2/GUCY2D
BP	GO:0052652	cyclic purine nucleotide metabolic process	20	0.462765	1.43353	0.0789474	0.204681	0.145219	7724	tags=60%	list=40%	signal=36%	ADCY4/AMPD2/ADCY3/ADCY7/NPPC/ADCY8/ADCY1/NPR1/GUCY2C/GUCY1A2/ADCY2/GUCY2D
BP	GO:0071313	cellular response to caffeine	10	0.462614	1.16523	0.277228	0.448833	0.318443	3650	tags=40%	list=19%	signal=32%	TMEM38A/SLC8A1/RYR1/GSTM2
BP	GO:0015824	proline transport	11	0.4624	1.20423	0.250988	0.419732	0.297795	6221	tags=64%	list=32%	signal=43%	SLC36A1/ACE2/SLC6A17/SLC6A7/SLC7A8/SLC36A2/SLC6A15
BP	GO:0070884	regulation of calcineurin-NFAT signaling cascade	34	0.46226	1.63024	0.0140636	0.0623654	0.0442476	3505	tags=35%	list=18%	signal=29%	NRG1/HOMER3/SLC9A1/CHERP/CHP1/MAPK7/HOMER2/PTBP1/TNF/MYOZ1/RCAN1/C10orf71
BP	GO:0045348	positive regulation of MHC class II biosynthetic process	10	0.462218	1.16423	0.277228	0.448833	0.318443	496	tags=30%	list=3%	signal=29%	TMEM106A/IL10/TLR4
BP	GO:0051385	response to mineralocorticoid	31	0.462185	1.60201	0.0149639	0.0649317	0.0460684	4871	tags=45%	list=25%	signal=34%	FOSB/CDKN1A/GPER1/FOS/CYBA/FOSL1/SRC/UCN3/CALM3/CYBB/NPAS4/FOXO3/AANAT/NTRK3
BP	GO:0015816	glycine transport	13	0.461847	1.24952	0.169734	0.328729	0.23323	7449	tags=69%	list=39%	signal=42%	SLC36A1/RGS2/SLC6A17/SLC6A9/SLC7A8/SLC32A1/SLC36A2/SLC36A3/SLC6A5
BP	GO:0002832	negative regulation of response to biotic stimulus	95	0.461844	1.96336	1.51e-05	0.000460767	0.000326909	1512	tags=21%	list=8%	signal=19%	PPARG/VSIG4/MIR21/CR1/TRIB1/LGALS9/LILRA2/LILRB1/GRN/ARRB2/NR1H2/CACTIN/SIRT2/TKFC/HTRA1/NLRX1/TTLL12/RNF26/TARBP2/DHX58
BP	GO:0032635	interleukin-6 production	156	0.461427	2.1258	1.61e-08	2.45e-06	1.74e-06	2974	tags=37%	list=16%	signal=32%	SIGLEC16/LILRA5/IL1B/LGALS9/LILRB2/NLRP12/NOD2/SIRPA/LILRA2/PYCARD/TMEM106A/IL17RA/EREG/IL6R/GAS6/IL10/CD36/POU2F2/TLR7/TLR4/AGER/FCER1G/ARRB2/MYD88/GBA/CYBA/CARD9/F2RL1/NLRX1/TLR6/SYK/MAVS/TICAM1/PTPN6/ARHGEF2/TLR2/IL18/SPHK2/TREM2/TLR8/MIRLET7E/C5AR2/CSK/TYROBP/AIF1/HYAL2/SCIMP/ADORA2B/CD74/STAT3/IL36RN/POU2AF1/TLR1/ARRB1/LEP/TNF/FOXJ1/UCN
BP	GO:0032963	collagen metabolic process	110	0.461426	2.00665	2.35e-06	0.000125337	8.89e-05	4434	tags=42%	list=23%	signal=32%	PPARG/MIR21/CTSD/RCN3/ADAMTS2/ENG/FURIN/CTSB/MMP25/ARRB2/PHYKPL/MMP14/CST3/MMP17/PLOD3/PPARD/ADAM15/MMP19/MMP9/PEPD/CTSK/SCX/MFAP4/P3H1/CTSL/ID1/NPPC/CYGB/VIM/CREB3L1/LARP6/SERPINF2/UCN/IHH/TMPRSS6/COL5A1/ADAMTS14/CIITA/CBX8/MMP15/F2/MMP26/EMILIN1/COL1A2/FAP/P3H4
BP	GO:0010656	negative regulation of muscle cell apoptotic process	50	0.461269	1.73245	0.00355566	0.0240656	0.0170743	5507	tags=48%	list=29%	signal=34%	MIR21/RGL2/ARRB2/HMOX1/MIR24-2/HSF1/PPP1R10/PTK2B/PAX8/BAG3/MDK/ILK/MIR210/BMP7/HSPB6/MIR30E/GATA4/MIR138-2/ZC3H12A/MIR199A2/ALOX12/NKX2-5/NUPR1/ADCYAP1
BP	GO:1902992	negative regulation of amyloid precursor protein catabolic process	17	0.461111	1.35578	0.120582	0.265558	0.188411	1314	tags=24%	list=7%	signal=22%	FLOT2/GGA3/ABCA7/CLU
BP	GO:0150076	neuroinflammatory response	76	0.460994	1.90051	0.000102311	0.00187376	0.00132941	1888	tags=33%	list=10%	signal=30%	FPR2/LRP1/IL1B/C5AR1/ITGAM/PTGS2/GRN/DAGLA/TLR7/AGER/C1QA/SPHK1/NAMPT/TLR6/LDLR/MMP9/ITGB2/CLU/TNFRSF1B/TLR2/IL18/TREM2/TLR8/TYROBP/AIF1
BP	GO:1901385	regulation of voltage-gated calcium channel activity	35	0.460974	1.63529	0.0145602	0.0637627	0.045239	5509	tags=54%	list=29%	signal=39%	DYSF/STAC3/CDK5/KCNE3/GPR35/OPRL1/CACNB3/CALM3/REM1/DRD4/NOS1AP/RRAD/GEM/CACNA2D1/CACNB1/EHD3/STAC2/CRHR1/FGF14
BP	GO:0002704	negative regulation of leukocyte mediated immunity	52	0.460938	1.75394	0.00127016	0.0115522	0.00819618	1415	tags=23%	list=7%	signal=21%	CR1/CCR2/BCL6/LGALS9/LILRB1/JAK3/ARRB2/HMOX1/ABR/CLEC4G/HFE/PTPN6
BP	GO:0046638	positive regulation of alpha-beta T cell differentiation	47	0.460733	1.72286	0.0039736	0.0259603	0.0184186	1532	tags=28%	list=8%	signal=26%	MIR21/HLX/LGALS9/NLRP3/RARA/IL4R/AP3D1/ZBTB7B/PNP/SYK/SOCS1/IL18/SASH3
BP	GO:0072203	cell proliferation involved in metanephros development	10	0.460716	1.16045	0.285149	0.456319	0.323754	414	tags=20%	list=2%	signal=20%	EGR1/MYC
BP	GO:0022617	extracellular matrix disassembly	80	0.460671	1.90933	6.05e-05	0.00128652	0.000912776	3163	tags=32%	list=17%	signal=27%	LRP1/SH3PXD2B/TIMP2/FLOT1/TIMP1/FURIN/CAPN1/MMP14/CST3/BSG/CAPNS1/ADAM15/HTRA1/MMP19/FSCN1/MMP9/BMP1/CTSK/LAMC1/CTSL/ADAM8/KLK7/CTRB2/MELTF/PLG/TMPRSS6
BP	GO:0046470	phosphatidylcholine metabolic process	81	0.460548	1.92063	5.97e-05	0.00127347	0.000903512	2495	tags=25%	list=13%	signal=22%	PLB1/PLBD1/GDPD3/PLA2G15/PNPLA6/PLA2G7/SLC27A1/NR1H2/STARD10/SCARB1/LDLR/PCTP/PLA2G4A/TMEM86B/LCAT/LPCAT3/APOA2/CSNK2B/MFSD2A/PEMT
BP	GO:0010838	positive regulation of keratinocyte proliferation	14	0.460271	1.28597	0.155556	0.310238	0.220111	5931	tags=64%	list=31%	signal=44%	MIR21/TLR4/NOTCH2/HAS2/MDK/TGM1/CDH3/AREG/TP63
BP	GO:1903725	regulation of phospholipid metabolic process	93	0.460155	1.95666	1.8e-05	0.000527501	0.000374257	3403	tags=38%	list=18%	signal=31%	SOCS3/FPR2/NOD2/FGR/KLF4/SLC27A1/PIK3R6/ZP3/SCARB1/LDLR/IDH1/TAZ/DGKZ/IRS1/CISH/SOCS6/SOCS1/PIK3R2/PRKCD/GNB3/PIK3R5/VAV2/FLT1/FGFR3/PTK2B/SRC/WDR81/TNFAIP8L3/MTMR3/PDGFA/CCL21/DAB2IP/FLT3/ARF1/CD19
BP	GO:2000379	positive regulation of reactive oxygen species metabolic process	103	0.459913	1.97323	4.01e-06	0.000180521	0.000128078	3369	tags=43%	list=18%	signal=35%	TSPO/FPR2/IL1B/CDKN1A/ITGAM/TMEM106A/PTGS2/THBS1/KLF4/CD36/TLR4/CYBA/ICAM1/F2RL1/HDAC4/MIR24-2/GSTP1/P2RX4/TLR6/SYK/AKT1/ITGB2/CLU/TICAM1/PRKCD/RIPK3/DNM2/TYROBP/AIF1/GRB2/PTK2B/INSR/GADD45A/PTX3/AGXT2/TP53/LEP/TNF/NQO2/ACE2/ZNF205/SIRT3/GNAI2/ASS1
BP	GO:0046325	negative regulation of glucose import	15	0.459563	1.31261	0.129555	0.278813	0.197815	3341	tags=40%	list=17%	signal=33%	GSK3A/GRB10/SIRT6/LEP/TNF/PEA15
BP	GO:0060046	regulation of acrosome reaction	16	0.459329	1.33221	0.122699	0.268854	0.190749	5896	tags=50%	list=31%	signal=35%	PLB1/ZP3/CCDC87/CACNA1H/IQCF1/PLCB1/FAM170B/POMZP3
BP	GO:0009651	response to salt stress	26	0.459319	1.51929	0.0254875	0.0934738	0.0663187	6089	tags=50%	list=32%	signal=34%	BAX/ZFP36L1/TRPV4/MICU1/AVP/TP53/TNF/OXT/AKR1B1/LETM1/EPO/TH/EFHD1
BP	GO:0045429	positive regulation of nitric oxide biosynthetic process	44	0.459209	1.70162	0.00505378	0.0304369	0.0215946	2440	tags=41%	list=13%	signal=36%	IL1B/PTGS2/KLF4/CD36/TLR4/ICAM1/P2RX4/TLR6/AKT1/ITGB2/CLU/TICAM1/DNM2/AIF1/PTK2B/INSR/PTX3/AGXT2
BP	GO:0032640	tumor necrosis factor production	111	0.459178	1.9903	2.81e-06	0.000140514	9.97e-05	1747	tags=31%	list=9%	signal=28%	TSPO/CD14/LGALS9/CD33/ZFP36/NOD2/SIRPA/PYCARD/TMEM106A/GAS6/PTAFR/IL10/CD36/TLR4/FCER1G/ARRB2/RARA/CYBA/CACTIN/CARD9/LY96/GSTP1/MAVS/CLU/HSF1/TICAM1/PTPN6/ARHGEF2/TLR2/SASH3/SPHK2/CLEC4A/TREM2/C5AR2
BP	GO:0035581	sequestering of extracellular ligand from receptor	10	0.459169	1.15655	0.291089	0.462331	0.328019	6723	tags=70%	list=35%	signal=45%	FBN2/NRROS/NBL1/GREM1/CER1/GREM2/DAND5
BP	GO:0021527	spinal cord association neuron differentiation	14	0.459011	1.28245	0.159596	0.315932	0.22415	3176	tags=43%	list=17%	signal=36%	GDF7/LBX1/LHX3/LHX5/PAX7/WNT3A
BP	GO:0061437	renal system vasculature development	28	0.458862	1.5334	0.0293317	0.102349	0.0726155	4620	tags=54%	list=24%	signal=41%	EGR1/IL6R/ACTA2/NOTCH1/NOTCH3/NOTCH2/FOXC2/HES1/GPR4/WT1/PECAM1/BMP7/MIR125A/OSR1/BMP4
BP	GO:0061440	kidney vasculature development	28	0.458862	1.5334	0.0293317	0.102349	0.0726155	4620	tags=54%	list=24%	signal=41%	EGR1/IL6R/ACTA2/NOTCH1/NOTCH3/NOTCH2/FOXC2/HES1/GPR4/WT1/PECAM1/BMP7/MIR125A/OSR1/BMP4
BP	GO:0045063	T-helper 1 cell differentiation	19	0.458732	1.38304	0.092437	0.225918	0.160286	1848	tags=32%	list=10%	signal=29%	HLX/JAK3/SEMA4A/IL4R/STAT6/RELB
BP	GO:0048853	forebrain morphogenesis	11	0.458695	1.19458	0.258893	0.429653	0.304834	6772	tags=64%	list=35%	signal=41%	PROP1/GDF7/SLIT1/FGF8/WNT5A/SMO/OTX1
BP	GO:0038065	collagen-activated signaling pathway	15	0.458615	1.3099	0.133603	0.285336	0.202443	7738	tags=67%	list=40%	signal=40%	OSCAR/SYK/COL4A1/UBASH3B/COL4A2/COL1A1/COL4A5/COL4A3/COL4A6/DDR1
BP	GO:0019755	one-carbon compound transport	12	0.458585	1.22966	0.183071	0.345773	0.245322	4	tags=8%	list=0%	signal=8%	AQP9
BP	GO:0045019	negative regulation of nitric oxide biosynthetic process	19	0.458517	1.38239	0.0945378	0.229126	0.162563	1409	tags=21%	list=7%	signal=20%	TSPO/SIRPA/IL10/KHSRP
BP	GO:1904406	negative regulation of nitric oxide metabolic process	19	0.458517	1.38239	0.0945378	0.229126	0.162563	1409	tags=21%	list=7%	signal=20%	TSPO/SIRPA/IL10/KHSRP
BP	GO:1902106	negative regulation of leukocyte differentiation	103	0.458486	1.96711	4.77e-06	0.000204589	0.000145154	785	tags=18%	list=4%	signal=18%	TMEM176A/MIR21/TRIB1/LILRB4/TMEM176B/C1QC/MAFB/LILRB3/HLX/BCL6/LILRB1/JAK3/MYC/FSTL3/TLR4/LOXL3/RARA/IL4R/ZBTB7B
BP	GO:0071295	cellular response to vitamin	32	0.458377	1.59713	0.0156748	0.0668373	0.0474204	1208	tags=22%	list=6%	signal=21%	PPARG/VDR/FES/PIM1/GAS6/BGLAP/FOLR2
BP	GO:0032691	negative regulation of interleukin-1 beta production	34	0.458268	1.61617	0.0148406	0.0645717	0.0458129	2295	tags=24%	list=12%	signal=21%	CD33/FFAR4/MEFV/NLRP3/ARRB2/GSTP1/TREM2/SERPINB1
BP	GO:0032655	regulation of interleukin-12 production	55	0.457977	1.76108	0.00120478	0.0111337	0.00789924	524	tags=24%	list=3%	signal=23%	MIR21/LILRA5/LGALS9/LILRB1/THBS1/JAK3/IRF5/MEFV/IL10/CD36/TLR4/AGER/ARRB2
BP	GO:0051895	negative regulation of focal adhesion assembly	18	0.457808	1.36438	0.109244	0.250978	0.178066	2377	tags=33%	list=12%	signal=29%	LRP1/ACVRL1/THBS1/MMP14/SRC/CORO1C
BP	GO:0150118	negative regulation of cell-substrate junction organization	18	0.457808	1.36438	0.109244	0.250978	0.178066	2377	tags=33%	list=12%	signal=29%	LRP1/ACVRL1/THBS1/MMP14/SRC/CORO1C
BP	GO:0090331	negative regulation of platelet aggregation	12	0.457638	1.22712	0.187008	0.350339	0.248562	7346	tags=67%	list=38%	signal=41%	SH2B3/PRKCD/ADAMTS18/UBASH3B/ALOX12/CEACAM1/C1QTNF1/ABAT
BP	GO:2001269	positive regulation of cysteine-type endopeptidase activity involved in apoptotic signaling pathway	11	0.457298	1.19095	0.258893	0.429653	0.304834	285	tags=18%	list=1%	signal=18%	LGALS9/BAX
BP	GO:0035924	cellular response to vascular endothelial growth factor stimulus	68	0.457006	1.84805	0.000180623	0.00284548	0.00201884	3352	tags=32%	list=18%	signal=27%	MIR21/NOTCH1/EGR3/SPHK1/CD63/ADGRA2/HSPB1/RELA/AKT1/MIR27A/VEGFA/FLT1/PGF/MAP2K3/NRP2/GAS1/PRKD2/NR4A1/DAB2IP/MYO1C/FOXC1/FLT3
BP	GO:0061081	positive regulation of myeloid leukocyte cytokine production involved in immune response	19	0.456711	1.37694	0.0966387	0.232214	0.164753	1323	tags=32%	list=7%	signal=29%	LILRB1/CD36/TLR4/FCER1G/MAVS/TICAM1
BP	GO:0072210	metanephric nephron development	40	0.456684	1.66134	0.00684261	0.0376962	0.0267451	4706	tags=48%	list=25%	signal=36%	EGR1/FMN1/LAMB2/PKD1/WNT9B/PAX8/SOX8/SIX2/CITED1/IRX1/HES1/KIF26B/WT1/FOXD1/HES5/OSR1/GREM1/BMP4/ADIPOQ
BP	GO:0098915	membrane repolarization during ventricular cardiac muscle cell action potential	17	0.456648	1.34266	0.12474	0.271686	0.192758	5052	tags=53%	list=26%	signal=39%	KCNE1/KCNQ1/KCNE3/KCNJ8/KCNH2/NOS1AP/MIR1-1/RNF207/KCNE5
BP	GO:0021604	cranial nerve structural organization	11	0.456608	1.18915	0.26087	0.432148	0.306604	32	tags=9%	list=0%	signal=9%	EGR2
BP	GO:0070373	negative regulation of ERK1 and ERK2 cascade	77	0.456442	1.89103	0.000109407	0.00197675	0.00140248	4204	tags=40%	list=22%	signal=32%	MIR21/NLRP12/SIRPA/DUSP3/GPER1/DUSP6/KLF4/TLR4/EPHB2/RGS14/GSTP1/DUSP1/MIR221/CSK/SPRED2/DUSP4/VRK3/ARRB1/TNIP1/PHB/FLCN/DAB2IP/SIRT3/SPRED3/CHRNA9/NLRP6/WNK2/PSCA/CHRNA10/DUSP9/EMILIN1
BP	GO:0044342	type B pancreatic cell proliferation	21	0.45641	1.4249	0.0753138	0.198888	0.141109	6342	tags=57%	list=33%	signal=38%	SIDT2/MEN1/WDR13/SERPINB1/NR4A1/NKX6-1/WNT3A/BAD/IGFBP4/NUPR1/SFRP1/IGFBP5
BP	GO:0032680	regulation of tumor necrosis factor production	105	0.456342	1.97283	6.01e-06	0.000238595	0.000169281	1747	tags=30%	list=9%	signal=28%	TSPO/CD14/LGALS9/CD33/ZFP36/NOD2/SIRPA/PYCARD/GAS6/PTAFR/IL10/CD36/TLR4/FCER1G/ARRB2/RARA/CYBA/CACTIN/CARD9/LY96/GSTP1/MAVS/CLU/HSF1/TICAM1/PTPN6/ARHGEF2/TLR2/SASH3/CLEC4A/TREM2/C5AR2
BP	GO:0043652	engulfment of apoptotic cell	18	0.456309	1.35992	0.113445	0.256315	0.181853	3820	tags=44%	list=20%	signal=36%	THBS1/ABCA7/RHOG/XKR8/TREM2/RAC2/RHOBTB2/XKR7
BP	GO:0018904	ether metabolic process	24	0.456258	1.48433	0.0501002	0.153321	0.10878	1498	tags=29%	list=8%	signal=27%	ALOX5/PLA2G7/TXN2/PLA2G4A/FASN/TMEM86B/EPHX3
BP	GO:0070670	response to interleukin-4	35	0.456085	1.61794	0.0179968	0.0728991	0.0517211	4132	tags=40%	list=22%	signal=31%	MRC1/JAK3/IL4R/FASN/STAT6/CD300LF/RUFY4/PML/ALAD/CITED1/DCSTAMP/CORO1A/HSPA5/NFIL3
BP	GO:0002675	positive regulation of acute inflammatory response	30	0.456037	1.54823	0.0345008	0.115412	0.0818833	6229	tags=60%	list=33%	signal=41%	IL1B/FFAR2/PTGS2/FCER1G/ZP3/FFAR3/ADAM8/F12/OSM/TNF/TNFRSF11A/CREB3L3/C2CD4A/OSMR/PARK7/C2CD4B/TAC1/PTGER3
BP	GO:0044849	estrous cycle	15	0.455982	1.30238	0.1417	0.294737	0.209113	3498	tags=40%	list=18%	signal=33%	EGR1/NCOR2/OPRL1/HAS2/MDK/HAS1
BP	GO:0033198	response to ATP	34	0.455538	1.60654	0.0156176	0.0667268	0.0473419	5171	tags=38%	list=27%	signal=28%	IL1B/P2RY2/PTGS2/P2RX1/P2RX4/SLC8A1/PDXP/P2RX2/P2RY1/TRPV1/TRPM4/P2RX6/PKLR
BP	GO:0030325	adrenal gland development	24	0.455522	1.48194	0.0501002	0.153321	0.10878	4764	tags=42%	list=25%	signal=31%	TSPO/CITED2/FSTL3/INSR/MDK/WT1/WNT11/APOA1/DKK3/INSM1
BP	GO:0007617	mating behavior	23	0.455474	1.46607	0.053719	0.160405	0.113805	6703	tags=70%	list=35%	signal=45%	HDAC4/UBE2Q1/AVP/PPP1R9B/APP/OXT/MAPK8IP2/FUOM/HEXB/PPP1R1B/TH/MTNR1A/NHLH2/DMRTA1/DRD1/THRA
BP	GO:0050707	regulation of cytokine secretion	57	0.455315	1.77339	0.00124662	0.0113839	0.00807673	2942	tags=39%	list=15%	signal=33%	MIR21/CD14/NLRP12/FGR/FFAR4/IL10/CLEC4E/TLR5/CLEC5A/PPP1R11/TLR6/SYK/SOCS1/GAPDH/TLR2/CLEC9A/TLR8/SRC/MIR182/TLR1/IRF3/TNF
BP	GO:0043011	myeloid dendritic cell differentiation	18	0.455259	1.35679	0.115546	0.259583	0.184172	4149	tags=39%	list=22%	signal=30%	LTBR/SPI1/BATF/RELB/NOTCH2/DCSTAMP/BATF3
BP	GO:0036303	lymph vessel morphogenesis	20	0.455195	1.41008	0.0870445	0.216377	0.153517	6444	tags=65%	list=34%	signal=43%	ACVRL1/LGALS12/VASH1/VEGFA/PKD1/PROX1/FOXC1/FOXC2/PDPN/CCBE1/SOX18/PTPN14/FLT4
BP	GO:0070633	transepithelial transport	26	0.455115	1.50539	0.0272973	0.0974872	0.0691662	2486	tags=27%	list=13%	signal=23%	BEST1/SLC1A3/EDNRB/SLC26A6/P2RY6/SLC5A1/RHCG
BP	GO:0006595	polyamine metabolic process	16	0.455114	1.31999	0.139059	0.291042	0.206491	2866	tags=38%	list=15%	signal=32%	SAT2/SRM/SMOX/HDAC10/DHPS/OAZ1
BP	GO:0032926	negative regulation of activin receptor signaling pathway	10	0.455079	1.14625	0.29505	0.466751	0.331155	8245	tags=80%	list=43%	signal=46%	FSTL3/SKI/CER1/FST/DACT2/DAND5/ACVR1/MAGI2
BP	GO:0010874	regulation of cholesterol efflux	42	0.454643	1.65651	0.00689115	0.0378984	0.0268885	5264	tags=57%	list=27%	signal=42%	CES1/LRP1/LAMTOR1/ABCA1/NR1H2/EEPD1/ABCA7/MIR27A/NFKBIA/PLTP/YJEFN3/NAXE/GPS2/ZDHHC8/SREBF2/NR1H3/APOE/MIR128-2/APOA1/MIR33A/ADIPOQ/PON1/MIR26A1/ABCG1
BP	GO:0032615	interleukin-12 production	57	0.454563	1.77046	0.00132515	0.011904	0.00844575	1717	tags=30%	list=9%	signal=27%	MIR21/LILRA5/LGALS9/LILRB1/THBS1/JAK3/IRF5/MEFV/IL10/CD36/TLR4/AGER/ARRB2/SYK/PRKCD/TLR2/TLR8
BP	GO:0006909	phagocytosis	267	0.454509	2.22936	1e-10	4.26e-08	3.03e-08	2546	tags=35%	list=13%	signal=31%	DYSF/PPARG/FCGR1A/MERTK/CD14/FPR2/LRP1/CCR2/WAS/SLC11A1/NCF4/IL1B/FCGR2A/CD93/SIRPA/FCN1/ITGAM/PYCARD/FGR/ABCA1/CEACAM4/MARCO/THBS1/RAB34/PLD2/GAS6/RAB20/HCK/CD36/CYFIP1/TLR4/FCER1G/TMEM175/RARA/MYD88/SPHK1/MYO7A/CYBA/TGM2/F2RL1/ABCA7/SH3BP1/SCARB1/UNC13D/ABR/NCF2/LDLR/P2RY6/SYK/PIP5K1C/ELMO2/LIMK1/DOCK1/SIRPB1/WIPF2/ITGB2/PIK3R2/CLN3/PRKCD/ARPC1B/RAB31/DNM2/MFGE8/TLR2/WASF2/CD300LF/RHOG/IGHM/XKR…
BP	GO:1903541	regulation of exosomal secretion	15	0.454447	1.29799	0.145749	0.299457	0.212462	3634	tags=53%	list=19%	signal=43%	CHMP2A/ATP13A2/HGS/SDCBP/SDC1/RAB7A/SDC4/VPS4A
BP	GO:1903543	positive regulation of exosomal secretion	15	0.454447	1.29799	0.145749	0.299457	0.212462	3634	tags=53%	list=19%	signal=43%	CHMP2A/ATP13A2/HGS/SDCBP/SDC1/RAB7A/SDC4/VPS4A
BP	GO:0032760	positive regulation of tumor necrosis factor production	49	0.454025	1.70039	0.00323445	0.0223891	0.0158849	1532	tags=33%	list=8%	signal=30%	CD14/NOD2/PYCARD/PTAFR/CD36/TLR4/FCER1G/CYBA/CARD9/LY96/MAVS/CLU/TICAM1/ARHGEF2/TLR2/SASH3
BP	GO:0090189	regulation of branching involved in ureteric bud morphogenesis	22	0.454014	1.43379	0.0669456	0.185281	0.131455	6865	tags=68%	list=36%	signal=44%	VEGFA/TACSTD2/PAX8/HNF1B/SOX8/SIX2/WNT2B/GREM1/BMP4/SOX9/PAX2/SIX1/AGT/SMO/LHX1
BP	GO:0032733	positive regulation of interleukin-10 production	37	0.454004	1.63636	0.013414	0.0606332	0.0430186	1934	tags=30%	list=10%	signal=27%	LILRA5/LGALS9/NOD2/PYCARD/TLR4/FCER1G/SYK/TLR2/SASH3/TREM2/TUSC2
BP	GO:0006754	ATP biosynthetic process	30	0.453782	1.54057	0.0351338	0.116978	0.082995	2990	tags=40%	list=16%	signal=34%	PKM/COX5B/ALDOA/ENO1/TAZ/VPS9D1/SPHK2/CYC1/TREM2/AK4/STAT3/FLCN
BP	GO:0019359	nicotinamide nucleotide biosynthetic process	32	0.453647	1.58065	0.0178475	0.0724068	0.0513719	4086	tags=44%	list=21%	signal=34%	NAPRT/PTGS2/HAAO/NADK/NAMPT/NMNAT2/NADSYN1/NAXE/PARP10/AFMID/NAXD/SLC22A13/IDO1/NMRK2
BP	GO:0019363	pyridine nucleotide biosynthetic process	32	0.453647	1.58065	0.0178475	0.0724068	0.0513719	4086	tags=44%	list=21%	signal=34%	NAPRT/PTGS2/HAAO/NADK/NAMPT/NMNAT2/NADSYN1/NAXE/PARP10/AFMID/NAXD/SLC22A13/IDO1/NMRK2
BP	GO:0071219	cellular response to molecule of bacterial origin	208	0.453559	2.17452	1.22e-10	4.89e-08	3.47e-08	2942	tags=34%	list=15%	signal=29%	MIR21/TSPO/TRIB1/SASH1/CD14/IL1B/ZFP36/LILRB2/NOD2/SIRPA/CEBPB/FZD5/LILRA2/LILRB1/PYCARD/SBNO2/ABCA1/MRC1/LY86/EDNRB/CD180/PTAFR/IL10/HCK/CD36/CD68/NLRP3/ADAM9/TLR4/RARA/MYD88/PLSCR3/CACTIN/ICAM1/PPARD/CXCL8/SIRT2/SCARB1/LY96/GSTP1/TLR6/HDAC5/CXCL1/RELA/AKT1/TBXA2R/NFKBIB/HSF1/TICAM1/CXCL2/TNFRSF1B/TLR2/IL18/TREM2/MAPK3/IRAK1/NFKBIA/PRKCA/SRC/SCIMP/CCL2/PAF1/IL36RN/UPF1/TLR1/CSF3/VIM/IRF3/TRIM41/…
BP	GO:0072337	modified amino acid transport	27	0.453443	1.50225	0.0382871	0.12456	0.0883738	1208	tags=26%	list=6%	signal=24%	FOLR3/SLC22A16/SLC19A1/SLC22A4/SLC22A5/SLC46A1/FOLR2
BP	GO:0002934	desmosome organization	10	0.453239	1.14161	0.30297	0.474347	0.336544	2096	tags=30%	list=11%	signal=27%	JUP/NECTIN1/PRKCA
BP	GO:0019362	pyridine nucleotide metabolic process	35	0.45312	1.60742	0.0189358	0.0753191	0.0534381	4086	tags=43%	list=21%	signal=34%	NAPRT/PTGS2/HAAO/NADK/NAMPT/NUDT17/NMNAT2/NADSYN1/NAXE/PARP10/AFMID/NAXD/SLC22A13/IDO1/NMRK2
BP	GO:0046496	nicotinamide nucleotide metabolic process	35	0.45312	1.60742	0.0189358	0.0753191	0.0534381	4086	tags=43%	list=21%	signal=34%	NAPRT/PTGS2/HAAO/NADK/NAMPT/NUDT17/NMNAT2/NADSYN1/NAXE/PARP10/AFMID/NAXD/SLC22A13/IDO1/NMRK2
BP	GO:2000725	regulation of cardiac muscle cell differentiation	46	0.453036	1.6868	0.00626217	0.035338	0.0250719	4953	tags=43%	list=26%	signal=32%	NRG1/GSK3A/G6PD/ARRB2/KAT2A/MIR200B/CTDP1/MIR222/RGS2/BMP2/PI16/CAV3/FZD7/WNT3A/PAK1/MIR1-1/GREM1/BMP4/MIR199A2/PIN1
BP	GO:0014831	gastro-intestinal system smooth muscle contraction	12	0.452956	1.21457	0.208661	0.373419	0.264937	450	tags=17%	list=2%	signal=16%	PTAFR/SULF2
BP	GO:0045792	negative regulation of cell size	10	0.452942	1.14087	0.30297	0.474347	0.336544	4709	tags=50%	list=25%	signal=38%	AKT1/AKT1S1/UCN/CAV3/RHOA
BP	GO:0003156	regulation of animal organ formation	37	0.452564	1.63117	0.0140343	0.0623314	0.0442235	7038	tags=65%	list=37%	signal=41%	CITED2/PIM1/NOTCH1/MESP1/BMP2/FGF1/WNT3A/ISL1/HES1/WT1/BMP7/WNT11/WNT2B/FGF8/BMP4/WNT5A/GATA5/SIX1/TBX5/HAND2/ROBO2/HOXA11/EYA1/SPRY1
BP	GO:2000178	negative regulation of neural precursor cell proliferation	23	0.452537	1.45661	0.0557851	0.164122	0.116443	7610	tags=65%	list=40%	signal=39%	SPINT1/BTG2/SIRT2/CTNNA1/SPINT2/TP53/ILK/WNT5A/LIMS2/SLC16A2/VAX1/PTN/BDNF/CEND1/RAPGEF1
BP	GO:0009206	purine ribonucleoside triphosphate biosynthetic process	39	0.452452	1.64367	0.010286	0.0499117	0.0354118	2990	tags=38%	list=16%	signal=33%	PKM/IMPDH1/NME4/COX5B/ALDOA/ENO1/TAZ/VPS9D1/SPHK2/CYC1/TREM2/AK4/STAT3/NME3/FLCN
BP	GO:0032885	regulation of polysaccharide biosynthetic process	35	0.452437	1.605	0.0201877	0.078732	0.0558595	2792	tags=31%	list=15%	signal=27%	GSK3A/IRS2/AKT1/IRS1/AP2A1/AKT2/PPP1R3B/INSR/HAS2/PPP1CA/GCK
BP	GO:0072189	ureter development	18	0.452264	1.34786	0.115546	0.259583	0.184172	6865	tags=67%	list=36%	signal=43%	SOX17/NFIA/LZTS2/SOX8/OSR1/BMP4/SOX9/ALDH1A2/FOXF1/PAX2/SIX1/LHX1
BP	GO:0097006	regulation of plasma lipoprotein particle levels	100	0.452262	1.93193	3.81e-05	0.00092001	0.000652737	4546	tags=50%	list=24%	signal=38%	LRPAP1/ABCA1/PLA2G7/DGAT2/CD36/HMOX1/NR1H2/LIPA/ABCA7/DGAT1/SCARB1/APOBR/LDLR/P4HB/PLAGL2/AP2M1/NPC2/MIR27A/KHSRP/AP2A1/BMP1/EHD1/CSK/LCAT/LPCAT3/PLTP/AP2S1/MSR1/APOA2/PRKACA/MFSD2A/AP2A2/AMN/NCEH1/SOAT2/ZDHHC8/GPIHBP1/ARF1/APOA5/APOE/LPA/MIR128-2/ANXA2/APOC3/APOA4/LIPG/APOA1/MIR33A/LPL/CLTA
BP	GO:0071712	ER-associated misfolded protein catabolic process	11	0.452074	1.17734	0.272727	0.443927	0.314962	1620	tags=27%	list=8%	signal=25%	RNF185/BAG6/AUP1
BP	GO:0045346	regulation of MHC class II biosynthetic process	15	0.451963	1.2909	0.151822	0.30681	0.217678	496	tags=27%	list=3%	signal=26%	SPI1/TMEM106A/IL10/TLR4
BP	GO:0045671	negative regulation of osteoclast differentiation	29	0.451816	1.52051	0.037196	0.122087	0.0866191	496	tags=21%	list=3%	signal=20%	LILRB4/MAFB/LILRB3/LILRB1/FSTL3/TLR4
BP	GO:0071353	cellular response to interleukin-4	32	0.451813	1.57426	0.0181579	0.0733192	0.0520192	4132	tags=41%	list=22%	signal=32%	MRC1/JAK3/IL4R/FASN/STAT6/CD300LF/RUFY4/PML/ALAD/DCSTAMP/CORO1A/HSPA5/NFIL3
BP	GO:0089718	amino acid import across plasma membrane	40	0.451734	1.64333	0.00800312	0.0415824	0.0295023	2067	tags=25%	list=11%	signal=22%	SLC1A3/SLC43A2/SLC36A1/NTSR1/SLC22A4/SLC1A5/SLC3A2/KCNJ10/RGS2/SLC6A6
BP	GO:0003214	cardiac left ventricle morphogenesis	14	0.451694	1.262	0.171717	0.331413	0.235134	521	tags=14%	list=3%	signal=14%	GSK3A/NOTCH1
BP	GO:0010940	positive regulation of necrotic cell death	13	0.451684	1.22202	0.198364	0.363253	0.257724	4203	tags=38%	list=22%	signal=30%	TSPO/RIPK3/SLC6A6/HEBP2/SLC6A13
BP	GO:0045823	positive regulation of heart contraction	40	0.451415	1.64217	0.00800312	0.0415824	0.0295023	6364	tags=52%	list=33%	signal=35%	ADM/GSK3A/KCNQ1/RGS2/CHGA/UCN/ACE2/NOS1AP/ADRA1D/APLN/MIR1-1/EDN3/RNF207/TRPM4/NKX2-5/ADRB1/EDN2/NMU/ATP1A2/ATP2A1/SCN3B
BP	GO:0045759	negative regulation of action potential	11	0.451414	1.17562	0.272727	0.443927	0.314962	4447	tags=36%	list=23%	signal=28%	KCNE3/GPR35/CAV3/MIR1-1
BP	GO:0035589	G protein-coupled purinergic nucleotide receptor signaling pathway	14	0.451277	1.26084	0.171717	0.331413	0.235134	1029	tags=29%	list=5%	signal=27%	P2RY2/GPR34/PTAFR/P2RY6
BP	GO:0045773	positive regulation of axon extension	43	0.450985	1.65417	0.00551671	0.0324309	0.0230094	5813	tags=58%	list=30%	signal=41%	LRP1/GDI1/TWF2/CYFIP1/SHTN1/SRF/LIMK1/VEGFA/ANAPC2/DBNL/FN1/DISC1/ILK/CDH4/PAK1/POU4F2/CXCL12/MEGF8/NTRK3/ISLR2/NTN1/TNFRSF12A/TRPC5/L1CAM/MAPT
BP	GO:0034315	regulation of Arp2/3 complex-mediated actin nucleation	20	0.450687	1.39611	0.0931174	0.22706	0.161097	1502	tags=30%	list=8%	signal=28%	WAS/WASF1/CYFIP1/GMFG/CORO1B/WASF2
BP	GO:2001028	positive regulation of endothelial cell chemotaxis	15	0.450374	1.28636	0.153846	0.308754	0.219058	5504	tags=47%	list=29%	signal=33%	P2RX4/HSPB1/VEGFA/PRKD2/FGF18/FGF16/MET
BP	GO:0036159	inner dynein arm assembly	12	0.450351	1.20758	0.220472	0.386658	0.27433	9215	tags=83%	list=48%	signal=43%	DNAAF5/CCDC103/CFAP73/CFAP100/TEKT2/ZMYND10/DNAH1/CCDC40/DNAH7/DNAAF1
BP	GO:0072079	nephron tubule formation	18	0.450169	1.34162	0.115546	0.259583	0.184172	6169	tags=72%	list=32%	signal=49%	WNT9B/PAX8/HNF1B/SOX8/IRX1/HES5/WNT6/IRX3/OSR1/GREM1/SOX9/PAX2/SIX1
BP	GO:0032374	regulation of cholesterol transport	65	0.449886	1.79561	0.000747225	0.00799722	0.00567395	5316	tags=55%	list=28%	signal=40%	CES1/TSPO/LRP1/LAMTOR1/ABCA1/NR1H2/EEPD1/ABCA7/MIR27A/NFKBIA/LPCAT3/PLTP/APOA2/LEP/YJEFN3/NAXE/GPS2/ZDHHC8/SREBF2/NR1H3/APOA5/APOE/MIR128-2/ANXA2/APOC3/APOA4/LIPG/APOA1/MIR33A/ADIPOQ/PON1/ABCG5/MIR26A1/SCP2D1/ABCG1/ENPP7
BP	GO:0010574	regulation of vascular endothelial growth factor production	50	0.449666	1.68887	0.0054092	0.0319753	0.0226861	450	tags=14%	list=2%	signal=14%	CYP1B1/CCR2/IL1B/C3AR1/C5AR1/PTGS2/SULF2
BP	GO:2000311	regulation of AMPA receptor activity	24	0.44965	1.46283	0.0501002	0.153321	0.10878	9230	tags=79%	list=48%	signal=41%	MINK1/SHANK3/CNIH2/CACNG5/SHANK1/MAPK8IP2/SHANK2/ARC/SHISA6/NLGN2/GSG1L/RELN/CACNG4/CACNG7/MEF2C/SHISA7/CACNG8/CACNG3/CACNG2
BP	GO:2000107	negative regulation of leukocyte apoptotic process	48	0.449312	1.68019	0.00606813	0.0345608	0.0245205	1034	tags=21%	list=5%	signal=20%	MERTK/BCL6/NOD2/SLC46A2/LILRB1/JAK3/GAS6/FCER1G/IRS2/IRF7
BP	GO:1904251	regulation of bile acid metabolic process	14	0.449256	1.25519	0.177778	0.339119	0.240602	4481	tags=43%	list=23%	signal=33%	CES1/FGF19/CYP7A1/PROX1/FGFR4/MIR33A
BP	GO:0045124	regulation of bone resorption	43	0.449245	1.64778	0.00574818	0.0334534	0.0237349	4428	tags=49%	list=23%	signal=38%	PDK4/ATP6AP1/BGLAP/DEF8/CSF1R/PLEKHM1/SYK/CSK/SIGLEC15/TMEM119/PRKCA/SRC/GPR137/ADAM8/PPARGC1B/DCSTAMP/IL20RA/LTBP3/UBASH3B/MC4R/TNFRSF11A
BP	GO:0021516	dorsal spinal cord development	22	0.449222	1.41866	0.0774059	0.202077	0.143371	3426	tags=41%	list=18%	signal=34%	GDF7/LBX1/UNCX/LHX3/PROX1/LHX5/PAX7/WNT3A/DRGX
BP	GO:0060211	regulation of nuclear-transcribed mRNA poly(A) tail shortening	12	0.449172	1.20442	0.222441	0.388974	0.275973	630	tags=17%	list=3%	signal=16%	ZFP36/BTG2
BP	GO:0060213	positive regulation of nuclear-transcribed mRNA poly(A) tail shortening	12	0.449172	1.20442	0.222441	0.388974	0.275973	630	tags=17%	list=3%	signal=16%	ZFP36/BTG2
BP	GO:0035767	endothelial cell chemotaxis	30	0.449127	1.52477	0.0376659	0.123039	0.0872951	5737	tags=50%	list=30%	signal=35%	THBS1/NOTCH1/EGR3/P2RX4/CORO1B/HSPB1/VEGFA/PRKD2/NR4A1/FGF1/FGF18/FGF16/PLEKHG5/MET/MIR149
BP	GO:1900225	regulation of NLRP3 inflammasome complex assembly	14	0.448994	1.25446	0.177778	0.339119	0.240602	1000	tags=36%	list=5%	signal=34%	MEFV/CD36/TLR4/SIRT2/TLR6
BP	GO:0044546	NLRP3 inflammasome complex assembly	16	0.448581	1.30104	0.149284	0.303983	0.215673	1000	tags=38%	list=5%	signal=36%	MEFV/CD36/NLRP3/TLR4/SIRT2/TLR6
BP	GO:0009311	oligosaccharide metabolic process	52	0.448512	1.70666	0.00205382	0.016209	0.0115001	963	tags=23%	list=5%	signal=22%	GM2A/FBP1/GAA/NEU1/MGAM/IDUA/ST3GAL2/NAGA/MAN2B1/ST6GALNAC3/MPDU1/ST3GAL6
BP	GO:0071677	positive regulation of mononuclear cell migration	25	0.448334	1.48021	0.0644088	0.180955	0.128386	1021	tags=24%	list=5%	signal=23%	CCR1/FPR2/CCR2/PLA2G7/AGER/MOSPD2
BP	GO:0070383	DNA cytosine deamination	10	0.44795	1.12829	0.310891	0.480124	0.340643	563	tags=20%	list=3%	signal=19%	APOBEC3A/APOBEC3H
BP	GO:2001243	negative regulation of intrinsic apoptotic signaling pathway	93	0.447724	1.9038	4.39e-05	0.00101003	0.000716607	2451	tags=34%	list=13%	signal=30%	MIR21/HSPA1A/ZNF385A/YBX3/PTGS2/GRINA/VNN1/PLAUR/SYVN1/NOL3/ENO1/HSPB1/AKT1/MMP9/BID/CLU/ARHGEF2/DDIAS/GPX1/PTTG1IP/MUC1/TMEM161A/NOC2L/SNAI1/MAPK7/SRC/PPIF/MAGEA3/BCL2L10/CD74/HYOU1/NDUFA13
BP	GO:0008207	C21-steroid hormone metabolic process	39	0.447684	1.62634	0.0123275	0.0572182	0.0405957	1354	tags=15%	list=7%	signal=14%	EGR1/TSPO/ADM/FDXR/SRD5A1/STARD3
BP	GO:0051124	synaptic growth at neuromuscular junction	10	0.447375	1.12684	0.310891	0.480124	0.340643	6169	tags=70%	list=32%	signal=47%	SHANK3/AGRN/APP/SHANK1/LRP4/SHANK2/SIX1
BP	GO:0099171	presynaptic modulation of chemical synaptic transmission	15	0.447372	1.27779	0.163968	0.322292	0.228662	5252	tags=40%	list=27%	signal=29%	CDK5/GIT1/SYT1/PRKCG/CACNA1D/PLEKHG5
BP	GO:0007625	grooming behavior	19	0.447242	1.3484	0.109244	0.250978	0.178066	8304	tags=68%	list=43%	signal=39%	DLG4/AVP/CTNS/OXT/MC4R/APRT/PPT1/NMU/DRD1/HOXB8/DDO/QRFP/DRD2
BP	GO:0002676	regulation of chronic inflammatory response	10	0.447068	1.12607	0.312871	0.481637	0.341717	4575	tags=60%	list=24%	signal=46%	IL10/CYP19A1/ADORA2B/TNF/IDO1/FOXP3
BP	GO:1901741	positive regulation of myoblast fusion	19	0.446999	1.34766	0.109244	0.250978	0.178066	4905	tags=47%	list=26%	signal=35%	FLOT1/IL4R/EHD1/MYOD1/MYF5/SCGB3A1/FLT3LG/MYF6/ADGRB1
BP	GO:0071287	cellular response to manganese ion	12	0.446912	1.19836	0.232283	0.400023	0.283812	4174	tags=50%	list=22%	signal=39%	A3GALT2/ATP13A2/BACE1/APP/HSPA5/SLC30A10
BP	GO:0061217	regulation of mesonephros development	25	0.446794	1.47512	0.0498008	0.15277	0.108389	6277	tags=64%	list=33%	signal=43%	BASP1/VEGFA/TACSTD2/PAX8/HNF1B/SOX8/SIX2/WT1/WNT2B/GREM1/BMP4/SOX9/PAX2/SIX1/AGT/SMO
BP	GO:0042359	vitamin D metabolic process	22	0.446736	1.41081	0.0794979	0.205691	0.145936	156	tags=14%	list=1%	signal=14%	CYP27A1/IL1B/VDR
BP	GO:0071526	semaphorin-plexin signaling pathway	40	0.446603	1.62466	0.00940169	0.0469058	0.0332791	5581	tags=52%	list=29%	signal=37%	PLXND1/PLXNB2/SEMA4B/SEMA4A/ARHGDIA/SEMA6B/PLXNA2/SH3BP1/SEMA3B/SEMA3C/PLXNB1/NRP2/SEMA4G/PLXNB3/FLNA/SEMA3G/PLXNC1/PLXNA3/SEMA5B/MET/PLXNA1
BP	GO:0090193	positive regulation of glomerulus development	11	0.446483	1.16278	0.284585	0.456078	0.323582	348	tags=18%	list=2%	signal=18%	EGR1/IL6R
BP	GO:0046637	regulation of alpha-beta T cell differentiation	64	0.446011	1.76795	0.000905444	0.00908489	0.00644563	1532	tags=25%	list=8%	signal=23%	MIR21/HLX/BCL6/LGALS9/JAK3/NLRP3/LOXL3/RARA/IL4R/AP3D1/ZBTB7B/PNP/SYK/SOCS1/IL18/SASH3
BP	GO:1905521	regulation of macrophage migration	43	0.445922	1.6356	0.00698266	0.0382336	0.0271263	3229	tags=37%	list=17%	signal=31%	C3AR1/C5AR1/THBS1/MMP14/TRPV4/CSF1R/MIR24-2/P2RX4/CYP19A1/TREM2/MAPK3/PTK2B/DDT/SLAMF8/RARRES2/MDK
BP	GO:0071222	cellular response to lipopolysaccharide	198	0.445839	2.11307	1.98e-09	4.87e-07	3.46e-07	1786	tags=27%	list=9%	signal=25%	MIR21/TSPO/TRIB1/SASH1/CD14/IL1B/ZFP36/LILRB2/NOD2/SIRPA/CEBPB/LILRA2/LILRB1/PYCARD/SBNO2/ABCA1/MRC1/LY86/EDNRB/CD180/PTAFR/IL10/HCK/CD36/CD68/NLRP3/ADAM9/TLR4/RARA/MYD88/PLSCR3/CACTIN/ICAM1/PPARD/CXCL8/SCARB1/LY96/GSTP1/HDAC5/CXCL1/RELA/AKT1/TBXA2R/NFKBIB/HSF1/TICAM1/CXCL2/TNFRSF1B/TLR2/IL18/MAPK3/IRAK1/NFKBIA
BP	GO:0042541	hemoglobin biosynthetic process	10	0.445825	1.12294	0.314851	0.483503	0.34304	5694	tags=60%	list=30%	signal=42%	KLF4/ALAS1/INHBA/INHA/EPO/LDB1
BP	GO:0045649	regulation of macrophage differentiation	23	0.44578	1.43487	0.0619835	0.176277	0.125066	79	tags=13%	list=0%	signal=13%	TRIB1/MIR223/C1QC
BP	GO:0071391	cellular response to estrogen stimulus	16	0.445711	1.29272	0.153374	0.30834	0.218764	3795	tags=31%	list=20%	signal=25%	RARA/WBP2/SRA1/ARID5A/CRHBP
BP	GO:0120254	olefinic compound metabolic process	118	0.445649	1.96822	1.37e-06	8.65e-05	6.14e-05	2937	tags=29%	list=15%	signal=25%	CYP1B1/EGR1/ADM/ACSL1/ABCD1/GSTM1/ALOX5/PTGS2/CYP2S1/DAGLA/ALOX15B/GSTP1/ACAA1/TBXAS1/SRD5A1/PLA2G4A/STARD3/CYP19A1/GPX1/FADS1/H6PD/MAPK3/ACOT8/FAAH/ELOVL1/DAGLB/GPX4/CYP2B6/RDH13/BMP2/DKKL1/ELOVL3/CBR1/CYP4F12
BP	GO:0060911	cardiac cell fate commitment	13	0.445474	1.20522	0.214724	0.3797	0.269393	8021	tags=77%	list=42%	signal=45%	SOX17/MESP1/WNT3A/ISL1/WT1/TENM4/NKX2-5/TBX3/ACVR1/DKK1
BP	GO:0034142	toll-like receptor 4 signaling pathway	38	0.445269	1.61552	0.0167099	0.0694908	0.049303	2232	tags=29%	list=12%	signal=26%	CD14/ITGAM/LILRA2/TLR4/F2RL1/LY96/PIK3AP1/ITGB2/IRAK1/NFKBIA/SCIMP
BP	GO:0015809	arginine transport	11	0.445203	1.15945	0.284585	0.456078	0.323582	1362	tags=18%	list=7%	signal=17%	SLC11A1/CLN3
BP	GO:0001892	embryonic placenta development	87	0.44495	1.86956	5.64e-05	0.00121553	0.000862407	2308	tags=28%	list=12%	signal=24%	SOCS3/ST14/ADM/CEBPB/SPINT1/FZD5/IL10/ZFP36L1/TFEB/EPAS1/VASH1/AKT1/CEBPA/HSF1/JUNB/HS6ST1/TRIM28/GJB5/PLCD3/SNAI1/PHLDA2/GRB2/SPINT2/PKD1
BP	GO:0042454	ribonucleoside catabolic process	21	0.444908	1.38899	0.0899582	0.221723	0.15731	1492	tags=29%	list=8%	signal=26%	CDA/APOBEC3A/APOBEC3H/PNP/AHCY/UPP1
BP	GO:0019934	cGMP-mediated signaling	27	0.444889	1.47391	0.0432674	0.136743	0.0970177	3936	tags=37%	list=21%	signal=29%	THBS1/EDNRB/CD36/PTK2B/ADORA2B/NPPC/GUCA2B/MTNR1B/PDE2A/APOE
BP	GO:0071827	plasma lipoprotein particle organization	51	0.444815	1.68301	0.00419788	0.026918	0.019098	4538	tags=53%	list=24%	signal=40%	ABCA1/PLA2G7/NR1H2/ABCA7/DGAT1/SCARB1/P4HB/PLAGL2/BMP1/LCAT/LPCAT3/PLTP/APOA2/PRKACA/MFSD2A/SOAT2/ZDHHC8/GPIHBP1/ARF1/APOA5/APOE/LPA/APOC3/APOA4/LIPG/APOA1/LPL
BP	GO:0034035	purine ribonucleoside bisphosphate metabolic process	21	0.444736	1.38845	0.0920502	0.225059	0.159677	5056	tags=43%	list=26%	signal=32%	SULT1A2/SULT1A1/SULT1B1/TPST1/SULT2B1/ABHD14B/SLC35B2/SULT4A1/SULT1E1
BP	GO:0050427	3'-phosphoadenosine 5'-phosphosulfate metabolic process	21	0.444736	1.38845	0.0920502	0.225059	0.159677	5056	tags=43%	list=26%	signal=32%	SULT1A2/SULT1A1/SULT1B1/TPST1/SULT2B1/ABHD14B/SLC35B2/SULT4A1/SULT1E1
BP	GO:2001171	positive regulation of ATP biosynthetic process	11	0.444669	1.15806	0.284585	0.456078	0.323582	2490	tags=36%	list=13%	signal=32%	ENO1/TAZ/TREM2/STAT3
BP	GO:0099566	regulation of postsynaptic cytosolic calcium ion concentration	13	0.444589	1.20283	0.220859	0.38723	0.274735	5050	tags=54%	list=26%	signal=40%	SLC8A1/GRM1/SLC8A2/GRIA1/FZD9/SYNPO/WNT5A
BP	GO:0022010	central nervous system myelination	23	0.444586	1.43102	0.0619835	0.176277	0.125066	5803	tags=65%	list=30%	signal=46%	NCSTN/ERCC2/CLU/TLR2/KCNJ10/NKX6-2/CNTNAP1/B4GALT5/HES5/FA2H/SOX10/TENM4/MIR26A1/MAG/ID4
BP	GO:0032291	axon ensheathment in central nervous system	23	0.444586	1.43102	0.0619835	0.176277	0.125066	5803	tags=65%	list=30%	signal=46%	NCSTN/ERCC2/CLU/TLR2/KCNJ10/NKX6-2/CNTNAP1/B4GALT5/HES5/FA2H/SOX10/TENM4/MIR26A1/MAG/ID4
BP	GO:0039532	negative regulation of viral-induced cytoplasmic pattern recognition receptor signaling pathway	10	0.443956	1.11823	0.318812	0.487522	0.345892	2423	tags=40%	list=13%	signal=35%	TKFC/NLRX1/DHX58/SEC14L1
BP	GO:0043031	negative regulation of macrophage activation	17	0.443838	1.305	0.155925	0.310725	0.220456	1027	tags=18%	list=5%	signal=17%	VSIG4/GRN/LDLR
BP	GO:0006509	membrane protein ectodomain proteolysis	42	0.443791	1.61697	0.0104458	0.0503735	0.0357394	1473	tags=26%	list=8%	signal=24%	IL1B/TIMP2/TIMP1/FURIN/NCSTN/IL10/ADAM9/SNX33/ADAM19/BACE1/TNFRSF1B
BP	GO:0034113	heterotypic cell-cell adhesion	62	0.443656	1.74652	0.00172888	0.0144927	0.0102824	1421	tags=26%	list=7%	signal=24%	DSC2/IL1RN/IL1B/LILRB2/SIRPA/CD1D/FLOT1/KLF4/IL10/AGER/JUP/ITGAX/MIR221/ITGA5/ITGB2/MYADM
BP	GO:0031269	pseudopodium assembly	15	0.44358	1.26696	0.165992	0.324012	0.229883	3556	tags=40%	list=19%	signal=33%	CDC42EP1/CDC42EP2/F2RL1/CDC42EP3/CCL21/CDC42EP4
BP	GO:0001774	microglial cell activation	49	0.443427	1.6607	0.00492491	0.0298906	0.0212071	1888	tags=37%	list=10%	signal=33%	FPR2/C5AR1/ITGAM/GRN/TLR7/AGER/C1QA/SPHK1/NAMPT/TLR6/LDLR/ITGB2/CLU/TLR2/TREM2/TLR8/TYROBP/AIF1
BP	GO:0002269	leukocyte activation involved in inflammatory response	49	0.443427	1.6607	0.00492491	0.0298906	0.0212071	1888	tags=37%	list=10%	signal=33%	FPR2/C5AR1/ITGAM/GRN/TLR7/AGER/C1QA/SPHK1/NAMPT/TLR6/LDLR/ITGB2/CLU/TLR2/TREM2/TLR8/TYROBP/AIF1
BP	GO:0046889	positive regulation of lipid biosynthetic process	86	0.443233	1.86242	0.000148706	0.00247551	0.00175635	3162	tags=33%	list=17%	signal=27%	ADM/FPR2/IL1B/ABCD1/PTGS2/TNFRSF1A/POR/DGAT2/SLC27A1/NR1H2/ZP3/MID1IP1/SREBF1/SCARB1/LDLR/AKT1/CTDNEP1/PRKCD/SPHK2/CD74/MFSD2A/MIR182/AVP/MLXIPL/CYP7A1/TNF/SIRT3/FGF1
BP	GO:0031000	response to caffeine	17	0.443179	1.30306	0.155925	0.310725	0.220456	3650	tags=35%	list=19%	signal=29%	PPARG/TMEM38A/SLC8A1/RYR1/DNMT3B/GSTM2
BP	GO:0021554	optic nerve development	13	0.44293	1.19834	0.222904	0.389025	0.276009	1191	tags=23%	list=6%	signal=22%	TCIRG1/EPHB2/LPAR1
BP	GO:1905461	positive regulation of vascular associated smooth muscle cell apoptotic process	12	0.442833	1.18742	0.240157	0.407764	0.289304	879	tags=17%	list=5%	signal=16%	PPARG/MIR24-2
BP	GO:0042693	muscle cell fate commitment	18	0.442795	1.31964	0.12395	0.270797	0.192127	9487	tags=94%	list=50%	signal=48%	MYOD1/WNT3A/WT1/MYF5/TBX2/MYF6/NKX2-5/MYL2/TBX1/TBX3/ACVR1/DKK1/MYOG/MEF2C/RBPJ/FGF10/WNT8A
BP	GO:1990416	cellular response to brain-derived neurotrophic factor stimulus	10	0.442725	1.11513	0.320792	0.489099	0.347011	6716	tags=70%	list=35%	signal=45%	WASF1/EIF4A3/TMEM108/SH3GL2/MAPT/EEF2/NTRK2
BP	GO:0003306	Wnt signaling pathway involved in heart development	13	0.442669	1.19763	0.222904	0.389025	0.276009	5050	tags=54%	list=26%	signal=40%	SOX17/MESP1/BMP2/WNT3A/WNT11/VANGL2/WNT5A
BP	GO:0050885	neuromuscular process controlling balance	49	0.442499	1.65722	0.00508251	0.0305237	0.0216562	4338	tags=39%	list=23%	signal=30%	SLC1A3/DLG4/GM2A/GAA/TPP1/MYO7A/ABR/CLN3/JPH4/NEUROG1/CDH23/NKX6-2/PSAP/CNTNAP1/APP/SHANK1/USH1C/POU4F2/HMX3
BP	GO:0034349	glial cell apoptotic process	15	0.44228	1.26324	0.17004	0.32917	0.233543	2618	tags=40%	list=14%	signal=35%	GAS6/CDK5/PRKCD/PRKCA/CCL2/TP53
BP	GO:0036149	phosphatidylinositol acyl-chain remodeling	17	0.442278	1.30041	0.158004	0.313752	0.222604	1244	tags=18%	list=6%	signal=17%	PLBD1/MBOAT7/PLA2G4A
BP	GO:0071803	positive regulation of podosome assembly	11	0.442171	1.15155	0.284585	0.456078	0.323582	4709	tags=55%	list=25%	signal=41%	FSCN1/SRC/ASAP1/TNF/MSN/RHOA
BP	GO:0043550	regulation of lipid kinase activity	65	0.44194	1.76389	0.00108957	0.0104013	0.00737963	3403	tags=38%	list=18%	signal=32%	SOCS3/FPR2/NOD2/FGR/KLF4/PIK3R6/DGKZ/IRS1/CISH/SOCS6/SOCS1/PIK3R2/PIK3R5/VAV2/FLT1/FGFR3/PTK2B/SRC/WDR81/TNFAIP8L3/CCL21/DAB2IP/EEF1A2/FLT3/CD19
BP	GO:0080154	regulation of fertilization	25	0.441642	1.45811	0.0577689	0.168026	0.119213	6047	tags=44%	list=32%	signal=30%	PLB1/ZP3/LHFPL2/PAEP/CCDC87/CACNA1H/IQCF1/PLCB1/FAM170B/POMZP3/RNASE10
BP	GO:0045601	regulation of endothelial cell differentiation	46	0.441611	1.64426	0.00872546	0.0443978	0.0314998	3324	tags=30%	list=17%	signal=25%	MIR21/IL1B/ACVRL1/TNFRSF1A/NOTCH1/FOXJ2/ATOH8/VEGFA/JAG1/ID1/S1PR2/MIR150/TNF/GDF2
BP	GO:0039702	viral budding via host ESCRT complex	21	0.441609	1.37869	0.0983264	0.235277	0.166927	4604	tags=43%	list=24%	signal=33%	VPS28/CHMP2A/MVB12A/VPS37C/CHMP6/CHMP4B/VPS4A/CHMP1A/SNF8
BP	GO:0060074	synapse maturation	26	0.441595	1.46067	0.0504032	0.153971	0.109241	7063	tags=65%	list=37%	signal=41%	ANAPC2/PFN1/NFIA/DISC1/DAB2IP/CDC20/SHANK1/IGSF21/SEZ6/NFATC4/PALM/SEZ6L/NEURL1/CAMK2B/NEUROD2/ARHGEF15/RELN
BP	GO:0007263	nitric oxide mediated signal transduction	27	0.441528	1.46277	0.0457576	0.142625	0.101191	4180	tags=41%	list=22%	signal=32%	FPR1/THBS1/CD36/VEGFA/MAFA/RASD1/APOE/NOS1/PDX1/NOS1AP/DDAH2
BP	GO:0007340	acrosome reaction	35	0.441383	1.56579	0.0302031	0.104647	0.0742462	5896	tags=49%	list=31%	signal=34%	PLB1/ZP3/ADCY3/RAB3A/UNC13B/ABHD2/CCDC87/PCSK4/CACNA1H/RIMS1/TNP2/IQCF1/PLCB1/SYT8/FAM170B/PRND/POMZP3
BP	GO:0032633	interleukin-4 production	35	0.441317	1.56555	0.0302031	0.104647	0.0742462	1532	tags=23%	list=8%	signal=21%	LGALS9/CEBPB/NLRP3/FCER1G/RARA/ZP3/SYK/SASH3
BP	GO:0007168	receptor guanylyl cyclase signaling pathway	10	0.441255	1.11143	0.322772	0.491419	0.348657	7724	tags=50%	list=40%	signal=30%	NPPC/NPR1/PDZD3/GUCY2C/GUCY2D
BP	GO:0050873	brown fat cell differentiation	50	0.441151	1.65689	0.00777816	0.0409223	0.029034	2990	tags=32%	list=16%	signal=27%	CEBPB/LRG1/PTGS2/ZNF516/PIM1/TFE3/FFAR4/TRPV4/ZBTB7B/CEBPA/RGS2/RREB1/METRNL/LEP/LAMB3/FLCN
BP	GO:1901673	regulation of mitotic spindle assembly	17	0.441104	1.29696	0.160083	0.3167	0.224695	1329	tags=24%	list=7%	signal=22%	HSPA1B/HSPA1A/CHMP2A/PLK1
BP	GO:1904862	inhibitory synapse assembly	16	0.441103	1.27935	0.165644	0.323796	0.22973	7304	tags=62%	list=38%	signal=39%	SEMA4A/PLXNB1/GABRA1/NPAS4/WNT5A/FGF13/LHFPL4/GABRB3/NLGN2/CBLN1
BP	GO:0045746	negative regulation of Notch signaling pathway	37	0.441001	1.58949	0.0201036	0.0785476	0.0557287	6978	tags=65%	list=36%	signal=41%	BCL6/ARRDC1/MMP14/AKT1/ZBTB7A/NFKBIA/NOTCH3/ARRB1/SLC35C1/BMP7/WWP2/RITA1/DLK1/DLX1/LFNG/NRARP/HEY1/EGFL7/NEURL1/DLX2/CHAC1/GDPD5/DLL1/EGFR
BP	GO:0002475	antigen processing and presentation via MHC class Ib	13	0.440914	1.19289	0.224949	0.390971	0.27739	3252	tags=38%	list=17%	signal=32%	CD1D/AP3D1/CD1A/CD1B/AZGP1
BP	GO:0008298	intracellular mRNA localization	12	0.440866	1.18215	0.242126	0.410344	0.291135	596	tags=25%	list=3%	signal=24%	ZFP36/ZNF385A/ZFP36L1
BP	GO:1903579	negative regulation of ATP metabolic process	28	0.44076	1.47291	0.0518672	0.156837	0.111274	2990	tags=36%	list=16%	signal=30%	TSPO/FBP1/CBFA2T3/HDAC4/SIRT6/PPIF/STAT3/TP53/MLXIPL/FLCN
BP	GO:0001976	nervous system process involved in regulation of systemic arterial blood pressure	12	0.440707	1.18172	0.242126	0.410344	0.291135	10380	tags=92%	list=54%	signal=42%	ACE2/P2RX2/SOD2/ASIC2/AGT/TNNI3/DRD2/ADRA1A/NAV2/CALCA/AGTR2
BP	GO:0097202	activation of cysteine-type endopeptidase activity	15	0.440687	1.25869	0.174089	0.335283	0.23788	280	tags=20%	list=1%	signal=20%	NLRC4/PYCARD/CIDEB
BP	GO:0008210	estrogen metabolic process	29	0.440543	1.48258	0.0459479	0.143148	0.101562	1655	tags=17%	list=9%	signal=16%	CYP1B1/COMT/SULT1A1/CYP19A1/DHRS11
BP	GO:0032908	regulation of transforming growth factor beta1 production	11	0.440507	1.14722	0.288538	0.459648	0.326115	1858	tags=27%	list=10%	signal=25%	THBS1/FURIN/TYROBP
BP	GO:0043171	peptide catabolic process	27	0.440244	1.45852	0.0470027	0.14578	0.103429	1058	tags=26%	list=6%	signal=25%	ANPEP/TPP1/CTSH/GGTLC2/GGT3P/LTA4H/ECE1
BP	GO:0051956	negative regulation of amino acid transport	13	0.440182	1.1909	0.226994	0.393349	0.279077	8326	tags=77%	list=43%	signal=43%	SLC43A2/RGS2/LEP/HRH3/GRM7/ABAT/TRH/NPY5R/ADORA1/RGS4
BP	GO:1901381	positive regulation of potassium ion transmembrane transport	40	0.440053	1.60084	0.012665	0.0584877	0.0414964	5378	tags=57%	list=28%	signal=41%	MIR21/KCNE1/KCNQ1/KCNJ2/KCNIP2/DNM2/KCNMB1/TREM2/LRRC55/KCNA1/WNK2/GALR2/KCNH2/FLNA/NOS1AP/LRRC52/MIR1-1/ATP1B2/EDN3/RNF207/KCNE5/LRRC26/WNK4
BP	GO:0001977	renal system process involved in regulation of blood volume	16	0.439912	1.2759	0.169734	0.328729	0.23323	3134	tags=38%	list=16%	signal=31%	GAS6/CYBA/F2RL1/PTPRO/CYP4F12/CORO2B
BP	GO:1904889	regulation of excitatory synapse assembly	14	0.439855	1.22893	0.19596	0.360575	0.255824	3274	tags=36%	list=17%	signal=30%	SEMA4A/LRFN1/LRRTM1/LRFN4/LRRC4B
BP	GO:0010573	vascular endothelial growth factor production	54	0.439653	1.67729	0.00507936	0.0305237	0.0216562	450	tags=15%	list=2%	signal=15%	CYP1B1/CCR2/IL1B/C3AR1/C5AR1/PTGS2/IL6R/SULF2
BP	GO:0090128	regulation of synapse maturation	14	0.439331	1.22746	0.19596	0.360575	0.255824	7063	tags=71%	list=37%	signal=45%	ANAPC2/DISC1/DAB2IP/CDC20/NFATC4/NEURL1/CAMK2B/NEUROD2/ARHGEF15/RELN
BP	GO:0070265	necrotic cell death	58	0.439118	1.71242	0.00181998	0.014943	0.0106019	2974	tags=40%	list=16%	signal=34%	TSPO/CD14/MIR223/PYGL/YBX3/BAX/TLR4/ITPK1/RBCK1/LY96/MIR221/TICAM1/RIPK3/ARHGEF2/SLC6A6/ALKBH7/PPIF/SPATA2/MLKL/TP53/IRF3/TNF/UCN
BP	GO:0044058	regulation of digestive system process	41	0.438561	1.60105	0.0149949	0.0649926	0.0461116	6229	tags=59%	list=33%	signal=40%	TYMP/KCNQ1/SGK1/NR1H2/SLC22A5/LPCAT3/APOA2/NEUROG1/OPRL1/LEP/PTGER1/UCN/NR1H3/APOA5/OXT/APOA4/TRPV1/APOA1/ABCG5/ENPP7/WNK4/NMU/TAC1/PTGER3
BP	GO:0090312	positive regulation of protein deacetylation	21	0.438319	1.36842	0.100418	0.238254	0.169039	2728	tags=38%	list=14%	signal=33%	BCL6/JDP2/ZBTB7B/SREBF1/VEGFA/AKAP8L/TP53/PRKD2
BP	GO:0016553	base conversion or substitution editing	21	0.438022	1.36749	0.10251	0.240696	0.170772	3770	tags=33%	list=20%	signal=27%	RBM47/APOBEC3A/APOBEC3H/NUDT16/ADAT3/APOBEC3C/ADAD2
BP	GO:0030513	positive regulation of BMP signaling pathway	33	0.437993	1.53848	0.037196	0.122087	0.0866191	5385	tags=58%	list=28%	signal=41%	ENG/ACVRL1/NOTCH1/FBXL15/FKBP8/MSX1/NOTCH2/GDF2/ILK/HES1/FOXD1/HES5/NUMA1/GATA4/PELO/BMP4/SOX11/CRB2/UBE2O
BP	GO:0030810	positive regulation of nucleotide biosynthetic process	21	0.437973	1.36734	0.10251	0.240696	0.170772	5067	tags=48%	list=26%	signal=35%	RCVRN/ENO1/TAZ/TREM2/ADORA2B/STAT3/GUCA2B/NOS1/GUCA2A/PID1
BP	GO:1900373	positive regulation of purine nucleotide biosynthetic process	21	0.437973	1.36734	0.10251	0.240696	0.170772	5067	tags=48%	list=26%	signal=35%	RCVRN/ENO1/TAZ/TREM2/ADORA2B/STAT3/GUCA2B/NOS1/GUCA2A/PID1
BP	GO:0071318	cellular response to ATP	18	0.437626	1.30424	0.128151	0.277004	0.196532	4965	tags=39%	list=26%	signal=29%	P2RY2/PTGS2/P2RX4/PDXP/P2RY1/TRPV1/TRPM4
BP	GO:0010893	positive regulation of steroid biosynthetic process	21	0.437592	1.36615	0.10251	0.240696	0.170772	3162	tags=38%	list=17%	signal=32%	ADM/IL1B/POR/SREBF1/MIR182/CYP7A1/TNF/FGF1
BP	GO:0050715	positive regulation of cytokine secretion	34	0.437338	1.54235	0.0232688	0.087597	0.0621492	2942	tags=38%	list=15%	signal=32%	MIR21/CD14/FGR/IL10/CLEC4E/CLEC5A/SYK/GAPDH/CLEC9A/SRC/MIR182/IRF3/TNF
BP	GO:1901722	regulation of cell proliferation involved in kidney development	14	0.437026	1.22102	0.2	0.365277	0.25916	414	tags=21%	list=2%	signal=21%	EGR1/IL6R/MYC
BP	GO:0060761	negative regulation of response to cytokine stimulus	82	0.436781	1.82157	0.000379869	0.00490837	0.00348244	1817	tags=22%	list=9%	signal=20%	PPARG/MIR21/PADI2/IL1R2/IL1RN/GAS6/KLF4/NR1H2/CACTIN/F2RL1/MIR24-2/GSTP1/TTLL12/SH2B3/MIR27A/PELI3/MIRLET7E/MAPK7
BP	GO:0045683	negative regulation of epidermis development	19	0.436585	1.31627	0.138655	0.290704	0.206252	8342	tags=79%	list=44%	signal=45%	NOTCH1/HES1/HES5/GDF3/NGFR/CDH3/DKK4/TP63/SMO/HOXA7/DLL1/REG3G/MSX2/FERMT1/CDSN
BP	GO:0046541	saliva secretion	11	0.436211	1.13603	0.294466	0.466075	0.330675	9717	tags=82%	list=51%	signal=40%	NEUROG1/KCNN4/CHRM1/AQP5/TAC1/OPRK1/FGF10/AQP1/STATH
BP	GO:2000303	regulation of ceramide biosynthetic process	17	0.435964	1.28185	0.164241	0.322334	0.228693	3145	tags=41%	list=16%	signal=34%	TNFRSF1A/SPHK1/PRKCD/SPHK2/ORMDL2/TNF/SIRT3
BP	GO:0030947	regulation of vascular endothelial growth factor receptor signaling pathway	31	0.435758	1.51041	0.0313095	0.107606	0.0763457	4898	tags=39%	list=26%	signal=29%	IL1B/GRB10/HGS/ITGA5/MIR296/PRKD2/DAB2IP/ARNT/FGF18/EMILIN1/HHEX/VTN
BP	GO:0060706	cell differentiation involved in embryonic placenta development	26	0.435564	1.44072	0.0524194	0.158074	0.112152	209	tags=12%	list=1%	signal=11%	SOCS3/ST14/FZD5
BP	GO:2000279	negative regulation of DNA biosynthetic process	36	0.435412	1.55185	0.0172018	0.070773	0.0502127	3440	tags=36%	list=18%	signal=30%	PPARG/CDKN1A/ACVRL1/DACH1/DUSP1/ACD/MEN1/SRC/PARP3/NPPC/TP53/GDF2/TEN1
BP	GO:0042135	neurotransmitter catabolic process	11	0.435409	1.13394	0.296443	0.46748	0.331672	1997	tags=27%	list=10%	signal=24%	COMT/HNMT/MAOA
BP	GO:0014037	Schwann cell differentiation	39	0.435321	1.58143	0.0159393	0.0674798	0.0478762	3840	tags=41%	list=20%	signal=33%	NRG1/EGR2/CDK5/SIRT2/LAMB2/NDRG1/RELA/AKT1/AKT2/POU3F1/SKI/MED12/PRX/CNTNAP1/ILK/GPC1
BP	GO:0043032	positive regulation of macrophage activation	27	0.435316	1.4422	0.0538302	0.160512	0.113882	1683	tags=30%	list=9%	signal=27%	THBS1/IL10/TLR4/IL4R/TLR6/PLA2G4A/CEBPA/TREM2
BP	GO:0009074	aromatic amino acid family catabolic process	28	0.435178	1.45426	0.0539419	0.16077	0.114065	3864	tags=39%	list=20%	signal=31%	HAAO/HAL/HNMT/PCBD1/FAH/IL4I1/ASRGL1/HPD/AFMID/UROC1/IDO1
BP	GO:0048753	pigment granule organization	27	0.435051	1.44132	0.0538302	0.160512	0.113882	1398	tags=26%	list=7%	signal=24%	BLOC1S1/RAB32/AP3D1/HPS1/SNAPIN/BLOC1S3/KIF13A
BP	GO:0002524	hypersensitivity	10	0.435011	1.0957	0.336634	0.50495	0.358257	1515	tags=30%	list=8%	signal=28%	FCER1G/ZP3/FUT7
BP	GO:0051969	regulation of transmission of nerve impulse	17	0.434548	1.27768	0.176715	0.338523	0.240178	3072	tags=35%	list=16%	signal=30%	TYMP/GBA/GPR35/CHRNB4/AVP/MTNR1B
BP	GO:0030205	dermatan sulfate metabolic process	13	0.43446	1.17543	0.241309	0.409393	0.29046	3926	tags=46%	list=21%	signal=37%	IDUA/DSE/VCAN/CHST14/CSPG4/BGN
BP	GO:0071498	cellular response to fluid shear stress	20	0.434378	1.34559	0.119433	0.263867	0.187211	3369	tags=40%	list=18%	signal=33%	PTGS2/KLF4/MAPK7/PTK2B/SRC/HAS2/SREBF2/ASS1
BP	GO:0032310	prostaglandin secretion	13	0.434073	1.17438	0.243354	0.411027	0.291619	4428	tags=38%	list=23%	signal=30%	IL1B/P2RX4/LEP/OXT/TNFRSF11A
BP	GO:0006020	inositol metabolic process	11	0.433858	1.1299	0.298419	0.469773	0.333299	1820	tags=36%	list=10%	signal=33%	IMPA2/ITPK1/ISYNA1/MIOX
BP	GO:0032689	negative regulation of interferon-gamma production	36	0.433778	1.54602	0.0175174	0.0717296	0.0508914	879	tags=22%	list=5%	signal=21%	LGALS9/LGALS9C/LILRB1/GAS6/IL10/TLR4/RARA/MIR24-2
BP	GO:0150104	transport across blood-brain barrier	11	0.433763	1.12965	0.300395	0.472205	0.335025	3936	tags=45%	list=21%	signal=36%	CD36/SLC27A1/MFSD2A/SLC27A4/APOE
BP	GO:0021877	forebrain neuron fate commitment	10	0.433717	1.09244	0.344554	0.512266	0.363448	7941	tags=70%	list=41%	signal=41%	TBR1/DLX1/NKX2-1/DLX2/FEZF2/SATB2/ASCL1
BP	GO:0030049	muscle filament sliding	39	0.433553	1.57501	0.0165706	0.0690909	0.0490193	7617	tags=67%	list=40%	signal=40%	ACTA1/MYBPC3/TNNT1/MYL6B/TNNC2/TPM2/VIM/DES/TNNI2/ACTC1/MYH7/TCAP/TNNI1/MYL2/ACTN2/TPM4/MYH6/MYL3/MYH3/MYH2/MYBPC1/TNNI3/MYBPC2/MYH4/MYH8/TNNT2
BP	GO:0033275	actin-myosin filament sliding	39	0.433553	1.57501	0.0165706	0.0690909	0.0490193	7617	tags=67%	list=40%	signal=40%	ACTA1/MYBPC3/TNNT1/MYL6B/TNNC2/TPM2/VIM/DES/TNNI2/ACTC1/MYH7/TCAP/TNNI1/MYL2/ACTN2/TPM4/MYH6/MYL3/MYH3/MYH2/MYBPC1/TNNI3/MYBPC2/MYH4/MYH8/TNNT2
BP	GO:0071888	macrophage apoptotic process	11	0.433411	1.12874	0.300395	0.472205	0.335025	2877	tags=36%	list=15%	signal=31%	NOD2/IRF7/CTSL/IRF3
BP	GO:0008347	glial cell migration	54	0.433299	1.65304	0.00651915	0.0363011	0.0257552	4801	tags=50%	list=25%	signal=38%	TSPO/LRP1/CCR2/APCDD1/MBOAT7/ZMIZ1/MMP14/CDK5/P2RX4/MIR221/TREM2/MIR222/FOXG1/CCL2/DISC1/RTN4/TIAM1/DAB2IP/NDN/CDK5R2/P2RY1/CSPG4/AZU1/CCL3/SCRIB/ATP1B2/HEXB
BP	GO:0099068	postsynapse assembly	31	0.433082	1.50114	0.0325495	0.110268	0.0782341	5335	tags=45%	list=28%	signal=33%	EPHB2/LRFN1/LRRTM1/SHANK3/LRFN4/CEL/LRRC4B/SHANK1/NLGN4Y/NRXN2/NTRK3/WNT5A/LRP4/SHANK2
BP	GO:0071320	cellular response to cAMP	52	0.432871	1.64715	0.00482231	0.0296572	0.0210415	4790	tags=48%	list=25%	signal=36%	AQP9/KCNE1/PTAFR/KCNQ1/SLC26A6/ZFP36L1/SRD5A1/SLC8A1/WNT10B/HCN4/AHR/ASS1/APP/GPD1/WT1/CRHBP/PDE2A/DMTN/HCN1/HSPA5/NOX4/PCK1/HCN2/ADIPOQ/AANAT
BP	GO:0001890	placenta development	153	0.432667	1.98619	2.63e-07	2.44e-05	1.73e-05	2790	tags=29%	list=15%	signal=25%	SOCS3/PPARG/ST14/ADM/VDR/CEBPB/SPINT1/FZD5/PTGS2/RXRA/CTSB/IL10/ANG/ZFP36L1/BSG/TFEB/ARID1A/PPARD/HTRA1/ADAM19/EPAS1/VASH1/AKT1/CEBPA/HSF1/JUNB/FOSL1/HS6ST1/TRIM28/GJB5/MAPK3/PLCD3/SNAI1/MEN1/PHLDA2/GRB2/SPINT2/PKD1/DAZAP1/LHX3/NOTCH2/LEP/DLX3/CUL7
BP	GO:0072087	renal vesicle development	20	0.432523	1.33985	0.123482	0.270013	0.191572	6865	tags=80%	list=36%	signal=51%	FMN1/WNT9B/PAX8/SOX8/SIX2/CITED1/KIF26B/OSR1/GREM1/BMP4/SOX9/PAX2/SMO/LIF/WNT4/LHX1
BP	GO:0045453	bone resorption	64	0.432386	1.71395	0.00176081	0.0146072	0.0103636	4142	tags=48%	list=22%	signal=38%	PDK4/TPP1/TCIRG1/RAB3D/ATP6AP1/BGLAP/LRRK1/DEF8/CSF1R/NCDN/PLEKHM1/SYK/CTSK/CSK/SIGLEC15/PTK2B/TMEM119/PRKCA/SRC/GPR137/ADAM8/IHH/PPARGC1B/RAC2/DCSTAMP/IL20RA/LTBP3/UBASH3B/MC4R/NOX4/ACP5
BP	GO:0032891	negative regulation of organic acid transport	23	0.432318	1.39153	0.0805785	0.20723	0.147027	2704	tags=30%	list=14%	signal=26%	SLC43A2/THBS1/IRS2/AKT1/AKT2/RGS2/LEP
BP	GO:0007588	excretion	63	0.432317	1.71025	0.00215506	0.016789	0.0119116	8538	tags=70%	list=45%	signal=39%	AQP9/COMT/EDNRB/HMOX1/NEDD4L/CLN3/SLC22A18/GRHPR/CHRNB4/ADORA2B/AVP/AMN/GUCA2B/MDK/GNAI2/UMOD/PSAP/OXT/TRPV1/AQP6/ABCG5/ATP6V1B1/SCNN1G/NPR1/TACR2/TAC1/POU3F3/AGT/ADORA2A/DRD3/KCNK5/ABCG8/SLC9A3R1/CLCN5/AGTR1/KCNMA1/CORIN/CHRNA3/CHRNB2/ADORA1/DRD2/ATP6V0A4/ADRA1A/SCNN1B
BP	GO:0010642	negative regulation of platelet-derived growth factor receptor signaling pathway	13	0.432168	1.16922	0.253579	0.422808	0.299977	2100	tags=23%	list=11%	signal=21%	LRP1/HGS/PTGIR
BP	GO:0071706	tumor necrosis factor superfamily cytokine production	114	0.432145	1.88969	1.53e-05	0.000463252	0.000328672	1747	tags=30%	list=9%	signal=27%	TSPO/CD14/LGALS9/CD33/ZFP36/NOD2/SIRPA/PYCARD/TMEM106A/GAS6/PTAFR/IL10/CD36/TLR4/FCER1G/ARRB2/RARA/CYBA/CACTIN/CARD9/LY96/GSTP1/MAVS/CLU/HSF1/TICAM1/PTPN6/ARHGEF2/TLR2/SASH3/SPHK2/CLEC4A/TREM2/C5AR2
BP	GO:0046164	alcohol catabolic process	52	0.4321	1.64421	0.00489947	0.0298786	0.0211985	1931	tags=29%	list=10%	signal=26%	CYP27A1/ALDH3B1/IMPA2/SULT1A2/SULT1A1/SULT1B1/NTSR1/ALDH2/TKFC/SCARB1/TPI1/GK/SNX17/MIOX/SCARF1
BP	GO:0030903	notochord development	18	0.431744	1.28671	0.142857	0.296468	0.210341	5810	tags=72%	list=30%	signal=50%	COBL/ID3/WNT11/GDF3/TEAD2/EFNA1/COL2A1/GLI1/WNT5A/SOX9/CRB2/COL13A1/GLI2
BP	GO:0046209	nitric oxide metabolic process	81	0.431703	1.80034	0.00042285	0.00533442	0.00378471	2222	tags=32%	list=12%	signal=28%	CYP1B1/TSPO/IL1B/SIRPA/TMEM106A/PTGS2/POR/KLF4/IL10/CD36/TLR4/ICAM1/SPR/P2RX4/TLR6/AKT1/ITGB2/CLU/TICAM1/KHSRP/DNM2/TLR2/AIF1/PTK2B/INSR/PTX3
BP	GO:0097066	response to thyroid hormone	26	0.431684	1.42788	0.0584677	0.169443	0.120218	4647	tags=38%	list=24%	signal=29%	CTSB/CTSH/LMO2/GBA/CTSL/GAS2L1/BRD8/AKR1B1/ANXA2/HPN
BP	GO:0030316	osteoclast differentiation	96	0.431538	1.83197	8.91e-05	0.0016852	0.00119564	2248	tags=29%	list=12%	signal=26%	CCR1/LILRB4/FAM20C/MAFB/LILRB3/CEBPB/OSCAR/FOS/LILRB1/SBNO2/TFE3/GAB2/FSTL3/TCIRG1/TLR4/ATP6AP1/FCER1G/BGLAP/LRRK1/CSF1R/JUNB/MITF/TREM2/RASSF2/TYROBP/SIGLEC15/SRC/GPR137
BP	GO:0051591	response to cAMP	93	0.431531	1.83494	0.000145975	0.00244413	0.00173409	4790	tags=46%	list=25%	signal=35%	AQP9/THBD/FOSB/FOS/KCNE1/PTAFR/KCNQ1/SLC26A6/ZFP36L1/BSG/SREBF1/CARM1/DUSP1/RELA/MMP19/SRD5A1/FOSL1/SLC8A1/PTK2B/SDC1/WNT10B/PER1/HCN4/AGXT/PPARGC1B/AHR/CITED1/ASS1/APP/GPD1/WT1/CRHBP/PDE2A/DMTN/OXT/HCN1/HSPA5/NOX4/ALDH3A1/PCK1/HCN2/ADIPOQ/AANAT
BP	GO:0015886	heme transport	10	0.431488	1.08683	0.348515	0.516354	0.366348	2884	tags=40%	list=15%	signal=34%	FLVCR2/SLC46A1/SLC48A1/HPX
BP	GO:0045760	positive regulation of action potential	11	0.431344	1.12335	0.310277	0.480124	0.340643	6883	tags=73%	list=36%	signal=47%	GBA/SLC9A1/NOS1AP/MIR1-1/RNF207/TRPM4/TAC1/SCN5A
BP	GO:0070570	regulation of neuron projection regeneration	31	0.431339	1.4951	0.0362693	0.119885	0.0850575	3715	tags=32%	list=19%	signal=26%	LRP1/GRN/KLF4/KREMEN1/MIR221/MIR222/SCARF1/RGMA/RTN4RL1/HGF
BP	GO:0060149	negative regulation of posttranscriptional gene silencing	21	0.431323	1.34658	0.108787	0.250558	0.177768	2942	tags=29%	list=15%	signal=24%	PPARG/NCOR2/TERT/STAT3/TP53/TNF
BP	GO:0060967	negative regulation of gene silencing by RNA	21	0.431323	1.34658	0.108787	0.250558	0.177768	2942	tags=29%	list=15%	signal=24%	PPARG/NCOR2/TERT/STAT3/TP53/TNF
BP	GO:0072574	hepatocyte proliferation	21	0.431248	1.34635	0.108787	0.250558	0.177768	5800	tags=57%	list=30%	signal=40%	CEBPB/SULF2/RPS6KA1/NOTCH2/PROX1/FGF1/WNT3A/MDK/HPN/GLI1/LIMS2/CEACAM1
BP	GO:0072575	epithelial cell proliferation involved in liver morphogenesis	21	0.431248	1.34635	0.108787	0.250558	0.177768	5800	tags=57%	list=30%	signal=40%	CEBPB/SULF2/RPS6KA1/NOTCH2/PROX1/FGF1/WNT3A/MDK/HPN/GLI1/LIMS2/CEACAM1
BP	GO:0070254	mucus secretion	11	0.431101	1.12272	0.310277	0.480124	0.340643	660	tags=27%	list=3%	signal=26%	P2RY2/CYBA/VAMP8
BP	GO:0002002	regulation of angiotensin levels in blood	11	0.431008	1.12248	0.310277	0.480124	0.340643	5286	tags=73%	list=28%	signal=53%	CES1/CTSZ/ACE2/ATP6AP2/CTSG/ACE/ENPEP/REN
BP	GO:0002003	angiotensin maturation	11	0.431008	1.12248	0.310277	0.480124	0.340643	5286	tags=73%	list=28%	signal=53%	CES1/CTSZ/ACE2/ATP6AP2/CTSG/ACE/ENPEP/REN
BP	GO:0070933	histone H4 deacetylation	11	0.430971	1.12238	0.310277	0.480124	0.340643	2601	tags=36%	list=14%	signal=31%	SIRT2/HDAC4/SIRT7/RCOR1
BP	GO:0010664	negative regulation of striated muscle cell apoptotic process	35	0.430792	1.52821	0.0368004	0.121203	0.085992	5389	tags=46%	list=28%	signal=33%	MIR21/RGL2/MIR24-2/HSF1/PPP1R10/PAX8/BAG3/MDK/ILK/BMP7/HSPB6/MIR30E/GATA4/MIR199A2/NKX2-5/NUPR1
BP	GO:0060457	negative regulation of digestive system process	17	0.430717	1.26642	0.182952	0.345741	0.245299	7366	tags=76%	list=38%	signal=47%	NEUROG1/PTGER1/UCN/NR1H3/OXT/ABCG5/WNK4/NMU/PTGER3/HAMP/ABCG8/SCT/TFF2
BP	GO:0051930	regulation of sensory perception of pain	34	0.43065	1.51877	0.0273291	0.0974885	0.0691671	2622	tags=29%	list=14%	signal=25%	COMT/EDNRB/PTAFR/IL10/NTSR1/SLC9A1/NPFF/GRIN2D/GRM1/OPRL1
BP	GO:0048246	macrophage chemotaxis	40	0.43065	1.56663	0.0182716	0.0735659	0.0521942	3406	tags=38%	list=18%	signal=31%	C3AR1/C5AR1/THBS1/EDNRB/TRPV4/CSF1R/CYP19A1/MAPK3/PTK2B/CCL2/DDT/SLAMF8/RARRES2/MDK/SAA1
BP	GO:0015909	long-chain fatty acid transport	73	0.430555	1.77365	0.000620327	0.0071044	0.0050405	2383	tags=27%	list=12%	signal=24%	PPARG/ACSL1/ABCD1/THBS1/CD36/SLC27A1/SLC25A20/IRS2/NTSR1/MID1IP1/SYK/AKT1/PLA2G4A/SLC27A3/CPT1B/AKT2/PLIN2/NMB/PROCA1/MFSD2A
BP	GO:0001960	negative regulation of cytokine-mediated signaling pathway	77	0.430319	1.78281	0.000494566	0.00595714	0.00422653	1746	tags=21%	list=9%	signal=19%	PPARG/MIR21/PADI2/IL1R2/IL1RN/GAS6/NR1H2/CACTIN/F2RL1/MIR24-2/GSTP1/TTLL12/SH2B3/MIR27A/PELI3/MIRLET7E
BP	GO:0071216	cellular response to biotic stimulus	231	0.430265	2.09531	3.94e-10	1.26e-07	8.93e-08	2942	tags=32%	list=15%	signal=27%	MIR21/TSPO/TRIB1/SASH1/CD14/IL1B/ZFP36/LILRB2/NOD2/SIRPA/CEBPB/FZD5/LILRA2/LILRB1/PYCARD/SBNO2/ABCA1/MRC1/LY86/EDNRB/CD180/PTAFR/IL10/HCK/CD36/CD68/NLRP3/ADAM9/TLR4/RARA/MYD88/PLSCR3/CACTIN/ICAM1/PPARD/CXCL8/SIRT2/SCARB1/LY96/GSTP1/TLR6/HDAC5/CXCL1/SYK/RELA/AKT1/TBXA2R/NFKBIB/HSF1/TICAM1/CXCL2/TNFRSF1B/TLR2/IL18/TREM2/MAPK3/IRAK1/NFKBIA/PRKCA/SRC/SCIMP/CCL2/PAF1/IL36RN/UPF1/TLR1/TP53/CSF3/VIM/IRF…
BP	GO:0090178	regulation of establishment of planar polarity involved in neural tube closure	14	0.430157	1.20183	0.208081	0.372922	0.264584	1955	tags=29%	list=10%	signal=26%	FZD2/FZD1/DVL3/DVL1
BP	GO:0072124	regulation of glomerular mesangial cell proliferation	10	0.430049	1.0832	0.350495	0.517591	0.367226	348	tags=20%	list=2%	signal=20%	EGR1/IL6R
BP	GO:0051791	medium-chain fatty acid metabolic process	14	0.429901	1.20112	0.208081	0.372922	0.264584	796	tags=14%	list=4%	signal=14%	CES1/CRAT
BP	GO:1902023	L-arginine transport	10	0.429887	1.08279	0.352475	0.519335	0.368462	82	tags=10%	list=0%	signal=10%	SLC11A1
BP	GO:0035886	vascular associated smooth muscle cell differentiation	37	0.429752	1.54895	0.0257138	0.0939801	0.0666779	1395	tags=22%	list=7%	signal=20%	MIR21/ADM/GPER1/ENG/NOTCH1/SRF/MIR221/VEGFA
BP	GO:0051154	negative regulation of striated muscle cell differentiation	41	0.429106	1.56653	0.0199374	0.0780893	0.0554035	3100	tags=39%	list=16%	signal=33%	GSK3A/G6PD/NOTCH1/HDAC4/HDAC5/MIR200B/CTDP1/MIR222/RGS2/TMEM119/ANKRD2/MSX1/BMP2/PI16/CAV3/FZD7
BP	GO:0010669	epithelial structure maintenance	26	0.428991	1.41898	0.0584677	0.169443	0.120218	5302	tags=42%	list=28%	signal=31%	NOD2/TLR4/SRF/SLC22A5/RBP4/TFF1/TLR9/TFF3/CROCC/MUC2/SOX9
BP	GO:0042136	neurotransmitter biosynthetic process	17	0.428901	1.26108	0.185031	0.347769	0.246739	7565	tags=65%	list=40%	signal=39%	DAGLA/DAGLB/NOS1/CHAT/TH/SLC5A7/GAD2/ACHE/DBH/GAD1/SLC44A4
BP	GO:0010713	negative regulation of collagen metabolic process	17	0.428824	1.26085	0.185031	0.347769	0.246739	2526	tags=29%	list=13%	signal=26%	PPARG/CST3/PPARD/NPPC/CYGB
BP	GO:1903428	positive regulation of reactive oxygen species biosynthetic process	57	0.428732	1.66985	0.00432213	0.0274522	0.019477	2440	tags=37%	list=13%	signal=32%	IL1B/PTGS2/KLF4/CD36/TLR4/CYBA/ICAM1/HDAC4/MIR24-2/P2RX4/TLR6/AKT1/ITGB2/CLU/TICAM1/DNM2/AIF1/PTK2B/INSR/PTX3/AGXT2
BP	GO:0006702	androgen biosynthetic process	11	0.428581	1.11616	0.316206	0.484768	0.343938	9121	tags=73%	list=48%	signal=38%	SCARB1/SRD5A1/CYP17A1/SRD5A2/WNT4/SRD5A3/HSD3B2/HSD3B1
BP	GO:0061323	cell proliferation involved in heart morphogenesis	17	0.428525	1.25997	0.185031	0.347769	0.246739	6887	tags=71%	list=36%	signal=45%	PIM1/NOTCH1/ISL1/HES1/BMP4/SOX9/PITX2/SIX1/TBX5/HAND2/BMP10/EYA1
BP	GO:2000018	regulation of male gonad development	10	0.428419	1.0791	0.354455	0.521003	0.369646	6802	tags=70%	list=36%	signal=45%	CITED2/WT1/DHX37/SOX9/NR5A1/DMRT1/WNT4
BP	GO:0009145	purine nucleoside triphosphate biosynthetic process	40	0.428314	1.55813	0.0188962	0.0753024	0.0534262	2990	tags=38%	list=16%	signal=32%	PKM/IMPDH1/NME4/COX5B/ALDOA/ENO1/TAZ/VPS9D1/SPHK2/CYC1/TREM2/AK4/STAT3/NME3/FLCN
BP	GO:0042475	odontogenesis of dentin-containing tooth	90	0.42827	1.79967	0.000248618	0.00359764	0.00255249	905	tags=14%	list=5%	signal=14%	FAM20A/ADM/FAM20C/CSF3R/ROGDI/APCDD1/RELT/BAX/NFIC/SLC24A4/TCIRG1/BSG/HTRA1
BP	GO:0015695	organic cation transport	49	0.428266	1.60392	0.0091066	0.045899	0.0325649	1405	tags=20%	list=7%	signal=19%	LILRB1/P2RX1/FCER1G/SLC25A20/SLC22A16/SLC25A19/SLC22A4/SLC22A5/SYK/SLC22A18
BP	GO:0086103	G protein-coupled receptor signaling pathway involved in heart process	15	0.428249	1.22317	0.196356	0.360889	0.256047	4447	tags=47%	list=23%	signal=36%	RGS2/CHGA/SRC/GNAI2/NOS1/MIR30E/MIR1-1
BP	GO:0060135	maternal process involved in female pregnancy	64	0.428208	1.69738	0.00215506	0.016789	0.0119116	2341	tags=23%	list=12%	signal=21%	LGALS9/VDR/PTGS2/RXRA/CTSB/BSG/PPARD/AKT1/JUNB/ITGA3/NPFF/MAPK3/MEN1/RGS2/DAZAP1
BP	GO:1903555	regulation of tumor necrosis factor superfamily cytokine production	108	0.428132	1.86016	4.27e-05	0.000994395	0.000705513	1747	tags=30%	list=9%	signal=27%	TSPO/CD14/LGALS9/CD33/ZFP36/NOD2/SIRPA/PYCARD/GAS6/PTAFR/IL10/CD36/TLR4/FCER1G/ARRB2/RARA/CYBA/CACTIN/CARD9/LY96/GSTP1/MAVS/CLU/HSF1/TICAM1/PTPN6/ARHGEF2/TLR2/SASH3/CLEC4A/TREM2/C5AR2
BP	GO:1902914	regulation of protein polyubiquitination	24	0.428015	1.39245	0.0741483	0.197825	0.140355	3454	tags=38%	list=18%	signal=31%	DYSF/SASH1/NOD2/RNF40/SPSB4/PARP10/GPS2/FOXF2/OTUB1
BP	GO:0042759	long-chain fatty acid biosynthetic process	31	0.427979	1.48345	0.0387492	0.125616	0.089123	2504	tags=32%	list=13%	signal=28%	GSTM1/ALOX5/PTGS2/ALOX15B/LTA4H/GSTP1/GSTM4/FADS1/LTC4S/GPX4
BP	GO:0046718	viral entry into host cell	131	0.427915	1.92517	2.73e-06	0.000139488	9.9e-05	3516	tags=39%	list=18%	signal=32%	CR1/IFITM3/HSPA1B/HSPA1A/LGALS9/ANPEP/NECTIN2/FCN1/TRIM25/MRC1/SIGLEC1/CTSB/GAS6/LGALS1/TRIM8/GPR15/VAMP8/ICAM1/CLEC5A/SCARB1/CD4/TPCN2/PVR/LDLR/P4HB/CLEC4G/IFITM2/ITGA5/SLC1A5/GRK2/NECTIN1/HYAL2/TNFRSF14/SELPLG/TRIM14/CTSL/PTX3/TRIM26/CD74/VPS18/PHB/ACE2/TRIM11/GSN/FCN3/TRIM27/SLC52A2/AXL/LAMP1/TRIM21/CLDN9
BP	GO:0015732	prostaglandin transport	16	0.427844	1.2409	0.196319	0.360889	0.256047	4428	tags=38%	list=23%	signal=29%	IL1B/P2RX4/LEP/SLCO3A1/OXT/TNFRSF11A
BP	GO:0045806	negative regulation of endocytosis	49	0.427829	1.60228	0.0091066	0.045899	0.0325649	2818	tags=27%	list=15%	signal=23%	LRPAP1/DLG4/LILRB1/NR1H2/SNX33/ABCA7/ANKRD13D/PACSIN2/MIR27A/SDCBP/UBQLN2/LRRTM1/UNC119
BP	GO:0140112	extracellular vesicle biogenesis	21	0.427756	1.33544	0.112971	0.256173	0.181752	3634	tags=48%	list=19%	signal=39%	CHMP2A/ARRDC1/ATP13A2/HGS/ARRDC4/SDCBP/SDC1/RAB7A/SDC4/VPS4A
BP	GO:0042181	ketone biosynthetic process	41	0.427709	1.56143	0.021792	0.0834622	0.0592155	2766	tags=27%	list=14%	signal=23%	EGR1/ADM/FDXR/STARD3/CYP19A1/TPI1/H6PD/COQ5/PDSS1/BMP2/DKKL1
BP	GO:0061469	regulation of type B pancreatic cell proliferation	13	0.427708	1.15716	0.267894	0.438895	0.311392	7731	tags=62%	list=40%	signal=37%	MEN1/WDR13/NR4A1/WNT3A/NUPR1/SFRP1/NR4A3/PTPRN
BP	GO:2001057	reactive nitrogen species metabolic process	82	0.427696	1.78368	0.000637054	0.00717359	0.00508959	2222	tags=32%	list=12%	signal=28%	CYP1B1/TSPO/IL1B/SIRPA/TMEM106A/PTGS2/POR/KLF4/IL10/CD36/TLR4/ICAM1/SPR/P2RX4/TLR6/AKT1/ITGB2/CLU/TICAM1/KHSRP/DNM2/TLR2/AIF1/PTK2B/INSR/PTX3
BP	GO:0090185	negative regulation of kidney development	17	0.427566	1.25715	0.18711	0.350339	0.248562	4706	tags=71%	list=25%	signal=53%	MMP9/TACSTD2/PAX8/HNF1B/FLCN/CITED1/WT1/BMP7/MIR125A/OSR1/BMP4/ADIPOQ
BP	GO:1900744	regulation of p38MAPK cascade	43	0.427387	1.56761	0.0148097	0.0644977	0.0457604	4769	tags=53%	list=25%	signal=40%	SASH1/IL1B/AGER/SPHK1/MINK1/GADD45B/DUSP1/VEGFA/EMC10/NCF1/GADD45A/BMP2/LEP/PER1/DAB2IP/CAV3/MAP3K3/HGF/GDF6/GADD45G/MIR138-2/ZC3H12A/RELL2
BP	GO:1904645	response to amyloid-beta	56	0.427373	1.66228	0.00327799	0.0226171	0.0160466	1683	tags=23%	list=9%	signal=21%	FPR2/LRP1/CD36/TLR4/AGER/ICAM1/NAMPT/CDK5/TLR6/BACE1/MMP9/MIRLET7F2/TREM2
BP	GO:0006825	copper ion transport	18	0.427348	1.27361	0.161765	0.319139	0.226425	4090	tags=44%	list=21%	signal=35%	STEAP4/SCO2/STEAP3/SLC31A2/COX17/SLC31A1/FKBP4/ATP7B
BP	GO:1902259	regulation of delayed rectifier potassium channel activity	21	0.427311	1.33405	0.112971	0.256173	0.181752	5093	tags=52%	list=27%	signal=38%	KCNE1/KCNE3/VAMP2/MTNR1B/NOS1AP/KCNS2/KCNS1/MIR1-1/RNF207/KCNE5/KCNG1
BP	GO:0048663	neuron fate commitment	66	0.427279	1.71568	0.000976772	0.00955031	0.00677584	6887	tags=62%	list=36%	signal=40%	NRG1/NOTCH1/SUFU/OLIG3/LBX1/MNX1/FOXG1/NOTCH3/LHX3/HOXC10/OLIG1/ISL2/FOXN4/NKX6-1/IHH/NKX6-2/PAX7/ISL1/ESRP1/FEV/OLIG2/TBR1/ATOH1/HOXD10/BMP4/PTF1A/DLX1/NTRK3/GSX1/NKX2-2/GLI2/NKX2-1/POU3F2/DLX2/SIX1/DMRTA2/FOXA1/DBX1/DLL1/EVX1/EYA1
BP	GO:1900047	negative regulation of hemostasis	51	0.427258	1.61658	0.00741487	0.0395872	0.0280867	4921	tags=43%	list=26%	signal=32%	SERPINB2/THBD/THBS1/PLAUR/SH2B3/PRKCD/PDGFA/F12/SERPINF2/GP1BA/PLG/USF1/ADAMTS18/F2/APOE/UBASH3B/ANXA2/FAP/PLAU/COMP/VTN/ALOX12
BP	GO:0060740	prostate gland epithelium morphogenesis	26	0.427189	1.41302	0.0584677	0.169443	0.120218	6475	tags=58%	list=34%	signal=38%	RXRA/NOTCH1/HOXD13/BMP7/NKX3-1/HOXB13/BMP4/WNT5A/SOX9/SFRP1/ID4/GLI2/TP63/FOXA1/RARG
BP	GO:0086067	AV node cell to bundle of His cell communication	12	0.427014	1.14501	0.281496	0.453857	0.322006	10677	tags=92%	list=56%	signal=41%	CACNA1C/TRPM4/GJC1/SCN4B/SCN5A/CACNA1G/MIR208A/CXADR/GJA5/CACNB2/SCN10A
BP	GO:0072273	metanephric nephron morphogenesis	26	0.426751	1.41157	0.0584677	0.169443	0.120218	6865	tags=73%	list=36%	signal=47%	FMN1/PKD1/WNT9B/PAX8/SOX8/SIX2/CITED1/HES1/KIF26B/WT1/HES5/GREM1/BMP4/SOX9/PAX2/SMO/LIF/WNT4/LHX1
BP	GO:0014048	regulation of glutamate secretion	15	0.426647	1.21859	0.198381	0.363253	0.257724	8236	tags=73%	list=43%	signal=42%	NTSR1/AVP/SYT4/HRH3/CCK/GRM7/ADORA2A/TRH/NPY5R/ADORA1/STXBP1
BP	GO:0086011	membrane repolarization during action potential	28	0.426632	1.4257	0.0622407	0.176568	0.125273	5052	tags=50%	list=26%	signal=37%	KCNE1/KCNQ1/KCNJ2/KCNE3/KCNIP2/KCNJ8/CACNB3/KCNH2/FLNA/NOS1AP/MIR1-1/CACNA2D1/RNF207/KCNE5
BP	GO:0021783	preganglionic parasympathetic fiber development	17	0.426546	1.25415	0.189189	0.35258	0.250152	3512	tags=29%	list=18%	signal=24%	EGR2/PHOX2A/HES3/NRP2/HES1
BP	GO:0002573	myeloid leukocyte differentiation	207	0.42653	2.04368	5.19e-09	9.49e-07	6.73e-07	1922	tags=26%	list=10%	signal=23%	PPARG/CCR1/TRIB1/LILRB4/FAM20C/MIR223/C1QC/MAFB/LILRB3/LTBR/SPI1/CEBPB/OSCAR/FES/FOS/LILRB1/SBNO2/TFE3/GAB2/MYC/FSTL3/TCIRG1/TLR4/ATP6AP1/CD101/FCER1G/CBFA2T3/BGLAP/LRRK1/RARA/ZFP36L1/F2RL1/CSF1R/DHRS7B/CD4/IRF7/PIK3CD/MMP9/CEBPA/FASN/TESC/JUNB/VEGFA/MITF/TLR2/NRROS/BATF/TREM2/CTNNBIP1/RASSF2/RELB/TYROBP/SIGLEC15
BP	GO:0010804	negative regulation of tumor necrosis factor-mediated signaling pathway	22	0.426446	1.34673	0.10251	0.240696	0.170772	5021	tags=50%	list=26%	signal=37%	GAS6/F2RL1/MIR24-2/GSTP1/PELI3/PYDC1/GPS2/APOA1/RFFL/ADIPOQ/MIR152
BP	GO:0030277	maintenance of gastrointestinal epithelium	19	0.426362	1.28545	0.147059	0.300796	0.213411	5302	tags=47%	list=28%	signal=34%	NOD2/TLR4/SLC22A5/RBP4/TFF1/TLR9/TFF3/MUC2/SOX9
BP	GO:0090399	replicative senescence	14	0.426267	1.19096	0.216162	0.381504	0.270673	224	tags=14%	list=1%	signal=14%	MIR21/CDKN1A
BP	GO:0070935	3'-UTR-mediated mRNA stabilization	18	0.426197	1.27018	0.163866	0.32219	0.22859	591	tags=17%	list=3%	signal=16%	ZFP36/YBX3/MYD88
BP	GO:0072215	regulation of metanephros development	23	0.426172	1.37175	0.088843	0.219652	0.155841	4706	tags=48%	list=25%	signal=36%	EGR1/MYC/BASP1/WNT9B/PAX8/HNF1B/PDGFA/CITED1/WT1/BMP4/ADIPOQ
BP	GO:0090520	sphingolipid mediated signaling pathway	11	0.42607	1.10962	0.324111	0.491934	0.349022	4229	tags=55%	list=22%	signal=43%	SPHK1/SPHK2/S1PR2/KLF14/GPR6/SPNS2
BP	GO:0019852	L-ascorbic acid metabolic process	11	0.425929	1.10925	0.324111	0.491934	0.349022	1470	tags=27%	list=8%	signal=25%	CYB5R3/AKR1A1/SLC2A3
BP	GO:0051354	negative regulation of oxidoreductase activity	39	0.425905	1.54723	0.0206737	0.0802846	0.0569611	239	tags=10%	list=1%	signal=10%	HP/MIR21/BCKDK/PDK4
BP	GO:0060837	blood vessel endothelial cell differentiation	11	0.425806	1.10893	0.324111	0.491934	0.349022	1270	tags=18%	list=7%	signal=17%	NOTCH1/FOXJ2
BP	GO:0021514	ventral spinal cord interneuron differentiation	17	0.425687	1.25163	0.191268	0.355522	0.252239	6874	tags=53%	list=36%	signal=34%	SUFU/LHX3/FOXN4/NKX6-1/NKX6-2/NKX2-2/GLI2/DBX1/EVX1
BP	GO:0060351	cartilage development involved in endochondral bone morphogenesis	29	0.425652	1.43246	0.0644491	0.180955	0.128386	6746	tags=62%	list=35%	signal=40%	POR/RARA/TRPV4/CARM1/THBS3/COL27A1/NPPC/POC1A/IHH/MATN1/CER1/COMP/COL2A1/SOX9/SERPINH1/COL1A1/RARG/HOXA11
BP	GO:0010447	response to acidic pH	25	0.425593	1.40513	0.0657371	0.183444	0.130152	8390	tags=60%	list=44%	signal=34%	SLC9A1/CHP1/SRC/RAB11B/ASIC3/GPR4/TRPV1/PCK1/ASIC1/SLC38A3/ASIC2/GIP/SERPINF1/SST/RAB11FIP5
BP	GO:0035066	positive regulation of histone acetylation	30	0.425555	1.44474	0.0547368	0.162157	0.115049	3325	tags=47%	list=17%	signal=39%	IL1B/WBP2/KAT2A/MUC1/SPHK2/RPS6KA4/MAPK3/SMARCB1/PIH1D1/ARRB1/GLYR1/TADA2B/RUVBL2/ISL1
BP	GO:0010288	response to lead ion	23	0.425236	1.36874	0.0909091	0.22295	0.158181	3432	tags=30%	list=18%	signal=25%	PTGS2/BACE1/CAT/PPP5C/ALAD/PPP1CA/APP
BP	GO:0006063	uronic acid metabolic process	15	0.425201	1.21446	0.202429	0.368077	0.261147	5089	tags=33%	list=27%	signal=24%	DCXR/AKR1A1/UGT2B7/SORD/UGT2A3
BP	GO:0019585	glucuronate metabolic process	15	0.425201	1.21446	0.202429	0.368077	0.261147	5089	tags=33%	list=27%	signal=24%	DCXR/AKR1A1/UGT2B7/SORD/UGT2A3
BP	GO:0032648	regulation of interferon-beta production	48	0.425191	1.58999	0.0131404	0.0598982	0.0424971	1848	tags=33%	list=10%	signal=30%	SIRPA/LILRB1/PYCARD/FLOT1/IRF5/TLR7/TLR4/CACTIN/NLRX1/IRF7/MAVS/TLR2/DHX58/RNF135/TLR8/RELB
BP	GO:0019320	hexose catabolic process	56	0.424704	1.6519	0.00370471	0.0247084	0.0175303	4312	tags=52%	list=23%	signal=40%	HK3/PGAM1/PKM/ALDOA/HK2/TKFC/ENO1/GALK1/GAPDH/TPI1/GLB1/FUT7/PFKL/FOXK2/GALE/PGAM2/TP53/GCK/KHK/ENO3/FUT5/PGK1/FUT2/LRP5/BAD/MIR210/GLYCTK/GAPDHS/HK1
BP	GO:0050655	dermatan sulfate proteoglycan metabolic process	16	0.424685	1.23174	0.202454	0.368077	0.261147	3926	tags=44%	list=21%	signal=35%	IDUA/DSE/VCAN/B3GAT3/CHST14/CSPG4/BGN
BP	GO:0072077	renal vesicle morphogenesis	19	0.424563	1.28002	0.151261	0.306201	0.217246	6865	tags=79%	list=36%	signal=51%	FMN1/WNT9B/PAX8/SOX8/SIX2/CITED1/KIF26B/GREM1/BMP4/SOX9/PAX2/SMO/LIF/WNT4/LHX1
BP	GO:2000319	regulation of T-helper 17 cell differentiation	19	0.424502	1.27984	0.151261	0.306201	0.217246	785	tags=21%	list=4%	signal=20%	MIR21/NLRP3/LOXL3/ZBTB7B
BP	GO:0086016	AV node cell action potential	11	0.424455	1.10541	0.326087	0.493879	0.350402	10677	tags=91%	list=56%	signal=40%	CACNA1C/TRPM4/SCN4B/SCN5A/CACNA1G/MIR208A/CXADR/GJA5/CACNB2/SCN10A
BP	GO:0086027	AV node cell to bundle of His cell signaling	11	0.424455	1.10541	0.326087	0.493879	0.350402	10677	tags=91%	list=56%	signal=40%	CACNA1C/TRPM4/SCN4B/SCN5A/CACNA1G/MIR208A/CXADR/GJA5/CACNB2/SCN10A
BP	GO:0010226	response to lithium ion	23	0.424442	1.36618	0.0929752	0.226973	0.161035	5201	tags=48%	list=27%	signal=35%	GSK3A/PTGS2/CEBPA/ACTA1/PTK2B/ADCY7/IGFBP2/XRCC4/ADCY1/PKLR/NFATC4
BP	GO:0060350	endochondral bone morphogenesis	54	0.424422	1.61918	0.00908352	0.0458549	0.0325336	5487	tags=50%	list=29%	signal=36%	INPPL1/POR/RARA/MMP14/TRPV4/CARM1/MEF2D/THBS3/SCX/COL27A1/FGFR3/TMEM119/ALPL/NPPC/POC1A/IHH/DLX5/FOXC1/FGF18/MATN1/CER1/BMP4/COMP/COL2A1/SOX9/COL13A1/NAB2
BP	GO:0044409	entry into host	144	0.42441	1.9312	2.72e-06	0.000139488	9.9e-05	3538	tags=39%	list=18%	signal=32%	CR1/IFITM3/HSPA1B/HSPA1A/LGALS9/ANPEP/NECTIN2/FCN1/TRIM25/MRC1/SIGLEC1/CTSB/GAS6/LGALS1/TRIM8/GPR15/VAMP8/ICAM1/CXCL8/CLEC5A/SCARB1/CD4/TPCN2/PVR/LDLR/P4HB/CLEC4G/IFITM2/ITGA5/SLC1A5/EXOC7/GRK2/NECTIN1/HYAL2/TNFRSF14/GRB2/SELPLG/TRIM14/SRC/CTSL/PTX3/TRIM26/CD74/VPS18/PHB/ACE2/TRIM11/GSN/FCN3/TRIM27/SLC52A2/AXL/LAMP1/TRIM21/CLDN9/CTNND1
BP	GO:0042246	tissue regeneration	72	0.424382	1.74491	0.00153117	0.0133062	0.00944064	3343	tags=33%	list=17%	signal=28%	DYSF/CDKN1A/PTGFRN/PKM/NINJ1/NOTCH1/PPARD/ADAM15/NINJ2/TARBP2/GPX1/BCL9/MUSTN1/BIN3/IGFBP1/MYOD1/WNT10B/ENO3/PLG/FZD7/PAX7/GSN/MDK/MYOZ1
BP	GO:0035970	peptidyl-threonine dephosphorylation	22	0.424286	1.33991	0.106695	0.247669	0.175719	5029	tags=55%	list=26%	signal=40%	DUSP6/DUSP7/DUSP1/PPM1F/PPP5C/PPM1D/DUSP4/PPP1CA/DUSP18/DUSP9/DUSP8/PPM1G
BP	GO:0007216	G protein-coupled glutamate receptor signaling pathway	15	0.424148	1.21146	0.204453	0.370091	0.262576	2519	tags=33%	list=13%	signal=29%	DAGLA/HOMER3/DAGLB/GRM1/HOMER2
BP	GO:0072110	glomerular mesangial cell proliferation	11	0.424119	1.10454	0.328063	0.49605	0.351942	348	tags=18%	list=2%	signal=18%	EGR1/IL6R
BP	GO:0060856	establishment of blood-brain barrier	12	0.424101	1.1372	0.285433	0.456522	0.323897	4625	tags=50%	list=24%	signal=38%	ENG/ADGRA2/MFSD2A/CLDN3/TRPV1/MXRA8
BP	GO:0048147	negative regulation of fibroblast proliferation	30	0.42408	1.43974	0.0568421	0.166289	0.11798	3103	tags=33%	list=16%	signal=28%	PPARG/BAX/MYC/DACH1/MED25/GSTP1/TP53/SKI/DAB2IP/PARP10
BP	GO:0033089	positive regulation of T cell differentiation in thymus	13	0.42406	1.14729	0.278119	0.449544	0.318947	536	tags=23%	list=3%	signal=22%	IL1B/VNN1/EGR3
BP	GO:0072017	distal tubule development	12	0.424043	1.13704	0.285433	0.456522	0.323897	6127	tags=67%	list=32%	signal=45%	NOTCH1/JAG1/PKD1/PAX8/UMOD/WNK4/POU3F3/PAX2
BP	GO:0046850	regulation of bone remodeling	50	0.423774	1.59162	0.0123002	0.0571814	0.0405696	4536	tags=48%	list=24%	signal=37%	PDK4/ATP6AP1/BGLAP/DEF8/CSF1R/PLEKHM1/SYK/CSK/SIGLEC15/TMEM119/PRKCA/SRC/GPR137/ADAM8/LEP/PPARGC1B/MDK/DCSTAMP/IL20RA/LTBP3/UBASH3B/MC4R/TNFRSF11A/GREM1
BP	GO:0042482	positive regulation of odontogenesis	10	0.423726	1.06728	0.370297	0.536555	0.38068	7695	tags=70%	list=40%	signal=42%	BMP2/WNT6/NGFR/CSF1/AMTN/ENAM/AMELX
BP	GO:0032613	interleukin-10 production	61	0.42366	1.67054	0.00225914	0.017284	0.0122628	1934	tags=28%	list=10%	signal=25%	LILRA5/LGALS9/NOD2/LILRB1/PYCARD/JAK3/TLR4/AGER/FCER1G/F2RL1/SYK/PRKCD/TLR2/SASH3/TREM2/TYROBP/TUSC2
BP	GO:0019229	regulation of vasoconstriction	59	0.423655	1.65721	0.00467857	0.0289682	0.0205526	1194	tags=20%	list=6%	signal=19%	MIR21/ADM/HRH2/PTGS2/DOCK4/PTAFR/P2RX1/ICAM1/ECE1/AKT1/TBXA2R/KCNMB4
BP	GO:0021782	glial cell development	122	0.42361	1.88327	1.22e-05	0.000402445	0.000285531	3575	tags=38%	list=19%	signal=31%	NRG1/S100A9/FPR2/LRP1/IL1B/C5AR1/S100A8/GRN/NCSTN/TLR4/AGER/C1QA/CDK5/SIRT2/GSTP1/LAMB2/NDRG1/LDLR/ERCC2/AKT1/LPAR1/HDAC10/CLU/TLR2/NRROS/AKT2/TREM2/KCNJ10/HDAC11/ROR2/POU3F1/VIM/OLIG1/SKI/MED12/TNF/PICK1/NKX6-2/GSN/MDK/PRX/TTBK1/CNTNAP1/APP/ILK/B4GALT5
BP	GO:0009201	ribonucleoside triphosphate biosynthetic process	45	0.423589	1.56967	0.0173709	0.0711749	0.0504978	2990	tags=36%	list=16%	signal=30%	PKM/IMPDH1/NME4/COX5B/ALDOA/UCKL1/ENO1/TAZ/VPS9D1/SPHK2/CYC1/TREM2/AK4/STAT3/NME3/FLCN
BP	GO:0006783	heme biosynthetic process	22	0.423555	1.3376	0.106695	0.247669	0.175719	2069	tags=27%	list=11%	signal=24%	TSPO/ALAS1/HMBS/SLC25A39/TMEM14C/ALAD
BP	GO:0006898	receptor-mediated endocytosis	265	0.423406	2.07909	1e-10	4.26e-08	3.03e-08	3176	tags=32%	list=17%	signal=27%	HP/STAB1/FCGR1A/CD163/ADM/CD14/FPR2/LRP1/LDLRAD3/LRPAP1/DLG4/ITGAM/LILRB1/FLOT1/MARCO/WASF1/HPR/MRC1/SIGLEC1/ARHGAP27/PDLIM7/CXCL16/CD36/CLTCL1/FCER1G/ARRB2/CLTB/AP1S1/CD63/CXCL8/SCARB1/ANKRD13D/ASGR1/TPCN2/LDLR/SYK/AP2M1/PIP5K1C/FOLR2/HFE/AP1G2/ITGB2/CLU/ITSN1/CLN3/VEGFA/RAB31/DNM2/AP2A1/CLEC9A/TNK2/LRP3/SNX17/MX2/GRK2/IGKC/NUMB/SDCBP/SCARF1/DBNL/AP2S1/MSR1/PI4KB/GRB2/INSR/CTSL/GAK/DAB2/UBQLN2/H…
BP	GO:1902668	negative regulation of axon guidance	28	0.423361	1.41477	0.0622407	0.176568	0.125273	5119	tags=43%	list=27%	signal=31%	SEMA4B/SEMA4A/SEMA6B/PTPRO/SEMA3B/SEMA3C/WNT3A/SEMA4G/SEMA3G/PLXNA3/WNT5A/SEMA5B
BP	GO:0014015	positive regulation of gliogenesis	77	0.423227	1.75342	0.000667419	0.00739829	0.00524901	3665	tags=34%	list=19%	signal=27%	PPARG/EGR2/TSPO/LRP1/CCR2/IL1B/SPINT1/NOTCH1/P2RX4/RELA/MIR221/TNFRSF1B/TLR2/TREM2/MIR222/PRMT5/BMP2/TIAM1/SOX8/TNF/NKX6-1/NKX6-2/MDK/TTBK1/HES1/OLIG2
BP	GO:1903524	positive regulation of blood circulation	72	0.423201	1.74005	0.00168334	0.0142604	0.0101176	5429	tags=43%	list=28%	signal=31%	MIR21/ADM/HRH2/GSK3A/PTGS2/PTAFR/KCNQ1/ICAM1/F2RL1/AKT1/TBXA2R/RGS2/CHGA/AVP/UCN/ACE2/SMTNL2/AVPR1B/NOS1AP/ADRA1D/APLN/MIR1-1/EDN3/RHOA/ADRA2C/RNF207/TRPM4/OR51E2/NKX2-5/ADRB1/EDN2
BP	GO:1905517	macrophage migration	55	0.423064	1.62683	0.00581643	0.0336562	0.0238787	3406	tags=38%	list=18%	signal=31%	CCR2/C3AR1/C5AR1/THBS1/EDNRB/MMP14/TRPV4/CSF1R/MIR24-2/P2RX4/CYP19A1/TREM2/MAPK3/PTK2B/CCL2/DDT/ROR2/SLAMF8/RARRES2/MDK/SAA1
BP	GO:0051180	vitamin transport	40	0.423061	1.53902	0.0207702	0.0805128	0.057123	1208	tags=20%	list=6%	signal=19%	TCN2/FOLR3/SLC27A1/SLC19A1/SLC25A19/SCARB1/SLC46A1/FOLR2
BP	GO:0002690	positive regulation of leukocyte chemotaxis	92	0.423054	1.79227	0.000271466	0.00384136	0.00272541	1395	tags=21%	list=7%	signal=19%	DYSF/CCR1/FPR2/CCR2/LGALS9/C3AR1/C5AR1/THBS1/IL6R/GAS6/PLA2G7/TRPV4/GPSM3/F2RL1/CSF1R/CXCL8/MOSPD2/ZNF580/VEGFA
BP	GO:0001964	startle response	27	0.423013	1.40144	0.068323	0.188116	0.133466	9064	tags=70%	list=47%	signal=37%	BACE1/NPAS1/DVL1/GRIN2D/KCNA1/UCN/PENK/ADORA2A/DRD1/DRD3/CTNNA2/GRIN2A/CSMD1/GLRB/DRD2/GRIN1/GRID2/SLITRK6/PTEN
BP	GO:0044331	cell-cell adhesion mediated by cadherin	26	0.423011	1.3992	0.0645161	0.181064	0.128463	5189	tags=54%	list=27%	signal=39%	FLOT1/NOTCH1/ADAM19/PPM1F/VEGFA/MAD2L2/SERPINF2/PLG/WNT3A/CTNND1/NOTCH4/PTPRU/WNT5A/FOXA2
BP	GO:0097107	postsynaptic density assembly	18	0.422948	1.26049	0.178571	0.340227	0.241388	5335	tags=50%	list=28%	signal=36%	LRFN1/LRRTM1/SHANK3/LRFN4/LRRC4B/SHANK1/NRXN2/NTRK3/SHANK2
BP	GO:0045687	positive regulation of glial cell differentiation	44	0.422862	1.56693	0.0210386	0.0813069	0.0576864	3665	tags=34%	list=19%	signal=28%	PPARG/EGR2/SPINT1/NOTCH1/RELA/TNFRSF1B/TLR2/PRMT5/BMP2/NKX6-1/NKX6-2/MDK/TTBK1/HES1/OLIG2
BP	GO:0001911	negative regulation of leukocyte mediated cytotoxicity	20	0.422853	1.30989	0.145749	0.299457	0.212462	524	tags=15%	list=3%	signal=15%	LGALS9/LILRB1/ARRB2
BP	GO:0035089	establishment of apical/basal cell polarity	19	0.422732	1.2745	0.155462	0.310238	0.220111	5561	tags=63%	list=29%	signal=45%	SH3BP1/IFT20/FSCN1/TCF15/FOXJ1/CAMSAP3/MSN/SCRIB/RHOA/SYNE4/WNT5A/FOXF1
BP	GO:0048672	positive regulation of collateral sprouting	11	0.422598	1.10057	0.333992	0.502464	0.356493	3988	tags=36%	list=21%	signal=29%	LRP1/WNT3A/RND2/CRABP2
BP	GO:1903306	negative regulation of regulated secretory pathway	23	0.422326	1.35937	0.0971074	0.233058	0.165352	950	tags=22%	list=5%	signal=21%	CCR2/LGALS9/NOTCH1/HMOX1/ABR
BP	GO:0019369	arachidonic acid metabolic process	55	0.422282	1.62383	0.00605383	0.0345101	0.0244845	2937	tags=29%	list=15%	signal=25%	CYP1B1/ALOX5/PTGS2/CYP2S1/DAGLA/ALOX15B/TBXAS1/PLA2G4A/GPX1/MAPK3/FAAH/DAGLB/GPX4/CYP2B6/CBR1/CYP4F12
BP	GO:0034111	negative regulation of homotypic cell-cell adhesion	15	0.422167	1.2058	0.206478	0.372653	0.264393	7346	tags=67%	list=38%	signal=41%	SH2B3/PRKCD/ZNF703/CCM2L/ADAMTS18/UBASH3B/ALOX12/CEACAM1/C1QTNF1/ABAT
BP	GO:0015802	basic amino acid transport	17	0.422109	1.24111	0.199584	0.365062	0.259007	1362	tags=18%	list=7%	signal=16%	SLC11A1/SLC7A7/CLN3
BP	GO:1904738	vascular associated smooth muscle cell migration	38	0.422063	1.53133	0.0317017	0.108546	0.0770123	2532	tags=21%	list=13%	signal=18%	MIR21/MIR223/LRP1/DOCK4/MIR221/DOCK5/TERT/MIR182
BP	GO:1904752	regulation of vascular associated smooth muscle cell migration	38	0.422063	1.53133	0.0317017	0.108546	0.0770123	2532	tags=21%	list=13%	signal=18%	MIR21/MIR223/LRP1/DOCK4/MIR221/DOCK5/TERT/MIR182
BP	GO:0031268	pseudopodium organization	16	0.422044	1.22407	0.206544	0.372653	0.264393	3556	tags=38%	list=19%	signal=31%	CDC42EP1/CDC42EP2/F2RL1/CDC42EP3/CCL21/CDC42EP4
BP	GO:1901096	regulation of autophagosome maturation	12	0.421923	1.13136	0.28937	0.46063	0.326812	3412	tags=42%	list=18%	signal=34%	UBQLN4/CLN3/SMCR8/PHF23/CLEC16A
BP	GO:0071257	cellular response to electrical stimulus	10	0.42191	1.0627	0.372277	0.538585	0.382121	9064	tags=90%	list=47%	signal=47%	SLC9A1/GRM1/NSMF/PALM/NEUROD2/RPE65/HPCA/GNAT1/PTEN
BP	GO:0060330	regulation of response to interferon-gamma	24	0.421883	1.3725	0.0841683	0.212531	0.150788	1341	tags=21%	list=7%	signal=19%	SOCS3/PPARG/NR1H2/IFNGR2/SOCS1
BP	GO:0060334	regulation of interferon-gamma-mediated signaling pathway	24	0.421883	1.3725	0.0841683	0.212531	0.150788	1341	tags=21%	list=7%	signal=19%	SOCS3/PPARG/NR1H2/IFNGR2/SOCS1
BP	GO:0043174	nucleoside salvage	16	0.421861	1.22354	0.206544	0.372653	0.264393	4121	tags=44%	list=22%	signal=34%	CDA/TYMP/UCKL1/UPP1/UCK1/TK2/APRT
BP	GO:0048934	peripheral nervous system neuron differentiation	13	0.421753	1.14105	0.284254	0.456078	0.323582	7612	tags=77%	list=40%	signal=46%	ISL2/ISL1/ONECUT2/HOXD10/RUNX1/HAND2/HOXD9/NTRK2/ETV1/NEFH
BP	GO:0048935	peripheral nervous system neuron development	13	0.421753	1.14105	0.284254	0.456078	0.323582	7612	tags=77%	list=40%	signal=46%	ISL2/ISL1/ONECUT2/HOXD10/RUNX1/HAND2/HOXD9/NTRK2/ETV1/NEFH
BP	GO:0032608	interferon-beta production	49	0.421747	1.5795	0.0113238	0.0534912	0.0379515	1848	tags=33%	list=10%	signal=30%	SIRPA/LILRB1/PYCARD/FLOT1/IRF5/TLR7/TLR4/CACTIN/NLRX1/IRF7/MAVS/TLR2/DHX58/RNF135/TLR8/RELB
BP	GO:0030195	negative regulation of blood coagulation	50	0.421739	1.58398	0.0135699	0.0611689	0.0433987	4921	tags=42%	list=26%	signal=31%	SERPINB2/THBD/THBS1/PLAUR/SH2B3/PRKCD/PDGFA/F12/SERPINF2/GP1BA/PLG/USF1/ADAMTS18/F2/APOE/UBASH3B/ANXA2/FAP/PLAU/VTN/ALOX12
BP	GO:0051016	barbed-end actin filament capping	22	0.421739	1.33187	0.108787	0.250558	0.177768	841	tags=18%	list=4%	signal=17%	CAPG/TWF2/TRIOBP/FLII
BP	GO:0010667	negative regulation of cardiac muscle cell apoptotic process	32	0.421592	1.46896	0.0389904	0.126312	0.0896172	5389	tags=44%	list=28%	signal=31%	MIR21/RGL2/MIR24-2/HSF1/PPP1R10/PAX8/MDK/ILK/HSPB6/MIR30E/GATA4/MIR199A2/NKX2-5/NUPR1
BP	GO:0021602	cranial nerve morphogenesis	28	0.421483	1.40849	0.0622407	0.176568	0.125273	2608	tags=21%	list=14%	signal=19%	EGR2/MAFB/EPHB2/NEUROG1/PHOX2A/NRP2
BP	GO:1901616	organic hydroxy compound catabolic process	72	0.42148	1.73298	0.00179746	0.0148152	0.0105112	3188	tags=33%	list=17%	signal=28%	CYP27A1/ALDH3B1/COMT/IMPA2/SULT1A2/SULT1A1/SULT1B1/NTSR1/ALDH2/TKFC/SCARB1/FAH/TPI1/GK/SNX17/MIOX/SCARF1/MAOA/INPP5A/PDXP/CYP7A1/LDHD/CYP4F12/CEL
BP	GO:1903146	regulation of autophagy of mitochondrion	41	0.421176	1.53758	0.0267377	0.0963423	0.0683538	3412	tags=34%	list=18%	signal=28%	TSPO/FZD5/GSK3A/GBA/SREBF1/HK2/ATP13A2/TSC2/CAMKK2/CDC37/MFN2/TP53/SREBF2/CLEC16A
BP	GO:0031639	plasminogen activation	22	0.421132	1.32995	0.108787	0.250558	0.177768	4919	tags=45%	list=26%	signal=34%	THBS1/ENO1/CTSZ/MELTF/F12/SERPINF2/PGK1/HPN/PLAU/CLEC3B
BP	GO:1900543	negative regulation of purine nucleotide metabolic process	21	0.421098	1.31466	0.131799	0.282597	0.2005	2990	tags=33%	list=16%	signal=28%	FBP1/CBFA2T3/HDAC4/SIRT6/STAT3/RD3/FLCN
BP	GO:0035999	tetrahydrofolate interconversion	10	0.420995	1.0604	0.372277	0.538585	0.382121	4812	tags=50%	list=25%	signal=37%	MTHFS/MTHFR/MTHFD2/SHMT2/FTCD
BP	GO:0071825	protein-lipid complex subunit organization	54	0.420952	1.60594	0.0103696	0.0501317	0.0355679	4538	tags=50%	list=24%	signal=38%	ABCA1/PLA2G7/NR1H2/ABCA7/DGAT1/SCARB1/P4HB/PLAGL2/BMP1/LCAT/LPCAT3/PLTP/APOA2/PRKACA/MFSD2A/SOAT2/ZDHHC8/GPIHBP1/ARF1/APOA5/APOE/LPA/APOC3/APOA4/LIPG/APOA1/LPL
BP	GO:1905954	positive regulation of lipid localization	93	0.420698	1.78888	0.000303091	0.00415112	0.00294517	4768	tags=43%	list=25%	signal=32%	CES1/LRP1/IL1B/PLIN3/ABCA1/CD36/NR1H2/NTSR1/EEPD1/ABCA7/SCARB1/P2RX4/IKBKE/CYP19A1/PRKCD/RETN/EHD1/PLIN2/NFKBIA/PRELID1/LPCAT3/PLTP/MSR1/OSBPL11/GPS2/ZDHHC8/SREBF2/AVPR1B/NR1H3/OXT/APOE/ANXA2/NKX3-1/LIPG/APOA1/TNFRSF11A/LPL/ZC3H12A/ADIPOQ/PON1
BP	GO:0086005	ventricular cardiac muscle cell action potential	36	0.42069	1.49938	0.0231986	0.0873843	0.0619982	5052	tags=42%	list=26%	signal=31%	DSC2/KCNE1/KCNQ1/NEDD4L/JUP/KCNE3/CAV3/KCNJ8/KCNH2/NOS1AP/CACNA1C/MIR1-1/RNF207/TRPM4/KCNE5
BP	GO:1900239	regulation of phenotypic switching	13	0.420652	1.13807	0.284254	0.456078	0.323582	4200	tags=31%	list=22%	signal=24%	MIR221/MIR182/OLFM2/SOD2
BP	GO:1990000	amyloid fibril formation	17	0.420493	1.23636	0.203742	0.369265	0.261989	3936	tags=53%	list=21%	signal=42%	CD36/FKBP1A/LDLR/CLU/RIPK3/GSN/CHRNA7/APP/APOE
BP	GO:0071466	cellular response to xenobiotic stimulus	108	0.420451	1.82678	7.22e-05	0.00144379	0.00102435	1654	tags=18%	list=9%	signal=16%	CYP1B1/CES1/ACSL1/S100A12/MGST1/APOBEC3A/GSTM1/CYP2S1/SULT1A2/POR/SULT1A1/CYB5R3/SULT1B1/GSTP1/ACAA1/GSTM4/GUK1/ACY1/CES2
BP	GO:1903557	positive regulation of tumor necrosis factor superfamily cytokine production	51	0.420313	1.5903	0.00859491	0.0438382	0.0311027	1532	tags=31%	list=8%	signal=29%	CD14/NOD2/PYCARD/PTAFR/CD36/TLR4/FCER1G/CYBA/CARD9/LY96/MAVS/CLU/TICAM1/ARHGEF2/TLR2/SASH3
BP	GO:1903036	positive regulation of response to wounding	70	0.420051	1.70871	0.00233274	0.0176039	0.0124898	3882	tags=37%	list=20%	signal=30%	MIR21/HBEGF/LRP1/THBD/GRN/THBS1/CD36/TLR4/INSL3/MIR221/TBXA2R/PLA2G4A/MIR222/SCARF1/RREB1/F12/SERPINF2/PLG/PLPP3/USF1/MDK/HRAS/FOXC2/CLDN3/F2/DMTN
BP	GO:1902186	regulation of viral release from host cell	30	0.420026	1.42597	0.0694737	0.190043	0.134833	3634	tags=40%	list=19%	signal=32%	TRIM25/TRIM8/CHMP2A/PC/TRIM28/PML/TRIM26/TRIM11/CHMP4B/TRIM27/TRIM21/VPS4A
BP	GO:0033145	positive regulation of intracellular steroid hormone receptor signaling pathway	12	0.419985	1.12616	0.301181	0.472809	0.335453	1950	tags=25%	list=10%	signal=22%	WBP2/KMT2D/PPP5C
BP	GO:0010837	regulation of keratinocyte proliferation	38	0.419933	1.5236	0.0323294	0.109814	0.0779116	596	tags=13%	list=3%	signal=13%	MIR21/ZFP36/VDR/TLR4/ZFP36L1
BP	GO:0048678	response to axon injury	78	0.419833	1.74548	0.00101119	0.00978838	0.00694475	2717	tags=27%	list=14%	signal=23%	TSPO/LRP1/BAX/GRN/KLF4/LGALS1/KREMEN1/CST3/TXN2/P2RX4/LAMB2/MIR221/MAPK8IP3/TYROBP/AIF1/MIR222/SCARF1/CTNNA1/MORN4/RGMA/JUN
BP	GO:1905207	regulation of cardiocyte differentiation	61	0.419613	1.65459	0.00292704	0.0208711	0.0148078	5200	tags=44%	list=27%	signal=32%	NRG1/GSK3A/GPER1/G6PD/ARRB2/KAT2A/SOX17/MIR200B/CTDP1/MIR222/RGS2/SEMA3C/BMP2/PI16/CAV3/FZD7/WNT3A/BMP7/PAK1/GATA4/MIR1-1/GREM1/PRICKLE1/BMP4/MIR199A2/PIN1/NKX2-5
BP	GO:0060602	branch elongation of an epithelium	19	0.419519	1.26481	0.165966	0.324012	0.229883	9460	tags=74%	list=49%	signal=37%	HNF1B/FGF1/HOXD13/BMP4/WNT5A/SOX9/AREG/SIX1/SPRY1/SPRY2/YAP1/TNC/FGF10/SHH
BP	GO:0002689	negative regulation of leukocyte chemotaxis	18	0.4194	1.24992	0.189076	0.352471	0.250074	2784	tags=44%	list=15%	signal=38%	PADI2/MIR223/DUSP1/CYP19A1/C5AR2/CCL2/DDT/SLAMF8
BP	GO:0002076	osteoblast development	19	0.419301	1.26416	0.168067	0.326536	0.231674	2275	tags=26%	list=12%	signal=23%	BGLAP/CLEC5A/HDAC4/MEN1/JUND
BP	GO:2000249	regulation of actin cytoskeleton reorganization	38	0.419167	1.52082	0.0335849	0.112879	0.0800866	3307	tags=37%	list=17%	signal=31%	FES/HCK/TRPM2/ARHGDIA/GMFG/CSF1R/CDK5/PHPT1/PTK2B/NOTCH2/CSF3/BAIAP2/MDK/HRAS
BP	GO:0014044	Schwann cell development	31	0.419155	1.45286	0.0515464	0.15603	0.110701	3479	tags=42%	list=18%	signal=34%	NRG1/CDK5/SIRT2/LAMB2/NDRG1/AKT1/AKT2/POU3F1/SKI/MED12/PRX/CNTNAP1/ILK
BP	GO:0006884	cell volume homeostasis	30	0.419132	1.42294	0.0694737	0.190043	0.134833	3515	tags=37%	list=18%	signal=30%	SLC12A9/E2F4/TRPV4/CLN3/GNB3/SLC12A7/CLCN6/SHANK3/SLC12A4/KCNN4/SLC12A5
BP	GO:0048172	regulation of short-term neuronal synaptic plasticity	15	0.41893	1.19655	0.218623	0.384047	0.272477	4358	tags=53%	list=23%	signal=41%	CLN3/SYP/RAB3A/SYT4/UNC13B/SLC8A2/SYNGR1/PPFIA3
BP	GO:0061036	positive regulation of cartilage development	31	0.418886	1.45193	0.0515464	0.15603	0.110701	5410	tags=48%	list=28%	signal=35%	ACVRL1/POR/RELA/BMP1/SCX/SMAD1/BMP2/MDK/GDF2/FGF18/GDF6/BMP4/WNT5A/SOX9/ZNF219
BP	GO:0043090	amino acid import	44	0.418872	1.55215	0.0222853	0.0847929	0.0601597	2067	tags=23%	list=11%	signal=20%	SLC1A3/SLC43A2/SLC36A1/NTSR1/SLC22A4/SLC1A5/SLC3A2/KCNJ10/RGS2/SLC6A6
BP	GO:0002720	positive regulation of cytokine production involved in immune response	54	0.418833	1.59786	0.0105304	0.0506667	0.0359475	2367	tags=35%	list=12%	signal=31%	IL1B/FFAR2/NOD2/FZD5/LILRB1/CD36/NLRP3/TLR4/FCER1G/F2RL1/MAVS/TICAM1/IL18/SASH3/IL1R1/FFAR3/TNFRSF14/SCIMP/CD74
BP	GO:2000136	regulation of cell proliferation involved in heart morphogenesis	16	0.418821	1.21473	0.214724	0.3797	0.269393	6887	tags=69%	list=36%	signal=44%	PIM1/NOTCH1/ISL1/HES1/BMP4/SOX9/SIX1/TBX5/HAND2/BMP10/EYA1
BP	GO:0090153	regulation of sphingolipid biosynthetic process	18	0.418499	1.24723	0.195378	0.359919	0.255359	3145	tags=39%	list=16%	signal=33%	TNFRSF1A/SPHK1/PRKCD/SPHK2/ORMDL2/TNF/SIRT3
BP	GO:1905038	regulation of membrane lipid metabolic process	18	0.418499	1.24723	0.195378	0.359919	0.255359	3145	tags=39%	list=16%	signal=33%	TNFRSF1A/SPHK1/PRKCD/SPHK2/ORMDL2/TNF/SIRT3
BP	GO:2000251	positive regulation of actin cytoskeleton reorganization	19	0.418306	1.26116	0.170168	0.329318	0.233647	5073	tags=47%	list=26%	signal=35%	FES/HCK/CDK5/CSF3/BAIAP2/HRAS/BAIAP2L2/NTRK3/HAX1
BP	GO:0050994	regulation of lipid catabolic process	59	0.418279	1.63618	0.00593664	0.0339935	0.024118	4389	tags=42%	list=23%	signal=33%	IL1B/ABCD1/PNPLA2/IRS2/LGALS12/SCARB1/LDLR/IDH1/AKT1/IRS1/BSCL2/PRKCD/AKT2/CRTC3/APOA2/DAGLB/MFSD2A/TNF/RARRES2/TYSND1/CPT1A/APOA5/APOC3/APOA4/APOA1
BP	GO:0038111	interleukin-7-mediated signaling pathway	17	0.418184	1.22957	0.209979	0.374729	0.265866	2573	tags=47%	list=13%	signal=41%	JAK3/IRS2/IRS1/CISH/SOCS1/SMARCA4/STAT3/STAT5A
BP	GO:0045006	DNA deamination	14	0.417512	1.1665	0.242424	0.410523	0.291262	1494	tags=29%	list=8%	signal=26%	APOBEC3A/EXOSC4/APOBEC3H/EXOSC5
BP	GO:0060413	atrial septum morphogenesis	14	0.417474	1.1664	0.242424	0.410523	0.291262	6277	tags=57%	list=33%	signal=38%	NOTCH2/ISL1/GATA4/ZFPM1/NKX2-5/SOX4/TBX5/SMO
BP	GO:0071398	cellular response to fatty acid	55	0.417473	1.60533	0.00779478	0.0409322	0.029041	2362	tags=25%	list=12%	signal=22%	PPARG/FFAR2/PDK4/PTAFR/DGAT2/SREBF1/PTGFR/LDLR/P2RY6/AKT1/IRS1/FFAR3/SRC/KCNK4
BP	GO:2000193	positive regulation of fatty acid transport	20	0.417325	1.29277	0.153846	0.308754	0.219058	942	tags=15%	list=5%	signal=14%	IL1B/NTSR1/P2RX4
BP	GO:0042133	neurotransmitter metabolic process	29	0.417177	1.40394	0.0748441	0.198589	0.140897	7565	tags=66%	list=40%	signal=40%	COMT/DAGLA/HNMT/CLN3/MAOA/DAGLB/NOS1/PRIMA1/CHAT/LRTOMT/TH/SLC5A7/GCHFR/GAD2/ACHE/DBH/ABAT/GAD1/SLC44A4
BP	GO:0045428	regulation of nitric oxide biosynthetic process	66	0.416936	1.67415	0.00147965	0.0129288	0.00917281	2440	tags=33%	list=13%	signal=29%	TSPO/IL1B/SIRPA/PTGS2/KLF4/IL10/CD36/TLR4/ICAM1/P2RX4/TLR6/AKT1/ITGB2/CLU/TICAM1/KHSRP/DNM2/AIF1/PTK2B/INSR/PTX3/AGXT2
BP	GO:0046456	icosanoid biosynthetic process	53	0.416845	1.58832	0.0133542	0.0604058	0.0428573	3386	tags=36%	list=18%	signal=30%	IL1B/ALOX5/PTGS2/GGTLC2/GGT3P/ALOX15B/LTA4H/SYK/TBXAS1/PLA2G4A/FADS1/LTC4S/DAGLB/CD74/GGTLC1/AVP/CBR1/PTGES/GGT5
BP	GO:0046683	response to organophosphorus	133	0.416801	1.87477	1.29e-05	0.000418644	0.000297024	3975	tags=35%	list=21%	signal=28%	AQP9/THBD/IL1B/P2RY2/FOSB/FOS/PTGS2/KCNE1/PTAFR/KCNQ1/P2RX1/SLC26A6/ZFP36L1/BSG/SREBF1/CARM1/P2RX4/P2RY6/DUSP1/RELA/LPAR1/MMP19/SRD5A1/FOSL1/SLC8A1/PTK2B/SDC1/PDXP/WNT10B/PER1/HCN4/AGXT/PPARGC1B/AHR/CITED1/ASS1/APP/GPD1/WT1/P2RX2/CRHBP/PDE2A/P2RY1/DMTN/OXT/HCN1/HSPA5
BP	GO:2001223	negative regulation of neuron migration	11	0.41661	1.08498	0.343874	0.511968	0.363236	2490	tags=27%	list=13%	signal=24%	NRG1/GPR173/STAT3
BP	GO:2000463	positive regulation of excitatory postsynaptic potential	28	0.41656	1.39204	0.0643154	0.180818	0.128288	8333	tags=68%	list=44%	signal=38%	DLG4/DVL1/PTK2B/SHANK3/BAIAP2/CHRNA7/CACNB3/SHANK1/RIMS1/SHANK2/STX1B/NLGN2/RELN/IGSF11/CUX2/STX1A/RIMS2/RGS4/GRIN1
BP	GO:0010984	regulation of lipoprotein particle clearance	29	0.416442	1.40147	0.0769231	0.201474	0.142944	6202	tags=48%	list=32%	signal=33%	LRPAP1/MIR27A/KHSRP/CSK/GPIHBP1/MIR128-2/ANXA2/APOC3/LIPG/MIR33A/MIR199A2/PCSK9/APOC2/MIR185
BP	GO:0034104	negative regulation of tissue remodeling	22	0.416326	1.31477	0.117155	0.261088	0.185239	2248	tags=27%	list=12%	signal=24%	AGER/CST3/ABR/CSK/TMEM119/GPR137
BP	GO:0061339	establishment or maintenance of monopolar cell polarity	22	0.416227	1.31446	0.117155	0.261088	0.185239	5561	tags=59%	list=29%	signal=42%	SH3BP1/IFT20/FSCN1/TCF15/FOXJ1/CAMSAP3/MSN/SCRIB/RHOA/SYNE4/CARMIL2/WNT5A/FOXF1
BP	GO:2000378	negative regulation of reactive oxygen species metabolic process	61	0.415999	1.64034	0.00347708	0.023659	0.0167858	854	tags=15%	list=4%	signal=14%	HP/MIR21/TSPO/SIRPA/ABCD1/IL10/G6PD/SIRT2/HK2
BP	GO:1901224	positive regulation of NIK/NF-kappaB signaling	78	0.415954	1.72935	0.00116527	0.0109765	0.00778773	1751	tags=26%	list=9%	signal=23%	SASH1/CD14/IL1B/LGALS9/NLRP12/NOD2/TLR7/TLR4/AGER/SPHK1/TRADD/RBCK1/TLR6/TRIP6/RELA/AGO1/TLR2/IL18/TREM2/IRAK1
BP	GO:0031128	developmental induction	36	0.415933	1.48242	0.0288799	0.101341	0.0719007	7094	tags=61%	list=37%	signal=39%	FZD5/MESP1/BMP2/SOX8/FGF1/WNT3A/HIPK2/WNT11/WNT2B/FGF8/BMP4/WNT5A/SOX9/SIX3/GATA5/NKX2-1/SIX1/ROBO2/HOXA11/WNT4/SPRY1/C12orf43
BP	GO:0031102	neuron projection regeneration	57	0.415915	1.61993	0.00725635	0.0391329	0.0277644	3830	tags=33%	list=20%	signal=27%	TSPO/ADM/LRP1/GRN/KLF4/KREMEN1/LAMB2/ULK1/MIR221/MAPK8IP3/MIR222/SCARF1/CTNNA1/RGMA/JUN/RTN4RL1/ISL1/HGF/NREP
BP	GO:0062208	positive regulation of pattern recognition receptor signaling pathway	35	0.415788	1.47499	0.054414	0.1615	0.114582	1512	tags=29%	list=8%	signal=26%	HSPA1B/HSPA1A/SLC46A2/FLOT1/TLR4/TLR5/CYBA/F2RL1/TLR2/DHX58
BP	GO:0006778	porphyrin-containing compound metabolic process	37	0.415575	1.49785	0.0353942	0.117662	0.0834799	2123	tags=24%	list=11%	signal=22%	TSPO/BLVRB/HMOX1/ALAS1/HMBS/SLC25A39/TMEM14C/ALAD/BLVRA
BP	GO:2000516	positive regulation of CD4-positive	alpha-beta T cell activation	36	0.415294	1.48014	0.0291955	0.102041	0.0723968	1532	tags=28%	list=8%	signal=26%	MIR21/HLX/LGALS9/NLRP3/RARA/IL4R/ZBTB7B/SOCS1/IL18/SASH3
BP	GO:0014049	positive regulation of glutamate secretion	10	0.415025	1.04536	0.388119	0.553196	0.392487	2935	tags=30%	list=15%	signal=25%	NTSR1/AVP/SYT4
BP	GO:0010803	regulation of tumor necrosis factor-mediated signaling pathway	58	0.414855	1.61781	0.00632979	0.0355738	0.0252392	2196	tags=31%	list=11%	signal=28%	HSPA1B/HSPA1A/PYCARD/TNFRSF1A/GAS6/SPHK1/TRADD/RBCK1/F2RL1/MIR24-2/GSTP1/SYK/IKBKG/SHARPIN/PELI3/RNF31/SPATA2/CLIP3
BP	GO:0006805	xenobiotic metabolic process	103	0.414748	1.77945	0.000126441	0.00220358	0.00156342	1654	tags=17%	list=9%	signal=16%	CYP1B1/CES1/ACSL1/S100A12/MGST1/GSTM1/CYP2S1/SULT1A2/POR/SULT1A1/CYB5R3/SULT1B1/GSTP1/ACAA1/GSTM4/GUK1/ACY1/CES2
BP	GO:0050772	positive regulation of axonogenesis	86	0.414729	1.74265	0.0008449	0.00866023	0.00614434	5813	tags=51%	list=30%	signal=36%	LRP1/PLXND1/PLXNB2/GDI1/TWF2/CYFIP1/SHTN1/ARHGDIA/SRF/PLXNA2/LIMK1/VEGFA/ANAPC2/DBNL/STK25/FN1/PLXNB1/DISC1/TIAM1/MAP6/WNT3A/RND2/ILK/PLXNB3/CDH4/CRABP2/NGFR/STK11/PAK1/POU4F2/PLXNC1/PLXNA3/RHOA/CXCL12/MEGF8/NTRK3/ISLR2/NTN1/METRN/TNFRSF12A/PLXNA1/TRPC5/L1CAM/MAPT
BP	GO:0051931	regulation of sensory perception	35	0.414724	1.47121	0.0556721	0.164016	0.116368	2622	tags=29%	list=14%	signal=25%	COMT/EDNRB/PTAFR/IL10/NTSR1/SLC9A1/NPFF/GRIN2D/GRM1/OPRL1
BP	GO:0098712	L-glutamate import across plasma membrane	13	0.414552	1.12156	0.296524	0.46748	0.331672	1707	tags=23%	list=9%	signal=21%	SLC1A3/NTSR1/KCNJ10
BP	GO:0021513	spinal cord dorsal/ventral patterning	22	0.4144	1.30869	0.123431	0.269995	0.191558	6874	tags=55%	list=36%	signal=35%	SUFU/LHX3/FOXN4/NKX6-1/NKX6-2/NKX2-2/GLI2/CHRD/SMO/RFX4/DBX1/EVX1
BP	GO:0061050	regulation of cell growth involved in cardiac muscle cell development	23	0.413929	1.33234	0.0991736	0.23646	0.167766	4953	tags=39%	list=26%	signal=29%	GSK3A/G6PD/CTDP1/RGS2/PI16/CAV3/PAK1/MIR199A2/PIN1
BP	GO:1901658	glycosyl compound catabolic process	41	0.413876	1.51093	0.030756	0.106275	0.0754011	1591	tags=27%	list=8%	signal=25%	CDA/APOBEC3A/TYMP/FUCA1/APOBEC3H/NAGA/GBA/PNP/AHCY/UPP1/GBA2
BP	GO:0046629	gamma-delta T cell activation	19	0.413851	1.24773	0.178571	0.340227	0.241388	3597	tags=37%	list=19%	signal=30%	NOD2/LILRB1/EGR3/SYK/CCR9/JAML/MICB
BP	GO:0036498	IRE1-mediated unfolded protein response	63	0.413784	1.63693	0.00472877	0.0291942	0.020713	3975	tags=40%	list=21%	signal=32%	GSK3A/ACADVL/BAX/TPP1/ATP6V0D1/SYVN1/TLN1/SHC1/PPP2R5B/CXXC1/HDGF/DCTN1/HYOU1/YIF1A/CTDSP2/PDIA5/CUL7/DAB2IP/PREB/FICD/ARFGAP1/WFS1/ZBTB17/MYDGF/HSPA5
BP	GO:0090177	establishment of planar polarity involved in neural tube closure	15	0.41374	1.18173	0.232794	0.400631	0.284243	1955	tags=27%	list=10%	signal=24%	FZD2/FZD1/DVL3/DVL1
BP	GO:0014829	vascular associated smooth muscle contraction	25	0.413683	1.36581	0.0856574	0.214596	0.152254	2632	tags=36%	list=14%	signal=31%	MIR21/DOCK4/EDNRB/ACTA2/P2RX1/DOCK5/SLC8A1/GRIP2/ADRA2B
BP	GO:0031348	negative regulation of defense response	248	0.413481	2.02355	4.5e-09	8.72e-07	6.19e-07	1929	tags=22%	list=10%	signal=20%	SOCS3/PPARG/VSIG4/MIR21/TNFAIP6/CR1/IL1R2/FPR2/MIR223/LGALS9/NLRP12/SIRPA/ABCD1/GPER1/LILRB1/ALOX5/PYCARD/GRN/FFAR4/TNFRSF1A/MEFV/KLF4/IL10/CUEDC2/NLRP3/AGER/ARRB2/GBA/NR1H2/CACTIN/SIGLEC10/PPARD/SIRT2/TKFC/HTRA1/NLRX1/GSTP1/ABR/LDLR/MIR221/TTLL12/CYP19A1/PRKCD/SHARPIN/RNF26/TARBP2/GPX1/TNFRSF1B/DHX58/TNFAIP8L2/CHID1/MAPK7/FAM3A/LPCAT3/MIR222
BP	GO:0045582	positive regulation of T cell differentiation	91	0.413403	1.74868	0.000370087	0.00480137	0.00340652	1532	tags=23%	list=8%	signal=21%	MIR21/LILRB4/HLX/IL1B/BCL6/LGALS9/LILRB2/VNN1/ZMIZ1/NLRP3/EGR3/RARA/PIK3R6/IL4R/AP3D1/ZBTB7B/PNP/SYK/SOCS1/IL18/SASH3
BP	GO:0032480	negative regulation of type I interferon production	45	0.413318	1.53161	0.0267603	0.0963423	0.0683538	1848	tags=29%	list=10%	signal=26%	MIR21/SIRPA/LILRB1/TRIM25/PYCARD/IL10/CACTIN/NLRX1/MAVS/IKBKE/DHX58/RNF135/RELB
BP	GO:1901223	negative regulation of NIK/NF-kappaB signaling	31	0.413249	1.43239	0.0618557	0.176227	0.125031	1122	tags=19%	list=6%	signal=18%	MIR21/MIR223/NLRP12/NLRP3/HDAC7/RELA
BP	GO:0048846	axon extension involved in axon guidance	37	0.413159	1.48914	0.0372735	0.122195	0.0866957	5119	tags=43%	list=27%	signal=32%	SEMA4B/SEMA4A/SEMA6B/VEGFA/SEMA3B/SEMA3C/NRP2/WNT3A/SLIT1/SEMA4G/SEMA3G/PLXNA3/CXCL12/MEGF8/WNT5A/SEMA5B
BP	GO:1902284	neuron projection extension involved in neuron projection guidance	37	0.413159	1.48914	0.0372735	0.122195	0.0866957	5119	tags=43%	list=27%	signal=32%	SEMA4B/SEMA4A/SEMA6B/VEGFA/SEMA3B/SEMA3C/NRP2/WNT3A/SLIT1/SEMA4G/SEMA3G/PLXNA3/CXCL12/MEGF8/WNT5A/SEMA5B
BP	GO:1901889	negative regulation of cell junction assembly	32	0.413148	1.43954	0.0518672	0.156837	0.111274	5101	tags=50%	list=27%	signal=37%	LRP1/IL1B/ACVRL1/THBS1/MMP14/TLR2/SRC/CORO1C/TNF/SLIT1/DMTN/RCC2/FAM107A/DUSP22/WNT5A/ACE
BP	GO:0038084	vascular endothelial growth factor signaling pathway	45	0.41292	1.53014	0.0270733	0.0969002	0.0687497	3352	tags=29%	list=18%	signal=24%	MIR21/CD63/ADGRA2/HSPB1/VEGFA/FLT1/PGF/NRP2/PRKD2/DAB2IP/MYO1C/FOXC1/FLT3
BP	GO:0010831	positive regulation of myotube differentiation	36	0.412896	1.4716	0.0320361	0.109165	0.0774515	5891	tags=53%	list=31%	signal=37%	FLOT1/MMP14/IL4R/EHD1/MAML1/MYOD1/CYP26B1/CAV3/MYF5/SCGB3A1/SMYD1/FLT3LG/MYF6/MIR1-1/ADGRB1/MIR133B/TBX1/MAMSTR/LMOD3
BP	GO:0006690	icosanoid metabolic process	113	0.412851	1.7997	5.57e-05	0.00121213	0.000859995	2937	tags=29%	list=15%	signal=25%	CYP1B1/IL1B/GSTM1/ALOX5/PTGS2/CYP2S1/DAGLA/TNFRSF1A/GGTLC2/GGT3P/ALOX15B/ABHD16A/LTA4H/GSTP1/SYK/LYPLA2/TBXAS1/PLA2G4A/GPX1/TLR2/FADS1/CES2/MAPK3/FAAH/LTC4S/DAGLB/CD74/GPX4/CYP2B6/GGTLC1/AVP/CBR1/CYP4F12
BP	GO:0002726	positive regulation of T cell cytokine production	20	0.41274	1.27856	0.165992	0.324012	0.229883	1563	tags=30%	list=8%	signal=28%	IL1B/FZD5/NLRP3/IL18/SASH3/IL1R1
BP	GO:0032770	positive regulation of monooxygenase activity	30	0.412619	1.40083	0.0778947	0.202774	0.143866	5993	tags=57%	list=31%	signal=39%	IL1B/VDR/POR/SCARB1/AKT1/PTK2B/TERT/TNF/CALM3/APOE/NOS1AP/FCER2/PARK7/CDH3/INS/FGF23/S100A1
BP	GO:0035812	renal sodium excretion	23	0.412553	1.32792	0.0991736	0.23646	0.167766	8304	tags=65%	list=43%	signal=37%	COMT/EDNRB/AVP/GNAI2/OXT/ATP6V1B1/NPR1/TAC1/AGT/ADORA2A/DRD3/AGTR1/CORIN/ADORA1/DRD2
BP	GO:0090030	regulation of steroid hormone biosynthetic process	11	0.412431	1.0741	0.363636	0.529437	0.37563	2635	tags=27%	list=14%	signal=24%	POR/H6PD/BMP2
BP	GO:0010421	hydrogen peroxide-mediated programmed cell death	12	0.412325	1.10562	0.320866	0.489099	0.347011	6506	tags=67%	list=34%	signal=44%	MIR21/STK25/HGF/FOXO3/PARK7/MET/HDAC6/PINK1
BP	GO:0097468	programmed cell death in response to reactive oxygen species	12	0.412325	1.10562	0.320866	0.489099	0.347011	6506	tags=67%	list=34%	signal=44%	MIR21/STK25/HGF/FOXO3/PARK7/MET/HDAC6/PINK1
BP	GO:0003416	endochondral bone growth	27	0.412049	1.36511	0.0869565	0.216242	0.153421	2518	tags=33%	list=13%	signal=29%	POR/RARA/CARM1/THBS3/COL27A1/FGFR3/EVC/NPPC/POC1A
BP	GO:0051000	positive regulation of nitric-oxide synthase activity	21	0.412025	1.28633	0.161088	0.318294	0.225826	4166	tags=43%	list=22%	signal=34%	SCARB1/AKT1/PTK2B/TERT/TNF/CALM3/APOE/NOS1AP/FCER2
BP	GO:0006749	glutathione metabolic process	49	0.411771	1.54214	0.0154415	0.0661956	0.0469651	3944	tags=41%	list=21%	signal=32%	GSTM1/G6PD/GGTLC2/GGT3P/ETHE1/GSTP1/IDH1/GSTM4/GPX1/OPLAH/GSS/GPX4/GGTLC1/CTNS/GSTT1/NFE2L1/GGT5/GSTT2/GSTM2/GSTM5
BP	GO:0052126	movement in host environment	166	0.411703	1.90441	1.01e-06	6.84e-05	4.86e-05	3538	tags=37%	list=18%	signal=31%	CR1/IFITM3/HSPA1B/HSPA1A/LGALS9/ANPEP/NECTIN2/FCN1/TRIM25/MRC1/SIGLEC1/CTSB/GAS6/LGALS1/TRIM8/CHMP2A/GPR15/VAMP8/ICAM1/CXCL8/CLEC5A/SCARB1/CD4/TPCN2/PVR/LDLR/P4HB/CLEC4G/IFITM2/PC/ITGA5/SLC1A5/EXOC7/TRIM28/PML/GRK2/NECTIN1/HYAL2/TNFRSF14/GRB2/SELPLG/TRIM14/SRC/CTSL/PTX3/TRIM26/RAB7A/CD74/VPS18/PHB/ACE2/TRIM11/GSN/FCN3/CHMP4B/TRIM27/SLC52A2/AXL/LAMP1/TRIM21/CLDN9/CTNND1
BP	GO:0018149	peptide cross-linking	33	0.411685	1.44607	0.0519751	0.15701	0.111397	4391	tags=33%	list=23%	signal=26%	THBS1/CSTA/TGM2/ABCA7/FN1/F13A1/FLG/TGM1/BGN/TGM3/IVL
BP	GO:1904995	negative regulation of leukocyte adhesion to vascular endothelial cell	13	0.411663	1.11375	0.312883	0.481637	0.341717	5167	tags=62%	list=27%	signal=45%	KLF4/MIR221/MIRLET7E/MIR222/CCL21/MIR125A/CXCL12/MIR141
BP	GO:0045662	negative regulation of myoblast differentiation	25	0.411615	1.35898	0.0856574	0.214596	0.152254	5503	tags=60%	list=29%	signal=43%	NOTCH1/PPARD/IL18/SRA1/ANKRD2/SOX8/TNF/ID3/GDF3/NMRK2/CXCL14/PRICKLE1/BMP4/SOX9/CCL17
BP	GO:0051639	actin filament network formation	12	0.41133	1.10295	0.324803	0.492752	0.349602	5041	tags=42%	list=26%	signal=31%	FHOD1/ACTN1/COBL/SPIRE2/CARMIL2
BP	GO:0060444	branching involved in mammary gland duct morphogenesis	24	0.411298	1.33806	0.0981964	0.235054	0.166768	7738	tags=67%	list=40%	signal=40%	VDR/PML/SRC/CAV3/LRP5/PGR/WNT5A/ETV5/PHB2/AREG/CSF1/LRP5L/TBX3/WNT4/MSX2/DDR1
BP	GO:0001755	neural crest cell migration	56	0.411156	1.5992	0.00619852	0.0350801	0.0248889	6726	tags=55%	list=35%	signal=36%	SEMA4B/EDNRB/SEMA4A/SEMA6B/CFL1/SEMA3B/EFNB1/SEMA3C/FN1/CORO1C/GBX2/NRP2/NRTN/SOX8/ISL1/SEMA4G/BMP7/SEMA3G/BMP4/SOX10/EDN3/SEMA5B/ERBB4/TWIST1/TBX1/ALX1/PITX2/SMO/HAND2/OVOL2/LAMA5
BP	GO:0045198	establishment of epithelial cell apical/basal polarity	15	0.411114	1.17423	0.238866	0.406614	0.288488	5561	tags=60%	list=29%	signal=43%	SH3BP1/IFT20/TCF15/CAMSAP3/MSN/RHOA/SYNE4/WNT5A/FOXF1
BP	GO:0002688	regulation of leukocyte chemotaxis	118	0.411008	1.81523	3.73e-05	0.000903479	0.000641009	2809	tags=30%	list=15%	signal=25%	DYSF/PADI2/CCR1/FPR2/MIR223/CCR2/LGALS9/C3AR1/BST1/C5AR1/THBS1/IL6R/GAS6/PLA2G7/TRPV4/GPSM3/F2RL1/CSF1R/CXCL8/MOSPD2/DUSP1/ZNF580/CYP19A1/VEGFA/MPP1/MAPK3/C5AR2/AIF1/PTK2B/CCL2/CD74/PGF/DDT/SLAMF8/CCL21
BP	GO:0014074	response to purine-containing compound	147	0.410991	1.87892	3.19e-06	0.000155088	0.000110033	3975	tags=35%	list=21%	signal=28%	AQP9/PPARG/THBD/IL1B/P2RY2/FOSB/FOS/PTGS2/KCNE1/PTAFR/KCNQ1/P2RX1/SLC26A6/TRPM2/ZFP36L1/BSG/SREBF1/CARM1/P2RX4/TMEM38A/P2RY6/DUSP1/RELA/MMP19/SRD5A1/FOSL1/SLC8A1/PTK2B/RYR1/SDC1/PDXP/WNT10B/PER1/HCN4/AGXT/PPARGC1B/AHR/CITED1/ASS1/DNMT3B/APP/GPD1/GSTM2/WT1/P2RX2/CRHBP/PDE2A/P2RY1/DMTN/OXT/HCN1/HSPA5
BP	GO:0035813	regulation of renal sodium excretion	21	0.410944	1.28296	0.16318	0.321421	0.228045	8304	tags=67%	list=43%	signal=38%	COMT/EDNRB/AVP/GNAI2/OXT/NPR1/TAC1/AGT/ADORA2A/DRD3/AGTR1/CORIN/ADORA1/DRD2
BP	GO:0060088	auditory receptor cell stereocilium organization	12	0.410731	1.10135	0.326772	0.494565	0.350889	4444	tags=50%	list=23%	signal=38%	MYO7A/TRIOBP/PDZD7/TPRN/WHRN/SCRIB
BP	GO:0002026	regulation of the force of heart contraction	27	0.410686	1.3606	0.0869565	0.216242	0.153421	6399	tags=56%	list=33%	signal=37%	ADM/GAA/SLC9A1/GRK2/SLC8A1/CHGA/NOS1/APLN/MYH7/MYL2/ADRB1/EDN2/ATP1A2/MYH6/MYL3
BP	GO:0030595	leukocyte chemotaxis	217	0.410674	1.9811	2.21e-08	3.14e-06	2.23e-06	2466	tags=27%	list=13%	signal=24%	DYSF/S100A9/PADI2/CCR1/FPR2/MIR223/CSF3R/CCR2/S100A12/IL1B/LGALS9/FFAR2/C3AR1/BST1/C5AR1/S100A8/ALOX5/IL17RA/THBS1/IL6R/EDNRB/GAS6/CXCL16/PLA2G7/IL10/FCER1G/TRPM2/TRPV4/GPSM3/F2RL1/CSF1R/CXCL8/MOSPD2/CXCL1/SYK/PIP5K1C/DUSP1/CH25H/PIK3CD/ITGB2/ZNF580/CYP19A1/CXCL2/VEGFA/PTPRO/MPP1/HSD3B7/MAPK3/C5AR2/AIF1/FLT1/CHGA/PTK2B/IL17RC/CCL2/CD74/ADGRE2/ADAM8/PGF
BP	GO:0045807	positive regulation of endocytosis	98	0.410348	1.74623	0.000445256	0.00553443	0.00392662	3485	tags=36%	list=18%	signal=29%	PPARG/CD14/LRP1/CD151/FLOT1/VPS28/CD36/ARRB2/SH3GL1/F2RL1/CD63/ABCA7/NEDD4L/SYK/HFE/CLU/ITSN1/CLN3/VEGFA/RAB31/DNM2/AP2A1/TREM2/INSR/CLIP3/DAB2/ARRB1/HIP1/CCL21/PICK1/CAV3/DNM1/WNT3A/ARF1/AXL
BP	GO:0035590	purinergic nucleotide receptor signaling pathway	32	0.410258	1.42947	0.060166	0.172488	0.122379	1029	tags=22%	list=5%	signal=21%	P2RY2/GPR34/PTAFR/P2RX1/ADORA3/P2RX4/P2RY6
BP	GO:0002823	negative regulation of adaptive immune response based on somatic recombination of immune receptors built from immunoglobulin superfamily domains	43	0.410182	1.50451	0.0278955	0.0987928	0.0700924	1415	tags=23%	list=7%	signal=22%	CR1/BCL6/LILRB1/JAK3/LOXL3/IL4R/ZBTB7B/CLEC4G/HFE/PTPN6
BP	GO:0060914	heart formation	30	0.410005	1.39195	0.0821053	0.209221	0.14844	6887	tags=67%	list=36%	signal=43%	SMARCD3/PIM1/NOTCH1/SOX17/MESP1/BMP2/WNT3A/ISL1/HES1/WNT11/FOXH1/BMP4/LEMD2/WNT5A/GATA5/SIX1/TBX5/HAND2/ROBO2/EYA1
BP	GO:0051014	actin filament severing	16	0.409847	1.1887	0.239264	0.407003	0.288764	1762	tags=31%	list=9%	signal=28%	CAPG/GMFG/FLII/FMNL1/CFL1
BP	GO:2001026	regulation of endothelial cell chemotaxis	24	0.409356	1.33175	0.102204	0.240696	0.170772	3789	tags=33%	list=20%	signal=27%	THBS1/NOTCH1/P2RX4/HSPB1/VEGFA/PRKD2/FGF1/FGF18
BP	GO:0002313	mature B cell differentiation involved in immune response	22	0.409332	1.29269	0.133891	0.285551	0.202596	2681	tags=36%	list=14%	signal=31%	BCL3/LGALS1/PTK2B/MFNG/POU2AF1/NOTCH2/CDH17/NKX2-3
BP	GO:0071354	cellular response to interleukin-6	50	0.409326	1.53736	0.0196181	0.0772169	0.0547846	3444	tags=32%	list=18%	signal=26%	SOCS3/SPI1/SBNO2/IL6R/ICAM1/ST3GAL6/RELA/CEBPA/MIRLET7E/SELPLG/SRC/STAT3/PHB/MIR99A/ST18/C1QTNF4
BP	GO:0035330	regulation of hippo signaling	17	0.409289	1.20341	0.224532	0.390628	0.277146	8567	tags=76%	list=45%	signal=42%	NEK8/FRMD1/MAP2K3/WWC3/WWC2/MOB3B/AJUBA/SOX11/WTIP/VGLL4/MAPK14/SCHIP1/WWC1
BP	GO:0009437	carnitine metabolic process	13	0.409262	1.10725	0.319018	0.487677	0.346002	1564	tags=31%	list=8%	signal=28%	POR/CRAT/SLC22A4/CPT1B
BP	GO:0009268	response to pH	42	0.409105	1.49059	0.0284596	0.100125	0.0710377	4587	tags=40%	list=24%	signal=31%	MCOLN1/GBA/SLC9A1/CLCN7/GNA11/CHP1/ARSB/SRC/KCNK4/HVCN1/RAB11B/ASIC3/INSRR/GPR4/HYAL1/TRPV1/PCK1
BP	GO:0050819	negative regulation of coagulation	54	0.409062	1.56058	0.0147104	0.0642674	0.045597	4921	tags=41%	list=26%	signal=30%	SERPINB2/THBD/THBS1/PLAUR/SH2B3/PRKCD/PDGFA/F12/SERPINF2/ANXA5/GP1BA/PLG/USF1/ADAMTS18/F2/APOE/UBASH3B/ANXA2/FAP/PLAU/VTN/ALOX12
BP	GO:0050927	positive regulation of positive chemotaxis	24	0.409028	1.33068	0.102204	0.240696	0.170772	4871	tags=38%	list=25%	signal=28%	AGER/F2RL1/CXCL8/VEGFA/PGF/ARTN/AZU1/CXCL12/NTRK3
BP	GO:1903624	regulation of DNA catabolic process	13	0.408998	1.10654	0.321063	0.489283	0.347141	1315	tags=23%	list=7%	signal=22%	BAX/ST20/HSF1
BP	GO:0060688	regulation of morphogenesis of a branching structure	56	0.408974	1.59072	0.00682226	0.0376815	0.0267346	6277	tags=54%	list=33%	signal=36%	RXRA/SIRT6/VEGFA/TACSTD2/PAX8/PGF/HNF1B/PDGFA/RTN4/SOX8/TNF/CAV3/MDK/HOXD13/SIX2/HGF/BMP7/WNT2B/GREM1/BMP4/WNT5A/FKBPL/SOX9/ETV5/PHB2/SFRP1/PAX2/SIX1/AGT/SMO
BP	GO:0070932	histone H3 deacetylation	20	0.40891	1.2667	0.174089	0.335283	0.23788	2979	tags=40%	list=16%	signal=34%	SIRT2/HDAC4/HDAC7/HDAC5/SIRT6/SIRT7/HDAC11/PER1
BP	GO:0032276	regulation of gonadotropin secretion	11	0.408854	1.06478	0.375494	0.541646	0.384292	5842	tags=55%	list=31%	signal=38%	LEP/FOXL2/KISS1/INHBA/INHA/TACR2
BP	GO:0070071	proton-transporting two-sector ATPase complex assembly	11	0.408835	1.06473	0.375494	0.541646	0.384292	10824	tags=82%	list=57%	signal=36%	TM9SF4/TMEM199/ATPAF2/ALDOB/OXA1L/FMC1/ATP23/CCDC115/TMEM70
BP	GO:0033079	immature T cell proliferation	10	0.408757	1.02957	0.411881	0.575446	0.408273	4620	tags=40%	list=24%	signal=30%	IL1B/IHH/FOXP3/BMP4
BP	GO:1900026	positive regulation of substrate adhesion-dependent cell spreading	38	0.408649	1.48266	0.0417455	0.133103	0.0944351	5658	tags=47%	list=30%	signal=33%	TRIOBP/UNC13D/P4HB/DOCK1/MYADM/DNM2/DOCK5/RREB1/HAS2/MDK/PREX1/FLNA/DMTN/APOA1/S100A10/CSPG5/LIMS2/RAC3
BP	GO:0040037	negative regulation of fibroblast growth factor receptor signaling pathway	24	0.408503	1.32897	0.102204	0.240696	0.170772	8159	tags=79%	list=43%	signal=45%	THBS1/SULF2/PRDM14/CREB3L1/SHISA2/GPC1/NGFR/FUZ/APLN/MIR1-1/WNT5A/MIR149/WNT4/SPRY4/SPRY1/SULF1/SPRY3/MIR503/FGF2
BP	GO:0009410	response to xenobiotic stimulus	115	0.408491	1.79691	6.77e-05	0.00138452	0.000982303	1654	tags=17%	list=9%	signal=16%	CYP1B1/CES1/ACSL1/S100A12/MGST1/APOBEC3A/GSTM1/CYP2S1/SULT1A2/POR/SULT1A1/CYB5R3/SULT1B1/GSTP1/ACAA1/GSTM4/GPX1/GUK1/ACY1/CES2
BP	GO:2000377	regulation of reactive oxygen species metabolic process	189	0.408372	1.91974	4.31e-07	3.49e-05	2.47e-05	4180	tags=41%	list=22%	signal=32%	HP/CYP1B1/MIR21/TSPO/FPR2/IL1B/SIRPA/BST1/ABCD1/CDKN1A/ITGAM/ALOX5/TMEM106A/PTGS2/THBS1/KLF4/IL10/CD36/G6PD/TLR4/CYBA/ICAM1/MPV17/F2RL1/SIRT2/HK2/HDAC4/MIR24-2/GSTP1/P2RX4/TLR6/SYK/AKT1/ITGB2/CLU/TICAM1/PRKCD/KHSRP/RIPK3/DNM2/SPHK2/EIF6/TYROBP/AIF1/TUSC2/GRB2/PTK2B/INSR/GADD45A/PTX3/NOXA1/AGXT2/STAT3/TP53/LEP/SZT2/CTNS/TNF/NQO2/ACE2/ZNF205/SIRT3/GNAI2/ASS1/GLA/RAC2/ROMO1/MPV17L/F2/BMP7/NOS1AP/NOX…
BP	GO:0043616	keratinocyte proliferation	49	0.40836	1.52937	0.0186215	0.0744858	0.0528469	779	tags=14%	list=4%	signal=14%	MIR21/ZFP36/VDR/EREG/TLR4/ZFP36L1/PPARD
BP	GO:0003222	ventricular trabecula myocardium morphogenesis	16	0.408288	1.18418	0.243354	0.411027	0.291619	521	tags=19%	list=3%	signal=18%	NRG1/ENG/NOTCH1
BP	GO:0097755	positive regulation of blood vessel diameter	58	0.408272	1.59213	0.00782376	0.0410507	0.029125	3072	tags=33%	list=16%	signal=28%	ADM/GPER1/DOCK4/EDNRB/PTAFR/HMOX1/PLOD3/PPARD/F2RL1/SCPEP1/GPX1/KCNMB1/DOCK5/RGS2/ADORA2B/NPPC/LEP/UCN/MTNR1B
BP	GO:0098926	postsynaptic signal transduction	36	0.408155	1.4547	0.0345735	0.115595	0.0820131	5718	tags=53%	list=30%	signal=37%	NRG1/GNA15/GNA11/RELA/CRTC1/GRK2/LY6H/STAT3/AGRN/WNT3A/CHRNA7/GNAI2/GNAQ/CHRM1/PRR7/HRH3/CHRNA4/LYPD1/PLCB1
BP	GO:0071260	cellular response to mechanical stimulus	75	0.408109	1.68474	0.00207491	0.0163036	0.0115672	1717	tags=25%	list=9%	signal=23%	IL1B/LTBR/ENG/PTGS2/TNFRSF1A/TLR7/TLR4/TLR5/KCNJ2/MYD88/CYBA/SLC9A1/HDAC4/PIEZO1/AKT1/TNFRSF8/MAPK3/SCX/TLR8
BP	GO:1901185	negative regulation of ERBB signaling pathway	50	0.408094	1.53274	0.0208941	0.0809222	0.0574134	2540	tags=30%	list=13%	signal=26%	HBEGF/DUSP3/EREG/EPN1/PTPN18/HGS/MVP/VPS25/CHMP6/GPRC5A/GRB2/RNF126/TGFA/RAB7A/ZGPAT
BP	GO:0051231	spindle elongation	10	0.408092	1.0279	0.413861	0.577456	0.409699	4276	tags=40%	list=22%	signal=31%	PPP2R1A/AURKB/MAP10/NUMA1
BP	GO:0002718	regulation of cytokine production involved in immune response	82	0.408057	1.70177	0.0016909	0.0142867	0.0101362	2367	tags=35%	list=12%	signal=31%	CCR2/IL1B/BCL6/FFAR2/NOD2/FZD5/LILRB1/JAK3/IL10/CD36/CUEDC2/NLRP3/TLR4/FCER1G/HMOX1/F2RL1/MAVS/HFE/TICAM1/TNFRSF1B/IL18/SASH3/IL1R1/FFAR3/BST2/TNFRSF14/APOA2/SCIMP/CD74
BP	GO:0048490	anterograde synaptic vesicle transport	17	0.407927	1.19941	0.224532	0.390628	0.277146	1340	tags=24%	list=7%	signal=22%	BLOC1S1/AP3D1/SNAPIN/BLOC1S3
BP	GO:0099514	synaptic vesicle cytoskeletal transport	17	0.407927	1.19941	0.224532	0.390628	0.277146	1340	tags=24%	list=7%	signal=22%	BLOC1S1/AP3D1/SNAPIN/BLOC1S3
BP	GO:0099517	synaptic vesicle transport along microtubule	17	0.407927	1.19941	0.224532	0.390628	0.277146	1340	tags=24%	list=7%	signal=22%	BLOC1S1/AP3D1/SNAPIN/BLOC1S3
BP	GO:0032328	alanine transport	15	0.407887	1.16501	0.248988	0.417465	0.296187	5927	tags=53%	list=31%	signal=37%	SLC36A1/SLC38A7/SLC3A2/SLC6A6/SLC6A17/SLC7A8/SLC38A3/SLC36A2
BP	GO:0014003	oligodendrocyte development	47	0.40778	1.52485	0.0257138	0.0939801	0.0666779	5803	tags=53%	list=30%	signal=37%	NCSTN/GSTP1/ERCC2/LPAR1/HDAC10/CLU/TLR2/KCNJ10/HDAC11/OLIG1/MED12/NKX6-2/GSN/CNTNAP1/B4GALT5/HES5/FA2H/SOX10/SOX11/TENM4/MIR26A1/NKX2-2/EIF2B4/MAG/ID4
BP	GO:0006949	syncytium formation	57	0.407732	1.58805	0.00932449	0.0466298	0.0330833	5247	tags=44%	list=27%	signal=32%	SBNO2/FLOT1/PTGFRN/ADAM9/IL4R/CAMK1/TREM2/EHD1/TYROBP/PLEKHO1/ERCC1/MYOD1/CAV3/FER1L5/DCSTAMP/MYF5/SCGB3A1/TCTA/NOS1/FLT3LG/MYF6/DYRK1B/ADGRB1/CACNA1H/JAM2
BP	GO:0003338	metanephros morphogenesis	33	0.407702	1.43208	0.0561331	0.164691	0.116847	6865	tags=67%	list=36%	signal=43%	FMN1/BASP1/PKD1/WNT9B/PAX8/SOX8/FOXJ1/SIX2/CITED1/HES1/KIF26B/WT1/HES5/GREM1/BMP4/SOX9/WNT7B/PAX2/SMO/LIF/WNT4/LHX1
BP	GO:0010232	vascular transport	12	0.407683	1.09317	0.340551	0.509257	0.361313	3936	tags=42%	list=21%	signal=33%	CD36/SLC27A1/MFSD2A/SLC27A4/APOE
BP	GO:0001958	endochondral ossification	28	0.407656	1.36228	0.0829876	0.21013	0.149085	5487	tags=50%	list=29%	signal=36%	INPPL1/MMP14/MEF2D/SCX/FGFR3/TMEM119/ALPL/DLX5/FOXC1/FGF18/BMP4/COL2A1/COL13A1/NAB2
BP	GO:0036075	replacement ossification	28	0.407656	1.36228	0.0829876	0.21013	0.149085	5487	tags=50%	list=29%	signal=36%	INPPL1/MMP14/MEF2D/SCX/FGFR3/TMEM119/ALPL/DLX5/FOXC1/FGF18/BMP4/COL2A1/COL13A1/NAB2
BP	GO:1903818	positive regulation of voltage-gated potassium channel activity	17	0.407318	1.19762	0.226611	0.392899	0.278758	5074	tags=53%	list=27%	signal=39%	KCNIP2/TREM2/LRRC55/KCNA1/NOS1AP/LRRC52/MIR1-1/RNF207/LRRC26
BP	GO:0042059	negative regulation of epidermal growth factor receptor signaling pathway	46	0.407288	1.51647	0.0221928	0.084624	0.0600398	2540	tags=30%	list=13%	signal=26%	HBEGF/DUSP3/EREG/EPN1/HGS/MVP/VPS25/CHMP6/GPRC5A/GRB2/RNF126/TGFA/RAB7A/ZGPAT
BP	GO:0035914	skeletal muscle cell differentiation	69	0.40727	1.65787	0.00577223	0.0334716	0.0237477	5389	tags=49%	list=28%	signal=36%	EGR1/EGR2/FOS/NOTCH1/BTG2/HMG20B/MEF2D/SCX/SAP30/BCL9/ANKRD2/HIVEP3/ZNF689/MYOD1/MAFF/SOX8/CYP26B1/GTF3C5/PAX7/WNT3A/UQCC2/GPC1/MYF5/HEYL/SMYD1/ANKRD33/MYF6/MIR1-1/ASB2/LEMD2/SOX11/KLHL41/KLHL40/NUPR1
BP	GO:0006878	cellular copper ion homeostasis	14	0.407179	1.13763	0.270707	0.442146	0.313698	4090	tags=50%	list=21%	signal=39%	SCO2/CCDC22/SLC31A2/ARF1/APP/SLC31A1/ATP7B
BP	GO:0060396	growth hormone receptor signaling pathway	22	0.407128	1.28573	0.135983	0.288187	0.204466	3455	tags=36%	list=18%	signal=30%	JAK3/PXN/PRL/STAT6/STAT3/STAT5A/CSH2/GH1
BP	GO:0050777	negative regulation of immune response	153	0.407022	1.86847	3.81e-06	0.000175314	0.000124384	2085	tags=22%	list=11%	signal=20%	PPARG/VSIG4/MIR21/CR1/CCR2/HLX/BCL6/LGALS9/LILRB1/GRN/JAK3/IL10/CUEDC2/LOXL3/ARRB2/HMOX1/NR1H2/CACTIN/IL4R/ZBTB7B/NLRX1/ABR/CLEC4G/TTLL12/HFE/PTPN6/STAT6/GPX1/DHX58/FAM3A/BST2/IL27RA/TNFRSF14/APOA2
BP	GO:0030948	negative regulation of vascular endothelial growth factor receptor signaling pathway	11	0.406949	1.05982	0.385375	0.55093	0.390879	5841	tags=45%	list=31%	signal=32%	HGS/DAB2IP/EMILIN1/HHEX/CADM4
BP	GO:0002761	regulation of myeloid leukocyte differentiation	121	0.406933	1.80961	6.6e-05	0.00136145	0.000965933	2952	tags=31%	list=15%	signal=26%	CCR1/TRIB1/LILRB4/MIR223/C1QC/MAFB/LILRB3/CEBPB/FES/FOS/LILRB1/TFE3/MYC/FSTL3/TLR4/ATP6AP1/CD101/BGLAP/RARA/ZFP36L1/CD4/IRF7/TESC/MITF/TREM2/CTNNBIP1/RASSF2/TYROBP/SIGLEC15/PRKCA/GPR137/CD74/NOTCH2/ROR2/JUN/TNF/ESRRA
BP	GO:0086013	membrane repolarization during cardiac muscle cell action potential	25	0.406895	1.34339	0.0896414	0.221113	0.156878	5052	tags=48%	list=26%	signal=35%	KCNE1/KCNQ1/KCNJ2/KCNE3/KCNIP2/KCNJ8/KCNH2/FLNA/NOS1AP/MIR1-1/RNF207/KCNE5
BP	GO:0097178	ruffle assembly	42	0.406878	1.48247	0.0312589	0.107578	0.0763256	4016	tags=38%	list=21%	signal=30%	INPPL1/CYFIP1/DEF8/ICAM1/PLEKHM1/RHOG/TACSTD2/PFN1/AIF1/DBNL/CORO1C/HRAS/COBL/ARHGAP24/CSPG4/EPS8L1
BP	GO:0045851	pH reduction	57	0.406859	1.58466	0.00996205	0.0487508	0.0345882	2784	tags=32%	list=15%	signal=27%	SLC11A1/ROGDI/GRN/ATP6V0A1/RAB20/TCIRG1/ATP6AP1/ATP6V0D1/ATP6V0B/ATP6V0C/ATP6V1F/SNAPIN/CLN3/CLN6/RAB7A/RAB39A/AVP/SLAMF8
BP	GO:0031646	positive regulation of nervous system process	64	0.406714	1.61218	0.00496719	0.0300569	0.021325	7468	tags=61%	list=39%	signal=37%	EGR2/DLG4/PTAFR/GBA/NTSR1/ITGAX/TNFRSF1B/IGSF9B/DVL1/CHRNB4/PTK2B/OPRL1/SHANK3/BAIAP2/MTNR1B/UNC13B/CHRNA7/CACNB3/SHANK1/HGF/SOX10/TENM4/RIMS1/CCK/SHANK2/STX1B/MAG/DAG1/NMU/HCRT/CARTPT/NCMAP/NLGN2/RELN/IGSF11/CUX2/STX1A/ABAT/P2RX3
BP	GO:0062013	positive regulation of small molecule metabolic process	145	0.40666	1.85347	1.26e-05	0.000410326	0.000291122	4411	tags=41%	list=23%	signal=32%	PPARG/CES1/ADM/IL1B/ABCD1/GPER1/PTGS2/COMT/PFKFB3/POR/PTAFR/DGAT2/IRS2/NR1H2/RCVRN/NTSR1/MID1IP1/PPARD/SREBF1/PHKG2/PFKFB4/P2RY6/ENO1/TAZ/AKT1/IRS1/KAT2A/AKT2/TREM2/INSR/SRC/ADORA2B/CD74/STAT3/MIR182/AVP/HAS2/MLXIPL/CYP7A1/GCK/GUCA2B/TNF/FGF1/ARNT/APP/GPD1/CPT1A/AVPR1B/NR1H3/MIR210/APOA5/P2RY1/SCAP/NOS1/GAPDHS/ADCYAP1R1/APOA4/APOA1/GUCA2A
BP	GO:0080182	histone H3-K4 trimethylation	18	0.406658	1.21195	0.226891	0.393277	0.279026	2403	tags=39%	list=13%	signal=34%	TET3/SETD1B/KMT2B/ZNF335/TET2/KMT2D/SETD1A
BP	GO:0150117	positive regulation of cell-substrate junction organization	29	0.406565	1.36823	0.0935551	0.227693	0.161546	1592	tags=17%	list=8%	signal=16%	FMN1/DUSP3/PPM1F/VEGFA/IQSEC1
BP	GO:0099565	chemical synaptic transmission	postsynaptic	110	0.406565	1.76807	0.000155013	0.00255059	0.00180962	8333	tags=67%	list=44%	signal=38%	DLG4/GSK3A/P2RX1/ARRB2/SH3GL1/SLC29A1/NTSR1/CDK5/P2RX4/AKT1/IGSF9B/NPFF/DVL1/CHRNB4/GRIN2D/PTK2B/EIF4A3/S1PR2/SHANK3/BAIAP2/UNC13B/GRIK5/CHRNA7/CACNB3/CHRNA9/APP/SLC8A2/SHANK1/CELF4/P2RX2/MPP2/CHRNA10/DRD4/NPAS4/TRPV1/TMEM108/MAPK8IP2/CHRNA4/P2RX6/SEZ6/RIMS1/SHANK2/SLC17A7/STX1B/GABRB3/HCRT/GRIN2C/DGKI/ADORA2A/CHRNA2/NLGN2/GRIN2B/RELN/IGSF11/CUX2/STX1A/GRIN2A/CBLN1/ABAT/BDNF/P2RX3/RIMS2/GLRA2/CHR…
BP	GO:0042310	vasoconstriction	77	0.406553	1.68434	0.00120632	0.0111337	0.00789924	2704	tags=27%	list=14%	signal=24%	MIR21/ADM/HRH2/PTGS2/DOCK4/EDNRB/ACTA2/PTAFR/P2RX1/ICAM1/HTR7/ECE1/AKT1/TBXA2R/KCNMB4/DOCK5/SLC8A1/GRIP2/AVP/ADRA2B/LEP
BP	GO:0009642	response to light intensity	10	0.40651	1.02391	0.419802	0.582189	0.413057	2527	tags=30%	list=13%	signal=26%	CAT/AKT2/RDH13
BP	GO:0007586	digestion	130	0.406451	1.82926	3.04e-05	0.000778815	0.000552561	5428	tags=43%	list=28%	signal=31%	HRH2/VDR/NOD2/TYMP/PGA3/MGAM/KCNQ1/SGK1/CD36/SLC26A6/TLR4/NR1H2/SCARB1/SLC22A5/LDLR/SLC46A1/ARX/RBP4/LPCAT3/APOA2/CLPSL2/NEUROG1/SLC5A1/TFF1/OPRL1/CTRB2/LEP/ADM2/UCN3/GUCA2B/SOAT2/PTGER1/UCN/UCN2/CEL/KCNN4/CHIT1/NR1H3/APOA5/OXT/TLR9/CHRM1/APOA4/TRPV1/APOA1/GUCA2A/TFF3/NPC1L1/MUC2/ABCG5/SOX9/ENPP7/CCK/AQP5/WNK4/ALPI
BP	GO:0006662	glycerol ether metabolic process	19	0.406417	1.22531	0.182773	0.345658	0.245241	1478	tags=26%	list=8%	signal=24%	PLA2G7/TXN2/PLA2G4A/FASN/TMEM86B
BP	GO:0030511	positive regulation of transforming growth factor beta receptor signaling pathway	30	0.406412	1.37975	0.0905263	0.222328	0.15774	4068	tags=40%	list=21%	signal=32%	LRG1/CITED2/THBS1/CDKN2B/MEN1/SDCBP/DAB2/FLCN/HIPK2/CITED1/EP300/STK11
BP	GO:1903846	positive regulation of cellular response to transforming growth factor beta stimulus	30	0.406412	1.37975	0.0905263	0.222328	0.15774	4068	tags=40%	list=21%	signal=32%	LRG1/CITED2/THBS1/CDKN2B/MEN1/SDCBP/DAB2/FLCN/HIPK2/CITED1/EP300/STK11
BP	GO:0097503	sialylation	20	0.406348	1.25876	0.176113	0.337555	0.239492	963	tags=20%	list=5%	signal=19%	ST6GALNAC2/ST3GAL2/ST6GALNAC3/ST3GAL6
BP	GO:0002251	organ or tissue specific immune response	29	0.406331	1.36744	0.0935551	0.227693	0.161546	348	tags=14%	list=2%	signal=14%	RNASE2/FFAR2/RNASE3/IL6R
BP	GO:0060263	regulation of respiratory burst	16	0.406285	1.17837	0.251534	0.420494	0.298336	3573	tags=38%	list=19%	signal=31%	GRN/INSR/NOXA1/SLAMF8/RAC2/IGHA1
BP	GO:0050910	detection of mechanical stimulus involved in sensory perception of sound	13	0.406284	1.09919	0.331288	0.499863	0.354648	5863	tags=54%	list=31%	signal=37%	PDZD7/CHRNA9/WHRN/CHRNA10/HPN/STRC/COL11A1
BP	GO:0031579	membrane raft organization	26	0.40613	1.34336	0.102823	0.241252	0.171166	4659	tags=54%	list=24%	signal=41%	FLOT2/FLOT1/ABCA7/PACSIN2/CLN3/MYADM/YJEFN3/NAXE/CAV3/GSN/ANXA2/S100A10/MIR138-2/FA2H
BP	GO:0043117	positive regulation of vascular permeability	17	0.40598	1.19368	0.234927	0.402409	0.285505	6945	tags=53%	list=36%	signal=34%	TRPV4/VEGFA/UCN/PDE2A/APOE/TACR2/TJP1/CXCR2/TJP2
BP	GO:0043649	dicarboxylic acid catabolic process	17	0.405965	1.19364	0.234927	0.402409	0.285505	7680	tags=65%	list=40%	signal=39%	MTHFS/ACOT8/ACSF3/GLUL/ALDH1L2/ALDH1L1/QPRT/GAD2/DDO/GAD1/GOT2
BP	GO:0032958	inositol phosphate biosynthetic process	28	0.405962	1.35662	0.0829876	0.21013	0.149085	6680	tags=54%	list=35%	signal=35%	GPER1/PTAFR/NTSR1/ITPKC/P2RY6/PTK2B/AVPR1B/P2RY1/ADCYAP1R1/IP6K1/PPIP5K1/IPPK/ITPKA/PTH1R/IPMK
BP	GO:0033599	regulation of mammary gland epithelial cell proliferation	17	0.405907	1.19347	0.234927	0.402409	0.285505	5996	tags=59%	list=31%	signal=40%	BAX/GPX1/RREB1/RTN4/ZNF703/DEAF1/PYGO2/HOXA5/PHB2/IQGAP3
BP	GO:0030220	platelet formation	20	0.405891	1.25734	0.178138	0.339603	0.240945	1621	tags=25%	list=8%	signal=23%	ZNF385A/SRF/NBEAL2/PTPN6/ACTN1
BP	GO:0090278	negative regulation of peptide hormone secretion	40	0.405732	1.47598	0.0386068	0.125345	0.0889308	4429	tags=38%	list=23%	signal=29%	MIDN/FFAR4/SREBF1/IRS1/PIM3/NPFF/PFKL/CHGA/BMP8A/LEP/MTNR1B/KLF7/CRHBP/FAM3D/KCNB1
BP	GO:0051092	positive regulation of NF-kappaB transcription factor activity	155	0.405513	1.86356	5.41e-06	0.000221916	0.000157447	1751	tags=26%	list=9%	signal=24%	S100A9/EDA2R/S100A12/HSPA1B/HSPA1A/IL1B/LGALS9/FLOT2/NOD2/NLRC4/TRIM25/S100A8/PYCARD/FLOT1/TRIM8/CD36/NLRP3/TLR4/AGER/MYD88/SPHK1/TRADD/ICAM1/RBCK1/NFKB2/CARM1/TLR6/CAT/RELA/IKBKG/ITGB2/CLU/TICAM1/RIPK3/ARHGEF2/TLR2/IL18/ZBTB7A/RPS6KA4/IRAK1
BP	GO:0000768	syncytium formation by plasma membrane fusion	55	0.405487	1.55924	0.010736	0.0514363	0.0364935	5247	tags=44%	list=27%	signal=32%	SBNO2/FLOT1/PTGFRN/ADAM9/IL4R/CAMK1/TREM2/EHD1/TYROBP/PLEKHO1/MYOD1/CAV3/FER1L5/DCSTAMP/MYF5/SCGB3A1/TCTA/NOS1/FLT3LG/MYF6/DYRK1B/ADGRB1/CACNA1H/JAM2
BP	GO:0140253	cell-cell fusion	55	0.405487	1.55924	0.010736	0.0514363	0.0364935	5247	tags=44%	list=27%	signal=32%	SBNO2/FLOT1/PTGFRN/ADAM9/IL4R/CAMK1/TREM2/EHD1/TYROBP/PLEKHO1/MYOD1/CAV3/FER1L5/DCSTAMP/MYF5/SCGB3A1/TCTA/NOS1/FLT3LG/MYF6/DYRK1B/ADGRB1/CACNA1H/JAM2
BP	GO:0021511	spinal cord patterning	24	0.405477	1.31913	0.104208	0.243967	0.173092	7063	tags=54%	list=37%	signal=34%	SUFU/LHX3/FOXN4/NKX6-1/NKX6-2/NKX2-2/GLI2/CHRD/SMO/RFX4/DBX1/EVX1/RELN
BP	GO:1902667	regulation of axon guidance	44	0.405456	1.50243	0.0285189	0.100279	0.0711466	5119	tags=45%	list=27%	signal=33%	SEMA4B/SEMA4A/SEMA6B/ZSWIM8/ZSWIM6/VEGFA/PTPRO/ZSWIM4/SEMA3B/SEMA3C/WNT3A/SEMA4G/TBR1/SEMA3G/POU4F2/PLXNA3/CXCL12/MEGF8/WNT5A/SEMA5B
BP	GO:0001502	cartilage condensation	20	0.405417	1.25588	0.178138	0.339603	0.240945	6970	tags=60%	list=36%	signal=38%	BMP1/UNCX/PKD1/ROR2/BARX2/MYF5/COL2A1/SOX9/COL11A1/THRA/FGF6/ACAN
BP	GO:0060337	type I interferon signaling pathway	91	0.405365	1.71467	0.000536939	0.00631299	0.004479	2054	tags=23%	list=11%	signal=21%	EGR1/MIR21/IFITM3/IFI35/IRF5/IFI6/MYD88/CACTIN/TYK2/IRF7/IFITM2/MAVS/IKBKE/TTLL12/PTPN6/IRAK1/MX2/OAS3/BST2/CDC37/IRF2
BP	GO:0071357	cellular response to type I interferon	91	0.405365	1.71467	0.000536939	0.00631299	0.004479	2054	tags=23%	list=11%	signal=21%	EGR1/MIR21/IFITM3/IFI35/IRF5/IFI6/MYD88/CACTIN/TYK2/IRF7/IFITM2/MAVS/IKBKE/TTLL12/PTPN6/IRAK1/MX2/OAS3/BST2/CDC37/IRF2
BP	GO:0006348	chromatin silencing at telomere	11	0.405359	1.05568	0.393281	0.558239	0.396064	1338	tags=27%	list=7%	signal=25%	DOT1L/SIRT2/SIRT6
BP	GO:0048486	parasympathetic nervous system development	19	0.405341	1.22207	0.182773	0.345658	0.245241	3512	tags=26%	list=18%	signal=22%	EGR2/PHOX2A/HES3/NRP2/HES1
BP	GO:0002237	response to molecule of bacterial origin	339	0.405053	2.05454	1e-10	4.26e-08	3.03e-08	1513	tags=22%	list=8%	signal=20%	MIR21/S100A9/TSPO/ADM/TRIB1/SASH1/CD14/THBD/SLC11A1/IL1B/LGALS9/ZFP36/LILRB2/CSF2RB/NOD2/SIRPA/MGST1/CEBPB/C5AR1/FZD5/LILRA2/FOS/LILRB1/S100A8/PYCARD/SBNO2/PTGS2/ABCA1/MRC1/COMT/LY86/IRF5/EDNRB/CD180/PTAFR/IL10/HCK/CD36/CD68/NLRP3/ADAM9/TLR4/NOTCH1/RARA/MYD88/PLSCR3/CACTIN/ICAM1/NFKB2/CARD9/PPARD/GGT3P/CXCL8/SIRT2/PTGFR/SCARB1/LY96/GSTP1/ABR/TLR6/HDAC5/CXCL1/CNP/RELA/AKT1/TBXA2R/NFKBIB/HSF1/TICAM…
BP	GO:1990535	neuron projection maintenance	10	0.404952	1.01999	0.431683	0.592226	0.420178	3432	tags=40%	list=18%	signal=33%	ABCD1/DCTN1/INSR/APP
BP	GO:0060134	prepulse inhibition	15	0.404845	1.15632	0.257085	0.427539	0.303335	10315	tags=87%	list=54%	signal=40%	BACE1/DVL1/ADORA2A/DRD1/DRD3/CTNNA2/DRD2/GRIN1/GRID2/PTEN/NRXN1/SLC6A3/FABP7
BP	GO:0000338	protein deneddylation	10	0.404808	1.01963	0.431683	0.592226	0.420178	1942	tags=30%	list=10%	signal=27%	GPS1/COPS7A/COPS6
BP	GO:1905245	regulation of aspartic-type peptidase activity	11	0.404674	1.0539	0.393281	0.558239	0.396064	502	tags=18%	list=3%	signal=18%	GRN/AGER
BP	GO:0046365	monosaccharide catabolic process	66	0.404642	1.62478	0.00235193	0.0176768	0.0125415	4313	tags=48%	list=23%	signal=38%	HK3/DCXR/PGAM1/PKM/AKR1A1/ALDOA/HK2/TKFC/ENO1/GALK1/GAPDH/TPI1/GLB1/FUT7/PFKL/FOXK2/GALE/PGAM2/TP53/GCK/KHK/ENO3/FUT5/PGK1/FUT2/LRP5/BAD/MIR210/GLYCTK/GAPDHS/HK1/SORD
BP	GO:2000514	regulation of CD4-positive	alpha-beta T cell activation	60	0.404397	1.59412	0.00704134	0.0383615	0.0272171	1532	tags=25%	list=8%	signal=23%	MIR21/HLX/BCL6/LGALS9/LGALS9C/JAK3/NLRP3/LOXL3/AGER/RARA/IL4R/ZBTB7B/SOCS1/IL18/SASH3
BP	GO:0061162	establishment of monopolar cell polarity	21	0.404375	1.26245	0.179916	0.341265	0.242124	5561	tags=57%	list=29%	signal=41%	SH3BP1/IFT20/FSCN1/TCF15/FOXJ1/CAMSAP3/MSN/SCRIB/RHOA/SYNE4/WNT5A/FOXF1
BP	GO:0048261	negative regulation of receptor-mediated endocytosis	28	0.404309	1.3511	0.0829876	0.21013	0.149085	6091	tags=46%	list=32%	signal=32%	LRPAP1/DLG4/ANKRD13D/SDCBP/UBQLN2/LRRTM1/UNC119/NECAB2/APOC3/MIR199A2/PCSK9/APOC2/ANKRD13B
BP	GO:1905953	negative regulation of lipid localization	59	0.404088	1.58067	0.0100355	0.0489603	0.0347368	2085	tags=22%	list=11%	signal=20%	PPARG/CES1/ABCA1/THBS1/PNPLA2/IRS2/NR1H2/PPARD/AKT1/MIR27A/AKT2/NFKBIA/APOA2
BP	GO:0050926	regulation of positive chemotaxis	25	0.403965	1.33372	0.0956175	0.231083	0.163951	4871	tags=36%	list=25%	signal=27%	AGER/F2RL1/CXCL8/VEGFA/PGF/ARTN/AZU1/CXCL12/NTRK3
BP	GO:0045921	positive regulation of exocytosis	89	0.403947	1.69916	0.00129141	0.0116501	0.00826559	3634	tags=36%	list=19%	signal=29%	ITGAM/FGR/GAB2/PTAFR/RAB3D/ATP6AP1/FCER1G/CHMP2A/VAMP8/ZP3/IL4R/F2RL1/CDK5/ATP13A2/UNC13D/SYK/HGS/ITGB2/SPHK2/DOC2B/SDCBP/SDC1/ADORA2B/RAB7A/RAB3A/SYT4/UNC13B/ARF1/CDK5R2/LAMP1/SDC4/VPS4A
BP	GO:2000826	regulation of heart morphogenesis	40	0.403814	1.46901	0.04049	0.130138	0.0923314	6887	tags=70%	list=36%	signal=45%	ENG/PIM1/NOTCH1/MESP1/JAG1/SEMA3C/BMP2/WNT3A/FOXC1/FOXC2/ISL1/HES1/BMP7/WNT11/TBX2/BMP4/RNF207/WNT5A/TWIST1/SOX9/GATA5/SIX1/TBX5/SMO/HAND2/ROBO2/BMP10/EYA1
BP	GO:0050728	negative regulation of inflammatory response	178	0.403757	1.88576	9.94e-07	6.84e-05	4.85e-05	1929	tags=22%	list=10%	signal=20%	SOCS3/PPARG/TNFAIP6/IL1R2/FPR2/MIR223/NLRP12/SIRPA/ABCD1/GPER1/ALOX5/PYCARD/GRN/FFAR4/TNFRSF1A/MEFV/KLF4/IL10/CUEDC2/NLRP3/AGER/GBA/SIGLEC10/PPARD/NLRX1/GSTP1/ABR/LDLR/MIR221/CYP19A1/PRKCD/SHARPIN/GPX1/TNFRSF1B/TNFAIP8L2/CHID1/MAPK7/LPCAT3/MIR222
BP	GO:0006970	response to osmotic stress	84	0.403375	1.69821	0.00104532	0.010069	0.00714388	2618	tags=25%	list=14%	signal=22%	AQP9/DYSF/TSPO/YBX3/PTGS2/BAX/PLK3/ZFP36L1/MAP2K7/HNMT/TRPV4/CLN3/MICU1/ARHGEF2/PKN1/RELB/PTK2B/TSC22D4/LRRC8E/AVP/TP53
BP	GO:0050922	negative regulation of chemotaxis	63	0.403369	1.59573	0.00751034	0.0400301	0.0284009	2784	tags=32%	list=15%	signal=27%	PADI2/MIR223/DUSP3/THBS1/SEMA4B/SEMA4A/NOTCH1/SEMA6B/GSTP1/CORO1B/DUSP1/CYP19A1/PTPRO/C5AR2/AIF1/SEMA3B/SEMA3C/CCL2/DDT/SLAMF8
BP	GO:0060333	interferon-gamma-mediated signaling pathway	86	0.403345	1.69481	0.00165888	0.0140936	0.00999929	2884	tags=28%	list=15%	signal=24%	SOCS3/PPARG/FCGR1A/TRIM25/IRF5/PTAFR/TRIM8/HCK/NR1H2/IFI30/ICAM1/IRF7/IFNGR2/SOCS1/PRKCD/PML/OAS3/CDC37/IRF2/TRIM26/OAS1/TP53/IRF3/HPX
BP	GO:0060512	prostate gland morphogenesis	28	0.403261	1.3476	0.0829876	0.21013	0.149085	6475	tags=54%	list=34%	signal=36%	RXRA/NOTCH1/HOXD13/BMP7/NKX3-1/HOXB13/BMP4/WNT5A/SOX9/SFRP1/ID4/GLI2/TP63/FOXA1/RARG
BP	GO:0032653	regulation of interleukin-10 production	58	0.40317	1.57224	0.00956138	0.0474434	0.0336606	1934	tags=26%	list=10%	signal=23%	LILRA5/LGALS9/NOD2/LILRB1/PYCARD/JAK3/TLR4/AGER/FCER1G/SYK/TLR2/SASH3/TREM2/TYROBP/TUSC2
BP	GO:0032604	granulocyte macrophage colony-stimulating factor production	16	0.403035	1.16894	0.265849	0.436776	0.309888	3325	tags=38%	list=17%	signal=31%	IL1B/LILRA2/SYK/IL18/PAEP/ISL1
BP	GO:1903305	regulation of regulated secretory pathway	158	0.402852	1.8572	3.33e-06	0.000159037	0.000112835	3917	tags=35%	list=20%	signal=28%	CCR2/LGALS9/PRAM1/FES/ITGAM/FGR/STXBP2/GAB2/PTAFR/P2RX1/RAB3D/FCER1G/NOTCH1/HMOX1/VAMP8/ZP3/NAPA/IL4R/F2RL1/CDK5/MICAL1/UNC13D/ABR/BACE1/SYK/GIT1/SNAPIN/ITGB2/SPHK2/DOC2B/DVL1/SYP/TRPV6/ADORA2B/ADGRE2/VPS18/SYN1/CPLX1/RAB3A/SYT4/CPLX3/UNC13B/GRIK5/GNAI2/DOC2A/ARF1/RAC2/CDK5R2/LAMP1/SYT3/CALM3/FCGR2B/P2RY1/SYT1/PRKCG
BP	GO:0046135	pyrimidine nucleoside catabolic process	23	0.402673	1.29611	0.123967	0.270797	0.192127	1492	tags=22%	list=8%	signal=20%	CDA/APOBEC3A/TYMP/APOBEC3H/UPP1
BP	GO:0010718	positive regulation of epithelial to mesenchymal transition	50	0.402473	1.51162	0.0266358	0.0960874	0.068173	3325	tags=32%	list=17%	signal=27%	MIR21/IL1B/ENG/NOTCH1/MIR221/SNAI1/SDCBP/MIR222/JAG1/DAB2/BMP2/TIAM1/ZNF703/MDK/FOXC1/ISL1
BP	GO:0090207	regulation of triglyceride metabolic process	41	0.40245	1.46922	0.0413143	0.132388	0.0939277	4389	tags=41%	list=23%	signal=32%	PNPLA2/DGAT2/SLC27A1/NR1H2/SREBF1/SCARB1/LDLR/CTDNEP1/GNB3/DAGLB/MFSD2A/NR1H3/APOA5/APOE/APOC3/APOA4/APOA1
BP	GO:0048843	negative regulation of axon extension involved in axon guidance	26	0.402448	1.33118	0.110887	0.253307	0.179719	5119	tags=42%	list=27%	signal=31%	SEMA4B/SEMA4A/SEMA6B/SEMA3B/SEMA3C/WNT3A/SEMA4G/SEMA3G/PLXNA3/WNT5A/SEMA5B
BP	GO:0001867	complement activation	lectin pathway	12	0.402429	1.07909	0.350394	0.517591	0.367226	3595	tags=42%	list=19%	signal=34%	FCN1/MFAP4/FCN2/FCN3/MASP1
BP	GO:0043101	purine-containing compound salvage	15	0.402422	1.1494	0.269231	0.440409	0.312466	1293	tags=27%	list=7%	signal=25%	AMPD3/PNP/DGUOK/AMPD2
BP	GO:0045618	positive regulation of keratinocyte differentiation	16	0.402328	1.16689	0.267894	0.438895	0.311392	823	tags=19%	list=4%	signal=18%	VDR/NOTCH1/ALOX15B
BP	GO:0001886	endothelial cell morphogenesis	13	0.402269	1.08833	0.341513	0.509522	0.3615	5504	tags=62%	list=29%	signal=44%	PLOD3/ID1/COL22A1/PECAM1/COL18A1/NOTCH4/CLIC4/MET
BP	GO:0042758	long-chain fatty acid catabolic process	11	0.402217	1.0475	0.397233	0.562351	0.398982	8416	tags=73%	list=44%	signal=41%	ABCD1/CYP4F12/CYP4F3/ACADL/LIPE/CYP4F2/CYP4F11/ADTRP
BP	GO:0097300	programmed necrotic cell death	48	0.402208	1.50404	0.031155	0.107422	0.0762145	2942	tags=40%	list=15%	signal=34%	CD14/PYGL/YBX3/BAX/TLR4/ITPK1/RBCK1/LY96/MIR221/TICAM1/RIPK3/ARHGEF2/ALKBH7/PPIF/SPATA2/MLKL/TP53/IRF3/TNF
BP	GO:0006809	nitric oxide biosynthetic process	77	0.402186	1.66625	0.00153444	0.0133165	0.00944792	2440	tags=31%	list=13%	signal=27%	CYP1B1/TSPO/IL1B/SIRPA/PTGS2/KLF4/IL10/CD36/TLR4/ICAM1/SPR/P2RX4/TLR6/AKT1/ITGB2/CLU/TICAM1/KHSRP/DNM2/AIF1/PTK2B/INSR/PTX3/AGXT2
BP	GO:0007202	activation of phospholipase C activity	34	0.402183	1.41837	0.0668058	0.185281	0.131455	1482	tags=24%	list=8%	signal=22%	RASGRP4/GNA15/C5AR1/ANG/P2RY6/LPAR1/PLCB2/LPAR2
BP	GO:0015908	fatty acid transport	99	0.40217	1.71362	0.000326026	0.00433526	0.00307582	4054	tags=33%	list=21%	signal=26%	PPARG/ACSL1/IL1B/ABCD1/THBS1/CD36/SLC27A1/SLC25A20/IRS2/NTSR1/MID1IP1/PPARD/P2RX4/SYK/AKT1/PLA2G4A/SLC27A3/CPT1B/AKT2/PLIN2/NMB/PROCA1/MFSD2A/LEP/SLC27A4/LCN1/SLC27A5/SLCO3A1/CPT1A/AVPR1B/OXT/APOE/DRD4
BP	GO:0010872	regulation of cholesterol esterification	14	0.402133	1.12353	0.276768	0.448721	0.318363	5264	tags=57%	list=27%	signal=41%	LAMTOR1/MIR27A/APOA2/APOA5/APOE/APOA4/APOA1/ABCG1
BP	GO:0033574	response to testosterone	41	0.402116	1.468	0.0413143	0.132388	0.0939277	4438	tags=41%	list=23%	signal=32%	TSPO/THBS1/BGLAP/GBA/DUSP1/TBXA2R/SRD5A1/HSF1/CSNK2B/ELK1/AVP/PSPH/HOXD13/BAD/NKX3-1/HOXB13/MSN
BP	GO:0035313	wound healing	spreading of epidermal cells	18	0.402105	1.19838	0.231092	0.398294	0.282585	2093	tags=28%	list=11%	signal=25%	HBEGF/ACVRL1/MIR221/ITGA5/RREB1
BP	GO:0050729	positive regulation of inflammatory response	151	0.402061	1.8492	1.2e-05	0.000398204	0.000282522	2942	tags=30%	list=15%	signal=26%	MIR21/S100A9/LILRA5/CCR2/S100A12/IL1B/FFAR2/NLRP12/NOD2/CEBPB/S100A8/PTGS2/GRN/IL17RA/TNFRSF1A/PLA2G7/TLR7/TLR4/FCER1G/MYD88/TRPV4/TRADD/VAMP8/ZP3/TGM2/GPSM3/TLR6/LDLR/CEBPA/TICAM1/TLR2/IL18/TREM2/NFKBIA/FFAR3/HYAL2/IL17RC/ADORA2B/ADAM8/STAT3/DDT/F12/CCL24/OSM/TNIP1/TNF
BP	GO:0001541	ovarian follicle development	56	0.402032	1.56371	0.00854063	0.0437007	0.0310052	2811	tags=30%	list=15%	signal=26%	CEBPB/BAX/EREG/ARRB2/ANG/MMP14/ZP3/ICAM1/KMT2B/MMP19/VEGFA/AMH/CTNNA1/SRC/PTX3/ARRB1/FOXL2
BP	GO:0046641	positive regulation of alpha-beta T cell proliferation	21	0.402006	1.25505	0.179916	0.341265	0.242124	1513	tags=19%	list=8%	signal=18%	CCR2/LGALS9/SYK/IL18
BP	GO:0098698	postsynaptic specialization assembly	21	0.401888	1.25468	0.179916	0.341265	0.242124	5335	tags=43%	list=28%	signal=31%	LRFN1/LRRTM1/SHANK3/LRFN4/LRRC4B/SHANK1/NRXN2/NTRK3/SHANK2
BP	GO:0006692	prostanoid metabolic process	47	0.401416	1.50105	0.0322621	0.109643	0.0777906	2936	tags=32%	list=15%	signal=27%	IL1B/GSTM1/PTGS2/CYP2S1/TNFRSF1A/ABHD16A/GSTP1/LYPLA2/TBXAS1/PLA2G4A/CES2/DAGLB/CD74/AVP/CBR1
BP	GO:0006693	prostaglandin metabolic process	47	0.401416	1.50105	0.0322621	0.109643	0.0777906	2936	tags=32%	list=15%	signal=27%	IL1B/GSTM1/PTGS2/CYP2S1/TNFRSF1A/ABHD16A/GSTP1/LYPLA2/TBXAS1/PLA2G4A/CES2/DAGLB/CD74/AVP/CBR1
BP	GO:0046364	monosaccharide biosynthetic process	98	0.401414	1.70821	0.000751726	0.00802555	0.00569404	4371	tags=43%	list=23%	signal=33%	PGD/FBP1/CHST15/PGAM1/DGAT2/G6PD/G6PC3/TKT/SLC25A1/AKR1A1/TALDO1/ALDOA/PCK2/ENO1/PC/KAT2A/SLC25A11/GAPDH/TPI1/CRTC2/SOGA1/FAM3A/RBP4/PGP/PDK2/SIRT7/PGAM2/LEP/GCK/ENO3/PGK1/GPD1/GNMT/EP300/SESN2/SDS/G6PC2/AKR1B1/MDH2/GAPDHS/SORD/MAEA
BP	GO:0070542	response to fatty acid	87	0.40132	1.68624	0.000755375	0.00802555	0.00569404	5302	tags=48%	list=28%	signal=35%	PPARG/ACSL1/FFAR2/PDK4/PTGS2/PTAFR/DGAT2/CD36/SREBF1/PTGFR/LDLR/P2RY6/CAT/AKT1/IRS1/TLR2/FFAR3/PPP5C/ALAD/SRC/KCNK4/CCL21/PPP1R9B/ASS1/BAD/CPT1A/ID3/OXT/SCD/PDX1/FOXO3/LPL/ZC3H12A/ADIPOQ/PON1/AANAT/OR51E2/FFAR1/PID1/NFATC4/UCP1/SOX9
BP	GO:0002691	regulation of cellular extravasation	32	0.401211	1.39795	0.0788382	0.204681	0.145219	3636	tags=44%	list=19%	signal=35%	CCR2/BST1/PTAFR/AGER/ICAM1/ABR/RIPK3/FUT7/IL1R1/IL27RA/ADAM8/CCL21/MDK/ELANE
BP	GO:0051452	intracellular pH reduction	54	0.401173	1.53048	0.0211648	0.081696	0.0579625	2784	tags=31%	list=15%	signal=27%	SLC11A1/ROGDI/GRN/ATP6V0A1/RAB20/TCIRG1/ATP6V0D1/ATP6V0B/ATP6V0C/ATP6V1F/SNAPIN/CLN3/CLN6/RAB7A/RAB39A/AVP/SLAMF8
BP	GO:0032496	response to lipopolysaccharide	322	0.401149	2.03223	1e-10	4.26e-08	3.03e-08	1513	tags=21%	list=8%	signal=20%	MIR21/S100A9/TSPO/ADM/TRIB1/SASH1/CD14/THBD/SLC11A1/IL1B/LGALS9/ZFP36/LILRB2/CSF2RB/NOD2/SIRPA/MGST1/CEBPB/C5AR1/LILRA2/FOS/LILRB1/S100A8/PYCARD/SBNO2/PTGS2/ABCA1/MRC1/COMT/LY86/EDNRB/CD180/PTAFR/IL10/HCK/CD36/CD68/NLRP3/ADAM9/TLR4/NOTCH1/RARA/MYD88/PLSCR3/CACTIN/ICAM1/NFKB2/PPARD/GGT3P/CXCL8/PTGFR/SCARB1/LY96/GSTP1/ABR/HDAC5/CXCL1/CNP/RELA/AKT1/TBXA2R/NFKBIB/HSF1/TICAM1/CXCL2/TNFRSF1B/TLR2/IL18
BP	GO:0071305	cellular response to vitamin D	23	0.40113	1.29115	0.126033	0.273814	0.194268	533	tags=17%	list=3%	signal=17%	VDR/FES/PIM1/BGLAP
BP	GO:0042742	defense response to bacterium	251	0.401114	1.96662	5.19e-09	9.49e-07	6.73e-07	2061	tags=21%	list=11%	signal=19%	HP/STAB1/SIGLEC16/S100A9/FPR2/MIR223/S100A12/SLC11A1/BCL3/CFP/NOD2/CEBPB/C5AR1/RNASE3/NLRC4/S100A8/PYCARD/FGR/GRN/IL6R/TNFRSF1A/IL10/CD36/CLEC4E/NLRP3/TLR4/FCER1G/TLR5/ANG/MYD88/RNASE6/CYBA/CARD9/F2RL1/SIRT2/PPP1R11/CD4/TLR6/SYK/MAVS/SHC1/PRKCD/TLR2/IGHM/NLRP1/TREM2/IGKC/TUSC2/NAIP/CHGA/IL27RA/TNFRSF14/IGHG1
BP	GO:0031342	negative regulation of cell killing	24	0.401074	1.3048	0.116232	0.260211	0.184617	524	tags=12%	list=3%	signal=12%	LGALS9/LILRB1/ARRB2
BP	GO:0032570	response to progesterone	46	0.401038	1.49319	0.0268486	0.0964198	0.0684089	2334	tags=24%	list=12%	signal=21%	TSPO/FOSB/FOS/THBS1/WBP2/SREBF1/RELA/FOSL1/TLR2/SRC/CATSPER1
BP	GO:0036342	post-anal tail morphogenesis	18	0.400788	1.19445	0.231092	0.398294	0.282585	6074	tags=61%	list=32%	signal=42%	DCHS1/TCF15/MED12/WNT3A/HES7/SCRIB/VANGL2/WNT5A/TP63/CHST11/SP5
BP	GO:0070741	response to interleukin-6	54	0.400774	1.52896	0.0211648	0.081696	0.0579625	3444	tags=31%	list=18%	signal=26%	SOCS3/SPI1/SBNO2/IL6R/ICAM1/ST3GAL6/RELA/CEBPA/MIRLET7E/SELPLG/SRC/STAT3/PHB/MIR99A/ST18/CITED1/C1QTNF4
BP	GO:1903672	positive regulation of sprouting angiogenesis	61	0.400587	1.57957	0.00611989	0.0348116	0.0246984	1728	tags=21%	list=9%	signal=19%	MIR21/PTGS2/KLF4/IL10/PKM/HMOX1/HDAC7/ITGA5/MIR27A/VEGFA/JMJD8/MIRLET7F2/MIR296
BP	GO:0048169	regulation of long-term neuronal synaptic plasticity	25	0.400518	1.32234	0.10757	0.24886	0.176564	6983	tags=64%	list=36%	signal=41%	DLG4/EPHB2/KCNJ10/SYP/NPTN/SHANK3/HRAS/APP/SYNGR1/SYNPO/NEURL1/SYNGAP1/AGT/CAMK2B/GRM5/RAB8A
BP	GO:1901222	regulation of NIK/NF-kappaB signaling	113	0.400388	1.74538	0.000130977	0.00225803	0.00160205	1811	tags=24%	list=9%	signal=22%	MIR21/SASH1/CD14/MIR223/BCL3/IL1B/LGALS9/NLRP12/NOD2/TLR7/NLRP3/TLR4/AGER/SPHK1/TRADD/RBCK1/TLR6/HDAC7/TRIP6/RELA/AGO1/TLR2/IL18/TREM2/IRAK1/NFKBIA/RASSF2
BP	GO:0071621	granulocyte chemotaxis	120	0.400257	1.77326	0.000100145	0.00184591	0.00130965	3406	tags=32%	list=18%	signal=27%	DYSF/S100A9/MIR223/CSF3R/S100A12/IL1B/C3AR1/BST1/C5AR1/S100A8/IL17RA/THBS1/FCER1G/TRPV4/CSF1R/CXCL8/MOSPD2/CXCL1/SYK/PIP5K1C/PIK3CD/ITGB2/CXCL2/MPP1/MAPK3/C5AR2/IL17RC/CCL2/CD74/ADGRE2/CCL24/CCL21/RARRES2/VAV1/JAML/MDK/CCL8/RAC2/SAA1
BP	GO:0070372	regulation of ERK1 and ERK2 cascade	290	0.399886	1.99471	2.77e-09	5.9e-07	4.19e-07	4239	tags=38%	list=22%	signal=30%	MIR21/CCR1/FPR2/LRP1/IL1B/LGALS9/NLRP12/NOD2/SIRPA/C5AR1/DUSP3/GPER1/PYCARD/MARCO/FFAR4/GAS6/DUSP6/KLF4/CD36/TLR4/AGER/ATP6AP1/NOTCH1/ARRB2/RRAS/MAP2K7/TRPV4/ICAM1/F2RL1/CSF1R/ABCA7/EPHB2/MIR24-2/RGS14/CD4/NELFE/GSTP1/GPBAR1/P2RY6/SYK/DUSP1/TRAF7/MIR221/SHC1/MIR27A/MAP3K12/PTPN6/TREM2/MAPK3/C5AR2/CSK/FGFR3/MIR222/PTK2B/PRKCA/FGF19/SRC/SCIMP/CCL2/PRMT5/FN1/CD74/TNFAIP8L3/SPRED2/NPTN/DUSP4/PDGFA/VR…
BP	GO:0046348	amino sugar catabolic process	13	0.399788	1.08162	0.349693	0.517261	0.366991	4266	tags=46%	list=22%	signal=36%	NPL/RENBP/NAGK/MGAT1/CHIT1/AMDHD2
BP	GO:0030194	positive regulation of blood coagulation	27	0.399542	1.32368	0.10766	0.24886	0.176564	3882	tags=44%	list=20%	signal=35%	THBD/THBS1/CD36/TLR4/TBXA2R/PLA2G4A/F12/SERPINF2/PLG/USF1/F2/DMTN
BP	GO:1900048	positive regulation of hemostasis	27	0.399542	1.32368	0.10766	0.24886	0.176564	3882	tags=44%	list=20%	signal=35%	THBD/THBS1/CD36/TLR4/TBXA2R/PLA2G4A/F12/SERPINF2/PLG/USF1/F2/DMTN
BP	GO:1905168	positive regulation of double-strand break repair via homologous recombination	10	0.399492	1.00624	0.455446	0.612652	0.43467	73	tags=10%	list=0%	signal=10%	WAS
BP	GO:0050820	positive regulation of coagulation	28	0.39943	1.33479	0.093361	0.227481	0.161395	3882	tags=43%	list=20%	signal=34%	THBD/THBS1/CD36/TLR4/TBXA2R/PLA2G4A/F12/SERPINF2/PLG/USF1/F2/DMTN
BP	GO:0042481	regulation of odontogenesis	26	0.399371	1.321	0.112903	0.256173	0.181752	7819	tags=65%	list=41%	signal=39%	APCDD1/MSX1/BMP2/WNT6/NGFR/FGF8/BMP4/CSF1/AMTN/ENAM/RSPO2/MMP20/WNT10A/TNFRSF11B/PAX9/AMELX/SP6
BP	GO:1903429	regulation of cell maturation	21	0.399111	1.24601	0.188285	0.351508	0.249392	2814	tags=29%	list=15%	signal=24%	EDNRB/SIRT2/PPP2R1A/BNC1/NPPC/PAEP
BP	GO:0048841	regulation of axon extension involved in axon guidance	32	0.399035	1.39036	0.0788382	0.204681	0.145219	5119	tags=44%	list=27%	signal=32%	SEMA4B/SEMA4A/SEMA6B/VEGFA/SEMA3B/SEMA3C/WNT3A/SEMA4G/SEMA3G/PLXNA3/CXCL12/MEGF8/WNT5A/SEMA5B
BP	GO:0002701	negative regulation of production of molecular mediator of immune response	36	0.398941	1.42186	0.0527426	0.1586	0.112525	2359	tags=28%	list=12%	signal=24%	BCL6/LILRB1/JAK3/IL10/CUEDC2/HMOX1/HFE/BST2/APOA2/PARP3
BP	GO:0060236	regulation of mitotic spindle organization	33	0.398926	1.40125	0.0727651	0.196056	0.1391	2359	tags=27%	list=12%	signal=24%	HSPA1B/HSPA1A/TACC3/CHMP2A/PLK1/DCTN1/PSRC1/PKD1/PARP3
BP	GO:0002067	glandular epithelial cell differentiation	48	0.398924	1.49177	0.0321038	0.109338	0.0775739	6802	tags=56%	list=36%	signal=36%	GSK3A/RXRA/SIDT2/NOTCH1/RARA/FASN/MEN1/BMP2/PROX1/NKX6-1/HES1/SPDEF/BAD/PDX1/HNF4A/FGF8/BMP4/INSM1/WNT5A/NKX2-2/HOXA5/TP63/SMO/FOXA1/RARG/DLL1/WNT4
BP	GO:0061138	morphogenesis of a branching epithelium	187	0.398886	1.87471	2.11e-06	0.000114821	8.15e-05	6277	tags=52%	list=33%	signal=36%	SOCS3/ST14/ADM/VDR/SPINT1/PLXND1/FZD5/ENG/RXRA/CTSH/MYC/IL10/NOTCH1/MMP14/TGM2/SRF/SIRT6/VEGFA/TACSTD2/CTSZ/PML/CTNNBIP1/GDF7/GRB2/DCHS1/SPINT2/SRC/SEMA3C/PKD1/WNT9B/PAX8/PGF/COL4A1/HNF1B/GBX2/PDGFA/BMP2/PPP1CA/SOX8/TNF/PROX1/IHH/CAV3/ADAMTS16/FGF1/MDK/HOXD13/SIX2/HOXD11/CITED1/FOXC2/GDF2/ILK/LRP5/PGR/HGF/RSPO3/WT1/FOXD1/WNT6/NOTCH4/BMP7/PAK1/NKX3-1/WNT2B/HOXB13/FGF8/GREM1/VANGL2/BMP4/SOX10/RASIP…
BP	GO:0060078	regulation of postsynaptic membrane potential	142	0.39886	1.80918	3.16e-05	0.000795537	0.000564425	8333	tags=67%	list=44%	signal=38%	DLG4/GSK3A/P2RX1/ARRB2/SH3GL1/SLC29A1/NTSR1/GABBR1/CDK5/P2RX4/AKT1/IGSF9B/NPFF/DVL1/CHRNB4/GRIN2D/PTK2B/EIF4A3/GRM1/S1PR2/KCNA1/SHANK3/BAIAP2/GABRA1/UNC13B/GRIK5/CHRNA7/GABRA3/CACNB3/CHRNA9/APP/SLC8A2/GRIA1/SHANK1/CELF4/GABRG3/P2RX2/MPP2/CHRNA10/DRD4/NPAS4/CHRM1/GRIK3/TRPV1/TMEM108/MAPK8IP2/CHRNA4/P2RX6/SEZ6/RIMS1/SHANK2/SLC17A7/ADRB1/STX1B/ADCYAP1/FGF14/KCND2/GABRB3/GRID1/HCRT/GRIN2C/DGKI/GABRR2…
BP	GO:0045445	myoblast differentiation	84	0.398805	1.67897	0.00127547	0.0115551	0.00819824	5773	tags=49%	list=30%	signal=34%	NRG1/FLOT2/LGALS1/NOTCH1/ZFP36L1/SRF/PPARD/EPAS1/IL18/SRA1/JAG1/MAML1/SDC1/ANKRD2/MYOD1/WNT10B/SOX8/TNF/PLG/ISL1/ILK/BOC/ID3/MYF5/GDF3/NMRK2/SMYD1/FLT3LG/TBX2/MYF6/CXCL14/GREM1/PRICKLE1/BMP4/RANBP3L/KLHL41/TCF7L2/SOX9/CCL17/PLCB1/MAPK12
BP	GO:0072283	metanephric renal vesicle morphogenesis	16	0.398576	1.15601	0.276074	0.44771	0.317645	6865	tags=75%	list=36%	signal=48%	FMN1/WNT9B/PAX8/SIX2/CITED1/KIF26B/GREM1/BMP4/PAX2/SMO/LIF/LHX1
BP	GO:0018195	peptidyl-arginine modification	27	0.398567	1.32045	0.10766	0.24886	0.176564	2691	tags=33%	list=14%	signal=29%	PADI2/PADI4/CARM1/KRTCAP2/PADI1/PADI3/PRMT5/PRDM14/COPRS
BP	GO:0002367	cytokine production involved in immune response	102	0.398474	1.70292	0.000381626	0.0049089	0.00348281	2367	tags=34%	list=12%	signal=30%	CCR2/SLC11A1/IL1B/BCL6/FFAR2/NOD2/FZD5/LILRB1/JAK3/GAS6/IL10/CD36/CUEDC2/NLRP3/TLR4/FCER1G/HMOX1/F2RL1/MAVS/HFE/KDELR1/TICAM1/TNFRSF1B/TLR2/IL18/SASH3/IL1R1/SPHK2/FFAR3/BST2/CHGA/TNFRSF14/APOA2/SCIMP/CD74
BP	GO:0006465	signal peptide processing	11	0.398333	1.03738	0.416996	0.580437	0.411814	1952	tags=27%	list=10%	signal=25%	FURIN/PCSK5/HM13
BP	GO:0010640	regulation of platelet-derived growth factor receptor signaling pathway	24	0.398208	1.29548	0.126253	0.274197	0.19454	2744	tags=29%	list=14%	signal=25%	LRP1/HGS/IFT20/MIR296/PTGIR/SRC/HIP1
BP	GO:0032703	negative regulation of interleukin-2 production	23	0.398094	1.28138	0.132231	0.283144	0.200888	1025	tags=17%	list=5%	signal=16%	VSIG4/ZFP36/HOMER3/HDAC7
BP	GO:0050432	catecholamine secretion	56	0.398006	1.54805	0.0101077	0.0492374	0.0349334	8494	tags=64%	list=44%	signal=36%	NISCH/GRK2/FFAR3/CHGA/ADRA2B/RAB3A/SYT4/SYT3/P2RY1/SYT1/OXT/SNCG/SYT5/KCNB1/ADRA2C/CXCL12/HRH3/CHRNA4/SYT2/SYT15/SYT8/CARTPT/AGT/ADORA2A/PINK1/DRD3/STX1A/ABAT/SYT13/ADRA2A/FGF20/NPY2R/CHRNB2/HTR2A/DRD2/SYT12
BP	GO:0033280	response to vitamin D	36	0.397942	1.4183	0.0548523	0.162349	0.115185	911	tags=19%	list=5%	signal=19%	VDR/FES/TRIM25/PTGS2/PIM1/BGLAP/CD4
BP	GO:1900452	regulation of long-term synaptic depression	14	0.397941	1.11182	0.284848	0.456249	0.323704	6360	tags=57%	list=33%	signal=38%	LILRB2/AGER/SHANK3/KCNB1/ADCY8/ARC/MAPT/DGKI
BP	GO:0045670	regulation of osteoclast differentiation	66	0.397846	1.59749	0.00309054	0.0216744	0.0153778	1922	tags=26%	list=10%	signal=23%	CCR1/LILRB4/MAFB/LILRB3/CEBPB/FOS/LILRB1/TFE3/FSTL3/TLR4/ATP6AP1/BGLAP/MITF/TREM2/RASSF2/TYROBP/SIGLEC15
BP	GO:0045766	positive regulation of angiogenesis	196	0.397785	1.88387	5.29e-07	4.23e-05	3e-05	3789	tags=32%	list=20%	signal=26%	CYP1B1/MIR21/ADM/SASH1/IL1B/C3AR1/C5AR1/LRG1/ENG/PTGS2/ACVRL1/GRN/THBS1/CTSH/KLF4/IL10/PKM/RRAS/PIK3R6/HMOX1/SPHK1/CXCL8/HK2/JUP/ITGAX/HDAC7/HSPB1/TBXA2R/ITGA5/ITGB2/MIR27A/SIRT6/VEGFA/JMJD8/MIRLET7F2/MIR296/FLT1/EMC10/PTK2B/TERT/PRKCA/SMAD1/PGF/STAT3/MIR150/CCL24/PRKD2/ADM2/FGF1/PAK4/CHRNA7/HIPK2/MDK/FOXC2/GDF2/ISL1/ANGPT4/MAP3K3/HGF/MYDGF/CYBB/MIR210/FGF18
BP	GO:0002709	regulation of T cell mediated immunity	71	0.397714	1.62935	0.00395411	0.0258895	0.0183683	1563	tags=28%	list=8%	signal=26%	CCR2/WAS/IL1B/NECTIN2/CD1D/FZD5/LILRB1/NLRP3/AGER/ZP3/PVR/CLEC4G/HFE/RIPK3/CD1A/TNFRSF1B/IL18/FUT7/SASH3/IL1R1
BP	GO:1901070	guanosine-containing compound biosynthetic process	12	0.397708	1.06643	0.360236	0.525669	0.372956	2836	tags=33%	list=15%	signal=28%	IMPDH1/NME4/GUK1/NME3
BP	GO:2000727	positive regulation of cardiac muscle cell differentiation	26	0.397639	1.31527	0.116935	0.261088	0.185239	4953	tags=35%	list=26%	signal=26%	NRG1/ARRB2/KAT2A/WNT3A/MIR1-1/GREM1/BMP4/MIR199A2/PIN1
BP	GO:0070371	ERK1 and ERK2 cascade	307	0.397561	1.99744	5.89e-10	1.79e-07	1.27e-07	4239	tags=38%	list=22%	signal=30%	MIR21/CCR1/FPR2/LRP1/IL1B/LGALS9/NLRP12/NOD2/SIRPA/C5AR1/DUSP3/GPER1/PYCARD/MARCO/FFAR4/GAS6/CTSH/DUSP6/KLF4/MYC/CD36/TLR4/AGER/ATP6AP1/NOTCH1/ARRB2/RRAS/ZFP36L1/MAP2K7/TRPV4/ICAM1/F2RL1/CSF1R/ABCA7/EPHB2/MIR24-2/RGS14/CD4/NELFE/GSTP1/GPBAR1/P2RY6/SYK/DUSP1/TRAF7/MIR221/SHC1/MIR27A/MAP2K2/MAP3K12/PTPN6/TREM2/MAPK3/C5AR2/CSK/FGFR3/MIR222/PTK2B/PRKCA/FGF19/SRC/SCIMP/CCL2/PRMT5/FN1/CD74/TNFAIP8L3/SP…
BP	GO:1990748	cellular detoxification	104	0.397481	1.71147	0.000410127	0.00519678	0.00368706	4410	tags=36%	list=23%	signal=28%	HP/MIR21/S100A9/MGST1/GSTM1/PTGS2/PIM1/CD36/AKR1A1/GSTP1/CAT/LOXHD1/TXNRD2/SRXN1/GPX1/GPX3/LTC4S/CCS/GPX4/CYGB/PRDX5/SZT2/HBZ/TNF/GSTT1/GPX8/SIRT3/HBM/HBQ1/GSTM2/SESN2/BMP7/APOE/FBLN5/SOD2/APOA4/GSTO2
BP	GO:0032835	glomerulus development	64	0.397456	1.57548	0.00695402	0.0381652	0.0270778	5262	tags=47%	list=27%	signal=34%	EGR1/IL6R/ACTA2/SULF2/NOTCH1/MPV17/LAMB2/BASP1/PTPRO/JAG1/NOTCH3/NOTCH2/FOXJ1/NID1/FOXC1/FOXC2/HES1/GPR4/WT1/PECAM1/HEYL/BMP7/MIR125A/OSR1/VANGL2/BMP4/ADIPOQ/ENPEP/PODXL/COL4A4
BP	GO:0031960	response to corticosteroid	162	0.397402	1.83328	4.09e-06	0.00018273	0.000129645	4871	tags=41%	list=25%	signal=31%	ADM/IL1RN/ZFP36/FOSB/CDKN1A/GPER1/FOS/ENG/PTGS2/PTAFR/IL10/ADAM9/NOTCH1/BGLAP/ZFP36L1/GBA/HNMT/CYBA/ICAM1/PCK2/GSTP1/DUSP1/SRD5A1/FOSL1/GLB1/EIF4EBP1/AIF1/ALAD/APOA2/SRC/SSTR3/SDC1/ALPL/IGFBP7/SOX30/MYOD1/UCN3/TNF/UCN/AGXT/PPARGC1B/MDK/ISL1/FLT3/ASS1/DNMT3B/BAD/CALM3/SSTR2/IGFBP2/CASP9/CYBB/CALCR/OXT/NPAS4/PDX1/FOXO3/ANXA3/PTPRU/ALDH3A1/GHRHR/PCK1/ADIPOQ/RHOA/AANAT/FAM107A/NTRK3
BP	GO:0060766	negative regulation of androgen receptor signaling pathway	15	0.397351	1.13492	0.279352	0.451424	0.320281	5855	tags=60%	list=31%	signal=42%	NCOR2/ZBTB7A/SMARCA4/DAB2/PHB/HEYL/FOXH1/SFRP1/TCF21
BP	GO:0007158	neuron cell-cell adhesion	17	0.397341	1.16828	0.264033	0.434575	0.308326	9550	tags=65%	list=50%	signal=32%	NINJ2/CEL/NLGN4Y/NRXN2/ASTN2/NRXN3/NLGN2/NCAM2/TNR/CNTN4/NRXN1
BP	GO:1903427	negative regulation of reactive oxygen species biosynthetic process	37	0.397119	1.43133	0.0510551	0.155387	0.110245	418	tags=14%	list=2%	signal=13%	MIR21/TSPO/SIRPA/ABCD1/IL10
BP	GO:0071674	mononuclear cell migration	89	0.397079	1.67027	0.00174488	0.0145375	0.0103142	4536	tags=42%	list=24%	signal=32%	CCR1/FPR2/CCR2/S100A12/C3AR1/SIRPA/C5AR1/THBS1/IL6R/PLA2G7/AGER/TRPV4/CSF1R/MOSPD2/DUSP1/PTPRO/MAPK3/AIF1/FLT1/CCL2/CCL24/SLAMF8/CCL21/TNF/RARRES2/JAML/PLG/MDK/CCL8/PECAM1/CCL26/S100A7/CCL3/NBL1/TNFRSF11A/CCL22/GREM1
BP	GO:0048791	calcium ion-regulated exocytosis of neurotransmitter	23	0.397025	1.27793	0.134298	0.286093	0.20298	8855	tags=74%	list=46%	signal=40%	DOC2B/SYT4/UNC13B/SYT3/SYT1/SYT5/RIMS3/SYT2/RIMS1/STX1B/SYT8/RIMS2/UNC13C/STXBP1/SYT12/SYT9/UNC13A
BP	GO:0001768	establishment of T cell polarity	11	0.397012	1.03394	0.416996	0.580437	0.411814	4444	tags=45%	list=23%	signal=35%	FLOT2/CCL21/CYP26B1/GSN/SCRIB
BP	GO:0070230	positive regulation of lymphocyte apoptotic process	18	0.396894	1.18285	0.243697	0.411027	0.291619	2618	tags=39%	list=14%	signal=34%	LGALS9/BAX/IL10/PRELID1/NFKBID/ADAM8/TP53
BP	GO:1901032	negative regulation of response to reactive oxygen species	19	0.396842	1.19645	0.216387	0.381636	0.270767	5504	tags=47%	list=29%	signal=34%	MIR21/IL10/PSAP/GPR37L1/HGF/PYCR1/PARK7/GPR37/MET
BP	GO:1903206	negative regulation of hydrogen peroxide-induced cell death	19	0.396842	1.19645	0.216387	0.381636	0.270767	5504	tags=47%	list=29%	signal=34%	MIR21/IL10/PSAP/GPR37L1/HGF/PYCR1/PARK7/GPR37/MET
BP	GO:0038128	ERBB2 signaling pathway	32	0.396693	1.3822	0.0829876	0.21013	0.149085	2131	tags=28%	list=11%	signal=25%	NRG1/HBEGF/EREG/PTPN18/SHC1/CDC37/GRB2/PRKCA/SRC
BP	GO:0006012	galactose metabolic process	13	0.396684	1.07322	0.359918	0.525579	0.372893	2655	tags=38%	list=14%	signal=33%	GALK1/GLB1/SLC35A2/GALE/CHST1
BP	GO:0060326	cell chemotaxis	290	0.3966	1.97832	4.1e-09	8.2e-07	5.82e-07	3561	tags=33%	list=19%	signal=28%	DYSF/S100A9/PADI2/CCR1/FPR2/HBEGF/MIR223/CSF3R/CCR2/S100A12/IL1B/LGALS9/FFAR2/C3AR1/BST1/C5AR1/S100A8/ALOX5/IL17RA/THBS1/IL6R/DOCK4/EDNRB/GAS6/CXCL16/PLA2G7/IL10/FCER1G/NOTCH1/ARRB2/EGR3/TRPM2/CCRL2/TRPV4/GPSM3/XCR1/F2RL1/CSF1R/CXCL8/GSTP1/P2RX4/MOSPD2/CXCL1/CORO1B/SYK/PIP5K1C/HSPB1/ELMO2/DUSP1/CH25H/LPAR1/PIK3CD/CCR10/ITGB2/ZNF580/CYP19A1/CXCL2/PRKCD/VEGFA/PTPRO/MPP1/RHOG/HSD3B7/MAPK3/C5AR2/AIF1…
BP	GO:0019674	NAD metabolic process	50	0.396543	1.48935	0.0304637	0.105379	0.0747653	4312	tags=48%	list=23%	signal=37%	HK3/BST1/PGAM1/PKM/NADK/ALDOA/HK2/ENO1/GAPDH/TPI1/PFKL/FOXK2/NMNAT2/PGAM2/TP53/NADSYN1/GCK/ENO3/PGK1/GPD1/MIR210/NMRK2/GAPDHS/HK1
BP	GO:1904478	regulation of intestinal absorption	11	0.396492	1.03259	0.420949	0.58302	0.413647	7017	tags=91%	list=37%	signal=58%	LPCAT3/APOA2/LEP/APOA5/APOA4/APOA1/ABCG5/ENPP7/HAMP/ABCG8
BP	GO:0021879	forebrain neuron differentiation	51	0.396476	1.50011	0.0198104	0.0777988	0.0551974	6196	tags=59%	list=32%	signal=40%	ZMIZ1/CSF1R/ZSWIM6/ARX/FOXG1/UNCX/GBX2/NRP2/DISC1/SHANK3/PROX1/DLX5/LHX5/SALL3/HES1/HES5/TBR1/UBB/FGF8/INHBA/PLXNA3/DLX1/OTP/ATF5/WNT5A/ERBB4/NKX2-1/DLX2/LHX8/LHX6
BP	GO:0046503	glycerolipid catabolic process	71	0.396446	1.62416	0.0042673	0.027212	0.0193066	4538	tags=34%	list=24%	signal=26%	GDPD3/PLA2G15/PNPLA6/DAGLA/PNPLA2/PLA2G7/ABHD16A/SCARB1/PNPLA1/LDLR/LYPLA2/PLA2G4A/FAAH/APOA2/DAGLB/ABHD12/ABHD2/APOA5/APOC3/APOA4/LIPG/APOA1/PNPLA5/LPL
BP	GO:0010918	positive regulation of mitochondrial membrane potential	10	0.396418	0.998494	0.457426	0.613878	0.43554	4351	tags=60%	list=23%	signal=46%	AKT1/BID/AKT2/CTNS/BAD/STOML2
BP	GO:0001974	blood vessel remodeling	43	0.396382	1.45389	0.0397793	0.1284	0.0910984	3926	tags=35%	list=21%	signal=28%	CCR2/BAX/ACVRL1/CST3/TGM2/ABR/EPAS1/JAG1/SEMA3C/TMBIM1/FOXC1/FOXC2/AXL/RSPO3/BGN
BP	GO:0033235	positive regulation of protein sumoylation	13	0.396221	1.07197	0.359918	0.525579	0.372893	4547	tags=46%	list=24%	signal=35%	HDAC4/TOLLIP/RASD2/PIAS3/ARNT/MUL1
BP	GO:0001946	lymphangiogenesis	15	0.396199	1.13163	0.281377	0.453778	0.321951	6444	tags=67%	list=34%	signal=44%	ACVRL1/VASH1/PROX1/FOXC1/FOXC2/PDPN/CCBE1/SOX18/PTPN14/FLT4
BP	GO:0016064	immunoglobulin mediated immune response	117	0.396091	1.75587	0.000113966	0.00204754	0.00145271	3091	tags=32%	list=16%	signal=27%	CR1/C1QC/BCL3/BCL6/C1QB/NECTIN2/IL10/POU2F2/C1RL/TCIRG1/FCER1G/TNFSF13/C1QA/ZP3/IL4R/IRF7/CLU/PRKCD/PTPN6/MAD2L2/STAT6/IGHM/BATF/TLR8/IGKC/KMT5C/IL27RA/IGHG1/ERCC1/IGLL1/GAPT/PARP3/CD74/C4B/HPX/TNF/FOXJ1/SUSD4
BP	GO:0071378	cellular response to growth hormone stimulus	23	0.396022	1.2747	0.13843	0.290704	0.206252	3455	tags=35%	list=18%	signal=29%	JAK3/PXN/PRL/STAT6/STAT3/STAT5A/CSH2/GH1
BP	GO:0061756	leukocyte adhesion to vascular endothelial cell	52	0.395982	1.50678	0.0166751	0.0693911	0.0492323	3682	tags=38%	list=19%	signal=31%	MIR21/CCR2/ALOX5/PTAFR/KLF4/ICAM1/RELA/MIR221/ITGB2/FUT7/MIRLET7E/IRAK1/MIR222/SELPLG/LEP/CCL21/TNF/MDK/ELANE/ADD2
BP	GO:0031629	synaptic vesicle fusion to presynaptic active zone membrane	23	0.395933	1.27442	0.13843	0.290704	0.206252	8949	tags=74%	list=47%	signal=39%	SNAPIN/STX3/CPLX1/RAB3A/CPLX3/GRIK5/SYT1/STX11/SNAP25/STX1B/STX1A/PRRT2/SNAP47/STXBP1/SYT9/CPLX2/SNAP29
BP	GO:0099500	vesicle fusion to plasma membrane	23	0.395933	1.27442	0.13843	0.290704	0.206252	8949	tags=74%	list=47%	signal=39%	SNAPIN/STX3/CPLX1/RAB3A/CPLX3/GRIK5/SYT1/STX11/SNAP25/STX1B/STX1A/PRRT2/SNAP47/STXBP1/SYT9/CPLX2/SNAP29
BP	GO:0009620	response to fungus	51	0.395779	1.49748	0.0204443	0.0794904	0.0563976	2491	tags=29%	list=13%	signal=26%	S100A9/S100A12/S100A8/IL17RA/TLR4/COTL1/CARD9/SYK/GAPDH/FAM3A/CHGA/IL17RC/PTX3/SCIMP/IL36RN
BP	GO:0030309	poly-N-acetyllactosamine metabolic process	13	0.395661	1.07046	0.361963	0.527482	0.374243	6619	tags=69%	list=35%	signal=45%	B3GNT9/B3GNT8/B3GNT3/B4GALT5/B3GALT1/GAL3ST3/B3GALT5/B3GNT4/B3GNT6
BP	GO:0043902	positive regulation of multi-organism process	38	0.395598	1.43531	0.062461	0.176568	0.125273	1395	tags=21%	list=7%	signal=20%	PLB1/EDNRB/PTAFR/ZP3/LHFPL2/SIRT2/HDAC4/VEGFA
BP	GO:0045581	negative regulation of T cell differentiation	45	0.39541	1.46525	0.0386876	0.12548	0.0890265	3229	tags=29%	list=17%	signal=24%	MIR21/HLX/BCL6/JAK3/LOXL3/IL4R/ZBTB7B/SOCS1/NFKBID/CD74/FOXJ1/IHH/MDK
BP	GO:0051149	positive regulation of muscle cell differentiation	101	0.395125	1.68182	0.000579159	0.00672287	0.00476981	4953	tags=39%	list=26%	signal=29%	NRG1/MIR21/SMARCD3/GPER1/ENG/FLOT1/ARRB2/MMP14/IL4R/KAT2A/CAMK1/TARBP2/EHD1/MESP1/CTNNA1/MAML1/MYOD1/OLFM2/PROX1/CYP26B1/CAV3/WNT3A/TCF3/MEF2A/BOC/MYF5/SCGB3A1/SMYD1/SOD2/FLT3LG/MYF6/MIR1-1/MIR125B1/GREM1/MAPK11/BMP4/MIR199A2/ADGRB1/PIN1
BP	GO:0002687	positive regulation of leukocyte migration	137	0.394913	1.78401	6.92e-05	0.00140144	0.000994304	3636	tags=34%	list=19%	signal=27%	DYSF/CCR1/FPR2/CCR2/LGALS9/C3AR1/C5AR1/PYCARD/THBS1/IL6R/GAS6/PTAFR/PLA2G7/AGER/MMP14/TRPV4/ZP3/GPSM3/ICAM1/F2RL1/CSF1R/CXCL8/P2RX4/MOSPD2/ZNF580/VEGFA/FUT7/IL1R1/TREM2/MAPK3/AIF1/TNFRSF14/PTK2B/CD74/ADAM8/PGF/CCL24/CCL21/TNF/RARRES2/MDK/CCL8/RAC2/APP/TMEM102/ELANE
BP	GO:0060142	regulation of syncytium formation by plasma membrane fusion	29	0.39473	1.3284	0.112266	0.255535	0.1813	4301	tags=45%	list=22%	signal=35%	FLOT1/ADAM9/IL4R/CAMK1/TREM2/EHD1/TYROBP/MYOD1/DCSTAMP/MYF5/SCGB3A1/FLT3LG/MYF6
BP	GO:0032370	positive regulation of lipid transport	70	0.394721	1.60567	0.00705244	0.0383893	0.0272368	5316	tags=46%	list=28%	signal=33%	CES1/LRP1/IL1B/ABCA1/NR1H2/NTSR1/EEPD1/ABCA7/P2RX4/CYP19A1/PRKCD/RETN/NFKBIA/PRELID1/LPCAT3/PLTP/GPS2/ZDHHC8/AVPR1B/NR1H3/OXT/APOE/ANXA2/NKX3-1/LIPG/APOA1/TNFRSF11A/ADIPOQ/PON1/SCP2D1/ABCG1/ENPP7
BP	GO:0002335	mature B cell differentiation	28	0.394705	1.31901	0.107884	0.249286	0.176866	3804	tags=46%	list=20%	signal=37%	BCL3/LGALS1/POU2F2/CMTM7/PTK2B/MFNG/POU2AF1/NOTCH2/CDH17/NKX2-3/SLAMF8/CD19/FCGR2B
BP	GO:0098869	cellular oxidant detoxification	93	0.394642	1.67809	0.00110683	0.0105504	0.00748537	4410	tags=37%	list=23%	signal=28%	HP/MIR21/S100A9/MGST1/PTGS2/CD36/GSTP1/CAT/LOXHD1/TXNRD2/SRXN1/GPX1/GPX3/LTC4S/CCS/GPX4/CYGB/PRDX5/SZT2/HBZ/TNF/GSTT1/GPX8/SIRT3/HBM/HBQ1/GSTM2/SESN2/BMP7/APOE/FBLN5/SOD2/APOA4/GSTO2
BP	GO:0097529	myeloid leukocyte migration	210	0.394587	1.8883	3.78e-07	3.1e-05	2.2e-05	3406	tags=32%	list=18%	signal=27%	DYSF/S100A9/CCR1/FPR2/MIR223/CSF3R/CCR2/S100A12/IL1B/C3AR1/SIRPA/BST1/C5AR1/S100A8/IL17RA/THBS1/IL6R/EDNRB/PLA2G7/AGER/FCER1G/MMP14/TRPV4/CSF1R/CXCL8/MIR24-2/P2RX4/MOSPD2/CXCL1/SYK/PIP5K1C/DUSP1/PIK3CD/ITGB2/CYP19A1/CXCL2/VEGFA/PTPRO/MPP1/FUT7/IL1R1/RHOG/TREM2/MAPK3/C5AR2/AIF1/FLT1/CHGA/PTK2B/IL17RC/CCL2/CD74/ADGRE2/ADAM8/PGF/DDT/ROR2/CCL24/SLAMF8/CCL21/RARRES2/VAV1/JAML/MDK/UMOD/CCL8/RAC2/SAA1
BP	GO:0022600	digestive system process	98	0.394512	1.67884	0.00122309	0.011256	0.00798601	5378	tags=44%	list=28%	signal=32%	HRH2/VDR/NOD2/TYMP/KCNQ1/SGK1/CD36/SLC26A6/TLR4/NR1H2/SCARB1/SLC22A5/LDLR/SLC46A1/RBP4/LPCAT3/APOA2/NEUROG1/SLC5A1/TFF1/OPRL1/LEP/SOAT2/PTGER1/UCN/CEL/KCNN4/NR1H3/APOA5/OXT/TLR9/CHRM1/APOA4/TRPV1/APOA1/TFF3/NPC1L1/MUC2/ABCG5/SOX9/ENPP7/AQP5/WNK4
BP	GO:0031018	endocrine pancreas development	45	0.394346	1.46131	0.0399457	0.128739	0.0913393	5592	tags=51%	list=29%	signal=36%	GSK3A/IL6R/SIDT2/AKT1/MEN1/MNX1/NKX6-1/NKX6-2/ONECUT1/HES1/BAD/PDX1/HNF4A/PAX4/ONECUT2/BMP4/INSM1/WNT5A/NKX2-2/FOXA2/SOX4/SOX9/BAK1
BP	GO:0006577	amino-acid betaine metabolic process	17	0.394272	1.15926	0.27027	0.441658	0.313352	2237	tags=29%	list=12%	signal=26%	POR/CRAT/SLC22A4/CPT1B/CHDH
BP	GO:0006081	cellular aldehyde metabolic process	63	0.394216	1.55952	0.0101432	0.0493351	0.0350027	3462	tags=35%	list=18%	signal=29%	CYP1B1/PNKD/ALDH3B1/PNPO/TKT/AKR1A1/TALDO1/TKFC/ALDH4A1/IDH1/RELA/TPI1/GRHPR/AGXT2/RDH13/BMP2/PDXP/KHK/CYP27C1/AGXT/PDXK/HYI
BP	GO:0099151	regulation of postsynaptic density assembly	12	0.394165	1.05692	0.375984	0.541853	0.384439	4871	tags=42%	list=25%	signal=31%	LRFN1/LRRTM1/LRFN4/LRRC4B/NTRK3
BP	GO:0006677	glycosylceramide metabolic process	18	0.394055	1.17438	0.256303	0.426349	0.30249	4659	tags=56%	list=24%	signal=42%	NAGA/GBA/ST6GALNAC3/PRKCD/GBA2/PSAP/GLA/B3GALT1/B4GALT3/FA2H
BP	GO:0070374	positive regulation of ERK1 and ERK2 cascade	202	0.393861	1.87132	1.39e-06	8.73e-05	6.2e-05	4510	tags=41%	list=24%	signal=31%	MIR21/CCR1/FPR2/LRP1/LGALS9/NOD2/C5AR1/GPER1/PYCARD/MARCO/FFAR4/GAS6/CD36/TLR4/AGER/ATP6AP1/NOTCH1/ARRB2/MAP2K7/TRPV4/ICAM1/F2RL1/CSF1R/ABCA7/MIR24-2/CD4/NELFE/GPBAR1/P2RY6/MIR221/SHC1/MIR27A/MAP3K12/TREM2/MAPK3/C5AR2/FGFR3/MIR222/PTK2B/PRKCA/FGF19/SRC/SCIMP/CCL2/CD74/TNFAIP8L3/NPTN/PDGFA/NOTCH2/BMP2/DDT/ARRB1/JUN/CCL24/PRKD2/CCL21/TNF/PHB/SERPINF2/NQO2/GPNMB/CHRNA7/GNAI2/HRAS/CCL8/APP/FGFR4/CALC…
BP	GO:0021545	cranial nerve development	50	0.393586	1.47824	0.0330188	0.111445	0.079069	3512	tags=26%	list=18%	signal=21%	EGR2/MAFB/SLC1A3/TCIRG1/EPHB2/LPAR1/NEUROG1/PHOX2A/HES3/NRP2/ISL1/DRGX/HES1
BP	GO:0016575	histone deacetylation	77	0.393526	1.63037	0.00242456	0.0181159	0.0128531	3145	tags=39%	list=16%	signal=33%	BCL6/JDP2/ZBTB7B/SREBF1/SIRT2/HDAC4/HDAC7/HDAC5/RBM14/TADA3/HDAC10/SIRT6/VEGFA/MIER2/MTA1/SPHK2/AKAP8L/SIRT7/HDAC11/MIR182/RCOR1/TP53/ZNHIT1/PRKD2/SKI/PHB/UCN/PER1/SIN3B/SIRT3
BP	GO:0099150	regulation of postsynaptic specialization assembly	13	0.393517	1.06465	0.368098	0.53411	0.378945	4871	tags=38%	list=25%	signal=29%	LRFN1/LRRTM1/LRFN4/LRRC4B/NTRK3
BP	GO:0150052	regulation of postsynapse assembly	13	0.393517	1.06465	0.368098	0.53411	0.378945	4871	tags=38%	list=25%	signal=29%	LRFN1/LRRTM1/LRFN4/LRRC4B/NTRK3
BP	GO:0032933	SREBP signaling pathway	13	0.393447	1.06446	0.370143	0.536469	0.380619	3934	tags=46%	list=21%	signal=37%	ARHGEF10L/ZBTB7B/SREBF1/LPCAT3/SREBF2/SCAP
BP	GO:0051384	response to glucocorticoid	146	0.393433	1.79758	6.58e-05	0.00136145	0.000965933	4871	tags=41%	list=25%	signal=31%	ADM/IL1RN/ZFP36/FOSB/CDKN1A/FOS/PTGS2/PTAFR/IL10/ADAM9/BGLAP/ZFP36L1/GBA/HNMT/ICAM1/PCK2/GSTP1/DUSP1/SRD5A1/FOSL1/GLB1/EIF4EBP1/AIF1/ALAD/APOA2/SSTR3/SDC1/ALPL/IGFBP7/MYOD1/UCN3/TNF/UCN/AGXT/PPARGC1B/MDK/ISL1/FLT3/ASS1/DNMT3B/BAD/CALM3/SSTR2/IGFBP2/CASP9/CALCR/OXT/NPAS4/PDX1/FOXO3/ANXA3/PTPRU/ALDH3A1/GHRHR/PCK1/ADIPOQ/RHOA/AANAT/FAM107A/NTRK3
BP	GO:0045605	negative regulation of epidermal cell differentiation	14	0.393371	1.09905	0.30303	0.474347	0.336544	8342	tags=71%	list=44%	signal=40%	NOTCH1/HES1/HES5/GDF3/TP63/HOXA7/DLL1/REG3G/MSX2/CDSN
BP	GO:0070076	histone lysine demethylation	26	0.393208	1.30062	0.125	0.272031	0.193003	1251	tags=23%	list=7%	signal=22%	KDM5D/KDM6B/UTY/HSF4/KDM4B/PHF2
BP	GO:0002707	negative regulation of lymphocyte mediated immunity	42	0.393133	1.43239	0.0440725	0.138792	0.0984718	1415	tags=19%	list=7%	signal=18%	CR1/BCL6/LGALS9/LILRB1/ARRB2/CLEC4G/HFE/PTPN6
BP	GO:0098868	bone growth	31	0.393009	1.36224	0.0969072	0.232665	0.165073	4701	tags=45%	list=25%	signal=34%	POR/RARA/CARM1/THBS3/COL27A1/FGFR3/EVC/NPPC/POC1A/LEP/MATN1/FBLN5/CER1/COMP
BP	GO:1900027	regulation of ruffle assembly	29	0.39299	1.32254	0.118503	0.26272	0.186397	4453	tags=45%	list=23%	signal=34%	CYFIP1/DEF8/ICAM1/PLEKHM1/RHOG/TACSTD2/PFN1/CORO1C/HRAS/COBL/ARHGAP24/EPS8L1/RCC2
BP	GO:1905383	protein localization to presynapse	11	0.392971	1.02342	0.43083	0.591963	0.419992	1955	tags=27%	list=10%	signal=25%	HSPB1/MAPK8IP3/DVL1
BP	GO:0032623	interleukin-2 production	54	0.392817	1.49861	0.0276273	0.0982781	0.0697273	1025	tags=19%	list=5%	signal=18%	VSIG4/CCR2/SLC11A1/IL1B/ZFP36/HOMER3/FCER1G/CD4/PNP/HDAC7
BP	GO:0051220	cytoplasmic sequestering of protein	23	0.392641	1.26382	0.150826	0.305764	0.216936	2372	tags=35%	list=12%	signal=31%	IL10/CCDC22/NFKBIB/NFKBIE/SUFU/NFKBIA/PKD1/GET4
BP	GO:0051497	negative regulation of stress fiber assembly	29	0.392629	1.32133	0.118503	0.26272	0.186397	1693	tags=21%	list=9%	signal=19%	MIR21/WAS/ARAP1/WASF2/TACSTD2/PFN1
BP	GO:0033619	membrane protein proteolysis	61	0.392487	1.54763	0.00817377	0.0422042	0.0299435	1952	tags=25%	list=10%	signal=22%	IL1B/TIMP2/TIMP1/FURIN/NCSTN/CTSH/IL10/ADAM9/SNX33/ADAM19/BACE1/RELA/TNFRSF1B/NAPSA/HM13
BP	GO:0010002	cardioblast differentiation	18	0.392449	1.1696	0.260504	0.431878	0.306413	4552	tags=50%	list=24%	signal=38%	NRG1/NOTCH1/SRF/WNT3A/ISL1/TBX2/GATA4/GREM1/PRICKLE1
BP	GO:0031103	axon regeneration	50	0.392223	1.47313	0.034301	0.114984	0.0815799	3325	tags=30%	list=17%	signal=25%	TSPO/LRP1/GRN/KLF4/KREMEN1/LAMB2/MIR221/MAPK8IP3/MIR222/SCARF1/CTNNA1/RGMA/JUN/RTN4RL1/ISL1
BP	GO:0032366	intracellular sterol transport	23	0.392202	1.26241	0.150826	0.305764	0.216936	1241	tags=17%	list=6%	signal=16%	CES1/ABCA1/LDLR/NPC2
BP	GO:0032367	intracellular cholesterol transport	23	0.392202	1.26241	0.150826	0.305764	0.216936	1241	tags=17%	list=6%	signal=16%	CES1/ABCA1/LDLR/NPC2
BP	GO:0033629	negative regulation of cell adhesion mediated by integrin	11	0.392158	1.0213	0.432806	0.592896	0.420653	1518	tags=18%	list=8%	signal=17%	CYP1B1/MUC1
BP	GO:0001710	mesodermal cell fate commitment	18	0.392157	1.16873	0.260504	0.431878	0.306413	6887	tags=72%	list=36%	signal=46%	KLF4/MESP1/SMAD1/WNT3A/SIX2/FOXC2/BMP4/EYA2/TRIM15/ETV2/PAX2/HOXA11/EYA1
BP	GO:0006940	regulation of smooth muscle contraction	64	0.392092	1.55422	0.00806666	0.0418106	0.0296642	2632	tags=23%	list=14%	signal=20%	MIR21/GPER1/PTGS2/DOCK4/PTAFR/PROK2/P2RX1/SPHK1/SRF/TBXA2R/DOCK5/RGS2/CHRNB4/ADORA2B/ADRA2B
BP	GO:0072576	liver morphogenesis	22	0.39209	1.23824	0.165272	0.323495	0.229516	5800	tags=55%	list=30%	signal=38%	CEBPB/SULF2/RPS6KA1/NOTCH2/PROX1/FGF1/WNT3A/MDK/HPN/GLI1/LIMS2/CEACAM1
BP	GO:0002822	regulation of adaptive immune response based on somatic recombination of immune receptors built from immunoglobulin superfamily domains	147	0.392073	1.79244	2.33e-05	0.000649076	0.000460512	1572	tags=27%	list=8%	signal=25%	MIR21/CR1/CCR2/WAS/SLC11A1/HLX/IL1B/BCL6/NECTIN2/CD1D/FZD5/LILRB1/JAK3/IL10/NLRP3/LOXL3/AGER/FCER1G/TNFSF13/ZP3/IL4R/ZBTB7B/CD4/PVR/CLEC4G/PLA2G4A/HFE/PTPN6/RIPK3/MAD2L2/CD1A/STAT6/TNFRSF1B/IL18/FUT7/SASH3/TNFSF13B/IL1R1/PKN1
BP	GO:0003401	axis elongation	30	0.391992	1.3308	0.109474	0.251416	0.178377	9692	tags=80%	list=51%	signal=40%	TRIM28/HNF1B/MED12/FGF1/WNT3A/HOXD13/WNT11/VANGL2/BMP4/WNT5A/NKD1/SOX9/SFRP1/AREG/SIX1/SPRY1/MAGI2/SFRP2/SPRY2/YAP1/TNC/FGF10/SHH/PTK7
BP	GO:0050433	regulation of catecholamine secretion	54	0.391865	1.49497	0.0282735	0.0997448	0.0707679	8494	tags=65%	list=44%	signal=36%	GRK2/FFAR3/CHGA/ADRA2B/RAB3A/SYT4/SYT3/P2RY1/SYT1/OXT/SNCG/SYT5/KCNB1/ADRA2C/CXCL12/HRH3/CHRNA4/SYT2/SYT15/SYT8/CARTPT/AGT/ADORA2A/PINK1/DRD3/STX1A/ABAT/SYT13/ADRA2A/FGF20/NPY2R/CHRNB2/HTR2A/DRD2/SYT12
BP	GO:0045932	negative regulation of muscle contraction	26	0.391848	1.29612	0.129032	0.278063	0.197283	2317	tags=31%	list=12%	signal=27%	PTGS2/DOCK4/KCNE3/DOCK5/TNNT1/GRK2/RGS2/ADORA2B
BP	GO:0060079	excitatory postsynaptic potential	103	0.391807	1.68103	0.000622024	0.0071044	0.0050405	8333	tags=65%	list=44%	signal=37%	DLG4/GSK3A/P2RX1/ARRB2/SH3GL1/SLC29A1/CDK5/P2RX4/AKT1/NPFF/DVL1/CHRNB4/GRIN2D/PTK2B/EIF4A3/S1PR2/SHANK3/BAIAP2/GRIK5/CHRNA7/CACNB3/CHRNA9/APP/SLC8A2/SHANK1/CELF4/P2RX2/MPP2/CHRNA10/NPAS4/TRPV1/TMEM108/MAPK8IP2/CHRNA4/P2RX6/SEZ6/RIMS1/SHANK2/SLC17A7/STX1B/HCRT/GRIN2C/DGKI/ADORA2A/CHRNA2/NLGN2/GRIN2B/RELN/IGSF11/CUX2/STX1A/GRIN2A/CBLN1/P2RX3/RIMS2/GLRA2/CHRNG/CHRND/CHRNA3/NPY2R/CHRNB2/ADORA1/SLC8A3…
BP	GO:0034340	response to type I interferon	94	0.391421	1.66487	0.000917201	0.00915198	0.00649323	2054	tags=22%	list=11%	signal=20%	EGR1/MIR21/IFITM3/IFI35/IRF5/IFI6/MYD88/CACTIN/TYK2/IRF7/IFITM2/MAVS/IKBKE/TTLL12/PTPN6/IRAK1/MX2/OAS3/BST2/CDC37/IRF2
BP	GO:0030201	heparan sulfate proteoglycan metabolic process	32	0.39141	1.36379	0.0954357	0.230778	0.163734	6140	tags=62%	list=32%	signal=43%	SULF2/NDST1/DSE/NDST2/SGSH/B3GAT3/HS6ST1/XYLT2/B3GALT6/EXT1/GPC1/HS6ST2/VANGL2/HS6ST3/TCF7L2/HS3ST4/NDST3/HS3ST5/GLCE/XYLT1
BP	GO:0007595	lactation	47	0.391273	1.46312	0.0447907	0.140279	0.0995268	1395	tags=19%	list=7%	signal=18%	VDR/NCOR2/SLC29A1/USF2/MTX1/ZBTB7B/HK2/PRL/VEGFA
BP	GO:0002070	epithelial cell maturation	16	0.391147	1.13446	0.300613	0.472298	0.33509	5469	tags=50%	list=29%	signal=36%	CDKN1A/TMEM79/NKX6-1/PGR/AKR1B1/HOXB13/HOXA5/SIX3
BP	GO:1905314	semi-lunar valve development	37	0.391004	1.40929	0.0541667	0.160915	0.114168	5508	tags=46%	list=29%	signal=33%	TNFRSF1A/NOTCH1/TNFRSF1B/SNAI1/JAG1/NOTCH2/SMAD6/HEYL/NFATC1/EMILIN1/GATA4/EFNA1/BMP4/HEY1/TWIST1/SOX9/GATA5
BP	GO:0010543	regulation of platelet activation	35	0.390975	1.38696	0.0753138	0.198888	0.141109	5075	tags=49%	list=27%	signal=36%	THBD/TLR4/FCER1G/SYK/PLA2G4A/SH2B3/PRKCD/PRKCA/PDGFA/ADAMTS18/F2/DMTN/APOE/UBASH3B/CELA2A/ALOX12/PDPN
BP	GO:0050727	regulation of inflammatory response	396	0.390873	2.01708	1e-10	4.26e-08	3.03e-08	1929	tags=23%	list=10%	signal=21%	SOCS3/PPARG/MIR21/S100A9/TNFAIP6/IL1R2/LILRA5/FPR2/MIR223/CCR2/S100A12/IL1B/BCL6/FFAR2/PLD3/NLRP12/NOD2/SIRPA/BST1/CEBPB/ABCD1/ZYX/GPER1/S100A8/ALOX5/PYCARD/SBNO2/PTGS2/GRN/IL17RA/FFAR4/DAGLA/EDNRB/TNFRSF1A/MEFV/KLF4/PLA2G7/IL10/HCK/CUEDC2/TLR7/NLRP3/TLR4/AGER/FCER1G/MYD88/GBA/SPHK1/TRPV4/TRADD/VAMP8/ZP3/TGM2/GPSM3/SIGLEC10/PPARD/GGT3P/NLRX1/GSTP1/ABR/TLR6/LDLR/BAP1/RELA/MIR221/PIK3AP1/MMP9/CEBPA…
BP	GO:0030308	negative regulation of cell growth	186	0.390833	1.83954	3.12e-06	0.000154705	0.000109761	4688	tags=38%	list=24%	signal=29%	PPARG/HSPA1B/HSPA1A/BCL6/CDA/CDKN1A/GSK3A/FBP1/ACVRL1/SEMA4B/G6PD/SEMA4A/SEMA6B/PPARD/ADAM15/CDK5/ENO1/ST20/APBB2/ARHGAP4/SPHK2/PPP2R1A/SOX17/PML/CTDP1/BST2/RGS2/HYAL2/SEMA3B/PSRC1/SMARCA4/SEMA3C/MSX1/NDUFA13/TP53/OSGIN1/PI16/RTN4/GNG4/PPP1R9B/PHB/FLCN/CDKN2D/CAV3/ACVR1B/WNT3A/GDF2/CCDC85B/TNK1/DCSTAMP/SEMA4G/DACT3/NAIF1/WFDC1/WT1/SESN2/SCGB3A1/WNT11/STK11/PAK1/MEG3/SH3BP4/SEMA3G/HNF4A/HYAL1/NDUF…
BP	GO:1903426	regulation of reactive oxygen species biosynthetic process	100	0.390786	1.66933	0.00177872	0.0147176	0.010442	2490	tags=30%	list=13%	signal=26%	MIR21/TSPO/IL1B/SIRPA/ABCD1/ALOX5/PTGS2/KLF4/IL10/CD36/TLR4/CYBA/ICAM1/HDAC4/MIR24-2/P2RX4/TLR6/AKT1/ITGB2/CLU/TICAM1/KHSRP/DNM2/SPHK2/AIF1/PTK2B/INSR/PTX3/AGXT2/STAT3
BP	GO:0032332	positive regulation of chondrocyte differentiation	20	0.390735	1.2104	0.210526	0.375391	0.266336	7185	tags=50%	list=38%	signal=31%	ACVRL1/POR/RELA/FGF18/GDF6/SOX9/ZNF219/LOXL2/HOXA11/PKDCC
BP	GO:0007398	ectoderm development	22	0.390696	1.23383	0.167364	0.325764	0.231126	785	tags=18%	list=4%	signal=17%	EDA2R/ITGAM/ETS2/ZBTB7B
BP	GO:0051900	regulation of mitochondrial depolarization	22	0.390375	1.23282	0.167364	0.325764	0.231126	552	tags=14%	list=3%	signal=13%	TSPO/ABCD1/IFI6
BP	GO:0002698	negative regulation of immune effector process	122	0.390284	1.73511	0.000128146	0.00222723	0.00158019	1512	tags=21%	list=8%	signal=20%	VSIG4/CR1/CCR2/HLX/BCL6/LGALS9/LILRB1/GRN/JAK3/IL10/CUEDC2/LOXL3/ARRB2/HMOX1/IL4R/ZBTB7B/TKFC/HTRA1/NLRX1/ABR/CLEC4G/HFE/PTPN6/RNF26/TARBP2/DHX58
BP	GO:0051938	L-glutamate import	14	0.390232	1.09028	0.321212	0.489393	0.347219	1707	tags=21%	list=9%	signal=20%	SLC1A3/NTSR1/KCNJ10
BP	GO:0061213	positive regulation of mesonephros development	21	0.390228	1.21828	0.202929	0.368626	0.261536	6865	tags=62%	list=36%	signal=40%	BASP1/VEGFA/PAX8/SOX8/WT1/WNT2B/GREM1/SOX9/PAX2/SIX1/AGT/SMO/LHX1
BP	GO:0020027	hemoglobin metabolic process	15	0.390127	1.11428	0.303644	0.475075	0.33706	5694	tags=53%	list=30%	signal=37%	KLF4/CAT/ALAS1/HPX/INHBA/INHA/EPO/LDB1
BP	GO:0033559	unsaturated fatty acid metabolic process	112	0.3901	1.69423	0.000584412	0.00677156	0.00480435	2937	tags=29%	list=15%	signal=25%	CYP1B1/ACSL1/IL1B/ABCD1/GSTM1/ALOX5/PTGS2/CYP2S1/DAGLA/TNFRSF1A/ALOX15B/ABHD16A/GSTP1/ACAA1/LYPLA2/TBXAS1/PLA2G4A/GPX1/FADS1/CES2/MAPK3/ACOT8/FAAH/ELOVL1/LTC4S/DAGLB/CD74/GPX4/CYP2B6/AVP/ELOVL3/CBR1/CYP4F12
BP	GO:0030199	collagen fibril organization	55	0.389931	1.49942	0.0183814	0.0737561	0.0523292	6353	tags=53%	list=33%	signal=35%	CYP1B1/ADAMTS2/COLGALT1/LOXL3/PLOD3/SCX/COL5A3/SERPINF2/COL5A1/FOXC1/FOXC2/CRTAP/ADAMTS14/COL11A2/ANXA2/EMILIN1/COL1A2/P3H4/GREM1/COMP/FMOD/COL2A1/COL5A2/COL13A1/COL11A1/LOXL2/SERPINH1/CHADL/COL1A1
BP	GO:0060443	mammary gland morphogenesis	45	0.389872	1.44473	0.0462362	0.143836	0.10205	6510	tags=53%	list=34%	signal=35%	VDR/BAX/CAPN1/CSF1R/STAT6/PML/SRC/ELF3/CAV3/LRP5/PGR/TBX2/SCRIB/BMP4/WNT5A/NTN1/ETV5/PHB2/AREG/GLI2/CSF1/LRP5L/IGFBP5/TBX3
BP	GO:1904705	regulation of vascular associated smooth muscle cell proliferation	75	0.389849	1.60935	0.00439987	0.027644	0.0196131	3237	tags=29%	list=17%	signal=24%	PPARG/MIR21/MIR223/CDKN1A/GPER1/IL10/HMOX1/GSTP1/P2RY6/MIR221/MMP9/FOXJ2/MIR27A/MEF2D/MIR222/TERT/MFN2/MIR182/JUN/TNF/NQO2/GNAI2
BP	GO:1990874	vascular associated smooth muscle cell proliferation	75	0.389849	1.60935	0.00439987	0.027644	0.0196131	3237	tags=29%	list=17%	signal=24%	PPARG/MIR21/MIR223/CDKN1A/GPER1/IL10/HMOX1/GSTP1/P2RY6/MIR221/MMP9/FOXJ2/MIR27A/MEF2D/MIR222/TERT/MFN2/MIR182/JUN/TNF/NQO2/GNAI2
BP	GO:0007616	long-term memory	34	0.389723	1.37443	0.085595	0.214596	0.152254	5923	tags=59%	list=31%	signal=41%	SGK1/SRF/RGS14/LDLR/KAT2A/CTNS/NTF4/PTCHD1/GRIA1/SHANK1/APOE/NPAS4/LRRN4/ADCY8/ADCY1/NFATC4/SLC17A7/SLC2A4/ARC/TAC1
BP	GO:0090330	regulation of platelet aggregation	20	0.389639	1.207	0.210526	0.375391	0.266336	5800	tags=55%	list=30%	signal=38%	SYK/SH2B3/PRKCD/PRKCA/ADAMTS18/DMTN/UBASH3B/CELA2A/ALOX12/PDPN/CEACAM1
BP	GO:0061098	positive regulation of protein tyrosine kinase activity	58	0.389509	1.51896	0.0160409	0.0676764	0.0480157	807	tags=14%	list=4%	signal=13%	FCGR1A/NRG1/LILRA5/HBEGF/DLG4/EREG/GAS6/CSF1R
BP	GO:0060033	anatomical structure regression	18	0.389439	1.16063	0.262605	0.433302	0.307423	5978	tags=61%	list=31%	signal=42%	SPI1/NINJ1/FLT1/AMH/CD248/LRP5/OPN5/GLI1/TH/GLI2/OPN4
BP	GO:0060445	branching involved in salivary gland morphogenesis	23	0.389408	1.25342	0.154959	0.309917	0.219883	5635	tags=43%	list=29%	signal=31%	PLXND1/TGM2/SEMA3C/PDGFA/TNF/HGF/BMP7/FGF8/PLXNA1/DAG1
BP	GO:1903798	regulation of production of miRNAs involved in gene silencing by miRNA	23	0.389407	1.25341	0.154959	0.309917	0.219883	4631	tags=39%	list=24%	signal=30%	NCOR2/MAP2K2/TARBP2/STAT3/TP53/TNF/ZC3H10/BMP4/ZC3H12A
BP	GO:1901099	negative regulation of signal transduction in absence of ligand	35	0.38933	1.38113	0.0774059	0.202077	0.143371	2079	tags=23%	list=11%	signal=20%	HSPA1B/HSPA1A/IL1B/IFI6/AKT1/MAPK7/CTNNA1/TERT
BP	GO:2001240	negative regulation of extrinsic apoptotic signaling pathway in absence of ligand	35	0.38933	1.38113	0.0774059	0.202077	0.143371	2079	tags=23%	list=11%	signal=20%	HSPA1B/HSPA1A/IL1B/IFI6/AKT1/MAPK7/CTNNA1/TERT
BP	GO:0001773	myeloid dendritic cell activation	29	0.389224	1.30987	0.120582	0.265558	0.188411	4582	tags=41%	list=24%	signal=32%	LTBR/SPI1/PYCARD/IL10/BATF/RELB/NOTCH2/DCSTAMP/BATF3/FLT3LG/CLEC4D/TSPAN32
BP	GO:0010917	negative regulation of mitochondrial membrane potential	14	0.389135	1.08722	0.325253	0.493199	0.34992	4331	tags=36%	list=23%	signal=28%	BAX/PRELID1/PIP5KL1/HEBP2/TRPV1
BP	GO:1905952	regulation of lipid localization	162	0.38882	1.79369	9.3e-06	0.000332271	0.000235743	5353	tags=44%	list=28%	signal=32%	PPARG/CES1/TSPO/LRP1/IL1B/PLIN3/LAMTOR1/ABCA1/THBS1/PNPLA2/CD36/IRS2/NR1H2/NTSR1/EEPD1/PPARD/ABCA7/SCARB1/P2RX4/SYK/AKT1/IKBKE/MIR27A/CYP19A1/PRKCD/AKT2/RETN/EHD1/PLIN2/NFKBIA/PRELID1/LPCAT3/PLTP/MSR1/APOA2/ALKBH7/OSBPL11/LEP/TNF/YJEFN3/NAXE/GPS2/ZDHHC8/SREBF2/AVPR1B/NR1H3/POMC/APOA5/OXT/APOE/MIR128-2/ANXA2/NKX3-1/APOC3/APOA4/LIPG/APOA1/TNFRSF11A/MIR33A/LPL/ZC3H12A/ADIPOQ/PON1/ABCG5/MIR26A1/SCP2D…
BP	GO:0106072	negative regulation of adenylate cyclase-activating G protein-coupled receptor signaling pathway	10	0.388731	0.979132	0.477228	0.63013	0.44707	6947	tags=50%	list=36%	signal=32%	OPRL1/GNAI2/APLP1/MRAP/SSTR4
BP	GO:0017014	protein nitrosylation	16	0.388623	1.12714	0.310838	0.480124	0.340643	1446	tags=19%	list=8%	signal=17%	S100A9/S100A8/GAPDH
BP	GO:0018119	peptidyl-cysteine S-nitrosylation	16	0.388623	1.12714	0.310838	0.480124	0.340643	1446	tags=19%	list=8%	signal=17%	S100A9/S100A8/GAPDH
BP	GO:0016486	peptide hormone processing	34	0.388581	1.3704	0.0876827	0.217371	0.154223	5286	tags=50%	list=28%	signal=36%	CES1/FURIN/ECE1/PCSK5/CTSZ/PCSK1N/CTSL/ACE2/CPE/ECE2/CGB3/PCSK4/ATP6AP2/CTSG/ACE/ENPEP/REN
BP	GO:0140448	signaling receptor ligand precursor processing	34	0.388581	1.3704	0.0876827	0.217371	0.154223	5286	tags=50%	list=28%	signal=36%	CES1/FURIN/ECE1/PCSK5/CTSZ/PCSK1N/CTSL/ACE2/CPE/ECE2/CGB3/PCSK4/ATP6AP2/CTSG/ACE/ENPEP/REN
BP	GO:1902656	calcium ion import into cytosol	20	0.388316	1.2029	0.212551	0.377729	0.267995	4674	tags=45%	list=24%	signal=34%	TRPM2/TRPV4/SLC8A1/TRPV6/SLC8A2/CALCR/TRPV1/CACNA2D1/FAM155B
BP	GO:0030397	membrane disassembly	16	0.388197	1.12591	0.312883	0.481637	0.341717	2096	tags=38%	list=11%	signal=33%	NEK6/CTDNEP1/PLK1/DCTN1/AKAP8L/PRKCA
BP	GO:0051081	nuclear envelope disassembly	16	0.388197	1.12591	0.312883	0.481637	0.341717	2096	tags=38%	list=11%	signal=33%	NEK6/CTDNEP1/PLK1/DCTN1/AKAP8L/PRKCA
BP	GO:0090190	positive regulation of branching involved in ureteric bud morphogenesis	18	0.388146	1.15677	0.266807	0.437803	0.310617	6865	tags=61%	list=36%	signal=39%	VEGFA/PAX8/SOX8/WNT2B/GREM1/SOX9/PAX2/SIX1/AGT/SMO/LHX1
BP	GO:0086091	regulation of heart rate by cardiac conduction	38	0.388101	1.40811	0.0563674	0.165227	0.117227	970	tags=16%	list=5%	signal=15%	DSC2/KCNE1/KCNQ1/KCNJ2/JUP/KCNE3
BP	GO:0045661	regulation of myoblast differentiation	52	0.387843	1.47581	0.0213503	0.0821639	0.0582944	5718	tags=52%	list=30%	signal=37%	FLOT2/NOTCH1/ZFP36L1/PPARD/IL18/SRA1/ANKRD2/MYOD1/SOX8/TNF/ILK/BOC/ID3/MYF5/GDF3/NMRK2/SMYD1/FLT3LG/MYF6/CXCL14/PRICKLE1/BMP4/RANBP3L/KLHL41/SOX9/CCL17/PLCB1
BP	GO:1902254	negative regulation of intrinsic apoptotic signaling pathway by p53 class mediator	20	0.38776	1.20118	0.212551	0.377729	0.267995	2367	tags=25%	list=12%	signal=22%	MIR21/ZNF385A/PTTG1IP/MUC1/CD74
BP	GO:0044062	regulation of excretion	24	0.387666	1.26118	0.156313	0.31136	0.220906	8304	tags=62%	list=43%	signal=35%	COMT/EDNRB/AVP/GNAI2/OXT/NPR1/TAC1/AGT/ADORA2A/DRD3/SLC9A3R1/AGTR1/CORIN/ADORA1/DRD2
BP	GO:0002548	monocyte chemotaxis	61	0.387549	1.52815	0.00976086	0.0481345	0.0341509	4752	tags=39%	list=25%	signal=30%	CCR1/FPR2/CCR2/S100A12/IL6R/PLA2G7/MOSPD2/DUSP1/PTPRO/AIF1/FLT1/CCL2/CCL24/SLAMF8/CCL21/CCL8/CCL26/S100A7/CCL3/NBL1/TNFRSF11A/CCL22/GREM1/CXCL12
BP	GO:0034754	cellular hormone metabolic process	126	0.387529	1.73368	0.000142729	0.00240235	0.00170444	1360	tags=14%	list=7%	signal=13%	CYP1B1/EGR1/TSPO/ADM/PLB1/CYP2S1/COMT/PNPLA2/DGAT2/FDXR/SULT1A1/SCPEP1/DGAT1/SCARB1/ECE1/SRD5A1/STARD3/CYP19A1
BP	GO:0050765	negative regulation of phagocytosis	21	0.387501	1.20977	0.211297	0.37645	0.267087	1766	tags=24%	list=9%	signal=22%	DYSF/SIRPA/TLR2/CD300LF/CSK
BP	GO:0097756	negative regulation of blood vessel diameter	84	0.387465	1.63123	0.0023708	0.0177977	0.0126273	2704	tags=26%	list=14%	signal=23%	MIR21/ADM/HRH2/PTGS2/DOCK4/EDNRB/ACTA2/PTAFR/P2RX1/ICAM1/HTR7/ECE1/AKT1/TBXA2R/KCNMB4/DOCK5/SLC8A1/CHGA/GRIP2/AVP/ADRA2B/LEP
BP	GO:0019724	B cell mediated immunity	120	0.387461	1.71657	0.000211407	0.00318905	0.0022626	3091	tags=32%	list=16%	signal=27%	CR1/C1QC/BCL3/BCL6/C1QB/NECTIN2/IL10/POU2F2/C1RL/TCIRG1/FCER1G/TNFSF13/C1QA/ZP3/IL4R/IRF7/CLU/PRKCD/PTPN6/MAD2L2/STAT6/IGHM/BATF/TLR8/IGKC/KMT5C/IL27RA/IGHG1/ERCC1/IGLL1/GAPT/PARP3/CD74/C4B/HPX/TNF/FOXJ1/SUSD4
BP	GO:0060338	regulation of type I interferon-mediated signaling pathway	34	0.38746	1.36645	0.0876827	0.217371	0.154223	1947	tags=24%	list=10%	signal=21%	MIR21/CACTIN/IRF7/MAVS/IKBKE/TTLL12/PTPN6/CDC37
BP	GO:0010092	specification of animal organ identity	36	0.387439	1.38087	0.07173	0.194154	0.13775	7377	tags=58%	list=39%	signal=36%	SMARCD3/MESP1/PAX8/BMP2/FGF1/WNT3A/ISL1/TBR1/WNT11/FOXH1/WNT2B/FGF8/BMP4/WNT5A/GATA5/PAX2/SIX1/ROBO2/HOXA11/SPRY1/LRP2
BP	GO:0045117	azole transmembrane transport	12	0.387141	1.03809	0.425197	0.58684	0.416357	7565	tags=58%	list=40%	signal=35%	SLC25A19/SLC38A7/SLC28A1/SLC25A29/SLC38A3/SLC19A3/SLC44A4
BP	GO:0032011	ARF protein signal transduction	19	0.387064	1.16697	0.243697	0.411027	0.291619	3460	tags=37%	list=18%	signal=30%	IQSEC2/CYTH4/IQSEC1/CYTH2/PSD/IQSEC3/ARFGAP1
BP	GO:0032012	regulation of ARF protein signal transduction	19	0.387064	1.16697	0.243697	0.411027	0.291619	3460	tags=37%	list=18%	signal=30%	IQSEC2/CYTH4/IQSEC1/CYTH2/PSD/IQSEC3/ARFGAP1
BP	GO:0097205	renal filtration	23	0.386942	1.24548	0.163223	0.321421	0.228045	1558	tags=26%	list=8%	signal=24%	GAS6/SULF2/CYBA/F2RL1/PTPRO/ITGA3
BP	GO:0048168	regulation of neuronal synaptic plasticity	51	0.386917	1.46395	0.0267835	0.0963423	0.0683538	6983	tags=61%	list=36%	signal=39%	EGR2/DLG4/EPHB2/NCDN/CLN3/KCNJ10/SYP/NPTN/RAB3A/SHANK3/SYT4/UNC13B/HRAS/APP/SLC8A2/APOE/SYNGR1/PPFIA3/NSMF/SYNPO/NEURL1/ARC/SYNGAP1/SHISA6/AGT/RASGRF1/CAMK2B/CNTN2/GRM5/JPH3/RAB8A
BP	GO:0030206	chondroitin sulfate biosynthetic process	26	0.386871	1.27966	0.139113	0.291059	0.206503	6140	tags=58%	list=32%	signal=39%	CHST15/DSE/VCAN/CHST13/CHPF2/CHSY1/XYLT2/B3GALT6/CSPG4/BGN/CHST3/CSPG5/CHSY3/CHST11/XYLT1
BP	GO:0031016	pancreas development	77	0.386853	1.60273	0.00331679	0.0227864	0.0161667	5631	tags=51%	list=29%	signal=36%	GSK3A/WLS/IL6R/SIDT2/AKT1/MEN1/MSLN/INSR/MNX1/ZIC3/HNF1B/PROX1/NKX6-1/IHH/NKX6-2/ONECUT1/ISL1/HES1/WFS1/BAD/NKX3-2/PDX1/HNF4A/PAX4/ONECUT2/BMP4/INSM1/PTF1A/WNT5A/NKX2-2/FOXA2/TCF7L2/SOX4/SOX9/ALDH1A2/MET/FOXF1/BAK1/HNF1A
BP	GO:0014032	neural crest cell development	79	0.386788	1.60438	0.00439202	0.027644	0.0196131	5831	tags=51%	list=30%	signal=35%	NRG1/SEMA4B/EDNRB/SEMA4A/SEMA6B/MAPK3/CFL1/JAG1/SEMA3B/EFNB1/SEMA3C/FN1/CORO1C/GBX2/NRP2/NRTN/SOX8/TCOF1/FOXC1/FOXC2/ISL1/HES1/SEMA4G/BMP7/PEF1/SEMA3G/BMP4/SOX10/EDN3/CYP26C1/SOX11/SEMA5B/ERBB4/TWIST1/SOX9/ALDH1A2/KBTBD8/TBX1/ALX1/PITX2
BP	GO:1900746	regulation of vascular endothelial growth factor signaling pathway	25	0.386727	1.27681	0.135458	0.28717	0.203744	1020	tags=12%	list=5%	signal=11%	MIR21/CD63/ADGRA2
BP	GO:0001676	long-chain fatty acid metabolic process	108	0.386713	1.6802	0.000636606	0.00717359	0.00508959	3650	tags=33%	list=19%	signal=27%	CYP1B1/ACSL1/ABCD1/GSTM1/ALOX5/PTGS2/CYP2S1/DAGLA/SLC27A1/ALOX15B/LTA4H/GSTP1/ACAA1/TBXAS1/GSTM4/PLA2G4A/SLC27A3/GPX1/FADS1/MAPK3/ACOT8/FAAH/ELOVL1/LTC4S/DAGLB/GPX4/CYP2B6/SLC27A4/ELOVL3/CBR1/CYP4F12/SLC27A5/ACAD9/PTGES/CPT1A/GSTM2
BP	GO:0045621	positive regulation of lymphocyte differentiation	104	0.38667	1.66492	0.000753506	0.00802555	0.00569404	1532	tags=22%	list=8%	signal=20%	MIR21/LILRB4/HLX/IL1B/BCL6/LGALS9/LILRB2/VNN1/GAS6/ZMIZ1/NLRP3/EGR3/RARA/PIK3R6/MMP14/IL4R/AP3D1/ZBTB7B/PNP/SYK/SOCS1/IL18/SASH3
BP	GO:0002294	CD4-positive	alpha-beta T cell differentiation involved in immune response	62	0.386666	1.52217	0.0158016	0.0671988	0.0476769	2064	tags=27%	list=11%	signal=25%	MIR21/BCL3/HLX/BCL6/LGALS9/JAK3/NLRP3/LOXL3/SEMA4A/RARA/IL4R/ZBTB7B/STAT6/IL18/BATF/RELB/NFKBID
BP	GO:0072498	embryonic skeletal joint development	15	0.386605	1.10422	0.313765	0.48253	0.34235	6746	tags=67%	list=35%	signal=43%	IHH/EXT1/OSR2/BMP7/HYAL1/OSR1/BMP4/COL2A1/WNT9A/HOXA11
BP	GO:0033344	cholesterol efflux	60	0.386585	1.5239	0.0138395	0.0618624	0.0438907	5264	tags=53%	list=27%	signal=39%	CES1/LRP1/LAMTOR1/ABCA1/NR1H2/EEPD1/ABCA7/SCARB1/NPC2/MIR27A/NFKBIA/PLTP/APOA2/SOAT2/YJEFN3/NAXE/GPS2/ZDHHC8/SREBF2/NR1H3/APOA5/APOE/MIR128-2/APOC3/APOA4/APOA1/MIR33A/ADIPOQ/PON1/ABCG5/MIR26A1/ABCG1
BP	GO:0033148	positive regulation of intracellular estrogen receptor signaling pathway	10	0.386508	0.973532	0.483168	0.635612	0.45096	1617	tags=20%	list=8%	signal=18%	WBP2/KMT2D
BP	GO:0014911	positive regulation of smooth muscle cell migration	43	0.386426	1.41737	0.0523079	0.157812	0.111966	2131	tags=28%	list=11%	signal=25%	MIR21/LRP1/DOCK4/HDAC4/S100A11/P2RY6/MIR221/LPAR1/DOCK5/AIF1/TERT/SRC
BP	GO:0030593	neutrophil chemotaxis	97	0.38641	1.6416	0.00142546	0.0125237	0.0088854	1509	tags=21%	list=8%	signal=19%	DYSF/S100A9/MIR223/CSF3R/S100A12/IL1B/C3AR1/BST1/C5AR1/S100A8/FCER1G/CXCL8/MOSPD2/CXCL1/SYK/PIP5K1C/PIK3CD/ITGB2/CXCL2/MPP1
BP	GO:0010939	regulation of necrotic cell death	36	0.386309	1.37684	0.07173	0.194154	0.13775	2183	tags=28%	list=11%	signal=25%	TSPO/MIR223/YBX3/RBCK1/MIR221/RIPK3/ARHGEF2/SLC6A6/PPIF/SPATA2
BP	GO:0072593	reactive oxygen species metabolic process	267	0.386306	1.89483	2.14e-08	3.14e-06	2.23e-06	4200	tags=39%	list=22%	signal=31%	HP/CYP1B1/MIR21/TSPO/FPR2/SH3PXD2B/NCF4/IL1B/SIRPA/BST1/ABCD1/CDKN1A/ITGAM/PDK4/ALOX5/TMEM106A/PTGS2/THBS1/POR/KLF4/IL10/CD36/G6PD/TLR4/IFI6/CYBA/ICAM1/MPV17/F2RL1/SIRT2/HK2/HDAC4/MIR24-2/SPR/GSTP1/P2RX4/NCF2/TLR6/CAT/SYK/AKT1/ITGB2/CLU/TICAM1/PRKCD/KHSRP/RIPK3/DNM2/GPX1/TLR2/NRROS/SPHK2/GPX3/EIF6/TYROBP/AIF1/TUSC2/NCF1/GRB2/PTK2B/INSR/GADD45A/PTX3/NOXA1/AGXT2/NDUFA13/CCS/STAT3/TP53/LEP/PRDX5/SZT…
BP	GO:0061035	regulation of cartilage development	65	0.386123	1.54111	0.0091651	0.0460565	0.0326766	4620	tags=38%	list=24%	signal=29%	MIR21/ACVRL1/POR/RARA/CARM1/RELA/KAT2A/BMP1/CTSK/SCX/SMAD1/BMP2/LEP/MDK/SIX2/GDF2/ADAMTS7/NKX3-2/FGF18/GDF6/LTBP3/WNT11/TRPS1/GREM1/BMP4
BP	GO:0071474	cellular hyperosmotic response	15	0.385836	1.10203	0.315789	0.484594	0.343815	1431	tags=20%	list=7%	signal=19%	YBX3/MICU1/ARHGEF2
BP	GO:1904018	positive regulation of vasculature development	221	0.385764	1.86115	3.07e-07	2.65e-05	1.88e-05	3789	tags=31%	list=20%	signal=25%	CYP1B1/EGR1/MIR21/ADM/SASH1/IL1B/C3AR1/C5AR1/LRG1/GPER1/RIN2/ENG/PTGS2/ACVRL1/GRN/THBS1/IL6R/CTSH/KLF4/IL10/PKM/NOTCH1/RRAS/PIK3R6/HMOX1/SPHK1/CXCL8/HK2/JUP/ITGAX/HDAC7/HSPB1/TBXA2R/ITGA5/ITGB2/MIR27A/SIRT6/VEGFA/JMJD8/MIRLET7F2/MIR296/FLT1/EMC10/PTK2B/TERT/PRKCA/SMAD1/PGF/STAT3/MIR150/CCL24/PRKD2/ADM2/FGF1/PAK4/CHRNA7/HIPK2/MDK/FOXC2/GDF2/ISL1/ANGPT4/MAP3K3/HGF/MYDGF/CYBB/MIR210/FGF18
BP	GO:0045444	fat cell differentiation	231	0.385685	1.87821	3.02e-07	2.64e-05	1.88e-05	3993	tags=33%	list=21%	signal=27%	DYSF/PPARG/MIR21/EGR2/STEAP4/SH3PXD2B/MAFB/ZFP36/FFAR2/CEBPD/CEBPB/ZNF385A/LRG1/GPER1/ALOX5/PTGS2/ZNF516/PIM1/TFE3/FFAR4/KLF4/JDP2/ZFP36L1/LGALS12/TRPV4/PPARD/ZBTB7B/SREBF1/SIRT2/CARM1/AKT1/SORT1/BSCL2/CEBPA/CTBP2/SOCS1/GPX1/GNB3/ZBTB7A/AKT2/LRP3/RETN/RGS2/JAG1/RREB1/CLIP3/METRNL/TMEM120A/OSBPL11/IL11/BMP2/GLIS1/LEP/DKKL1/LAMB3/WNT10B/SOX8/TNF/RARRES2/NR4A1/FLCN/GPS2/SMAD6/WNT3A/CCDC85B/HES1/LRP5…
BP	GO:0042772	DNA damage response	signal transduction resulting in transcription	18	0.385617	1.14924	0.277311	0.448833	0.318443	3201	tags=33%	list=17%	signal=28%	ZNF385A/CDKN1A/MAD2L2/MUC1/TP53/HIPK2
BP	GO:1902307	positive regulation of sodium ion transmembrane transport	21	0.385501	1.20352	0.215481	0.380723	0.270119	5378	tags=52%	list=28%	signal=38%	SLC9A1/CHP1/TESC/DNM2/ARF1/WNK2/DRD4/NOS1/ATP1B2/FXYD1/WNK4
BP	GO:0045869	negative regulation of single stranded viral RNA replication via double stranded DNA intermediate	14	0.385463	1.07696	0.337374	0.505779	0.358845	1645	tags=21%	list=9%	signal=20%	APOBEC3A/APOBEC3H/TRIM28
BP	GO:1902175	regulation of oxidative stress-induced intrinsic apoptotic signaling pathway	26	0.385278	1.27439	0.145161	0.299018	0.21215	1817	tags=27%	list=9%	signal=24%	VNN1/NOL3/P4HB/HSPB1/AKT1/GPX1/MAPK7
BP	GO:0034755	iron ion transmembrane transport	18	0.385218	1.14805	0.277311	0.448833	0.318443	1261	tags=22%	list=7%	signal=21%	SLC11A1/SLC25A37/MCOLN1/HFE
BP	GO:0036344	platelet morphogenesis	21	0.385174	1.2025	0.215481	0.380723	0.270119	1621	tags=24%	list=8%	signal=22%	ZNF385A/SRF/NBEAL2/PTPN6/ACTN1
BP	GO:0051150	regulation of smooth muscle cell differentiation	44	0.385096	1.42699	0.0541667	0.160915	0.114168	1142	tags=16%	list=6%	signal=15%	MIR21/SMARCD3/GPER1/ENG/EREG/SRF/MIR221
BP	GO:1900371	regulation of purine nucleotide biosynthetic process	37	0.385087	1.38797	0.06875	0.188723	0.133897	2990	tags=35%	list=16%	signal=30%	PDK4/RCVRN/ENO1/TAZ/SPHK2/TREM2/PDK2/AK4/ADORA2B/STAT3/GUCA2B/RD3/FLCN
BP	GO:0070841	inclusion body assembly	23	0.384984	1.23918	0.165289	0.323495	0.229516	3314	tags=30%	list=17%	signal=25%	HSPA1B/HSPA1A/CLU/HSF1/CDC34/BAG3/PSAP
BP	GO:0003176	aortic valve development	32	0.384739	1.34055	0.109959	0.252258	0.178974	5508	tags=47%	list=29%	signal=33%	TNFRSF1A/NOTCH1/TNFRSF1B/SNAI1/JAG1/SMAD6/HEYL/NFATC1/EMILIN1/GATA4/EFNA1/BMP4/TWIST1/SOX9/GATA5
BP	GO:1904181	positive regulation of membrane depolarization	12	0.384688	1.03151	0.431102	0.592083	0.420077	37	tags=8%	list=0%	signal=8%	TSPO
BP	GO:0002286	T cell activation involved in immune response	107	0.384594	1.67047	0.000682233	0.00751043	0.00532857	785	tags=17%	list=4%	signal=16%	MIR21/SLC11A1/BCL3/HLX/BCL6/LGALS9/LILRB1/JAK3/CLEC4E/NLRP3/LOXL3/SEMA4A/FCER1G/RARA/ICAM1/IL4R/F2RL1/ZBTB7B
BP	GO:0060019	radial glial cell differentiation	12	0.384508	1.03103	0.433071	0.593131	0.42082	4709	tags=42%	list=25%	signal=31%	STAT3/EMX1/HES1/HES5/RHOA
BP	GO:0001945	lymph vessel development	26	0.384459	1.27168	0.145161	0.299018	0.21215	6444	tags=62%	list=34%	signal=41%	ACVRL1/LGALS12/SYK/VASH1/VEGFA/PKD1/PROX1/FOXC1/FOXC2/PDPN/NR2F2/CCBE1/SOX18/TBX1/PTPN14/FLT4
BP	GO:0030388	fructose 1	6-bisphosphate metabolic process	10	0.384435	0.968312	0.487129	0.639638	0.453816	1882	tags=30%	list=10%	signal=27%	FBP1/ALDOA/PFKL
BP	GO:0050832	defense response to fungus	38	0.384432	1.39479	0.0584551	0.169443	0.120218	2491	tags=26%	list=13%	signal=23%	S100A9/S100A12/S100A8/IL17RA/COTL1/GAPDH/FAM3A/CHGA/IL17RC/IL36RN
BP	GO:0090313	regulation of protein targeting to membrane	35	0.384424	1.36372	0.0941423	0.228687	0.162251	4429	tags=40%	list=23%	signal=31%	ITGAM/KCNE1/GDI1/CDK5/CHP1/ITGB2/AKT2/MYO1C/HRAS/CACNB3/DMTN/PAK1/FIS1/KCNB1
BP	GO:0032368	regulation of lipid transport	127	0.384395	1.72793	0.000233582	0.00345832	0.00245364	5316	tags=44%	list=28%	signal=32%	PPARG/CES1/TSPO/LRP1/IL1B/LAMTOR1/ABCA1/THBS1/IRS2/NR1H2/NTSR1/EEPD1/ABCA7/P2RX4/SYK/AKT1/MIR27A/CYP19A1/PRKCD/AKT2/RETN/NFKBIA/PRELID1/LPCAT3/PLTP/APOA2/LEP/YJEFN3/NAXE/GPS2/ZDHHC8/SREBF2/AVPR1B/NR1H3/POMC/APOA5/OXT/APOE/MIR128-2/ANXA2/NKX3-1/APOC3/APOA4/LIPG/APOA1/TNFRSF11A/MIR33A/ADIPOQ/PON1/ABCG5/MIR26A1/SCP2D1/CRHR1/ABCG1/REN/ENPP7
BP	GO:0015721	bile acid and bile salt transport	29	0.384319	1.29337	0.137214	0.289557	0.205437	1037	tags=10%	list=5%	signal=10%	AQP9/RXRA/ABCC3
BP	GO:0046849	bone remodeling	91	0.384297	1.62556	0.00191083	0.0153731	0.0109071	4536	tags=45%	list=24%	signal=35%	PDK4/TPP1/TCIRG1/RAB3D/ATP6AP1/BGLAP/LRRK1/DEF8/CSF1R/NCDN/PLEKHM1/SYK/MITF/CTSK/CSK/RASSF2/SIGLEC15/PTK2B/TMEM119/PRKCA/SRC/GPR137/ADAM8/NOTCH2/LEP/IHH/PPARGC1B/MDK/RAC2/DCSTAMP/LRP5/IL20RA/EFNA2/LTBP3/UBASH3B/MC4R/NOX4/ACP5/TNFRSF11A/P3H4/GREM1
BP	GO:0050995	negative regulation of lipid catabolic process	23	0.384234	1.23676	0.165289	0.323495	0.229516	2942	tags=30%	list=15%	signal=26%	IL1B/AKT1/BSCL2/CRTC3/APOA2/MFSD2A/TNF
BP	GO:0033860	regulation of NAD(P)H oxidase activity	11	0.384128	1.00039	0.464427	0.62093	0.440543	6265	tags=55%	list=33%	signal=37%	CYBA/SLAMF8/GNAI2/PARK7/INS/AGT
BP	GO:0061037	negative regulation of cartilage development	27	0.384089	1.27248	0.136646	0.288635	0.204784	6475	tags=56%	list=34%	signal=37%	MIR21/RARA/CTSK/LEP/ADAMTS7/NKX3-2/LTBP3/WNT11/GREM1/BMP4/SOX9/GLI2/WNT9A/CHADL/RARG
BP	GO:0030516	regulation of axon extension	97	0.384029	1.63148	0.00161005	0.0137672	0.00976767	5813	tags=47%	list=30%	signal=33%	LRP1/SEMA4B/GDI1/TWF2/CYFIP1/SEMA4A/SHTN1/SRF/SEMA6B/CDK5/LIMK1/DPYSL2/ARHGAP4/VEGFA/DNM2/ANAPC2/DBNL/SEMA3B/SEMA3C/FN1/DISC1/RTN4/NKX6-1/WNT3A/ILK/SEMA4G/CDH4/APOE/PAK1/SEMA3G/POU4F2/PLXNA3/CXCL12/MEGF8/NTRK3/ISLR2/WNT5A/SEMA5B/NTN1/TRIM46/TNFRSF12A/MAG/TRPC5/L1CAM/BARHL2/MAPT
BP	GO:0097237	cellular response to toxic substance	111	0.383987	1.66439	0.000758529	0.00804569	0.00570833	4422	tags=34%	list=23%	signal=26%	HP/MIR21/S100A9/MGST1/GSTM1/PTGS2/PIM1/CD36/AKR1A1/GSTP1/CAT/LOXHD1/TXNRD2/SRXN1/GPX1/GPX3/LTC4S/CCS/GPX4/CYGB/PRDX5/SZT2/HBZ/TNF/GSTT1/GPX8/SIRT3/HBM/HBQ1/GSTM2/SESN2/BMP7/APOE/FBLN5/SOD2/APOA4/GSTO2/FIS1
BP	GO:0046485	ether lipid metabolic process	17	0.383846	1.1286	0.305613	0.477339	0.338667	2760	tags=29%	list=14%	signal=25%	PLA2G7/PLA2G4A/FASN/TMEM86B/NCEH1
BP	GO:0043280	positive regulation of cysteine-type endopeptidase activity involved in apoptotic process	130	0.383825	1.72743	0.000200547	0.00305404	0.00216681	3193	tags=30%	list=17%	signal=25%	PPARG/S100A9/LGALS9/CTSD/NLRP12/NLRC4/GPER1/S100A8/PYCARD/BAX/CTSH/MYC/P2RX1/NLRP3/TRADD/CARD9/BCAP31/SYK/ST20/DAPK1/BID/HSF1/PPM1F/NLRP1/PML/BBC3/GRAMD4/SOX7/BCL2L10/NDUFA13/DAP/PIDD1/ARRB1/HIP1/FOXL2/TNF/ST18/WNT3A/GSN
BP	GO:0009409	response to cold	46	0.383714	1.42869	0.0433572	0.136944	0.0971607	717	tags=15%	list=4%	signal=15%	PPARG/ADM/FOS/ACADVL/ZNF516/SLC27A1/SLC9A1
BP	GO:0015718	monocarboxylic acid transport	172	0.383699	1.7818	2.14e-05	0.00060665	0.000430412	2165	tags=20%	list=11%	signal=18%	AQP9/PPARG/CES1/ACSL1/IL1B/ABCD1/THBS1/RXRA/CD36/SLC26A6/SLC27A1/SLC25A20/IRS2/NTSR1/STARD10/MID1IP1/PPARD/SLC16A3/SLC16A13/P2RX4/ABCC3/SYK/SLC6A12/AKT1/PLA2G4A/SLC27A3/SLC16A5/SLC38A7/CPT1B/AKT2/PLIN2/NMB/SLC6A8/SLC6A6/PROCA1
BP	GO:0045778	positive regulation of ossification	91	0.383622	1.6227	0.00195043	0.0156328	0.0110913	4015	tags=34%	list=21%	signal=27%	MIR21/FAM20C/CEBPD/CEBPB/FBN2/ALOX5/FFAR4/IL6R/PDLIM7/ATP6AP1/KL/CLIC1/CEBPA/LRP3/CTNNBIP1/SLC8A1/JAG1/TMEM119/SMAD1/JUND/NPPC/BMP2/WNT10B/ILK/LRP5/HGF/MIR210/OSR2/BMP7/OXT/FZD9
BP	GO:0010863	positive regulation of phospholipase C activity	46	0.383411	1.42756	0.043981	0.138573	0.0983159	4162	tags=35%	list=22%	signal=27%	RASGRP4/GNA15/C5AR1/PTAFR/ANG/P2RY6/LPAR1/PLCB2/LPAR2/FLT1/PHB/NTF4/HRAS/AVPR1B/GNAQ/ADCYAP1R1
BP	GO:0046173	polyol biosynthetic process	62	0.383333	1.50905	0.0201519	0.0786672	0.0558136	2087	tags=26%	list=11%	signal=23%	CYP27A1/GPER1/IMPA2/PTAFR/GBA/SPHK1/NTSR1/SPR/PCBD1/PCK2/ITPKC/P2RY6/SPHK2/ISYNA1/PTK2B/PGP
BP	GO:0032966	negative regulation of collagen biosynthetic process	16	0.383147	1.11126	0.327198	0.494977	0.351181	4204	tags=38%	list=22%	signal=29%	PPARG/PPARD/NPPC/CYGB/CIITA/EMILIN1
BP	GO:0019042	viral latency	11	0.383068	0.997628	0.466403	0.622047	0.441336	1081	tags=27%	list=6%	signal=26%	HCFC1/IRF7/HMGA1
BP	GO:0046888	negative regulation of hormone secretion	59	0.382978	1.49809	0.0195348	0.0769364	0.0545856	6425	tags=53%	list=34%	signal=35%	IL1B/MIDN/FFAR4/SREBF1/IRS1/PIM3/NPFF/PFKL/NMB/CHGA/RAB11FIP1/BMP8A/IL11/LEP/OSM/UCN/MTNR1B/KLF7/CRHBP/FAM3D/KCNB1/INHBA/ADIPOQ/INHA/RAB11FIP3/SFRP1/TACR2/FGF23/CARTPT/PSMD9/LIF
BP	GO:0042093	T-helper cell differentiation	60	0.382963	1.50963	0.0150905	0.0651274	0.0462072	2064	tags=27%	list=11%	signal=24%	MIR21/BCL3/HLX/BCL6/JAK3/NLRP3/LOXL3/SEMA4A/RARA/IL4R/ZBTB7B/STAT6/IL18/BATF/RELB/NFKBID
BP	GO:0002763	positive regulation of myeloid leukocyte differentiation	58	0.382889	1.49315	0.0198524	0.0778518	0.055235	3153	tags=33%	list=16%	signal=27%	CCR1/TRIB1/FES/FOS/ATP6AP1/CD101/ZFP36L1/CD4/TESC/TREM2/CTNNBIP1/TYROBP/PRKCA/CD74/NOTCH2/ROR2/JUN/TNF/PPARGC1B
BP	GO:0070168	negative regulation of biomineral tissue development	27	0.38285	1.26838	0.138716	0.290704	0.206252	5374	tags=41%	list=28%	signal=29%	CCR1/GAS6/NOTCH1/PTK2B/LTBP3/CCL3/GREM1/HEY1/TRPM4/SOX9/SRGN
BP	GO:0110150	negative regulation of biomineralization	27	0.38285	1.26838	0.138716	0.290704	0.206252	5374	tags=41%	list=28%	signal=29%	CCR1/GAS6/NOTCH1/PTK2B/LTBP3/CCL3/GREM1/HEY1/TRPM4/SOX9/SRGN
BP	GO:0010832	negative regulation of myotube differentiation	17	0.382828	1.12561	0.31185	0.480857	0.341163	2426	tags=35%	list=13%	signal=31%	NOTCH1/HDAC4/HDAC5/MIR200B/TMEM119/ANKRD2
BP	GO:0001659	temperature homeostasis	174	0.382812	1.78213	1.49e-05	0.000460394	0.000326645	1513	tags=21%	list=8%	signal=19%	EGR1/ACSL1/CCR2/IL1B/CEBPB/TLE3/PTGS2/ACADVL/ZNF516/TFE3/FFAR4/KDM6B/EDNRB/CD36/SLC27A1/TLR4/NOTCH1/TRPM2/NR1H2/NTSR1/GRB10/IL4R/ZBTB7B/G0S2/EPAS1/PCTP/SYK/CNOT3/BSCL2/HSF1/SLC25A44/SIRT6/VEGFA/STAT6/GPX1/IL18
BP	GO:0048566	embryonic digestive tract development	34	0.382747	1.34983	0.0939457	0.228544	0.162149	5855	tags=41%	list=31%	signal=29%	HLX/CXCL8/PCSK5/HNF1B/TNF/RARRES2/IHH/SIX2/FOXF2/SOX11/ALDH1A2/FOXF1/GLI2/TCF21
BP	GO:0014031	mesenchymal cell development	83	0.382698	1.60342	0.00574818	0.0334534	0.0237349	5831	tags=51%	list=30%	signal=35%	NRG1/SEMA4B/EDNRB/SEMA4A/NOTCH1/SEMA6B/MAPK3/CFL1/JAG1/SEMA3B/EFNB1/SEMA3C/FN1/CORO1C/GBX2/NRP2/NRTN/SOX8/TCOF1/FOXC1/FOXC2/ISL1/HES1/SEMA4G/HEYL/BMP7/PEF1/SEMA3G/BMP4/SOX10/EDN3/CYP26C1/SOX11/SEMA5B/ERBB4/TWIST1/SOX9/ALDH1A2/KBTBD8/TBX1/ALX1/PITX2
BP	GO:0051882	mitochondrial depolarization	23	0.382368	1.23075	0.173554	0.334453	0.237291	552	tags=13%	list=3%	signal=13%	TSPO/ABCD1/IFI6
BP	GO:0002862	negative regulation of inflammatory response to antigenic stimulus	14	0.382283	1.06807	0.353535	0.519819	0.368806	3804	tags=29%	list=20%	signal=23%	IL10/GPX1/NLRP6/FCGR2B
BP	GO:0014072	response to isoquinoline alkaloid	31	0.382171	1.32467	0.115464	0.259583	0.184172	8333	tags=74%	list=44%	signal=42%	FOSB/RELA/NPFF/AIF1/PPP5C/PPP1R9B/PEA15/PITX3/PRKCG/ADCY8/FADD/PPP1R1B/MAP1LC3A/TAC1/PENK/DRD3/ATG7/TACR3/GOT2/MTOR/DRD2/RGS4/GRIN1
BP	GO:0043278	response to morphine	31	0.382171	1.32467	0.115464	0.259583	0.184172	8333	tags=74%	list=44%	signal=42%	FOSB/RELA/NPFF/AIF1/PPP5C/PPP1R9B/PEA15/PITX3/PRKCG/ADCY8/FADD/PPP1R1B/MAP1LC3A/TAC1/PENK/DRD3/ATG7/TACR3/GOT2/MTOR/DRD2/RGS4/GRIN1
BP	GO:0050829	defense response to Gram-negative bacterium	71	0.38216	1.56563	0.00857674	0.043827	0.0310948	5085	tags=51%	list=27%	signal=37%	SLC11A1/RNASE3/PYCARD/IL6R/TLR4/RNASE6/F2RL1/CD4/IGHM/TUSC2/CHGA/TNFRSF14/FCN2/MPEG1/RARRES2/HMGB2/ELANE/ROMO1/SSC5D/F2/NLRP10/RNASE7/TLR9/S100A7/AZU1/GSDMD/DEFB132/CST11/CXCL6/GALP/CTSG/RNASE8/PRB3/ADGRB1/LCE3B/LCE3C
BP	GO:0034390	smooth muscle cell apoptotic process	32	0.38209	1.33132	0.116183	0.26019	0.184602	2667	tags=22%	list=14%	signal=19%	PPARG/MIR21/ARRB2/MIR24-2/MFN2/RBM10/ARRB1
BP	GO:0034391	regulation of smooth muscle cell apoptotic process	32	0.38209	1.33132	0.116183	0.26019	0.184602	2667	tags=22%	list=14%	signal=19%	PPARG/MIR21/ARRB2/MIR24-2/MFN2/RBM10/ARRB1
BP	GO:0030808	regulation of nucleotide biosynthetic process	38	0.382068	1.38622	0.0584551	0.169443	0.120218	2990	tags=34%	list=16%	signal=29%	PDK4/RCVRN/ENO1/TAZ/SPHK2/TREM2/PDK2/AK4/ADORA2B/STAT3/GUCA2B/RD3/FLCN
BP	GO:0016051	carbohydrate biosynthetic process	209	0.381939	1.83342	1.66e-06	9.91e-05	7.03e-05	4162	tags=39%	list=22%	signal=31%	PGD/GSK3A/GPER1/FBP1/CHST15/IMPA2/PTAFR/PGAM1/DGAT2/G6PD/NDST1/G6PC3/ST3GAL2/TKT/SLC25A1/IRS2/NTSR1/AKR1A1/TALDO1/ALDOA/PHKG2/NDST2/MPDU1/PCK2/NANS/P2RY6/ENO1/CHST13/AKT1/PC/IRS1/KAT2A/SLC25A11/GAPDH/AP2A1/TPI1/B3GNT9/AKT2/PPP1R3B/CRTC2/SOGA1/ISYNA1/FAM3A/RBP4/B3GNT8/PTK2B/PGP/INSR/PDK2/SIRT7/PGAM2/ST6GALNAC1/B3GNT3/GYS1/HAS2/HAS3/LEP/PDXP/PPP1CA/GCK/ENO3/GYG1/EXT1/CHST14/PGK1/GPD1/HAS1/B4GALT5/G…
BP	GO:0071379	cellular response to prostaglandin stimulus	22	0.381873	1.20597	0.192469	0.356717	0.253087	1154	tags=18%	list=6%	signal=17%	PPARG/PTGFR/P2RY6/AKT1
BP	GO:2000318	positive regulation of T-helper 17 type immune response	11	0.381845	0.994442	0.476285	0.629144	0.446371	490	tags=18%	list=3%	signal=18%	MIR21/NLRP3
BP	GO:0046716	muscle cell cellular homeostasis	21	0.381794	1.19195	0.223849	0.390014	0.276711	3666	tags=33%	list=19%	signal=27%	GAA/SRF/ALDOA/BAG3/PLG/CAV3/LARGE2
BP	GO:0071285	cellular response to lithium ion	14	0.381665	1.06635	0.353535	0.519819	0.368806	2082	tags=21%	list=11%	signal=19%	GSK3A/CEBPA/ADCY7
BP	GO:0050482	arachidonic acid secretion	31	0.381658	1.32289	0.115464	0.259583	0.184172	7837	tags=55%	list=41%	signal=32%	NTSR1/SYK/PLA2G4A/NMB/PROCA1/AVPR1B/DRD4/PLA2G2F/ACE/PLA2G2D/PLA2R1/PLA2G3/DRD3/SSTR4/PLA2G4F/OC90/BDKRB2
BP	GO:1903963	arachidonate transport	31	0.381658	1.32289	0.115464	0.259583	0.184172	7837	tags=55%	list=41%	signal=32%	NTSR1/SYK/PLA2G4A/NMB/PROCA1/AVPR1B/DRD4/PLA2G2F/ACE/PLA2G2D/PLA2R1/PLA2G3/DRD3/SSTR4/PLA2G4F/OC90/BDKRB2
BP	GO:0071361	cellular response to ethanol	14	0.381629	1.06625	0.353535	0.519819	0.368806	2082	tags=21%	list=11%	signal=19%	SPI1/KCNMB1/ADCY7
BP	GO:0006646	phosphatidylethanolamine biosynthetic process	13	0.38155	1.03228	0.406953	0.571557	0.405514	454	tags=15%	list=2%	signal=15%	PISD/SLC27A1
BP	GO:0006684	sphingomyelin metabolic process	13	0.381538	1.03224	0.406953	0.571557	0.405514	2495	tags=23%	list=13%	signal=20%	PRKCD/SMPD1/PEMT
BP	GO:0050732	negative regulation of peptidyl-tyrosine phosphorylation	55	0.381504	1.46702	0.0270124	0.0967908	0.068672	2663	tags=29%	list=14%	signal=25%	SOCS3/LRRK1/SH2B3/SOCS1/MVP/VPS25/PRKCD/PTPN6/SH3BP5L/CHMP6/GPRC5A/PPP2R1A/MIRLET7E/HYAL2/ZGPAT/PTK6
BP	GO:0006656	phosphatidylcholine biosynthetic process	37	0.381326	1.37441	0.0791667	0.205	0.145445	2495	tags=24%	list=13%	signal=21%	SLC27A1/STARD10/PCTP/LCAT/LPCAT3/APOA2/CSNK2B/MFSD2A/PEMT
BP	GO:1903707	negative regulation of hemopoiesis	142	0.381309	1.72957	0.000132854	0.00227811	0.00161629	785	tags=15%	list=4%	signal=15%	TMEM176A/MIR21/TRIB1/LILRB4/TMEM176B/C1QC/MAFB/LILRB3/HLX/BCL6/ZFP36/LILRB1/JAK3/MYC/FSTL3/TLR4/LOXL3/NOTCH1/RARA/ZFP36L1/IL4R/ZBTB7B
BP	GO:2000317	negative regulation of T-helper 17 type immune response	11	0.381255	0.992906	0.476285	0.629144	0.446371	4631	tags=45%	list=24%	signal=34%	LOXL3/ZBTB7B/IL27RA/FOXP3/ZC3H12A
BP	GO:1905563	negative regulation of vascular endothelial cell proliferation	23	0.381138	1.2268	0.17562	0.337013	0.239107	2243	tags=17%	list=12%	signal=15%	PPARG/MIR24-2/FLT1/CCL2
BP	GO:1900044	regulation of protein K63-linked ubiquitination	14	0.381085	1.06473	0.353535	0.519819	0.368806	157	tags=14%	list=1%	signal=14%	SASH1/NOD2
BP	GO:1902107	positive regulation of leukocyte differentiation	158	0.380751	1.75531	2.17e-05	0.000609905	0.000432721	2096	tags=24%	list=11%	signal=22%	MIR21/CCR1/TRIB1/LILRB4/HLX/IL1B/BCL6/LGALS9/LILRB2/FES/FOS/VNN1/GAS6/ZMIZ1/NLRP3/AGER/ATP6AP1/CD101/EGR3/RARA/PIK3R6/ZFP36L1/MMP14/IL4R/AP3D1/ZBTB7B/CD4/PNP/SYK/TESC/SOCS1/IL18/SASH3/TREM2/CTNNBIP1/TYROBP/NFKBID/PRKCA
BP	GO:0014910	regulation of smooth muscle cell migration	76	0.380745	1.56967	0.00619852	0.0350801	0.0248889	2674	tags=26%	list=14%	signal=23%	MIR21/TRIB1/MIR223/LRP1/DOCK4/PPARD/HDAC4/GSTP1/S100A11/P2RY6/CORO1B/MIR221/LPAR1/DOCK5/AIF1/TERT/SRC/MIR182/PDGFA/HAS2
BP	GO:0030203	glycosaminoglycan metabolic process	155	0.380739	1.74971	4.53e-05	0.00103773	0.000736259	4827	tags=41%	list=25%	signal=31%	IL1B/LYVE1/PIM1/CHST15/FUCA1/IDUA/NDST1/ST3GAL2/DSE/VCAN/SLC9A1/SDC3/NDST2/GALNS/ST3GAL6/CHST13/AKT1/SGSH/CHP1/ARSB/AP2A1/GNS/GLB1/B3GAT3/HS6ST1/CHPF2/ITIH4/SDC2/HS3ST3A1/CLN6/HYAL2/CHSY1/XYLT2/CHST6/SDC1/B3GNT3/CHST1/HAS2/HAS3/ITIH3/B3GALT6/AGRN/EXT1/FOXC1/CHST14/HAS1/B4GALT5/SDC4/HS3ST2/HGF/GPC1/CSPG4/BGN/NAGLU/HYAL1/CHST3/ITIH6/HS6ST2/B4GALT3/PGLYRP4/HS3ST1/HEXB/FMOD
BP	GO:0014014	negative regulation of gliogenesis	45	0.380738	1.41088	0.0585774	0.169607	0.120334	5916	tags=51%	list=31%	signal=35%	TSPO/NOTCH1/SIRT2/LDLR/TERT/MBD1/SKI/NKX6-1/NKX6-2/PITX3/GPR37L1/HES1/HES5/F2/ATP1B2/SOX10/DLX1/MIR181C/NTRK3/SOX11/ADCYAP1/ID4/DLX2
BP	GO:0032232	negative regulation of actin filament bundle assembly	31	0.38072	1.31964	0.117526	0.261459	0.185502	3134	tags=29%	list=16%	signal=24%	MIR21/WAS/ARAP1/WASF2/TACSTD2/PFN1/CGNL1/SHANK3/CORO2B
BP	GO:0010812	negative regulation of cell-substrate adhesion	65	0.380706	1.51949	0.0117153	0.0548369	0.0389062	3134	tags=29%	list=16%	signal=25%	LRP1/BCL6/ACVRL1/THBS1/LGALS1/NOTCH1/MMP14/ADAM15/SPOCK1/PTPRO/TACSTD2/MEN1/JAG1/SRC/CORO1C/MELTF/PLG/FZD7/CORO2B
BP	GO:2000106	regulation of leukocyte apoptotic process	85	0.380678	1.60242	0.00292082	0.0208634	0.0148024	2385	tags=25%	list=12%	signal=22%	MERTK/BCL6/LGALS9/NOD2/SLC46A2/LILRB1/BAX/JAK3/GAS6/IL10/FCER1G/IRS2/IRF7/PIK3CD/RIPK3/GIMAP8/NOC2L/PRELID1/NFKBID/CD74/ADAM8
BP	GO:1900151	regulation of nuclear-transcribed mRNA catabolic process	deadenylation-dependent decay	18	0.380677	1.13451	0.285714	0.456743	0.324054	630	tags=17%	list=3%	signal=16%	ZFP36/ZFP36L1/BTG2
BP	GO:1900153	positive regulation of nuclear-transcribed mRNA catabolic process	deadenylation-dependent decay	18	0.380677	1.13451	0.285714	0.456743	0.324054	630	tags=17%	list=3%	signal=16%	ZFP36/ZFP36L1/BTG2
BP	GO:1904707	positive regulation of vascular associated smooth muscle cell proliferation	45	0.380642	1.41053	0.0585774	0.169607	0.120334	3237	tags=33%	list=17%	signal=28%	MIR21/IL10/P2RY6/MIR221/MMP9/FOXJ2/MIR27A/MEF2D/MIR222/TERT/MFN2/JUN/TNF/NQO2/GNAI2
BP	GO:0005513	detection of calcium ion	13	0.380588	1.02968	0.406953	0.571557	0.405514	3909	tags=38%	list=20%	signal=31%	KCNMB4/KCNIP2/KCNMB1/CALM3/SYT1
BP	GO:0042832	defense response to protozoan	25	0.380493	1.25623	0.155378	0.310238	0.220111	2050	tags=28%	list=11%	signal=25%	SLC11A1/BCL3/IL10/MYD88/IL4R/BATF/CCDC88B
BP	GO:0046324	regulation of glucose import	59	0.38033	1.48774	0.0217582	0.0834622	0.0592155	3452	tags=34%	list=18%	signal=28%	MIR223/GSK3A/CLTCL1/IRS2/GRB10/HK2/AKT1/IRS1/SIRT6/AKT2/TERT/ASPSCR1/INSR/FGF19/RHOQ/LEP/TNF/PEA15/MEF2A/RTN2
BP	GO:0150011	regulation of neuron projection arborization	14	0.380319	1.06259	0.355556	0.52159	0.370063	2383	tags=29%	list=12%	signal=25%	DLG4/DVL3/DVL1/MFSD2A
BP	GO:0016577	histone demethylation	27	0.380161	1.25947	0.140787	0.2936	0.208306	1251	tags=22%	list=7%	signal=21%	KDM5D/KDM6B/UTY/HSF4/KDM4B/PHF2
BP	GO:1990776	response to angiotensin	28	0.380136	1.27032	0.149378	0.303983	0.215673	2131	tags=25%	list=11%	signal=22%	PTGS2/AGTRAP/CYBA/RELA/HSF1/PRKCD/SRC
BP	GO:0033598	mammary gland epithelial cell proliferation	28	0.380084	1.27014	0.149378	0.303983	0.215673	5996	tags=50%	list=31%	signal=34%	CEBPB/BAX/STAT6/GPX1/RREB1/RTN4/ZNF703/DEAF1/WNT5A/PYGO2/HOXA5/PHB2/AREG/IQGAP3
BP	GO:0051450	myoblast proliferation	26	0.380051	1.2571	0.155242	0.310238	0.220111	7574	tags=62%	list=40%	signal=37%	PPARD/ATOH8/GPX1/ANKRD2/MYOD1/PAX7/HGF/ZNF609/MIR1-1/KLHL41/MIR133B/SOX15/MIR134/MEIS2/MIR204/MEGF10
BP	GO:0018158	protein oxidation	15	0.379932	1.08516	0.356275	0.521928	0.370302	7654	tags=67%	list=40%	signal=40%	LOXL3/GPX1/APOA2/APOA1/PARK7/CHCHD4/LOXL2/PRDX3/LOXL1/LOXL4
BP	GO:0031112	positive regulation of microtubule polymerization or depolymerization	33	0.379923	1.3345	0.110187	0.25251	0.179154	4276	tags=36%	list=22%	signal=28%	HSPA1B/HSPA1A/FES/TRPV4/KATNB1/DCTN1/PSRC1/ARL2/CAV3/PAK1/STMN2/NUMA1
BP	GO:0000737	DNA catabolic process	endonucleolytic	31	0.379915	1.31685	0.119588	0.264117	0.187388	3287	tags=32%	list=17%	signal=27%	BAX/DNASE2/ST20/HSF1/DNASE1L1/DNASE1/DNASE1L2/FOXL2/HMGB2/MUS81
BP	GO:0042048	olfactory behavior	10	0.379879	0.956835	0.50495	0.652541	0.462971	5346	tags=60%	list=28%	signal=43%	ADCY3/GJB4/WFS1/SHANK1/ATP6V1B1/LMX1A
BP	GO:0051481	negative regulation of cytosolic calcium ion concentration	13	0.379859	1.0277	0.406953	0.571557	0.405514	3072	tags=31%	list=16%	signal=26%	LRP1/SLC8A1/KCNK3/MTNR1B
BP	GO:0002292	T cell differentiation involved in immune response	71	0.379761	1.5558	0.00952095	0.0473716	0.0336096	2064	tags=27%	list=11%	signal=24%	MIR21/BCL3/HLX/BCL6/LGALS9/JAK3/CLEC4E/NLRP3/LOXL3/SEMA4A/FCER1G/RARA/IL4R/ZBTB7B/STAT6/IL18/BATF/RELB/NFKBID
BP	GO:0010763	positive regulation of fibroblast migration	15	0.379597	1.08421	0.356275	0.521928	0.370302	4072	tags=33%	list=21%	signal=26%	THBS1/AKT1/SLC8A1/DMTN/PAK1
BP	GO:0048661	positive regulation of smooth muscle cell proliferation	97	0.379589	1.61262	0.00220544	0.0169747	0.0120434	3044	tags=33%	list=16%	signal=28%	MIR21/HBEGF/PTGS2/EREG/THBS1/IL6R/PTAFR/IL10/HMOX1/CYBA/TGM2/NAMPT/HDAC4/P2RY6/MIR221/AKT1/MMP9/FOXJ2/MIR27A/MEF2D/IL18/IRAK1/AIF1/MIR222/TERT/MFN2/NOTCH3/JUN/TNF/PHB/SERPINF2/NQO2
BP	GO:0008631	intrinsic apoptotic signaling pathway in response to oxidative stress	42	0.379582	1.38302	0.0727651	0.196056	0.1391	1991	tags=26%	list=10%	signal=24%	CYP1B1/VNN1/NOL3/P4HB/HSPB1/AKT1/PRKCD/GPX1/PML/MAPK7/STK25
BP	GO:0036152	phosphatidylethanolamine acyl-chain remodeling	22	0.379471	1.19838	0.198745	0.363816	0.258123	7156	tags=45%	list=37%	signal=28%	PLBD1/PLA2G4A/LPCAT3/ABHD4/LPCAT4/PLA2G2F/PLA2G4D/PLA2G2D/PLA2G3/PLA2G4F
BP	GO:0060312	regulation of blood vessel remodeling	11	0.3794	0.988075	0.480237	0.632406	0.448686	2916	tags=27%	list=15%	signal=23%	CST3/ABR/TMBIM1
BP	GO:0036258	multivesicular body assembly	30	0.379367	1.28794	0.141053	0.293963	0.208564	1567	tags=23%	list=8%	signal=21%	VPS28/CHMP2A/MVB12A/VPS37C/HGS/VPS25/CHMP6
BP	GO:0033273	response to vitamin	90	0.379344	1.59408	0.00265808	0.0194298	0.0137852	1208	tags=18%	list=6%	signal=17%	PPARG/TSPO/VDR/FES/TRIM25/PTGS2/PIM1/GAS6/BGLAP/RARA/PPARD/CD4/GSTP1/CAT/RELA/FOLR2
BP	GO:0002711	positive regulation of T cell mediated immunity	48	0.379274	1.41828	0.0655391	0.182972	0.129816	1563	tags=23%	list=8%	signal=21%	IL1B/NECTIN2/CD1D/FZD5/NLRP3/ZP3/PVR/CD1A/IL18/SASH3/IL1R1
BP	GO:0048714	positive regulation of oligodendrocyte differentiation	23	0.379198	1.22055	0.179752	0.341257	0.242118	5635	tags=43%	list=29%	signal=31%	PPARG/TNFRSF1B/TLR2/PRMT5/MDK/OLIG2/TENM4/NKX2-2/TP73/DAG1
BP	GO:0015844	monoamine transport	83	0.379136	1.58849	0.00682835	0.0376826	0.0267354	8784	tags=63%	list=46%	signal=34%	LILRB1/P2RX1/FCER1G/NISCH/SYK/GRK2/FFAR3/CHGA/ADRA2B/RAB3A/SYT4/PICK1/SYT3/P2RY1/SYT1/OXT/DRD4/NOS1/RAB3B/SNCG/SYT5/KCNB1/ADRA2C/CXCL12/HRH3/SLC29A4/MAPK15/CHRNA4/SYT2/PARK7/SYT15/SYT8/CARTPT/AGT/ADORA2A/PINK1/DRD1/DRD3/STX1A/HTR1A/ABAT/SYT13/ADRA2A/FGF20/NPY2R/CHRNB2/HTR2A/DRD2/SYT12/SLC18A1/SYT9/ACTB
BP	GO:0002863	positive regulation of inflammatory response to antigenic stimulus	12	0.379126	1.0166	0.458661	0.614881	0.436252	668	tags=17%	list=3%	signal=16%	FCER1G/ZP3
BP	GO:0007638	mechanosensory behavior	14	0.379083	1.05913	0.357576	0.522875	0.370974	5008	tags=36%	list=26%	signal=26%	SLC1A3/NEUROG1/SHANK3/NRXN2/FOXP2
BP	GO:0035235	ionotropic glutamate receptor signaling pathway	24	0.379028	1.23308	0.188377	0.351578	0.249441	8966	tags=79%	list=47%	signal=42%	CPEB4/CLN3/GRIN2D/PTK2B/TIAM1/GRIK5/APP/GRIA1/GRIK3/GRID1/GRIN2C/GRIN3B/GRIN2B/GRIN2A/GRIK1/GRIN1/GRID2/GRIK2/GRIA3
BP	GO:0051091	positive regulation of DNA-binding transcription factor activity	264	0.378924	1.8539	7.83e-08	9.45e-06	6.7e-06	3534	tags=33%	list=18%	signal=27%	PPARG/S100A9/EDA2R/S100A12/HSPA1B/HSPA1A/IL1B/LGALS9/FLOT2/NOD2/NFAM1/NLRC4/FZD2/TRIM25/S100A8/PYCARD/FLOT1/TRIM8/IL10/CD36/NLRP3/TLR4/AGER/MYD88/SPHK1/TRADD/SRF/ICAM1/RBCK1/NFKB2/HDAC4/CARM1/JUP/TLR6/CAT/HDAC5/PPRC1/RELA/FZD1/CRTC1/MAVS/AKT1/PPP2R5B/IKBKG/ITGB2/CLU/TICAM1/FOSL1/VEGFA/RIPK3/ARHGEF2/TLR2/IL18/ZBTB7A/CRTC2/RPS6KA4/IRAK1/CRTC3/AMH/TRIM14/RNF31/NEUROG1/SMARCA4/TRIM26/SMARCB1/ADAM8/ST…
BP	GO:0031100	animal organ regeneration	74	0.378894	1.5661	0.00955293	0.0474383	0.033657	1261	tags=18%	list=7%	signal=16%	PPARG/ADM/CEBPB/C5AR1/CDKN1A/GAS6/IL10/PKM/SULF2/NOTCH1/HMOX1/GSTP1/HFE
BP	GO:0050892	intestinal absorption	39	0.378845	1.37627	0.0675105	0.1862	0.132107	5316	tags=49%	list=28%	signal=35%	VDR/KCNQ1/CD36/SLC26A6/SCARB1/LDLR/SLC46A1/LPCAT3/APOA2/SLC5A1/LEP/SOAT2/CEL/APOA5/APOA4/APOA1/NPC1L1/ABCG5/ENPP7
BP	GO:0070091	glucagon secretion	10	0.378765	0.95403	0.506931	0.653539	0.463679	7212	tags=50%	list=38%	signal=31%	FFAR4/LEP/FAM3D/CARTPT/GIP
BP	GO:0070092	regulation of glucagon secretion	10	0.378765	0.95403	0.506931	0.653539	0.463679	7212	tags=50%	list=38%	signal=31%	FFAR4/LEP/FAM3D/CARTPT/GIP
BP	GO:0046330	positive regulation of JNK cascade	134	0.378657	1.69946	0.000100994	0.0018562	0.00131696	3517	tags=37%	list=18%	signal=30%	SASH1/EDA2R/IL1B/LTBR/MAP3K6/NOD2/FZD5/PYCARD/MAP3K11/TLR4/AGER/MAP2K7/TRPV4/FGD2/CARD9/F2RL1/MINK1/TLR6/GADD45B/SYK/DVL3/MAP3K12/PKN1/MAPK8IP3/RASSF2/SDCBP/DBNL/NCF1/PTK2B/FGF19/GADD45A/DAXX/FZD8/MLKL/SH3RF3/ROR2/TAOK2/CCL21/TIAM1/TNF/SERPINF2/DAB2IP/FZD7/HIPK2/MAP3K10/FZD10/HRAS/APP/DUSP15
BP	GO:0015874	norepinephrine transport	25	0.378166	1.24854	0.165339	0.323495	0.229516	7622	tags=52%	list=40%	signal=31%	NISCH/FFAR3/ADRA2B/P2RY1/OXT/KCNB1/ADRA2C/HRH3/SLC29A4/AGT/ADORA2A/STX1A/ADRA2A
BP	GO:0001767	establishment of lymphocyte polarity	12	0.378134	1.01394	0.462598	0.619239	0.439344	4444	tags=42%	list=23%	signal=32%	FLOT2/CCL21/CYP26B1/GSN/SCRIB
BP	GO:0006069	ethanol oxidation	12	0.377928	1.01339	0.464567	0.620976	0.440576	685	tags=17%	list=4%	signal=16%	ACSS2/ALDH2
BP	GO:2000320	negative regulation of T-helper 17 cell differentiation	10	0.377896	0.951839	0.506931	0.653539	0.463679	785	tags=20%	list=4%	signal=19%	LOXL3/ZBTB7B
BP	GO:0043281	regulation of cysteine-type endopeptidase activity involved in apoptotic process	207	0.377858	1.81047	2.08e-06	0.000114821	8.15e-05	3193	tags=29%	list=17%	signal=25%	PPARG/S100A9/LGALS9/CTSD/NLRP12/NLRC4/GPER1/S100A8/PYCARD/PTGS2/BAX/THBS1/GAS6/CTSH/POR/KLF4/MYC/P2RX1/NLRP3/ARRB2/IFI6/PLAUR/TRADD/CARD9/MICAL1/BCAP31/NOL3/SYK/ST20/DAPK1/AKT1/MMP9/BID/HSF1/PPM1F/VEGFA/GPX1/NLRP1/PML/BBC3/NAIP/GRAMD4/SOX7/SRC/MAGEA3/BCL2L10/NDUFA13/RPS6KA1/PIH1D1/DAP/PIDD1/AVP/ARRB1/HIP1/PRDX5/FOXL2/TNF/CDKN2D/ST18/WNT3A/GSN
BP	GO:0070102	interleukin-6-mediated signaling pathway	33	0.377665	1.32657	0.116424	0.260549	0.184857	3444	tags=30%	list=18%	signal=25%	SOCS3/SPI1/IL6R/CEBPA/MIRLET7E/SRC/STAT3/MIR99A/ST18/C1QTNF4
BP	GO:0048660	regulation of smooth muscle cell proliferation	160	0.377659	1.73958	4.03e-05	0.000946974	0.000671868	3044	tags=29%	list=16%	signal=24%	PPARG/MIR21/TRIB1/HBEGF/MIR223/CDKN1A/GPER1/PTGS2/EREG/THBS1/COMT/IL6R/PTAFR/KLF4/IL10/ANG/HMOX1/CYBA/TGM2/PPARD/NAMPT/HDAC4/GSTP1/P2RY6/MIR221/AKT1/MMP9/FOXJ2/MIR27A/MEF2D/IL18/CTNNBIP1/IRAK1/AIF1/MIR222/TERT/PTGIR/MFN2/NPPC/NOTCH3/MIR182/JUN/TNF/PHB/SERPINF2/NQO2
BP	GO:0071397	cellular response to cholesterol	21	0.377643	1.17899	0.232218	0.400017	0.283808	6277	tags=62%	list=33%	signal=42%	CES1/ABCA1/GRAMD1A/MIR182/CYP7A1/NFE2L1/INHBA/OSBPL7/DAG1/LRP8/MIR96/MIR185/SMO
BP	GO:0019076	viral release from host cell	34	0.377417	1.33103	0.102296	0.240696	0.170772	3634	tags=38%	list=19%	signal=31%	TRIM25/TRIM8/CHMP2A/PC/TRIM28/PML/TRIM26/RAB7A/TRIM11/CHMP4B/TRIM27/TRIM21/VPS4A
BP	GO:0035890	exit from host	34	0.377417	1.33103	0.102296	0.240696	0.170772	3634	tags=38%	list=19%	signal=31%	TRIM25/TRIM8/CHMP2A/PC/TRIM28/PML/TRIM26/RAB7A/TRIM11/CHMP4B/TRIM27/TRIM21/VPS4A
BP	GO:0035891	exit from host cell	34	0.377417	1.33103	0.102296	0.240696	0.170772	3634	tags=38%	list=19%	signal=31%	TRIM25/TRIM8/CHMP2A/PC/TRIM28/PML/TRIM26/RAB7A/TRIM11/CHMP4B/TRIM27/TRIM21/VPS4A
BP	GO:1903510	mucopolysaccharide metabolic process	110	0.377411	1.64129	0.000982551	0.00957611	0.00679415	4309	tags=37%	list=23%	signal=29%	IL1B/LYVE1/PIM1/CHST15/IDUA/NDST1/ST3GAL2/DSE/VCAN/SLC9A1/NDST2/GALNS/ST3GAL6/CHST13/AKT1/CHP1/ARSB/AP2A1/GNS/GLB1/CHPF2/ITIH4/HYAL2/CHSY1/XYLT2/CHST6/B3GNT3/CHST1/HAS2/HAS3/ITIH3/B3GALT6/CHST14/HAS1/B4GALT5/HGF/CSPG4/BGN/HYAL1/CHST3/ITIH6
BP	GO:0007218	neuropeptide signaling pathway	103	0.377409	1.61925	0.00129085	0.0116501	0.00826559	8445	tags=69%	list=44%	signal=39%	GPR84/PROK2/NTSR1/LTB4R/SORT1/NPFF/PCSK1N/NMB/SSTR3/NPW/OPRL1/SORCS2/PRLHR/UCN/CPE/NPB/SSTR2/GALR2/POMC/NXPH3/NXPH4/PTH2/GRP/MCHR2/GPR143/UTS2R/LTB4R2/GALP/KISS1R/PMCH/TYRO3/GPR37/ADCYAP1/HCRTR1/NMU/HCRT/PPY/TAC1/PDYN/RXFP3/CARTPT/QRFPR/PENK/NPBWR1/NTSR2/RXFP4/NMS/SSTR4/NPBWR2/GAL/NPFFR1/OPRD1/GALR1/GPR139/HCRTR2/GALR3/MC2R/QRFP/ECEL1/GPR83/AGRP/GLRA2/OPRK1/NPSR1/NXPH2/NPY2R/NPY5R/NPY/GLRB/PROKR1…
BP	GO:0051145	smooth muscle cell differentiation	68	0.377356	1.52596	0.0109604	0.0521599	0.0370069	1395	tags=16%	list=7%	signal=15%	MIR21/ADM/SMARCD3/GPER1/ENG/EREG/EDNRB/NOTCH1/SRF/MIR221/VEGFA
BP	GO:2000009	negative regulation of protein localization to cell surface	12	0.377338	1.01181	0.466535	0.622047	0.441336	3078	tags=33%	list=16%	signal=28%	SNX33/NEDD4L/TAX1BP3/CAV3
BP	GO:0045776	negative regulation of blood pressure	46	0.377216	1.4045	0.060166	0.172488	0.122379	4706	tags=37%	list=25%	signal=28%	KCNK6/PTAFR/NTSR1/SCPEP1/RNPEP/FFAR3/OPRL1/ADM2/GUCA2B/UCN/GPR37L1/OXT/NOS1/SOD2/APLN/TRPV1/ADIPOQ
BP	GO:0034637	cellular carbohydrate biosynthetic process	83	0.377057	1.57979	0.00775422	0.0408871	0.0290089	4125	tags=39%	list=22%	signal=30%	GSK3A/FBP1/IMPA2/NDST1/IRS2/PHKG2/NDST2/PCK2/AKT1/IRS1/B3GNT9/AKT2/PPP1R3B/ISYNA1/B3GNT8/PGP/INSR/B3GNT3/GYS1/HAS2/HAS3/LEP/PDXP/PPP1CA/GCK/GYG1/EXT1/HAS1/B4GALT5/B3GALT1/AKR1B1/PPP1R3D
BP	GO:0032479	regulation of type I interferon production	119	0.377051	1.66711	0.000431927	0.00540628	0.0038357	1848	tags=27%	list=10%	signal=24%	MIR21/CD14/SIRPA/DDX41/LILRB1/TRIM25/PYCARD/FLOT1/IRF5/IL10/TLR7/TLR4/POLR2E/MYD88/CACTIN/NFKB2/NLRX1/IRF7/SYK/RELA/MAVS/IKBKE/TICAM1/RNF26/STAT6/TLR2/POLR2L/DHX58/RNF135/TLR8/IRAK1/RELB
BP	GO:0060252	positive regulation of glial cell proliferation	19	0.377033	1.13672	0.283613	0.455711	0.323322	1929	tags=21%	list=10%	signal=19%	TSPO/IL1B/MIR221/MIR222
BP	GO:0055089	fatty acid homeostasis	17	0.377028	1.10856	0.338877	0.507364	0.359969	2721	tags=29%	list=14%	signal=25%	ABCD1/DGAT2/DGAT1/POLD1/MLXIPL
BP	GO:0042104	positive regulation of activated T cell proliferation	25	0.376993	1.24467	0.169323	0.32824	0.232883	2018	tags=20%	list=11%	signal=18%	MIR21/PYCARD/AGER/IL18/IL27RA
BP	GO:0060765	regulation of androgen receptor signaling pathway	26	0.376939	1.2468	0.159274	0.315853	0.224094	6168	tags=54%	list=32%	signal=37%	KDM5D/NCOR2/ARRB2/ZBTB7A/SMARCA4/DAB2/PHB/EP300/HEYL/FOXH1/PARK7/SFRP1/TCF21/HDAC6
BP	GO:0035666	TRIF-dependent toll-like receptor signaling pathway	29	0.376871	1.2683	0.151767	0.306796	0.217669	1561	tags=31%	list=8%	signal=29%	CD14/TLR4/LY96/TLR6/IRF7/IKBKE/IKBKG/TICAM1/CD300LF
BP	GO:0043380	regulation of memory T cell differentiation	10	0.376853	0.949213	0.510891	0.657477	0.466473	93	tags=10%	list=0%	signal=10%	BCL6
BP	GO:1990182	exosomal secretion	18	0.376846	1.1231	0.296218	0.46748	0.331672	3634	tags=44%	list=19%	signal=36%	CHMP2A/ATP13A2/HGS/SDCBP/SDC1/RAB7A/SDC4/VPS4A
BP	GO:0034308	primary alcohol metabolic process	90	0.376815	1.58345	0.00305778	0.0214682	0.0152315	887	tags=14%	list=5%	signal=14%	CYP1B1/PLB1/GDPD3/ALDH3B1/ACSS2/PNPLA2/SULT1A2/DGAT2/SULT1A1/SULT1B1/ALDH2/AKR1A1/DGAT1
BP	GO:0045598	regulation of fat cell differentiation	139	0.376776	1.70304	0.000190869	0.00295006	0.00209303	4081	tags=33%	list=21%	signal=26%	PPARG/MIR21/SH3PXD2B/ZFP36/CEBPB/ZNF385A/GPER1/ALOX5/PTGS2/PIM1/TFE3/FFAR4/JDP2/ZFP36L1/LGALS12/TRPV4/PPARD/ZBTB7B/SIRT2/CARM1/AKT1/SORT1/CEBPA/GNB3/LRP3/JAG1/RREB1/METRNL/BMP2/LEP/DKKL1/WNT10B/TNF/RARRES2/FLCN/GPS2/WNT3A/CCDC85B/HES1/LRP5/STK3/ATAT1/BMP7/CCDC71L/GDF3/ADIRF
BP	GO:0046461	neutral lipid catabolic process	46	0.376765	1.40282	0.060166	0.172488	0.122379	4538	tags=37%	list=24%	signal=28%	DAGLA/PNPLA2/ABHD16A/PNPLA1/LYPLA2/FAAH/APOA2/DAGLB/ABHD12/ABHD2/APOA5/APOC3/APOA4/LIPG/APOA1/PNPLA5/LPL
BP	GO:0046464	acylglycerol catabolic process	46	0.376765	1.40282	0.060166	0.172488	0.122379	4538	tags=37%	list=24%	signal=28%	DAGLA/PNPLA2/ABHD16A/PNPLA1/LYPLA2/FAAH/APOA2/DAGLB/ABHD12/ABHD2/APOA5/APOC3/APOA4/LIPG/APOA1/PNPLA5/LPL
BP	GO:0048712	negative regulation of astrocyte differentiation	15	0.376662	1.07582	0.364372	0.529883	0.375946	5803	tags=53%	list=30%	signal=37%	LDLR/MBD1/GPR37L1/HES5/F2/MIR181C/NTRK3/ID4
BP	GO:0033690	positive regulation of osteoblast proliferation	11	0.376641	0.98089	0.486166	0.638505	0.453012	4148	tags=45%	list=22%	signal=36%	TMEM119/BMP2/SOX8/LRP5/FBLN5
[truncated: 5,571 more rows]
[truncated: 1 more columns]

## Sheet: discharge vs CAD
	ID	Description	setSize	enrichmentScore	NES	pvalue	p.adjust	qvalues	rank	leading_edge	core_enrichment
[truncated: 7,426 more rows]
[truncated: 1 more columns]

## Sheet: 1 month vs CAD
	ID	Description	setSize	enrichmentScore	NES	pvalue	p.adjust	qvalues	rank	leading_edge	core_enrichment
[truncated: 7,486 more rows]
[truncated: 1 more columns]

## Sheet: 6 months vs CAD
	ID	Description	setSize	enrichmentScore	NES	pvalue	p.adjust	qvalues	rank	leading_edge	core_enrichment
[truncated: 7,486 more rows]
[truncated: 1 more columns]
