# Supplementary material for: Integrated whole-genome gene expression analysis reveals an atlas of dynamic immune landscapes after myocardial infarction
Source: Front Cardiovasc Med. 2023 Mar 3;10:1087721. doi: 10.3389/fcvm.2023.1087721 (PMC10020602; doi:10.3389/fcvm.2023.1087721)
Supplement: Supplementary file 7 [file Table_7.XLSX]

## Sheet: Cluster 1
	x
SIGLEC16	1
CYP1B1	1
TCN2	1
EGR2	0.999995
CR1	1
TSPO	0.999996
CYP27A1	0.999998
FOLR3	1
CES1	1
ADM	1
DYSF	1
NFE2	1
SERPINB2	1
ASGR2	1
VSIG4	1
MS4A4A	1
FAM20A	1
LILRB4	1
TRIB1	1
CCR1	1
EGR1	0.999999
RNASE1	1
RNASE2	1
S100A9	1
SOCS3	1
CD163	0.999994
PPARG	1
HP	1
MERTK	1
TNFAIP6	0.999998
PADI2	1
STAB1	1
SASH1	0.999999
TMEM176A	0.999985
AQP9	1
ST14	1
JCHAIN	0.646704
MCEMP1	1
SLED1	0.999905
MIR21	1
ECRP	1
LOC441081	0.999999
FCGR1A	1
NRG1	1
FMN1	0.999997

## Sheet: Cluster 2
	x
HBB	0.997027
ODF2L	1
MS4A3	1
MYBL1	0.999993
CEP78	0.999997
SH2D1A	0.999999
CA1	0.972473
DTHD1	1
C12orf75	1
HRH4	0.999992
KLRF1	0.999999
PRSS23	0.999997
CLC	1
COX7B	0.999615
KLRC1	0.999997
KLRC2	0.999998
KLRC3	0.999999
IL18RAP	0.9998
KLRG1	0.999999
KLRC4	0.999992
PDGFD	1
ADGRG7	0.999949
SNORD54	1
SNORD30	1
SNORD28	1
SNORD27	1
SNORD58A	1
SNORD61	1
SNORD50A	1
SNORD45B	1
RNU5A.1	0.999985
SNORA73A	0.999957
SNORD20	0.99999
SNORA8	1
SNORA20	1
SNORA24	0.999999
SCARNA6	1
SNORA16A	1
RNU4.2	0.998845
SNORD81	1
SNORD105	1
SNORD1A	0.999251
SNORD1C	1
SNORD82	0.999998
KLRA1P	1
KLRD1	0.999999
LOC102725104	0.999995
KLRC4.KLRK1	0.999988
TARP	0.999997
