# Supplementary material for: Integrated whole-genome gene expression analysis reveals an atlas of dynamic immune landscapes after myocardial infarction
Source: Front Cardiovasc Med. 2023 Mar 3;10:1087721. doi: 10.3389/fcvm.2023.1087721 (PMC10020602; doi:10.3389/fcvm.2023.1087721)
Supplement: Supplementary file 8 [file Table_8.XLSX]

## Sheet: HF (admission) vs SCAD
	ID	Description	setSize	enrichmentScore	NES	pvalue	p.adjust	qvalues	rank	leading_edge	core_enrichment
BP	GO:0060670	branching involved in labyrinthine layer morphogenesis	12	0.868691	2.21655	1.31442e-06	5.4927e-05	3.80752e-05	1857	tags=75%	list=10%	signal=68%	SOCS3/ST14/ADM/IL10/SPINT1/FZD5/GRB2/SPINT2/RSPO3
BP	GO:2001198	regulation of dendritic cell differentiation	13	0.864106	2.2218	7.23471e-07	3.47919e-05	2.41176e-05	280	tags=54%	list=1%	signal=53%	TMEM176A/TMEM176B/MIR223/LILRB2/CEBPB/LGALS9/LILRB1
BP	GO:0140052	cellular response to oxidised low-density lipoprotein particle stimulus	11	0.822835	2.04963	0.000108969	0.00157685	0.00109306	1443	tags=64%	list=8%	signal=59%	TLR4/CD68/TLR6/CD36/MYD88/TICAM1/AKT1
BP	GO:0002430	complement receptor mediated signaling pathway	11	0.81743	2.03617	0.000137573	0.00186029	0.00128954	584	tags=64%	list=3%	signal=62%	FPR2/CR1/C5AR1/FPR1/C3AR1/FPR3/C5AR2
BP	GO:0032494	response to peptidoglycan	11	0.800401	1.99375	0.000254384	0.00297993	0.00206568	2573	tags=73%	list=13%	signal=63%	C5AR1/NOD2/NLRP3/IRF5/CARD9/IRAK3/RELA/TREM2
BP	GO:0002887	negative regulation of myeloid leukocyte mediated immunity	10	0.797482	1.90808	0.000489376	0.00488307	0.00338493	2572	tags=60%	list=13%	signal=52%	CCR2/HMOX1/LGALS9/ABR/CD300A/FCGR2B
BP	GO:0043301	negative regulation of leukocyte degranulation	12	0.78781	2.01018	0.000211862	0.00261596	0.00181337	2572	tags=50%	list=13%	signal=43%	CCR2/HMOX1/LGALS9/ABR/CD300A/FCGR2B
BP	GO:0035376	sterol import	10	0.785198	1.87869	0.000758751	0.00678737	0.00470498	995	tags=60%	list=5%	signal=57%	LRP1/LAMTOR1/SCARB1/LDLR/APOA2/CD36
BP	GO:0070508	cholesterol import	10	0.785198	1.87869	0.000758751	0.00678737	0.00470498	995	tags=60%	list=5%	signal=57%	LRP1/LAMTOR1/SCARB1/LDLR/APOA2/CD36
BP	GO:0046598	positive regulation of viral entry into host cell	10	0.783361	1.87429	0.000830585	0.00729777	0.00505879	2270	tags=60%	list=12%	signal=53%	LGALS9/LGALS1/CD4/P4HB/CD74/TRIM11
BP	GO:0075294	positive regulation by symbiont of entry into host	10	0.783361	1.87429	0.000830585	0.00729777	0.00505879	2270	tags=60%	list=12%	signal=53%	LGALS9/LGALS1/CD4/P4HB/CD74/TRIM11
BP	GO:0006068	ethanol catabolic process	11	0.783115	1.95069	0.000484606	0.00484303	0.00335717	935	tags=45%	list=5%	signal=43%	ALDH3B1/ALDH2/SULT1A2/SULT1B1/SULT1A1
BP	GO:1902563	regulation of neutrophil activation	13	0.776198	1.99576	0.00023949	0.00284188	0.00196998	2572	tags=69%	list=13%	signal=60%	ITGAM/PRAM1/PTAFR/GRN/SYK/ABR/ITGB2/CD300A/FCGR2B
BP	GO:0009629	response to gravity	11	0.768996	1.91553	0.000751356	0.00675903	0.00468534	2006	tags=55%	list=10%	signal=49%	FOS/SPARC/PTAFR/PKM/BGLAP/FOSL1
BP	GO:0034638	phosphatidylcholine catabolic process	15	0.76474	2.05766	0.000120907	0.00169216	0.001173	2326	tags=47%	list=12%	signal=41%	PLA2G15/PLA2G4A/SCARB1/LDLR/GDPD3/PLA2G10/PLA2G7
BP	GO:0046479	glycosphingolipid catabolic process	15	0.75585	2.03374	0.000176367	0.00225158	0.00156079	3209	tags=67%	list=17%	signal=56%	GM2A/NEU1/GBA/NAGA/PRKCD/GLA/HEXB/GBA2/PSAP/NEU4
BP	GO:0005984	disaccharide metabolic process	10	0.755659	1.80801	0.00186807	0.013516	0.00936926	926	tags=40%	list=5%	signal=38%	MGAM/FBP1/GAA/IDUA
BP	GO:0019377	glycolipid catabolic process	17	0.750958	2.1336	5.79915e-05	0.000978664	0.000678406	3209	tags=65%	list=17%	signal=54%	GM2A/FUCA1/NEU1/GBA/NAGA/PRKCD/GLA/HEXB/GBA2/PSAP/NEU4
BP	GO:0060713	labyrinthine layer morphogenesis	20	0.73738	2.16585	1.06194e-05	0.000269531	0.000186838	1857	tags=50%	list=10%	signal=45%	SOCS3/ST14/ADM/IL10/SPINT1/FZD5/ZFP36L1/GRB2/SPINT2/RSPO3
BP	GO:0001820	serotonin secretion	11	0.73663	1.8349	0.00260415	0.0175144	0.0121409	2333	tags=55%	list=12%	signal=48%	LILRB1/P2RX1/FCER1G/SYK/SLC6A4/MAOB
BP	GO:0002468	dendritic cell antigen processing and presentation	12	0.734133	1.87321	0.0018282	0.0132877	0.00921096	2572	tags=58%	list=13%	signal=51%	THBS1/SLC11A1/NOD2/CD68/CLEC4A/CD74/FCGR2B
BP	GO:0044539	long-chain fatty acid import into cell	16	0.732965	2.03903	0.000215651	0.00264726	0.00183507	2594	tags=56%	list=14%	signal=49%	THBS1/ACSL1/IRS2/SLC27A1/CD36/AKT1/AKT2/SLC27A4/SLC27A5
BP	GO:0140354	lipid import into cell	16	0.732965	2.03903	0.000215651	0.00264726	0.00183507	2594	tags=56%	list=14%	signal=49%	THBS1/ACSL1/IRS2/SLC27A1/CD36/AKT1/AKT2/SLC27A4/SLC27A5
BP	GO:2000392	regulation of lamellipodium morphogenesis	11	0.729187	1.81636	0.00325069	0.0207086	0.0143551	1919	tags=55%	list=10%	signal=49%	CORO1C/ARPIN/RREB1/VIL1/CORO1B/SRC
BP	GO:0060452	positive regulation of cardiac muscle contraction	13	0.726531	1.86806	0.00134718	0.010457	0.00724873	3897	tags=62%	list=20%	signal=49%	KCNQ1/MIR1-1/CHGA/TRPM4/RGS2/NOS1AP/ACE2/UCN
BP	GO:0072584	caveolin-mediated endocytosis	12	0.72622	1.85302	0.00240741	0.0165212	0.0114525	2615	tags=58%	list=14%	signal=50%	ITSN1/PACSIN2/NEDD4L/CLN3/SRC/UNC119/MAPK3
BP	GO:0090594	inflammatory response to wounding	14	0.725804	1.92387	0.000674959	0.00624753	0.00433076	440	tags=50%	list=2%	signal=49%	CCR2/MIR21/HMOX1/TIMP1/SIGLEC10/GRN/ALOX5
BP	GO:0002604	regulation of dendritic cell antigen processing and presentation	11	0.72564	1.80753	0.00371799	0.0228437	0.0158352	2572	tags=55%	list=13%	signal=47%	THBS1/SLC11A1/NOD2/CD68/CD74/FCGR2B
BP	GO:0002544	chronic inflammatory response	20	0.724691	2.12858	1.91405e-05	0.000427618	0.000296423	1694	tags=45%	list=9%	signal=41%	THBS1/S100A9/VNN1/IL10/S100A8/UNC13D/AHCY/ADORA2B/CYP19A1
BP	GO:0043304	regulation of mast cell degranulation	32	0.724681	2.39015	1.70142e-07	1.09922e-05	7.61974e-06	1832	tags=44%	list=10%	signal=40%	FES/HMOX1/LGALS9/GAB2/FGR/STXBP2/VAMP8/FCER1G/UNC13D/SYK/ADGRE2/ADORA2B/SPHK2/CD300A
BP	GO:0032688	negative regulation of interferon-beta production	14	0.721195	1.91165	0.000842594	0.00737241	0.00511053	2094	tags=50%	list=11%	signal=45%	SIRPA/LILRB1/PYCARD/CACTIN/NLRX1/MIR26B/RELB
BP	GO:0032957	inositol trisphosphate metabolic process	12	0.720758	1.83909	0.00276942	0.0182988	0.0126847	2226	tags=50%	list=12%	signal=44%	GPER1/PTAFR/ITPK1/P2RY1/PTK2B/P2RY6
BP	GO:0010885	regulation of cholesterol storage	18	0.719198	2.06354	0.000125345	0.00173907	0.00120551	2374	tags=61%	list=12%	signal=54%	PPARG/CES1/MSR1/ABCA1/NR1H2/LPL/SCARB1/CD36/PPARD/SREBF2/EHD1
BP	GO:0032490	detection of molecule of bacterial origin	12	0.718233	1.83264	0.00295043	0.01926	0.013351	4103	tags=83%	list=21%	signal=66%	NOD2/TLR4/SCARB1/TLR6/LY96/TLR2/TREM2/TLR1/C4B/DMBT1
BP	GO:0060947	cardiac vascular smooth muscle cell differentiation	11	0.716328	1.78433	0.00429553	0.0255574	0.0177163	2187	tags=45%	list=11%	signal=40%	GPER1/NOTCH1/SRF/VEGFA/MIR1-1
BP	GO:0019370	leukotriene biosynthetic process	17	0.715291	2.03227	0.000268649	0.003096	0.00214613	3174	tags=65%	list=17%	signal=54%	ALOX5/PLA2G4A/MGST2/SYK/GGT3P/GGTLC2/LTA4H/GGTLC1/LTC4S/ALOX5AP/GGT5
BP	GO:0031953	negative regulation of protein autophosphorylation	13	0.71438	1.83682	0.00194444	0.0139268	0.00965401	2216	tags=54%	list=12%	signal=48%	GFRA2/NLRP12/ENG/CHP1/MVP/ADIPOQ/JUN
BP	GO:0001845	phagolysosome assembly	14	0.713222	1.89052	0.00117926	0.00940464	0.00651926	2411	tags=50%	list=13%	signal=44%	RAB20/MYO7A/TMEM175/RAB39A/RAB34/CLN3/RAB7A
BP	GO:0006707	cholesterol catabolic process	11	0.712786	1.77551	0.00465649	0.0269285	0.0186667	2000	tags=45%	list=10%	signal=41%	CYP27A1/SCARB1/SCARF1/CYP7A1/SNX17
BP	GO:0016127	sterol catabolic process	11	0.712786	1.77551	0.00465649	0.0269285	0.0186667	2000	tags=45%	list=10%	signal=41%	CYP27A1/SCARB1/SCARF1/CYP7A1/SNX17
BP	GO:0043300	regulation of leukocyte degranulation	47	0.710683	2.59429	3.55731e-10	7.11017e-08	4.92874e-08	1982	tags=45%	list=10%	signal=40%	CCR2/ITGAM/FES/HMOX1/LGALS9/GAB2/PRAM1/FGR/STXBP2/PTAFR/VAMP8/FCER1G/UNC13D/SYK/ADGRE2/ABR/ITGB2/ADORA2B/SPHK2/CD300A/F2RL1
BP	GO:0045657	positive regulation of monocyte differentiation	11	0.709705	1.76783	0.00523402	0.0291356	0.0201967	2809	tags=64%	list=15%	signal=54%	FES/ZFP36L1/CD4/CTNNBIP1/CD74/JUN/DCSTAMP
BP	GO:0045628	regulation of T-helper 2 cell differentiation	11	0.708201	1.76409	0.00523402	0.0291356	0.0201967	3212	tags=64%	list=17%	signal=53%	HLX/BCL6/NLRP3/RARA/IL18/CD86/IL4R
BP	GO:0055094	response to lipoprotein particle	32	0.707447	2.33331	7.95606e-07	3.74169e-05	2.59372e-05	1443	tags=47%	list=8%	signal=43%	PPARG/CES1/ABCA1/TLR4/CD68/LPL/TLR6/LDLR/FCER1G/SYK/CD36/MYD88/ITGB2/TICAM1/AKT1
BP	GO:0106049	regulation of cellular response to osmotic stress	11	0.706294	1.75934	0.00559499	0.0306646	0.0212566	3415	tags=64%	list=18%	signal=52%	YBX3/PTGS2/ARHGEF2/CLN3/MICU1/LETM1/BAD
BP	GO:0046689	response to mercury ion	11	0.706019	1.75865	0.00566718	0.0309789	0.0214745	2910	tags=45%	list=15%	signal=39%	AQP9/BSG/ALAD/PGAM2/AQP2
BP	GO:0045713	low-density lipoprotein particle receptor biosynthetic process	10	0.705362	1.68767	0.0084254	0.0415489	0.0288015	3019	tags=50%	list=16%	signal=42%	PPARG/FURIN/ITGB3/ADIPOQ/SCAP
BP	GO:0072530	purine-containing compound transmembrane transport	10	0.705305	1.68753	0.0084254	0.0415489	0.0288015	2653	tags=40%	list=14%	signal=34%	AQP9/SLC29A1/SLC28A3/SLC28A1
BP	GO:1900426	positive regulation of defense response to bacterium	10	0.705045	1.68691	0.00857193	0.0420768	0.0291675	2834	tags=50%	list=15%	signal=43%	SIGLEC16/GRN/CYBA/F2RL1/UNC13B
BP	GO:0031665	negative regulation of lipopolysaccharide-mediated signaling pathway	13	0.704168	1.81056	0.0024896	0.0169039	0.0117177	1116	tags=23%	list=6%	signal=22%	TRIB1/LILRA2/CACTIN
BP	GO:2001044	regulation of integrin-mediated signaling pathway	15	0.702174	1.88931	0.00157603	0.0118036	0.00818225	1231	tags=40%	list=6%	signal=37%	BST1/TIMP1/CD63/LOXL3/CTNNA1/DMTN
BP	GO:0043651	linoleic acid metabolic process	21	0.701663	2.0851	9.80175e-05	0.00147511	0.00102254	1129	tags=33%	list=6%	signal=31%	ACSL1/ABCD1/ALOX15B/ALOX12/ALOX5/GSTP1/FADS1
BP	GO:0010889	regulation of sequestering of triglyceride	13	0.699201	1.79779	0.00281669	0.0185345	0.0128481	2504	tags=54%	list=13%	signal=47%	PPARG/PLIN3/PNPLA2/LPL/PLIN2/OSBPL11/ABHD5
BP	GO:0044857	plasma membrane raft organization	10	0.6968	1.66718	0.0104768	0.0487695	0.0338069	1377	tags=40%	list=7%	signal=37%	FLOT1/PACSIN2/CLN3/ABCA7
BP	GO:0015893	drug transport	10	0.696672	1.66688	0.0104768	0.0487695	0.0338069	785	tags=30%	list=4%	signal=29%	ABCC3/SLC19A1/SLC46A1
BP	GO:0006740	NADPH regeneration	18	0.696446	1.99826	0.000383367	0.00400003	0.0027728	1021	tags=44%	list=5%	signal=42%	PGD/G6PD/TALDO1/IDH1/TKT/H6PD/PGAM1/PGLS
BP	GO:0090136	epithelial cell-cell adhesion	15	0.695838	1.87226	0.0018282	0.0132877	0.00921096	4738	tags=67%	list=25%	signal=50%	CYP1B1/SRF/CTNNA1/SERPINB8/ITGB5/JUP/IHH/VCL/BVES/KIFC3
BP	GO:0002577	regulation of antigen processing and presentation	20	0.695612	2.04317	0.000121864	0.00170184	0.00117971	2573	tags=55%	list=13%	signal=48%	THBS1/SLC11A1/LILRB2/WAS/NOD2/PYCARD/CD68/HFE/CD74/FCGR2B/TREM2
BP	GO:0033008	positive regulation of mast cell activation involved in immune response	16	0.695487	1.93477	0.000888656	0.00769127	0.00533156	1727	tags=44%	list=9%	signal=40%	GAB2/FGR/VAMP8/FCER1G/SYK/ADORA2B/SPHK2
BP	GO:0043306	positive regulation of mast cell degranulation	16	0.695487	1.93477	0.000888656	0.00769127	0.00533156	1727	tags=44%	list=9%	signal=40%	GAB2/FGR/VAMP8/FCER1G/SYK/ADORA2B/SPHK2
BP	GO:0010887	negative regulation of cholesterol storage	10	0.693401	1.65905	0.0112094	0.0511743	0.0354739	1578	tags=50%	list=8%	signal=46%	PPARG/CES1/ABCA1/NR1H2/PPARD
BP	GO:0071402	cellular response to lipoprotein particle stimulus	34	0.693321	2.29137	1.19108e-06	5.09268e-05	3.53023e-05	1443	tags=44%	list=8%	signal=41%	PPARG/CES1/ABCA1/TLR4/CD68/LPL/TLR6/LDLR/FCER1G/SYK/CD36/MYD88/ITGB2/TICAM1/AKT1
BP	GO:0030730	sequestering of triglyceride	16	0.692887	1.92754	0.000976639	0.00811245	0.00562352	2504	tags=50%	list=13%	signal=43%	PPARG/PLIN3/IL1B/PNPLA2/LPL/PLIN2/OSBPL11/ABHD5
BP	GO:0071404	cellular response to low-density lipoprotein particle stimulus	21	0.692395	2.05756	0.000137573	0.00186029	0.00128954	1253	tags=43%	list=7%	signal=40%	PPARG/CES1/ABCA1/LPL/LDLR/FCER1G/SYK/CD36/ITGB2
BP	GO:0010935	regulation of macrophage cytokine production	14	0.691434	1.83276	0.00251272	0.0170428	0.011814	2523	tags=50%	list=13%	signal=43%	LILRB1/TLR4/CUEDC2/CD36/IRAK3/CD74/TGFB1
BP	GO:0034115	negative regulation of heterotypic cell-cell adhesion	11	0.691305	1.722	0.00790799	0.0397154	0.0275306	2722	tags=55%	list=14%	signal=47%	IL10/IL1RN/KLF4/MYADM/ADIPOQ/MAPK7
BP	GO:0070587	regulation of cell-cell adhesion involved in gastrulation	11	0.691305	1.722	0.00790799	0.0397154	0.0275306	2722	tags=55%	list=14%	signal=47%	IL10/IL1RN/KLF4/MYADM/ADIPOQ/MAPK7
BP	GO:0007035	vacuolar acidification	23	0.690841	2.12219	5.4976e-05	0.000952918	0.000660559	1867	tags=43%	list=10%	signal=39%	SLC11A1/ATP6V0A1/ROGDI/GRN/TCIRG1/ATP6V0D1/CLIC4/CLN3/CLN6/SNAPIN
BP	GO:0043471	regulation of cellular carbohydrate catabolic process	11	0.690553	1.72013	0.00805309	0.0401775	0.0278509	3231	tags=64%	list=17%	signal=53%	GSK3A/PGAM1/PHKG2/PPP1R3B/PPP1R3D/TP53/PPP1CA
BP	GO:1902337	regulation of apoptotic process involved in morphogenesis	12	0.689234	1.75865	0.00665759	0.0347518	0.0240898	4370	tags=75%	list=23%	signal=58%	VDR/TNFRSF1A/NOTCH1/BAX/TNFRSF1B/HNF1B/PAX8/BMP7/FOXC1
BP	GO:0006098	pentose-phosphate shunt	16	0.688442	1.91517	0.0011878	0.00943747	0.00654202	1021	tags=44%	list=5%	signal=41%	PGD/G6PD/TALDO1/TKT/H6PD/PGAM1/PGLS
BP	GO:0048875	chemical homeostasis within a tissue	11	0.687227	1.71184	0.00877857	0.04271	0.0296064	2185	tags=55%	list=11%	signal=48%	RCN3/CTSH/EPAS1/VEGFA/HOMER2/NAPSA
BP	GO:0032930	positive regulation of superoxide anion generation	19	0.686993	1.99155	0.00033998	0.0036509	0.00253079	2523	tags=58%	list=13%	signal=50%	FPR2/ITGAM/CYBA/SYK/GSTP1/PRKCD/ITGB2/GNAI2/F2RL1/TYROBP/TGFB1
BP	GO:0060253	negative regulation of glial cell proliferation	15	0.685665	1.84489	0.00266082	0.0177833	0.0123273	4483	tags=67%	list=23%	signal=51%	TSPO/NOTCH1/TERT/HES1/ADCYAP1/SOX11/CERS2/SOX10/SKI/PTN
BP	GO:0051764	actin crosslink formation	13	0.684781	1.76071	0.00441941	0.0259564	0.0179929	2502	tags=46%	list=13%	signal=40%	ACTN1/AIF1/BAIAP2/GAS2L1/FLNA/GAS2L3
BP	GO:0010867	positive regulation of triglyceride biosynthetic process	14	0.684571	1.81457	0.00290477	0.0190163	0.013182	2399	tags=57%	list=13%	signal=50%	SLC27A1/DGAT2/NR1H2/SCARB1/LDLR/SREBF1/CTDNEP1/MFSD2A
BP	GO:0070391	response to lipoteichoic acid	10	0.683532	1.63544	0.0145795	0.0611478	0.0423874	3570	tags=70%	list=19%	signal=57%	CD14/TLR4/CD36/TLR2/RELA/TREM2/TIRAP
BP	GO:0071223	cellular response to lipoteichoic acid	10	0.683532	1.63544	0.0145795	0.0611478	0.0423874	3570	tags=70%	list=19%	signal=57%	CD14/TLR4/CD36/TLR2/RELA/TREM2/TIRAP
BP	GO:0035461	vitamin transmembrane transport	17	0.683252	1.94124	0.000911601	0.00777414	0.005389	1327	tags=35%	list=7%	signal=33%	SLC27A1/SCARB1/SLC19A1/SLC46A1/SLC25A19/FOLR2
BP	GO:0031650	regulation of heat generation	13	0.683113	1.75642	0.0045655	0.0266189	0.0184521	904	tags=31%	list=5%	signal=29%	SLC27A1/IL1B/EDNRB/PTGS2
BP	GO:0043116	negative regulation of vascular permeability	16	0.681684	1.89637	0.00153973	0.0116271	0.00805985	3297	tags=44%	list=17%	signal=36%	ADM/VEGFA/MIR23A/PDE2A/PDE3A/PTPRJ/CLDN5
BP	GO:0019062	virion attachment to host cell	10	0.680515	1.62822	0.0160505	0.0658071	0.0456173	4237	tags=60%	list=22%	signal=47%	NECTIN2/GAS6/ICAM1/NECTIN1/ACE2/CD209
BP	GO:0060600	dichotomous subdivision of an epithelial terminal unit	10	0.68003	1.62706	0.0160505	0.0658071	0.0456173	921	tags=40%	list=5%	signal=38%	AREG/PLXND1/CTSH/SEMA3C
BP	GO:0001660	fever generation	10	0.679564	1.62594	0.016345	0.066503	0.0460997	904	tags=30%	list=5%	signal=29%	IL1B/EDNRB/PTGS2
BP	GO:0021520	spinal cord motor neuron cell fate specification	13	0.679296	1.74661	0.00493073	0.0278595	0.0193121	5608	tags=85%	list=29%	signal=60%	SUFU/HOXD10/HOXC10/LHX3/MNX1/OLIG3/NKX6-2/ISL2/NKX6-1/GLI2/ISL1
BP	GO:0006957	complement activation	alternative pathway	16	0.678615	1.88783	0.0017157	0.0126279	0.0087536	456	tags=25%	list=2%	signal=24%	VSIG4/CR1/CFP/CFD
BP	GO:0033006	regulation of mast cell activation involved in immune response	33	0.678414	2.24473	2.91828e-06	0.000102201	7.08454e-05	1832	tags=42%	list=10%	signal=38%	FES/HMOX1/LGALS9/GAB2/FGR/STXBP2/VAMP8/FCER1G/UNC13D/SYK/ADGRE2/ADORA2B/SPHK2/CD300A
BP	GO:0045647	negative regulation of erythrocyte differentiation	10	0.676544	1.61872	0.0178175	0.0708815	0.0491348	2526	tags=50%	list=13%	signal=43%	MAFB/ZFP36/ZFP36L1/TAL1/HOXA5
BP	GO:0010878	cholesterol storage	20	0.676488	1.987	0.000267402	0.00308719	0.00214003	2374	tags=55%	list=12%	signal=48%	PPARG/CES1/MSR1/ABCA1/NR1H2/LPL/SCARB1/CD36/PPARD/SREBF2/EHD1
BP	GO:0035751	regulation of lysosomal lumen pH	13	0.674361	1.73392	0.0056612	0.0309744	0.0214713	3574	tags=54%	list=19%	signal=44%	GRN/TMEM175/CLN3/CLN6/SNAPIN/ATP6AP2/PPT1
BP	GO:0098543	detection of other organism	19	0.674116	1.95422	0.000565663	0.00547786	0.00379724	1579	tags=37%	list=8%	signal=34%	NLRC4/NOD2/CD1D/TLR4/TLR6/NAIP/TLR2
BP	GO:0070572	positive regulation of neuron projection regeneration	11	0.674099	1.67914	0.0116805	0.0526859	0.0365217	1620	tags=36%	list=8%	signal=33%	LRP1/GRN/HGF/SCARF1
BP	GO:0060669	embryonic placenta morphogenesis	23	0.672209	2.06496	0.000124853	0.00173907	0.00120551	1857	tags=43%	list=10%	signal=39%	SOCS3/ST14/ADM/IL10/SPINT1/FZD5/ZFP36L1/GRB2/SPINT2/RSPO3
BP	GO:0043302	positive regulation of leukocyte degranulation	25	0.672087	2.0776	8.89842e-05	0.00136813	0.000948385	1982	tags=44%	list=10%	signal=39%	ITGAM/GAB2/FGR/PTAFR/VAMP8/FCER1G/SYK/ITGB2/ADORA2B/SPHK2/F2RL1
BP	GO:0060068	vagina development	10	0.671842	1.60747	0.019879	0.0763181	0.0529035	4940	tags=70%	list=26%	signal=52%	MERTK/BAX/RBP4/TYRO3/LHX1/WNT5A/BAK1
BP	GO:0051127	positive regulation of actin nucleation	16	0.671138	1.86704	0.00224586	0.0156136	0.0108233	1202	tags=38%	list=6%	signal=35%	FMN1/WAS/WASF1/CYFIP1/GSN/WASF2
BP	GO:0045792	negative regulation of cell size	10	0.669224	1.6012	0.0201735	0.0770786	0.0534306	3897	tags=60%	list=20%	signal=48%	DEPTOR/AKT1/AKT1S1/PTEN/RHOA/UCN
BP	GO:0072531	pyrimidine-containing compound transmembrane transport	12	0.668979	1.70697	0.0101637	0.0476591	0.0330371	2653	tags=42%	list=14%	signal=36%	AQP9/SLC25A19/SLC29A1/SLC28A3/SLC28A1
BP	GO:0034134	toll-like receptor 2 signaling pathway	15	0.668624	1.79904	0.00432928	0.0256094	0.0177524	3570	tags=60%	list=19%	signal=49%	CYBA/TLR6/PIK3AP1/TLR2/IRAK1/F2RL1/TNIP2/TLR1/TIRAP
BP	GO:2000659	regulation of interleukin-1-mediated signaling pathway	10	0.668146	1.59863	0.020468	0.0777857	0.0539207	593	tags=50%	list=3%	signal=48%	IL1R2/MIR21/IL1RN/IL1R1/MIR27A
BP	GO:0009313	oligosaccharide catabolic process	13	0.667261	1.71567	0.00690299	0.0358859	0.024876	3209	tags=46%	list=17%	signal=38%	GM2A/NEU1/MAN2B1/HEXB/MAN2B2/NEU4
BP	GO:0002291	T cell activation via T cell receptor contact with antigen bound to MHC molecule on antigen presenting cell	10	0.666313	1.59424	0.0213515	0.0799088	0.0553925	3555	tags=50%	list=19%	signal=41%	LGALS9/LILRB1/ICAM1/LGALS3/APBB1IP
BP	GO:2001214	positive regulation of vasculogenesis	12	0.666014	1.6994	0.0106024	0.0492112	0.034113	661	tags=25%	list=3%	signal=24%	ADM/RIN2/RRAS
BP	GO:0032802	low-density lipoprotein particle receptor catabolic process	14	0.665371	1.76368	0.00490699	0.0277499	0.0192361	2478	tags=50%	list=13%	signal=44%	FURIN/AP2M1/AP2A1/AP2S1/ANXA2/AP2A2/CLTA
BP	GO:0045989	positive regulation of striated muscle contraction	15	0.664944	1.78914	0.00469308	0.0270361	0.0187413	3897	tags=53%	list=20%	signal=43%	KCNQ1/MIR1-1/CHGA/TRPM4/RGS2/NOS1AP/ACE2/UCN
BP	GO:0032928	regulation of superoxide anion generation	22	0.664896	2.00646	0.000361063	0.00382978	0.00265479	2523	tags=50%	list=13%	signal=43%	FPR2/ITGAM/CYBA/SYK/GSTP1/PRKCD/ITGB2/GNAI2/F2RL1/TYROBP/TGFB1
BP	GO:0098885	modification of postsynaptic actin cytoskeleton	12	0.664505	1.69555	0.0108949	0.0502095	0.0348051	4669	tags=75%	list=24%	signal=57%	WASF1/CTTNBP2/CYFIP1/ITSN1/BAIAP2/PFN1/WASF3/RHOA/TIAM1
BP	GO:0010934	macrophage cytokine production	16	0.66364	1.84618	0.00281174	0.018521	0.0128387	2523	tags=50%	list=13%	signal=43%	LILRB1/TLR4/GAS6/CUEDC2/CD36/IRAK3/CD74/TGFB1
BP	GO:0019336	phenol-containing compound catabolic process	10	0.663309	1.58705	0.023413	0.0846042	0.0586473	2333	tags=40%	list=12%	signal=35%	COMT/FAH/MAOA/MAOB
BP	GO:0045064	T-helper 2 cell differentiation	15	0.662637	1.78293	0.00476584	0.0272775	0.0189087	2237	tags=53%	list=12%	signal=47%	HLX/BCL6/BCL3/NLRP3/RARA/IL18/BATF/CD86
BP	GO:1905065	positive regulation of vascular associated smooth muscle cell differentiation	13	0.662383	1.70312	0.00800158	0.0400455	0.0277594	2187	tags=38%	list=11%	signal=34%	GPER1/MIR21/ENG/SOD2/MIR1-1
BP	GO:0032493	response to bacterial lipoprotein	10	0.661747	1.58331	0.024591	0.0878681	0.0609098	4103	tags=70%	list=21%	signal=55%	CD14/TLR6/CD36/TLR2/TLR1/TIRAP/DMBT1
BP	GO:0019321	pentose metabolic process	15	0.661623	1.7802	0.0048386	0.0275335	0.0190861	645	tags=33%	list=3%	signal=32%	PGD/G6PD/TALDO1/DCXR/TKT
BP	GO:0072216	positive regulation of metanephros development	14	0.661365	1.75306	0.0055517	0.0305057	0.0211465	4275	tags=57%	list=22%	signal=44%	EGR1/BASP1/PDGFA/MYC/ADIPOQ/PAX8/LIF/WT1
BP	GO:0045056	transcytosis	20	0.660887	1.94117	0.000492283	0.00490443	0.00339973	2399	tags=40%	list=13%	signal=35%	LRP1/LRPAP1/FCGRT/PTAFR/RAB11B/AGER/SRC/MFSD2A
BP	GO:0006002	fructose 6-phosphate metabolic process	12	0.660066	1.68423	0.0119186	0.0535331	0.0371089	2249	tags=50%	list=12%	signal=44%	HK3/FBP1/TALDO1/HK2/HK1/PFKL
BP	GO:1903729	regulation of plasma membrane organization	16	0.659248	1.83396	0.00313004	0.0201204	0.0139474	3623	tags=56%	list=19%	signal=46%	S100A9/GSN/PRKCD/PLEKHM2/DNM2/MYH9/RAB3A/SYTL4/ASAP1
BP	GO:0071071	regulation of phospholipid biosynthetic process	20	0.658975	1.93556	0.000564543	0.00547786	0.00379724	1123	tags=25%	list=6%	signal=24%	FPR2/SLC27A1/IDH1/PDGFA/ZP3
BP	GO:0001973	G protein-coupled adenosine receptor signaling pathway	12	0.658743	1.68085	0.0120648	0.0539625	0.0374066	2494	tags=50%	list=13%	signal=44%	ADORA3/P2RY1/P2RY12/ADORA2B/GNAI2/NECAB2
BP	GO:0035588	G protein-coupled purinergic receptor signaling pathway	12	0.658743	1.68085	0.0120648	0.0539625	0.0374066	2494	tags=50%	list=13%	signal=44%	ADORA3/P2RY1/P2RY12/ADORA2B/GNAI2/NECAB2
BP	GO:0070431	nucleotide-binding oligomerization domain containing 2 signaling pathway	12	0.657391	1.6774	0.0125035	0.0552677	0.0383114	2155	tags=50%	list=11%	signal=44%	HSPA1B/HSPA1A/NOD2/TLR4/NFKBIA/RELA
BP	GO:0090208	positive regulation of triglyceride metabolic process	23	0.655105	2.01242	0.000308675	0.0034409	0.00238522	2871	tags=57%	list=15%	signal=48%	SLC27A1/PNPLA2/DGAT2/NR1H2/SCARB1/LDLR/SREBF1/CTDNEP1/DAGLB/APOA4/MFSD2A/ABHD5/APOA5
BP	GO:0016045	detection of bacterium	17	0.654994	1.86095	0.00270466	0.0179637	0.0124524	1579	tags=35%	list=8%	signal=32%	NLRC4/NOD2/CD1D/TLR6/NAIP/TLR2
BP	GO:0070166	enamel mineralization	16	0.654918	1.82191	0.00373198	0.0228857	0.0158643	2588	tags=38%	list=14%	signal=32%	FAM20A/FAM20C/TCIRG1/NECTIN1/CNNM4/STIM1
BP	GO:0051918	negative regulation of fibrinolysis	10	0.654814	1.56673	0.029303	0.0985393	0.0683071	5703	tags=80%	list=30%	signal=56%	THBS1/THBD/USF1/SERPINF2/SERPINE1/HRG/F2/PLG
BP	GO:0032799	low-density lipoprotein receptor particle metabolic process	23	0.654712	2.01121	0.000308675	0.0034409	0.00238522	3019	tags=48%	list=16%	signal=40%	PPARG/FURIN/AP2M1/ITGB3/AP2A1/AP2S1/ANXA2/ADIPOQ/AP2A2/CLTA/SCAP
BP	GO:0002467	germinal center formation	15	0.654666	1.76148	0.00578447	0.0314337	0.0217897	1831	tags=40%	list=10%	signal=36%	BCL6/BCL3/UNC13D/TNFSF13B/NFKB2/PKN1
BP	GO:0097028	dendritic cell differentiation	44	0.654395	2.33859	2.09733e-07	1.26831e-05	8.79186e-06	2809	tags=45%	list=15%	signal=39%	TMEM176A/TMEM176B/FLT3/MIR223/LTBR/LILRB2/CEBPB/SPI1/LGALS9/LILRB1/TRPM2/GAS6/AGER/BATF/F2RL1/NOTCH2/RELB/FCGR2B/TREM2/DCSTAMP
BP	GO:0051549	positive regulation of keratinocyte migration	12	0.654123	1.66906	0.0133809	0.0577104	0.0400046	1157	tags=33%	list=6%	signal=31%	HBEGF/ADAM9/MMP9/IQSEC1
BP	GO:0071287	cellular response to manganese ion	12	0.653304	1.66697	0.0135272	0.0582233	0.0403602	2258	tags=50%	list=12%	signal=44%	A3GALT2/ATP13A2/BACE1/APP/HSPA5/SLFN14
BP	GO:0030574	collagen catabolic process	46	0.652977	2.36519	2.70544e-07	1.545e-05	1.07099e-05	2146	tags=37%	list=11%	signal=33%	ADAMTS2/CTSD/CTSB/FURIN/MMP25/ADAM15/MMP1/MMP9/MMP17/MMP14/MMP19/PEPD/CST3/CTSL/PHYKPL/FAP/CTSK
BP	GO:0098581	detection of external biotic stimulus	24	0.65288	2.00473	0.000153248	0.00202286	0.00140224	4289	tags=58%	list=22%	signal=45%	NLRC4/NOD2/CD1D/TLR4/SCARB1/TLR6/NAIP/LY96/TLR2/TREM2/TLR1/C4B/DMBT1/PGLYRP1
BP	GO:0034135	regulation of toll-like receptor 2 signaling pathway	10	0.652447	1.56106	0.0304839	0.100993	0.0700077	3570	tags=50%	list=19%	signal=41%	CYBA/TLR6/F2RL1/TLR1/TIRAP
BP	GO:0031282	regulation of guanylate cyclase activity	13	0.652359	1.67735	0.0109379	0.0502576	0.0348384	6301	tags=85%	list=33%	signal=57%	RCVRN/ADORA2B/GUCA1C/GUCA2B/PDZD3/NOS1/RD3/GUCA2A/NOS2/HPCA/GUCA1A
BP	GO:0097186	amelogenesis	23	0.651889	2.00254	0.000326441	0.0035644	0.00247083	1926	tags=35%	list=10%	signal=31%	FAM20A/FAM20C/CSF3R/SLC24A4/RELT/TCIRG1/NECTIN1/CNNM4
BP	GO:0046462	monoacylglycerol metabolic process	14	0.65141	1.72667	0.00727091	0.0373348	0.0258804	1118	tags=36%	list=6%	signal=34%	PLA2G4A/DGAT2/ABHD16A/FAAH/DGAT1
BP	GO:0006527	arginine catabolic process	11	0.650691	1.62083	0.0179355	0.0710752	0.049269	1511	tags=27%	list=8%	signal=25%	MIR21/FAH/DDAH2
BP	GO:0030259	lipid glycosylation	12	0.650248	1.65917	0.0144046	0.0606921	0.0420715	3003	tags=50%	list=16%	signal=42%	GBGT1/A3GALT2/GBA/ST3GAL2/GBA2/SLC35C1
BP	GO:0097242	amyloid-beta clearance	36	0.649241	2.19104	7.04867e-06	0.000199229	0.000138105	1591	tags=42%	list=8%	signal=38%	LRP1/CLU/MSR1/C5AR1/ITGAM/LRPAP1/MARCO/INSR/LDLR/SRF/CD36/ITGB2/ABCA7/IFNGR1/RAB11B
BP	GO:0070586	cell-cell adhesion involved in gastrulation	12	0.649002	1.65599	0.0146971	0.0614797	0.0426175	2722	tags=50%	list=14%	signal=43%	IL10/IL1RN/KLF4/MYADM/ADIPOQ/MAPK7
BP	GO:1902947	regulation of tau-protein kinase activity	13	0.648405	1.66718	0.0121124	0.0541375	0.0375279	1298	tags=38%	list=7%	signal=36%	CLU/C5AR1/EGR1/HGF/MIR26B
BP	GO:0010875	positive regulation of cholesterol efflux	20	0.648122	1.90368	0.000853584	0.00743774	0.00515582	1408	tags=40%	list=7%	signal=37%	CES1/LRP1/ABCA1/EEPD1/NR1H2/NFKBIA/ABCA7/PLTP
BP	GO:0031284	positive regulation of guanylate cyclase activity	10	0.6473	1.54875	0.0328515	0.106174	0.0735993	6301	tags=80%	list=33%	signal=54%	RCVRN/ADORA2B/GUCA1C/GUCA2B/NOS1/GUCA2A/NOS2/GUCA1A
BP	GO:0051156	glucose 6-phosphate metabolic process	26	0.647245	2.02062	9.84339e-05	0.00147789	0.00102447	1021	tags=38%	list=5%	signal=36%	HK3/PGD/G6PD/G6PC3/TALDO1/HK2/TKT/H6PD/PGAM1/PGLS
BP	GO:0032695	negative regulation of interleukin-12 production	17	0.647227	1.83888	0.00375265	0.0229684	0.0159216	1713	tags=59%	list=9%	signal=54%	THBS1/LILRA5/MIR21/IL10/MEFV/LILRB1/ARRB2/JAK3/TLR8/IRAK3
BP	GO:0008655	pyrimidine-containing compound salvage	11	0.645538	1.608	0.0205601	0.0779044	0.054003	2955	tags=55%	list=15%	signal=46%	CDA/TYMP/UPP1/TK2/PUDP/UCKL1
BP	GO:0043097	pyrimidine nucleoside salvage	11	0.645538	1.608	0.0205601	0.0779044	0.054003	2955	tags=55%	list=15%	signal=46%	CDA/TYMP/UPP1/TK2/PUDP/UCKL1
BP	GO:0048266	behavioral response to pain	13	0.645357	1.65935	0.012406	0.0550652	0.038171	65	tags=15%	list=0%	signal=15%	THBS1/TSPO
BP	GO:0097048	dendritic cell apoptotic process	11	0.64534	1.60751	0.0208518	0.0784516	0.0543824	525	tags=27%	list=3%	signal=27%	LGALS9/LILRB1/GAS6
BP	GO:2000668	regulation of dendritic cell apoptotic process	11	0.64534	1.60751	0.0208518	0.0784516	0.0543824	525	tags=27%	list=3%	signal=27%	LGALS9/LILRB1/GAS6
BP	GO:0033572	transferrin transport	36	0.645166	2.17729	9.32603e-06	0.000244464	0.000169462	2143	tags=42%	list=11%	signal=37%	ATP6V0A1/MCOLN1/TCIRG1/ATP6AP1/ATP6V0C/ATP6V0B/ATP6V0D1/STEAP3/ATP6V1F/HFE/ATP6V1A/DNM2/RAB11B/ATP6V1E1/ARHGAP1
BP	GO:0002674	negative regulation of acute inflammatory response	12	0.644779	1.64522	0.0154312	0.0638407	0.0442541	3116	tags=42%	list=16%	signal=35%	PPARG/NLRP3/GSTP1/FCGR2B/ADCYAP1
BP	GO:0001780	neutrophil homeostasis	16	0.642939	1.78859	0.00472715	0.0271652	0.0188308	1834	tags=38%	list=10%	signal=34%	MERTK/CCR2/CXCR2/MPL/SH2B3/PIK3CD
BP	GO:0015851	nucleobase transport	10	0.642385	1.53699	0.0531496	0.151954	0.105334	2653	tags=30%	list=14%	signal=26%	AQP9/SLC28A3/SLC28A1
BP	GO:0061299	retina vasculature morphogenesis in camera-type eye	11	0.64185	1.59881	0.0226015	0.0830563	0.0575743	4464	tags=55%	list=23%	signal=42%	CYP1B1/CLIC4/COL4A1/NRP1/LRP5/ARHGEF15
BP	GO:0051125	regulation of actin nucleation	29	0.641515	2.06839	6.37412e-05	0.00105346	0.000730255	1678	tags=41%	list=9%	signal=38%	FMN1/WAS/WASF1/CYFIP1/PICK1/GSN/ARPIN/WASF2/GMFG/ARF1/VIL1/CORO1B
BP	GO:0010042	response to manganese ion	19	0.641385	1.85934	0.00199257	0.0142397	0.00987089	2258	tags=47%	list=12%	signal=42%	TSPO/ADAM9/A3GALT2/ATP13A2/BACE1/PTGS2/APP/HSPA5/SLFN14
BP	GO:0030214	hyaluronan catabolic process	14	0.641286	1.69984	0.0095745	0.0456323	0.0316321	4858	tags=64%	list=25%	signal=48%	LYVE1/SLC9A1/CHP1/HEXB/HYAL2/TGFB1/GUSB/HYAL1/FGF2
BP	GO:0032682	negative regulation of chemokine production	16	0.640247	1.7811	0.00501149	0.0281418	0.0195078	835	tags=38%	list=4%	signal=36%	IL10/LGALS9/MEFV/SIRPA/KLF4/GSTP1
BP	GO:1901387	positive regulation of voltage-gated calcium channel activity	12	0.640189	1.63351	0.0163129	0.0664146	0.0460384	1312	tags=33%	list=7%	signal=31%	STAC3/KCNE3/CDK5/EHD3
BP	GO:1904748	regulation of apoptotic process involved in development	13	0.639651	1.64467	0.0151969	0.0631577	0.0437807	4370	tags=69%	list=23%	signal=53%	VDR/TNFRSF1A/NOTCH1/BAX/TNFRSF1B/HNF1B/PAX8/BMP7/FOXC1
BP	GO:0015808	L-alanine transport	10	0.638441	1.52755	0.0531496	0.151954	0.105334	1429	tags=30%	list=7%	signal=28%	SLC36A1/SLC38A7/SLC3A2
BP	GO:0045591	positive regulation of regulatory T cell differentiation	13	0.638327	1.64127	0.015492	0.0640097	0.0443713	223	tags=31%	list=1%	signal=30%	LILRB4/BCL6/LILRB2/LGALS9
BP	GO:0046885	regulation of hormone biosynthetic process	18	0.638201	1.83114	0.00257902	0.0173636	0.0120364	2926	tags=39%	list=15%	signal=33%	ADM/EGR1/POR/H6PD/FFAR3/ARNT/BMP6
BP	GO:0002921	negative regulation of humoral immune response	13	0.63817	1.64087	0.015492	0.0640097	0.0443713	44	tags=15%	list=0%	signal=15%	VSIG4/CR1
BP	GO:0036109	alpha-linolenic acid metabolic process	13	0.637039	1.63796	0.0157871	0.0651027	0.045129	2877	tags=54%	list=15%	signal=46%	ACSL1/ABCD1/FADS1/ACAA1/ACOT8/ELOVL1/ACOX1
BP	GO:0043476	pigment accumulation	11	0.636546	1.5856	0.0231848	0.08416	0.0583394	1081	tags=36%	list=6%	signal=34%	CD63/RAB32/AP3D1/BLOC1S3
BP	GO:0043482	cellular pigment accumulation	11	0.636546	1.5856	0.0231848	0.08416	0.0583394	1081	tags=36%	list=6%	signal=34%	CD63/RAB32/AP3D1/BLOC1S3
BP	GO:0010763	positive regulation of fibroblast migration	15	0.635917	1.71104	0.0100175	0.0472157	0.0327297	2661	tags=47%	list=14%	signal=40%	THBS1/SLC8A1/DMTN/AKT1/BAG4/TGFB1/PAK1
BP	GO:0032488	Cdc42 protein signal transduction	14	0.635448	1.68436	0.0110143	0.0504636	0.0349812	3949	tags=50%	list=21%	signal=40%	SHTN1/WAS/ABCA1/RHOU/RIT2/NRP1/ABL1
BP	GO:0048680	positive regulation of axon regeneration	10	0.634082	1.51712	0.0590551	0.162809	0.112859	1620	tags=30%	list=8%	signal=27%	LRP1/GRN/SCARF1
BP	GO:0002829	negative regulation of type 2 immune response	14	0.633253	1.67854	0.0114462	0.0519587	0.0360176	2462	tags=43%	list=13%	signal=37%	HLX/CCR2/BCL6/STAT6/IFNB1/IL27RA
BP	GO:0036295	cellular response to increased oxygen levels	14	0.632182	1.67571	0.0117341	0.0528532	0.0366376	1441	tags=29%	list=8%	signal=26%	PPARG/ATP6AP1/ATP6V0D1/ATP6V1A
BP	GO:0009299	mRNA transcription	17	0.632109	1.79593	0.00641802	0.0337579	0.0234009	3013	tags=53%	list=16%	signal=45%	EREG/C5AR1/SRF/SREBF1/HSF1/PPARD/STAT3/FLNA/TP53
BP	GO:0033004	negative regulation of mast cell activation	12	0.632012	1.61264	0.0207217	0.078331	0.0542987	1832	tags=42%	list=10%	signal=38%	MILR1/HMOX1/LGALS9/CD300LF/CD300A
BP	GO:0045623	negative regulation of T-helper cell differentiation	17	0.631714	1.79481	0.0065583	0.0342984	0.0237755	907	tags=29%	list=5%	signal=28%	HLX/BCL6/LOXL3/ZBTB7B/JAK3
BP	GO:0006691	leukotriene metabolic process	31	0.631592	2.0699	5.56292e-05	0.000959042	0.000664804	3556	tags=52%	list=19%	signal=42%	ALOX12/ALOX5/PLA2G4A/MGST2/SYK/GGT3P/GGTLC2/CYP4F3/TLR2/LTA4H/GGTLC1/LTC4S/ALOX5AP/GGT5/MAPKAPK2/CPA1
BP	GO:0051043	regulation of membrane protein ectodomain proteolysis	23	0.631182	1.93893	0.000798929	0.00706571	0.00489793	862	tags=35%	list=5%	signal=33%	IL10/ADAM9/TIMP1/TIMP2/IL1B/FURIN/SNX33/TNFRSF1B
BP	GO:0019372	lipoxygenase pathway	16	0.630484	1.75394	0.00593558	0.0320642	0.0222268	3694	tags=50%	list=19%	signal=40%	ALOX15B/ALOX12/ALOX5/PTGS2/LTC4S/ALOX5AP/GPX1/GPX4
BP	GO:0090383	phagosome acidification	28	0.630348	2.02603	0.000363216	0.00384057	0.00266227	2411	tags=43%	list=13%	signal=38%	RAB20/ATP6V0A1/TCIRG1/ATP6V0C/ATP6V0B/ATP6V0D1/ATP6V1F/RAB39A/SLAMF8/ATP6V1A/ATP6V1E1/RAB7A
BP	GO:0071872	cellular response to epinephrine stimulus	13	0.629682	1.61904	0.0213936	0.0799871	0.0554468	3002	tags=54%	list=16%	signal=45%	KCNQ1/SLC9A1/PRKACA/SIRT2/SRD5A1/ADIPOQ/SNCA
BP	GO:0044406	adhesion of symbiont to host	15	0.629663	1.69421	0.0113336	0.0515574	0.0357394	1670	tags=33%	list=9%	signal=30%	NECTIN2/GAS6/SCARB1/ICAM1/NECTIN1
BP	GO:0002031	G protein-coupled receptor internalization	15	0.62929	1.69321	0.0114798	0.0520745	0.0360979	2957	tags=40%	list=15%	signal=34%	ADM/ARRB2/DNM2/DNM1/NECAB2/ARRB1
BP	GO:0031664	regulation of lipopolysaccharide-mediated signaling pathway	26	0.629173	1.9642	0.00022792	0.00274019	0.00189949	1870	tags=31%	list=10%	signal=28%	TRIB1/SASH1/LILRA2/LY86/CD36/CACTIN/LY96/SCIMP
BP	GO:0071415	cellular response to purine-containing compound	13	0.628579	1.61621	0.0222788	0.0822247	0.0569979	2777	tags=46%	list=15%	signal=39%	TRPM2/P2RY1/TMEM38A/SLC8A1/P2RY6/RYR1
BP	GO:0061517	macrophage proliferation	12	0.627617	1.60143	0.0236609	0.0853127	0.0591385	2615	tags=42%	list=14%	signal=36%	CLU/CSF1R/MIR181B1/TREM2/MAPK3
BP	GO:0006558	L-phenylalanine metabolic process	11	0.627481	1.56302	0.0281425	0.095541	0.0662287	3537	tags=55%	list=18%	signal=44%	FAH/PCBD1/ASRGL1/IL4I1/HPD/GSTZ1
BP	GO:0006559	L-phenylalanine catabolic process	11	0.627481	1.56302	0.0281425	0.095541	0.0662287	3537	tags=55%	list=18%	signal=44%	FAH/PCBD1/ASRGL1/IL4I1/HPD/GSTZ1
BP	GO:1902221	erythrose 4-phosphate/phosphoenolpyruvate family amino acid metabolic process	11	0.627481	1.56302	0.0281425	0.095541	0.0662287	3537	tags=55%	list=18%	signal=44%	FAH/PCBD1/ASRGL1/IL4I1/HPD/GSTZ1
BP	GO:1902222	erythrose 4-phosphate/phosphoenolpyruvate family amino acid catabolic process	11	0.627481	1.56302	0.0281425	0.095541	0.0662287	3537	tags=55%	list=18%	signal=44%	FAH/PCBD1/ASRGL1/IL4I1/HPD/GSTZ1
BP	GO:0030852	regulation of granulocyte differentiation	15	0.627416	1.68817	0.0120648	0.0539625	0.0374066	2812	tags=47%	list=15%	signal=40%	C1QC/TRIB1/RARA/TESC/ADIPOQ/RUNX1/HCLS1
BP	GO:0060346	bone trabecula formation	10	0.627095	1.50041	0.0669291	0.174655	0.12107	6388	tags=80%	list=33%	signal=53%	FBN2/PPARGC1B/WNT10B/THBS3/MSX2/GREM1/SFRP1/COL1A1
BP	GO:0032836	glomerular basement membrane development	10	0.626663	1.49937	0.0669291	0.174655	0.12107	4275	tags=60%	list=22%	signal=47%	SULF2/LAMB2/MPV17/NID1/MYO1E/WT1
BP	GO:0010884	positive regulation of lipid storage	25	0.625327	1.93305	0.000901907	0.00776393	0.00538193	2374	tags=48%	list=12%	signal=42%	MSR1/PLIN3/NR1H2/LPL/SCARB1/CD36/PLIN2/OSBPL11/SREBF2/PLA2G10/IKBKE/EHD1
BP	GO:0009595	detection of biotic stimulus	35	0.624787	2.08089	2.49074e-05	0.000525768	0.000364461	4289	tags=60%	list=22%	signal=47%	TSPO/DACH1/NLRC4/NOD2/CD1D/TLR4/NLRP3/SCARB1/TLR6/NAIP/LY96/TLR2/FAP/TREM2/PAK1/PTPRJ/TLR1/SMO/C4B/DMBT1/PGLYRP1
BP	GO:0010752	regulation of cGMP-mediated signaling	13	0.624666	1.60614	0.0231641	0.08416	0.0583394	2830	tags=46%	list=15%	signal=39%	THBS1/PTK2B/ADORA2B/MTNR1B/PDE2A/PDE11A
BP	GO:0042117	monocyte activation	10	0.624578	1.49438	0.0669291	0.174655	0.12107	197	tags=20%	list=1%	signal=20%	DYSF/ADAM9
BP	GO:0044650	adhesion of symbiont to host cell	12	0.624237	1.5928	0.0254244	0.0898423	0.0622784	4237	tags=50%	list=22%	signal=39%	NECTIN2/GAS6/ICAM1/NECTIN1/ACE2/CD209
BP	GO:0051895	negative regulation of focal adhesion assembly	18	0.624166	1.79088	0.0036821	0.0227104	0.0157428	3984	tags=67%	list=21%	signal=53%	THBS1/LRP1/ACVRL1/CORO1C/MMP14/DMTN/SRC/ARHGAP6/FAM107A/PTEN/DLC1/RCC2
BP	GO:0150118	negative regulation of cell-substrate junction organization	18	0.624166	1.79088	0.0036821	0.0227104	0.0157428	3984	tags=67%	list=21%	signal=53%	THBS1/LRP1/ACVRL1/CORO1C/MMP14/DMTN/SRC/ARHGAP6/FAM107A/PTEN/DLC1/RCC2
BP	GO:0072673	lamellipodium morphogenesis	17	0.623935	1.77271	0.00852918	0.0419313	0.0290666	2676	tags=53%	list=14%	signal=46%	WASF1/CORO1C/ARPIN/RREB1/WASF2/VIL1/CORO1B/SRC/PLEKHO1
BP	GO:0003211	cardiac ventricle formation	10	0.623208	1.49111	0.0669291	0.174655	0.12107	6803	tags=90%	list=36%	signal=58%	SMARCD3/NOTCH1/SOX4/SOX11/HAND2/MESP1/MEF2C/NKX2-5/TBX5
BP	GO:0030449	regulation of complement activation	54	0.622917	2.3432	1.49215e-07	9.83898e-06	6.82035e-06	584	tags=22%	list=3%	signal=22%	VSIG4/C1QC/CR1/C1QB/CLU/CR1L/C5AR1/CFP/C3AR1/C1QA/IL1B/C5AR2
BP	GO:0010919	regulation of inositol phosphate biosynthetic process	16	0.622907	1.73286	0.00693075	0.0359814	0.0249422	3002	tags=44%	list=16%	signal=37%	GPER1/PTAFR/P2RY1/NTSR1/PTK2B/P2RY6/SNCA
BP	GO:0034310	primary alcohol catabolic process	14	0.622034	1.64881	0.0140377	0.0595789	0.0412999	3119	tags=50%	list=16%	signal=42%	ALDH3B1/ALDH2/SULT1A2/SULT1B1/SULT1A1/AKR1B10/ALDH3B2
BP	GO:0046322	negative regulation of fatty acid oxidation	11	0.621727	1.54869	0.0301867	0.100334	0.0695509	3447	tags=55%	list=18%	signal=45%	DGAT2/ACADVL/AKT1/MFSD2A/SIRT4/SOX9
BP	GO:0060174	limb bud formation	11	0.621717	1.54866	0.0301867	0.100334	0.0695509	5760	tags=73%	list=30%	signal=51%	SEMA3C/PLXNA2/SOX4/SOX11/SOX9/COL2A1/ZNF219/WNT3
BP	GO:0044803	multi-organism membrane organization	11	0.621615	1.54841	0.0301867	0.100334	0.0695509	2425	tags=45%	list=13%	signal=40%	NECTIN2/GAS6/CD4/CTSL/HYAL2
BP	GO:1900115	extracellular regulation of signal transduction	12	0.621446	1.58568	0.0266001	0.0925257	0.0641385	4966	tags=67%	list=26%	signal=49%	FBN2/LRPAP1/NRROS/LTBP1/CER1/GREM2/ZNF653/GREM1
BP	GO:1900116	extracellular negative regulation of signal transduction	12	0.621446	1.58568	0.0266001	0.0925257	0.0641385	4966	tags=67%	list=26%	signal=49%	FBN2/LRPAP1/NRROS/LTBP1/CER1/GREM2/ZNF653/GREM1
BP	GO:0090382	phagosome maturation	47	0.621072	2.26717	1.14473e-06	4.95193e-05	3.43266e-05	1950	tags=40%	list=10%	signal=36%	RAB20/ATP6V0A1/MCOLN1/MYO7A/TMEM175/TCIRG1/RAB32/ATP6V0C/ATP6V0B/ATP6V0D1/RAB31/ATP6V1F/RAB39A/RAB34/SLAMF8/CLN3/ATP6V1A/ATP6V1E1/RAB43
BP	GO:0048569	post-embryonic animal organ development	15	0.620908	1.67065	0.0144046	0.0606921	0.0420715	1510	tags=40%	list=8%	signal=37%	FZD5/MYO7A/BAX/KLF4/VEGFA/ERCC1
BP	GO:0031652	positive regulation of heat generation	11	0.620635	1.54597	0.0301867	0.100334	0.0695509	904	tags=27%	list=5%	signal=26%	SLC27A1/IL1B/PTGS2
BP	GO:0031065	positive regulation of histone deacetylation	17	0.62054	1.76306	0.00895211	0.0432508	0.0299813	4280	tags=53%	list=22%	signal=41%	JDP2/BCL6/ZBTB7B/VEGFA/SREBF1/TP53/AKAP8L/PINK1/CTBP1
BP	GO:0071639	positive regulation of monocyte chemotactic protein-1 production	10	0.620053	1.48356	0.0669291	0.174655	0.12107	2173	tags=60%	list=11%	signal=53%	LGALS9/IL1B/TRPV4/SYK/AGER/ADIPOQ
BP	GO:0072173	metanephric tubule morphogenesis	11	0.619861	1.54404	0.0301867	0.100334	0.0695509	3854	tags=64%	list=20%	signal=51%	CXCR2/SOX8/PKD1/HES1/PAX8/SOX9/WNT9B
BP	GO:0034378	chylomicron assembly	11	0.617028	1.53698	0.0325313	0.105459	0.0731036	6398	tags=82%	list=33%	signal=55%	APOA2/P4HB/PLAGL2/APOA4/LPCAT3/APOE/APOA1/MTTP/APOC3
BP	GO:0060841	venous blood vessel development	15	0.616688	1.6593	0.0163129	0.0664146	0.0460384	1530	tags=40%	list=8%	signal=37%	ACVRL1/ENG/NOTCH1/VEGFA/SEMA3C/PROX1
BP	GO:0042730	fibrinolysis	26	0.616657	1.92513	0.00036973	0.00387671	0.00268732	3687	tags=54%	list=19%	signal=44%	THBS1/SERPINB2/THBD/GP1BA/PLAUR/PROS1/USF1/SERPINF2/FAP/ANXA2/PLAU/F12/SERPINE1/FGB
BP	GO:0003139	secondary heart field specification	11	0.615872	1.5341	0.0325313	0.105459	0.0731036	6240	tags=82%	list=33%	signal=55%	SMARCD3/FOXH1/MESP1/WNT5A/WNT11/BMP4/ISL1/MEF2C/RBPJ
BP	GO:2001212	regulation of vasculogenesis	16	0.615703	1.71282	0.00935812	0.0447678	0.0310329	661	tags=19%	list=3%	signal=18%	ADM/RIN2/RRAS
BP	GO:0051547	regulation of keratinocyte migration	13	0.615549	1.5827	0.0275903	0.0944476	0.0654708	1157	tags=31%	list=6%	signal=29%	HBEGF/ADAM9/MMP9/IQSEC1
BP	GO:0071073	positive regulation of phospholipid biosynthetic process	12	0.615289	1.56997	0.0310147	0.10199	0.0706989	1123	tags=17%	list=6%	signal=16%	FPR2/ZP3
BP	GO:0072683	T cell extravasation	12	0.615196	1.56973	0.0310147	0.10199	0.0706989	3943	tags=50%	list=21%	signal=40%	CCR2/ICAM1/RIPK3/IL27RA/CRK/FADD
BP	GO:0070778	L-aspartate transmembrane transport	11	0.615086	1.53215	0.0331174	0.10671	0.0739709	2455	tags=36%	list=13%	signal=32%	SLC1A3/SLC38A7/SLC1A5/SLC1A6
BP	GO:0046835	carbohydrate phosphorylation	23	0.614792	1.88858	0.00164163	0.0122234	0.00847319	2817	tags=48%	list=15%	signal=41%	HK3/PFKFB3/PFKFB4/HK2/ITPK1/GNPTG/GALK1/TKFC/HK1/NAGK/GCK
BP	GO:0120255	olefinic compound biosynthetic process	33	0.614514	2.0333	0.000128629	0.00177308	0.00122909	2116	tags=33%	list=11%	signal=30%	ADM/ALOX15B/GSTM1/EGR1/ALOX12/ALOX5/GSTP1/H6PD/CYP19A1/DKKL1/STARD3
BP	GO:0006953	acute-phase response	46	0.614485	2.22577	5.09929e-06	0.000156053	0.000108175	1335	tags=26%	list=7%	signal=24%	HP/CD163/CEBPB/IL1B/EDNRB/IL6R/SERPINA1/FN1/PTGS2/HFE/ITIH4/PLSCR1
BP	GO:0043303	mast cell degranulation	47	0.613732	2.24038	1.72979e-06	6.87188e-05	4.76356e-05	1834	tags=36%	list=10%	signal=33%	FES/MILR1/HMOX1/LGALS9/GAB2/FGR/STXBP2/LAT2/VAMP8/FCER1G/UNC13D/SYK/ADGRE2/ADORA2B/SPHK2/CD300A/PIK3CD
BP	GO:0042554	superoxide anion generation	35	0.613729	2.04406	5.46907e-05	0.000950547	0.000658916	3689	tags=51%	list=19%	signal=42%	FPR2/ITGAM/ALOX12/CYBA/NCF2/SYK/GSTP1/PRKCD/ITGB2/NCF1/GNAI2/F2RL1/TYROBP/TGFB1/NOX4/CYBB/NOXA1/CRP
BP	GO:0098883	synapse pruning	11	0.613553	1.52833	0.0354619	0.112118	0.0777198	1049	tags=45%	list=5%	signal=43%	C1QC/C1QB/ITGAM/C1QA/CDK5
BP	GO:0090205	positive regulation of cholesterol metabolic process	11	0.613551	1.52832	0.0354619	0.112118	0.0777198	3801	tags=64%	list=20%	signal=51%	CES1/POR/SREBF1/CYP7A1/FGF1/SCAP/MIR182
BP	GO:0071468	cellular response to acidic pH	12	0.613224	1.5647	0.0321962	0.104851	0.0726821	1591	tags=33%	list=8%	signal=31%	SLC9A1/AQP10/CHP1/RAB11B
BP	GO:0021936	regulation of cerebellar granule cell precursor proliferation	10	0.613149	1.46704	0.0728346	0.184861	0.128145	6234	tags=90%	list=33%	signal=61%	SLC6A4/SMO/LHX1/LHX5/GPR37L1/GLI1/GLI2/EGF/CEND1
BP	GO:0035988	chondrocyte proliferation	17	0.612502	1.74022	0.0106438	0.0493675	0.0342214	3447	tags=47%	list=18%	signal=39%	MIR21/MMP14/SIRT6/FGFR3/MUSTN1/IHH/COMP/SOX9
BP	GO:1903977	positive regulation of glial cell migration	13	0.61242	1.57466	0.0311371	0.102234	0.0708685	4669	tags=62%	list=24%	signal=47%	LRP1/CCR2/P2RY12/P2RX4/TREM2/CCL3/MIR222/TIAM1
BP	GO:0019532	oxalate transport	11	0.612261	1.52511	0.0487329	0.14344	0.0994323	3878	tags=55%	list=20%	signal=44%	SLC26A8/SLC26A6/SLC26A5/SLC26A9/AGXT/SLC26A1
BP	GO:0072148	epithelial cell fate commitment	15	0.612048	1.64681	0.0177825	0.07082	0.0490922	4760	tags=60%	list=25%	signal=45%	NOTCH1/RARA/PROX1/ESRP1/ARX/NKX2-2/NRP1/PDPN/ATOH1
BP	GO:0031498	chromatin disassembly	18	0.611921	1.75574	0.00482603	0.0274864	0.0190535	1771	tags=39%	list=9%	signal=35%	PADI2/NFE2/SMARCD3/MAP1S/ARID1A/HMGA1/SMARCA4
BP	GO:0060732	positive regulation of inositol phosphate biosynthetic process	14	0.611892	1.62192	0.0189542	0.0739214	0.051242	3002	tags=43%	list=16%	signal=36%	GPER1/PTAFR/P2RY1/NTSR1/P2RY6/SNCA
BP	GO:0061365	positive regulation of triglyceride lipase activity	12	0.611871	1.56125	0.0345591	0.10997	0.076231	6015	tags=75%	list=31%	signal=51%	NR1H2/APOA4/ABHD5/APOA5/GPIHBP1/MIR182/APOA1/NR1H3/PNLIP
BP	GO:0070278	extracellular matrix constituent secretion	11	0.610767	1.52139	0.0506823	0.147831	0.102476	862	tags=36%	list=5%	signal=35%	TNFRSF1A/ENG/NOTCH1/TNFRSF1B
BP	GO:0046321	positive regulation of fatty acid oxidation	13	0.610077	1.56863	0.0323232	0.105104	0.0728576	2138	tags=46%	list=11%	signal=41%	PPARG/ABCD1/IRS2/IRS1/CPT1A/AKT2
BP	GO:0034370	triglyceride-rich lipoprotein particle remodeling	13	0.609905	1.56819	0.0323232	0.105104	0.0728576	6398	tags=77%	list=33%	signal=51%	LPL/APOA2/APOA4/APOA5/GPIHBP1/CETP/APOE/APOA1/LCAT/APOC3
BP	GO:0010759	positive regulation of macrophage chemotaxis	18	0.609243	1.74806	0.00496902	0.028051	0.0194449	721	tags=28%	list=4%	signal=27%	THBS1/C5AR1/C3AR1/TRPV4/CSF1R
BP	GO:0098917	retrograde trans-synaptic signaling	10	0.609098	1.45734	0.0787402	0.194749	0.135	4589	tags=50%	list=24%	signal=38%	DAGLA/DAGLB/SYT4/BDNF/NOS1
BP	GO:0003207	cardiac chamber formation	12	0.60891	1.5537	0.0351499	0.111352	0.0771885	6803	tags=83%	list=36%	signal=54%	SMARCD3/NOTCH1/SOX4/SOX11/HAND2/MESP1/TBX2/MEF2C/NKX2-5/TBX5
BP	GO:0002281	macrophage activation involved in immune response	14	0.608735	1.61356	0.0204011	0.0776698	0.0538405	2573	tags=50%	list=13%	signal=43%	DYSF/SBNO2/GRN/SYK/TICAM1/TYROBP/TREM2
BP	GO:0034372	very-low-density lipoprotein particle remodeling	11	0.607659	1.51365	0.0545809	0.154312	0.106968	6398	tags=82%	list=33%	signal=55%	LPL/APOA2/APOA4/APOA5/CETP/APOE/APOA1/LCAT/APOC3
BP	GO:2000191	regulation of fatty acid transport	26	0.607633	1.89696	0.000462743	0.00467567	0.00324116	2265	tags=35%	list=12%	signal=31%	THBS1/IRS2/IL1B/SYK/NTSR1/AKT1/P2RX4/AKT2/PLA2G10
BP	GO:0051006	positive regulation of lipoprotein lipase activity	11	0.60762	1.51355	0.0545809	0.154312	0.106968	6002	tags=73%	list=31%	signal=50%	NR1H2/APOA4/ABHD5/APOA5/GPIHBP1/MIR182/APOA1/NR1H3
BP	GO:0090201	negative regulation of release of cytochrome c from mitochondria	19	0.607542	1.76123	0.00650319	0.0340589	0.0236095	4452	tags=63%	list=23%	signal=49%	CLU/ARRB2/HGF/PPIF/NOL3/AKT1/BCL2L2/AVP/PRELID1/GPX1/LMNA/PARL
BP	GO:0006837	serotonin transport	21	0.60738	1.80493	0.00328661	0.0208337	0.0144418	4922	tags=57%	list=26%	signal=42%	LILRB1/P2RX1/FCER1G/SYK/ITGB3/SLC6A4/MAOB/SNCA/HTR1A/SLC29A4/NOS1/HRH3
BP	GO:0045475	locomotor rhythm	15	0.607318	1.63409	0.0204278	0.0777252	0.0538788	3757	tags=47%	list=20%	signal=38%	EGR1/ZFHX3/OPRL1/MTA1/CIART/NAGLU/PTEN
BP	GO:0006739	NADP metabolic process	35	0.606882	2.02125	7.3863e-05	0.00118403	0.000820765	3013	tags=49%	list=16%	signal=41%	PGD/G6PD/TALDO1/IDH1/NADK/DCXR/TKT/ME1/H6PD/TP53I3/PGAM1/PGLS/NOCT/KCNAB2/NUDT17/GCK/TP53
BP	GO:0033003	regulation of mast cell activation	44	0.606501	2.16743	7.85077e-06	0.000214588	0.000148752	1832	tags=41%	list=10%	signal=37%	FES/MILR1/HMOX1/LGALS9/GAB2/NECTIN2/FGR/STXBP2/VAMP8/FCER1G/UNC13D/SYK/ADGRE2/PLSCR1/CD300LF/ADORA2B/SPHK2/CD300A
BP	GO:0035357	peroxisome proliferator activated receptor signaling pathway	20	0.605564	1.77868	0.00315624	0.020248	0.0140359	491	tags=20%	list=3%	signal=20%	PPARG/ALOX15B/RXRA/CITED2
BP	GO:0031649	heat generation	17	0.605207	1.7195	0.0124765	0.0551865	0.0382551	904	tags=24%	list=5%	signal=22%	SLC27A1/IL1B/EDNRB/PTGS2
BP	GO:0072070	loop of Henle development	10	0.605207	1.44804	0.0807087	0.198314	0.137471	6650	tags=80%	list=35%	signal=52%	JAG1/UMOD/IRX1/PKD1/IRX3/POU3F3/HES5/WNT7B
BP	GO:0016139	glycoside catabolic process	10	0.604955	1.44743	0.0807087	0.198314	0.137471	3741	tags=70%	list=20%	signal=56%	FUCA1/GBA/NAGA/GLA/FUCA2/GBA2/GUSB
BP	GO:0002448	mast cell mediated immunity	49	0.603421	2.23926	3.49618e-06	0.000117692	8.1584e-05	1834	tags=35%	list=10%	signal=31%	FES/MILR1/HMOX1/LGALS9/GAB2/FGR/STXBP2/LAT2/VAMP8/FCER1G/UNC13D/SYK/ADGRE2/ADORA2B/SPHK2/CD300A/PIK3CD
BP	GO:0060579	ventral spinal cord interneuron fate commitment	15	0.603152	1.62288	0.0227791	0.0833021	0.0577447	5446	tags=60%	list=28%	signal=43%	SUFU/LHX3/NKX2-2/NKX6-2/ASCL1/NKX6-1/DBX1/GLI2/FOXN4
BP	GO:0060581	cell fate commitment involved in pattern specification	15	0.603152	1.62288	0.0227791	0.0833021	0.0577447	5446	tags=60%	list=28%	signal=43%	SUFU/LHX3/NKX2-2/NKX6-2/ASCL1/NKX6-1/DBX1/GLI2/FOXN4
BP	GO:0032352	positive regulation of hormone metabolic process	13	0.603096	1.55068	0.0364747	0.11391	0.0789623	3240	tags=46%	list=17%	signal=38%	ADM/EGR1/POR/ARNT/BMP6/PAX8
BP	GO:0010755	regulation of plasminogen activation	12	0.602921	1.53841	0.0386943	0.119214	0.082639	4643	tags=67%	list=24%	signal=51%	THBS1/ENO1/CTSZ/SERPINF2/F12/SERPINE1/CLEC3B/HPN
BP	GO:0061684	chaperone-mediated autophagy	16	0.602915	1.67725	0.0126441	0.0555051	0.0384759	703	tags=25%	list=4%	signal=24%	CLU/CTSA/PLK3/ATP13A2
BP	GO:0045780	positive regulation of bone resorption	19	0.602845	1.74761	0.00716453	0.0369551	0.0256171	2809	tags=42%	list=15%	signal=36%	DEF8/ATP6AP1/PLEKHM1/SYK/PPARGC1B/SPP1/ADAM8/DCSTAMP
BP	GO:0046852	positive regulation of bone remodeling	19	0.602845	1.74761	0.00716453	0.0369551	0.0256171	2809	tags=42%	list=15%	signal=36%	DEF8/ATP6AP1/PLEKHM1/SYK/PPARGC1B/SPP1/ADAM8/DCSTAMP
BP	GO:0045741	positive regulation of epidermal growth factor-activated receptor activity	13	0.60283	1.55	0.0364747	0.11391	0.0789623	2477	tags=38%	list=13%	signal=34%	EREG/AREG/HBEGF/NCF1/TGFA
BP	GO:0046466	membrane lipid catabolic process	36	0.60272	2.03404	0.000117335	0.00165668	0.0011484	3574	tags=47%	list=19%	signal=38%	CYP1B1/GM2A/FUCA1/NEU1/MGST2/SPHK1/GBA/NAGA/PRKCD/GLA/HEXB/SMPD1/GBA2/PSAP/NEU4/ACER2/PPT1
BP	GO:0002029	desensitization of G protein-coupled receptor signaling pathway	19	0.602633	1.747	0.00723801	0.0372141	0.0257967	2957	tags=37%	list=15%	signal=31%	ADM/ARRB2/DNM2/GRK2/DNM1/NECAB2/ARRB1
BP	GO:0022401	negative adaptation of signaling pathway	19	0.602633	1.747	0.00723801	0.0372141	0.0257967	2957	tags=37%	list=15%	signal=31%	ADM/ARRB2/DNM2/GRK2/DNM1/NECAB2/ARRB1
BP	GO:0030728	ovulation	21	0.602536	1.79053	0.00379018	0.0230981	0.0160115	3212	tags=48%	list=17%	signal=40%	TNFAIP6/EREG/MMP19/PTGS2/KMT2B/FOXO3/LEP/RGS2/PGR/IL4R
BP	GO:0060353	regulation of cell adhesion molecule production	17	0.602164	1.71085	0.0131814	0.057042	0.0395413	1899	tags=29%	list=10%	signal=27%	IL1B/FLOT1/NOTCH1/CXCL8/FUT7
BP	GO:0051152	positive regulation of smooth muscle cell differentiation	19	0.601447	1.74356	0.00745846	0.0381329	0.0264336	2187	tags=32%	list=11%	signal=28%	GPER1/MIR21/SMARCD3/ENG/SOD2/MIR1-1
BP	GO:1902285	semaphorin-plexin signaling pathway involved in neuron projection guidance	13	0.601297	1.54606	0.0370678	0.115283	0.0799137	3967	tags=54%	list=21%	signal=43%	PLXND1/PLXNB2/PLXNA2/PLXNC1/NRP2/NRP1/PLXNB1
BP	GO:1900029	positive regulation of ruffle assembly	15	0.600837	1.61665	0.0230731	0.0839928	0.0582235	5506	tags=67%	list=29%	signal=48%	CYFIP1/DEF8/PLEKHM1/P2RY12/PFN1/EPS8L2/EPS8L3/EPS8L1/HRAS/COBL
BP	GO:0006525	arginine metabolic process	20	0.600798	1.76468	0.00348463	0.0218293	0.015132	3324	tags=40%	list=17%	signal=33%	MIR21/FAH/SLC7A7/CLN3/DDAH2/ASL/ART4/ASS1
BP	GO:0045342	MHC class II biosynthetic process	16	0.600733	1.67118	0.0126441	0.0555051	0.0384759	392	tags=31%	list=2%	signal=31%	SLC11A1/IL10/SPI1/TMEM106A/TLR4
BP	GO:0046487	glyoxylate metabolic process	10	0.600423	1.43659	0.0826772	0.201449	0.139644	6213	tags=70%	list=32%	signal=47%	IDH1/ALDH4A1/GRHPR/AGXT/HOGA1/AGXT2/PRODH2
BP	GO:0051923	sulfation	16	0.599951	1.669	0.0129299	0.0563037	0.0390295	1972	tags=38%	list=10%	signal=34%	TPST1/NDST1/SULT1A2/SULT1B1/SULT1A1/CHSY1
BP	GO:0050872	white fat cell differentiation	14	0.599615	1.58938	0.022716	0.0833021	0.0577447	1391	tags=29%	list=7%	signal=27%	PPARG/FFAR4/CEBPA/CTBP2
BP	GO:0043277	apoptotic cell clearance	49	0.598806	2.22214	4.76143e-06	0.000147835	0.000102479	2659	tags=49%	list=14%	signal=42%	MERTK/THBS1/LRP1/CCR2/MARCO/FCN1/GAS6/SCARB1/TGM2/ITGB3/RARA/MFGE8/CD36/C2/PEAR1/ABCA7/XKR8/CD300LF/FCN3/RHOG/TYRO3/TYROBP/TREM2/RHOBTB1
BP	GO:0001778	plasma membrane repair	12	0.598797	1.52789	0.0422388	0.127735	0.0885454	3575	tags=42%	list=19%	signal=34%	DYSF/MYH9/RAB3A/SYTL4/FER1L5
BP	GO:0033700	phospholipid efflux	12	0.59762	1.52489	0.044011	0.132343	0.09174	6398	tags=75%	list=33%	signal=50%	ABCA1/APOA2/ABCA7/APOA4/APOA5/ABCG1/APOE/APOA1/APOC3
BP	GO:0010888	negative regulation of lipid storage	22	0.597469	1.80298	0.0036234	0.0225003	0.0155971	2504	tags=45%	list=13%	signal=40%	PPARG/CES1/ABCA1/PNPLA2/NR1H2/ITGB3/NFKBIA/PPARD/LEP/ABHD5
BP	GO:0071472	cellular response to salt stress	12	0.597118	1.52361	0.0446018	0.133642	0.09264	2815	tags=33%	list=15%	signal=28%	TRPV4/ZFP36L1/MICU1/LETM1
BP	GO:0051004	regulation of lipoprotein lipase activity	23	0.596883	1.83356	0.00322736	0.0205804	0.0142663	6398	tags=70%	list=33%	signal=46%	FURIN/NR1H2/LPL/PCSK6/PCSK5/SORT1/APOA4/ABHD5/APOA5/GPIHBP1/MIR182/ANGPTL4/ANGPTL8/APOA1/NR1H3/APOC3
BP	GO:0098915	membrane repolarization during ventricular cardiac muscle cell action potential	17	0.596842	1.69573	0.0148759	0.0621058	0.0430515	3236	tags=47%	list=17%	signal=39%	KCNE1/KCNQ1/KCNE3/KCND3/MIR1-1/KCNJ3/KCNJ8/NOS1AP
BP	GO:0070942	neutrophil mediated cytotoxicity	10	0.596143	1.42635	0.0905512	0.214824	0.148915	5191	tags=70%	list=27%	signal=51%	F2RL1/DNASE1/TUSC2/CTSG/ELANE/AZU1/F2
BP	GO:0006655	phosphatidylglycerol biosynthetic process	10	0.595898	1.42576	0.0905512	0.214824	0.148915	2068	tags=40%	list=11%	signal=36%	SLC27A1/PGS1/TAZ/PLSCR3
BP	GO:0016554	cytidine to uridine editing	12	0.595867	1.52041	0.046374	0.137829	0.0955426	606	tags=25%	list=3%	signal=24%	RBM47/APOBEC3A/APOBEC3H
BP	GO:0010642	negative regulation of platelet-derived growth factor receptor signaling pathway	13	0.595355	1.53078	0.0412193	0.125184	0.0867774	3004	tags=46%	list=16%	signal=39%	LRP1/HGS/PTGIR/ADIPOQ/SNCA/PTPRJ
BP	GO:0034122	negative regulation of toll-like receptor signaling pathway	40	0.594975	2.0668	3.40126e-05	0.000657201	0.00045557	2418	tags=45%	list=13%	signal=39%	CD14/LILRA2/TLR4/GRAMD4/TLR6/ARRB2/CACTIN/TICAM1/LY96/CD300LF/IRAK3/CD300A/NLRP6/F2RL1/MIR181B1/LILRA4/DAB2IP/TYRO3
BP	GO:0045820	negative regulation of glycolytic process	15	0.594389	1.5993	0.0251305	0.0891979	0.0618317	2294	tags=33%	list=12%	signal=29%	FBP1/HDAC4/CBFA2T3/SIRT6/STAT3
BP	GO:0034383	low-density lipoprotein particle clearance	40	0.59437	2.0647	3.57275e-05	0.000680098	0.000471441	2687	tags=48%	list=14%	signal=41%	HMOX1/DGAT2/MIR27A/AP2M1/LIPA/SCARB1/LDLR/CD36/AP2A1/NCEH1/KHSRP/NPC2/AP2S1/ANXA2/ADIPOQ/AP2A2/EHD1/CLTA/CSK
BP	GO:0061430	bone trabecula morphogenesis	13	0.593834	1.52687	0.0424054	0.128178	0.0888526	6388	tags=77%	list=33%	signal=51%	FBN2/SBNO2/PPARGC1B/WNT10B/PLXNB1/THBS3/MSX2/GREM1/SFRP1/COL1A1
BP	GO:1900745	positive regulation of p38MAPK cascade	29	0.593766	1.91444	0.000572478	0.00552273	0.00382834	2422	tags=45%	list=13%	signal=39%	SASH1/IL1B/SPHK1/VEGFA/MAP3K3/MINK1/GADD45B/NCF1/AGER/EMC10/MIR181B1/GADD45A/LEP
BP	GO:0007351	tripartite regional subdivision	14	0.593705	1.57372	0.0258991	0.0908694	0.0629904	4784	tags=64%	list=25%	signal=48%	FZD5/BASP1/PCSK6/NEUROG1/TDRD5/HOXD8/WT1/WNT5A/TDGF1
BP	GO:0008595	anterior/posterior axis specification	embryo	14	0.593705	1.57372	0.0258991	0.0908694	0.0629904	4784	tags=64%	list=25%	signal=48%	FZD5/BASP1/PCSK6/NEUROG1/TDRD5/HOXD8/WT1/WNT5A/TDGF1
BP	GO:0046596	regulation of viral entry into host cell	37	0.593275	2.01635	0.000133051	0.00181449	0.0012578	2410	tags=46%	list=13%	signal=40%	IFITM3/LGALS9/NECTIN2/FCN1/LGALS1/TRIM8/TRIM25/CD4/GSN/PTX3/P4HB/TRIM26/FCN3/CD74/IFITM2/TRIM11/TRIM14
BP	GO:0051541	elastin metabolic process	10	0.593253	1.41943	0.0964567	0.224668	0.155739	2422	tags=50%	list=13%	signal=44%	HBEGF/CST3/CTSL/MIR181B1/LEP
BP	GO:0021521	ventral spinal cord interneuron specification	11	0.593194	1.47761	0.0740741	0.186674	0.129402	5421	tags=55%	list=28%	signal=39%	SUFU/LHX3/NKX6-2/NKX6-1/DBX1/GLI2
BP	GO:0060573	cell fate specification involved in pattern specification	11	0.593194	1.47761	0.0740741	0.186674	0.129402	5421	tags=55%	list=28%	signal=39%	SUFU/LHX3/NKX6-2/NKX6-1/DBX1/GLI2
BP	GO:0002713	negative regulation of B cell mediated immunity	12	0.593144	1.51347	0.0516907	0.149799	0.10384	3843	tags=50%	list=20%	signal=40%	CR1/BCL6/PTPN6/FCGR2B/FOXJ1/PARP3
BP	GO:0002890	negative regulation of immunoglobulin mediated immune response	12	0.593144	1.51347	0.0516907	0.149799	0.10384	3843	tags=50%	list=20%	signal=40%	CR1/BCL6/PTPN6/FCGR2B/FOXJ1/PARP3
BP	GO:0050667	homocysteine metabolic process	12	0.592519	1.51187	0.0522814	0.150888	0.104595	3178	tags=50%	list=17%	signal=42%	COMT/TST/MTHFR/NOX4/MPST/CBS
BP	GO:0002679	respiratory burst involved in defense response	11	0.591804	1.47415	0.0740741	0.186674	0.129402	3052	tags=45%	list=16%	signal=38%	GRN/HCK/SLAMF8/PIK3CD/MPO
BP	GO:1900424	regulation of defense response to bacterium	19	0.591553	1.71488	0.0102645	0.0479698	0.0332525	2834	tags=37%	list=15%	signal=31%	SIGLEC16/GRN/CYBA/SIRT2/F2RL1/MIR181B1/UNC13B
BP	GO:0048096	chromatin-mediated maintenance of transcription	13	0.591367	1.52053	0.0435916	0.131391	0.0910797	3410	tags=54%	list=18%	signal=44%	PADI2/ZMIZ1/ARID1A/ELOF1/SERTAD1/SERTAD2/ZMIZ2
BP	GO:1900221	regulation of amyloid-beta clearance	17	0.591265	1.67989	0.0179926	0.0712134	0.0493649	1449	tags=35%	list=8%	signal=33%	LRP1/CLU/LRPAP1/SRF/ABCA7/IFNGR1
BP	GO:0090083	regulation of inclusion body assembly	16	0.591193	1.64464	0.0162243	0.0662226	0.0459053	1856	tags=31%	list=10%	signal=28%	HSPA1B/HSPA1A/CLU/HSF1/CDC34
BP	GO:0002523	leukocyte migration involved in inflammatory response	16	0.59067	1.64318	0.0162243	0.0662226	0.0459053	3069	tags=56%	list=16%	signal=47%	S100A9/ALOX5/FFAR2/S100A8/ITGB2/SLAMF8/FUT7/ADAM8/MDK
BP	GO:0097067	cellular response to thyroid hormone stimulus	17	0.590411	1.67746	0.018276	0.0719715	0.0498904	2145	tags=41%	list=11%	signal=37%	CTSB/CTSH/LMO2/THRB/CTSL/KLF9/GAS2L1
BP	GO:0044872	lipoprotein localization	17	0.589694	1.67542	0.0185593	0.0726916	0.0503896	2822	tags=41%	list=15%	signal=35%	PPARG/LRP1/CD36/ZDHHC3/UNC119/MIR128-2/APOBEC1
BP	GO:0046597	negative regulation of viral entry into host cell	18	0.589584	1.69165	0.00797536	0.0399455	0.0276901	2270	tags=56%	list=12%	signal=49%	IFITM3/FCN1/TRIM8/TRIM25/GSN/PTX3/TRIM26/FCN3/IFITM2/TRIM11
BP	GO:0048143	astrocyte activation	27	0.58948	1.86886	0.0021777	0.0151727	0.0105177	2077	tags=41%	list=11%	signal=36%	FPR2/LRP1/C5AR1/C1QA/IL1B/GRN/LDLR/APP/IFNGR1/AGER/MIR181B1
BP	GO:0097066	response to thyroid hormone	26	0.589409	1.84006	0.000939403	0.00794764	0.00550928	2145	tags=38%	list=11%	signal=34%	CTSB/CTSH/GBA/SLC26A5/LMO2/THRB/CTSL/KLF9/ANXA2/GAS2L1
BP	GO:0002283	neutrophil activation involved in immune response	477	0.588013	2.96964	1e-10	2.94918e-08	2.04436e-08	2650	tags=43%	list=14%	signal=38%	HP/TNFAIP6/RNASE2/PADI2/FOLR3/FPR2/S100A9/CR1/SLC11A1/HSPA1B/SIGLEC9/MCEMP1/MGAM/HSPA1A/ANPEP/VNN1/CRISPLD2/QSOX1/CTSD/CDA/HK3/LILRA3/CD14/QPCT/GPR84/MGST1/C5AR1/ITGAM/S100A12/NFAM1/FPR1/BST1/CD93/LILRB2/SERPINB10/GM2A/LILRA2/LILRB3/FCGR2A/OSCAR/PYGL/CFP/LAMTOR1/C3AR1/CD33/FCAR/DOK3/TIMP2/SIRPA/ALDH3B1/ATP6V0A1/LRG1/CTSB/RAB3D/PRAM1/FGR/STXBP2/RNASE3/PYCARD/P2RX1/SIRPB1/CLEC5A/SIGLEC5/CD63/TRPM2/…
BP	GO:0042789	mRNA transcription by RNA polymerase II	11	0.587904	1.46444	0.0760234	0.189866	0.131614	2355	tags=45%	list=12%	signal=40%	C5AR1/SRF/SREBF1/STAT3/FLNA
BP	GO:0032225	regulation of synaptic transmission	dopaminergic	16	0.587884	1.63543	0.0176601	0.0704201	0.048815	4279	tags=50%	list=22%	signal=39%	PNKD/FLOT1/ARRB2/PTGS2/SLC6A4/SNCA/RAB3B/PINK1
BP	GO:0090154	positive regulation of sphingolipid biosynthetic process	11	0.587599	1.46368	0.0760234	0.189866	0.131614	1727	tags=27%	list=9%	signal=25%	TNFRSF1A/PRKCD/SPHK2
BP	GO:2000304	positive regulation of ceramide biosynthetic process	11	0.587599	1.46368	0.0760234	0.189866	0.131614	1727	tags=27%	list=9%	signal=25%	TNFRSF1A/PRKCD/SPHK2
BP	GO:0046514	ceramide catabolic process	20	0.587397	1.72532	0.00546361	0.0301321	0.0208875	3470	tags=55%	list=18%	signal=45%	GM2A/NEU1/GBA/NAGA/PRKCD/GLA/HEXB/GBA2/PSAP/NEU4/ACER2
BP	GO:0071871	response to epinephrine	16	0.587026	1.63304	0.0182344	0.0719032	0.0498431	3002	tags=44%	list=16%	signal=37%	KCNQ1/SLC9A1/PRKACA/SIRT2/SRD5A1/ADIPOQ/SNCA
BP	GO:0043312	neutrophil degranulation	474	0.586232	2.96034	1e-10	2.94918e-08	2.04436e-08	3081	tags=46%	list=16%	signal=39%	HP/TNFAIP6/RNASE2/PADI2/FOLR3/FPR2/S100A9/CR1/SLC11A1/HSPA1B/SIGLEC9/MCEMP1/MGAM/HSPA1A/ANPEP/VNN1/CRISPLD2/QSOX1/CTSD/CDA/HK3/LILRA3/CD14/QPCT/GPR84/MGST1/C5AR1/ITGAM/S100A12/NFAM1/FPR1/BST1/CD93/LILRB2/SERPINB10/GM2A/LILRB3/FCGR2A/OSCAR/PYGL/CFP/LAMTOR1/C3AR1/CD33/FCAR/DOK3/TIMP2/SIRPA/ALDH3B1/ATP6V0A1/LRG1/CTSB/RAB3D/PRAM1/FGR/STXBP2/RNASE3/PYCARD/P2RX1/SIRPB1/CLEC5A/SIGLEC5/CD63/TRPM2/MMP25/F…
BP	GO:0035791	platelet-derived growth factor receptor-beta signaling pathway	14	0.586139	1.55366	0.0305348	0.100993	0.0700077	1919	tags=29%	list=10%	signal=26%	LRP1/HIP1/PDGFA/SRC
BP	GO:0061052	negative regulation of cell growth involved in cardiac muscle cell development	13	0.585937	1.50656	0.04715	0.139811	0.0969162	6412	tags=69%	list=33%	signal=46%	G6PD/GSK3A/CTDP1/PAK1/RGS2/RGS4/PPARA/MIR199A2/MIR199A1
BP	GO:0070875	positive regulation of glycogen metabolic process	15	0.585924	1.57652	0.0292454	0.0983974	0.0682088	2817	tags=47%	list=15%	signal=40%	IRS2/INSR/PHKG2/AKT1/IRS1/AKT2/GCK
BP	GO:0006706	steroid catabolic process	27	0.585833	1.8573	0.0024755	0.0168479	0.0116789	2299	tags=33%	list=12%	signal=29%	CYP27A1/SCARB1/STS/SCARF1/CYP19A1/SRD5A1/CYP7A1/SNX17/SPP1
BP	GO:2000601	positive regulation of Arp2/3 complex-mediated actin nucleation	10	0.585676	1.40131	0.104331	0.237896	0.164909	1202	tags=40%	list=6%	signal=38%	WAS/WASF1/CYFIP1/WASF2
BP	GO:0002279	mast cell activation involved in immune response	48	0.584963	2.15489	1.9188e-05	0.000427618	0.000296423	1834	tags=35%	list=10%	signal=32%	FES/MILR1/HMOX1/LGALS9/GAB2/FGR/STXBP2/LAT2/VAMP8/FCER1G/UNC13D/SYK/ADGRE2/ADORA2B/SPHK2/CD300A/PIK3CD
BP	GO:0042756	drinking behavior	10	0.584513	1.39852	0.106299	0.24101	0.167067	6558	tags=70%	list=34%	signal=46%	MMP17/ACE2/UCN/OXT/APLN/REN/DRD2
BP	GO:1902287	semaphorin-plexin signaling pathway involved in axon guidance	12	0.584492	1.49139	0.0550098	0.154997	0.107443	3967	tags=50%	list=21%	signal=40%	PLXND1/PLXNB2/PLXNA2/PLXNC1/NRP1/PLXNB1
BP	GO:0061307	cardiac neural crest cell differentiation involved in heart development	11	0.584412	1.45574	0.079922	0.196835	0.136446	4778	tags=64%	list=25%	signal=48%	SEMA3C/JAG1/MAPK3/HES1/HAND2/BMP7/BMP4
BP	GO:0061308	cardiac neural crest cell development involved in heart development	11	0.584412	1.45574	0.079922	0.196835	0.136446	4778	tags=64%	list=25%	signal=48%	SEMA3C/JAG1/MAPK3/HES1/HAND2/BMP7/BMP4
BP	GO:0048484	enteric nervous system development	15	0.584089	1.57159	0.0298332	0.0996935	0.0691072	3055	tags=40%	list=16%	signal=34%	HLX/EDNRB/ARX/SOX8/ISX/PHOX2A
BP	GO:0006067	ethanol metabolic process	20	0.583987	1.7153	0.00612364	0.0326662	0.0226441	935	tags=30%	list=5%	signal=29%	ALDH3B1/ACSS2/ALDH2/SULT1A2/SULT1B1/SULT1A1
BP	GO:0042538	hyperosmotic salinity response	12	0.583939	1.48998	0.0569745	0.158232	0.109686	6154	tags=67%	list=32%	signal=45%	TRPV4/MICU1/AVP/LETM1/OXT/CLDN1/AKR1B1/TACR3
BP	GO:0045742	positive regulation of epidermal growth factor receptor signaling pathway	35	0.58391	1.94474	0.000225604	0.00272772	0.00189085	1545	tags=34%	list=8%	signal=32%	EREG/AREG/GPER1/HBEGF/SHKBP1/PLAUR/ARAP1/MMP9/HIP1/DOK1/AKT1/NCF1
BP	GO:0060674	placenta blood vessel development	33	0.583866	1.93189	0.000556394	0.00543312	0.00376622	3016	tags=42%	list=16%	signal=36%	SOCS3/SPINT1/FZD5/HS6ST1/ARID1A/AKT1/JUNB/VASH1/FOSL1/NOTCH2/PLCD3/NSDHL/PKD1/HES1
BP	GO:0072310	glomerular epithelial cell development	13	0.583559	1.50045	0.0483361	0.142662	0.0988927	4778	tags=62%	list=25%	signal=46%	LAMB2/JAG1/NOTCH2/ADIPOQ/FOXJ1/MYO1E/PODXL/BMP4
BP	GO:0001867	complement activation	lectin pathway	12	0.582591	1.48654	0.0569745	0.158232	0.109686	3128	tags=42%	list=16%	signal=35%	FCN1/MFAP4/FCN3/COLEC11/FCN2
BP	GO:0046131	pyrimidine ribonucleoside metabolic process	14	0.582029	1.54277	0.0334428	0.107487	0.0745099	886	tags=29%	list=5%	signal=27%	CDA/APOBEC3A/APOBEC3H/UPP1
BP	GO:0046133	pyrimidine ribonucleoside catabolic process	14	0.582029	1.54277	0.0334428	0.107487	0.0745099	886	tags=29%	list=5%	signal=27%	CDA/APOBEC3A/APOBEC3H/UPP1
BP	GO:1904350	regulation of protein catabolic process in the vacuole	11	0.58183	1.44931	0.0818713	0.199942	0.138599	771	tags=36%	list=4%	signal=35%	LRP1/ATP13A2/GBA/LDLR
BP	GO:1990440	positive regulation of transcription from RNA polymerase II promoter in response to endoplasmic reticulum stress	11	0.581534	1.44857	0.0818713	0.199942	0.138599	5193	tags=64%	list=27%	signal=46%	CEBPB/ATF6B/HSPA5/TP53/DDIT3/CREB3L1/CREB3L3
BP	GO:0043619	regulation of transcription from RNA polymerase II promoter in response to oxidative stress	11	0.581337	1.44808	0.0838207	0.203287	0.140918	2575	tags=45%	list=13%	signal=39%	HMOX1/EPAS1/ANKRD2/SESN2/ARNT
BP	GO:0051901	positive regulation of mitochondrial depolarization	10	0.581292	1.39082	0.112205	0.249015	0.172616	373	tags=20%	list=2%	signal=20%	TSPO/ALOX12
BP	GO:0071609	chemokine (C-C motif) ligand 5 production	11	0.581012	1.44727	0.0838207	0.203287	0.140918	3207	tags=64%	list=17%	signal=53%	IL10/SIRPA/TRPV4/MAVS/ADCYAP1/TUSC2/MUL1
BP	GO:0042178	xenobiotic catabolic process	12	0.580871	1.48215	0.0569745	0.158232	0.109686	1624	tags=25%	list=8%	signal=23%	ACSL1/GSTM1/ACAA1
BP	GO:0042119	neutrophil activation	489	0.58087	2.94968	1e-10	2.94918e-08	2.04436e-08	2650	tags=43%	list=14%	signal=38%	HP/TNFAIP6/RNASE2/PADI2/FOLR3/FPR2/S100A9/CR1/SLC11A1/HSPA1B/SIGLEC9/MCEMP1/MGAM/HSPA1A/ANPEP/VNN1/CRISPLD2/QSOX1/CTSD/CDA/HK3/LILRA3/CD14/QPCT/GPR84/MGST1/C5AR1/ITGAM/S100A12/NFAM1/FPR1/BST1/CD93/LILRB2/SERPINB10/GM2A/LILRA2/LILRB3/FCGR2A/OSCAR/PYGL/CFP/LAMTOR1/C3AR1/CD33/FCAR/DOK3/TIMP2/SIRPA/ALDH3B1/ATP6V0A1/LRG1/CTSB/RAB3D/PRAM1/FGR/STXBP2/RNASE3/PYCARD/P2RX1/SIRPB1/CLEC5A/SIGLEC5/CD63/TRPM2/…
BP	GO:0023058	adaptation of signaling pathway	20	0.580588	1.70532	0.006857	0.0356854	0.024737	2957	tags=35%	list=15%	signal=30%	ADM/ARRB2/DNM2/GRK2/DNM1/NECAB2/ARRB1
BP	GO:0002475	antigen processing and presentation via MHC class Ib	13	0.580273	1.492	0.0513015	0.149012	0.103295	1221	tags=38%	list=6%	signal=36%	CD1D/CD1B/AP3D1/CD1A/CD1E
BP	GO:1903307	positive regulation of regulated secretory pathway	54	0.58018	2.18244	5.44152e-06	0.000161879	0.000112214	3212	tags=41%	list=17%	signal=34%	ITGAM/GAB2/RAB3D/FGR/PTAFR/VAMP8/FCER1G/UNC13D/SYK/CDK5/ZP3/ITGB2/ARF1/ADORA2B/SPHK2/F2RL1/SYT1/SYT4/UNC13B/LAMP1/RAB3A/IL4R
BP	GO:1900017	positive regulation of cytokine production involved in inflammatory response	21	0.579777	1.7229	0.00718322	0.0369919	0.0256426	2500	tags=48%	list=13%	signal=41%	MIR21/NOD2/IL17RA/TLR4/TLR6/GPSM3/MYD88/TICAM1/STAT3/IL17RC
BP	GO:0043552	positive regulation of phosphatidylinositol 3-kinase activity	33	0.578748	1.91496	0.000721929	0.00655889	0.0045466	3956	tags=42%	list=21%	signal=34%	FPR2/FLT3/NOD2/FGR/PTK2B/P2RY12/IRS1/SRC/FGFR3/TGFB1/FLT1/VAV2/TNFAIP8L3/EPHA8
BP	GO:0036230	granulocyte activation	495	0.578483	2.93746	1e-10	2.94918e-08	2.04436e-08	2650	tags=42%	list=14%	signal=38%	HP/TNFAIP6/RNASE2/PADI2/FOLR3/FPR2/S100A9/CR1/SLC11A1/HSPA1B/SIGLEC9/MCEMP1/MGAM/HSPA1A/ANPEP/VNN1/CRISPLD2/QSOX1/CTSD/CDA/HK3/LILRA3/CD14/CCR2/QPCT/GPR84/MGST1/C5AR1/ITGAM/S100A12/NFAM1/FPR1/BST1/CD93/LILRB2/SERPINB10/GM2A/LILRA2/LILRB3/FCGR2A/OSCAR/PYGL/CFP/LAMTOR1/C3AR1/CD33/FCAR/DOK3/TIMP2/SIRPA/ALDH3B1/ATP6V0A1/LRG1/CTSB/RAB3D/PRAM1/FGR/STXBP2/RNASE3/PYCARD/P2RX1/SIRPB1/CLEC5A/SIGLEC5/CD63/T…
BP	GO:0002446	neutrophil mediated immunity	488	0.578477	2.93444	1e-10	2.94918e-08	2.04436e-08	2650	tags=42%	list=14%	signal=37%	HP/TNFAIP6/RNASE2/PADI2/FOLR3/FPR2/S100A9/CR1/SLC11A1/HSPA1B/SIGLEC9/MCEMP1/MGAM/HSPA1A/ANPEP/VNN1/CRISPLD2/QSOX1/CTSD/CDA/HK3/LILRA3/CD14/QPCT/GPR84/MGST1/C5AR1/ITGAM/S100A12/NFAM1/FPR1/BST1/CD93/LILRB2/SERPINB10/GM2A/LILRB3/FCGR2A/OSCAR/PYGL/CFP/LAMTOR1/C3AR1/CD33/FCAR/DOK3/TIMP2/SIRPA/ALDH3B1/ATP6V0A1/LRG1/CTSB/RAB3D/PRAM1/FGR/STXBP2/RNASE3/PYCARD/P2RX1/SIRPB1/CLEC5A/SIGLEC5/CD63/TRPM2/MMP25/F…
BP	GO:0045602	negative regulation of endothelial cell differentiation	12	0.577929	1.47464	0.0609037	0.165354	0.114623	3479	tags=67%	list=18%	signal=55%	ACVRL1/VEGFA/JAG1/FOXJ2/MIR1-1/NOTCH4/ID1/MIR10A
BP	GO:0098911	regulation of ventricular cardiac muscle cell action potential	18	0.57764	1.65738	0.010993	0.0504023	0.0349387	3701	tags=39%	list=19%	signal=31%	DSC2/KCNE3/JUP/MIR1-1/TRPM4/NOS1AP/CACNA1C
BP	GO:0034505	tooth mineralization	23	0.577472	1.77394	0.00597926	0.0322038	0.0223236	4190	tags=43%	list=22%	signal=34%	FAM20A/FAM20C/TCIRG1/ALPL/NECTIN1/CNNM4/STIM1/WNT6/TSPEAR/MSX2
BP	GO:0060352	cell adhesion molecule production	19	0.57747	1.67405	0.0141044	0.059743	0.0414137	4401	tags=42%	list=23%	signal=32%	IL1B/FLOT1/NOTCH1/CXCL8/FUT7/NOTCH4/GCNT1/MIR222
BP	GO:0035581	sequestering of extracellular ligand from receptor	10	0.577447	1.38162	0.112205	0.249015	0.172616	4966	tags=60%	list=26%	signal=44%	FBN2/NRROS/LTBP1/CER1/GREM2/GREM1
BP	GO:0030540	female genitalia development	17	0.577108	1.63966	0.0245095	0.087675	0.060776	2418	tags=35%	list=13%	signal=31%	MERTK/BAX/RBP4/CYP19A1/SRD5A1/TYRO3
BP	GO:0090025	regulation of monocyte chemotaxis	25	0.576835	1.78315	0.00517574	0.0288866	0.0200241	2584	tags=36%	list=13%	signal=31%	FPR2/CCR1/CCR2/DUSP1/SLAMF8/AIF1/MOSPD2/PLA2G7/S100A7
BP	GO:0042447	hormone catabolic process	11	0.576572	1.43621	0.0877193	0.210211	0.145717	2299	tags=36%	list=12%	signal=32%	ECE1/CYP19A1/SRD5A1/SPP1
BP	GO:0090336	positive regulation of brown fat cell differentiation	17	0.576571	1.63814	0.0250762	0.0891159	0.0617748	1065	tags=35%	list=6%	signal=33%	TFE3/FFAR4/ZBTB7B/PIM1/PTGS2/RREB1
BP	GO:0006956	complement activation	72	0.57625	2.27063	9.71316e-08	7.39588e-06	5.1268e-06	1281	tags=24%	list=7%	signal=22%	VSIG4/C1QC/CR1/C1QB/CLU/CR1L/C5AR1/CFP/C3AR1/C1QA/IL1B/FCN1/CFD/C5AR2/C1RL/C2/MFAP4
BP	GO:0052372	modulation by symbiont of entry into host	44	0.576155	2.05898	4.23787e-05	0.000777788	0.00053916	2410	tags=45%	list=13%	signal=40%	IFITM3/LGALS9/NECTIN2/FCN1/LGALS1/TRIM8/TRIM25/CXCL8/CD4/GSN/PTX3/P4HB/TRIM26/FCN3/EXOC7/CD74/IFITM2/TRIM11/FUCA2/TRIM14
BP	GO:0030212	hyaluronan metabolic process	35	0.576088	1.91869	0.00032657	0.0035644	0.00247083	4964	tags=57%	list=26%	signal=42%	LYVE1/IL1B/PIM1/SLC9A1/HGF/ITIH4/AP2A1/CHP1/AKT1/HEXB/HYAL2/TGFB1/HAS1/GUSB/ITIH1/ITIH3/HAS3/HYAL1/FGF2/ABCC5
BP	GO:0070472	regulation of uterine smooth muscle contraction	10	0.576016	1.37819	0.114173	0.251898	0.174615	6941	tags=80%	list=36%	signal=51%	GPER1/ADRA2B/OXT/TACR1/ADRA2C/TACR2/TACR3/ABAT
BP	GO:1905461	positive regulation of vascular associated smooth muscle cell apoptotic process	12	0.575817	1.46925	0.064833	0.171057	0.118576	2187	tags=42%	list=11%	signal=37%	PPARG/MFN2/MIR24-2/SOD2/MIR1-1
BP	GO:0036035	osteoclast development	18	0.575749	1.65195	0.0115678	0.0522511	0.0362202	2509	tags=50%	list=13%	signal=43%	FAM20C/LILRB1/ATP6AP1/LRRK1/SIGLEC15/SRC/NOTCH2/ANXA2/TYROBP
BP	GO:1905288	vascular associated smooth muscle cell apoptotic process	18	0.575468	1.65115	0.0115678	0.0522511	0.0362202	2187	tags=33%	list=11%	signal=30%	PPARG/MIR21/MFN2/MIR24-2/SOD2/MIR1-1
BP	GO:1905459	regulation of vascular associated smooth muscle cell apoptotic process	18	0.575468	1.65115	0.0115678	0.0522511	0.0362202	2187	tags=33%	list=11%	signal=30%	PPARG/MIR21/MFN2/MIR24-2/SOD2/MIR1-1
BP	GO:0006216	cytidine catabolic process	12	0.575106	1.46744	0.064833	0.171057	0.118576	606	tags=25%	list=3%	signal=24%	CDA/APOBEC3A/APOBEC3H
BP	GO:0009972	cytidine deamination	12	0.575106	1.46744	0.064833	0.171057	0.118576	606	tags=25%	list=3%	signal=24%	CDA/APOBEC3A/APOBEC3H
BP	GO:0046087	cytidine metabolic process	12	0.575106	1.46744	0.064833	0.171057	0.118576	606	tags=25%	list=3%	signal=24%	CDA/APOBEC3A/APOBEC3H
BP	GO:1905523	positive regulation of macrophage migration	25	0.575084	1.77774	0.00555912	0.0305203	0.0211565	4116	tags=56%	list=22%	signal=44%	THBS1/C5AR1/C3AR1/TRPV4/CSF1R/MMP14/P2RY12/P2RX4/TREM2/MAPK3/MDK/CCL3/RARRES2/CMKLR1
BP	GO:0034379	very-low-density lipoprotein particle assembly	13	0.575074	1.47863	0.0493097	0.144672	0.100286	2821	tags=38%	list=15%	signal=33%	DGAT1/P4HB/ARF1/MFSD2A/LPCAT3
BP	GO:0060453	regulation of gastric acid secretion	12	0.574844	1.46677	0.064833	0.171057	0.118576	7162	tags=83%	list=37%	signal=52%	KCNQ1/SGK1/OPRL1/TFF2/UCN/OXT/NMU/SCT/TRPV1/PTGER3
BP	GO:1902236	negative regulation of endoplasmic reticulum stress-induced intrinsic apoptotic signaling pathway	18	0.574544	1.6485	0.0115678	0.0522511	0.0362202	4734	tags=50%	list=25%	signal=38%	HSPA1A/GRINA/SYVN1/HYOU1/WFS1/HERPUD1/MAGEA3/CREB3L1/PDX1
BP	GO:0045953	negative regulation of natural killer cell mediated cytotoxicity	16	0.574294	1.59763	0.0228288	0.0833805	0.057799	681	tags=19%	list=4%	signal=18%	LGALS9/LILRB1/ARRB2
BP	GO:0042953	lipoprotein transport	16	0.574174	1.59729	0.0234031	0.0846042	0.0586473	2822	tags=38%	list=15%	signal=32%	PPARG/LRP1/CD36/UNC119/MIR128-2/APOBEC1
BP	GO:0010745	negative regulation of macrophage derived foam cell differentiation	13	0.573967	1.47579	0.0512821	0.149012	0.103295	1237	tags=38%	list=6%	signal=36%	PPARG/ABCA1/NR1H2/ITGB3/NFKBIA
BP	GO:0002886	regulation of myeloid leukocyte mediated immunity	58	0.573684	2.16851	3.89961e-06	0.000127907	8.86648e-05	2572	tags=45%	list=13%	signal=39%	CCR2/ITGAM/FES/HMOX1/LGALS9/GAB2/PRAM1/FGR/STXBP2/PTAFR/VAMP8/FCER1G/UNC13D/SYK/ADGRE2/ABR/ITGB2/TICAM1/ADORA2B/MAVS/SPHK2/CD300A/F2RL1/TYROBP/DNASE1/FCGR2B
BP	GO:0032755	positive regulation of interleukin-6 production	84	0.572953	2.28378	1.03523e-08	1.18238e-06	8.19623e-07	2509	tags=44%	list=13%	signal=38%	SIGLEC16/LILRA5/EREG/LILRB2/LILRA2/LGALS9/NOD2/IL1B/IL17RA/PYCARD/TLR4/CYBA/LPL/TLR6/IL6R/CARD9/FCER1G/SYK/APP/CD36/MYD88/POU2F2/TLR8/TICAM1/TLR7/ARHGEF2/AIF1/TLR2/AGER/ADORA2B/MAVS/SCIMP/F2RL1/CD74/STAT3/HYAL2/TYROBP
BP	GO:1904526	regulation of microtubule binding	10	0.572408	1.36956	0.120079	0.261153	0.18103	3949	tags=50%	list=21%	signal=40%	MAPRE3/HSF1/MARK2/MAP2/ABL1
BP	GO:0034315	regulation of Arp2/3 complex-mediated actin nucleation	20	0.572349	1.68112	0.00788587	0.0397154	0.0275306	1678	tags=40%	list=9%	signal=37%	WAS/WASF1/CYFIP1/PICK1/WASF2/GMFG/ARF1/CORO1B
BP	GO:0150146	cell junction disassembly	19	0.572281	1.65901	0.0167716	0.0676362	0.0468852	1157	tags=37%	list=6%	signal=35%	C1QC/C1QB/ITGAM/C1QA/DUSP3/CDK5/IQSEC1
BP	GO:1905049	negative regulation of metallopeptidase activity	17	0.572193	1.6257	0.0279097	0.0952054	0.0659961	1239	tags=24%	list=6%	signal=22%	LRP1/TIMP1/TIMP2/MIR24-2
BP	GO:0086069	bundle of His cell to Purkinje myocyte communication	13	0.571827	1.47029	0.0552268	0.155335	0.107677	7406	tags=69%	list=39%	signal=42%	DSC2/JUP/TRPM4/SCN10A/SCN5A/GJA5/CACNA2D1/DSG2/KCNA5
BP	GO:0010944	negative regulation of transcription by competitive promoter binding	10	0.571504	1.3674	0.122047	0.263899	0.182934	3063	tags=40%	list=16%	signal=34%	DACH1/MUC1/MAD2L2/PHB
BP	GO:0030220	platelet formation	20	0.571153	1.6776	0.00818066	0.0406554	0.0281822	2719	tags=50%	list=14%	signal=43%	ZNF385A/ACTN1/SRF/NBEAL2/MPL/TAL1/CASP9/PTPN6/CLEC1B/MYH9
BP	GO:0035358	regulation of peroxisome proliferator activated receptor signaling pathway	13	0.570677	1.46733	0.0552268	0.155335	0.107677	2430	tags=31%	list=13%	signal=27%	ALOX15B/CITED2/LEP/STARD10
BP	GO:0106070	regulation of adenylate cyclase-activating G protein-coupled receptor signaling pathway	13	0.570409	1.46664	0.0552268	0.155335	0.107677	1961	tags=23%	list=10%	signal=21%	GSK3A/GNAI2/OPRL1
BP	GO:0032720	negative regulation of tumor necrosis factor production	52	0.570312	2.13398	1.6131e-05	0.000377587	0.000261742	2573	tags=42%	list=13%	signal=37%	TSPO/IL10/CD33/LGALS9/SIRPA/TLR4/GAS6/GPNMB/C5AR2/ARRB2/GSTP1/RARA/CACTIN/HSF1/POMC/IRAK3/CLEC4A/CHRNA7/ADIPOQ/LILRA4/PTPN6/TREM2
BP	GO:0014831	gastro-intestinal system smooth muscle contraction	12	0.570138	1.45476	0.0726916	0.184718	0.128046	409	tags=17%	list=2%	signal=16%	PTAFR/SULF2
BP	GO:0072015	glomerular visceral epithelial cell development	12	0.569186	1.45234	0.0766208	0.19091	0.132338	4778	tags=58%	list=25%	signal=44%	LAMB2/JAG1/NOTCH2/ADIPOQ/MYO1E/PODXL/BMP4
BP	GO:0032757	positive regulation of interleukin-8 production	54	0.56899	2.14034	9.83625e-06	0.000254707	0.000176562	3950	tags=59%	list=21%	signal=47%	HSPA1B/HSPA1A/CD14/LGALS9/NOD2/IL1B/PYCARD/TLR5/FCN1/TLR4/FFAR2/SYK/APOA2/MYD88/TLR8/TLR7/TLR2/MAVS/F2RL1/CD74/RELA/ADIPOQ/STAT3/HYAL2/TLR1/AFAP1L2/DDIT3/ZNF580/SERPINE1/TIRAP/FADD/ELANE
BP	GO:0030207	chondroitin sulfate catabolic process	14	0.568795	1.50769	0.0502901	0.146909	0.101837	3319	tags=43%	list=17%	signal=35%	VCAN/IDUA/ARSB/HEXB/BGN/CSPG4
BP	GO:1902895	positive regulation of pri-miRNA transcription by RNA polymerase II	40	0.568335	1.97426	0.000114317	0.00161764	0.00112134	2626	tags=52%	list=14%	signal=45%	PPARG/FOS/IL10/SPI1/EGR1/SMAD1/PRL/KLF4/SRF/SREBF1/ATOH8/FOXO3/SMARCA4/FOSL1/SREBF2/RELA/JUN/STAT3/TERT/TGFB1/NGFR
BP	GO:0015824	proline transport	11	0.568269	1.41553	0.0935673	0.21994	0.152461	5830	tags=64%	list=30%	signal=44%	SLC36A1/SLC6A15/ACE2/SLC7A8/SLC6A7/SLC6A20/SLC6A17
BP	GO:0042340	keratan sulfate catabolic process	12	0.56782	1.44885	0.0785855	0.194668	0.134943	1965	tags=33%	list=10%	signal=30%	GALNS/GNS/GLB1/HEXB
BP	GO:0015803	branched-chain amino acid transport	12	0.56767	1.44847	0.0785855	0.194668	0.134943	1429	tags=33%	list=7%	signal=31%	SLC43A2/SLC38A7/SLC25A44/SLC3A2
BP	GO:0099624	atrial cardiac muscle cell membrane repolarization	10	0.567264	1.35725	0.129921	0.275431	0.190928	8027	tags=90%	list=42%	signal=52%	KCNQ1/FLNA/KCNJ3/SCN5A/KCNN2/KCNA5/KCNE5/KCNJ5/CACNA1D
BP	GO:0003129	heart induction	10	0.567198	1.35709	0.129921	0.275431	0.190928	7142	tags=80%	list=37%	signal=50%	MESP1/WNT5A/WNT11/BMP4/BMP2/WNT3A/ROBO2/DKK1
BP	GO:0070857	regulation of bile acid biosynthetic process	11	0.567195	1.41285	0.0935673	0.21994	0.152461	1765	tags=36%	list=9%	signal=33%	CES1/MIR33A/PROX1/CYP7A1
BP	GO:0033197	response to vitamin E	11	0.567049	1.41249	0.0935673	0.21994	0.152461	2422	tags=36%	list=13%	signal=32%	PPARG/CAT/ALAD/LEP
BP	GO:0097152	mesenchymal cell apoptotic process	13	0.566883	1.45757	0.0591716	0.163023	0.113007	7559	tags=92%	list=39%	signal=56%	MSX1/HNF1B/ETV6/PAX8/SOX9/POU3F4/MSX2/BMP7/TBX1/HIF1A/SHH/PAX2
BP	GO:0006853	carnitine shuttle	11	0.566652	1.4115	0.0935673	0.21994	0.152461	5574	tags=64%	list=29%	signal=45%	MID1IP1/SLC25A20/CPT1A/THRSP/CPT2/CPT1B/PRKAA2
BP	GO:0090527	actin filament reorganization	10	0.56648	1.35538	0.13189	0.278038	0.192735	1231	tags=30%	list=6%	signal=28%	ARAP1/GSN/DMTN
BP	GO:0090026	positive regulation of monocyte chemotaxis	19	0.566387	1.64192	0.0200368	0.076602	0.0531002	2584	tags=37%	list=13%	signal=32%	FPR2/CCR1/CCR2/AIF1/MOSPD2/PLA2G7/S100A7
BP	GO:0071649	regulation of chemokine (C-C motif) ligand 5 production	10	0.566345	1.35505	0.13189	0.278038	0.192735	3207	tags=60%	list=17%	signal=50%	IL10/SIRPA/TRPV4/MAVS/ADCYAP1/MUL1
BP	GO:1901186	positive regulation of ERBB signaling pathway	37	0.565399	1.92161	0.000481391	0.00481843	0.00334012	1545	tags=32%	list=8%	signal=30%	EREG/AREG/GPER1/HBEGF/SHKBP1/PLAUR/ARAP1/MMP9/HIP1/DOK1/AKT1/NCF1
BP	GO:0090084	negative regulation of inclusion body assembly	11	0.565242	1.40799	0.0955166	0.223373	0.154841	1404	tags=27%	list=7%	signal=25%	HSPA1B/HSPA1A/HSF1
BP	GO:0061082	myeloid leukocyte cytokine production	30	0.565119	1.83477	0.00194258	0.0139268	0.00965401	2751	tags=47%	list=14%	signal=40%	BCL6/HMOX1/LILRB1/TLR4/GAS6/FCER1G/CUEDC2/CD36/TICAM1/MAVS/IRAK3/CD74/TGFB1/CHGA
BP	GO:0060379	cardiac muscle cell myoblast differentiation	10	0.564898	1.35159	0.13189	0.278038	0.192735	825	tags=30%	list=4%	signal=29%	NRG1/NOTCH1/SRF
BP	GO:0045923	positive regulation of fatty acid metabolic process	37	0.564792	1.91955	0.000528127	0.00519677	0.00360238	2871	tags=46%	list=15%	signal=39%	PPARG/ABCD1/IRS2/IL1B/NR1H2/MID1IP1/PTGS2/IRS1/PPARD/CPT1A/CD74/AKT2/ADIPOQ/AVP/APOA4/MLXIPL/APOA5
BP	GO:0097320	plasma membrane tubulation	18	0.564668	1.62016	0.0137232	0.0588079	0.0407654	5126	tags=56%	list=27%	signal=41%	SNX33/PACSIN2/PLEKHM2/DNM2/ASAP1/BIN3/PACSIN1/EHD2/WASL/MICALL1
BP	GO:0010883	regulation of lipid storage	51	0.564629	2.11223	3.13316e-05	0.000620424	0.000430075	2504	tags=43%	list=13%	signal=38%	PPARG/CES1/MSR1/ABCA1/PLIN3/PNPLA2/NR1H2/LPL/SCARB1/ITGB3/CD36/PLIN2/NFKBIA/MEST/PPARD/OSBPL11/SREBF2/PLA2G10/IKBKE/EHD1/LEP/ABHD5
BP	GO:0090322	regulation of superoxide metabolic process	36	0.564439	1.90485	0.00083064	0.00729777	0.00505879	2523	tags=39%	list=13%	signal=34%	FPR2/MIR21/ITGAM/BST1/CYBA/SYK/GSTP1/CD36/PRKCD/ITGB2/GNAI2/F2RL1/TYROBP/TGFB1
BP	GO:0010310	regulation of hydrogen peroxide metabolic process	19	0.564375	1.63609	0.0206304	0.0780321	0.0540916	4279	tags=53%	list=22%	signal=41%	HP/MPV17L/CTNS/STAT3/SNCA/NOXA1/RAC2/DUOXA2/ZNF205/PINK1
BP	GO:0046339	diacylglycerol metabolic process	25	0.564356	1.74457	0.00732268	0.0375588	0.0260356	1198	tags=40%	list=6%	signal=38%	PLA2G15/PGS1/PNPLA2/DGAT2/DAGLA/ANG/APOA2/DGKG/DGAT1/DGKZ
BP	GO:0044764	multi-organism cellular process	17	0.564287	1.60324	0.0316071	0.103406	0.0716808	2425	tags=41%	list=13%	signal=36%	NECTIN2/GAS6/SIGLEC1/CD4/TPCN2/CTSL/HYAL2
BP	GO:0071800	podosome assembly	19	0.563984	1.63496	0.0206304	0.0780321	0.0540916	3884	tags=53%	list=20%	signal=42%	SH3PXD2B/HCK/GSN/ARHGEF2/DBNL/SRC/FSCN1/ASAP1/MSN/RHOA
BP	GO:0051044	positive regulation of membrane protein ectodomain proteolysis	15	0.563235	1.51548	0.0375129	0.116246	0.0805815	862	tags=33%	list=5%	signal=32%	ADAM9/IL1B/FURIN/SNX33/TNFRSF1B
BP	GO:0046320	regulation of fatty acid oxidation	31	0.563082	1.84537	0.00137067	0.0106007	0.00734837	2399	tags=35%	list=13%	signal=31%	PPARG/ABCD1/IRS2/PDK4/DGAT2/ACADVL/AKT1/IRS1/CPT1A/AKT2/MFSD2A
BP	GO:0043691	reverse cholesterol transport	20	0.562721	1.65284	0.0109812	0.0503843	0.0349262	1374	tags=30%	list=7%	signal=28%	CES1/CLU/ABCA1/SCARB1/APOA2/MIR33A
BP	GO:0042758	long-chain fatty acid catabolic process	11	0.562658	1.40155	0.0994152	0.229884	0.159355	1184	tags=18%	list=6%	signal=17%	ABCD1/CYP4F3
BP	GO:0046134	pyrimidine nucleoside biosynthetic process	15	0.56265	1.5139	0.0375129	0.116246	0.0805815	2955	tags=40%	list=15%	signal=34%	CDA/TYMP/UPP1/TK2/PUDP/UCKL1
BP	GO:2001053	regulation of mesenchymal cell apoptotic process	12	0.562582	1.43548	0.0825147	0.201176	0.139454	7559	tags=92%	list=39%	signal=56%	MSX1/HNF1B/PAX8/SOX9/POU3F4/MSX2/BMP7/TBX1/HIF1A/SHH/PAX2
BP	GO:0015696	ammonium transport	10	0.562558	1.34599	0.13189	0.278038	0.192735	3987	tags=60%	list=21%	signal=48%	SLC12A7/RHD/RHCE/SLC12A4/RHBG/RHCG
BP	GO:0072488	ammonium transmembrane transport	10	0.562558	1.34599	0.13189	0.278038	0.192735	3987	tags=60%	list=21%	signal=48%	SLC12A7/RHD/RHCE/SLC12A4/RHBG/RHCG
BP	GO:0098751	bone cell development	34	0.561421	1.85545	0.00147106	0.0112278	0.00778308	2509	tags=44%	list=13%	signal=38%	FAM20C/ZNF385A/LILRB1/ATP6AP1/LRRK1/SRF/WASF2/SH2B3/SIGLEC15/SRC/TAL1/NOTCH2/ANXA2/PTPN6/TYROBP
BP	GO:0003128	heart field specification	17	0.561369	1.59495	0.0327461	0.10594	0.0734374	6240	tags=71%	list=33%	signal=48%	SMARCD3/FOXH1/MESP1/WNT5A/WNT11/BMP4/BMP2/ISL1/WNT3A/ROBO2/MEF2C/RBPJ
BP	GO:0032692	negative regulation of interleukin-1 production	41	0.561314	1.95142	0.00017542	0.00224397	0.00155551	1260	tags=24%	list=7%	signal=23%	NLRP12/IL10/CD33/MEFV/FFAR4/NLRP3/GAS6/ARRB2/GSTP1/SERPINB1
BP	GO:0030322	stabilization of membrane potential	17	0.56095	1.59376	0.0327461	0.10594	0.0734374	6060	tags=53%	list=32%	signal=36%	KCNK6/KCNK13/CHCHD10/KCNK15/KCNK4/KCNK3/KCNK1/KCNK7/KCNK5
BP	GO:0061620	glycolytic process through glucose-6-phosphate	28	0.560695	1.80215	0.00482269	0.0274864	0.0190535	2817	tags=50%	list=15%	signal=43%	HK3/PKM/HK2/ALDOA/PGAM1/ENO1/GALK1/TPI1/GAPDH/HK1/PFKL/PGAM2/FOXK2/GCK
BP	GO:0031663	lipopolysaccharide-mediated signaling pathway	59	0.560617	2.11869	5.35953e-06	0.000160185	0.00011104	2926	tags=41%	list=15%	signal=35%	TRIB1/CD14/SASH1/LILRA2/LY86/IL1B/PTAFR/TLR4/HCK/SCARB1/CD36/CACTIN/NFKBIA/TICAM1/AKT1/LY96/IL18/TLR2/IRAK1/SCIMP/TGFB1/MAPK3/BPI/BMP6
BP	GO:0060965	negative regulation of gene silencing by miRNA	18	0.560612	1.60852	0.0148742	0.0621058	0.0430515	5605	tags=56%	list=29%	signal=39%	PPARG/NCOR2/ZC3H10/STAT3/TGFB1/TP53/ZC3H12A/DND1/LIN28B/TNF
BP	GO:0061303	cornea development in camera-type eye	10	0.560068	1.34003	0.133858	0.280707	0.194585	4327	tags=60%	list=23%	signal=46%	LIMK2/SOX11/WNT6/WNT2B/WNT9B/FOXE3
BP	GO:0051917	regulation of fibrinolysis	14	0.559657	1.48347	0.0522244	0.150802	0.104536	3482	tags=50%	list=18%	signal=41%	THBS1/THBD/USF1/SERPINF2/FAP/F12/SERPINE1
BP	GO:0070142	synaptic vesicle budding	11	0.559622	1.39399	0.103314	0.236675	0.164062	3436	tags=55%	list=18%	signal=45%	AP3D1/ARF1/DNM2/DNM1/MX2/DNM3
BP	GO:0034142	toll-like receptor 4 signaling pathway	38	0.559479	1.92738	0.000803078	0.00708481	0.00491116	2317	tags=37%	list=12%	signal=32%	CD14/ITGAM/LILRA2/TLR4/NFKBIA/PIK3AP1/ITGB2/LY96/IRAK1/SCIMP/F2RL1/MIR181B1/PELI1/DAB2IP
BP	GO:0043117	positive regulation of vascular permeability	17	0.559411	1.58938	0.0333155	0.107186	0.0743011	6202	tags=76%	list=32%	signal=52%	TRPV4/VEGFA/CXCR2/PDE2A/PDE3A/TGFB1/BMP6/UCN/TJP1/TACR2/TJP2/APOE/ANGPT1
BP	GO:0034392	negative regulation of smooth muscle cell apoptotic process	11	0.559353	1.39332	0.105263	0.239085	0.165733	681	tags=18%	list=4%	signal=18%	MIR21/ARRB2
BP	GO:0009310	amine catabolic process	23	0.559217	1.71786	0.0102696	0.0479698	0.0332525	1864	tags=26%	list=10%	signal=24%	MIR21/SMOX/HAAO/HNMT/SAT2/AFMID
BP	GO:0010544	negative regulation of platelet activation	19	0.558719	1.61969	0.023302	0.0843937	0.0585014	1509	tags=26%	list=8%	signal=24%	THBD/ALOX12/PDGFA/PRKCD/SH2B3
BP	GO:0099010	modification of postsynaptic structure	18	0.558703	1.60305	0.0160295	0.0658052	0.045616	3884	tags=44%	list=20%	signal=35%	WASF1/CTTNBP2/CYFIP1/ITSN1/BAIAP2/PFN1/WASF3/RHOA
BP	GO:2001054	negative regulation of mesenchymal cell apoptotic process	10	0.558587	1.33649	0.135827	0.283072	0.196225	8456	tags=100%	list=44%	signal=56%	HNF1B/PAX8/SOX9/POU3F4/BMP7/TBX1/HIF1A/SHH/PAX2/GDF5
BP	GO:0021892	cerebral cortex GABAergic interneuron differentiation	11	0.558459	1.39109	0.107212	0.242051	0.167789	8459	tags=100%	list=44%	signal=56%	ARX/DLX2/ASCL1/NKX2-1/DLX1/DRD1/CNTN2/LHX6/DRD2/RAC3/FEZF2
BP	GO:0090218	positive regulation of lipid kinase activity	37	0.558364	1.8977	0.000743111	0.00669428	0.00464045	5191	tags=51%	list=27%	signal=37%	FPR2/FLT3/NOD2/FGR/DGKZ/PTK2B/P2RY12/IRS1/SRC/FGFR3/TGFB1/FLT1/VAV2/TNFAIP8L3/EPHA8/EEF1A2/FGF2/CCL21/F2
BP	GO:0035860	glial cell-derived neurotrophic factor receptor signaling pathway	10	0.557982	1.33505	0.135827	0.283072	0.196225	409	tags=20%	list=2%	signal=20%	GFRA2/SULF2
BP	GO:0060837	blood vessel endothelial cell differentiation	11	0.557895	1.38969	0.107212	0.242051	0.167789	6240	tags=55%	list=33%	signal=37%	NOTCH1/FOXJ2/NRP1/MIR10A/TMEM100/RBPJ
BP	GO:0032418	lysosome localization	74	0.55789	2.21079	5.90817e-07	2.88463e-05	1.99961e-05	3250	tags=45%	list=17%	signal=37%	FES/MILR1/LAMTOR1/HMOX1/LGALS9/GAB2/FGR/STXBP2/BLOC1S1/LAT2/DEF8/VAMP8/FCER1G/PLEKHM1/UNC13D/SYK/ADGRE2/TFEB/RAB34/PLEKHM2/KXD1/ADORA2B/SPHK2/CD300A/PIK3CD/SNAPIN/FLCN/MYH9/CHGA/BORCS6/RAB3A/IL4R/SYTL4
BP	GO:0002719	negative regulation of cytokine production involved in immune response	24	0.557773	1.7127	0.00532854	0.0296102	0.0205257	2523	tags=50%	list=13%	signal=43%	BCL6/IL10/HMOX1/LILRB1/APOA2/JAK3/CUEDC2/HFE/BST2/IRAK3/IFNB1/TGFB1
BP	GO:0001765	membrane raft assembly	12	0.557499	1.42252	0.0884086	0.210679	0.146042	2107	tags=33%	list=11%	signal=30%	FLOT1/FLOT2/PACSIN2/ANXA2
BP	GO:0045725	positive regulation of glycogen biosynthetic process	14	0.557066	1.4766	0.0522244	0.150802	0.104536	2817	tags=43%	list=15%	signal=37%	IRS2/INSR/AKT1/IRS1/AKT2/GCK
BP	GO:0060716	labyrinthine layer blood vessel development	20	0.556926	1.63582	0.0124551	0.0551665	0.0382412	3016	tags=40%	list=16%	signal=34%	FZD5/HS6ST1/AKT1/JUNB/VASH1/PLCD3/NSDHL/HES1
BP	GO:0009071	serine family amino acid catabolic process	12	0.556924	1.42105	0.0884086	0.210679	0.146042	4243	tags=50%	list=22%	signal=39%	CSAD/SDS/CBS/AMT/AGXT/THNSL2
BP	GO:0060397	growth hormone receptor signaling pathway via JAK-STAT	13	0.556785	1.43161	0.0788955	0.195058	0.135214	3070	tags=38%	list=16%	signal=32%	PRL/JAK3/STAT6/STAT3/GH1
BP	GO:0006910	phagocytosis	recognition	19	0.556741	1.61396	0.0238956	0.0859598	0.059587	3413	tags=42%	list=18%	signal=35%	FCN1/SCARB1/MFGE8/CD36/PEAR1/FCN3/FCN2/JMJD6
BP	GO:0010829	negative regulation of glucose transmembrane transport	20	0.556629	1.63494	0.0126025	0.0554424	0.0384324	2829	tags=30%	list=15%	signal=26%	IL1B/GSK3A/GRB10/SIRT6/LEP/PID1
BP	GO:0005513	detection of calcium ion	13	0.556457	1.43077	0.0808679	0.198629	0.137689	2696	tags=46%	list=14%	signal=40%	KCNMB1/KCNMB4/CALM3/SYT1/STIM1/KCNIP2
BP	GO:0042135	neurotransmitter catabolic process	11	0.556393	1.38594	0.107212	0.242051	0.167789	2333	tags=36%	list=12%	signal=32%	COMT/HNMT/MAOA/MAOB
BP	GO:0050996	positive regulation of lipid catabolic process	26	0.555624	1.73459	0.00337946	0.0213166	0.0147766	2871	tags=50%	list=15%	signal=43%	ABCD1/IRS2/IL1B/PNPLA2/APOA2/PRKCD/IRS1/CPT1A/DAGLB/AKT2/APOA4/ABHD5/APOA5
BP	GO:0006958	complement activation	classical pathway	36	0.555402	1.87435	0.00119788	0.00949573	0.00658241	1227	tags=19%	list=6%	signal=18%	C1QC/CR1/C1QB/CLU/C1QA/C1RL/C2
BP	GO:0033690	positive regulation of osteoblast proliferation	11	0.555307	1.38324	0.111111	0.247792	0.171768	5396	tags=64%	list=28%	signal=46%	TMEM119/SOX8/HPSE/LRP5/ABL1/GATA1/BMP2
BP	GO:0034377	plasma lipoprotein particle assembly	31	0.554779	1.81816	0.00169744	0.0125368	0.00869045	2871	tags=45%	list=15%	signal=38%	ABCA1/NR1H2/PRKACA/APOA2/DGAT1/ABCA7/P4HB/ARF1/PLAGL2/BMP1/APOA4/MFSD2A/LPCAT3/APOA5
BP	GO:0032495	response to muramyl dipeptide	19	0.55448	1.6074	0.0247861	0.0883187	0.0612222	2698	tags=47%	list=14%	signal=41%	NOD2/IRF5/NOTCH1/CARD9/NFKBIA/JAG1/ARHGEF2/RELA/VIM
BP	GO:0007263	nitric oxide mediated signal transduction	27	0.554245	1.75715	0.00707034	0.0365577	0.0253417	5185	tags=44%	list=27%	signal=32%	THBS1/FPR1/VEGFA/CD36/DDAH2/NOS1AP/RASD1/MAFA/NDNF/NOS1/PDX1/NOS2
BP	GO:0051974	negative regulation of telomerase activity	11	0.553632	1.37907	0.116959	0.256716	0.177955	3843	tags=55%	list=20%	signal=44%	PPARG/SRC/TP53/TEN1/MEN1/PARP3
BP	GO:2000543	positive regulation of gastrulation	13	0.553225	1.42246	0.0848126	0.205167	0.142221	6430	tags=62%	list=34%	signal=41%	MIR1-1/SCX/OSR1/FOXA2/LHX1/TENM4/WNT3A/MIR150
BP	GO:0046697	decidualization	25	0.552867	1.70906	0.0100944	0.0474035	0.03286	4483	tags=48%	list=23%	signal=37%	VDR/CTSB/BSG/PTGS2/PPARD/JUNB/SPP1/MAPK3/EPOR/MEN1/LIF/PTN
BP	GO:0060711	labyrinthine layer development	48	0.552669	2.03592	9.95006e-05	0.00148346	0.00102833	3155	tags=40%	list=16%	signal=33%	SOCS3/ST14/ADM/IL10/SPINT1/FZD5/HS6ST1/ZFP36L1/GRB2/AKT1/SPINT2/JUNB/RSPO3/VASH1/PLCD3/NSDHL/CDX4/HES1/GJB5
BP	GO:0048662	negative regulation of smooth muscle cell proliferation	62	0.55257	2.12511	6.83615e-06	0.000195196	0.000135309	2336	tags=34%	list=12%	signal=30%	PPARG/TRIB1/MIR223/GPER1/IL10/HMOX1/COMT/CDKN1A/ANG/KLF4/GSTP1/ILK/MFN2/PTGIR/AIF1/PPARD/CTNNBIP1/SOD2/ADIPOQ/MIR1-1/TPM1
BP	GO:0097623	potassium ion export across plasma membrane	18	0.552532	1.58534	0.0180512	0.0713127	0.0494337	2696	tags=33%	list=14%	signal=29%	MIR21/KCNE1/KCNQ1/KCNE3/KCND3/KCNIP2
BP	GO:0060973	cell migration involved in heart development	19	0.552177	1.60073	0.0253798	0.0897343	0.0622035	4872	tags=53%	list=25%	signal=39%	ENG/NOTCH1/SEMA3C/MIR1-1/HAND2/MESP1/BMP7/BVES/BMP4/DCHS1
BP	GO:0045980	negative regulation of nucleotide metabolic process	22	0.552045	1.66591	0.0136074	0.0584898	0.0405449	2829	tags=36%	list=15%	signal=31%	CDA/FBP1/HDAC4/CBFA2T3/SIRT6/FLCN/STAT3/PID1
BP	GO:0021781	glial cell fate commitment	14	0.551983	1.46312	0.0599613	0.164316	0.113903	5691	tags=64%	list=30%	signal=45%	NRG1/TAL1/SOX8/NKX2-2/SOX9/NFE2L1/ASCL1/OLIG2/HES5
BP	GO:0035810	positive regulation of urine volume	14	0.551913	1.46294	0.0599613	0.164316	0.113903	2425	tags=29%	list=13%	signal=25%	EDNRB/GNAI2/OPRL1/HYAL2
BP	GO:1901685	glutathione derivative metabolic process	21	0.551812	1.6398	0.0164773	0.0667442	0.0462668	5196	tags=57%	list=27%	signal=42%	MGST1/GSTM1/MGST2/GSTP1/GSTM5/AKR1A1/GSTT1/GSTZ1/GSTM4/GSTA1/GSTM2/GSTO1
BP	GO:1901687	glutathione derivative biosynthetic process	21	0.551812	1.6398	0.0164773	0.0667442	0.0462668	5196	tags=57%	list=27%	signal=42%	MGST1/GSTM1/MGST2/GSTP1/GSTM5/AKR1A1/GSTT1/GSTZ1/GSTM4/GSTA1/GSTM2/GSTO1
BP	GO:0032328	alanine transport	15	0.551618	1.48422	0.0550098	0.154997	0.107443	1429	tags=27%	list=7%	signal=25%	SLC36A1/SLC38A7/SLC6A6/SLC3A2
BP	GO:0090335	regulation of brown fat cell differentiation	24	0.551567	1.69364	0.00699132	0.0362077	0.025099	2422	tags=42%	list=13%	signal=36%	TFE3/FFAR4/ZBTB7B/PIM1/TRPV4/PTGS2/RREB1/FLCN/METRNL/LEP
BP	GO:0071257	cellular response to electrical stimulus	10	0.551541	1.31963	0.145669	0.296758	0.205711	7212	tags=90%	list=38%	signal=56%	SLC9A1/NEUROD2/NSMF/GRM1/PTEN/HPCA/PALM/RPE65/GNAT1
BP	GO:0060561	apoptotic process involved in morphogenesis	25	0.551223	1.70398	0.0108649	0.0501748	0.034781	4370	tags=56%	list=23%	signal=43%	VDR/SPI1/FZD5/TNFRSF1A/NOTCH1/BAX/TNFRSF1B/HNF1B/PAX8/HAND2/LRP5/BCL2L11/BMP7/FOXC1
BP	GO:0035855	megakaryocyte development	16	0.551158	1.53326	0.0389574	0.119794	0.0830407	2276	tags=38%	list=12%	signal=33%	ZNF385A/SRF/WASF2/SH2B3/TAL1/PTPN6
BP	GO:0061314	Notch signaling involved in heart development	11	0.550379	1.37096	0.124756	0.267684	0.185557	3481	tags=45%	list=18%	signal=37%	NOTCH1/JAG1/NOTCH2/SNAI1/HEYL
BP	GO:0033860	regulation of NAD(P)H oxidase activity	11	0.550002	1.37002	0.126706	0.270768	0.187696	1892	tags=27%	list=10%	signal=25%	CYBA/SLAMF8/GNAI2
BP	GO:0086067	AV node cell to bundle of His cell communication	12	0.549879	1.40307	0.0962672	0.224308	0.155489	6235	tags=67%	list=33%	signal=45%	GJC1/TRPM4/CACNA1C/SCN4B/SCN10A/MIR208A/SCN5A/GJA5
BP	GO:0070471	uterine smooth muscle contraction	11	0.549855	1.36966	0.126706	0.270768	0.187696	6941	tags=73%	list=36%	signal=46%	GPER1/ADRA2B/OXT/TACR1/ADRA2C/TACR2/TACR3/ABAT
BP	GO:1904251	regulation of bile acid metabolic process	14	0.549746	1.4572	0.0618956	0.166758	0.115596	1765	tags=29%	list=9%	signal=26%	CES1/MIR33A/PROX1/CYP7A1
BP	GO:0071675	regulation of mononuclear cell migration	49	0.549459	2.03901	0.000127772	0.0017689	0.00122619	2615	tags=35%	list=14%	signal=30%	THBS1/FPR2/CCR1/CCR2/C5AR1/C3AR1/DUSP1/TRPV4/CSF1R/SLAMF8/AIF1/AGER/MOSPD2/PLA2G7/LGALS3/S100A7/MAPK3
BP	GO:0032891	negative regulation of organic acid transport	23	0.548833	1.68596	0.0133286	0.0575519	0.0398948	3120	tags=39%	list=16%	signal=33%	THBS1/IRS2/SLC43A2/MIR33A/AKT1/AKT2/LEP/OSR1/RGS2
BP	GO:0032621	interleukin-18 production	11	0.548576	1.36647	0.128655	0.273654	0.189696	1881	tags=45%	list=10%	signal=41%	NLRP12/IL10/NLRP3/TLR2/MIR197
BP	GO:2001267	regulation of cysteine-type endopeptidase activity involved in apoptotic signaling pathway	17	0.548556	1.55854	0.0390104	0.119842	0.0830738	899	tags=29%	list=5%	signal=28%	LGALS9/PLAUR/MMP9/BAX/GSN
BP	GO:1902915	negative regulation of protein polyubiquitination	11	0.548537	1.36637	0.128655	0.273654	0.189696	4570	tags=45%	list=24%	signal=35%	DYSF/OTUB1/OTUB2/PARP10/MIR138-2
BP	GO:0045933	positive regulation of muscle contraction	46	0.548132	1.98543	0.000207654	0.00257895	0.00178772	5482	tags=57%	list=29%	signal=40%	GPER1/MIR21/PTAFR/KCNQ1/PROK2/SPHK1/SRF/PTGS2/TBXA2R/ENO1/CTTN/MIR1-1/CHGA/TRPM4/RGS2/NOS1AP/ACE2/ADRA2B/RHOA/UCN/OXT/NMU/ITGA2/GSTO1/TACR2/EDN2
BP	GO:0034381	plasma lipoprotein particle clearance	64	0.547866	2.11302	6.03949e-06	0.000176027	0.000122021	2758	tags=39%	list=14%	signal=34%	MSR1/HMOX1/LRPAP1/DGAT2/MIR27A/AP2M1/LIPA/SCARB1/LDLR/APOA2/APOBR/CD36/AP2A1/MIR33A/NCEH1/KHSRP/NPC2/AP2S1/ANXA2/ADIPOQ/AP2A2/EHD1/CLTA/CSK/MIR128-2
BP	GO:0086070	SA node cell to atrial cardiac muscle cell communication	10	0.547833	1.31076	0.155512	0.308611	0.213928	8027	tags=90%	list=42%	signal=52%	GJC1/HCN4/SCN5A/ANK2/GJA5/SCN3B/KCNA5/CACNA1G/CACNA1D
BP	GO:0030224	monocyte differentiation	38	0.54752	1.88618	0.00115293	0.00925234	0.00641369	2809	tags=39%	list=15%	signal=34%	PPARG/FES/CSF1R/ZFP36L1/CD4/VEGFA/IRF7/CTNNBIP1/FASN/CD74/MYC/JUN/PDE1B/MYH9/DCSTAMP
BP	GO:1903131	mononuclear cell differentiation	38	0.54752	1.88618	0.00115293	0.00925234	0.00641369	2809	tags=39%	list=15%	signal=34%	PPARG/FES/CSF1R/ZFP36L1/CD4/VEGFA/IRF7/CTNNBIP1/FASN/CD74/MYC/JUN/PDE1B/MYH9/DCSTAMP
BP	GO:0036344	platelet morphogenesis	21	0.547456	1.62685	0.0185187	0.0725771	0.0503102	2719	tags=48%	list=14%	signal=41%	ZNF385A/ACTN1/SRF/NBEAL2/MPL/TAL1/CASP9/PTPN6/CLEC1B/MYH9
BP	GO:1905516	positive regulation of fertilization	15	0.547408	1.47289	0.0589391	0.162629	0.112734	2265	tags=27%	list=12%	signal=24%	PLB1/LHFPL2/ZP3/PLA2G10
BP	GO:1990000	amyloid fibril formation	17	0.54715	1.55455	0.0407188	0.123959	0.0859279	2141	tags=47%	list=11%	signal=42%	CLU/LDLR/GSN/APP/CD36/FKBP1A/RIPK3/CHRNA7
BP	GO:1900047	negative regulation of hemostasis	51	0.54688	2.04583	7.93999e-05	0.00125084	0.000867079	3687	tags=39%	list=19%	signal=32%	THBS1/SERPINB2/THBD/GP1BA/ALOX12/PLAUR/PDGFA/PRKCD/SH2B3/PROS1/USF1/SERPINF2/FAP/ANXA2/PLAU/ADAMTS18/COMP/F12/SERPINE1/FGB
BP	GO:0014912	negative regulation of smooth muscle cell migration	33	0.546756	1.8091	0.00247051	0.0168458	0.0116775	2336	tags=33%	list=12%	signal=29%	TRIB1/LRP1/MIR223/MIR21/GSTP1/ILK/AIF1/PPARD/CORO1B/ADIPOQ/TPM1
BP	GO:0045987	positive regulation of smooth muscle contraction	31	0.546637	1.79148	0.00260892	0.017528	0.0121503	986	tags=26%	list=5%	signal=25%	GPER1/MIR21/PTAFR/PROK2/SPHK1/SRF/PTGS2/TBXA2R
BP	GO:1904706	negative regulation of vascular associated smooth muscle cell proliferation	32	0.546592	1.80278	0.00418376	0.0250087	0.017336	2336	tags=34%	list=12%	signal=30%	PPARG/MIR223/GPER1/IL10/HMOX1/CDKN1A/GSTP1/SOD2/ADIPOQ/MIR1-1/TPM1
BP	GO:0051412	response to corticosterone	20	0.546569	1.60539	0.0152571	0.0632845	0.0438686	3171	tags=45%	list=17%	signal=38%	FOS/FOSB/CDKN1A/FOXO3/CALM3/FOSL1/MAOB/UCN3/AANAT
BP	GO:0006735	NADH regeneration	27	0.546555	1.73278	0.00894742	0.0432508	0.0299813	2817	tags=48%	list=15%	signal=41%	HK3/PKM/HK2/ALDOA/PGAM1/ENO1/TPI1/GAPDH/HK1/PFKL/PGAM2/FOXK2/GCK
BP	GO:0061621	canonical glycolysis	27	0.546555	1.73278	0.00894742	0.0432508	0.0299813	2817	tags=48%	list=15%	signal=41%	HK3/PKM/HK2/ALDOA/PGAM1/ENO1/TPI1/GAPDH/HK1/PFKL/PGAM2/FOXK2/GCK
BP	GO:0061718	glucose catabolic process to pyruvate	27	0.546555	1.73278	0.00894742	0.0432508	0.0299813	2817	tags=48%	list=15%	signal=41%	HK3/PKM/HK2/ALDOA/PGAM1/ENO1/TPI1/GAPDH/HK1/PFKL/PGAM2/FOXK2/GCK
BP	GO:0035902	response to immobilization stress	26	0.546306	1.7055	0.00474326	0.0272333	0.018878	4579	tags=54%	list=24%	signal=41%	PPARG/FOS/HNMT/SLC8A1/FOXO3/PTK2B/ERCC1/PPP1R9B/UCN3/TFF1/MDM2/NR0B1/FOXO4/PITX3
BP	GO:0010614	negative regulation of cardiac muscle hypertrophy	36	0.546286	1.84359	0.00170721	0.012594	0.00873009	3120	tags=33%	list=16%	signal=28%	MIR21/G6PD/TNFRSF1A/GSK3A/NOTCH1/TNFRSF1B/CTDP1/P2RX4/MIR1-1/JARID2/PAK1/RGS2
BP	GO:0032905	transforming growth factor beta1 production	12	0.546128	1.3935	0.104126	0.237598	0.164702	3235	tags=42%	list=17%	signal=35%	THBS1/FURIN/NRROS/TYROBP/ATP6AP2
BP	GO:1902893	regulation of pri-miRNA transcription by RNA polymerase II	51	0.546112	2.04296	8.48756e-05	0.00131127	0.000908966	2626	tags=47%	list=14%	signal=41%	PPARG/LILRB4/FOS/IL10/SPI1/EGR1/SMAD1/PRL/KLF4/HDAC4/SRF/SREBF1/ATOH8/FOXO3/PPARD/SMARCA4/FOSL1/SREBF2/RELA/JUN/STAT3/TERT/TGFB1/NGFR
BP	GO:0006971	hypotonic response	10	0.546004	1.30638	0.155512	0.308611	0.213928	1613	tags=30%	list=8%	signal=27%	TSPO/TRPV4/MYLK
BP	GO:0036003	positive regulation of transcription from RNA polymerase II promoter in response to stress	24	0.545845	1.67607	0.00827918	0.0411131	0.0284994	3420	tags=46%	list=18%	signal=38%	CEBPB/NOTCH1/VEGFA/HSF1/ATF6B/HSPA5/SESN2/MAPK7/MUC1/TP53/DDIT3
BP	GO:0032736	positive regulation of interleukin-13 production	12	0.545539	1.392	0.104126	0.237598	0.164702	937	tags=25%	list=5%	signal=24%	LGALS9/NLRP3/RARA
BP	GO:0034035	purine ribonucleoside bisphosphate metabolic process	21	0.545321	1.62051	0.0193936	0.0750373	0.0520156	4001	tags=43%	list=21%	signal=34%	TPST1/SULT1A2/SULT1B1/SULT1A1/SULT2B1/ABHD14B/SLC26A1/SLC35B2/PAPSS2
BP	GO:0050427	3'-phosphoadenosine 5'-phosphosulfate metabolic process	21	0.545321	1.62051	0.0193936	0.0750373	0.0520156	4001	tags=43%	list=21%	signal=34%	TPST1/SULT1A2/SULT1B1/SULT1A1/SULT2B1/ABHD14B/SLC26A1/SLC35B2/PAPSS2
BP	GO:0006000	fructose metabolic process	15	0.544813	1.46591	0.0609037	0.165354	0.114623	1717	tags=33%	list=9%	signal=30%	PFKFB3/FBP1/PFKFB4/ALDOA/TKFC
BP	GO:0047484	regulation of response to osmotic stress	14	0.544599	1.44355	0.065764	0.1726	0.119646	3415	tags=57%	list=18%	signal=47%	YBX3/TRPV4/PTGS2/ARHGEF2/CLN3/MICU1/LETM1/BAD
BP	GO:0007614	short-term memory	11	0.544309	1.35584	0.136452	0.283829	0.196749	4797	tags=73%	list=25%	signal=55%	COMT/CHRNA7/SERPINF1/BRINP1/MDK/PTCHD1/CUX2/SLC2A4
BP	GO:0035584	calcium-mediated signaling using intracellular calcium source	21	0.544229	1.61726	0.0193936	0.0750373	0.0520156	5582	tags=67%	list=29%	signal=47%	TRPM2/PTGFR/PRKACA/BCAP31/DMTN/HOMER2/PTPRJ/PRNP/GPR143/FIS1/AZU1/CCL20/SELP/KDR
BP	GO:0001696	gastric acid secretion	19	0.544098	1.57731	0.0307258	0.101344	0.0702513	4792	tags=47%	list=25%	signal=36%	HRH2/KCNQ1/SGK1/OPRL1/TFF2/UCN/OXT/SLC9A4/NMU
BP	GO:0003157	endocardium development	11	0.543954	1.35496	0.140351	0.289296	0.200539	3009	tags=45%	list=16%	signal=38%	NRG1/NOTCH1/PROX1/STK3/SOX17
BP	GO:0070424	regulation of nucleotide-binding oligomerization domain containing signaling pathway	10	0.5438	1.30111	0.159449	0.314085	0.217722	392	tags=40%	list=2%	signal=39%	HSPA1B/HSPA1A/SLC46A2/TLR4
BP	GO:0090022	regulation of neutrophil chemotaxis	32	0.543473	1.79249	0.00469308	0.0270361	0.0187413	922	tags=28%	list=5%	signal=27%	DYSF/MIR223/C5AR1/BST1/C3AR1/C5AR2/CXCL8/MPP1/CXCR2
BP	GO:0045019	negative regulation of nitric oxide biosynthetic process	19	0.543102	1.57442	0.031919	0.104054	0.0721298	1630	tags=26%	list=9%	signal=24%	TSPO/IL10/SIRPA/GLA/KHSRP
BP	GO:1904406	negative regulation of nitric oxide metabolic process	19	0.543102	1.57442	0.031919	0.104054	0.0721298	1630	tags=26%	list=9%	signal=24%	TSPO/IL10/SIRPA/GLA/KHSRP
BP	GO:0034380	high-density lipoprotein particle assembly	16	0.542876	1.51022	0.0464601	0.138021	0.0956756	2871	tags=50%	list=15%	signal=43%	ABCA1/NR1H2/PRKACA/APOA2/ABCA7/BMP1/APOA4/APOA5
BP	GO:0038065	collagen-activated signaling pathway	15	0.54279	1.46047	0.0628684	0.167856	0.116357	5179	tags=47%	list=27%	signal=34%	OSCAR/SYK/COL4A1/OTOL1/COL4A2/UBASH3B/ITGA2
BP	GO:1901298	regulation of hydrogen peroxide-mediated programmed cell death	10	0.542383	1.29772	0.159449	0.314085	0.217722	1356	tags=30%	list=7%	signal=28%	MIR21/HGF/FOXO3
BP	GO:0051546	keratinocyte migration	18	0.542351	1.55613	0.0220945	0.081686	0.0566244	1578	tags=28%	list=8%	signal=26%	HBEGF/ADAM9/MMP9/IQSEC1/PPARD
BP	GO:0010743	regulation of macrophage derived foam cell differentiation	32	0.541915	1.78735	0.00498412	0.0280916	0.019473	2265	tags=38%	list=12%	signal=33%	PPARG/ALOX15B/MSR1/ABCA1/NR1H2/LPL/ITGB3/CD36/NFKBIA/IL18/ADIPOQ/PLA2G10
BP	GO:0030195	negative regulation of blood coagulation	50	0.541846	2.0178	0.000101803	0.00151074	0.00104724	3687	tags=38%	list=19%	signal=31%	THBS1/SERPINB2/THBD/GP1BA/ALOX12/PLAUR/PDGFA/PRKCD/SH2B3/PROS1/USF1/SERPINF2/FAP/ANXA2/PLAU/ADAMTS18/F12/SERPINE1/FGB
BP	GO:0086013	membrane repolarization during cardiac muscle cell action potential	25	0.541838	1.67497	0.0130225	0.0565456	0.0391972	3236	tags=44%	list=17%	signal=37%	KCNE1/KCNJ2/KCNQ1/KCNE3/KCND3/MIR1-1/FLNA/KCNIP2/KCNJ3/KCNJ8/NOS1AP
BP	GO:0060742	epithelial cell differentiation involved in prostate gland development	12	0.541375	1.38137	0.108055	0.243339	0.168682	4730	tags=50%	list=25%	signal=38%	RXRA/NOTCH1/PSAP/PSAPL1/FOXA1/HOXB13
BP	GO:0090037	positive regulation of protein kinase C signaling	10	0.540944	1.29428	0.163386	0.318797	0.220989	8075	tags=70%	list=42%	signal=40%	VEGFA/SPHK2/WNT5A/WNT11/FLT4/MC1R/ADGRV1
BP	GO:0043950	positive regulation of cAMP-mediated signaling	19	0.54088	1.56798	0.0337088	0.108017	0.0748768	4589	tags=37%	list=24%	signal=28%	FFAR4/GSK3A/ADCYAP1/GPR62/UCN/OR51E2/NOS1
BP	GO:0061615	glycolytic process through fructose-6-phosphate	29	0.540381	1.74231	0.00427618	0.0254659	0.0176529	2817	tags=48%	list=15%	signal=41%	HK3/PKM/HK2/ALDOA/PGAM1/ENO1/GALK1/TPI1/GAPDH/HK1/PFKL/PGAM2/FOXK2/GCK
BP	GO:0046460	neutral lipid biosynthetic process	48	0.540219	1.99006	0.000177886	0.0022603	0.00156683	1337	tags=33%	list=7%	signal=31%	ACSL1/PLA2G15/SLC27A1/PNPLA2/PLA2G4A/DGAT2/ANG/NR1H2/LPL/SCARB1/LDLR/GPAT3/SREBF1/DGAT1/GK/CTDNEP1
BP	GO:0046463	acylglycerol biosynthetic process	48	0.540219	1.99006	0.000177886	0.0022603	0.00156683	1337	tags=33%	list=7%	signal=31%	ACSL1/PLA2G15/SLC27A1/PNPLA2/PLA2G4A/DGAT2/ANG/NR1H2/LPL/SCARB1/LDLR/GPAT3/SREBF1/DGAT1/GK/CTDNEP1
BP	GO:1903960	negative regulation of anion transmembrane transport	15	0.540075	1.45316	0.064833	0.171057	0.118576	3120	tags=47%	list=16%	signal=39%	THBS1/IRS2/SLC43A2/AKT1/AKT2/OSR1/RGS2
BP	GO:0042635	positive regulation of hair cycle	13	0.539843	1.38805	0.112426	0.249247	0.172777	8596	tags=92%	list=45%	signal=51%	TRADD/TERT/HPSE/WNT10B/FST/MSX2/WNT5A/TNF/KRT17/NUMA1/GAL/TGFB2
BP	GO:1903556	negative regulation of tumor necrosis factor superfamily cytokine production	54	0.539639	2.02993	5.7523e-05	0.000973326	0.000674706	2573	tags=41%	list=13%	signal=35%	TSPO/IL10/CD33/LGALS9/SIRPA/TLR4/GAS6/GPNMB/C5AR2/ARRB2/GSTP1/RARA/CACTIN/HSF1/POMC/IRAK3/CLEC4A/CHRNA7/ADIPOQ/LILRA4/PTPN6/TREM2
BP	GO:1903579	negative regulation of ATP metabolic process	28	0.539602	1.73436	0.0089531	0.0432508	0.0299813	3013	tags=43%	list=16%	signal=36%	TSPO/FBP1/HDAC4/CBFA2T3/SIRT6/PPIF/FLCN/STAT3/MLXIPL/PID1/SNCA/TP53
BP	GO:0038003	opioid receptor signaling pathway	12	0.53956	1.37674	0.11002	0.246216	0.170676	7754	tags=75%	list=41%	signal=45%	OGFR/OPRL1/PPP1R9B/NPBWR1/SYP/ADCY8/OGFRL1/SIGMAR1/OPRK1
BP	GO:0006754	ATP biosynthetic process	30	0.539269	1.75084	0.00509421	0.0285812	0.0198124	2829	tags=43%	list=15%	signal=37%	PKM/ALDOA/VPS9D1/ENO1/CYC1/COX5B/SPHK2/TAZ/FLCN/STAT3/TGFB1/TREM2/PID1
BP	GO:1904407	positive regulation of nitric oxide metabolic process	45	0.539209	1.94148	0.000409149	0.00423449	0.00293534	2105	tags=44%	list=11%	signal=40%	CLU/TMEM106A/IL1B/TLR4/INSR/TLR6/ICAM1/KLF4/PTGS2/CD36/PTX3/ITGB2/TICAM1/AKT1/PTK2B/DDAH2/DNM2/AIF1/MIR181B1/P2RX4
BP	GO:0048243	norepinephrine secretion	17	0.539172	1.53188	0.0447052	0.133677	0.0926643	6565	tags=65%	list=34%	signal=43%	P2RY1/NISCH/P2RY12/FFAR3/ADRA2B/OXT/ADRA2A/HRH3/ADRA2C/KCNB1/STX1A
BP	GO:0033604	negative regulation of catecholamine secretion	14	0.538839	1.42829	0.073501	0.185889	0.128857	7563	tags=71%	list=40%	signal=43%	P2RY1/P2RY12/SYT4/CHGA/ADRA2B/ADRA2A/ADRA2C/DRD2/ABAT/GHSR
BP	GO:0002551	mast cell chemotaxis	11	0.538244	1.34074	0.148148	0.299859	0.207861	3755	tags=36%	list=20%	signal=29%	VEGFA/PIK3CD/CHGA/RAC2
BP	GO:0051798	positive regulation of hair follicle development	12	0.538165	1.37318	0.111984	0.248893	0.172532	8596	tags=92%	list=45%	signal=51%	TRADD/HPSE/WNT10B/FST/MSX2/WNT5A/TNF/KRT17/NUMA1/GAL/TGFB2
BP	GO:1900015	regulation of cytokine production involved in inflammatory response	62	0.538058	2.0693	2.10335e-05	0.00046072	0.000319369	2500	tags=39%	list=13%	signal=34%	IL1R2/ABCD1/PLD3/MIR21/MEFV/PER1/SIRPA/NOD2/IL17RA/PYCARD/TLR4/ALOX5/TLR6/GPSM3/CUEDC2/MYD88/BAP1/TICAM1/CHID1/ADCY7/MIR197/STAT3/LEP/IL17RC
BP	GO:0030810	positive regulation of nucleotide biosynthetic process	21	0.538045	1.59889	0.021435	0.080034	0.0554793	5185	tags=62%	list=27%	signal=45%	RCVRN/ENO1/ADORA2B/TAZ/STAT3/TREM2/PID1/GUCA1C/GUCA2B/PINK1/NOS1/GUCA2A/NOS2
BP	GO:1900373	positive regulation of purine nucleotide biosynthetic process	21	0.538045	1.59889	0.021435	0.080034	0.0554793	5185	tags=62%	list=27%	signal=45%	RCVRN/ENO1/ADORA2B/TAZ/STAT3/TREM2/PID1/GUCA1C/GUCA2B/PINK1/NOS1/GUCA2A/NOS2
BP	GO:0030149	sphingolipid catabolic process	31	0.538005	1.76319	0.00370355	0.0227769	0.0157888	3574	tags=45%	list=19%	signal=37%	GM2A/NEU1/SPHK1/GBA/NAGA/PRKCD/GLA/HEXB/SMPD1/GBA2/PSAP/NEU4/ACER2/PPT1
BP	GO:0090199	regulation of release of cytochrome c from mitochondria	47	0.537893	1.96354	0.000182663	0.00230892	0.00160054	4452	tags=55%	list=23%	signal=43%	CLU/GPER1/CIDEB/PYCARD/PLAUR/MMP9/ARRB2/BAX/HGF/PPIF/BMF/NOL3/AKT1/BCL2L2/PLSCR3/BID/AVP/PRELID1/TP53/GPX1/BAD/BCL2L11/BBC3/LMNA/PINK1/PARL
BP	GO:0014854	response to inactivity	14	0.53783	1.42561	0.0754352	0.188987	0.131005	1400	tags=29%	list=7%	signal=27%	IL10/PKM/HDAC4/CAT
BP	GO:0002827	positive regulation of T-helper 1 type immune response	20	0.537653	1.57921	0.0197008	0.0758965	0.0526112	561	tags=30%	list=3%	signal=29%	SLC11A1/HLX/CCR2/IL1B/PLA2G4A/IL1R1
BP	GO:0014002	astrocyte development	45	0.537314	1.93466	0.000440796	0.00446803	0.00309722	2698	tags=40%	list=14%	signal=34%	FPR2/S100A9/LRP1/C5AR1/C1QA/IL1B/TLR4/GRN/S100A8/LAMB2/LDLR/APP/IFNGR1/AGER/MIR181B1/ROR2/TREM2/VIM
BP	GO:2000344	positive regulation of acrosome reaction	12	0.537279	1.37092	0.111984	0.248893	0.172532	8493	tags=92%	list=44%	signal=51%	PLB1/ZP3/PLA2G10/POMZP3/PLCB1/GLRA1/CCDC87/CACNA1H/ZP4/FAM170B/IQCF1
BP	GO:0016264	gap junction assembly	13	0.537227	1.38132	0.118343	0.258247	0.179016	3461	tags=38%	list=18%	signal=32%	IL1B/CTNNA1/GJC1/GJD3/ACE2
BP	GO:0071467	cellular response to pH	22	0.536976	1.62043	0.0184793	0.0725112	0.0502645	4663	tags=45%	list=24%	signal=34%	MCOLN1/SLC9A1/AQP10/GNA11/CHP1/RAB11B/HVCN1/KCNK4/PCK1/HYAL1
BP	GO:0003084	positive regulation of systemic arterial blood pressure	13	0.536678	1.37991	0.118343	0.258247	0.179016	6991	tags=62%	list=37%	signal=39%	CYBA/AVP/RHOA/NMU/ADORA1/HSD11B2/NR2F2/AVPR1A
BP	GO:0050930	induction of positive chemotaxis	13	0.536605	1.37972	0.118343	0.258247	0.179016	1595	tags=23%	list=8%	signal=21%	CXCL8/VEGFA/AGER
BP	GO:0048665	neuron fate specification	34	0.536594	1.7734	0.0033763	0.0213166	0.0147766	5779	tags=59%	list=30%	signal=41%	SUFU/LBX1/HOXD10/HOXC10/LHX3/ESRP1/MNX1/NKX2-2/OLIG3/NKX6-2/ISL2/ASCL1/NKX6-1/DBX1/FOXA1/ATOH1/EYA1/GLI2/ISL1/NTRK3
BP	GO:0086016	AV node cell action potential	11	0.536532	1.33647	0.148148	0.299859	0.207861	7492	tags=73%	list=39%	signal=44%	TRPM4/CACNA1C/SCN4B/SCN10A/MIR208A/SCN5A/GJA5/CACNA1G
BP	GO:0086027	AV node cell to bundle of His cell signaling	11	0.536532	1.33647	0.148148	0.299859	0.207861	7492	tags=73%	list=39%	signal=44%	TRPM4/CACNA1C/SCN4B/SCN10A/MIR208A/SCN5A/GJA5/CACNA1G
BP	GO:0031223	auditory behavior	12	0.536364	1.36859	0.113949	0.251577	0.174392	8168	tags=75%	list=43%	signal=43%	SLC1A3/NEUROG1/SHANK3/FOXP2/DRD2/NRXN2/NRXN1/HTT/SLITRK6
BP	GO:0032908	regulation of transforming growth factor beta1 production	11	0.536048	1.33526	0.150097	0.302465	0.209668	301	tags=18%	list=2%	signal=18%	THBS1/FURIN
BP	GO:0022010	central nervous system myelination	23	0.535661	1.6455	0.0191767	0.0744263	0.051592	6118	tags=70%	list=32%	signal=47%	CLU/NCSTN/ERCC2/TLR2/B4GALT5/NKX6-2/KCNJ10/PTEN/SOX10/TENM4/MAG/ID4/MIR26A1/CNTNAP1/HES5/CNTN2
BP	GO:0032291	axon ensheathment in central nervous system	23	0.535661	1.6455	0.0191767	0.0744263	0.051592	6118	tags=70%	list=32%	signal=47%	CLU/NCSTN/ERCC2/TLR2/B4GALT5/NKX6-2/KCNJ10/PTEN/SOX10/TENM4/MAG/ID4/MIR26A1/CNTNAP1/HES5/CNTN2
BP	GO:0050663	cytokine secretion	69	0.535565	2.08951	5.18937e-06	0.000158053	0.000109562	1919	tags=35%	list=10%	signal=31%	DYSF/CD14/CLEC4E/NLRP12/MIR21/S100A12/IL10/NOD2/TMEM106A/FGR/TLR5/CLEC5A/FFAR4/NLRP3/TLR6/SYK/CLEC9A/TLR8/TLR2/PPP1R11/SOCS1/SPHK2/GAPDH/SRC
BP	GO:0045576	mast cell activation	61	0.535495	2.0445	2.41938e-05	0.000514099	0.000356372	1834	tags=36%	list=10%	signal=33%	S100A12/FES/MILR1/HMOX1/LGALS9/GAB2/NECTIN2/FGR/STXBP2/LAT2/VAMP8/FCER1G/UNC13D/SYK/ADGRE2/PLSCR1/NDRG1/CD300LF/ADORA2B/SPHK2/CD300A/PIK3CD
BP	GO:0010874	regulation of cholesterol efflux	42	0.535431	1.87224	0.000473013	0.00474944	0.00329229	2277	tags=36%	list=12%	signal=32%	CES1/LRP1/LAMTOR1/ABCA1/EEPD1/MIR27A/NR1H2/NFKBIA/MIR33A/ABCA7/PLTP/SREBF2/ADIPOQ/PLA2G10/YJEFN3
BP	GO:0042053	regulation of dopamine metabolic process	18	0.535252	1.53576	0.0267156	0.0925257	0.0641385	4242	tags=50%	list=22%	signal=39%	ITGAM/PNKD/COMT/ITGB2/MAOB/PDE1B/NR4A2/HTR1A/GPR37
BP	GO:0042069	regulation of catecholamine metabolic process	18	0.535252	1.53576	0.0267156	0.0925257	0.0641385	4242	tags=50%	list=22%	signal=39%	ITGAM/PNKD/COMT/ITGB2/MAOB/PDE1B/NR4A2/HTR1A/GPR37
BP	GO:0061298	retina vasculature development in camera-type eye	18	0.535178	1.53555	0.0267156	0.0925257	0.0641385	3515	tags=33%	list=18%	signal=27%	CYP1B1/ACVRL1/CLIC4/COL4A1/NRP1/LRP5
BP	GO:0021514	ventral spinal cord interneuron differentiation	17	0.534963	1.51992	0.0492611	0.144596	0.100233	5446	tags=53%	list=28%	signal=38%	SUFU/LHX3/NKX2-2/NKX6-2/ASCL1/NKX6-1/DBX1/GLI2/FOXN4
BP	GO:0007350	blastoderm segmentation	18	0.534708	1.5342	0.0270044	0.0930604	0.0645091	4784	tags=61%	list=25%	signal=46%	FZD5/BASP1/PCSK6/NEUROG1/NRP2/NRP1/TDRD5/HOXD8/WT1/WNT5A/TDGF1
BP	GO:0042368	vitamin D biosynthetic process	12	0.534595	1.36407	0.121807	0.26347	0.182636	295	tags=25%	list=2%	signal=25%	CYP27A1/VDR/IL1B
BP	GO:0019400	alditol metabolic process	25	0.534468	1.65218	0.0156423	0.064589	0.0447729	3990	tags=52%	list=21%	signal=41%	DYSF/PLA2G4A/DGAT2/GK/GALK1/TPI1/TKFC/PCK2/LEP/PGP/SORD/MOGAT3/PCK1
BP	GO:0019915	lipid storage	79	0.53443	2.13818	1.82478e-06	7.1603e-05	4.96349e-05	2504	tags=38%	list=13%	signal=33%	PPARG/CES1/DYSF/MSR1/GM2A/ABCA1/PLIN3/IL1B/PNPLA2/FFAR2/DGAT2/NR1H2/LPL/SCARB1/ITGB3/CD36/PLIN2/DGAT1/NFKBIA/MEST/PPARD/OSBPL11/BSCL2/HEXB/SREBF2/PLA2G10/IKBKE/EHD1/LEP/ABHD5
BP	GO:0030851	granulocyte differentiation	34	0.534193	1.76546	0.0037578	0.0229779	0.0159282	2812	tags=41%	list=15%	signal=35%	C1QC/TRIB1/SPI1/RARA/CBFA2T3/CEBPA/DHRS7B/TESC/FASN/TAL1/ADIPOQ/RUNX1/CEBPE/HCLS1
BP	GO:0090030	regulation of steroid hormone biosynthetic process	11	0.53409	1.33039	0.152047	0.304379	0.210994	6169	tags=55%	list=32%	signal=37%	POR/H6PD/BMP6/BMP2/DGKQ/DKK3
BP	GO:0001963	synaptic transmission	dopaminergic	26	0.534027	1.66717	0.00618518	0.0328848	0.0227956	4279	tags=38%	list=22%	signal=30%	PNKD/FLOT1/ARRB2/PTGS2/CDK5/SLC6A4/SNCA/RASD2/RAB3B/PINK1
BP	GO:0060850	regulation of transcription involved in cell fate commitment	16	0.533875	1.48518	0.0537428	0.152968	0.106037	3980	tags=56%	list=21%	signal=45%	PPARG/CEBPB/ZBTB7B/PROX1/LBX1/SOX17/NKX6-2/DLX2/NKX6-1
BP	GO:0097201	negative regulation of transcription from RNA polymerase II promoter in response to stress	12	0.533528	1.36135	0.125737	0.269147	0.186572	2216	tags=33%	list=12%	signal=29%	HSPA1A/CITED2/SIRT2/JUN
BP	GO:0034374	low-density lipoprotein particle remodeling	16	0.533086	1.48299	0.0537428	0.152968	0.106037	6877	tags=62%	list=36%	signal=40%	APOA2/LPA/PLA2G10/PLA2G7/MPO/ABCG1/CETP/APOE/PLA2G3/AGTR1
BP	GO:0070099	regulation of chemokine-mediated signaling pathway	10	0.533042	1.27537	0.173228	0.332125	0.230228	2573	tags=30%	list=13%	signal=26%	PADI2/SH2B3/TREM2
BP	GO:0043371	negative regulation of CD4-positive	alpha-beta T cell differentiation	21	0.532994	1.58388	0.0240597	0.0863556	0.0598614	907	tags=24%	list=5%	signal=23%	HLX/BCL6/LOXL3/ZBTB7B/JAK3
BP	GO:0002862	negative regulation of inflammatory response to antigenic stimulus	14	0.532853	1.41242	0.0793037	0.195765	0.135703	3403	tags=43%	list=18%	signal=35%	IL10/NLRP6/FCGR2B/GPR17/ADCYAP1/GPX1
BP	GO:1901032	negative regulation of response to reactive oxygen species	19	0.532678	1.5442	0.0402714	0.122889	0.0851864	5573	tags=47%	list=29%	signal=34%	MIR21/IL10/HGF/PSAP/GPR37/PINK1/GPR37L1/MET/PYCR1
BP	GO:1903206	negative regulation of hydrogen peroxide-induced cell death	19	0.532678	1.5442	0.0402714	0.122889	0.0851864	5573	tags=47%	list=29%	signal=34%	MIR21/IL10/HGF/PSAP/GPR37/PINK1/GPR37L1/MET/PYCR1
BP	GO:0002526	acute inflammatory response	108	0.532352	2.2507	3.62392e-09	4.88083e-07	3.38338e-07	2622	tags=33%	list=14%	signal=29%	HP/CD163/PPARG/VNN1/TREM1/CEBPB/IL1B/EDNRB/HPR/NLRP3/FFAR2/S100A8/ICAM1/IL6R/FCER1G/SERPINA1/GSTP1/FN1/APOA2/PTGS2/CXCR2/HFE/ITIH4/ZP3/PLSCR1/CTNNBIP1/FUT7/SERPINF2/FFAR3/STAT3/NPFF/C2CD4A/TAC1/DNASE1/FCGR2B/ADAM8
BP	GO:0006027	glycosaminoglycan catabolic process	59	0.532209	2.01133	3.65985e-05	0.000692141	0.00047979	3741	tags=39%	list=20%	signal=31%	LYVE1/FUCA1/SDC3/SLC9A1/VCAN/GALNS/IDUA/GNS/ARSB/CHP1/SGSH/GLB1/HEXB/SDC2/HYAL2/SDC4/TGFB1/HPSE/NAGLU/BGN/CSPG4/SDC1/GUSB
BP	GO:1904645	response to amyloid-beta	56	0.532066	2.01104	0.000140587	0.00189304	0.00131225	2626	tags=36%	list=14%	signal=31%	FPR2/LRP1/NAMPT/TLR4/MMP9/TLR6/ICAM1/BACE1/APP/CD36/CDK5/MIRLET7F2/FOXO3/BCL2L2/AGER/DNM1/CHRNA7/FCGR2B/TREM2/NGFR
BP	GO:0038066	p38MAPK cascade	49	0.531927	1.97395	0.000296314	0.00333666	0.00231296	2422	tags=43%	list=13%	signal=38%	SASH1/ZFP36/LGALS9/PER1/IL1B/DUSP1/SPHK1/ZFP36L1/HGF/VEGFA/MAP3K3/MINK1/GADD45B/NCF1/AGER/EMC10/MIR181B1/MAP2K3/GADD45A/DAB2IP/LEP
BP	GO:1902894	negative regulation of pri-miRNA transcription by RNA polymerase II	14	0.531786	1.40959	0.0793037	0.195765	0.135703	2155	tags=36%	list=11%	signal=32%	LILRB4/HDAC4/SRF/PPARD/RELA
BP	GO:0097531	mast cell migration	12	0.531708	1.35671	0.125737	0.269147	0.186572	3755	tags=33%	list=20%	signal=27%	VEGFA/PIK3CD/CHGA/RAC2
BP	GO:0097107	postsynaptic density assembly	18	0.53165	1.52543	0.0272932	0.0938029	0.0650239	6968	tags=72%	list=36%	signal=46%	LRFN1/LRRC4B/SHANK1/PTEN/LRRTM1/SHANK3/SHANK2/GRID2/LRFN4/NTRK3/NRXN2/NRXN1/CBLN1
BP	GO:0006878	cellular copper ion homeostasis	14	0.531512	1.40886	0.0812379	0.199156	0.138054	3086	tags=50%	list=16%	signal=42%	APP/SCO2/SLC31A2/ARF1/CCDC22/SLC31A1/PRNP
BP	GO:0043551	regulation of phosphatidylinositol 3-kinase activity	56	0.530706	2.00591	0.000160831	0.00209507	0.00145229	2523	tags=34%	list=13%	signal=30%	SOCS3/FPR2/FLT3/NOD2/FGR/PIK3R6/SOCS6/KLF4/PIK3R5/PTK2B/P2RY12/IRS1/SOCS1/WDR81/SRC/FGFR3/PIK3R2/DAB2IP/TGFB1
BP	GO:2000194	regulation of female gonad development	12	0.530009	1.35237	0.129666	0.275164	0.190743	6011	tags=67%	list=31%	signal=46%	INSR/ZP3/SRC/RETN/AMH/WT1/NUPR1/NR5A1
BP	GO:0014741	negative regulation of muscle hypertrophy	38	0.529958	1.82568	0.00231724	0.0160401	0.0111189	3120	tags=32%	list=16%	signal=26%	MIR21/G6PD/TNFRSF1A/GSK3A/NOTCH1/TNFRSF1B/CTDP1/P2RX4/MIR1-1/JARID2/PAK1/RGS2
BP	GO:0010324	membrane invagination	74	0.529909	2.0999	5.61338e-06	0.000166218	0.000115222	2719	tags=42%	list=14%	signal=36%	PPARG/THBS1/FCGR1A/MSR1/ITGAM/ABCA1/MARCO/SNX33/FCER1G/RAB31/CHMP2A/GSN/MFGE8/CD36/DOCK1/ITGB2/SH3BP1/HGS/ABCA7/SNX18/ARF1/XKR8/AIF1/CD300A/F2RL1/RHOG/ALKBH4/FCGR2B/TREM2/RHOBTB1/MYH9
BP	GO:0061614	pri-miRNA transcription by RNA polymerase II	53	0.529882	1.99148	0.000225172	0.00272766	0.0018908	2626	tags=45%	list=14%	signal=39%	PPARG/LILRB4/FOS/IL10/SPI1/EGR1/SMAD1/PRL/KLF4/HDAC4/SRF/SREBF1/ATOH8/FOXO3/PPARD/SMARCA4/FOSL1/SREBF2/RELA/JUN/STAT3/TERT/TGFB1/NGFR
BP	GO:0045851	pH reduction	57	0.529861	2.01063	6.59975e-05	0.00108236	0.000750287	3607	tags=47%	list=19%	signal=39%	SLC11A1/RAB20/ATP6V0A1/ROGDI/GRN/TCIRG1/ATP6AP1/ATP6V0C/ATP6V0B/ATP6V0D1/ATP6V1F/RAB39A/CLIC4/SLAMF8/CLN3/ATP6V1A/CLN6/ATP6V1E1/SNAPIN/AVP/RAB7A/TTPA/ATP6AP2/ATP6V1C2/CA7/PPT1/ATP4B
BP	GO:0036151	phosphatidylcholine acyl-chain remodeling	27	0.529841	1.67979	0.0137594	0.0588662	0.0408059	6495	tags=59%	list=34%	signal=39%	PLB1/PLBD1/PLA2G4A/NR1H2/PLA2G10/LPCAT3/TMEM86B/PLA2G2D/PLA2G4D/PLA2G12A/NR1H3/PLA2G2F/PLA2G4C/LPCAT2/PLA2G3/MBOAT2
BP	GO:1905941	positive regulation of gonad development	12	0.529669	1.3515	0.129666	0.275164	0.190743	6011	tags=75%	list=31%	signal=51%	CITED2/ZP3/SRC/RETN/SOX9/DHX37/WT1/DMRT1/NR5A1
BP	GO:0043902	positive regulation of multi-organism process	38	0.529582	1.82438	0.00235431	0.016209	0.011236	2285	tags=32%	list=12%	signal=28%	PLB1/LHFPL2/EDNRB/PTAFR/P2RY1/HDAC4/SIRT2/VEGFA/ZP3/ACVR1B/PLA2G10/PDE3A
BP	GO:0036336	dendritic cell migration	29	0.529541	1.70736	0.00598661	0.0322038	0.0223236	1353	tags=31%	list=7%	signal=29%	CCR1/CCR2/NLRP12/LGALS9/TRPM2/ALOX5/GAS6/CXCR2/SLAMF8
BP	GO:0032332	positive regulation of chondrocyte differentiation	20	0.529115	1.55413	0.0238483	0.0858378	0.0595025	6022	tags=50%	list=31%	signal=34%	ACVRL1/POR/ZBTB16/RELA/BMP6/SOX9/PKDCC/ZNF219/GDF6/FGF18
BP	GO:0006700	C21-steroid hormone biosynthetic process	25	0.52909	1.63556	0.01843	0.0723623	0.0501613	2116	tags=20%	list=11%	signal=18%	ADM/TSPO/EGR1/FDXR/STARD3
BP	GO:0072672	neutrophil extravasation	13	0.528889	1.35988	0.12426	0.26697	0.185063	3229	tags=54%	list=17%	signal=45%	IL1R1/PIK3CD/FUT7/JAML/ADAM8/MDK/PECAM1
BP	GO:1900077	negative regulation of cellular response to insulin stimulus	35	0.528864	1.76141	0.00242255	0.0166073	0.0115122	1606	tags=29%	list=8%	signal=26%	SOCS3/IL1B/GSK3A/GRB10/LPL/PTPRE/PRKCD/TSC2/IRS1/SOCS1
BP	GO:0070933	histone H4 deacetylation	11	0.528585	1.31668	0.163743	0.31917	0.221247	1904	tags=36%	list=10%	signal=33%	HDAC4/SIRT2/SIRT7/RCOR1
BP	GO:0051931	regulation of sensory perception	35	0.528252	1.75937	0.002537	0.0171435	0.0118838	6375	tags=66%	list=33%	signal=44%	IL10/EDNRB/COMT/PTAFR/SLC9A1/NTSR1/OPRL1/NPFF/SMR3B/CCL3/GRM1/GRIN2D/CCK/OXT/NMU/MGLL/ADRA2C/VIP/SMR3A/TMEM100/CACNB3/P2RX3/ADORA1
BP	GO:0060525	prostate glandular acinus development	11	0.528193	1.3157	0.163743	0.31917	0.221247	4730	tags=45%	list=25%	signal=34%	RXRA/NOTCH1/HOXD13/FOXA1/HOXB13
BP	GO:0045348	positive regulation of MHC class II biosynthetic process	10	0.528101	1.26355	0.185039	0.345722	0.239653	392	tags=30%	list=2%	signal=29%	IL10/TMEM106A/TLR4
BP	GO:0051930	regulation of sensory perception of pain	34	0.527961	1.74487	0.00425563	0.0253672	0.0175844	5315	tags=56%	list=28%	signal=40%	IL10/EDNRB/COMT/PTAFR/SLC9A1/NTSR1/OPRL1/NPFF/SMR3B/CCL3/GRM1/GRIN2D/CCK/OXT/NMU/MGLL/ADRA2C/VIP/SMR3A
BP	GO:0097154	GABAergic neuron differentiation	14	0.527955	1.39944	0.0870406	0.209369	0.145134	8459	tags=93%	list=44%	signal=52%	ARX/DLX2/ASCL1/NKX2-1/DLX1/INHBA/DRD1/CNTN2/LHX6/DRD2/HELT/RAC3/FEZF2
BP	GO:0099024	plasma membrane invagination	66	0.527844	2.04328	3.21868e-05	0.000631494	0.000437749	2719	tags=44%	list=14%	signal=38%	PPARG/THBS1/FCGR1A/MSR1/ITGAM/ABCA1/MARCO/SNX33/FCER1G/RAB31/GSN/MFGE8/CD36/DOCK1/ITGB2/SH3BP1/ABCA7/SNX18/ARF1/XKR8/AIF1/CD300A/F2RL1/RHOG/ALKBH4/FCGR2B/TREM2/RHOBTB1/MYH9
BP	GO:0035809	regulation of urine volume	22	0.527748	1.59259	0.0229142	0.0835571	0.0579215	2425	tags=23%	list=13%	signal=20%	ADM/EDNRB/GNAI2/OPRL1/HYAL2
BP	GO:2000047	regulation of cell-cell adhesion mediated by cadherin	19	0.52766	1.52965	0.0456408	0.136093	0.094339	4575	tags=68%	list=24%	signal=52%	FLOT1/NOTCH1/PPM1F/ADAM19/VEGFA/SERPINF2/BMP6/MAD2L2/FOXA2/NOTCH4/TJP1/FOXA1/WNT5A
BP	GO:0006801	superoxide metabolic process	70	0.527657	2.04798	1.1263e-05	0.000282503	0.00019583	3689	tags=43%	list=19%	signal=35%	SH3PXD2B/FPR2/MIR21/ITGAM/NCF4/BST1/ALOX12/CYBA/NCF2/SYK/GSTP1/CD36/PRKCD/PREX1/ITGB2/NRROS/NCF1/GNAI2/F2RL1/SOD2/APOA4/TYROBP/TGFB1/NOX4/CCS/MPO/SZT2/CYBB/NOXA1/CRP
BP	GO:0006071	glycerol metabolic process	22	0.5276	1.59214	0.0229142	0.0835571	0.0579215	3990	tags=50%	list=21%	signal=40%	DYSF/PLA2G4A/DGAT2/GK/TPI1/TKFC/PCK2/LEP/PGP/MOGAT3/PCK1
BP	GO:0097006	regulation of plasma lipoprotein particle levels	100	0.527531	2.18714	1.95371e-07	1.22509e-05	8.49227e-06	2871	tags=43%	list=15%	signal=37%	MSR1/HMOX1/ABCA1/LRPAP1/DGAT2/MIR27A/NR1H2/LPL/AP2M1/LIPA/SCARB1/PRKACA/LDLR/APOA2/APOBR/CD36/DGAT1/AP2A1/MIR33A/ABCA7/P4HB/PLTP/ARF1/NCEH1/KHSRP/PLAGL2/BMP1/NPC2/AP2S1/LPA/ANXA2/ADIPOQ/AP2A2/PLA2G10/PLA2G7/APOA4/EHD1/MFSD2A/CLTA/CSK/MIR128-2/LPCAT3/APOA5
BP	GO:0003184	pulmonary valve morphogenesis	17	0.527198	1.49786	0.0530303	0.151827	0.105246	6235	tags=47%	list=33%	signal=32%	NOTCH1/JAG1/NOTCH2/HEYL/SMAD6/BMP4/ROBO2/GJA5
BP	GO:1904646	cellular response to amyloid-beta	45	0.526969	1.89741	0.000667868	0.00619085	0.00429147	2626	tags=38%	list=14%	signal=33%	FPR2/LRP1/NAMPT/TLR4/TLR6/ICAM1/BACE1/APP/CD36/CDK5/MIRLET7F2/FOXO3/BCL2L2/AGER/FCGR2B/TREM2/NGFR
BP	GO:0032656	regulation of interleukin-13 production	18	0.526707	1.51124	0.0310563	0.102022	0.0707211	937	tags=22%	list=5%	signal=21%	LILRA5/LGALS9/NLRP3/RARA
BP	GO:0072224	metanephric glomerulus development	16	0.526134	1.46365	0.0652591	0.171839	0.119118	4275	tags=38%	list=22%	signal=29%	EGR1/LAMB2/ADIPOQ/OSR1/LHX1/WT1
BP	GO:0007040	lysosome organization	61	0.526099	2.00863	4.86266e-05	0.00086634	0.000600544	1965	tags=39%	list=10%	signal=35%	LAMTOR1/ABCA1/RAB20/TPP1/GRN/GAA/MYO7A/TMEM175/ACP2/GBA/FAM160A2/TFEB/ARSB/RAB39A/TPCN2/RAB34/NAGPA/HPS1/CLN3/VPS18/ARF1/CLN6/SNAPIN/HEXB
BP	GO:0080171	lytic vacuole organization	61	0.526099	2.00863	4.86266e-05	0.00086634	0.000600544	1965	tags=39%	list=10%	signal=35%	LAMTOR1/ABCA1/RAB20/TPP1/GRN/GAA/MYO7A/TMEM175/ACP2/GBA/FAM160A2/TFEB/ARSB/RAB39A/TPCN2/RAB34/NAGPA/HPS1/CLN3/VPS18/ARF1/CLN6/SNAPIN/HEXB
BP	GO:0050819	negative regulation of coagulation	54	0.526008	1.97866	0.000131328	0.00179866	0.00124683	3051	tags=33%	list=16%	signal=28%	THBS1/SERPINB2/THBD/GP1BA/ALOX12/PLAUR/PDGFA/PRKCD/SH2B3/PROS1/USF1/SERPINF2/FAP/ANXA2/ANXA5/PLAU/ADAMTS18/F12
BP	GO:0006911	phagocytosis	engulfment	57	0.525985	1.99592	8.96884e-05	0.00137565	0.000953597	2719	tags=44%	list=14%	signal=38%	PPARG/THBS1/FCGR1A/MSR1/ITGAM/ABCA1/MARCO/FCER1G/RAB31/GSN/MFGE8/CD36/DOCK1/ITGB2/SH3BP1/ABCA7/XKR8/AIF1/CD300A/F2RL1/RHOG/FCGR2B/TREM2/RHOBTB1/MYH9
BP	GO:0065005	protein-lipid complex assembly	34	0.525849	1.73789	0.0043323	0.0256094	0.0177524	2871	tags=41%	list=15%	signal=35%	ABCA1/NR1H2/PRKACA/APOA2/DGAT1/ABCA7/P4HB/ARF1/PLAGL2/BMP1/APOA4/MFSD2A/LPCAT3/APOA5
BP	GO:0032677	regulation of interleukin-8 production	87	0.525743	2.11107	8.8379e-07	4.06671e-05	2.81903e-05	3950	tags=48%	list=21%	signal=38%	HSPA1B/HSPA1A/CD14/IL10/CD33/BCL3/LGALS9/NOD2/IL1B/PYCARD/TLR5/FCN1/TLR4/FFAR2/C5AR2/TLR6/KLF4/SYK/APOA2/MYD88/CACTIN/TLR8/TLR7/TLR2/MAVS/F2RL1/CD74/RELA/ADIPOQ/STAT3/HYAL2/BPI/ARRB1/TLR1/AFAP1L2/DDIT3/ZNF580/SERPINE1/TIRAP/CRP/FADD/ELANE
BP	GO:1902992	negative regulation of amyloid precursor protein catabolic process	17	0.525731	1.49369	0.0530303	0.151827	0.105246	3762	tags=41%	list=20%	signal=33%	CLU/FLOT2/GGA3/ABCA7/CHRNA7/PRNP/NTRK2
BP	GO:0030213	hyaluronan biosynthetic process	14	0.525665	1.39336	0.10058	0.231739	0.160641	4964	tags=50%	list=26%	signal=37%	IL1B/AP2A1/TGFB1/HAS1/HAS3/HYAL1/ABCC5
BP	GO:0045625	regulation of T-helper 1 cell differentiation	10	0.52562	1.25761	0.188976	0.349031	0.241947	907	tags=20%	list=5%	signal=19%	HLX/JAK3
BP	GO:0060707	trophoblast giant cell differentiation	14	0.525285	1.39236	0.10058	0.231739	0.160641	4132	tags=43%	list=22%	signal=34%	SOCS3/SNAI1/GJB5/SOX15/LIF/MDFI
BP	GO:0034111	negative regulation of homotypic cell-cell adhesion	15	0.525225	1.4132	0.0884086	0.210679	0.146042	5265	tags=53%	list=28%	signal=39%	ALOX12/PRKCD/SH2B3/ADAMTS18/CCM2L/UBASH3B/ZNF703/PRKG1
BP	GO:0033005	positive regulation of mast cell activation	22	0.525184	1.58485	0.0249838	0.0889241	0.0616419	1727	tags=36%	list=9%	signal=33%	GAB2/NECTIN2/FGR/VAMP8/FCER1G/SYK/ADORA2B/SPHK2
BP	GO:0045600	positive regulation of fat cell differentiation	72	0.52515	2.06927	9.49359e-06	0.000247647	0.000171668	1715	tags=29%	list=9%	signal=27%	PPARG/SH3PXD2B/MIR21/ZNF385A/CEBPB/ZFP36/TFE3/FFAR4/LPL/ZBTB7B/PIM1/ZFP36L1/PTGS2/CARM1/RREB1/CEBPA/ZBTB16/NOCT/AKT1/PPARD/DKKL1
BP	GO:0042402	cellular biogenic amine catabolic process	21	0.525006	1.56014	0.0272676	0.0937653	0.0649978	4793	tags=43%	list=25%	signal=32%	SMOX/HAAO/HNMT/SAT2/AFMID/IDO1/CHDH/SLC44A1/KYNU
BP	GO:1901889	negative regulation of cell junction assembly	32	0.524929	1.73133	0.00914004	0.0438886	0.0304234	2168	tags=31%	list=11%	signal=28%	THBS1/LRP1/IL1B/ACVRL1/CORO1C/MMP14/DMTN/TLR2/SRC/ARHGAP6
BP	GO:0032933	SREBP signaling pathway	13	0.524752	1.34925	0.138067	0.28571	0.198053	3019	tags=54%	list=16%	signal=45%	ARHGEF10L/ZBTB7B/SREBF1/ERLIN1/SREBF2/LPCAT3/SCAP
BP	GO:0055091	phospholipid homeostasis	13	0.52446	1.3485	0.138067	0.28571	0.198053	193	tags=15%	list=1%	signal=15%	ABCA1/RCN3
BP	GO:0051452	intracellular pH reduction	54	0.52422	1.97193	0.000147042	0.00196343	0.00136104	3574	tags=46%	list=19%	signal=38%	SLC11A1/RAB20/ATP6V0A1/ROGDI/GRN/TCIRG1/ATP6V0C/ATP6V0B/ATP6V0D1/ATP6V1F/RAB39A/CLIC4/SLAMF8/CLN3/ATP6V1A/CLN6/ATP6V1E1/SNAPIN/AVP/RAB7A/TTPA/ATP6AP2/ATP6V1C2/CA7/PPT1
BP	GO:0002920	regulation of humoral immune response	73	0.523886	2.06454	1.1208e-05	0.000282231	0.000195642	1227	tags=19%	list=6%	signal=18%	VSIG4/C1QC/CR1/C1QB/CLU/CR1L/C5AR1/CFP/C3AR1/C1QA/IL1B/C5AR2/ZP3/C2
BP	GO:0034350	regulation of glial cell apoptotic process	10	0.523507	1.25256	0.19685	0.358705	0.248653	1165	tags=30%	list=6%	signal=28%	GAS6/CDK5/PRKCD
BP	GO:0032637	interleukin-8 production	95	0.523335	2.15605	3.36133e-07	1.85337e-05	1.28475e-05	3950	tags=47%	list=21%	signal=38%	HSPA1B/HSPA1A/CD14/LILRA2/IL10/CD33/BCL3/LGALS9/NOD2/IL1B/PYCARD/TLR5/FCN1/TLR4/FFAR2/C5AR2/TLR6/KLF4/SYK/APOA2/MYD88/CACTIN/TLR8/TLR7/TLR2/MAVS/F2RL1/CD74/RELA/ADIPOQ/STAT3/LEP/HYAL2/BPI/ARRB1/CHI3L1/TLR1/AFAP1L2/DDIT3/ZNF580/SERPINE1/TIRAP/CRP/FADD/ELANE
BP	GO:1904754	positive regulation of vascular associated smooth muscle cell migration	22	0.523194	1.57885	0.0255752	0.0902254	0.0625439	2911	tags=32%	list=15%	signal=27%	LRP1/MIR21/DOCK4/DOCK5/TERT/PAK1/MIR451A
BP	GO:1902932	positive regulation of alcohol biosynthetic process	28	0.522908	1.6807	0.0138365	0.0590383	0.0409251	3019	tags=46%	list=16%	signal=39%	GPER1/IL1B/PTAFR/POR/P2RY1/NTSR1/SREBF1/CYP7A1/P2RY6/FGF1/BMP6/SNCA/SCAP
BP	GO:0036500	ATF6-mediated unfolded protein response	10	0.522729	1.2507	0.200787	0.362077	0.25099	4736	tags=50%	list=25%	signal=38%	ATF6B/HSPA5/WFS1/DDIT3/CALR
BP	GO:0006509	membrane protein ectodomain proteolysis	42	0.522455	1.82687	0.000735271	0.00665176	0.00461097	900	tags=26%	list=5%	signal=25%	IL10/ADAM9/TIMP1/TIMP2/IL1B/FURIN/SNX33/NCSTN/ADAM19/TNFRSF1B/BACE1
BP	GO:0006337	nucleosome disassembly	16	0.521917	1.45192	0.0729367	0.184973	0.128223	3891	tags=50%	list=20%	signal=40%	NFE2/SMARCD3/ARID1A/HMGA1/SMARCA4/SMARCD2/SMARCB1/GRWD1
BP	GO:2000178	negative regulation of neural precursor cell proliferation	23	0.521879	1.60316	0.0282526	0.0958341	0.0664318	6532	tags=65%	list=34%	signal=43%	SPINT1/SIRT2/ILK/CTNNA1/SPINT2/SLC6A4/TP53/BDNF/BTG2/PTN/WNT5A/VAX1/RAPGEF1/CEND1/MIR137
BP	GO:0050710	negative regulation of cytokine secretion	15	0.521554	1.40332	0.0962672	0.224308	0.155489	4691	tags=47%	list=25%	signal=35%	NLRP12/FFAR4/PPP1R11/FCGR2B/SRGN/LRRC32/TNFRSF4
BP	GO:0045429	positive regulation of nitric oxide biosynthetic process	44	0.521465	1.86354	0.000599957	0.00570182	0.00395248	2105	tags=43%	list=11%	signal=39%	CLU/IL1B/TLR4/INSR/TLR6/ICAM1/KLF4/PTGS2/CD36/PTX3/ITGB2/TICAM1/AKT1/PTK2B/DDAH2/DNM2/AIF1/MIR181B1/P2RX4
BP	GO:0016081	synaptic vesicle docking	11	0.521336	1.29862	0.183236	0.343991	0.238453	7818	tags=73%	list=41%	signal=43%	STX3/CTBP2/UNC13B/PPFIA3/UNC13C/STX1A/SNAP25/STX1B
BP	GO:0030502	negative regulation of bone mineralization	18	0.521319	1.49578	0.0345392	0.109961	0.0762249	6986	tags=67%	list=36%	signal=42%	CCR1/PTK2B/TRPM4/CCL3/SOX9/SRGN/GATA1/GREM1/MIR208A/HIF1A/AHSG/ECM1
BP	GO:1903727	positive regulation of phospholipid metabolic process	50	0.521265	1.94115	0.000323277	0.00354055	0.0024543	3956	tags=36%	list=21%	signal=29%	FPR2/FLT3/NOD2/FGR/ZP3/PRKCD/DGKZ/PTK2B/P2RY12/IRS1/TAZ/SRC/FGFR3/TGFB1/FLT1/VAV2/TNFAIP8L3/EPHA8
BP	GO:0045730	respiratory burst	32	0.520831	1.71781	0.0104562	0.0487447	0.0337896	1834	tags=34%	list=10%	signal=31%	SLC11A1/NCF4/GRN/HCK/CYBA/INSR/NCF2/PGAM1/SLAMF8/NCF1/PIK3CD
BP	GO:0046627	negative regulation of insulin receptor signaling pathway	33	0.52064	1.72269	0.00586142	0.031744	0.0220048	2155	tags=30%	list=11%	signal=27%	SOCS3/IL1B/GSK3A/GRB10/PTPRE/PRKCD/TSC2/IRS1/SOCS1/RELA
BP	GO:0010838	positive regulation of keratinocyte proliferation	14	0.520595	1.37993	0.106383	0.241029	0.167081	392	tags=21%	list=2%	signal=21%	AREG/MIR21/TLR4
BP	GO:1901550	regulation of endothelial cell development	13	0.520275	1.33774	0.149901	0.302165	0.20946	4407	tags=46%	list=23%	signal=36%	IL1B/TNFRSF1A/VEGFA/CLDN5/S1PR2/VCL
BP	GO:1903140	regulation of establishment of endothelial barrier	13	0.520275	1.33774	0.149901	0.302165	0.20946	4407	tags=46%	list=23%	signal=36%	IL1B/TNFRSF1A/VEGFA/CLDN5/S1PR2/VCL
BP	GO:0001893	maternal placenta development	36	0.520254	1.75574	0.00453417	0.0264845	0.018359	4048	tags=42%	list=21%	signal=33%	VDR/CTSB/RXRA/BSG/PTGS2/AKT1/PPARD/JUNB/SPP1/MAPK3/EPOR/DAZAP1/STOX2/MEN1/LIF
BP	GO:1905244	regulation of modification of synaptic structure	13	0.519957	1.33692	0.149901	0.302165	0.20946	4669	tags=69%	list=24%	signal=52%	CTTNBP2/CYFIP1/ITSN1/CLN3/BAIAP2/GRIPAP1/RHOA/ABL1/TIAM1
BP	GO:0071622	regulation of granulocyte chemotaxis	50	0.51992	1.93614	0.00034087	0.00365194	0.00253151	922	tags=24%	list=5%	signal=23%	DYSF/THBS1/MIR223/C5AR1/BST1/C3AR1/C5AR2/TRPV4/CSF1R/CXCL8/MPP1/CXCR2
BP	GO:0031643	positive regulation of myelination	19	0.519831	1.50696	0.0510103	0.148368	0.102848	1495	tags=32%	list=8%	signal=29%	EGR2/HGF/TNFRSF1B/S100B/ITGAX/PARD3
BP	GO:0042116	macrophage activation	97	0.519655	2.14118	2.49343e-07	1.47666e-05	1.02362e-05	3413	tags=46%	list=18%	signal=38%	VSIG4/DYSF/THBS1/FPR2/SLC11A1/CLU/C5AR1/ITGAM/CD93/IL10/C1QA/NAMPT/TMEM106A/SBNO2/TLR4/GRN/PLA2G4A/TLR6/SPHK1/LDLR/SYK/APP/CEBPA/TLR8/ITGB2/TICAM1/TLR7/IFNGR1/AIF1/TLR2/AGER/CD74/JUN/PLA2G10/TNIP2/TYROBP/FCGR2B/TREM2/MIR128-2/BPI/SNCA/IL4R/TLR1/CCL3/JMJD6
BP	GO:0003177	pulmonary valve development	21	0.519364	1.54337	0.031359	0.102752	0.0712274	6240	tags=52%	list=33%	signal=35%	TNFRSF1A/NOTCH1/TNFRSF1B/JAG1/NOTCH2/HEYL/SMAD6/BMP4/ROBO2/GJA5/RBPJ
BP	GO:0045346	regulation of MHC class II biosynthetic process	15	0.519139	1.39683	0.102161	0.234454	0.162522	392	tags=27%	list=2%	signal=26%	IL10/SPI1/TMEM106A/TLR4
BP	GO:1903306	negative regulation of regulated secretory pathway	23	0.518989	1.59428	0.0294237	0.0987829	0.0684759	2572	tags=39%	list=13%	signal=34%	CCR2/HMOX1/LGALS9/NOTCH1/ABR/CD300A/GNAI2/SYT4/FCGR2B
BP	GO:0014061	regulation of norepinephrine secretion	16	0.518605	1.4427	0.0786948	0.194749	0.135	6565	tags=62%	list=34%	signal=41%	P2RY1/P2RY12/FFAR3/ADRA2B/OXT/ADRA2A/HRH3/ADRA2C/KCNB1/STX1A
BP	GO:0002076	osteoblast development	19	0.518429	1.5029	0.0528001	0.151396	0.104947	6086	tags=58%	list=32%	signal=40%	CLEC5A/HDAC4/BGLAP/JUND/SATB2/LRP5/MEN1/MSX2/GLI2/PTH1R/LRP5L
BP	GO:1903589	positive regulation of blood vessel endothelial cell proliferation involved in sprouting angiogenesis	19	0.518164	1.50212	0.0528001	0.151396	0.104947	2221	tags=32%	list=12%	signal=28%	MIR21/HMOX1/MIR27A/VEGFA/MIR23A/MIR126
BP	GO:0031670	cellular response to nutrient	44	0.518054	1.85135	0.00071903	0.00655116	0.00454124	1871	tags=32%	list=10%	signal=29%	PPARG/VDR/FES/HMOX1/CDKN2B/GAS6/LPL/PIM1/SRF/USF2/BGLAP/FOLR2/PDK2/USF1
BP	GO:0035090	maintenance of apical/basal cell polarity	11	0.517907	1.29008	0.185185	0.345722	0.239653	7221	tags=55%	list=38%	signal=34%	LIN7A/LHX2/WNT11/WDR1/CRB2/LIN7B
BP	GO:0045199	maintenance of epithelial cell apical/basal polarity	11	0.517907	1.29008	0.185185	0.345722	0.239653	7221	tags=55%	list=38%	signal=34%	LIN7A/LHX2/WNT11/WDR1/CRB2/LIN7B
BP	GO:0007342	fusion of sperm to egg plasma membrane involved in single fertilization	19	0.517835	1.50117	0.0528001	0.151396	0.104947	8018	tags=68%	list=42%	signal=40%	FOLR3/FOLR2/SPACA6/IZUMO1/SERPINA5/LYZL6/SPACA3/IZUMO1R/CRISP1/SPAM1/NOX5/C16orf92/LYZL4
BP	GO:0030949	positive regulation of vascular endothelial growth factor receptor signaling pathway	16	0.517404	1.43936	0.0825336	0.201176	0.139454	6471	tags=62%	list=34%	signal=41%	IL1B/GRB10/ITGB3/ITGA5/ARNT/MIR10A/MIR296/VTN/FGF18/HIF1A
BP	GO:0002755	MyD88-dependent toll-like receptor signaling pathway	36	0.517401	1.74611	0.00514379	0.0288088	0.0199702	1832	tags=42%	list=10%	signal=38%	CD14/TLR5/TLR4/TLR6/CD36/MYD88/TLR8/TLR7/LY96/CD300LF/TLR2/IRF7/IRAK3/IRAK1/CD300A
BP	GO:0022617	extracellular matrix disassembly	80	0.517395	2.06174	5.33545e-06	0.000160185	0.00011104	2622	tags=31%	list=14%	signal=27%	SH3PXD2B/LRP1/TIMP1/TIMP2/FURIN/FLOT1/CAPN1/ADAM15/LAMC1/MMP1/MMP9/BSG/MMP14/MMP19/CAPNS1/HTRA1/CST3/CTSL/BMP1/FSCN1/FAP/CTSK/CAPNS2/TGFB1/ADAM8
BP	GO:0050766	positive regulation of phagocytosis	64	0.517302	1.99514	4.8448e-05	0.00086634	0.000600544	1560	tags=34%	list=8%	signal=32%	PPARG/MERTK/FPR2/SLC11A1/LRP1/SIRPA/IL1B/PYCARD/SIRPB1/GAS6/CYBA/FCER1G/RAB31/APOA2/MFGE8/CD36/ABR/PTX3/C2/ABCA7/DNM2/CD300LF
BP	GO:2000320	negative regulation of T-helper 17 cell differentiation	10	0.517242	1.23757	0.21063	0.375053	0.259985	603	tags=20%	list=3%	signal=19%	LOXL3/ZBTB7B
BP	GO:0070527	platelet aggregation	61	0.517201	1.97465	7.08133e-05	0.00114374	0.000792838	2956	tags=43%	list=15%	signal=36%	GP1BA/MYL9/ALOX12/ITGA2B/FERMT3/TLN1/CSRP1/CLIC1/SYK/FN1/ITGB3/ILK/HSPB1/PRKCD/DMTN/MPL/PEAR1/P2RY12/SH2B3/PTPN6/FLNA/TYRO3/FIBP/MYH9/ADAMTS18/COMP
BP	GO:1902023	L-arginine transport	10	0.517136	1.23731	0.21063	0.375053	0.259985	45	tags=10%	list=0%	signal=10%	SLC11A1
BP	GO:1900119	positive regulation of execution phase of apoptosis	15	0.517114	1.39138	0.104126	0.237598	0.164702	6391	tags=67%	list=33%	signal=44%	BAX/SIRT2/HSF1/FAP/ST20/TP53/DLC1/ZC3H12A/RFPL1/BOK
BP	GO:0071801	regulation of podosome assembly	15	0.517003	1.39108	0.104126	0.237598	0.164702	3884	tags=53%	list=20%	signal=43%	HCK/GSN/ARHGEF2/SRC/FSCN1/ASAP1/MSN/RHOA
BP	GO:0036296	response to increased oxygen levels	27	0.516986	1.63903	0.0219122	0.0812939	0.0563526	1441	tags=22%	list=8%	signal=21%	PPARG/CDKN1A/ATP6AP1/ATP6V0D1/CAT/ATP6V1A
BP	GO:0032611	interleukin-1 beta production	97	0.516711	2.12905	3.218e-07	1.78977e-05	1.24066e-05	1262	tags=30%	list=7%	signal=28%	LILRA5/NLRP12/LILRA2/ABCA1/CD33/LGALS9/MEFV/NLRC4/SIRPA/NOD2/EGR1/FZD5/TMEM106A/IL1B/PYCARD/FFAR4/TLR4/NLRP3/LPL/TLR6/ARRB2/SPHK1/GSTP1/HSPB1/APP/CD36/TLR8/SERPINB1/MNDA
BP	GO:0030511	positive regulation of transforming growth factor beta receptor signaling pathway	30	0.516532	1.67702	0.00964086	0.045744	0.0317096	2037	tags=30%	list=11%	signal=27%	THBS1/CDKN2B/LRG1/CITED2/DAB2/TGFB1I1/SDCBP/HIPK2/FLCN
BP	GO:1903846	positive regulation of cellular response to transforming growth factor beta stimulus	30	0.516532	1.67702	0.00964086	0.045744	0.0317096	2037	tags=30%	list=11%	signal=27%	THBS1/CDKN2B/LRG1/CITED2/DAB2/TGFB1I1/SDCBP/HIPK2/FLCN
BP	GO:0021516	dorsal spinal cord development	22	0.516078	1.55737	0.0311986	0.102384	0.0709721	6110	tags=68%	list=32%	signal=46%	DAAM2/PROX1/LBX1/TAL1/LHX3/GDF7/DRGX/UNCX/ASCL1/LHX1/LHX5/PAX7/HOXB8/WNT3A/GSX1
BP	GO:0032373	positive regulation of sterol transport	29	0.516072	1.66393	0.00993979	0.0469188	0.0325239	2173	tags=34%	list=11%	signal=31%	CES1/LRP1/ABCA1/EEPD1/NR1H2/NFKBIA/ABCA7/PLTP/ANXA2/ADIPOQ
BP	GO:0032376	positive regulation of cholesterol transport	29	0.516072	1.66393	0.00993979	0.0469188	0.0325239	2173	tags=34%	list=11%	signal=31%	CES1/LRP1/ABCA1/EEPD1/NR1H2/NFKBIA/ABCA7/PLTP/ANXA2/ADIPOQ
BP	GO:0050764	regulation of phagocytosis	92	0.515869	2.12238	8.25464e-07	3.85377e-05	2.67142e-05	2173	tags=36%	list=11%	signal=32%	PPARG/DYSF/MERTK/FPR2/SLC11A1/LRP1/SIRPA/IL1B/FGR/PYCARD/SIRPB1/HCK/GAS6/CYBA/SCARB1/SPHK1/FCER1G/SYK/RAB31/APOA2/MFGE8/CD36/ABR/PTX3/C2/ABCA7/DNM2/CD300LF/TLR2/CD300A/F2RL1/MIR181B1/ADIPOQ
BP	GO:0046475	glycerophospholipid catabolic process	31	0.51579	1.69038	0.00759108	0.0386257	0.0267752	2326	tags=29%	list=12%	signal=26%	PLA2G15/PNPLA6/PLA2G4A/SCARB1/ABHD16A/LDLR/GDPD3/PLA2G10/PLA2G7
BP	GO:0015695	organic cation transport	49	0.515724	1.91383	0.000586731	0.0056432	0.00391185	4922	tags=51%	list=26%	signal=38%	LILRB1/P2RX1/SLC22A16/FCER1G/SYK/SLC22A18/ITGB3/SLC22A4/SLC25A19/SLC25A20/SEC14L1/SLC6A4/MAOB/SNCA/SLC25A29/SLC25A47/SLC22A5/SLC5A7/HTR1A/SLC29A4/CHRNA3/SLC44A1/NOS1/SLC7A8/HRH3
BP	GO:0060456	positive regulation of digestive system process	13	0.515496	1.32545	0.167653	0.324938	0.225246	7563	tags=77%	list=40%	signal=47%	NR1H2/OPRL1/TAC1/LPCAT3/SLC22A5/OXT/ENPP7/SCT/TRPV1/GHSR
BP	GO:0015809	arginine transport	11	0.515346	1.2837	0.191033	0.351712	0.243806	1372	tags=18%	list=7%	signal=17%	SLC11A1/CLN3
BP	GO:0060192	negative regulation of lipase activity	15	0.515327	1.38657	0.108055	0.243339	0.168682	6774	tags=67%	list=35%	signal=43%	POR/APOA2/SORT1/RGS2/ABL1/ANXA8/ANGPTL4/APOA1/APOC3/PLA2R1
BP	GO:0071470	cellular response to osmotic stress	42	0.515258	1.8017	0.000988348	0.00818844	0.0056762	2094	tags=29%	list=11%	signal=26%	DYSF/TSPO/YBX3/TRPV4/ZFP36L1/PTGS2/ARHGEF2/CLN3/MICU1/MYLK/SERPINB6/RELB
BP	GO:0009954	proximal/distal pattern formation	33	0.515165	1.70457	0.00690675	0.0358859	0.024876	6087	tags=61%	list=32%	signal=41%	CHSY1/HOXD10/HOXC10/IRX1/HOXA9/ALDH1A2/OSR1/PBX2/PBX1/IRX3/DLX2/CYP26B1/LRP4/GLI1/GREM1/DLX1/GLI2/HOXD9/HES5/SIX3
BP	GO:0140112	extracellular vesicle biogenesis	21	0.515129	1.53079	0.0325313	0.105459	0.0731036	2428	tags=38%	list=13%	signal=33%	ARRDC4/ATP13A2/ARRDC1/CHMP2A/HGS/SDCBP/RAB7A/SDC4
BP	GO:0032371	regulation of sterol transport	66	0.515045	1.99374	6.58571e-05	0.00108236	0.000750287	3075	tags=38%	list=16%	signal=32%	PPARG/CES1/LRP1/TSPO/LAMTOR1/ABCA1/EEPD1/MIR27A/NR1H2/APOA2/NFKBIA/MIR33A/ABCA7/PLTP/ANXA2/SREBF2/ADIPOQ/PLA2G10/YJEFN3/APOA4/LEP/MIR128-2/LPCAT3/APOA5/ABCG5
BP	GO:0070341	fat cell proliferation	10	0.515009	1.23223	0.214567	0.378808	0.262588	4851	tags=40%	list=25%	signal=30%	PID1/E2F3/PER2/VSTM2A
BP	GO:0070344	regulation of fat cell proliferation	10	0.515009	1.23223	0.214567	0.378808	0.262588	4851	tags=40%	list=25%	signal=30%	PID1/E2F3/PER2/VSTM2A
BP	GO:0032429	regulation of phospholipase A2 activity	12	0.514648	1.31318	0.1611	0.315782	0.218899	567	tags=17%	list=3%	signal=16%	LRP1/ANG
BP	GO:0032691	negative regulation of interleukin-1 beta production	34	0.514642	1.70085	0.00647924	0.0340519	0.0236047	1260	tags=21%	list=7%	signal=19%	CD33/MEFV/FFAR4/NLRP3/ARRB2/GSTP1/SERPINB1
BP	GO:0051385	response to mineralocorticoid	31	0.514226	1.68526	0.00788587	0.0397154	0.0275306	3507	tags=42%	list=18%	signal=34%	FOS/GPER1/FOSB/CDKN1A/CYBA/FOXO3/CALM3/SRC/FOSL1/MAOB/UCN3/AANAT/CYBB
BP	GO:0043031	negative regulation of macrophage activation	17	0.514131	1.46073	0.0643939	0.170685	0.118318	771	tags=18%	list=4%	signal=17%	VSIG4/GRN/LDLR
BP	GO:1901096	regulation of autophagosome maturation	12	0.513893	1.31125	0.166994	0.323861	0.224499	3995	tags=50%	list=21%	signal=40%	CLN3/UBQLN4/PHF23/TMEM39A/SMCR8/CLEC16A
BP	GO:0051953	negative regulation of amine transport	27	0.51386	1.62912	0.0252368	0.0893678	0.0619494	7563	tags=70%	list=40%	signal=43%	SLC43A2/P2RY1/P2RY12/SYT4/LEP/CHGA/SNCA/RGS2/ADRA2B/ADRA2A/HRH3/ADRA2C/TRH/RGS4/ADORA1/DRD2/ABAT/GRM7/GHSR
BP	GO:2000049	positive regulation of cell-cell adhesion mediated by cadherin	10	0.513764	1.22925	0.216535	0.381217	0.264258	4575	tags=70%	list=24%	signal=53%	FLOT1/ADAM19/SERPINF2/FOXA2/TJP1/FOXA1/WNT5A
BP	GO:2000379	positive regulation of reactive oxygen species metabolic process	103	0.513703	2.14073	2.64787e-07	1.53037e-05	1.06085e-05	3013	tags=43%	list=16%	signal=36%	THBS1/FPR2/TSPO/CLU/ITGAM/TMEM106A/IL1B/TLR4/CDKN1A/CYBA/INSR/TLR6/ICAM1/KLF4/HDAC4/SYK/GSTP1/PTGS2/CD36/PTX3/PRKCD/MIR24-2/ITGB2/TICAM1/FOXO3/GRB2/AKT1/PTK2B/DDAH2/DNM2/AIF1/GNAI2/F2RL1/MIR181B1/RIPK3/P2RX4/GADD45A/LEP/TYROBP/TGFB1/NOX4/PID1/SNCA/TP53
BP	GO:0032616	interleukin-13 production	21	0.513506	1.52597	0.0331174	0.10671	0.0739709	1727	tags=29%	list=9%	signal=26%	LILRA5/LGALS9/NLRP3/RARA/IL18/SPHK2
BP	GO:0031915	positive regulation of synaptic plasticity	11	0.513471	1.27903	0.192982	0.353368	0.244954	5904	tags=55%	list=31%	signal=38%	PTGS2/EPHB2/ANAPC2/NEUROD2/MAP1B/ADCY8
BP	GO:1902001	fatty acid transmembrane transport	23	0.513182	1.57644	0.0350123	0.110971	0.0769245	2594	tags=43%	list=14%	signal=38%	THBS1/ABCD1/IRS2/SLC27A1/MID1IP1/SLC25A20/AKT1/CPT1A/AKT2/SLC27A5
BP	GO:0010744	positive regulation of macrophage derived foam cell differentiation	19	0.512695	1.48627	0.0599594	0.164316	0.113903	2265	tags=32%	list=12%	signal=28%	ALOX15B/MSR1/LPL/CD36/IL18/PLA2G10
BP	GO:0044273	sulfur compound catabolic process	53	0.511939	1.92405	0.000595953	0.00568064	0.0039378	3319	tags=40%	list=17%	signal=33%	ABCD1/VCAN/TST/GGT3P/GGTLC2/GALNS/IDUA/GNS/ARSB/AHCY/TXN2/GLB1/HEXB/PCYOX1L/GGTLC1/MPST/CSAD/GGT5/CBS/BGN/CSPG4
BP	GO:0048265	response to pain	30	0.511521	1.66075	0.0111355	0.0508735	0.0352653	380	tags=13%	list=2%	signal=13%	THBS1/TSPO/EDNRB/COMT
BP	GO:0034969	histone arginine methylation	11	0.511501	1.27412	0.20078	0.362077	0.25099	3912	tags=45%	list=20%	signal=36%	CARM1/COPRS/PRMT5/PRDM14/PRMT8
BP	GO:1905953	negative regulation of lipid localization	59	0.511048	1.93135	0.000159484	0.00208276	0.00144376	2758	tags=34%	list=14%	signal=29%	PPARG/CES1/THBS1/IRS2/ABCA1/PNPLA2/MIR27A/NR1H2/APOA2/ITGB3/NFKBIA/MIR33A/AKT1/PPARD/SREBF2/AKT2/PLA2G10/LEP/ABHD5/MIR128-2
BP	GO:0035994	response to muscle stretch	18	0.511045	1.4663	0.0482625	0.142581	0.0988364	2216	tags=33%	list=12%	signal=30%	FOS/SLC9A1/SLC8A1/NFKBIA/RELA/JUN
BP	GO:1903725	regulation of phospholipid metabolic process	93	0.511017	2.10316	1.65908e-06	6.63217e-05	4.5974e-05	2317	tags=31%	list=12%	signal=28%	SOCS3/FPR2/FLT3/NOD2/SLC27A1/FGR/PIK3R6/IDH1/SCARB1/SOCS6/KLF4/LDLR/PIK3R5/MTMR3/PDGFA/ZP3/PRKCD/DGKZ/PTK2B/ARF1/P2RY12/IRS1/SOCS1/WDR81/TAZ/SRC/FGFR3/PIK3R2/DAB2IP
BP	GO:1903428	positive regulation of reactive oxygen species biosynthetic process	57	0.510904	1.93869	0.000218809	0.00266572	0.00184787	2105	tags=40%	list=11%	signal=36%	CLU/IL1B/TLR4/CYBA/INSR/TLR6/ICAM1/KLF4/HDAC4/PTGS2/CD36/PTX3/MIR24-2/ITGB2/TICAM1/FOXO3/AKT1/PTK2B/DDAH2/DNM2/AIF1/MIR181B1/P2RX4
BP	GO:0046639	negative regulation of alpha-beta T cell differentiation	25	0.510722	1.57878	0.0274125	0.0941119	0.065238	3212	tags=36%	list=17%	signal=30%	HLX/BCL6/LOXL3/ZBTB7B/JAK3/SOCS1/IHH/RUNX1/IL4R
BP	GO:0030194	positive regulation of blood coagulation	27	0.510704	1.61911	0.026748	0.0925257	0.0641385	3482	tags=44%	list=18%	signal=36%	THBS1/THBD/TLR4/PLA2G4A/TBXA2R/CD36/DMTN/USF1/SERPINF2/HPSE/F12/SERPINE1
BP	GO:1900048	positive regulation of hemostasis	27	0.510704	1.61911	0.026748	0.0925257	0.0641385	3482	tags=44%	list=18%	signal=36%	THBS1/THBD/TLR4/PLA2G4A/TBXA2R/CD36/DMTN/USF1/SERPINF2/HPSE/F12/SERPINE1
BP	GO:0001964	startle response	27	0.510518	1.61853	0.026748	0.0925257	0.0641385	8168	tags=78%	list=43%	signal=45%	BACE1/DVL1/NPAS1/GRIN2D/PTEN/UCN/GRID2/GRIN2A/DRD1/GLRB/GRIN1/GLRA1/DRD2/FABP7/PENK/NRXN1/CSMD1/KCNA1/KCNH1/CTNNA2/SLITRK6
BP	GO:0007617	mating behavior	23	0.509706	1.56576	0.037366	0.11596	0.0803829	6991	tags=78%	list=37%	signal=50%	HDAC4/APP/THRB/HEXB/PPP1R9B/AVP/MTNR1A/PPP1R1B/PTEN/MAPK8IP2/OXT/DRD1/DMRTA1/GRIN1/NHLH2/TH/UBE2Q1/AVPR1A
BP	GO:0046325	negative regulation of glucose import	15	0.509407	1.37064	0.121807	0.26347	0.182636	2829	tags=33%	list=15%	signal=28%	GSK3A/GRB10/SIRT6/LEP/PID1
BP	GO:0002532	production of molecular mediator involved in inflammatory response	88	0.509315	2.05575	2.32476e-06	8.69543e-05	6.02764e-05	1881	tags=32%	list=10%	signal=29%	IL1R2/ABCD1/PLD3/MIR21/MEFV/PER1/SIRPA/NOD2/IL17RA/PYCARD/P2RX1/TLR4/GRN/ALOX5/TLR6/VAMP8/FCER1G/SYK/GPSM3/CUEDC2/CD36/MYD88/BAP1/TICAM1/SLAMF8/CHID1/ADCY7/MIR197
BP	GO:1903799	negative regulation of production of miRNAs involved in gene silencing by miRNA	14	0.509239	1.34983	0.131528	0.278008	0.192714	5605	tags=57%	list=29%	signal=40%	NCOR2/ZC3H10/STAT3/TGFB1/TP53/ZC3H12A/LIN28B/TNF
BP	GO:0031581	hemidesmosome assembly	12	0.509192	1.29925	0.176817	0.335885	0.232834	4036	tags=50%	list=21%	signal=39%	CD151/LAMC1/PLEC/ITGB4/LAMB3/LAMA3
BP	GO:0036005	response to macrophage colony-stimulating factor	12	0.508991	1.29874	0.176817	0.335885	0.232834	2809	tags=58%	list=15%	signal=50%	TLR4/CSF1R/DOK1/TLR2/PDE2A/PDE1B/DCSTAMP
BP	GO:0036006	cellular response to macrophage colony-stimulating factor stimulus	12	0.508991	1.29874	0.176817	0.335885	0.232834	2809	tags=58%	list=15%	signal=50%	TLR4/CSF1R/DOK1/TLR2/PDE2A/PDE1B/DCSTAMP
BP	GO:0099151	regulation of postsynaptic density assembly	12	0.508874	1.29844	0.176817	0.335885	0.232834	9343	tags=92%	list=49%	signal=47%	LRFN1/LRRC4B/LRRTM1/GRID2/LRFN4/NTRK3/NRXN1/CBLN1/PTPRD/IL1RAP/LRRTM2
BP	GO:0050820	positive regulation of coagulation	28	0.508825	1.63544	0.0173998	0.0695991	0.0482458	3482	tags=43%	list=18%	signal=35%	THBS1/THBD/TLR4/PLA2G4A/TBXA2R/CD36/DMTN/USF1/SERPINF2/HPSE/F12/SERPINE1
BP	GO:0033189	response to vitamin A	19	0.508788	1.47494	0.0515873	0.149638	0.103729	7160	tags=74%	list=37%	signal=46%	PPARG/RARA/CAT/PPARD/ALDH1A2/DNMT3B/CYP26B1/MAP1B/EPO/GATA4/LRAT/HAMP/SLC34A1/CYP26A1
BP	GO:0061900	glial cell activation	59	0.508695	1.92246	0.00017811	0.0022603	0.00156683	2758	tags=42%	list=14%	signal=36%	FPR2/LRP1/CLU/C5AR1/ITGAM/C1QA/NAMPT/IL1B/GRN/TLR6/SPHK1/LDLR/APP/TLR8/ITGB2/TLR7/IFNGR1/AIF1/TLR2/AGER/MIR181B1/JUN/TYROBP/TREM2/MIR128-2
BP	GO:0060046	regulation of acrosome reaction	16	0.50853	1.41468	0.0998081	0.230459	0.159754	8493	tags=75%	list=44%	signal=42%	PLB1/ZP3/PLA2G10/POMZP3/PLCB1/GLRA1/CCDC87/CRISP1/CACNA1H/ZP4/FAM170B/IQCF1
BP	GO:0032731	positive regulation of interleukin-1 beta production	51	0.508472	1.90215	0.000520173	0.00515164	0.0035711	1595	tags=33%	list=8%	signal=31%	LILRA5/NLRP12/LILRA2/LGALS9/NLRC4/NOD2/EGR1/FZD5/PYCARD/TLR4/NLRP3/LPL/HSPB1/APP/TLR8/MNDA/AGER
BP	GO:0060134	prepulse inhibition	15	0.50825	1.36753	0.125737	0.269147	0.186572	6768	tags=60%	list=35%	signal=39%	BACE1/DVL1/PTEN/GRID2/DRD1/GRIN1/DRD2/FABP7/NRXN1
BP	GO:0042092	type 2 immune response	39	0.508084	1.75988	0.00311462	0.0200615	0.0139066	2462	tags=38%	list=13%	signal=34%	HLX/CCR2/BCL6/IL10/BCL3/NOD2/NLRP3/RARA/STAT6/IL18/BATF/CD74/CD86/IFNB1/IL27RA
BP	GO:0045655	regulation of monocyte differentiation	22	0.508021	1.53306	0.0323871	0.105186	0.0729148	2809	tags=41%	list=15%	signal=35%	FES/ZFP36L1/CD4/IRF7/CTNNBIP1/CD74/MYC/JUN/DCSTAMP
BP	GO:0010288	response to lead ion	23	0.507916	1.56026	0.0385429	0.118862	0.0823949	2032	tags=30%	list=11%	signal=27%	SPARC/BACE1/PTGS2/APP/CAT/ALAD/PPP5C
BP	GO:0007588	excretion	63	0.507859	1.95503	0.000153561	0.00202286	0.00140224	4359	tags=37%	list=23%	signal=28%	AQP9/HMOX1/EDNRB/COMT/NEDD4L/SLC22A18/CLN3/ADORA2B/KCNMA1/GNAI2/AVP/CHRNB4/UMOD/TAC1/PSAP/MDK/ABCG5/GRHPR/GUCA2B/OXT/POU3F3/CHRNA3/CLCN5
BP	GO:0046456	icosanoid biosynthetic process	53	0.507737	1.90825	0.00075726	0.00678737	0.00470498	3367	tags=42%	list=18%	signal=34%	ALOX15B/IL1B/ALOX12/ALOX5/PLA2G4A/MGST2/TBXAS1/SYK/GGT3P/GGTLC2/PTGS2/PTGS1/FADS1/DAGLB/LTA4H/CD74/AVP/GGTLC1/LTC4S/ALOX5AP/GGT5/PTGES2
BP	GO:0045759	negative regulation of action potential	11	0.507309	1.26368	0.202729	0.364536	0.252695	2187	tags=27%	list=11%	signal=24%	KCNE3/GPR35/MIR1-1
BP	GO:0060281	regulation of oocyte development	10	0.507269	1.21371	0.230315	0.395993	0.274501	2285	tags=30%	list=12%	signal=26%	SIRT2/PPP2R1A/PDE3A
BP	GO:1905879	regulation of oogenesis	10	0.507269	1.21371	0.230315	0.395993	0.274501	2285	tags=30%	list=12%	signal=26%	SIRT2/PPP2R1A/PDE3A
BP	GO:0042058	regulation of epidermal growth factor receptor signaling pathway	87	0.506876	2.03532	4.13572e-06	0.000133337	9.24288e-05	3553	tags=40%	list=19%	signal=33%	EREG/AREG/GPER1/MIR21/HBEGF/SHKBP1/RHBDF2/DUSP3/PLAUR/ARAP1/EPN1/MMP9/HIP1/APP/DOK1/MVB12A/HGS/MVP/GRB2/AKT1/NCF1/VPS25/CHMP6/SHC1/IFI6/DAB2IP/RAB7A/TGFA/GPRC5A/PTPRJ/ZGPAT/SPRY1/AFAP1L2/PTK6/PDE6G
BP	GO:0034616	response to laminar fluid shear stress	14	0.506814	1.3434	0.135397	0.282451	0.195794	3979	tags=57%	list=21%	signal=45%	ABCA1/ADAM9/KLF4/SREBF2/MIR126/MAPK7/ASS1/SMAD6
BP	GO:1902622	regulation of neutrophil migration	41	0.50649	1.76083	0.00202846	0.0144316	0.0100039	2125	tags=37%	list=11%	signal=33%	DYSF/MIR223/C5AR1/BST1/C3AR1/IL1R1/C5AR2/CXCL8/MPP1/CXCR2/SLAMF8/MOSPD2/FUT7/CD74/RHOG
BP	GO:0032306	regulation of prostaglandin secretion	10	0.506485	1.21183	0.232283	0.3982	0.276031	4950	tags=50%	list=26%	signal=37%	IL1B/P2RX4/PLA2G10/OXT/MAP2K6
BP	GO:0032308	positive regulation of prostaglandin secretion	10	0.506485	1.21183	0.232283	0.3982	0.276031	4950	tags=50%	list=26%	signal=37%	IL1B/P2RX4/PLA2G10/OXT/MAP2K6
BP	GO:0009111	vitamin catabolic process	14	0.50628	1.34198	0.135397	0.282451	0.195794	9252	tags=93%	list=48%	signal=48%	MTHFS/CYP4F3/CYP26B1/CRABP1/PDXP/CYP26C1/CYP2W1/CYP4F2/CYP26A1/CYP27B1/CYP4F11/FGF23/CYP4F12
BP	GO:2001204	regulation of osteoclast development	12	0.506257	1.29177	0.180747	0.340919	0.236324	2509	tags=42%	list=13%	signal=36%	LILRB1/ATP6AP1/SIGLEC15/NOTCH2/TYROBP
BP	GO:0007494	midgut development	13	0.505874	1.30071	0.177515	0.336809	0.233475	8659	tags=77%	list=45%	signal=42%	EDNRB/ALDH1A2/ASS1/SMO/WNT5A/FOXL1/FOXF1/REG1A/EGFR/CPS1
BP	GO:0045649	regulation of macrophage differentiation	23	0.505775	1.55369	0.041485	0.125872	0.0872541	2812	tags=30%	list=15%	signal=26%	C1QC/TRIB1/MIR223/ADIPOQ/ROR2/TGFB1/HCLS1
BP	GO:0002576	platelet degranulation	125	0.505667	2.17903	2.64576e-08	2.60342e-06	1.80468e-06	1462	tags=29%	list=8%	signal=27%	THBS1/QSOX1/CLU/F5/LHFPL2/TIMP1/STXBP2/P2RX1/CD63/SPARC/ITGA2B/FERMT3/CFD/TLN1/F13A1/GAS6/APLP2/ACTN1/ALDOA/LY6G6F/FCER1G/SYK/HGF/SERPINA1/FN1/VEGFA/ITGB3/APP/CD36/ITIH4/PDGFA/TOR4A/DMTN/CYB5R1/GTPBP2/CHID1
BP	GO:0009395	phospholipid catabolic process	48	0.505411	1.86183	0.00089712	0.00773313	0.00536058	2515	tags=31%	list=13%	signal=27%	PLBD1/PLBD2/PLA2G15/PNPLA6/PLA2G4A/IDH1/SCARB1/ABHD16A/LDLR/APOA2/PRKCD/GDPD3/PLA2G10/PLA2G7/SMPD1
BP	GO:0006570	tyrosine metabolic process	11	0.504614	1.25697	0.212476	0.376557	0.261028	6538	tags=64%	list=34%	signal=42%	FAH/HPD/GSTZ1/THAP4/IYD/TYR/TH
BP	GO:0090200	positive regulation of release of cytochrome c from mitochondria	28	0.504526	1.62162	0.0185895	0.0727206	0.0504097	1247	tags=29%	list=7%	signal=27%	GPER1/CIDEB/PYCARD/PLAUR/MMP9/BAX/PPIF/BMF
BP	GO:0001836	release of cytochrome c from mitochondria	58	0.504515	1.90705	0.000284851	0.00323177	0.00224025	5057	tags=59%	list=26%	signal=43%	CLU/GPER1/CIDEB/PYCARD/PLAUR/MMP9/ARRB2/BAX/HGF/PPIF/BMF/NOL3/AKT1/BCL2L2/TIMM50/PLSCR3/SOD2/BID/AVP/JUN/IFI6/PRELID1/TP53/GPX1/BAD/CCK/BCL2L11/BBC3/LMNA/PINK1/PARL/FIS1/BAK1/SFN
BP	GO:0021527	spinal cord association neuron differentiation	14	0.504116	1.33625	0.141199	0.29067	0.201491	6110	tags=71%	list=32%	signal=49%	LBX1/TAL1/LHX3/GDF7/ASCL1/LHX1/LHX5/PAX7/WNT3A/GSX1
BP	GO:0015791	polyol transport	13	0.504087	1.29611	0.18146	0.34186	0.236976	902	tags=23%	list=5%	signal=22%	AQP9/SLC26A6/AQP10
BP	GO:0002091	negative regulation of receptor internalization	15	0.50379	1.35553	0.133595	0.280393	0.194367	2494	tags=33%	list=13%	signal=29%	DLG4/LRPAP1/ANKRD13D/SDCBP/NECAB2
BP	GO:0070886	positive regulation of calcineurin-NFAT signaling cascade	15	0.503432	1.35457	0.133595	0.280393	0.194367	889	tags=20%	list=5%	signal=19%	NRG1/SLC9A1/CHERP
BP	GO:0106058	positive regulation of calcineurin-mediated signaling	15	0.503432	1.35457	0.133595	0.280393	0.194367	889	tags=20%	list=5%	signal=19%	NRG1/SLC9A1/CHERP
BP	GO:0034144	negative regulation of toll-like receptor 4 signaling pathway	12	0.503307	1.28424	0.188605	0.348748	0.241751	2317	tags=25%	list=12%	signal=22%	LILRA2/MIR181B1/DAB2IP
BP	GO:0031000	response to caffeine	17	0.503227	1.42975	0.0795455	0.196059	0.135907	3114	tags=29%	list=16%	signal=25%	PPARG/TMEM38A/SLC8A1/RYR1/DNMT3B
BP	GO:0045026	plasma membrane fusion	21	0.503143	1.49517	0.0389788	0.119802	0.0830464	8018	tags=62%	list=42%	signal=36%	FOLR3/FOLR2/SPACA6/IZUMO1/SERPINA5/LYZL6/SPACA3/IZUMO1R/CRISP1/SPAM1/NOX5/C16orf92/LYZL4
BP	GO:0032612	interleukin-1 production	111	0.503091	2.13237	1.90182e-07	1.21383e-05	8.41423e-06	1262	tags=28%	list=7%	signal=26%	LILRA5/NLRP12/LILRA2/IL10/ABCA1/CD33/LGALS9/MEFV/NLRC4/SIRPA/NOD2/EGR1/FZD5/TMEM106A/IL1B/PYCARD/FFAR4/TLR4/NLRP3/GAS6/LPL/TLR6/ARRB2/SPHK1/GSTP1/HSPB1/APP/CD36/TLR8/SERPINB1/MNDA
BP	GO:0086005	ventricular cardiac muscle cell action potential	36	0.502824	1.69692	0.00957259	0.0456323	0.0316321	3701	tags=36%	list=19%	signal=29%	DSC2/KCNE1/KCNQ1/KCNE3/NEDD4L/KCND3/JUP/MIR1-1/TRPM4/KCNJ3/KCNJ8/NOS1AP/CACNA1C
BP	GO:0019755	one-carbon compound transport	12	0.502744	1.2828	0.188605	0.348748	0.241751	902	tags=17%	list=5%	signal=16%	AQP9/AQP10
BP	GO:0090179	planar cell polarity pathway involved in neural tube closure	13	0.502725	1.29261	0.18146	0.34186	0.236976	2062	tags=31%	list=11%	signal=27%	FZD2/FZD1/DVL3/DVL1
BP	GO:0010566	regulation of ketone biosynthetic process	17	0.502604	1.42798	0.0814394	0.199421	0.138238	1715	tags=24%	list=9%	signal=21%	ADM/EGR1/H6PD/DKKL1
BP	GO:0050885	neuromuscular process controlling balance	49	0.502602	1.86513	0.00107286	0.00874141	0.00605952	3182	tags=33%	list=17%	signal=27%	SLC1A3/DLG4/GM2A/TPP1/GAA/MYO7A/APP/ABR/CLN3/NEUROG1/HEXB/JPH4/SHANK1/PSAP/USH1C/NKX6-2
BP	GO:0060080	inhibitory postsynaptic potential	16	0.502523	1.39797	0.113244	0.250279	0.173492	6941	tags=62%	list=36%	signal=40%	NTSR1/UNC13B/BDNF/GABRB3/RIMS1/DRD4/CHRNA4/GLRA1/NPAS4/ABAT
BP	GO:0071605	monocyte chemotactic protein-1 production	16	0.502467	1.39781	0.113244	0.250279	0.173492	2173	tags=44%	list=11%	signal=39%	LGALS9/IL1B/TRPV4/SYK/GSTP1/AGER/ADIPOQ
BP	GO:0071637	regulation of monocyte chemotactic protein-1 production	16	0.502467	1.39781	0.113244	0.250279	0.173492	2173	tags=44%	list=11%	signal=39%	LGALS9/IL1B/TRPV4/SYK/GSTP1/AGER/ADIPOQ
BP	GO:0002534	cytokine production involved in inflammatory response	65	0.502461	1.93481	8.73022e-05	0.00134551	0.0009327	2500	tags=37%	list=13%	signal=32%	IL1R2/ABCD1/PLD3/MIR21/MEFV/PER1/SIRPA/NOD2/IL17RA/PYCARD/TLR4/ALOX5/TLR6/GPSM3/CUEDC2/MYD88/BAP1/TICAM1/CHID1/ADCY7/MIR197/STAT3/LEP/IL17RC
BP	GO:0042363	fat-soluble vitamin catabolic process	12	0.50236	1.28182	0.188605	0.348748	0.241751	9252	tags=92%	list=48%	signal=47%	CYP4F3/CYP26B1/CRABP1/CYP26C1/CYP2W1/CYP4F2/CYP26A1/CYP27B1/CYP4F11/FGF23/CYP4F12
BP	GO:0002730	regulation of dendritic cell cytokine production	12	0.502277	1.28161	0.188605	0.348748	0.241751	1870	tags=58%	list=10%	signal=53%	NOD2/TLR4/JAK3/BST2/TICAM1/MAVS/SCIMP
BP	GO:0034356	NAD biosynthesis via nicotinamide riboside salvage pathway	14	0.502275	1.33137	0.145068	0.296122	0.205271	904	tags=21%	list=5%	signal=20%	NAMPT/NAPRT/PTGS2
BP	GO:2000010	positive regulation of protein localization to cell surface	18	0.502206	1.44094	0.0598456	0.164209	0.113829	2509	tags=39%	list=13%	signal=34%	SNX33/STX3/FCER1G/ABCA7/AKT1/TM9SF4/TYROBP
BP	GO:0071501	cellular response to sterol depletion	14	0.502195	1.33115	0.145068	0.296122	0.205271	3019	tags=50%	list=16%	signal=42%	ARHGEF10L/ZBTB7B/SREBF1/ERLIN1/SREBF2/LPCAT3/SCAP
BP	GO:0031269	pseudopodium assembly	15	0.501687	1.34987	0.137525	0.285124	0.197647	3776	tags=53%	list=20%	signal=43%	CDC42EP2/F2RL1/SRGAP2C/CDC42EP3/CDC42EP1/CDC42EP5/CDC42EP4/SRGAP2
BP	GO:0044331	cell-cell adhesion mediated by cadherin	26	0.501649	1.56609	0.0160952	0.0658801	0.0456678	4575	tags=58%	list=24%	signal=44%	FLOT1/NOTCH1/PPM1F/ADAM19/VEGFA/SERPINF2/CTNND1/BMP6/MAD2L2/FOXA2/NOTCH4/TJP1/MMP24/FOXA1/WNT5A
BP	GO:0032602	chemokine production	72	0.50156	1.97632	6.22348e-05	0.0010366	0.000718566	2191	tags=36%	list=11%	signal=32%	S100A9/IL10/LGALS9/MEFV/SIRPA/IL1B/IL17RA/TLR4/FFAR2/S100A8/LPL/TRPV4/IL6R/KLF4/SYK/GSTP1/TLR7/IL18/TLR2/AGER/ADORA2B/MAVS/F2RL1/CD74/ADIPOQ/FFAR3
BP	GO:0097202	activation of cysteine-type endopeptidase activity	15	0.501159	1.34845	0.141454	0.290913	0.20166	519	tags=27%	list=3%	signal=26%	NLRC4/CIDEB/PYCARD/ASPH
BP	GO:2001171	positive regulation of ATP biosynthetic process	11	0.500999	1.24796	0.216374	0.381038	0.264134	4279	tags=55%	list=22%	signal=42%	ENO1/TAZ/STAT3/TREM2/PID1/PINK1
BP	GO:0002371	dendritic cell cytokine production	13	0.500987	1.28814	0.183432	0.344258	0.238638	1870	tags=54%	list=10%	signal=49%	NOD2/TLR4/JAK3/BST2/TICAM1/MAVS/SCIMP
BP	GO:0034405	response to fluid shear stress	35	0.500575	1.66719	0.00747603	0.0381922	0.0264747	3324	tags=40%	list=17%	signal=33%	ABCA1/ADAM9/CITED2/KLF4/PTGS2/AKT1/PTK2B/SRC/P2RX4/SREBF2/MIR126/MAPK7/PKD1/ASS1
BP	GO:0051016	barbed-end actin filament capping	22	0.50033	1.50985	0.0353583	0.111901	0.0775693	1541	tags=27%	list=8%	signal=25%	CAPG/TWF2/FLII/GSN/TRIOBP/VIL1
BP	GO:1900037	regulation of cellular response to hypoxia	15	0.500296	1.34613	0.143418	0.293256	0.203284	1528	tags=27%	list=8%	signal=25%	MIR21/ENO1/NOL3/HYOU1
BP	GO:0090331	negative regulation of platelet aggregation	12	0.50027	1.27649	0.192534	0.352873	0.244611	5265	tags=50%	list=28%	signal=36%	ALOX12/PRKCD/SH2B3/ADAMTS18/UBASH3B/PRKG1
BP	GO:0035813	regulation of renal sodium excretion	21	0.499994	1.48581	0.0506823	0.147831	0.102476	6991	tags=52%	list=37%	signal=33%	EDNRB/COMT/GNAI2/AVP/TAC1/OXT/NPR1/ADORA1/DRD2/AGTR1/AVPR1A
BP	GO:0031998	regulation of fatty acid beta-oxidation	19	0.499513	1.44806	0.0575397	0.159525	0.110582	2399	tags=37%	list=13%	signal=32%	ABCD1/IRS2/AKT1/IRS1/CPT1A/AKT2/MFSD2A
BP	GO:0006991	response to sterol depletion	15	0.499057	1.34279	0.143418	0.293256	0.203284	3019	tags=47%	list=16%	signal=39%	ARHGEF10L/ZBTB7B/SREBF1/ERLIN1/SREBF2/LPCAT3/SCAP
BP	GO:1904996	positive regulation of leukocyte adhesion to vascular endothelial cell	22	0.499014	1.50588	0.0359525	0.112832	0.078215	3950	tags=59%	list=21%	signal=47%	CCR2/MIR21/PTAFR/ALOX5/ICAM1/ITGB2/IRAK1/FUT7/RELA/MDK/FUT4/RHOA/ELANE
BP	GO:0071677	positive regulation of mononuclear cell migration	25	0.498987	1.5425	0.0382871	0.118359	0.0820459	2584	tags=36%	list=13%	signal=31%	FPR2/CCR1/CCR2/AIF1/AGER/MOSPD2/PLA2G7/LGALS3/S100A7
BP	GO:0043173	nucleotide salvage	13	0.498958	1.28292	0.187377	0.347481	0.240872	1288	tags=31%	list=7%	signal=29%	NAPRT/AMPD3/UPP1/AMPD2
BP	GO:0051386	regulation of neurotrophin TRK receptor signaling pathway	13	0.498876	1.28271	0.187377	0.347481	0.240872	3870	tags=46%	list=20%	signal=37%	WASF1/CYFIP1/PPP2R5B/DOK5/SPRY1/TMEM108
BP	GO:0070242	thymocyte apoptotic process	17	0.498556	1.41648	0.0871212	0.209406	0.14516	5731	tags=71%	list=30%	signal=50%	BAX/JAK3/EFNA1/ADAM8/TP53/PTCRA/BCL2L11/WNT5A/BMP4/BAK1/NFKBID/DFFA
BP	GO:0086011	membrane repolarization during action potential	28	0.498543	1.60239	0.0209689	0.0787533	0.0545915	3236	tags=39%	list=17%	signal=33%	KCNE1/KCNJ2/KCNQ1/KCNE3/KCND3/MIR1-1/FLNA/KCNIP2/KCNJ3/KCNJ8/NOS1AP
BP	GO:0032651	regulation of interleukin-1 beta production	88	0.498513	2.01215	5.79667e-06	0.000170071	0.000117893	1262	tags=27%	list=7%	signal=26%	LILRA5/NLRP12/LILRA2/CD33/LGALS9/MEFV/NLRC4/SIRPA/NOD2/EGR1/FZD5/PYCARD/FFAR4/TLR4/NLRP3/LPL/ARRB2/SPHK1/GSTP1/HSPB1/APP/TLR8/SERPINB1/MNDA
BP	GO:0071318	cellular response to ATP	18	0.498294	1.42972	0.0637066	0.169425	0.117445	2766	tags=33%	list=14%	signal=29%	P2RY2/P2RY1/PTGS2/P2RY12/P2RX4/TRPM4
BP	GO:0045834	positive regulation of lipid metabolic process	151	0.498224	2.20669	1.04815e-09	1.7642e-07	1.22294e-07	3280	tags=36%	list=17%	signal=30%	PPARG/CES1/ADM/FPR2/FLT3/ABCD1/IRS2/NOD2/SLC27A1/IL1B/FGR/TNFRSF1A/POR/PNPLA2/DGAT2/NR1H2/SCARB1/LDLR/MID1IP1/APOA2/PTGS2/SREBF1/ZP3/PRKCD/DGKZ/CTDNEP1/AKT1/PTK2B/P2RY12/IRS1/PPARD/SPHK2/TAZ/CYP7A1/CPT1A/DAGLB/SRC/CD74/FGFR3/AKT2/ADIPOQ/AVP/APOA4/MFSD2A/ABHD5/TGFB1/FGF1/MLXIPL/APOA5/BMP6/SCAP/ABHD6/SIRT4/FLT1/VAV2
BP	GO:0001774	microglial cell activation	49	0.497556	1.8464	0.00133885	0.010405	0.00721269	1595	tags=37%	list=8%	signal=34%	FPR2/CLU/C5AR1/ITGAM/C1QA/NAMPT/GRN/TLR6/SPHK1/LDLR/APP/TLR8/ITGB2/TLR7/IFNGR1/AIF1/TLR2/AGER
BP	GO:0002269	leukocyte activation involved in inflammatory response	49	0.497556	1.8464	0.00133885	0.010405	0.00721269	1595	tags=37%	list=8%	signal=34%	FPR2/CLU/C5AR1/ITGAM/C1QA/NAMPT/GRN/TLR6/SPHK1/LDLR/APP/TLR8/ITGB2/TLR7/IFNGR1/AIF1/TLR2/AGER
BP	GO:0019934	cGMP-mediated signaling	27	0.497218	1.57636	0.0343217	0.109489	0.0758972	4293	tags=44%	list=22%	signal=35%	THBS1/EDNRB/CD36/PTK2B/ADORA2B/MTNR1B/PDE2A/PDE3A/PDE11A/GUCA2B/PDZD3/HTR2C
BP	GO:0005979	regulation of glycogen biosynthetic process	27	0.497189	1.57627	0.0343217	0.109489	0.0758972	3231	tags=37%	list=17%	signal=31%	IRS2/GSK3A/INSR/AKT1/IRS1/PPP1R3B/AKT2/PPP1R3D/GCK/PPP1CA
BP	GO:0010962	regulation of glucan biosynthetic process	27	0.497189	1.57627	0.0343217	0.109489	0.0758972	3231	tags=37%	list=17%	signal=31%	IRS2/GSK3A/INSR/AKT1/IRS1/PPP1R3B/AKT2/PPP1R3D/GCK/PPP1CA
BP	GO:0046643	regulation of gamma-delta T cell activation	11	0.497076	1.23819	0.224172	0.388624	0.269393	2026	tags=36%	list=11%	signal=33%	NOD2/LILRB1/SYK/SOX4
BP	GO:0099171	presynaptic modulation of chemical synaptic transmission	15	0.496837	1.33682	0.143418	0.293256	0.203284	2061	tags=20%	list=11%	signal=18%	CDK5/GIT1/SYT1
BP	GO:0003188	heart valve formation	14	0.496752	1.31673	0.160542	0.315461	0.218676	6425	tags=64%	list=34%	signal=43%	NOTCH1/EFNA1/SCX/SOX9/DCHS1/ZFPM1/GJA5/GATA4/TWIST1
BP	GO:0051591	response to cAMP	93	0.496674	2.04413	5.74946e-06	0.000169463	0.000117471	2173	tags=31%	list=11%	signal=28%	AQP9/THBD/AREG/FOS/KCNE1/PER1/FOSB/SPARC/PTAFR/KCNQ1/DUSP1/BSG/SLC26A6/MMP19/ZFP36L1/APP/CARM1/SREBF1/AHR/SLC8A1/DMTN/PTK2B/SRD5A1/HSPA5/FOSL1/PDE2A/PPARGC1B/RELA/ADIPOQ
BP	GO:0042532	negative regulation of tyrosine phosphorylation of STAT protein	16	0.496568	1.3814	0.117083	0.256899	0.178081	1606	tags=31%	list=8%	signal=29%	SOCS3/MIRLET7E/PPP2R1A/SH2B3/SOCS1
BP	GO:0046209	nitric oxide metabolic process	81	0.496417	1.97505	2.59921e-05	0.000545067	0.000377839	1630	tags=33%	list=9%	signal=31%	CYP1B1/TSPO/CLU/IL10/SIRPA/TMEM106A/IL1B/TLR4/POR/SPR/INSR/TLR6/ICAM1/KLF4/PTGS2/CD36/PTX3/GLA/ITGB2/TICAM1/AKT1/PTK2B/DDAH2/DNM2/AIF1/TLR2/KHSRP
BP	GO:0071498	cellular response to fluid shear stress	20	0.496208	1.45747	0.0554455	0.155813	0.108009	3324	tags=40%	list=17%	signal=33%	KLF4/PTGS2/PTK2B/SRC/SREBF2/MIR126/MAPK7/ASS1
BP	GO:0042446	hormone biosynthetic process	65	0.496094	1.91029	0.000125334	0.00173907	0.00120551	3171	tags=28%	list=17%	signal=23%	ADM/TSPO/EGR1/POR/SCARB1/H6PD/HFE/FDXR/CYP19A1/SRD5A1/TG/STARD3/FFAR3/DHRS11/ARNT/BMP6/CYP17A1/AANAT
BP	GO:0006898	receptor-mediated endocytosis	265	0.496026	2.35717	1e-10	2.94918e-08	2.04436e-08	2494	tags=31%	list=13%	signal=27%	STAB1/HP/CD163/ADM/FPR2/MRC1/FCGR1A/LRP1/CLU/LDLRAD3/CD14/MSR1/ITGAM/DLG4/CXCL16/LRPAP1/MARCO/LILRB1/WASF1/FLOT1/CD63/SPARC/HPR/ARHGAP27/CLTCL1/ITSN1/PDLIM7/PICK1/INSR/AP2M1/SCARB1/ARRB2/CXCL8/SIGLEC1/LDLR/FCER1G/SYK/CLTB/HIP1/RAB31/PIP5K1C/VEGFA/ITGB3/CXCR2/ASGR1/CD36/HFE/ANKRD13D/DAB2/TPCN2/AP2A1/CLEC9A/TNK2/AP1S1/ITGB2/FOLR2/CLN3/GRB2/DBNL/ARF1/GAK/SDCBP/HYOU1/DNM2/SCARF1/CTSL/NUMB/CTTN/AP2S1/…
BP	GO:0035235	ionotropic glutamate receptor signaling pathway	24	0.495989	1.52298	0.0279369	0.0952474	0.0660252	8720	tags=79%	list=46%	signal=43%	CPEB4/APP/CLN3/PTK2B/GRIK5/GRIN2D/GRIK3/GRID2/GRIN3B/TIAM1/GRIN2A/GRIN1/GRID1/GRIA2/GRIK4/GRIA1/GRIN2B/GRIN2C/GRIK1
BP	GO:0002328	pro-B cell differentiation	11	0.495918	1.2353	0.22807	0.393827	0.273	3016	tags=45%	list=16%	signal=38%	FLT3/NOTCH1/SOX4/FLCN/HES1
BP	GO:0045940	positive regulation of steroid metabolic process	31	0.495728	1.62463	0.0140765	0.0596643	0.041359	3019	tags=39%	list=16%	signal=33%	CES1/ADM/IL1B/POR/APOA2/SREBF1/CYP7A1/APOA4/FGF1/APOA5/BMP6/SCAP
BP	GO:0071625	vocalization behavior	18	0.495701	1.42228	0.0714286	0.183109	0.126931	6768	tags=56%	list=35%	signal=36%	DLG4/NEUROG1/BRINP1/SHANK1/SHANK3/FOXP2/SHANK2/MYH14/NRXN2/NRXN1
BP	GO:0150076	neuroinflammatory response	76	0.495016	1.96727	2.9497e-05	0.000597035	0.000413863	1595	tags=33%	list=8%	signal=30%	FPR2/LRP1/CLU/C5AR1/ITGAM/C1QA/NAMPT/IL1B/GRN/MMP9/DAGLA/TLR6/SPHK1/LDLR/TNFRSF1B/PTGS2/APP/TLR8/ITGB2/TLR7/IFNGR1/IL18/AIF1/TLR2/AGER
BP	GO:0072337	modified amino acid transport	27	0.494787	1.56865	0.0373589	0.11596	0.0803829	1637	tags=26%	list=9%	signal=24%	FOLR3/SLC19A1/SLC22A16/SLC46A1/SLC22A4/FOLR2/CTNS
BP	GO:0030878	thyroid gland development	21	0.49466	1.46996	0.0526316	0.151227	0.10483	6635	tags=57%	list=35%	signal=37%	SRF/TG/HOXA5/MAPK3/PAX8/FOXE1/MAP2K1/NKX2-1/FGF8/HOXA3/TBX1/NKX2-5
BP	GO:0035330	regulation of hippo signaling	17	0.494577	1.40518	0.092803	0.218948	0.151774	7815	tags=82%	list=41%	signal=49%	NEK8/MAP2K3/WWC2/SOX11/FRMD1/VGLL4/MOB3B/WTIP/AJUBA/MAPK14/SCHIP1/LIMD1/NF2/WWC3
BP	GO:0070365	hepatocyte differentiation	15	0.49424	1.32983	0.143418	0.293256	0.203284	5724	tags=53%	list=30%	signal=37%	PROX1/PCK2/HNF1B/TAF10/PCK1/MESP1/ITGA2/HNF4A
BP	GO:0046426	negative regulation of receptor signaling pathway via JAK-STAT	25	0.494022	1.52715	0.0426449	0.12878	0.08927	1606	tags=28%	list=8%	signal=26%	SOCS3/BCL3/MIRLET7E/HGS/PPP2R1A/SH2B3/SOCS1
BP	GO:0006749	glutathione metabolic process	49	0.49374	1.83224	0.00155165	0.0116757	0.00809354	3694	tags=45%	list=19%	signal=36%	GSTM1/G6PD/IDH1/MGST2/ETHE1/GSTP1/GGT3P/GGTLC2/OPLAH/CTNS/GSTM5/GGTLC1/GSTT2/NAT8/GGT5/GSR/GSS/GPX1/GSTT1/NFE2L1/GSTZ1/GPX4
BP	GO:0031392	regulation of prostaglandin biosynthetic process	11	0.493673	1.22971	0.231969	0.397874	0.275805	2212	tags=36%	list=12%	signal=32%	IL1B/PTGS2/CD74/AVP
BP	GO:0099566	regulation of postsynaptic cytosolic calcium ion concentration	13	0.493611	1.26917	0.199211	0.36006	0.249592	8114	tags=77%	list=42%	signal=44%	SLC8A1/GRM1/SLC8A2/WNT5A/SLC8A3/ATP2B2/GRM5/SYNPO/GRIA1/FZD9
BP	GO:1901184	regulation of ERBB signaling pathway	93	0.493505	2.03109	7.3164e-06	0.000204985	0.000142095	3553	tags=39%	list=19%	signal=32%	EREG/AREG/GPER1/MIR21/HBEGF/SHKBP1/RHBDF2/DUSP3/PLAUR/ARAP1/EPN1/MMP9/PTPN18/HIP1/APP/DOK1/MVB12A/HGS/MVP/GRB2/AKT1/NCF1/VPS25/CHMP6/SHC1/IFI6/DAB2IP/RAB7A/TGFA/GPRC5A/PTPRJ/ZGPAT/SPRY1/AFAP1L2/PTK6/PDE6G
BP	GO:0032722	positive regulation of chemokine production	43	0.493476	1.74318	0.00161844	0.012107	0.00839255	2191	tags=40%	list=11%	signal=35%	LGALS9/IL1B/IL17RA/TLR4/FFAR2/LPL/TRPV4/IL6R/SYK/TLR7/TLR2/AGER/ADORA2B/MAVS/CD74/ADIPOQ/FFAR3
BP	GO:0099150	regulation of postsynaptic specialization assembly	13	0.493394	1.26862	0.199211	0.36006	0.249592	9642	tags=92%	list=50%	signal=46%	LRFN1/LRRC4B/LRRTM1/GRID2/LRFN4/NTRK3/NRXN1/CBLN1/PTPRD/IL1RAP/LRRTM2/GAP43
BP	GO:0150052	regulation of postsynapse assembly	13	0.493394	1.26862	0.199211	0.36006	0.249592	9642	tags=92%	list=50%	signal=46%	LRFN1/LRRC4B/LRRTM1/GRID2/LRFN4/NTRK3/NRXN1/CBLN1/PTPRD/IL1RAP/LRRTM2/GAP43
BP	GO:1900543	negative regulation of purine nucleotide metabolic process	21	0.49291	1.46476	0.0565302	0.157722	0.109332	6221	tags=57%	list=32%	signal=39%	FBP1/HDAC4/CBFA2T3/SIRT6/FLCN/STAT3/PID1/PDZD3/RD3/HPCA/NUPR1/PPARA
BP	GO:0045920	negative regulation of exocytosis	31	0.492883	1.61531	0.0152571	0.0632845	0.0438686	3002	tags=39%	list=16%	signal=33%	CCR2/HMOX1/LGALS9/NOTCH1/ABR/CD300A/GNAI2/SYT4/RAB7A/FCGR2B/IL1RAPL1/SNCA
BP	GO:0021984	adenohypophysis development	13	0.49268	1.26678	0.199211	0.36006	0.249592	7263	tags=69%	list=38%	signal=43%	PROP1/HES1/BMP2/FGF8/GHRH/GSX1/DRD2/GHRHR/PITX2
BP	GO:1905939	regulation of gonad development	19	0.492667	1.42821	0.0674603	0.175817	0.121876	6011	tags=63%	list=31%	signal=43%	CITED2/INSR/ZP3/SRC/RETN/AMH/SOX9/DHX37/WT1/DMRT1/NUPR1/NR5A1
BP	GO:0060602	branch elongation of an epithelium	19	0.492568	1.42793	0.0674603	0.175817	0.121876	4778	tags=42%	list=25%	signal=32%	AREG/FGF1/HNF1B/SPRY1/SOX9/HOXD13/WNT5A/BMP4
BP	GO:0009311	oligosaccharide metabolic process	52	0.492339	1.84223	0.00120632	0.00954906	0.00661937	3209	tags=37%	list=17%	signal=30%	MGAM/GM2A/ST6GALNAC3/FBP1/GAA/NEU1/MPDU1/NAGA/ST3GAL2/IDUA/MAN2B1/ST3GAL6/GLA/HEXB/MOGS/MAN2B2/FUT4/ST6GALNAC4/NEU4
BP	GO:0006595	polyamine metabolic process	16	0.49222	1.3693	0.12476	0.267684	0.185557	4054	tags=44%	list=21%	signal=35%	SMOX/SAT2/HDAC10/SRM/OAZ1/OAZ2/OAZ3
BP	GO:2001057	reactive nitrogen species metabolic process	82	0.492206	1.96017	3.2805e-05	0.000641654	0.000444793	1630	tags=33%	list=9%	signal=30%	CYP1B1/TSPO/CLU/IL10/SIRPA/TMEM106A/IL1B/TLR4/POR/SPR/INSR/TLR6/ICAM1/KLF4/PTGS2/CD36/PTX3/GLA/ITGB2/TICAM1/AKT1/PTK2B/DDAH2/DNM2/AIF1/TLR2/KHSRP
BP	GO:0046636	negative regulation of alpha-beta T cell activation	37	0.491931	1.67192	0.00816058	0.0405872	0.0281349	3212	tags=41%	list=17%	signal=34%	HLX/BCL6/LGALS9/LILRB1/LOXL3/LGALS9C/ZBTB7B/JAK3/HFE/SOCS1/CD300A/IHH/RUNX1/TNFRSF14/IL4R
BP	GO:0070873	regulation of glycogen metabolic process	32	0.491802	1.62207	0.0239548	0.0860275	0.059634	3231	tags=38%	list=17%	signal=31%	IRS2/GSK3A/INSR/PHKG2/AKT1/IRS1/POMC/PPP1R3B/AKT2/PPP1R3D/GCK/PPP1CA
BP	GO:0043174	nucleoside salvage	16	0.491609	1.3676	0.126679	0.270768	0.187696	2955	tags=38%	list=15%	signal=32%	CDA/TYMP/UPP1/TK2/PUDP/UCKL1
BP	GO:0050765	negative regulation of phagocytosis	21	0.491367	1.46017	0.0604288	0.164699	0.114169	3757	tags=52%	list=20%	signal=42%	DYSF/SIRPA/CD300LF/TLR2/CD300A/MIR181B1/ADIPOQ/FCGR2B/CSK/FER1L5/PTEN
BP	GO:0015816	glycine transport	13	0.49133	1.26331	0.203156	0.364996	0.253014	5903	tags=69%	list=31%	signal=48%	SLC36A1/RGS2/SLC6A5/SLC32A1/SLC7A8/SLC6A9/SLC6A20/SLC6A17/RGS4
BP	GO:0035589	G protein-coupled purinergic nucleotide receptor signaling pathway	14	0.491113	1.30178	0.174081	0.332962	0.230808	2226	tags=50%	list=12%	signal=44%	GPR34/P2RY2/PTAFR/P2RY1/P2RY12/P2RY13/P2RY6
BP	GO:1904861	excitatory synapse assembly	25	0.491072	1.51803	0.04389	0.132042	0.0915307	6968	tags=72%	list=36%	signal=46%	PLXNB2/SEMA4A/LRRC4/NPTN/LRFN1/LRRC4B/SHANK1/PTEN/LRRTM1/SHANK3/SHANK2/GRID2/WNT5A/LRFN4/NTRK3/NRXN2/NRXN1/CBLN1
BP	GO:0045824	negative regulation of innate immune response	61	0.491008	1.87465	0.000309698	0.00344492	0.00238801	2077	tags=25%	list=11%	signal=22%	VSIG4/PPARG/CR1/MIR21/LGALS9/LILRB1/GRN/NR1H2/ARRB2/CACTIN/NLRX1/SLAMF8/IRAK3/TTLL12/MIR181B1
BP	GO:0006026	aminoglycan catabolic process	65	0.490948	1.89047	0.000185016	0.00232945	0.00161477	3741	tags=38%	list=20%	signal=31%	LYVE1/FUCA1/SDC3/SLC9A1/VCAN/GALNS/IDUA/GNS/ARSB/CHP1/SGSH/GLB1/HEXB/SDC2/HYAL2/SDC4/TGFB1/HPSE/NAGLU/CHIA/CHI3L1/BGN/CSPG4/SDC1/GUSB
BP	GO:1901841	regulation of high voltage-gated calcium channel activity	13	0.490927	1.26228	0.203156	0.364996	0.253014	6452	tags=62%	list=34%	signal=41%	DYSF/CALM3/NOS1AP/GEM/RRAD/REM1/CACNB3/CACNA2D1
BP	GO:0015909	long-chain fatty acid transport	73	0.49087	1.93443	7.06519e-05	0.00114374	0.000792838	2594	tags=29%	list=14%	signal=25%	PPARG/THBS1/ACSL1/ABCD1/IRS2/SLC27A1/PLA2G4A/MID1IP1/SYK/NTSR1/CD36/SLC27A3/SLC25A20/PLIN2/AKT1/CPT1A/AKT2/PLA2G10/MFSD2A/SLC27A4/SLC27A5
BP	GO:0001953	negative regulation of cell-matrix adhesion	40	0.490626	1.70432	0.00458208	0.026667	0.0184855	3984	tags=45%	list=21%	signal=36%	THBS1/LRP1/BCL6/ACVRL1/ADAM15/CORO1C/MMP14/DMTN/JAG1/SRC/ARHGAP6/AJAP1/FAM107A/ACER2/SERPINE1/PTEN/DLC1/RCC2
BP	GO:0070168	negative regulation of biomineral tissue development	27	0.490575	1.5553	0.0403962	0.123035	0.0852876	4982	tags=44%	list=26%	signal=33%	CCR1/GAS6/NOTCH1/PTK2B/TGFB1/TRPM4/CCL3/SOX9/SRGN/GATA1/GREM1/MIR208A
BP	GO:0110150	negative regulation of biomineralization	27	0.490575	1.5553	0.0403962	0.123035	0.0852876	4982	tags=44%	list=26%	signal=33%	CCR1/GAS6/NOTCH1/PTK2B/TGFB1/TRPM4/CCL3/SOX9/SRGN/GATA1/GREM1/MIR208A
BP	GO:0032438	melanosome organization	26	0.490257	1.53052	0.0246791	0.0880845	0.0610599	1867	tags=27%	list=10%	signal=24%	BLOC1S1/RAB32/KIF13A/AP3D1/BLOC1S3/HPS1/SNAPIN
BP	GO:1900016	negative regulation of cytokine production involved in inflammatory response	32	0.490247	1.61694	0.0251305	0.0891979	0.0618317	1701	tags=25%	list=9%	signal=23%	IL1R2/ABCD1/MEFV/SIRPA/PYCARD/CUEDC2/CHID1/ADCY7
BP	GO:0002828	regulation of type 2 immune response	31	0.490165	1.6064	0.0164421	0.0667283	0.0462558	3212	tags=45%	list=17%	signal=38%	HLX/CCR2/BCL6/NOD2/NLRP3/RARA/STAT6/IL18/CD74/CD86/IFNB1/IL27RA/IDO1/IL4R
BP	GO:1902176	negative regulation of oxidative stress-induced intrinsic apoptotic signaling pathway	18	0.490165	1.40639	0.0810811	0.199	0.137946	3403	tags=39%	list=18%	signal=32%	VNN1/HSPB1/NOL3/AKT1/SOD2/MAPK7/GPX1
BP	GO:0033033	negative regulation of myeloid cell apoptotic process	15	0.490109	1.31872	0.149312	0.301548	0.209032	1583	tags=33%	list=8%	signal=31%	NOD2/CLEC5A/FCER1G/CXCR2/IRF7
BP	GO:0042044	fluid transport	28	0.489998	1.57492	0.0257277	0.0905476	0.0627673	4216	tags=39%	list=22%	signal=31%	AQP9/EDNRB/SLC26A6/AQP10/AVP/HYAL2/AQP4/AQP2/PDZD3/UPK3A/SLC5A1
BP	GO:0051956	negative regulation of amino acid transport	13	0.489947	1.25975	0.205128	0.367816	0.254969	7444	tags=69%	list=39%	signal=42%	SLC43A2/LEP/RGS2/HRH3/TRH/RGS4/ADORA1/ABAT/GRM7
BP	GO:0089718	amino acid import across plasma membrane	40	0.489778	1.70137	0.00480929	0.02744	0.0190213	5903	tags=50%	list=31%	signal=35%	SLC1A3/SLC36A1/SLC43A2/NTSR1/SLC22A4/SLC6A6/SLC3A2/SLC1A5/SLC1A6/RGS2/ACE2/KCNJ10/SLC6A13/SLC6A5/SLC7A8/PER2/ATP1A2/SLC6A9/SLC6A20/RGS4
BP	GO:0031638	zymogen activation	55	0.489563	1.834	0.000732603	0.00663701	0.00460075	2256	tags=31%	list=12%	signal=27%	HP/THBS1/NLRC4/CIDEB/FURIN/PYCARD/HPR/ASPH/C1RL/CTSH/MMP14/ENO1/CTSZ/CTSL/SERPINF2/KLK1/HGFAC
BP	GO:0031100	animal organ regeneration	74	0.489518	1.93984	9.0491e-05	0.00138464	0.000959829	1091	tags=23%	list=6%	signal=22%	PPARG/ADM/FLT3/C5AR1/IL10/CEBPB/HMOX1/SULF2/PKM/CDKN1A/GAS6/NOTCH1/HGF/GSTP1/APOA2/HFE/ANXA3
BP	GO:0009650	UV protection	13	0.489325	1.25816	0.207101	0.370211	0.256629	3680	tags=54%	list=19%	signal=44%	ERCC2/MFAP4/CAT/ERCC1/GPX1/SCARA3/SDF4
BP	GO:0006909	phagocytosis	267	0.489205	2.33131	1e-10	2.94918e-08	2.04436e-08	2719	tags=39%	list=14%	signal=34%	PPARG/DYSF/MERTK/THBS1/FPR2/SLC11A1/FCGR1A/LRP1/CD14/CCR2/MSR1/ITGAM/NCF4/CD93/WAS/FCGR2A/ABCA1/CEACAM4/RAB20/MARCO/SIRPA/IL1B/FGR/PYCARD/SIRPB1/FCN1/PLD2/TLR4/CYFIP1/MYO7A/HCK/TMEM175/GAS6/CYBA/SCARB1/SPHK1/NCF2/TGM2/CORO1C/LIMK1/LDLR/FCER1G/UNC13D/SYK/RAB31/PIP5K1C/APOA2/GSN/ITGB3/RARA/MFGE8/CD36/RAB39A/ABR/PTX3/MYD88/DOCK1/ANXA3/PRKCD/RAB34/WASF2/C2/ITGB2/SH3BP1/PEAR1/CLN3/ABCA7/GRB2/XKR8/DNM2…
BP	GO:0006063	uronic acid metabolic process	15	0.488911	1.3155	0.153242	0.305814	0.211989	4135	tags=40%	list=22%	signal=31%	DCXR/UGT2B17/AKR1A1/UGT2B7/SORD/UGT2B28
BP	GO:0019585	glucuronate metabolic process	15	0.488911	1.3155	0.153242	0.305814	0.211989	4135	tags=40%	list=22%	signal=31%	DCXR/UGT2B17/AKR1A1/UGT2B7/SORD/UGT2B28
BP	GO:1900744	regulation of p38MAPK cascade	43	0.488863	1.72688	0.0020495	0.0145331	0.0100743	2422	tags=40%	list=13%	signal=35%	SASH1/PER1/IL1B/DUSP1/SPHK1/HGF/VEGFA/MAP3K3/MINK1/GADD45B/NCF1/AGER/EMC10/MIR181B1/GADD45A/DAB2IP/LEP
BP	GO:0048934	peripheral nervous system neuron differentiation	13	0.48883	1.25688	0.207101	0.370211	0.256629	5608	tags=69%	list=29%	signal=49%	HOXD10/RUNX1/ISL2/HAND2/NTRK2/ONECUT2/ETV1/HOXD9/ISL1
BP	GO:0048935	peripheral nervous system neuron development	13	0.48883	1.25688	0.207101	0.370211	0.256629	5608	tags=69%	list=29%	signal=49%	HOXD10/RUNX1/ISL2/HAND2/NTRK2/ONECUT2/ETV1/HOXD9/ISL1
BP	GO:0032530	regulation of microvillus organization	13	0.488684	1.25651	0.207101	0.370211	0.256629	3889	tags=46%	list=20%	signal=37%	TWF2/PLD1/VIL1/FSCN1/USH1C/PODXL
BP	GO:0051791	medium-chain fatty acid metabolic process	14	0.488629	1.29519	0.176015	0.335657	0.232677	2616	tags=29%	list=14%	signal=25%	CES1/CRAT/OLAH/ABHD2
BP	GO:0019432	triglyceride biosynthetic process	40	0.488592	1.69725	0.00488503	0.0277237	0.019218	1337	tags=30%	list=7%	signal=28%	ACSL1/SLC27A1/DGAT2/NR1H2/LPL/SCARB1/LDLR/GPAT3/SREBF1/DGAT1/GK/CTDNEP1
BP	GO:0032958	inositol phosphate biosynthetic process	28	0.488543	1.57025	0.02662	0.0925257	0.0641385	2226	tags=25%	list=12%	signal=22%	GPER1/ITPKC/PTAFR/P2RY1/NTSR1/PTK2B/P2RY6
BP	GO:2001169	regulation of ATP biosynthetic process	16	0.488395	1.35866	0.128599	0.273654	0.189696	2829	tags=44%	list=15%	signal=37%	ENO1/SPHK2/TAZ/FLCN/STAT3/TREM2/PID1
BP	GO:0006692	prostanoid metabolic process	47	0.487742	1.78046	0.00269173	0.017915	0.0124186	2212	tags=32%	list=12%	signal=28%	GSTM1/IL1B/TNFRSF1A/CYP2S1/PLA2G4A/TBXAS1/ABHD16A/GSTP1/PTGS2/PTGS1/CES2/LYPLA2/DAGLB/CD74/AVP
BP	GO:0006693	prostaglandin metabolic process	47	0.487742	1.78046	0.00269173	0.017915	0.0124186	2212	tags=32%	list=12%	signal=28%	GSTM1/IL1B/TNFRSF1A/CYP2S1/PLA2G4A/TBXAS1/ABHD16A/GSTP1/PTGS2/PTGS1/CES2/LYPLA2/DAGLB/CD74/AVP
BP	GO:0032652	regulation of interleukin-1 production	101	0.487729	2.02552	1.75114e-06	6.91376e-05	4.79259e-05	1262	tags=26%	list=7%	signal=24%	LILRA5/NLRP12/LILRA2/IL10/CD33/LGALS9/MEFV/NLRC4/SIRPA/NOD2/EGR1/FZD5/PYCARD/FFAR4/TLR4/NLRP3/GAS6/LPL/ARRB2/SPHK1/GSTP1/HSPB1/APP/TLR8/SERPINB1/MNDA
BP	GO:0010543	regulation of platelet activation	35	0.487472	1.62355	0.0119437	0.0536083	0.0371611	1509	tags=29%	list=8%	signal=26%	THBD/ALOX12/TLR4/PLA2G4A/FCER1G/SYK/PDGFA/PRKCD/DMTN/SH2B3
BP	GO:0051014	actin filament severing	16	0.487466	1.35608	0.130518	0.27643	0.19162	2719	tags=50%	list=14%	signal=43%	CAPG/FLII/GSN/GMFG/FMNL1/VIL1/CFL1/MYH9
BP	GO:0042362	fat-soluble vitamin biosynthetic process	15	0.487033	1.31044	0.157171	0.310843	0.215475	1408	tags=27%	list=7%	signal=25%	CYP27A1/VDR/IL1B/PLTP
BP	GO:0099563	modification of synaptic structure	24	0.486768	1.49467	0.0371265	0.115351	0.0799611	3949	tags=50%	list=21%	signal=40%	WASF1/CTTNBP2/CYFIP1/ITSN1/CLN3/BAIAP2/PFN1/DLGAP3/GRIPAP1/WASF3/RHOA/ABL1
BP	GO:0032374	regulation of cholesterol transport	65	0.486761	1.87435	0.000232761	0.0027879	0.00193256	3075	tags=37%	list=16%	signal=31%	CES1/LRP1/TSPO/LAMTOR1/ABCA1/EEPD1/MIR27A/NR1H2/APOA2/NFKBIA/MIR33A/ABCA7/PLTP/ANXA2/SREBF2/ADIPOQ/PLA2G10/YJEFN3/APOA4/LEP/MIR128-2/LPCAT3/APOA5/ABCG5
BP	GO:0071526	semaphorin-plexin signaling pathway	40	0.48622	1.68901	0.00556664	0.0305354	0.021167	2355	tags=32%	list=12%	signal=29%	PLXND1/PLXNB2/SEMA4A/SEMA6B/ARHGDIA/SEMA4B/SEMA3C/PLXNA2/SH3BP1/SEMA3B/PLXNC1/NRP2/FLNA
BP	GO:0045428	regulation of nitric oxide biosynthetic process	66	0.486166	1.88194	0.00031783	0.00352924	0.00244646	2105	tags=36%	list=11%	signal=32%	TSPO/CLU/IL10/SIRPA/IL1B/TLR4/INSR/TLR6/ICAM1/KLF4/PTGS2/CD36/PTX3/GLA/ITGB2/TICAM1/AKT1/PTK2B/DDAH2/DNM2/AIF1/KHSRP/MIR181B1/P2RX4
BP	GO:0010866	regulation of triglyceride biosynthetic process	21	0.486152	1.44468	0.0604288	0.164699	0.114169	1337	tags=33%	list=7%	signal=31%	SLC27A1/DGAT2/NR1H2/SCARB1/LDLR/SREBF1/CTDNEP1
BP	GO:0031268	pseudopodium organization	16	0.486107	1.3523	0.132438	0.278794	0.193259	3776	tags=50%	list=20%	signal=40%	CDC42EP2/F2RL1/SRGAP2C/CDC42EP3/CDC42EP1/CDC42EP5/CDC42EP4/SRGAP2
BP	GO:1900363	regulation of mRNA polyadenylation	16	0.486069	1.35219	0.132438	0.278794	0.193259	3138	tags=44%	list=16%	signal=37%	RNF40/ZC3H3/HSF1/CPSF7/SNRPA/NELFE/SUPT5H
BP	GO:1902430	negative regulation of amyloid-beta formation	14	0.485955	1.28811	0.181818	0.342233	0.237235	3762	tags=43%	list=20%	signal=34%	CLU/GGA3/ABCA7/CHRNA7/PRNP/NTRK2
BP	GO:0002825	regulation of T-helper 1 type immune response	27	0.485765	1.54005	0.0446483	0.133642	0.09264	1534	tags=30%	list=8%	signal=27%	SLC11A1/HLX/CCR2/IL1B/PLA2G4A/IL1R1/JAK3/IL18
BP	GO:0044241	lipid digestion	20	0.485644	1.42645	0.0693069	0.179687	0.124558	3798	tags=50%	list=20%	signal=40%	LDLR/APOA2/CD36/APOA4/LEP/ARX/LPCAT3/APOA5/ABCG5/CEL
BP	GO:0002227	innate immune response in mucosa	15	0.485637	1.30669	0.157171	0.310843	0.215475	318	tags=13%	list=2%	signal=13%	RNASE2/RNASE3
BP	GO:0032986	protein-DNA complex disassembly	18	0.485292	1.39241	0.0868726	0.209201	0.145017	3891	tags=50%	list=20%	signal=40%	NFE2/SMARCD3/ARID1A/HMGA1/SMARCA4/MYC/SMARCD2/SMARCB1/GRWD1
BP	GO:0072012	glomerulus vasculature development	26	0.485161	1.51461	0.0274382	0.0941496	0.0652641	4778	tags=58%	list=25%	signal=43%	EGR1/NOTCH1/IL6R/ACTA2/NOTCH2/NOTCH3/OSR1/HES1/GPR4/PECAM1/WT1/BMP7/MIR125A/SERPINB7/BMP4
BP	GO:0046655	folic acid metabolic process	18	0.485104	1.39187	0.0868726	0.209201	0.145017	2225	tags=33%	list=12%	signal=29%	SLC19A1/SLC46A1/MTHFS/FOLR2/MTHFR/MTHFD2
BP	GO:0032310	prostaglandin secretion	13	0.485069	1.24721	0.218935	0.382389	0.265071	5185	tags=54%	list=27%	signal=39%	IL1B/P2RX4/PLA2G10/LEP/OXT/MAP2K6/NOS2
BP	GO:0032732	positive regulation of interleukin-1 production	57	0.48505	1.84059	0.000838103	0.00734316	0.00509025	1595	tags=30%	list=8%	signal=27%	LILRA5/NLRP12/LILRA2/LGALS9/NLRC4/NOD2/EGR1/FZD5/PYCARD/TLR4/NLRP3/LPL/HSPB1/APP/TLR8/MNDA/AGER
BP	GO:0060445	branching involved in salivary gland morphogenesis	23	0.485043	1.49	0.0727358	0.184757	0.128073	1102	tags=22%	list=6%	signal=21%	PLXND1/TGM2/HGF/SEMA3C/PDGFA
BP	GO:0032885	regulation of polysaccharide biosynthetic process	35	0.484957	1.61518	0.0128684	0.0561432	0.0389183	3231	tags=34%	list=17%	signal=29%	IRS2/GSK3A/INSR/AP2A1/AKT1/IRS1/PPP1R3B/AKT2/TGFB1/PPP1R3D/GCK/PPP1CA
BP	GO:0061437	renal system vasculature development	28	0.484949	1.55869	0.0295942	0.0989983	0.0686253	4778	tags=57%	list=25%	signal=43%	EGR1/NOTCH1/IL6R/ACTA2/NOTCH2/NOTCH3/OSR1/HES1/GPR4/PECAM1/NRP1/WT1/BMP7/MIR125A/SERPINB7/BMP4
BP	GO:0061440	kidney vasculature development	28	0.484949	1.55869	0.0295942	0.0989983	0.0686253	4778	tags=57%	list=25%	signal=43%	EGR1/NOTCH1/IL6R/ACTA2/NOTCH2/NOTCH3/OSR1/HES1/GPR4/PECAM1/NRP1/WT1/BMP7/MIR125A/SERPINB7/BMP4
BP	GO:0002455	humoral immune response mediated by circulating immunoglobulin	50	0.484856	1.80557	0.00167902	0.0124583	0.00863604	1227	tags=18%	list=6%	signal=17%	C1QC/CR1/C1QB/CLU/C1QA/BCL3/C1RL/ZP3/C2
BP	GO:0002832	negative regulation of response to biotic stimulus	95	0.48483	1.99742	8.25105e-06	0.000221738	0.000153708	2100	tags=26%	list=11%	signal=24%	VSIG4/PPARG/TRIB1/CR1/MIR21/LILRA2/LGALS9/LILRB1/GRN/NR1H2/ARRB2/SIRT2/HTRA1/SEC14L1/CACTIN/NLRX1/MIR26B/SLAMF8/IRAK3/TKFC/TARBP2/RNF26/TTLL12/MIR181B1/GPATCH3
BP	GO:0035590	purinergic nucleotide receptor signaling pathway	32	0.484724	1.59873	0.0295393	0.0989699	0.0686055	2494	tags=41%	list=13%	signal=35%	GPR34/ADORA3/P2RY2/P2RX1/PTAFR/P2RY1/P2RY12/ADORA2B/GNAI2/P2RY13/P2RX4/P2RY6/NECAB2
BP	GO:0045806	negative regulation of endocytosis	49	0.484671	1.79859	0.00229888	0.0159303	0.0110428	2494	tags=29%	list=13%	signal=25%	DLG4/LRPAP1/LILRB1/SNX33/PACSIN2/MIR27A/NR1H2/ANKRD13D/ABCA7/SDCBP/CD300A/UNC119/LGALS3/NECAB2
BP	GO:0070486	leukocyte aggregation	14	0.48444	1.28409	0.185687	0.346306	0.240058	542	tags=21%	list=3%	signal=21%	S100A9/IL1B/S100A8
BP	GO:0045618	positive regulation of keratinocyte differentiation	16	0.484436	1.34765	0.132438	0.278794	0.193259	611	tags=19%	list=3%	signal=18%	ALOX15B/VDR/NOTCH1
BP	GO:0032640	tumor necrosis factor production	111	0.484421	2.05323	9.05772e-07	4.10873e-05	2.84816e-05	2276	tags=36%	list=12%	signal=32%	TSPO/CLU/CD14/IL10/CD33/ZFP36/LGALS9/SIRPA/NOD2/TMEM106A/PYCARD/PTAFR/TLR4/GAS6/GPNMB/CYBA/C5AR2/ARRB2/CARD9/FCER1G/GSTP1/RARA/APP/CD36/CACTIN/SASH3/TICAM1/ARHGEF2/HSF1/LY96/POMC/TLR2/MAVS/IRAK3/SPHK2/CLEC4A/CHRNA7/ADIPOQ/LILRA4/PTPN6
BP	GO:2000515	negative regulation of CD4-positive	alpha-beta T cell activation	28	0.484177	1.55621	0.0301891	0.100334	0.0695509	907	tags=25%	list=5%	signal=24%	HLX/BCL6/LGALS9/LOXL3/LGALS9C/ZBTB7B/JAK3
BP	GO:1900225	regulation of NLRP3 inflammasome complex assembly	14	0.484146	1.28331	0.185687	0.346306	0.240058	995	tags=36%	list=5%	signal=34%	MEFV/TLR4/TLR6/SIRT2/CD36
BP	GO:0032026	response to magnesium ion	19	0.484124	1.40345	0.0813492	0.199352	0.13819	4319	tags=47%	list=23%	signal=37%	THBS1/CD14/FBP1/SLFN14/BMP6/SNCA/ENTPD6/TNFRSF11B/MDM2
BP	GO:0120178	steroid hormone biosynthetic process	46	0.4837	1.75204	0.00379191	0.0230981	0.0160115	3100	tags=24%	list=16%	signal=20%	ADM/TSPO/EGR1/SCARB1/FDXR/CYP19A1/SRD5A1/STARD3/DHRS11/BMP6/CYP17A1
BP	GO:0043627	response to estrogen	75	0.483447	1.91699	0.000163377	0.00211103	0.00146336	2190	tags=27%	list=11%	signal=24%	PPARG/HMOX1/ZNF366/COMT/TRIM25/CITED2/GBA/MMP14/APOA2/WBP2/RARA/ARSB/CTNNA1/BGLAP/CITED4/KMT2D/SRD5A1/SRA1/IGFBP2/ARPC1B
BP	GO:0060442	branching involved in prostate gland morphogenesis	12	0.48326	1.23309	0.218075	0.382117	0.264882	6036	tags=58%	list=32%	signal=40%	RXRA/HOXD13/BMP7/HOXB13/BMP4/NKX3-1/SFRP1
BP	GO:0097755	positive regulation of blood vessel diameter	58	0.483133	1.82623	0.00091695	0.00780934	0.00541341	2422	tags=31%	list=13%	signal=27%	ADM/GPER1/HMOX1/DOCK4/EDNRB/ALOX12/PTAFR/KCNMB1/PLOD3/DOCK5/SCPEP1/PPARD/ADORA2B/KCNMA1/MTNR1B/F2RL1/SOD2/LEP
BP	GO:1903146	regulation of autophagy of mitochondrion	41	0.483083	1.67945	0.00514379	0.0288088	0.0199702	2129	tags=32%	list=11%	signal=28%	TSPO/FZD5/GSK3A/HK2/ATP13A2/GBA/CAMKK2/SREBF1/MFN2/TSC2/CTTN/CDC37/SREBF2
BP	GO:0050707	regulation of cytokine secretion	57	0.482999	1.8328	0.000929699	0.00789688	0.00547409	1919	tags=32%	list=10%	signal=28%	CD14/CLEC4E/NLRP12/MIR21/IL10/FGR/TLR5/CLEC5A/FFAR4/TLR6/SYK/CLEC9A/TLR8/TLR2/PPP1R11/SOCS1/GAPDH/SRC
BP	GO:0061036	positive regulation of cartilage development	31	0.482929	1.58269	0.0223671	0.0824077	0.0571247	6022	tags=55%	list=31%	signal=38%	ACVRL1/POR/SMAD1/ZBTB16/BMP1/RELA/SCX/BMP6/MDK/SOX9/WNT5A/BMP4/BMP2/PKDCC/ZNF219/GDF6/FGF18
BP	GO:0007566	embryo implantation	55	0.482788	1.80862	0.000907688	0.00777414	0.005389	2628	tags=33%	list=14%	signal=28%	MIR21/TIMP1/IL1B/RXRA/MMP9/BSG/VEGFA/PTGS2/ARID1A/ACVR1B/CST3/PCSK5/PPARD/FUT7/FKBP4/SPP1/TRIM28/PRDM14
BP	GO:0031338	regulation of vesicle fusion	27	0.482366	1.52927	0.048293	0.142605	0.0988532	5247	tags=52%	list=27%	signal=38%	SPHK1/VPS18/SYT1/ANXA2/AKT2/SYT4/GRIK5/SNCA/RAB3A/TRIM9/DOC2B/STXBP6/CORO1A/CPLX1
BP	GO:0071827	plasma lipoprotein particle organization	51	0.482243	1.80403	0.00210129	0.0147343	0.0102138	3052	tags=41%	list=16%	signal=35%	ABCA1/NR1H2/LPL/SCARB1/PRKACA/APOA2/DGAT1/ABCA7/P4HB/PLTP/ARF1/PLAGL2/BMP1/LPA/PLA2G10/PLA2G7/APOA4/MFSD2A/LPCAT3/APOA5/MPO
BP	GO:0003417	growth plate cartilage development	19	0.482201	1.39787	0.0873016	0.209406	0.14516	3999	tags=47%	list=21%	signal=38%	POR/RARA/CARM1/COL27A1/COMP/POC1A/SOX9/CER1/THBS3
BP	GO:0032881	regulation of polysaccharide metabolic process	40	0.482035	1.67447	0.00617253	0.0328722	0.0227869	3231	tags=35%	list=17%	signal=29%	IRS2/GSK3A/INSR/AP2A1/PHKG2/AKT1/IRS1/POMC/PPP1R3B/AKT2/TGFB1/PPP1R3D/GCK/PPP1CA
BP	GO:0045622	regulation of T-helper cell differentiation	36	0.482004	1.62665	0.0161614	0.0660502	0.0457858	1534	tags=25%	list=8%	signal=23%	HLX/MIR21/BCL6/LOXL3/NLRP3/ZBTB7B/JAK3/RARA/IL18
BP	GO:0009206	purine ribonucleoside triphosphate biosynthetic process	39	0.481923	1.66927	0.00791079	0.0397154	0.0275306	2829	tags=38%	list=15%	signal=33%	PKM/IMPDH1/ALDOA/VPS9D1/ENO1/CYC1/NME4/COX5B/SPHK2/TAZ/FLCN/STAT3/TGFB1/TREM2/PID1
BP	GO:0038063	collagen-activated tyrosine kinase receptor signaling pathway	12	0.481913	1.22965	0.218075	0.382117	0.264882	4487	tags=42%	list=23%	signal=32%	SYK/COL4A1/OTOL1/COL4A2/UBASH3B
BP	GO:0030011	maintenance of cell polarity	19	0.481637	1.39623	0.0873016	0.209406	0.14516	655	tags=11%	list=3%	signal=10%	LIN7A/SLC9A1
BP	GO:0070841	inclusion body assembly	23	0.48158	1.47937	0.0786491	0.194749	0.135	1856	tags=22%	list=10%	signal=20%	HSPA1B/HSPA1A/CLU/HSF1/CDC34
BP	GO:0030299	intestinal cholesterol absorption	17	0.48152	1.36808	0.121212	0.263113	0.182389	3798	tags=53%	list=20%	signal=42%	LDLR/APOA2/CD36/APOA4/LEP/LPCAT3/APOA5/ABCG5/CEL
BP	GO:1901185	negative regulation of ERBB signaling pathway	50	0.481363	1.79256	0.00201765	0.0143868	0.00997285	3302	tags=36%	list=17%	signal=30%	EREG/AREG/HBEGF/DUSP3/EPN1/PTPN18/HGS/MVP/GRB2/VPS25/CHMP6/DAB2IP/RAB7A/TGFA/GPRC5A/PTPRJ/ZGPAT/SPRY1
BP	GO:1905048	regulation of metallopeptidase activity	29	0.480918	1.55059	0.0271877	0.0935911	0.064877	2615	tags=24%	list=14%	signal=21%	LRP1/MIR21/TIMP1/TIMP2/MIR24-2/STAT3/MAPK3
BP	GO:0032303	regulation of icosanoid secretion	19	0.480904	1.39411	0.0873016	0.209406	0.14516	2265	tags=26%	list=12%	signal=23%	IL1B/SYK/NTSR1/P2RX4/PLA2G10
BP	GO:0030205	dermatan sulfate metabolic process	13	0.480728	1.23605	0.22288	0.387206	0.26841	3319	tags=38%	list=17%	signal=32%	DSE/VCAN/IDUA/BGN/CSPG4
BP	GO:0036152	phosphatidylethanolamine acyl-chain remodeling	22	0.480689	1.45058	0.0612648	0.165897	0.115	6495	tags=55%	list=34%	signal=36%	PLBD1/PLA2G4A/ABHD4/PLA2G10/LPCAT3/PLA2G2D/PLA2G4D/PLA2G12A/PLA2G2F/PLA2G4C/PLA2G3/MBOAT2
BP	GO:0016188	synaptic vesicle maturation	12	0.480641	1.2264	0.223969	0.388528	0.269326	3796	tags=42%	list=20%	signal=33%	DLG4/SNAPIN/UNC13B/RAB3A/SYP
BP	GO:0090023	positive regulation of neutrophil chemotaxis	25	0.480566	1.48556	0.0544732	0.154236	0.106916	2064	tags=28%	list=11%	signal=25%	DYSF/C5AR1/C3AR1/CXCL8/CXCR2/MOSPD2/CD74
BP	GO:0010985	negative regulation of lipoprotein particle clearance	17	0.480262	1.36451	0.123106	0.26556	0.184085	7641	tags=71%	list=40%	signal=42%	LRPAP1/MIR27A/KHSRP/CSK/MIR128-2/MYLIP/MIR199A2/APOC3/MIR199A1/MIR185/PCSK9/APOC2
BP	GO:0098698	postsynaptic specialization assembly	21	0.480231	1.42708	0.0662768	0.17359	0.120332	9642	tags=90%	list=50%	signal=45%	LRFN1/LRRC4B/SHANK1/PTEN/LRRTM1/SHANK3/SHANK2/GRID2/LRFN4/NTRK3/NRXN2/NRXN1/CBLN1/PTPRD/NTNG2/NLGN1/IL1RAP/LRRTM2/GAP43
BP	GO:0030325	adrenal gland development	24	0.48005	1.47404	0.0451039	0.134806	0.093447	4599	tags=46%	list=24%	signal=35%	TSPO/CITED2/INSR/FSTL3/MDK/PBX1/ASCL1/WT1/INSM1/NR0B1/WNT11
BP	GO:0045773	positive regulation of axon extension	43	0.479716	1.69457	0.00295202	0.01926	0.013351	2661	tags=33%	list=14%	signal=28%	LRP1/SHTN1/CYFIP1/TWF2/GDI1/LIMK1/SRF/FN1/VEGFA/ILK/DBNL/ANAPC2/DISC1/PAK1
BP	GO:0007216	G protein-coupled glutamate receptor signaling pathway	15	0.479668	1.29062	0.178782	0.338711	0.234793	7444	tags=80%	list=39%	signal=49%	HOMER3/DAGLA/HOMER2/DAGLB/GRM1/GRIK3/GRM4/GRM8/GRM5/GRM2/TRPM1/GRM7
BP	GO:0032642	regulation of chemokine production	65	0.479642	1.84694	0.000328676	0.00356912	0.0024741	2191	tags=35%	list=11%	signal=31%	IL10/LGALS9/MEFV/SIRPA/IL1B/IL17RA/TLR4/FFAR2/LPL/TRPV4/IL6R/KLF4/SYK/GSTP1/TLR7/TLR2/AGER/ADORA2B/MAVS/F2RL1/CD74/ADIPOQ/FFAR3
BP	GO:0009651	response to salt stress	26	0.479437	1.49674	0.0301973	0.100334	0.0695509	6538	tags=58%	list=34%	signal=38%	TRPV4/BAX/ZFP36L1/MICU1/AVP/LETM1/TP53/OXT/TNF/CLDN1/AKR1B1/TACR3/EPO/BDKRB2/TH
BP	GO:0032675	regulation of interleukin-6 production	145	0.479327	2.10599	3.61659e-08	3.35242e-06	2.32389e-06	3379	tags=41%	list=18%	signal=34%	SIGLEC16/LILRA5/EREG/NLRP12/LILRB2/LILRA2/IL10/LGALS9/SIRPA/NOD2/IL1B/IL17RA/PYCARD/TLR4/GAS6/CYBA/C5AR2/LPL/TLR6/ARRB2/IL6R/CARD9/GBA/FCER1G/SYK/HGF/APP/CD36/MYD88/POU2F2/NLRX1/TLR8/MIRLET7E/TICAM1/TLR7/ARHGEF2/AIF1/TLR2/AGER/ADORA2B/MAVS/IRAK3/SCIMP/F2RL1/CD74/PTPN6/STAT3/HYAL2/TYROBP/TREM2/CSK/BPI/ARRB1/TSLP/C1QTNF4/ADCYAP1/TLR1/AFAP1L2/MAPKAPK2
BP	GO:0071398	cellular response to fatty acid	55	0.479302	1.79556	0.00110202	0.00893349	0.00619267	2226	tags=27%	list=12%	signal=24%	PPARG/PTAFR/PDK4/PTGFR/FFAR2/DGAT2/LPL/LDLR/SREBF1/AKT1/IRS1/CPT1A/SRC/FFAR3/P2RY6
BP	GO:0045669	positive regulation of osteoblast differentiation	63	0.479289	1.84505	0.000629655	0.00589645	0.0040874	1966	tags=29%	list=10%	signal=26%	FAM20C/CEBPD/MIR21/FBN2/CEBPB/FFAR4/SMAD1/PDLIM7/ATP6AP1/IL6R/CLIC1/HGF/ILK/CEBPA/JAG1/CTNNBIP1/LRP3/TMEM119
BP	GO:0071624	positive regulation of granulocyte chemotaxis	28	0.479189	1.54018	0.0325802	0.105564	0.0731765	3755	tags=39%	list=20%	signal=32%	DYSF/C5AR1/C3AR1/CXCL8/CXCR2/MOSPD2/CD74/S100A7/MDK/TIRAP/RAC2
BP	GO:0061081	positive regulation of myeloid leukocyte cytokine production involved in immune response	19	0.47891	1.38833	0.0892857	0.212373	0.147216	2064	tags=37%	list=11%	signal=33%	LILRB1/TLR4/FCER1G/CD36/TICAM1/MAVS/CD74
BP	GO:1902358	sulfate transmembrane transport	17	0.478757	1.36023	0.123106	0.26556	0.184085	3878	tags=41%	list=20%	signal=33%	SLC26A8/SLC26A6/SLC26A5/SLC25A11/SLC26A9/SLC26A11/SLC26A1
BP	GO:0008272	sulfate transport	18	0.478719	1.37355	0.0984556	0.228491	0.158389	3878	tags=39%	list=20%	signal=31%	SLC26A8/SLC26A6/SLC26A5/SLC25A11/SLC26A9/SLC26A11/SLC26A1
BP	GO:0045986	negative regulation of smooth muscle contraction	16	0.478717	1.33174	0.143954	0.294257	0.203978	1716	tags=31%	list=9%	signal=28%	DOCK4/DOCK5/PTGS2/ADORA2B/KCNMA1
BP	GO:1902514	regulation of calcium ion transmembrane transport via high voltage-gated calcium channel	15	0.478393	1.28719	0.180747	0.340919	0.236324	3236	tags=33%	list=17%	signal=28%	MIR21/G6PD/MIR1-1/CACNG1/NOS1AP
BP	GO:0150117	positive regulation of cell-substrate junction organization	29	0.478383	1.54241	0.0289901	0.0977443	0.067756	1157	tags=17%	list=6%	signal=16%	FMN1/DUSP3/PPM1F/VEGFA/IQSEC1
BP	GO:0045956	positive regulation of calcium ion-dependent exocytosis	17	0.478334	1.35903	0.123106	0.26556	0.184085	7492	tags=71%	list=39%	signal=43%	CDK5/ZP3/ARF1/SYT1/SYT4/DOC2B/SYT10/KCNB1/STX1A/CDK5R2/CACNA1H/CACNA1G
BP	GO:0033344	cholesterol efflux	60	0.478319	1.81534	0.000855876	0.00743774	0.00515582	3075	tags=38%	list=16%	signal=32%	CES1/LRP1/LAMTOR1/ABCA1/EEPD1/MIR27A/NR1H2/SCARB1/APOA2/NFKBIA/MIR33A/ABCA7/PLTP/NPC2/STX12/SREBF2/ADIPOQ/PLA2G10/YJEFN3/APOA4/MIR128-2/APOA5/ABCG5
BP	GO:0050873	brown fat cell differentiation	50	0.478305	1.78117	0.00208907	0.0146671	0.0101672	2422	tags=32%	list=13%	signal=28%	CEBPB/ZNF516/LRG1/TFE3/FFAR4/ZBTB7B/PIM1/TRPV4/PTGS2/RREB1/CEBPA/ARL4A/FLCN/ADIPOQ/METRNL/LEP
BP	GO:0043249	erythrocyte maturation	14	0.478246	1.26767	0.193424	0.353872	0.245303	2022	tags=36%	list=11%	signal=32%	G6PD/ERCC2/HBZ/ZBTB7A/TAL1
BP	GO:0046717	acid secretion	43	0.478111	1.6889	0.00317765	0.0203242	0.0140887	4260	tags=35%	list=22%	signal=27%	CES1/HRH2/KCNQ1/SLC26A6/SLC22A16/NTSR1/SGK1/MIR33A/OPRL1/STARD10/AGXT/TFF2/UCN/OXT/SLC9A4
BP	GO:0002673	regulation of acute inflammatory response	47	0.478099	1.74526	0.00388509	0.023576	0.0163428	3116	tags=38%	list=16%	signal=32%	PPARG/IL1B/EDNRB/NLRP3/FFAR2/FCER1G/GSTP1/PTGS2/ZP3/FUT7/FFAR3/C2CD4A/TAC1/DNASE1/FCGR2B/ADAM8/F12/ADCYAP1
BP	GO:1901673	regulation of mitotic spindle assembly	17	0.477886	1.35776	0.123106	0.26556	0.184085	3492	tags=35%	list=18%	signal=29%	HSPA1B/HSPA1A/CHMP2A/PLK1/CHMP1A/CHMP4B
BP	GO:0042219	cellular modified amino acid catabolic process	29	0.477339	1.53905	0.029591	0.0989983	0.0686253	4440	tags=45%	list=23%	signal=34%	ABHD16A/ALDH4A1/GGT3P/GGTLC2/MTHFS/AHCY/PCYOX1L/GGTLC1/GGT5/ALDH1L1/ALDH1L2/HOGA1/PRODH
BP	GO:0000098	sulfur amino acid catabolic process	15	0.477181	1.28393	0.18664	0.346819	0.240414	3753	tags=47%	list=20%	signal=38%	TST/TXN2/PCYOX1L/MPST/CSAD/CBS/AGXT
BP	GO:0033194	response to hydroperoxide	17	0.477143	1.35564	0.128788	0.273846	0.189829	2359	tags=41%	list=12%	signal=36%	MGST1/DAPK1/CD36/PRKCD/GPX3/AIF1/APOA4
BP	GO:0033605	positive regulation of catecholamine secretion	13	0.477079	1.22667	0.224852	0.389427	0.269949	8291	tags=77%	list=43%	signal=44%	GRK2/SYT1/OXT/PINK1/VIP/KCNB1/STX1A/CHRNB2/CARTPT/CXCL12
BP	GO:0045117	azole transmembrane transport	12	0.476922	1.21692	0.229862	0.395641	0.274257	3463	tags=33%	list=18%	signal=27%	SLC38A7/SLC25A19/SLC28A1/SLC25A29
BP	GO:0009268	response to pH	42	0.476814	1.66727	0.00543741	0.0300325	0.0208185	3990	tags=38%	list=21%	signal=30%	MCOLN1/SLC9A1/GBA/AQP10/CLCN7/GNA11/ARSB/CHP1/RAB11B/SRC/SERPINF1/HVCN1/TTPA/GPR4/KCNK4/PCK1
BP	GO:0042059	negative regulation of epidermal growth factor receptor signaling pathway	46	0.476757	1.7269	0.00541171	0.0299356	0.0207512	3302	tags=37%	list=17%	signal=31%	EREG/AREG/HBEGF/DUSP3/EPN1/HGS/MVP/GRB2/VPS25/CHMP6/DAB2IP/RAB7A/TGFA/GPRC5A/PTPRJ/ZGPAT/SPRY1
BP	GO:0043114	regulation of vascular permeability	45	0.476649	1.71623	0.00468475	0.0270361	0.0187413	6484	tags=62%	list=34%	signal=41%	ADM/TRPV4/VEGFA/CXCR2/ABR/CTNNBIP1/MIR23A/SRC/PDE2A/PDE3A/C2CD4A/TGFB1/BMP6/PTPRJ/GPR4/CLDN5/C2CD4B/UCN/TJP1/AZU1/NPR1/TACR2/TJP2/APOE/ANGPT1/DDAH1/BDKRB2/CDH5
BP	GO:0006833	water transport	21	0.476316	1.41545	0.0760234	0.189866	0.131614	4216	tags=43%	list=22%	signal=33%	AQP9/AQP10/AVP/HYAL2/AQP4/AQP2/PDZD3/UPK3A/SLC5A1
BP	GO:0071219	cellular response to molecule of bacterial origin	208	0.476157	2.19424	1e-10	2.94918e-08	2.04436e-08	2698	tags=33%	list=14%	signal=28%	TRIB1/MRC1/TSPO/CD14/SASH1/MIR21/LILRB2/LILRA2/IL10/CEBPB/ABCA1/ADAM9/ZFP36/SIRPA/NOD2/LY86/FZD5/LILRB1/IL1B/EDNRB/PYCARD/SBNO2/PTAFR/TLR4/NLRP3/CD68/HCK/SCARB1/TLR6/ICAM1/CXCL8/CXCL2/GSTP1/SIRT2/HMGB2/TNFRSF1B/RARA/TBXA2R/CD36/MYD88/CACTIN/NFKBIA/HDAC5/TICAM1/HSF1/NFKBIB/AKT1/LY96/IL18/IRF8/CXCL1/PPARD/TLR2/IRAK1/SCIMP/SRC/PLSCR3/RELA/CD86/DAB2IP/TNIP2/UPF1/TGFB1/FCGR2B/TREM2/MAPK3/CEBPE/VIM
BP	GO:0032963	collagen metabolic process	110	0.475827	2.01659	3.97523e-06	0.000129722	8.99231e-05	4778	tags=44%	list=25%	signal=33%	PPARG/ADAMTS2/CTSD/MIR21/RCN3/CTSB/FURIN/MMP25/ADAM15/MMP1/ENG/MMP9/ARRB2/MMP17/PLOD3/MMP14/MMP19/PEPD/MFAP4/CST3/PPARD/CTSL/PHYKPL/SERPINF2/FAP/CTSK/P3H1/IHH/TGFB1/CIITA/SCX/VIM/ID1/MMP15/P3H4/LARP6/UCN/COL5A1/COL1A2/TNS2/CREB3L1/CBX8/SERPINH1/MMP24/CYGB/SERPINB7/MIR149/BMP4
BP	GO:0060099	regulation of phagocytosis	engulfment	15	0.475638	1.27978	0.18664	0.346819	0.240414	2573	tags=47%	list=13%	signal=40%	PPARG/RAB31/CD36/ABCA7/CD300A/F2RL1/TREM2
BP	GO:1901616	organic hydroxy compound catabolic process	72	0.475525	1.87373	0.000297532	0.00333862	0.00231432	2366	tags=31%	list=12%	signal=27%	CYP27A1/ALDH3B1/IMPA2/COMT/FAH/ALDH2/SULT1A2/SCARB1/MAOA/NTSR1/SULT1B1/SULT1A1/GK/CYP4F3/TPI1/SCARF1/INPP5A/TKFC/CYP7A1/SNX17/MAOB/AKR1B10
BP	GO:0048668	collateral sprouting	26	0.475445	1.48428	0.0329655	0.106489	0.0738175	6092	tags=58%	list=32%	signal=39%	LRP1/APP/DVL1/SPP1/FGF13/BDNF/ABL1/CRABP2/DCC/ZEB2/FSTL4/COBL/WNT3A/WNT3/HDAC6
BP	GO:0045124	regulation of bone resorption	43	0.47535	1.67915	0.0036289	0.0225126	0.0156056	2809	tags=37%	list=15%	signal=32%	PDK4/DEF8/ATP6AP1/CSF1R/PLEKHM1/SYK/ITGB3/BGLAP/SIGLEC15/SRC/TMEM119/PPARGC1B/SPP1/ADAM8/CSK/DCSTAMP
BP	GO:2000171	negative regulation of dendrite development	28	0.474698	1.52574	0.0343736	0.109489	0.0758972	5994	tags=54%	list=31%	signal=37%	GSK3A/GORASP1/CARM1/SRGAP2C/EFNA1/ID1/DNM3/YWHAH/ASAP1/PTEN/DCC/TLX2/FSTL4/NFATC4/TRPC5
BP	GO:1903019	negative regulation of glycoprotein metabolic process	22	0.474501	1.4319	0.0750988	0.188513	0.130677	1895	tags=27%	list=10%	signal=25%	HBEGF/JAK3/PTX3/ABCA7/CST3/ACOT8
BP	GO:1905146	lysosomal protein catabolic process	15	0.474298	1.27618	0.18664	0.346819	0.240414	2998	tags=47%	list=16%	signal=39%	LRP1/ATP13A2/GBA/LDLR/CLN3/MGAT3/PSAP
BP	GO:0032680	regulation of tumor necrosis factor production	105	0.4742	1.98822	9.32304e-06	0.000244464	0.000169462	2422	tags=36%	list=13%	signal=32%	TSPO/CLU/CD14/IL10/CD33/ZFP36/LGALS9/SIRPA/NOD2/PYCARD/PTAFR/TLR4/GAS6/GPNMB/CYBA/C5AR2/ARRB2/CARD9/FCER1G/GSTP1/RARA/CD36/CACTIN/SASH3/TICAM1/ARHGEF2/HSF1/LY96/POMC/TLR2/MAVS/IRAK3/CLEC4A/CHRNA7/ADIPOQ/LILRA4/PTPN6/LEP
BP	GO:0007202	activation of phospholipase C activity	34	0.473869	1.5661	0.0205982	0.0780024	0.054071	3762	tags=47%	list=20%	signal=38%	RASGRP4/C5AR1/GNA15/ANG/LPAR2/PLCB2/P2RY12/GNAQ/ARHGAP6/P2RY6/CD86/NTF4/PHB/LPAR1/BDNF/NTRK2
BP	GO:1905153	regulation of membrane invagination	16	0.473758	1.31795	0.153551	0.306144	0.212218	2573	tags=44%	list=13%	signal=38%	PPARG/RAB31/CD36/ABCA7/CD300A/F2RL1/TREM2
BP	GO:0001892	embryonic placenta development	87	0.473347	1.90068	6.17201e-05	0.00103071	0.000714485	3242	tags=36%	list=17%	signal=30%	SOCS3/ST14/ADM/IL10/CEBPB/SPINT1/FZD5/HS6ST1/EPAS1/ZFP36L1/TFEB/CEBPA/HSF1/GRB2/AKT1/SPINT2/JUNB/RSPO3/VASH1/PLCD3/TRIM28/ARNT/STK3/SNAI1/NSDHL/CDX4/PKD1/HES1/TTPA/GJB5/SOX15
BP	GO:0003214	cardiac left ventricle morphogenesis	14	0.473261	1.25446	0.199226	0.36006	0.249592	611	tags=14%	list=3%	signal=14%	GSK3A/NOTCH1
BP	GO:0090312	positive regulation of protein deacetylation	21	0.473225	1.40626	0.0760234	0.189866	0.131614	1075	tags=24%	list=6%	signal=22%	JDP2/BCL6/ZBTB7B/VEGFA/SREBF1
BP	GO:0050884	neuromuscular process controlling posture	15	0.473026	1.27275	0.188605	0.348748	0.241751	452	tags=13%	list=2%	signal=13%	PNKD/GAA
BP	GO:1903010	regulation of bone development	23	0.472771	1.4523	0.0489237	0.143803	0.0996839	2509	tags=35%	list=13%	signal=30%	LILRB1/POR/ATP6AP1/CARM1/SIGLEC15/TMEM119/NOTCH2/TYROBP
BP	GO:0018126	protein hydroxylation	27	0.472529	1.49809	0.0561899	0.157214	0.10898	3738	tags=37%	list=20%	signal=30%	PLOD1/ASPH/PLOD3/P4HB/CRTAP/P3H1/JMJD6/JMJD7/P3H4/P4HA2
BP	GO:2000726	negative regulation of cardiac muscle cell differentiation	22	0.472471	1.42578	0.0750988	0.188513	0.130677	6412	tags=59%	list=33%	signal=39%	G6PD/GSK3A/CTDP1/PAK1/RGS2/MIR200B/MIR222/FZD7/BMP2/RGS4/PPARA/MIR199A2/MIR199A1
BP	GO:0010872	regulation of cholesterol esterification	14	0.472367	1.25209	0.203095	0.364996	0.253014	2871	tags=36%	list=15%	signal=30%	LAMTOR1/MIR27A/APOA2/APOA4/APOA5
BP	GO:0010742	macrophage derived foam cell differentiation	37	0.472344	1.60535	0.0136517	0.0585622	0.0405951	2523	tags=35%	list=13%	signal=31%	PPARG/ALOX15B/MSR1/ABCA1/NR1H2/LPL/ITGB3/CD36/NFKBIA/IL18/ADIPOQ/PLA2G10/TGFB1
BP	GO:0090077	foam cell differentiation	37	0.472344	1.60535	0.0136517	0.0585622	0.0405951	2523	tags=35%	list=13%	signal=31%	PPARG/ALOX15B/MSR1/ABCA1/NR1H2/LPL/ITGB3/CD36/NFKBIA/IL18/ADIPOQ/PLA2G10/TGFB1
BP	GO:0015874	norepinephrine transport	25	0.472327	1.46009	0.0644401	0.17069	0.118322	4957	tags=44%	list=26%	signal=33%	P2RY1/NISCH/P2RY12/FFAR3/SNCA/ADRA2B/OXT/SLC29A4/ADRA2A/HRH3/ADRA2C
BP	GO:1900273	positive regulation of long-term synaptic potentiation	23	0.472153	1.45041	0.0489237	0.143803	0.0996839	2865	tags=35%	list=15%	signal=30%	NRGN/EPHB2/APP/CRTC1/SQSTM1/CHRNA7/NPTN/MME
BP	GO:0036149	phosphatidylinositol acyl-chain remodeling	17	0.472079	1.34126	0.13447	0.281598	0.195202	467	tags=18%	list=2%	signal=17%	PLBD1/MBOAT7/PLA2G4A
BP	GO:0035812	renal sodium excretion	23	0.471832	1.44942	0.0508806	0.148058	0.102634	6991	tags=48%	list=37%	signal=30%	EDNRB/COMT/GNAI2/AVP/TAC1/OXT/NPR1/ADORA1/DRD2/AGTR1/AVPR1A
BP	GO:1902624	positive regulation of neutrophil migration	30	0.471728	1.53156	0.0335111	0.107653	0.0746247	3755	tags=40%	list=20%	signal=32%	DYSF/C5AR1/C3AR1/IL1R1/CXCL8/CXCR2/MOSPD2/CD74/ADAM8/MDK/TIRAP/RAC2
BP	GO:0070885	negative regulation of calcineurin-NFAT signaling cascade	15	0.471367	1.26829	0.192534	0.352873	0.244611	3086	tags=40%	list=16%	signal=34%	HOMER3/CHP1/HOMER2/MAPK7/RCAN1/PRNP
BP	GO:0106057	negative regulation of calcineurin-mediated signaling	15	0.471367	1.26829	0.192534	0.352873	0.244611	3086	tags=40%	list=16%	signal=34%	HOMER3/CHP1/HOMER2/MAPK7/RCAN1/PRNP
BP	GO:0045723	positive regulation of fatty acid biosynthetic process	23	0.471076	1.4471	0.0508806	0.148058	0.102634	2871	tags=43%	list=15%	signal=37%	ABCD1/IL1B/NR1H2/MID1IP1/PTGS2/CD74/AVP/APOA4/MLXIPL/APOA5
BP	GO:0010823	negative regulation of mitochondrion organization	58	0.471019	1.78044	0.00143134	0.0110034	0.00762751	4590	tags=48%	list=24%	signal=37%	TSPO/HSPA1A/CLU/ARRB2/HGF/VAT1/PPIF/MPV17L/NOL3/TSC2/SLC35F6/AKT1/BCL2L2/ADCK1/FLCN/AVP/BAG4/PRELID1/TP53/SIRT4/MUL1/GPX1/CLEC16A/LMNA/RNF41/PINK1/PARL/BAG3
BP	GO:0002407	dendritic cell chemotaxis	24	0.470989	1.44622	0.0591837	0.163023	0.113007	1353	tags=29%	list=7%	signal=27%	CCR1/CCR2/LGALS9/TRPM2/GAS6/CXCR2/SLAMF8
BP	GO:0001573	ganglioside metabolic process	22	0.470948	1.42118	0.0750988	0.188513	0.130677	3209	tags=36%	list=17%	signal=30%	GM2A/ST6GALNAC3/NEU1/CLN6/B4GALT5/HEXB/ST6GALNAC4/NEU4
BP	GO:0010575	positive regulation of vascular endothelial growth factor production	28	0.470608	1.5126	0.036167	0.113228	0.0784889	2697	tags=36%	list=14%	signal=31%	CYP1B1/C5AR1/C3AR1/IL1B/SULF2/PTGS2/ADORA2B/TGFB1/ARNT/HPSE
BP	GO:0043372	positive regulation of CD4-positive	alpha-beta T cell differentiation	30	0.470531	1.52767	0.0353225	0.111843	0.0775291	1606	tags=30%	list=8%	signal=28%	HLX/MIR21/LGALS9/NLRP3/ZBTB7B/RARA/SASH3/IL18/SOCS1
BP	GO:0009145	purine nucleoside triphosphate biosynthetic process	40	0.470424	1.63414	0.00875277	0.0426697	0.0295785	2829	tags=38%	list=15%	signal=32%	PKM/IMPDH1/ALDOA/VPS9D1/ENO1/CYC1/NME4/COX5B/SPHK2/TAZ/FLCN/STAT3/TGFB1/TREM2/PID1
BP	GO:0044546	NLRP3 inflammasome complex assembly	16	0.470318	1.30837	0.15739	0.311083	0.215642	995	tags=38%	list=5%	signal=36%	MEFV/TLR4/NLRP3/TLR6/SIRT2/CD36
BP	GO:0072210	metanephric nephron development	40	0.4703	1.63371	0.00875277	0.0426697	0.0295785	4966	tags=50%	list=26%	signal=37%	FMN1/EGR1/LAMB2/ADIPOQ/IRX1/SOX8/PKD1/OSR1/HES1/FOXD1/PAX8/SOX9/SMO/LHX1/WNT9B/LIF/WT1/CITED1/BMP4/GREM1
BP	GO:0046459	short-chain fatty acid metabolic process	16	0.470284	1.30828	0.15739	0.311083	0.215642	4243	tags=44%	list=22%	signal=34%	ACSS2/CRAT/ACADS/PCK2/PHYH/PCK1/THNSL2
BP	GO:0010758	regulation of macrophage chemotaxis	29	0.470158	1.5159	0.0359263	0.112805	0.0781963	3069	tags=38%	list=16%	signal=32%	THBS1/C5AR1/C3AR1/TRPV4/CSF1R/SLAMF8/PTK2B/CYP19A1/MAPK3/DDT/MDK
BP	GO:0060149	negative regulation of posttranscriptional gene silencing	21	0.470016	1.39673	0.0838207	0.203287	0.140918	3013	tags=33%	list=16%	signal=28%	PPARG/NCOR2/ZC3H10/STAT3/TERT/TGFB1/TP53
BP	GO:0060967	negative regulation of gene silencing by RNA	21	0.470016	1.39673	0.0838207	0.203287	0.140918	3013	tags=33%	list=16%	signal=28%	PPARG/NCOR2/ZC3H10/STAT3/TERT/TGFB1/TP53
BP	GO:0030225	macrophage differentiation	47	0.469805	1.71499	0.00533743	0.0296339	0.0205421	2812	tags=36%	list=15%	signal=31%	C1QC/TRIB1/MIR223/SPI1/MMP9/CSF1R/CD4/VEGFA/APP/CEBPA/NRROS/TLR2/ADIPOQ/ROR2/TGFB1/CEBPE/HCLS1
BP	GO:0006809	nitric oxide biosynthetic process	77	0.469732	1.87612	0.000154579	0.00203016	0.0014073	1630	tags=31%	list=9%	signal=29%	CYP1B1/TSPO/CLU/IL10/SIRPA/IL1B/TLR4/SPR/INSR/TLR6/ICAM1/KLF4/PTGS2/CD36/PTX3/GLA/ITGB2/TICAM1/AKT1/PTK2B/DDAH2/DNM2/AIF1/KHSRP
BP	GO:0007039	protein catabolic process in the vacuole	19	0.469645	1.36147	0.105159	0.239017	0.165686	1372	tags=32%	list=7%	signal=29%	LRP1/TCIRG1/ATP13A2/GBA/LDLR/CLN3
BP	GO:1904263	positive regulation of TORC1 signaling	15	0.469603	1.26354	0.192534	0.352873	0.244611	4000	tags=40%	list=21%	signal=32%	FLCN/RRAGD/SEC13/GPR137/CLEC16A/TELO2
BP	GO:0031063	regulation of histone deacetylation	28	0.469268	1.50829	0.036167	0.113228	0.0784889	4425	tags=54%	list=23%	signal=41%	JDP2/BCL6/ZBTB7B/VEGFA/SREBF1/TADA3/SPHK2/TP53/ZNHIT1/AKAP8L/MIR182/UCN/PINK1/CTBP1/SKI
BP	GO:0034109	homotypic cell-cell adhesion	85	0.469244	1.86616	5.66615e-05	0.00096345	0.00066786	2956	tags=36%	list=15%	signal=31%	DSC2/GP1BA/MYL9/ALOX12/ITGA2B/LGALS1/FERMT3/PLAUR/TLN1/CSRP1/CLIC1/SYK/FN1/ITGB3/ILK/HSPB1/PRKCD/DMTN/MPL/PEAR1/P2RY12/SH2B3/JUP/PLPP3/PTPN6/FLNA/TYRO3/FIBP/MYH9/ADAMTS18/COMP
BP	GO:0051180	vitamin transport	40	0.469209	1.62992	0.00905721	0.0436219	0.0302385	1327	tags=20%	list=7%	signal=19%	TCN2/FOLR3/SLC27A1/SCARB1/SLC19A1/SLC46A1/SLC25A19/FOLR2
BP	GO:0046164	alcohol catabolic process	52	0.46908	1.7552	0.00357396	0.0222581	0.0154292	2366	tags=33%	list=12%	signal=29%	CYP27A1/ALDH3B1/IMPA2/ALDH2/SULT1A2/SCARB1/NTSR1/SULT1B1/SULT1A1/GK/TPI1/SCARF1/INPP5A/TKFC/CYP7A1/SNX17/AKR1B10
BP	GO:0045453	bone resorption	64	0.468948	1.80865	0.000771428	0.00688153	0.00477025	2809	tags=39%	list=15%	signal=33%	RAB3D/TPP1/PDK4/DEF8/TCIRG1/ATP6AP1/LRRK1/CSF1R/PLEKHM1/SYK/ITGB3/BGLAP/PTK2B/SIGLEC15/NCDN/SRC/TMEM119/PPARGC1B/CTSK/SPP1/IHH/ADAM8/CSK/NOX4/DCSTAMP
BP	GO:0035313	wound healing	spreading of epidermal cells	18	0.468747	1.34494	0.117761	0.257679	0.178622	1314	tags=28%	list=7%	signal=26%	HBEGF/ACVRL1/ARHGAP24/RREB1/ITGA5
BP	GO:0016338	calcium-independent cell-cell adhesion via plasma membrane cell-adhesion molecules	23	0.468575	1.43941	0.0508806	0.148058	0.102634	8576	tags=74%	list=45%	signal=41%	CLDN15/CLDN7/CLDN11/CLDN5/CLDN23/CLDN9/CLDN3/BMP2/CLDN1/CX3CL1/CLDN6/CLDN19/CLDN8/CLDN4/CLDN14/CLDN17/CLDN2
BP	GO:0071222	cellular response to lipopolysaccharide	198	0.468573	2.14064	2.59003e-10	5.71236e-08	3.95979e-08	2698	tags=32%	list=14%	signal=28%	TRIB1/MRC1/TSPO/CD14/SASH1/MIR21/LILRB2/LILRA2/IL10/CEBPB/ABCA1/ADAM9/ZFP36/SIRPA/NOD2/LY86/LILRB1/IL1B/EDNRB/PYCARD/SBNO2/PTAFR/TLR4/NLRP3/CD68/HCK/SCARB1/ICAM1/CXCL8/CXCL2/GSTP1/HMGB2/TNFRSF1B/RARA/TBXA2R/CD36/MYD88/CACTIN/NFKBIA/HDAC5/TICAM1/HSF1/NFKBIB/AKT1/LY96/IL18/IRF8/CXCL1/PPARD/TLR2/IRAK1/SCIMP/SRC/PLSCR3/RELA/CD86/DAB2IP/TNIP2/UPF1/TGFB1/MAPK3/CEBPE/VIM
BP	GO:1905952	regulation of lipid localization	162	0.468189	2.10307	5.09255e-08	4.34292e-06	3.0105e-06	2926	tags=33%	list=15%	signal=28%	PPARG/CES1/THBS1/LRP1/TSPO/MSR1/IRS2/LAMTOR1/ABCA1/PLIN3/IL1B/PNPLA2/EEPD1/MIR27A/NR1H2/LPL/SCARB1/SYK/NTSR1/APOA2/ITGB3/CD36/PLIN2/PRKCD/NFKBIA/MEST/MIR33A/ABCA7/PLTP/AKT1/POMC/PPARD/CYP19A1/OSBPL11/P2RX4/ANXA2/SREBF2/AKT2/ADIPOQ/PLA2G10/YJEFN3/SPP1/IKBKE/APOA4/EHD1/LEP/RETN/PRELID1/ABHD5/TAC1/MIR128-2/LPCAT3/APOA5/BMP6
BP	GO:0032635	interleukin-6 production	156	0.468008	2.08508	2.87242e-08	2.78364e-06	1.92961e-06	3379	tags=40%	list=18%	signal=34%	SIGLEC16/LILRA5/EREG/NLRP12/LILRB2/LILRA2/IL10/LGALS9/SIRPA/NOD2/TMEM106A/IL1B/IL17RA/PYCARD/TLR4/GAS6/CYBA/C5AR2/LPL/TLR6/ARRB2/IL6R/CARD9/GBA/FCER1G/SYK/HGF/APP/CD36/MYD88/POU2F2/NLRX1/TLR8/MIRLET7E/TICAM1/TLR7/ARHGEF2/IL18/AIF1/TLR2/AGER/ADORA2B/MAVS/IRAK3/SPHK2/SCIMP/F2RL1/CD74/PTPN6/STAT3/LEP/HYAL2/TYROBP/TREM2/CSK/BPI/ARRB1/TSLP/C1QTNF4/ADCYAP1/TLR1/AFAP1L2/MAPKAPK2
BP	GO:1905954	positive regulation of lipid localization	93	0.467993	1.92609	4.55756e-05	0.000825784	0.00057243	2517	tags=32%	list=13%	signal=28%	CES1/LRP1/MSR1/ABCA1/PLIN3/IL1B/EEPD1/NR1H2/LPL/SCARB1/NTSR1/CD36/PLIN2/PRKCD/NFKBIA/ABCA7/PLTP/CYP19A1/OSBPL11/P2RX4/ANXA2/SREBF2/ADIPOQ/PLA2G10/SPP1/IKBKE/EHD1/RETN/PRELID1/TAC1
BP	GO:1903426	regulation of reactive oxygen species biosynthetic process	100	0.467712	1.93914	3.12154e-05	0.000620042	0.000429811	1727	tags=32%	list=9%	signal=29%	TSPO/CLU/ABCD1/MIR21/IL10/SIRPA/IL1B/TLR4/ALOX5/CYBA/INSR/TLR6/ICAM1/KLF4/HDAC4/PTGS2/CD36/PTX3/GLA/MPV17L/MIR24-2/ITGB2/TICAM1/FOXO3/AKT1/PTK2B/DDAH2/DNM2/AIF1/KHSRP/CTNS/SPHK2
BP	GO:0014003	oligodendrocyte development	47	0.467574	1.70684	0.0060636	0.0324271	0.0224783	5691	tags=53%	list=30%	signal=37%	CLU/NCSTN/GSTP1/GSN/HDAC10/ERCC2/TLR2/B4GALT5/HDAC11/NKX2-2/LPAR1/NKX6-2/SOX11/ASCL1/WASF3/KCNJ10/PTEN/SOX10/OLIG1/TENM4/MAG/ID4/MIR26A1/CNTNAP1/HES5
BP	GO:0033574	response to testosterone	41	0.467508	1.6253	0.00865364	0.0424128	0.0294004	4736	tags=46%	list=25%	signal=35%	THBS1/TSPO/DUSP1/GBA/TBXA2R/BGLAP/HSF1/PSPH/SRD5A1/ELK1/AVP/SPP1/CSNK2B/BAD/HOXD13/MSN/FOXP2/HOXB13/CALR
BP	GO:0043550	regulation of lipid kinase activity	65	0.46746	1.80003	0.000708816	0.00646731	0.00448312	2523	tags=31%	list=13%	signal=27%	SOCS3/FPR2/FLT3/NOD2/FGR/PIK3R6/SOCS6/KLF4/PIK3R5/DGKZ/PTK2B/P2RY12/IRS1/SOCS1/WDR81/SRC/FGFR3/PIK3R2/DAB2IP/TGFB1
BP	GO:0070633	transepithelial transport	26	0.467425	1.45924	0.0446726	0.133642	0.09264	666	tags=15%	list=3%	signal=15%	SLC1A3/BEST1/EDNRB/SLC26A6
BP	GO:0014074	response to purine-containing compound	147	0.467319	2.05901	2.53797e-07	1.48925e-05	1.03234e-05	2285	tags=29%	list=12%	signal=25%	AQP9/PPARG/THBD/AREG/FOS/P2RY2/KCNE1/PER1/FOSB/IL1B/P2RX1/SPARC/TRPM2/PTAFR/KCNQ1/DUSP1/BSG/P2RY1/SLC26A6/MMP19/ZFP36L1/PTGS2/APP/CARM1/SREBF1/AHR/TMEM38A/SLC8A1/DMTN/PTK2B/P2RY12/SRD5A1/HSPA5/SLC6A4/FOSL1/PDE2A/PPARGC1B/P2RX4/RELA/ADIPOQ/P2RY6/PDE3A
BP	GO:0045671	negative regulation of osteoclast differentiation	29	0.467065	1.50592	0.0383414	0.11847	0.0821226	760	tags=21%	list=4%	signal=20%	MAFB/LILRB4/LILRB3/LILRB1/TLR4/FSTL3
BP	GO:0010762	regulation of fibroblast migration	33	0.467047	1.54536	0.0260908	0.0913756	0.0633412	3115	tags=39%	list=16%	signal=33%	THBS1/CORO1C/ARHGAP4/SLC8A1/DMTN/CLN3/AKT1/BAG4/HYAL2/SDC4/TGFB1/PAK1/HAS1
BP	GO:0032648	regulation of interferon-beta production	48	0.466823	1.71969	0.00431234	0.0255893	0.0177384	2094	tags=35%	list=11%	signal=32%	SIRPA/LILRB1/PYCARD/FLOT1/TLR4/IRF5/HMGB2/CACTIN/NLRX1/TLR8/MIR26B/TLR7/TLR2/IRF7/MAVS/RNF135/RELB
BP	GO:0032368	regulation of lipid transport	127	0.466761	2.01804	1.00725e-06	4.50514e-05	3.12295e-05	2926	tags=32%	list=15%	signal=28%	PPARG/CES1/THBS1/LRP1/TSPO/IRS2/LAMTOR1/ABCA1/IL1B/EEPD1/MIR27A/NR1H2/SYK/NTSR1/APOA2/ITGB3/PRKCD/NFKBIA/MIR33A/ABCA7/PLTP/AKT1/POMC/CYP19A1/P2RX4/ANXA2/SREBF2/AKT2/ADIPOQ/PLA2G10/YJEFN3/SPP1/APOA4/LEP/RETN/PRELID1/TAC1/MIR128-2/LPCAT3/APOA5/BMP6
BP	GO:0032717	negative regulation of interleukin-8 production	31	0.466737	1.52962	0.0342375	0.109437	0.0758611	1116	tags=19%	list=6%	signal=18%	IL10/CD33/BCL3/TLR6/KLF4/CACTIN
BP	GO:0032608	interferon-beta production	49	0.466498	1.73115	0.00440556	0.0259466	0.0179861	2094	tags=35%	list=11%	signal=31%	SIRPA/LILRB1/PYCARD/FLOT1/TLR4/IRF5/HMGB2/CACTIN/NLRX1/TLR8/MIR26B/TLR7/TLR2/IRF7/MAVS/RNF135/RELB
BP	GO:1904753	negative regulation of vascular associated smooth muscle cell migration	17	0.466461	1.32529	0.142045	0.291848	0.202308	2336	tags=24%	list=12%	signal=21%	MIR223/MIR21/ADIPOQ/TPM1
BP	GO:0035767	endothelial cell chemotaxis	30	0.466405	1.51428	0.0431718	0.130248	0.0902877	4934	tags=43%	list=26%	signal=32%	THBS1/NOTCH1/VEGFA/HSPB1/CORO1B/P2RX4/FGF1/RAB13/NRP1/MIR149/HRG/FGF2/MET
BP	GO:0006690	icosanoid metabolic process	113	0.466394	1.97594	4.17214e-06	0.000133425	9.24898e-05	3694	tags=36%	list=19%	signal=29%	CYP1B1/ALOX15B/GSTM1/IL1B/TNFRSF1A/ALOX12/ALOX5/CYP2S1/PLA2G4A/DAGLA/MGST2/TBXAS1/ABHD16A/SYK/GSTP1/GGT3P/GGTLC2/PTGS2/FAAH/PTGS1/FADS1/CYP4F3/CES2/TLR2/LYPLA2/DAGLB/LTA4H/CD74/AVP/PLA2G10/GGTLC1/MAPK3/ACOX1/LTC4S/ALOX5AP/GGT5/PTGES2/MAPKAPK2/GPX1/CPA1/GPX4
BP	GO:1900046	regulation of hemostasis	82	0.466272	1.85689	0.000145882	0.00195202	0.00135313	3080	tags=35%	list=16%	signal=30%	THBS1/SERPINB2/THBD/GP1BA/ALOX12/TLR4/PLAUR/PLA2G4A/FCER1G/SYK/EPHB2/TBXA2R/CD36/PDGFA/PRKCD/DMTN/SH2B3/PROS1/USF1/F2RL1/SERPINF2/FAP/ANXA2/HPSE/PLAU/ADAMTS18/COMP/F12/FOXA2
BP	GO:0071320	cellular response to cAMP	52	0.46618	1.74435	0.00407895	0.0245197	0.016997	4275	tags=42%	list=22%	signal=33%	AQP9/KCNE1/PTAFR/KCNQ1/SLC26A6/ZFP36L1/APP/AHR/SLC8A1/DMTN/SRD5A1/HSPA5/PDE2A/ADIPOQ/NOX4/AANAT/ASS1/GPD1/WNT10B/PCK1/HCN4/WT1
BP	GO:0021782	glial cell development	122	0.466169	2.00059	1.25905e-06	5.33305e-05	3.69685e-05	3824	tags=41%	list=20%	signal=33%	FPR2/S100A9/LRP1/CLU/C5AR1/C1QA/NRG1/IL1B/TLR4/NCSTN/GRN/PICK1/S100A8/LAMB2/LDLR/GSTP1/SIRT2/GSN/ILK/APP/CDK5/HDAC10/ERCC2/NDRG1/AKT1/IFNGR1/NRROS/PARD3/TLR2/AGER/B4GALT5/SOX4/MIR181B1/AKT2/ROR2/HDAC11/TREM2/VIM/NKX2-2/MDK/LPAR1/NKX6-2/SOX11/SMO/ASCL1/WASF3/KCNJ10/PTEN/NTRK2/TTBK1
BP	GO:0032369	negative regulation of lipid transport	41	0.466057	1.62026	0.00911311	0.0438581	0.0304023	3075	tags=32%	list=16%	signal=27%	THBS1/IRS2/MIR27A/NR1H2/APOA2/ITGB3/MIR33A/AKT1/SREBF2/AKT2/PLA2G10/MIR128-2/ABCG5
BP	GO:0070935	3'-UTR-mediated mRNA stabilization	18	0.465844	1.33661	0.121622	0.26347	0.182636	3570	tags=44%	list=19%	signal=36%	ZFP36/YBX3/MYD88/RBM10/ELAVL4/RBM24/MAPKAPK2/TIRAP
BP	GO:0051969	regulation of transmission of nerve impulse	17	0.465746	1.32326	0.145833	0.296758	0.205711	2312	tags=35%	list=12%	signal=31%	TYMP/GBA/GPR35/MTNR1B/AVP/CHRNB4
BP	GO:0045921	positive regulation of exocytosis	89	0.465723	1.88923	4.84784e-05	0.00086634	0.000600544	3250	tags=36%	list=17%	signal=30%	ITGAM/GAB2/RAB3D/FGR/PTAFR/ATP6AP1/ATP13A2/VAMP8/FCER1G/UNC13D/SYK/CHMP2A/CDK5/ZP3/ITGB2/HGS/ARF1/SDCBP/ADORA2B/SPHK2/F2RL1/SYT1/SYT4/RAB7A/SDC4/UNC13B/CADPS/LAMP1/SNCA/RAB3A/IL4R/SYTL4
BP	GO:0002888	positive regulation of myeloid leukocyte mediated immunity	34	0.465713	1.53914	0.0255541	0.0902007	0.0625268	1982	tags=38%	list=10%	signal=34%	ITGAM/GAB2/FGR/PTAFR/VAMP8/FCER1G/SYK/ITGB2/TICAM1/ADORA2B/MAVS/SPHK2/F2RL1
BP	GO:1901386	negative regulation of voltage-gated calcium channel activity	14	0.465612	1.23418	0.216634	0.381286	0.264306	6705	tags=79%	list=35%	signal=51%	DYSF/GPR35/OPRL1/GEM/RRAD/REM1/CACNB3/DRD4/DRD2/CBARP/CRHR1
BP	GO:0071621	granulocyte chemotaxis	120	0.465589	1.98104	2.90305e-06	0.000102201	7.08454e-05	2783	tags=31%	list=15%	signal=27%	DYSF/THBS1/S100A9/MIR223/CSF3R/C5AR1/S100A12/BST1/C3AR1/IL1B/IL17RA/S100A8/C5AR2/TRPV4/CSF1R/CXCL8/MPP1/FCER1G/CXCL2/SYK/ADGRE2/PIP5K1C/CXCR2/PREX1/ITGB2/CXCL1/MOSPD2/PIK3CD/CD74/JAML/CXCR1/LGALS3/IL17RC/S100A7/MAPK3/CCL24/ITGA9
BP	GO:0071825	protein-lipid complex subunit organization	54	0.465528	1.75116	0.0022896	0.0158831	0.0110101	3052	tags=39%	list=16%	signal=33%	ABCA1/NR1H2/LPL/SCARB1/PRKACA/APOA2/DGAT1/ABCA7/P4HB/PLTP/ARF1/PLAGL2/BMP1/LPA/PLA2G10/PLA2G7/APOA4/MFSD2A/LPCAT3/APOA5/MPO
BP	GO:0046683	response to organophosphorus	133	0.465367	2.02496	7.89632e-07	3.74169e-05	2.59372e-05	4281	tags=43%	list=22%	signal=34%	AQP9/THBD/AREG/FOS/P2RY2/KCNE1/PER1/FOSB/IL1B/P2RX1/SPARC/PTAFR/KCNQ1/DUSP1/BSG/P2RY1/SLC26A6/MMP19/ZFP36L1/PTGS2/APP/CARM1/SREBF1/AHR/SLC8A1/DMTN/PTK2B/P2RY12/SRD5A1/HSPA5/SLC6A4/FOSL1/PDE2A/PPARGC1B/P2RX4/RELA/ADIPOQ/P2RY6/PDE3A/NOX4/TRPM4/LPAR1/AANAT/ASS1/PANX1/SDC1/AGXT/PTEN/GPD1/TRIM16/SELL/WNT10B/PCK1/OXT/HCN4/WT1/PKLR
BP	GO:0050665	hydrogen peroxide biosynthetic process	15	0.46519	1.25167	0.198428	0.360015	0.249561	3872	tags=53%	list=20%	signal=43%	CYBA/MPV17L/CTNS/STAT3/MAOB/CYBB/DUOXA2/ZNF205
BP	GO:0032305	positive regulation of icosanoid secretion	17	0.465083	1.32138	0.145833	0.296758	0.205711	7532	tags=65%	list=39%	signal=39%	IL1B/NTSR1/P2RX4/PLA2G10/OXT/MAP2K6/AVPR1B/PLA2R1/CYP4F2/SSTR4/TNFRSF11A
BP	GO:0019369	arachidonic acid metabolic process	55	0.465052	1.74218	0.00210325	0.0147343	0.0102138	1184	tags=22%	list=6%	signal=21%	CYP1B1/ALOX15B/ALOX12/ALOX5/CYP2S1/PLA2G4A/DAGLA/TBXAS1/PTGS2/FAAH/PTGS1/CYP4F3
BP	GO:0031646	positive regulation of nervous system process	64	0.464964	1.79329	0.000972668	0.00808997	0.00560793	6312	tags=58%	list=33%	signal=39%	DLG4/PTAFR/GBA/EGR2/HGF/NTSR1/TNFRSF1B/S100B/ITGAX/PTK2B/PARD3/BAIAP2/MTNR1B/OPRL1/DVL1/CHRNA7/CHRNB4/UNC13B/SHANK1/WASF3/PTEN/CUX2/CCK/SHANK3/SOX10/SHANK2/RIMS1/NMU/TENM4/MAG/ITGA2/HCRT/CACNB3/RGS4/NCMAP/GRIN1/P2RX3
BP	GO:0002762	negative regulation of myeloid leukocyte differentiation	50	0.464768	1.73076	0.0044141	0.0259564	0.0179929	937	tags=18%	list=5%	signal=17%	C1QC/TRIB1/MAFB/LILRB4/LILRB3/LILRB1/TLR4/FSTL3/RARA
BP	GO:0007176	regulation of epidermal growth factor-activated receptor activity	30	0.464535	1.50821	0.0437756	0.131759	0.0913351	3005	tags=37%	list=16%	signal=31%	EREG/AREG/HBEGF/APP/NCF1/VPS25/CHMP6/SHC1/TGFA/GPRC5A/ZGPAT
BP	GO:0042994	cytoplasmic sequestering of transcription factor	16	0.464133	1.29117	0.174664	0.333578	0.231235	4132	tags=56%	list=22%	signal=44%	IL10/NFKBIA/SUFU/NFKBIB/CCDC22/NFKBIE/PKD1/TONSL/MDFI
BP	GO:0071295	cellular response to vitamin	32	0.464111	1.53074	0.0446018	0.133642	0.09264	1327	tags=22%	list=7%	signal=20%	PPARG/VDR/FES/GAS6/PIM1/BGLAP/FOLR2
BP	GO:0002092	positive regulation of receptor internalization	24	0.464095	1.42505	0.0632653	0.168462	0.116777	895	tags=25%	list=5%	signal=24%	CD63/PICK1/INSR/ARRB2/SYK/VEGFA
BP	GO:0072348	sulfur compound transport	49	0.463914	1.72156	0.00490699	0.0277499	0.0192361	4152	tags=37%	list=22%	signal=29%	ABCD1/SLC36A1/SLC27A1/SLC26A8/SLC26A6/SLC38A7/SLC26A5/SLC25A19/SLC6A6/CTNS/SLC25A11/LRRC8D/NFE2L1/SLC26A9/SLC26A11/SLC26A1/SLC35B2/SLC6A13
BP	GO:1900026	positive regulation of substrate adhesion-dependent cell spreading	38	0.463795	1.59775	0.0191149	0.0742764	0.0514881	4904	tags=50%	list=26%	signal=37%	UNC13D/DOCK5/TRIOBP/RREB1/DOCK1/PREX1/DMTN/P4HB/MYADM/DNM2/FLNA/CRK/MDK/NRP1/FGB/ABL1/LIMS1/CALR/MYOC
BP	GO:0006884	cell volume homeostasis	30	0.463711	1.50553	0.0443794	0.133201	0.0923341	4504	tags=43%	list=24%	signal=33%	SLC12A7/SLC12A9/E2F4/TRPV4/CLN3/KCNMA1/AQP4/SLC12A4/CLCN6/SLC12A3/SLC12A5/SHANK3/GNB3
BP	GO:0019373	epoxygenase P450 pathway	19	0.463637	1.34406	0.111111	0.247792	0.171768	445	tags=11%	list=2%	signal=10%	CYP1B1/CYP2S1
BP	GO:0043094	cellular metabolic compound salvage	33	0.463535	1.53374	0.0275989	0.0944476	0.0654708	3427	tags=39%	list=18%	signal=32%	CDA/NAPRT/TYMP/AMPD3/UPP1/AMPD2/PNP/PDXK/TK2/PUDP/MRI1/UCKL1/GMPR2
BP	GO:0035815	positive regulation of renal sodium excretion	14	0.463455	1.22847	0.220503	0.384497	0.266532	6991	tags=50%	list=37%	signal=32%	EDNRB/GNAI2/TAC1/OXT/NPR1/DRD2/AVPR1A
BP	GO:0051894	positive regulation of focal adhesion assembly	25	0.463151	1.43172	0.0517598	0.149799	0.10384	5582	tags=48%	list=29%	signal=34%	FMN1/PPM1F/VEGFA/SDC4/PTPRJ/NRP1/ABL1/LIMS1/HRG/MYOC/COL16A1/KDR
BP	GO:2000249	regulation of actin cytoskeleton reorganization	38	0.463028	1.59511	0.020018	0.0765759	0.0530821	4305	tags=47%	list=22%	signal=37%	FES/TRPM2/HCK/ARHGDIA/CSF1R/CDK5/GMFG/PTK2B/PHPT1/BAIAP2/ESAM/NOTCH2/HCLS1/MDK/NRP1/ABL1/TJP1/CSF3
BP	GO:1902106	negative regulation of leukocyte differentiation	103	0.463011	1.92948	1.71754e-05	0.000395158	0.000273922	2572	tags=26%	list=13%	signal=23%	TMEM176A/C1QC/TMEM176B/TRIB1/MAFB/LILRB4/HLX/MIR21/BCL6/LILRB3/LILRB1/TLR4/LOXL3/ZBTB7B/FSTL3/JAK3/RARA/HMGB3/SOCS1/CD74/MYC/ADIPOQ/TCTA/IFNB1/IHH/RUNX1/FCGR2B
BP	GO:0048169	regulation of long-term neuronal synaptic plasticity	25	0.462999	1.43125	0.0517598	0.149799	0.10384	7086	tags=60%	list=37%	signal=38%	DLG4/EPHB2/APP/SYNGR1/NPTN/RAB8A/KCNJ10/SYP/SHANK3/HRAS/GRIN1/CAMK2B/DRD2/GRM5/SYNPO
BP	GO:0043090	amino acid import	44	0.462958	1.65445	0.00650718	0.0340589	0.0236095	5903	tags=48%	list=31%	signal=33%	SLC1A3/SLC36A1/SLC43A2/NTSR1/SLC22A4/SLC6A6/SLC3A2/SLC1A5/SLC1A6/RGS2/ACE2/KCNJ10/SLC6A13/SLC6A5/SLC7A8/PER2/ATP1A2/SLC6A9/SLC6A20/SLC17A7/RGS4
BP	GO:0072109	glomerular mesangium development	16	0.462957	1.2879	0.176583	0.335885	0.232834	4778	tags=62%	list=25%	signal=47%	EGR1/NOTCH1/IL6R/ACTA2/GPR4/WT1/BMP7/MIR125A/SERPINB7/BMP4
BP	GO:0032148	activation of protein kinase B activity	34	0.462437	1.52832	0.0264833	0.092309	0.0639883	4957	tags=47%	list=26%	signal=35%	MIR21/NRG1/GAS6/ANG/INSR/AKT1/IL18/SRC/FGF1/MLST8/ADRA2B/PINK1/DYNAP/WNT5A/ADRA2A/ADRA2C
BP	GO:0018149	peptide cross-linking	33	0.462407	1.53001	0.0279005	0.0952054	0.0659961	1377	tags=18%	list=7%	signal=17%	THBS1/CSTA/F13A1/TGM2/FN1/ABCA7
BP	GO:0001890	placenta development	153	0.462245	2.04954	4.84526e-08	4.18788e-06	2.90302e-06	3256	tags=35%	list=17%	signal=29%	SOCS3/PPARG/ST14/ADM/VDR/IL10/CEBPB/SPINT1/FZD5/CTSB/RXRA/ANG/BSG/ADAM19/HS6ST1/EPAS1/ZFP36L1/PTGS2/TFEB/HTRA1/CEBPA/ARID1A/HSF1/GRB2/AKT1/PPARD/SPINT2/JUNB/RSPO3/VASH1/FOSL1/NOTCH2/PLCD3/SPP1/TRIM28/LEP/LHX3/ARNT/STK3/MAPK3/SNAI1/NSDHL/EPOR/MME/CDX4/PKD1/DLX3/HES1/TTPA/GJB5/DAZAP1/SOX15/CUL7
BP	GO:0015802	basic amino acid transport	17	0.462192	1.31317	0.151515	0.303815	0.210603	1372	tags=18%	list=7%	signal=16%	SLC11A1/SLC7A7/CLN3
BP	GO:2000319	regulation of T-helper 17 cell differentiation	19	0.462131	1.33969	0.119048	0.259607	0.179959	603	tags=21%	list=3%	signal=20%	MIR21/LOXL3/NLRP3/ZBTB7B
BP	GO:0045907	positive regulation of vasoconstriction	33	0.462129	1.52909	0.0279005	0.0952054	0.0659961	3884	tags=39%	list=20%	signal=31%	HRH2/MIR21/PTAFR/ICAM1/PTGS2/TBXA2R/AKT1/AVP/ADRA1D/TRPM4/FGB/SMTNL2/RHOA
BP	GO:0030193	regulation of blood coagulation	81	0.462093	1.83849	0.000224291	0.00272214	0.00188697	3080	tags=35%	list=16%	signal=29%	THBS1/SERPINB2/THBD/GP1BA/ALOX12/TLR4/PLAUR/PLA2G4A/FCER1G/SYK/EPHB2/TBXA2R/CD36/PDGFA/PRKCD/DMTN/SH2B3/PROS1/USF1/F2RL1/SERPINF2/FAP/ANXA2/HPSE/PLAU/ADAMTS18/F12/FOXA2
BP	GO:0048246	macrophage chemotaxis	40	0.461976	1.60479	0.013776	0.0588824	0.0408171	5855	tags=62%	list=31%	signal=43%	THBS1/C5AR1/C3AR1/EDNRB/TRPV4/CSF1R/SLAMF8/PTK2B/CYP19A1/LGALS3/MAPK3/DDT/MDK/CCL3/NUP85/RARRES2/CMKLR1/C5/AZU1/CKLF/SAA1/SFTPD/EDN2/CX3CL1/MAPK14
BP	GO:0034755	iron ion transmembrane transport	18	0.461859	1.32518	0.123552	0.266074	0.184441	1005	tags=22%	list=5%	signal=21%	SLC11A1/MCOLN1/SLC25A37/HFE
BP	GO:0043649	dicarboxylic acid catabolic process	17	0.461662	1.31166	0.151515	0.303815	0.210603	5707	tags=59%	list=30%	signal=41%	MTHFS/GLUL/ACOT8/GAD1/ACSF3/ALDH1L1/ALDH1L2/QPRT/GLUD2/GAD2
BP	GO:1903054	negative regulation of extracellular matrix organization	14	0.4611	1.22222	0.22824	0.394014	0.273129	2523	tags=43%	list=13%	signal=37%	TNFRSF1A/NOTCH1/TNFRSF1B/CST3/FAP/TGFB1
BP	GO:0015812	gamma-aminobutyric acid transport	16	0.460835	1.282	0.180422	0.340709	0.236178	6941	tags=62%	list=36%	signal=40%	NTSR1/SLC6A12/SLC6A6/SLC6A11/SLC6A13/SLC32A1/APBA1/TRH/TRPC4/ABAT
BP	GO:0002573	myeloid leukocyte differentiation	207	0.460783	2.11939	3.05344e-10	6.50994e-08	4.51267e-08	2812	tags=34%	list=15%	signal=30%	PPARG/C1QC/TRIB1/CCR1/MIR223/MAFB/LILRB4/FAM20C/FOS/LTBR/LILRB3/FES/CEBPB/OSCAR/SPI1/GAB2/LILRB1/TFE3/SBNO2/TLR4/MMP9/TCIRG1/ATP6AP1/LRRK1/CSF1R/FSTL3/ZFP36L1/CD4/FCER1G/MITF/VEGFA/RARA/APP/CBFA2T3/BGLAP/CEBPA/RASSF2/DHRS7B/NRROS/TESC/SIGLEC15/TLR2/IRF7/CTNNBIP1/KLF10/JUNB/BATF/PIK3CD/FASN/SRC/F2RL1/TAL1/NOTCH2/CD74/RELB/PPARGC1B/ANXA2/MYC/ADIPOQ/JUN/TCTA/ROR2/TYROBP/TGFB1/RUNX1/TREM2/PDE1B/CEBPE…
BP	GO:0030316	osteoclast differentiation	96	0.460652	1.89856	4.88201e-05	0.000867371	0.000601259	2573	tags=33%	list=13%	signal=29%	CCR1/MAFB/LILRB4/FAM20C/FOS/LILRB3/CEBPB/OSCAR/GAB2/LILRB1/TFE3/SBNO2/TLR4/TCIRG1/ATP6AP1/LRRK1/CSF1R/FSTL3/FCER1G/MITF/BGLAP/RASSF2/SIGLEC15/KLF10/JUNB/SRC/NOTCH2/PPARGC1B/ANXA2/TCTA/TYROBP/TREM2
BP	GO:0071380	cellular response to prostaglandin E stimulus	16	0.460574	1.28127	0.180422	0.340709	0.236178	2226	tags=19%	list=12%	signal=17%	PPARG/AKT1/P2RY6
BP	GO:0045603	positive regulation of endothelial cell differentiation	26	0.460557	1.4378	0.0614754	0.165906	0.115005	4805	tags=38%	list=25%	signal=29%	MIR21/ACVRL1/NOTCH1/ATOH8/MIR181B1/BMP6/CLDN5/S1PR2/BMP4/ETV2
BP	GO:0044062	regulation of excretion	24	0.46044	1.41383	0.0653061	0.171892	0.119155	6991	tags=46%	list=37%	signal=29%	EDNRB/COMT/GNAI2/AVP/TAC1/OXT/NPR1/ADORA1/DRD2/AGTR1/AVPR1A
BP	GO:0071706	tumor necrosis factor superfamily cytokine production	114	0.460325	1.9471	8.73854e-06	0.000233856	0.000162108	2622	tags=38%	list=14%	signal=33%	TSPO/CLU/CD14/IL10/CD33/ZFP36/LGALS9/SIRPA/NOD2/TMEM106A/PYCARD/PTAFR/TLR4/GAS6/GPNMB/CYBA/C5AR2/ARRB2/CARD9/FCER1G/GSTP1/RARA/APP/CD36/CACTIN/SASH3/TICAM1/ARHGEF2/HSF1/LY96/POMC/TLR2/MAVS/IRAK3/SPHK2/CLEC4A/CHRNA7/ADIPOQ/LILRA4/PTPN6/LEP/TREM2/ADAM8
BP	GO:0051384	response to glucocorticoid	146	0.460279	2.02043	5.45585e-07	2.76949e-05	1.9198e-05	4164	tags=40%	list=22%	signal=31%	ADM/FLT3/AREG/FOS/IL10/ADAM9/ZFP36/IL1RN/FOSB/SPARC/PTAFR/HNMT/DUSP1/CDKN1A/ICAM1/GBA/ZFP36L1/GSTP1/APOA2/PTGS2/ALPL/S100B/BGLAP/ANXA3/FOXO3/CALM3/ALAD/AIF1/SRD5A1/EIF4EBP1/GLB1/KLF9/FOSL1/CASP9/PPARGC1B/IGFBP2/SERPINF1/ADIPOQ/PCK2/MAOB/UCN3/BMP6/FAM107A/MDK/DNMT3B/ADCYAP1/AANAT/SSTR2/ASS1/BAD/SDC1/AGXT/RHOA/UCN/BCL2L11/PCK1/OXT/ZFP36L2
BP	GO:0001556	oocyte maturation	23	0.46021	1.41372	0.072407	0.184435	0.127849	2285	tags=30%	list=12%	signal=27%	EREG/ANG/SIRT2/FOXO3/PPP2R1A/PTK2B/PDE3A
BP	GO:0006699	bile acid biosynthetic process	36	0.460199	1.55307	0.0312451	0.102431	0.0710051	3049	tags=31%	list=16%	signal=26%	CES1/CYP27A1/CH25H/MIR33A/PROX1/HSD3B7/CYP7A1/ACOT8/SLC27A5/FGF19/ACOX2
BP	GO:0060143	positive regulation of syncytium formation by plasma membrane fusion	27	0.460074	1.4586	0.0763077	0.190204	0.131849	5855	tags=56%	list=31%	signal=39%	ADAM9/FLOT1/CAMK1/EHD1/TYROBP/TREM2/DCSTAMP/IL4R/MYF5/MYF6/EHD2/MYOD1/SCGB3A1/TNFSF14/MAPK14
BP	GO:0051968	positive regulation of synaptic transmission	glutamatergic	31	0.46007	1.50777	0.0384054	0.118593	0.0822085	3116	tags=26%	list=16%	signal=22%	CCR2/TSHZ3/PTGS2/PTK2B/GLUL/ROR2/SHANK1/ADCYAP1
BP	GO:0009074	aromatic amino acid family catabolic process	28	0.460031	1.47861	0.0463294	0.13776	0.095495	3537	tags=39%	list=18%	signal=32%	HAL/HAAO/FAH/HNMT/PCBD1/AFMID/ASRGL1/IL4I1/IDO1/HPD/GSTZ1
BP	GO:0009409	response to cold	46	0.459947	1.66601	0.00998897	0.0471161	0.0326607	655	tags=17%	list=3%	signal=17%	PPARG/ADM/FOS/ZNF516/SLC27A1/ACADVL/LPL/SLC9A1
BP	GO:0032615	interleukin-12 production	57	0.459868	1.74503	0.00238659	0.0164136	0.0113778	1870	tags=35%	list=10%	signal=32%	THBS1/LILRA5/MIR21/IL10/LGALS9/MEFV/LILRB1/TLR4/IRF5/ARRB2/SYK/JAK3/CD36/PRKCD/TLR8/IRF8/TLR2/AGER/IRAK3/SCIMP
BP	GO:0060706	cell differentiation involved in embryonic placenta development	26	0.459823	1.43551	0.0614754	0.165906	0.115005	263	tags=12%	list=1%	signal=11%	SOCS3/ST14/FZD5
BP	GO:0015732	prostaglandin transport	16	0.459563	1.27845	0.184261	0.345011	0.239161	5185	tags=50%	list=27%	signal=36%	IL1B/P2RX4/PLA2G10/LEP/OXT/SLCO3A1/MAP2K6/NOS2
BP	GO:0042133	neurotransmitter metabolic process	29	0.459011	1.47995	0.0443794	0.133201	0.0923341	6941	tags=62%	list=36%	signal=40%	COMT/HNMT/DAGLA/MAOA/CLN3/DAGLB/SLC6A4/MAOB/GAD1/SLC5A7/GCHFR/NOS1/LRTOMT/GAD2/SLC44A4/TH/PRIMA1/ABAT
BP	GO:2000378	negative regulation of reactive oxygen species metabolic process	61	0.458998	1.75243	0.00148025	0.0112711	0.00781307	1637	tags=21%	list=9%	signal=20%	HP/TSPO/ABCD1/MIR21/IL10/SIRPA/G6PD/HK2/SIRT2/GLA/MPV17L/KHSRP/CTNS
BP	GO:0098703	calcium ion import across plasma membrane	19	0.458463	1.32906	0.121032	0.262859	0.182213	1383	tags=21%	list=7%	signal=20%	TRPM2/TRPV4/SLC8A1/TRPV6
BP	GO:0014829	vascular associated smooth muscle contraction	25	0.458428	1.41712	0.0600414	0.164465	0.114006	1211	tags=28%	list=6%	signal=26%	MIR21/DOCK4/EDNRB/P2RX1/DOCK5/ACTA2/SLC8A1
BP	GO:0032655	regulation of interleukin-12 production	55	0.458389	1.71722	0.0027733	0.0183055	0.0126893	1870	tags=35%	list=10%	signal=31%	THBS1/LILRA5/MIR21/IL10/LGALS9/MEFV/LILRB1/TLR4/IRF5/ARRB2/SYK/JAK3/CD36/TLR8/IRF8/TLR2/AGER/IRAK3/SCIMP
BP	GO:0045807	positive regulation of endocytosis	98	0.458247	1.8936	3.02121e-05	0.00060958	0.000422558	2107	tags=30%	list=11%	signal=26%	PPARG/LRP1/CLU/CD14/CD151/FLOT1/CD63/ITSN1/PICK1/INSR/VPS28/NEDD4L/ARRB2/SYK/HIP1/RAB31/SH3GL1/VEGFA/CD36/HFE/DAB2/AP2A1/CLN3/ABCA7/ARF1/DNM2/F2RL1/DNM1/ANXA2
BP	GO:0048011	neurotrophin TRK receptor signaling pathway	33	0.458043	1.51557	0.0312214	0.102406	0.0709875	3870	tags=45%	list=20%	signal=36%	WASF1/CYFIP1/PPP2R5B/GRB2/SORT1/AKT1S1/SRC/NGFR/DOK5/NTF4/NDN/SPRY1/BDNF/NTRK2/TMEM108
BP	GO:0035437	maintenance of protein localization in endoplasmic reticulum	14	0.457961	1.21391	0.234043	0.39993	0.27723	2342	tags=43%	list=12%	signal=38%	KDELR1/OS9/GPAA1/HSPA5/GRIK5/PDIA2
BP	GO:0002902	regulation of B cell apoptotic process	20	0.457894	1.34494	0.116832	0.256524	0.177822	2064	tags=30%	list=11%	signal=27%	BCL6/IL10/IRS2/BAX/NOC2L/CD74
BP	GO:0039702	viral budding via host ESCRT complex	21	0.457709	1.36016	0.103314	0.236675	0.164062	3492	tags=33%	list=18%	signal=27%	VPS28/CHMP2A/VPS37C/MVB12A/CHMP6/CHMP1A/CHMP4B
BP	GO:0034393	positive regulation of smooth muscle cell apoptotic process	19	0.45761	1.32658	0.125	0.268019	0.18579	3364	tags=42%	list=18%	signal=35%	PPARG/MFN2/MIR24-2/SOD2/MIR1-1/RBM10/ARRB1/E2F3
BP	GO:0046889	positive regulation of lipid biosynthetic process	86	0.457409	1.83034	7.5719e-05	0.00120472	0.00083511	3144	tags=36%	list=16%	signal=30%	ADM/FPR2/ABCD1/SLC27A1/IL1B/TNFRSF1A/POR/DGAT2/NR1H2/SCARB1/LDLR/MID1IP1/PTGS2/SREBF1/ZP3/PRKCD/CTDNEP1/AKT1/SPHK2/CYP7A1/CD74/AVP/APOA4/MFSD2A/FGF1/MLXIPL/APOA5/BMP6/SCAP/ABHD6/SIRT4
BP	GO:0072010	glomerular epithelium development	23	0.457191	1.40444	0.074364	0.187257	0.129806	4778	tags=57%	list=25%	signal=42%	BASP1/LAMB2/JAG1/NOTCH2/ADIPOQ/PECAM1/PTPRO/FOXJ1/MYO1E/PODXL/WT1/FOXC1/BMP4
BP	GO:0009201	ribonucleoside triphosphate biosynthetic process	45	0.457074	1.64575	0.00867438	0.0424494	0.0294258	2955	tags=36%	list=15%	signal=30%	PKM/IMPDH1/ALDOA/VPS9D1/ENO1/CYC1/NME4/COX5B/SPHK2/TAZ/FLCN/STAT3/TGFB1/TREM2/PID1/UCKL1
BP	GO:0072087	renal vesicle development	20	0.457003	1.34232	0.116832	0.256524	0.177822	4966	tags=60%	list=26%	signal=44%	FMN1/SOX8/OSR1/PAX8/SOX9/SMO/LHX1/WNT9B/LIF/CITED1/BMP4/GREM1
BP	GO:0031960	response to corticosteroid	162	0.456933	2.0525	1.99047e-07	1.23602e-05	8.56806e-06	4071	tags=39%	list=21%	signal=31%	ADM/FLT3/AREG/FOS/GPER1/IL10/ADAM9/ZFP36/IL1RN/FOSB/SPARC/PTAFR/HNMT/DUSP1/CDKN1A/CYBA/ENG/NOTCH1/ICAM1/GBA/ZFP36L1/GSTP1/APOA2/PTGS2/ALPL/S100B/BGLAP/ANXA3/FOXO3/CALM3/ALAD/AIF1/SRD5A1/EIF4EBP1/GLB1/KLF9/SRC/FOSL1/CASP9/PPARGC1B/IGFBP2/SERPINF1/ADIPOQ/PCK2/MAOB/UCN3/BMP6/FAM107A/MDK/DNMT3B/ADCYAP1/AANAT/SSTR2/ASS1/BAD/CYBB/SDC1/AGXT/RHOA/UCN/BCL2L11/PCK1/OXT
BP	GO:0060191	regulation of lipase activity	97	0.456908	1.88263	3.58591e-05	0.000680578	0.000471774	4096	tags=41%	list=21%	signal=33%	LRP1/RASGRP4/C5AR1/GNA15/FURIN/PTAFR/POR/ANG/NR1H2/LPL/LPAR2/APOA2/PCSK6/PLCB2/PCSK5/P2RY12/SORT1/GNAQ/FGFR3/ARHGAP6/P2RY6/CD86/APOA4/ABHD5/APOA5/NTF4/SNCA/PHB/RGS2/LPAR1/FLT1/ARF4/PPT1/GPIHBP1/BDNF/NTRK2/MIR182/RHOA/ABL1/ANXA8
BP	GO:0061515	myeloid cell development	69	0.456843	1.78238	0.00094359	0.00795439	0.00551395	2509	tags=35%	list=13%	signal=30%	FAM20C/ZNF385A/BCL6/G6PD/LILRB1/ATP6AP1/LRRK1/SRF/APP/WASF2/DMTN/ERCC2/NRROS/SH2B3/SIGLEC15/TLR2/HBZ/ZBTB7A/SRC/TAL1/NOTCH2/ANXA2/PTPN6/TYROBP
BP	GO:1905476	negative regulation of protein localization to membrane	30	0.456316	1.48152	0.0486059	0.143132	0.0992188	2829	tags=33%	list=15%	signal=28%	KCNE1/AP2M1/GDI1/DAB2/DMTN/NUMB/TMBIM1/TGFB1/CSK/PID1
BP	GO:0032760	positive regulation of tumor necrosis factor production	49	0.456294	1.69328	0.00626804	0.0330779	0.0229295	1712	tags=33%	list=9%	signal=30%	CLU/CD14/NOD2/PYCARD/PTAFR/TLR4/CYBA/CARD9/FCER1G/CD36/SASH3/TICAM1/ARHGEF2/LY96/TLR2/MAVS
BP	GO:0061577	calcium ion transmembrane transport via high voltage-gated calcium channel	17	0.456238	1.29625	0.162879	0.318293	0.22064	6452	tags=59%	list=34%	signal=39%	MIR21/G6PD/MIR1-1/CACNG1/NOS1AP/CACNA1C/NOS1/CACNB3/CACNB1/CACNA2D1
BP	GO:0042537	benzene-containing compound metabolic process	25	0.456107	1.40995	0.0621118	0.167054	0.115801	1864	tags=20%	list=10%	signal=18%	GSTM1/HAAO/FAH/ACAA1/AFMID
BP	GO:0048660	regulation of smooth muscle cell proliferation	160	0.455822	2.04061	1.42242e-07	9.4769e-06	6.56935e-06	2391	tags=29%	list=12%	signal=26%	PPARG/THBS1/TRIB1/MIR223/EREG/GPER1/MIR21/HBEGF/IL10/HMOX1/NAMPT/ALOX12/COMT/PTAFR/CDKN1A/CYBA/MMP9/ANG/MIR27A/IL6R/TGM2/KLF4/HDAC4/GSTP1/PTGS2/ILK/MFN2/MEF2D/AKT1/IL18/PTGIR/AIF1/PPARD/CTNNBIP1/IRAK1/GNAI2/SERPINF2/SOD2/FOXJ2/RBPMS2/ADIPOQ/MIR1-1/JUN/P2RY6/TPM1/TERT/NOTCH3
BP	GO:0045932	negative regulation of muscle contraction	26	0.455502	1.42202	0.0614754	0.165906	0.115005	2106	tags=31%	list=11%	signal=27%	DOCK4/KCNE3/DOCK5/PTGS2/ADORA2B/KCNMA1/GRK2/TNNT1
BP	GO:0006734	NADH metabolic process	41	0.455155	1.58236	0.0117168	0.0528123	0.0366093	3013	tags=37%	list=16%	signal=31%	HK3/PKM/HK2/ALDOA/PGAM1/ENO1/TPI1/GAPDH/HK1/PFKL/PGAM2/NUDT17/FOXK2/GCK/TP53
BP	GO:0009110	vitamin biosynthetic process	21	0.45495	1.35196	0.11501	0.253394	0.175652	2983	tags=38%	list=16%	signal=32%	CYP27A1/VDR/IL1B/PNPO/PLTP/PDXK/SNAI1/AKR1A1
BP	GO:0050818	regulation of coagulation	86	0.454844	1.82008	9.0747e-05	0.00138524	0.000960247	3080	tags=34%	list=16%	signal=28%	THBS1/SERPINB2/THBD/GP1BA/ALOX12/TLR4/PLAUR/PLA2G4A/FCER1G/SYK/EPHB2/TBXA2R/CD36/PDGFA/PRKCD/DMTN/SH2B3/PROS1/USF1/F2RL1/SERPINF2/FAP/ANXA2/HPSE/ANXA5/PLAU/ADAMTS18/F12/FOXA2
BP	GO:0042088	T-helper 1 type immune response	44	0.45476	1.62516	0.00829565	0.041131	0.0285119	2462	tags=36%	list=13%	signal=32%	SLC11A1/HLX/CCR2/BCL3/IL1B/TLR4/PLA2G4A/SEMA4A/IL1R1/JAK3/STAT6/IL18/IL18BP/RELB/EBI3/IL27RA
BP	GO:0060766	negative regulation of androgen receptor signaling pathway	15	0.454625	1.22324	0.220039	0.383898	0.266117	3481	tags=47%	list=18%	signal=38%	NCOR2/DAB2/SMARCA4/ZBTB7A/FOXH1/PHB/HEYL
BP	GO:1904862	inhibitory synapse assembly	16	0.454516	1.26442	0.191939	0.35275	0.244525	7445	tags=62%	list=39%	signal=38%	SEMA4A/GABRA1/FGF13/GABRB3/PLXNB1/WNT5A/NPAS4/CBLN4/CBLN1/LHFPL4
BP	GO:1903427	negative regulation of reactive oxygen species biosynthetic process	37	0.454397	1.54435	0.0228397	0.0833805	0.057799	1637	tags=24%	list=9%	signal=22%	TSPO/ABCD1/MIR21/IL10/SIRPA/GLA/MPV17L/KHSRP/CTNS
BP	GO:0042693	muscle cell fate commitment	18	0.454264	1.30339	0.137066	0.284634	0.197307	8723	tags=89%	list=46%	signal=48%	MYF5/MYF6/WT1/TBX2/MYL2/MYOD1/WNT8A/WNT3A/MEF2C/RBPJ/TBX1/NKX2-5/DKK1/MYOG/ACVR1/TBX3
BP	GO:0071216	cellular response to biotic stimulus	231	0.454254	2.12748	1.33751e-10	3.674e-08	2.54681e-08	2698	tags=31%	list=14%	signal=27%	TRIB1/MRC1/TSPO/CD14/SASH1/MIR21/LILRB2/LILRA2/IL10/CEBPB/ABCA1/ADAM9/ZFP36/SIRPA/NOD2/LY86/FZD5/LILRB1/IL1B/EDNRB/PYCARD/SBNO2/PTAFR/TLR4/NLRP3/CD68/HCK/SCARB1/TLR6/ICAM1/CXCL8/CXCL2/SYK/GSTP1/SIRT2/HMGB2/TNFRSF1B/RARA/TBXA2R/CD36/MYD88/CACTIN/NFKBIA/HDAC5/TICAM1/HSF1/NFKBIB/AKT1/LY96/IL18/IRF8/CXCL1/PPARD/TLR2/HSPA5/IRAK1/SCIMP/SRC/PLSCR3/RELA/WFS1/CD86/DAB2IP/TNIP2/UPF1/TGFB1/FCGR2B/TREM2/MAPK…
BP	GO:0034114	regulation of heterotypic cell-cell adhesion	26	0.453684	1.41635	0.0655738	0.172384	0.119496	2722	tags=35%	list=14%	signal=30%	IL10/IL1RN/IL1B/FLOT1/KLF4/MYADM/AGER/ADIPOQ/MAPK7
BP	GO:0099509	regulation of presynaptic cytosolic calcium ion concentration	17	0.453585	1.28871	0.170455	0.328283	0.227564	1049	tags=18%	list=5%	signal=17%	P2RX1/P2RY1/CDK5
BP	GO:0007274	neuromuscular synaptic transmission	23	0.453067	1.39177	0.0802348	0.197378	0.136822	4790	tags=39%	list=25%	signal=29%	STAC3/CHRNB4/ETV5/RAB3A/CHRM1/DTNA/SLC5A7/CHRNA3/P2RX2
BP	GO:0040037	negative regulation of fibroblast growth factor receptor signaling pathway	24	0.453022	1.39105	0.077551	0.192628	0.133529	7082	tags=75%	list=37%	signal=47%	THBS1/SULF2/MIR1-1/NGFR/PRDM14/SPRY1/CREB3L1/SHISA2/WNT5A/MIR149/FGF2/APLN/FUZ/GPC1/SPRY4/SULF1/SPRY2/MIR503
BP	GO:0010863	positive regulation of phospholipase C activity	46	0.452461	1.63889	0.0126527	0.0555051	0.0384759	3762	tags=39%	list=20%	signal=32%	RASGRP4/C5AR1/GNA15/PTAFR/ANG/LPAR2/PLCB2/P2RY12/GNAQ/ARHGAP6/P2RY6/CD86/NTF4/PHB/LPAR1/FLT1/BDNF/NTRK2
BP	GO:1904738	vascular associated smooth muscle cell migration	38	0.452455	1.55868	0.0269413	0.0929311	0.0644195	2911	tags=26%	list=15%	signal=22%	LRP1/MIR223/MIR21/DOCK4/DOCK5/ADIPOQ/TPM1/TERT/PAK1/MIR451A
BP	GO:1904752	regulation of vascular associated smooth muscle cell migration	38	0.452455	1.55868	0.0269413	0.0929311	0.0644195	2911	tags=26%	list=15%	signal=22%	LRP1/MIR223/MIR21/DOCK4/DOCK5/ADIPOQ/TPM1/TERT/PAK1/MIR451A
BP	GO:0031623	receptor internalization	113	0.452089	1.91534	1.40227e-05	0.000335914	0.000232855	2053	tags=25%	list=11%	signal=22%	ADM/LRP1/DLG4/LRPAP1/LILRB1/FLOT1/CD63/PICK1/INSR/AP2M1/ARRB2/CXCL8/FCER1G/SYK/RAB31/VEGFA/ITGB3/CXCR2/CD36/ANKRD13D/ITGB2/GRB2/ARF1/SDCBP/DNM2/NUMB/GRK2/DNM1
BP	GO:0010761	fibroblast migration	44	0.45183	1.61469	0.00904299	0.0435863	0.0302138	5518	tags=55%	list=29%	signal=39%	THBS1/CORO1C/ILK/ARHGAP4/SLC8A1/DMTN/CLN3/AKT1/TNS1/BAG4/HYAL2/SDC4/TGFB1/PAK1/HAS1/RCC2/LAMTOR2/PML/CYGB/FGF2/GNA12/TMEM201/MIR145/RFFL
BP	GO:0033198	response to ATP	34	0.451813	1.4932	0.0364195	0.113851	0.078921	4885	tags=44%	list=26%	signal=33%	P2RY2/IL1B/P2RX1/P2RY1/PTGS2/SLC8A1/P2RY12/P2RX4/TRPM4/PANX1/PTEN/SELL/PKLR/P2RX2/PDXP
BP	GO:0043011	myeloid dendritic cell differentiation	18	0.451708	1.29605	0.138996	0.287151	0.199052	2809	tags=33%	list=15%	signal=28%	LTBR/SPI1/BATF/NOTCH2/RELB/DCSTAMP
BP	GO:0042487	regulation of odontogenesis of dentin-containing tooth	15	0.451643	1.21522	0.229862	0.395641	0.274257	5628	tags=47%	list=29%	signal=33%	APCDD1/NGFR/TNFRSF11B/RSPO2/BMP4/BMP2/FGF8
BP	GO:0070542	response to fatty acid	87	0.451618	1.81343	0.000205202	0.00255348	0.00177006	2226	tags=29%	list=12%	signal=26%	PPARG/ACSL1/PTAFR/PDK4/PTGFR/FFAR2/DGAT2/LPL/LDLR/PTGS2/CD36/SREBF1/FOXO3/CAT/AKT1/ALAD/IRS1/TLR2/CPT1A/SRC/PPP5C/PPP1R9B/ADIPOQ/FFAR3/P2RY6
BP	GO:0016553	base conversion or substitution editing	21	0.451578	1.34194	0.124756	0.267684	0.185557	970	tags=19%	list=5%	signal=18%	RBM47/APOBEC3A/APOBEC3H/NUDT16
BP	GO:0018904	ether metabolic process	24	0.451306	1.38578	0.077551	0.192628	0.133529	2946	tags=38%	list=15%	signal=32%	ALOX12/ALOX5/PLA2G4A/EPHX3/TXN2/NCEH1/FASN/PLA2G7/TMEM86B
BP	GO:1903036	positive regulation of response to wounding	70	0.451272	1.75151	0.00145323	0.0111449	0.00772562	2084	tags=26%	list=11%	signal=23%	THBS1/LRP1/THBD/MIR21/HBEGF/TLR4/GRN/PLA2G4A/TBXA2R/CD36/RREB1/DMTN/MYLK/SCARF1/INSL3/USF1/PLPP3/SERPINF2
BP	GO:0006907	pinocytosis	23	0.450793	1.38479	0.0802348	0.197378	0.136822	3574	tags=39%	list=19%	signal=32%	PYCARD/SNX33/NR1H2/EHD4/CLN3/DNM2/MAPKAPK3/MAPKAPK2/PPT1
BP	GO:0015844	monoamine transport	83	0.45062	1.79985	0.000418543	0.00429007	0.00297386	7736	tags=61%	list=40%	signal=37%	LILRB1/P2RX1/PICK1/P2RY1/NISCH/FCER1G/SYK/ITGB3/P2RY12/SLC6A4/GRK2/SYT1/FFAR3/SYT4/MAOB/CHGA/SNCA/RAB3A/ADRA2B/RAB3B/OXT/SYT5/HTR1A/SLC29A4/PINK1/SYT15/NOS1/SYT3/MAPK15/ADRA2A/HRH3/ADRA2C/VIP/SYT10/DRD1/KCNB1/DRD4/FGF20/SYT2/CHRNA4/DRD2/STX1A/SNCG/SYT8/ABAT/SYT12/SLC18A1/TOR1A/GHSR/CHRNB2/ACTB
BP	GO:0086103	G protein-coupled receptor signaling pathway involved in heart process	15	0.45054	1.21225	0.231827	0.397835	0.275778	4589	tags=40%	list=24%	signal=30%	GNAI2/SRC/MIR1-1/CHGA/RGS2/NOS1
BP	GO:0048659	smooth muscle cell proliferation	161	0.450532	2.02078	1.33984e-07	9.11663e-06	6.31962e-06	2391	tags=29%	list=12%	signal=26%	PPARG/THBS1/TRIB1/MIR223/EREG/GPER1/MIR21/HBEGF/IL10/HMOX1/NAMPT/ALOX12/COMT/PTAFR/CDKN1A/CYBA/MMP9/ANG/MIR27A/IL6R/TGM2/KLF4/HDAC4/GSTP1/PTGS2/ILK/MFN2/MEF2D/AKT1/IL18/PTGIR/AIF1/PPARD/CTNNBIP1/IRAK1/GNAI2/SERPINF2/SOD2/FOXJ2/RBPMS2/ADIPOQ/MIR1-1/JUN/P2RY6/TPM1/TERT/NOTCH3
BP	GO:0051893	regulation of focal adhesion assembly	63	0.450105	1.7327	0.00243051	0.0166263	0.0115253	5582	tags=51%	list=29%	signal=36%	FMN1/THBS1/LRP1/ACVRL1/DUSP3/PPM1F/SLC9A1/CORO1C/MMP14/VEGFA/DMTN/SRC/ARHGAP6/SDC4/PTPRJ/FAM107A/NRP1/PTEN/RHOA/DLC1/ABL1/RCC2/VCL/LIMS1/DUSP22/HRG/MYOC/GREM1/EPHA3/DAPK3/COL16A1/KDR
BP	GO:0090109	regulation of cell-substrate junction assembly	63	0.450105	1.7327	0.00243051	0.0166263	0.0115253	5582	tags=51%	list=29%	signal=36%	FMN1/THBS1/LRP1/ACVRL1/DUSP3/PPM1F/SLC9A1/CORO1C/MMP14/VEGFA/DMTN/SRC/ARHGAP6/SDC4/PTPRJ/FAM107A/NRP1/PTEN/RHOA/DLC1/ABL1/RCC2/VCL/LIMS1/DUSP22/HRG/MYOC/GREM1/EPHA3/DAPK3/COL16A1/KDR
BP	GO:1903555	regulation of tumor necrosis factor superfamily cytokine production	108	0.449907	1.90214	1.46326e-05	0.000346631	0.000240283	2622	tags=37%	list=14%	signal=32%	TSPO/CLU/CD14/IL10/CD33/ZFP36/LGALS9/SIRPA/NOD2/PYCARD/PTAFR/TLR4/GAS6/GPNMB/CYBA/C5AR2/ARRB2/CARD9/FCER1G/GSTP1/RARA/CD36/CACTIN/SASH3/TICAM1/ARHGEF2/HSF1/LY96/POMC/TLR2/MAVS/IRAK3/CLEC4A/CHRNA7/ADIPOQ/LILRA4/PTPN6/LEP/TREM2/ADAM8
BP	GO:1904705	regulation of vascular associated smooth muscle cell proliferation	75	0.449572	1.78267	0.000911397	0.00777414	0.005389	2352	tags=28%	list=12%	signal=25%	PPARG/MIR223/GPER1/MIR21/IL10/HMOX1/CDKN1A/MMP9/MIR27A/GSTP1/MFN2/MEF2D/GNAI2/SOD2/FOXJ2/ADIPOQ/MIR1-1/JUN/P2RY6/TPM1/TERT
BP	GO:1990874	vascular associated smooth muscle cell proliferation	75	0.449572	1.78267	0.000911397	0.00777414	0.005389	2352	tags=28%	list=12%	signal=25%	PPARG/MIR223/GPER1/MIR21/IL10/HMOX1/CDKN1A/MMP9/MIR27A/GSTP1/MFN2/MEF2D/GNAI2/SOD2/FOXJ2/ADIPOQ/MIR1-1/JUN/P2RY6/TPM1/TERT
BP	GO:0046135	pyrimidine nucleoside catabolic process	23	0.449288	1.38017	0.0841487	0.203792	0.141268	886	tags=22%	list=5%	signal=21%	CDA/APOBEC3A/TYMP/APOBEC3H/UPP1
BP	GO:0008210	estrogen metabolic process	29	0.449098	1.44799	0.057059	0.158329	0.109753	2246	tags=17%	list=12%	signal=15%	CYP1B1/COMT/SULT1A1/CYP19A1/DHRS11
BP	GO:0007595	lactation	47	0.448684	1.63788	0.0118952	0.0534656	0.0370622	1082	tags=19%	list=6%	signal=18%	VDR/NCOR2/PRL/HK2/ZBTB7B/MTX1/VEGFA/USF2/SLC29A1
BP	GO:0071474	cellular hyperosmotic response	15	0.448667	1.20721	0.231827	0.397835	0.275778	2815	tags=27%	list=15%	signal=23%	YBX3/ARHGEF2/MICU1/LETM1
BP	GO:2001026	regulation of endothelial cell chemotaxis	24	0.448515	1.37721	0.077551	0.192628	0.133529	4934	tags=42%	list=26%	signal=31%	THBS1/NOTCH1/VEGFA/HSPB1/P2RX4/FGF1/MIR149/HRG/FGF2/MET
BP	GO:0072311	glomerular epithelial cell differentiation	20	0.448426	1.31713	0.130693	0.276609	0.191744	4778	tags=55%	list=25%	signal=41%	BASP1/LAMB2/JAG1/NOTCH2/ADIPOQ/PTPRO/FOXJ1/MYO1E/PODXL/WT1/BMP4
BP	GO:1901385	regulation of voltage-gated calcium channel activity	35	0.448363	1.4933	0.0364195	0.113851	0.078921	6705	tags=63%	list=35%	signal=41%	DYSF/STAC3/KCNE3/CDK5/EHD3/GPR35/CALM3/OPRL1/NOS1AP/GEM/RRAD/CACNB4/REM1/HPCA/CACNB3/DRD4/CACNB1/CACNA2D1/STAC2/DRD2/CBARP/CRHR1
BP	GO:0010801	negative regulation of peptidyl-threonine phosphorylation	21	0.448116	1.33165	0.132554	0.278794	0.193259	1513	tags=29%	list=8%	signal=26%	SIRT2/SPRED2/DMTN/CALM3/PARD3/EIF4G1
BP	GO:1904893	negative regulation of receptor signaling pathway via STAT	31	0.448104	1.46855	0.0521001	0.150648	0.104428	1606	tags=23%	list=8%	signal=21%	SOCS3/BCL3/MIRLET7E/HGS/PPP2R1A/SH2B3/SOCS1
BP	GO:0036158	outer dynein arm assembly	17	0.44791	1.27259	0.181818	0.342233	0.237235	5245	tags=41%	list=27%	signal=30%	DNAAF5/CCDC63/CCDC151/DNAH17/CCDC103/CCDC114/ARMC4
BP	GO:0045601	regulation of endothelial cell differentiation	46	0.447759	1.62186	0.0150204	0.0625051	0.0433283	3682	tags=37%	list=19%	signal=30%	MIR21/IL1B/ACVRL1/TNFRSF1A/NOTCH1/VEGFA/ATOH8/JAG1/MIR181B1/FOXJ2/MIR1-1/BMP6/NOTCH4/ID1/CLDN5/MIR10A/S1PR2
BP	GO:0045010	actin nucleation	49	0.447742	1.66155	0.00784681	0.0397058	0.0275239	1678	tags=24%	list=9%	signal=22%	FMN1/WAS/WASF1/CYFIP1/PICK1/GSN/ARPIN/WASF2/GMFG/ARF1/VIL1/CORO1B
BP	GO:0150116	regulation of cell-substrate junction organization	66	0.447255	1.73132	0.00172138	0.0126551	0.00877248	5251	tags=47%	list=27%	signal=34%	FMN1/THBS1/LRP1/ACVRL1/DUSP3/PPM1F/SLC9A1/CORO1C/MMP14/VEGFA/IQSEC1/DMTN/SRC/ARHGAP6/SDC4/PTPRJ/FAM107A/NRP1/PTEN/RHOA/DLC1/ABL1/RCC2/VCL/LIMS1/DUSP22/HRG/MYOC/GREM1/EPHA3/DAPK3
BP	GO:0046718	viral entry into host cell	131	0.447098	1.93519	3.41533e-06	0.000116815	8.0976e-05	2443	tags=34%	list=13%	signal=30%	CR1/HSPA1B/MRC1/HSPA1A/ANPEP/IFITM3/LGALS9/NECTIN2/CTSB/CLEC5A/FCN1/LGALS1/TRIM8/TRIM25/GAS6/SCARB1/ICAM1/SIGLEC1/LDLR/VAMP8/PVR/CD4/GSN/ITGB3/TPCN2/PTX3/ITGA5/P4HB/VPS18/CTSL/CLEC4G/NECTIN1/ITGB5/TRIM26/GRK2/FCN3/CD74/IFITM2/CD86/SLC1A5/TRIM11/TRIM14/TYRO3/HYAL2/SELPLG
BP	GO:0120254	olefinic compound metabolic process	118	0.447068	1.89968	8.22083e-06	0.000221738	0.000153708	3100	tags=29%	list=16%	signal=24%	CYP1B1/ADM/ACSL1/ABCD1/ALOX15B/GSTM1/EGR1/ALOX12/ALOX5/CYP2S1/PLA2G4A/DAGLA/TBXAS1/GSTP1/H6PD/PTGS2/FAAH/PTGS1/FADS1/CYP4F3/ACAA1/CYP19A1/SRD5A1/DKKL1/DAGLB/ACOT8/STARD3/PLA2G10/MAPK3/ELOVL1/ACOX1/BMP6/ALDH1A2/CYP17A1
BP	GO:0048661	positive regulation of smooth muscle cell proliferation	97	0.447014	1.84187	6.29926e-05	0.00104378	0.000723547	2391	tags=31%	list=12%	signal=27%	THBS1/EREG/MIR21/HBEGF/IL10/HMOX1/NAMPT/ALOX12/PTAFR/CYBA/MMP9/MIR27A/IL6R/TGM2/HDAC4/PTGS2/MFN2/MEF2D/AKT1/IL18/AIF1/IRAK1/GNAI2/SERPINF2/FOXJ2/RBPMS2/JUN/P2RY6/TERT/NOTCH3
BP	GO:0033619	membrane protein proteolysis	61	0.446626	1.7052	0.00247608	0.0168479	0.0116789	2719	tags=31%	list=14%	signal=27%	IL10/ADAM9/TIMP1/TIMP2/IL1B/FURIN/SNX33/NCSTN/ADAM19/CTSH/TNFRSF1B/BACE1/HM13/RELA/NAPSA/TGFB1/ADAM8/NGFR/MYH9
BP	GO:1902683	regulation of receptor localization to synapse	17	0.446611	1.2689	0.183712	0.34448	0.238793	3442	tags=35%	list=18%	signal=29%	IQSEC2/ZDHHC3/TYROBP/NPTN/CNIH2/GRIPAP1
BP	GO:0070932	histone H3 deacetylation	20	0.44657	1.31168	0.130693	0.276609	0.191744	2341	tags=35%	list=12%	signal=31%	PER1/HDAC4/SIRT2/SIRT6/HDAC5/SIRT7/HDAC11
BP	GO:1903319	positive regulation of protein maturation	27	0.446468	1.41546	0.0606061	0.165092	0.114441	3051	tags=41%	list=16%	signal=34%	NLRC4/MMP14/GSN/ENO1/SRC/SOX4/NKD2/ADAM8/MYH9/LPCAT3/F12
BP	GO:0046470	phosphatidylcholine metabolic process	81	0.446339	1.77581	0.000522209	0.00516236	0.00357853	3393	tags=30%	list=18%	signal=24%	PLB1/PLBD1/PLA2G15/SLC27A1/PNPLA6/PLA2G4A/NR1H2/SCARB1/LDLR/APOA2/PCTP/ABHD4/GDPD3/PLA2G10/PLA2G7/APOA4/CHKA/MFSD2A/STARD10/LPCAT3/APOA5/TMEM86B/PCYT1B/CSNK2B
BP	GO:0010640	regulation of platelet-derived growth factor receptor signaling pathway	24	0.446036	1.3696	0.0816327	0.199664	0.138407	3004	tags=38%	list=16%	signal=32%	LRP1/HIP1/HGS/IFT20/PTGIR/SRC/ADIPOQ/SNCA/PTPRJ
BP	GO:0072077	renal vesicle morphogenesis	19	0.445593	1.29175	0.150794	0.303009	0.210044	4966	tags=58%	list=26%	signal=43%	FMN1/SOX8/PAX8/SOX9/SMO/LHX1/WNT9B/LIF/CITED1/BMP4/GREM1
BP	GO:0007625	grooming behavior	19	0.44537	1.2911	0.150794	0.303009	0.210044	7356	tags=68%	list=38%	signal=42%	DLG4/CTNS/AVP/PPT1/OXT/NMU/HOXB8/DRD1/APRT/DRD2/NRXN1/AVPR1A/DDO
BP	GO:0072574	hepatocyte proliferation	21	0.444668	1.3214	0.132554	0.278794	0.193259	4953	tags=48%	list=26%	signal=35%	CEBPB/SULF2/PROX1/RPS6KA1/NOTCH2/FGF1/MDK/PTN/HPN/GLI1
BP	GO:0072575	epithelial cell proliferation involved in liver morphogenesis	21	0.444668	1.3214	0.132554	0.278794	0.193259	4953	tags=48%	list=26%	signal=35%	CEBPB/SULF2/PROX1/RPS6KA1/NOTCH2/FGF1/MDK/PTN/HPN/GLI1
BP	GO:0042448	progesterone metabolic process	17	0.444662	1.26336	0.191288	0.351877	0.24392	2116	tags=24%	list=11%	signal=21%	ADM/EGR1/SRD5A1/STARD3
BP	GO:2000377	regulation of reactive oxygen species metabolic process	189	0.444549	2.02033	3.5569e-08	3.34557e-06	2.31914e-06	3884	tags=40%	list=20%	signal=32%	HP/CYP1B1/THBS1/FPR2/TSPO/CLU/ABCD1/MIR21/ITGAM/BST1/IL10/SIRPA/G6PD/TMEM106A/IL1B/TLR4/ALOX5/CDKN1A/HK2/CYBA/INSR/TLR6/ICAM1/KLF4/HDAC4/SYK/GSTP1/SIRT2/PTGS2/CD36/PTX3/PRKCD/GLA/MPV17L/MIR24-2/ITGB2/TICAM1/FOXO3/GRB2/AKT1/PTK2B/DDAH2/DNM2/AIF1/KHSRP/CTNS/SPHK2/MPV17/GNAI2/F2RL1/MIR181B1/RIPK3/P2RX4/GADD45A/STAT3/LEP/TYROBP/TGFB1/NOX4/EIF6/PID1/SNCA/TP53/TUSC2/NOS1AP/ASS1/SZT2/ACE2/ARF4/NOXA1/CRP…
BP	GO:0043032	positive regulation of macrophage activation	27	0.444498	1.40922	0.0626263	0.167597	0.116178	3361	tags=41%	list=18%	signal=34%	THBS1/IL10/TLR4/PLA2G4A/TLR6/CEBPA/TNIP2/TREM2/MIR128-2/IL4R/CCL3
BP	GO:0002761	regulation of myeloid leukocyte differentiation	121	0.44425	1.89754	1.30466e-05	0.000313707	0.000217461	2812	tags=34%	list=15%	signal=29%	C1QC/TRIB1/CCR1/MIR223/MAFB/LILRB4/FOS/LILRB3/FES/CEBPB/LILRB1/TFE3/TLR4/ATP6AP1/FSTL3/ZFP36L1/CD4/MITF/RARA/BGLAP/RASSF2/TESC/SIGLEC15/IRF7/CTNNBIP1/KLF10/TAL1/NOTCH2/CD74/PPARGC1B/MYC/ADIPOQ/JUN/TCTA/ROR2/TYROBP/TGFB1/RUNX1/TREM2/DCSTAMP/HCLS1
BP	GO:0019229	regulation of vasoconstriction	59	0.443941	1.67774	0.00469624	0.0270361	0.0187413	3884	tags=37%	list=20%	signal=30%	ADM/HRH2/MIR21/DOCK4/P2RX1/PTAFR/ICAM1/DOCK5/ECE1/PTGS2/TBXA2R/KCNMB4/AKT1/AVP/LEP/ADRA1D/TRPM4/ACE2/ADRA2B/FGB/SMTNL2/RHOA
BP	GO:0098801	regulation of renal system process	35	0.443647	1.47759	0.0395322	0.121045	0.0839079	2517	tags=26%	list=13%	signal=22%	EDNRB/COMT/GAS6/CYBA/GNAI2/F2RL1/ADIPOQ/AVP/TAC1
BP	GO:0046850	regulation of bone remodeling	50	0.443324	1.65091	0.00959306	0.0456358	0.0316346	3069	tags=36%	list=16%	signal=30%	PDK4/DEF8/ATP6AP1/CSF1R/PLEKHM1/SYK/ITGB3/BGLAP/SIGLEC15/SRC/TMEM119/PPARGC1B/SPP1/LEP/ADAM8/CSK/DCSTAMP/MDK
BP	GO:0032048	cardiolipin metabolic process	18	0.443316	1.27197	0.166023	0.322859	0.223805	2068	tags=28%	list=11%	signal=25%	SLC27A1/PGS1/PLA2G4A/TAZ/PLSCR3
BP	GO:1903672	positive regulation of sprouting angiogenesis	61	0.443285	1.69244	0.00285996	0.0187421	0.012992	4882	tags=43%	list=26%	signal=32%	MIR21/IL10/HMOX1/PKM/SMAD1/MIR27A/KLF4/VEGFA/PTGS2/MAP3K3/ITGA5/MIRLET7F2/MIR23A/JMJD8/MIR1-1/MIR126/FGF1/NRP1/HDAC7/MIR10A/ABL1/TJP1/MIR125A/MIR132/FGF2/MIR296
BP	GO:0050994	regulation of lipid catabolic process	59	0.443151	1.67476	0.00500167	0.0281361	0.0195038	2504	tags=32%	list=13%	signal=28%	ABCD1/IRS2/IL1B/LGALS12/PNPLA2/IDH1/SCARB1/LDLR/APOA2/PRKCD/AKT1/IRS1/CPT1A/DAGLB/BSCL2/AKT2/APOA4/MFSD2A/ABHD5
BP	GO:0003159	morphogenesis of an endothelium	19	0.442981	1.28417	0.152778	0.305174	0.211545	3884	tags=47%	list=20%	signal=38%	MIR21/ACVRL1/ALOX12/ITGAX/STARD13/RHOB/FGF1/CSNK2B/RHOA
BP	GO:0061154	endothelial tube morphogenesis	19	0.442981	1.28417	0.152778	0.305174	0.211545	3884	tags=47%	list=20%	signal=38%	MIR21/ACVRL1/ALOX12/ITGAX/STARD13/RHOB/FGF1/CSNK2B/RHOA
BP	GO:0046503	glycerolipid catabolic process	71	0.442846	1.73384	0.0010937	0.00889117	0.00616333	3064	tags=31%	list=16%	signal=26%	PLA2G15/PNPLA6/PNPLA2/PLA2G4A/DAGLA/LPL/SCARB1/ABHD16A/LDLR/PNPLA1/APOA2/FAAH/LYPLA2/GDPD3/DAGLB/PLA2G10/PLA2G7/APOA4/ABHD5/ABHD2/APOA5/ABHD6
BP	GO:0006007	glucose catabolic process	36	0.442784	1.49429	0.0460938	0.137315	0.0951866	3515	tags=44%	list=18%	signal=36%	HK3/PKM/HK2/ALDOA/PGAM1/ENO1/TPI1/GAPDH/HK1/PFKL/PGAM2/FOXK2/GCK/TP53/BAD/LRP5
BP	GO:0045766	positive regulation of angiogenesis	196	0.442497	2.02143	1.89878e-08	1.95881e-06	1.35784e-06	3507	tags=33%	list=18%	signal=27%	CYP1B1/ADM/THBS1/SASH1/C5AR1/MIR21/IL10/HMOX1/C3AR1/LRG1/IL1B/ACVRL1/PIK3R6/PKM/SMAD1/GRN/HK2/ENG/MIR27A/RRAS/SPHK1/CTSH/CXCL8/KLF4/HGF/VEGFA/PTGS2/CXCR2/HSPB1/TBXA2R/MAP3K3/ANXA3/ITGAX/SIRT6/ITGB2/ITGA5/MIRLET7F2/PTK2B/HIPK2/MIR23A/JMJD8/EMC10/JUP/MIR181B1/CHRNA7/PAK4/MIR1-1/MIR126/STAT3/TERT/RHOB/RUNX1/STIM1/FGF1/CCL24/MIR451A/MDK/CHI3L1/ANGPT4/FLT1/NRP1/HDAC7/MIR10A/SERPINE1/CYBB
BP	GO:0010954	positive regulation of protein processing	25	0.442412	1.36761	0.0910973	0.215959	0.149702	3051	tags=40%	list=16%	signal=34%	NLRC4/MMP14/GSN/ENO1/SRC/NKD2/ADAM8/MYH9/LPCAT3/F12
BP	GO:0071466	cellular response to xenobiotic stimulus	108	0.44229	1.86994	3.05301e-05	0.000614059	0.000425663	1624	tags=18%	list=8%	signal=16%	CES1/CYP1B1/ACSL1/MGST1/S100A12/GSTM1/APOBEC3A/POR/CYP2S1/SULT1A2/CYB5R3/MGST2/GSTP1/SULT1B1/SULT1A1/PTGS1/AHR/CES2/ACAA1
BP	GO:0035886	vascular associated smooth muscle cell differentiation	37	0.442289	1.5032	0.0298908	0.0997815	0.0691682	895	tags=19%	list=5%	signal=18%	ADM/GPER1/MIR21/ENG/NOTCH1/SRF/VEGFA
BP	GO:0006970	response to osmotic stress	84	0.442186	1.76255	0.000429557	0.0043819	0.00303751	3415	tags=33%	list=18%	signal=28%	AQP9/DYSF/TSPO/YBX3/HNMT/PLK3/TRPV4/BAX/ZFP36L1/PTGS2/ARHGEF2/CLN3/MICU1/PTK2B/MAP2K7/MYLK/KCNMA1/PKN1/SERPINB6/RELB/AVP/TSC22D4/LETM1/APOBEC1/TP53/LRRC8D/SORD/BAD
BP	GO:0036303	lymph vessel morphogenesis	20	0.442165	1.29874	0.142574	0.292371	0.20267	4370	tags=40%	list=23%	signal=31%	ACVRL1/LGALS12/VEGFA/PROX1/VASH1/PKD1/PDPN/FOXC1
BP	GO:0002704	negative regulation of leukocyte mediated immunity	52	0.442131	1.65436	0.0105197	0.048934	0.0339209	2670	tags=33%	list=14%	signal=28%	CR1/CCR2/BCL6/HMOX1/LGALS9/LILRB1/ARRB2/JAK3/HFE/ABR/BST2/CLEC4G/CD300A/PTPN6/IFNB1/FCGR2B/CRK
BP	GO:0044409	entry into host	144	0.44202	1.93797	1.45316e-06	5.88252e-05	4.07774e-05	2555	tags=35%	list=13%	signal=31%	CR1/HSPA1B/MRC1/HSPA1A/ANPEP/IFITM3/LGALS9/NECTIN2/CTSB/CLEC5A/FCN1/LGALS1/TRIM8/TRIM25/GAS6/SCARB1/ICAM1/CXCL8/SIGLEC1/LDLR/VAMP8/PVR/CD4/GSN/ITGB3/TPCN2/PTX3/ITGA5/P4HB/VPS18/GRB2/CTSL/CLEC4G/NECTIN1/ITGB5/TRIM26/SRC/GRK2/FCN3/EXOC7/CD74/IFITM2/CD86/SLC1A5/TRIM11/FUCA2/TRIM14/TYRO3/HYAL2/SELPLG/CTNND1
BP	GO:0015908	fatty acid transport	99	0.441964	1.82772	7.61507e-05	0.00120859	0.000837787	2594	tags=25%	list=14%	signal=22%	PPARG/THBS1/ACSL1/ABCD1/IRS2/SLC27A1/IL1B/PLA2G4A/MID1IP1/SYK/NTSR1/CD36/SLC27A3/SLC25A20/PLIN2/AKT1/PPARD/CPT1A/P2RX4/AKT2/PLA2G10/MFSD2A/LEP/SLC27A4/SLC27A5
BP	GO:0032011	ARF protein signal transduction	19	0.441913	1.28108	0.154762	0.307696	0.213294	3916	tags=47%	list=20%	signal=38%	IQSEC2/IQSEC1/CYTH4/CYTH2/PSD4/ARFGAP1/PSD3/PSD/IQSEC3
BP	GO:0032012	regulation of ARF protein signal transduction	19	0.441913	1.28108	0.154762	0.307696	0.213294	3916	tags=47%	list=20%	signal=38%	IQSEC2/IQSEC1/CYTH4/CYTH2/PSD4/ARFGAP1/PSD3/PSD/IQSEC3
BP	GO:1903798	regulation of production of miRNAs involved in gene silencing by miRNA	23	0.441901	1.35747	0.101761	0.233704	0.162003	5605	tags=52%	list=29%	signal=37%	NCOR2/TARBP2/MAP2K2/ZC3H10/STAT3/TGFB1/TP53/MAP2K1/BMP4/ZC3H12A/LIN28B/TNF
BP	GO:0003156	regulation of animal organ formation	37	0.441811	1.50157	0.0298908	0.0997815	0.0691682	7451	tags=68%	list=39%	signal=41%	CITED2/NOTCH1/PIM1/FGF1/HES1/SPRY1/HAND2/WNT2B/MESP1/WT1/BMP7/WNT5A/WNT11/BMP4/EYA1/BMP2/ISL1/FGF8/WNT3A/ROBO2/SULF1/TBX5/DKK1/HOXA11/SHH
BP	GO:0050774	negative regulation of dendrite morphogenesis	16	0.441739	1.22887	0.211132	0.375248	0.26012	5994	tags=56%	list=31%	signal=39%	GORASP1/EFNA1/ID1/DNM3/YWHAH/PTEN/TLX2/NFATC4/TRPC5
BP	GO:0002026	regulation of the force of heart contraction	27	0.441701	1.40035	0.0666667	0.174325	0.120842	5503	tags=48%	list=29%	signal=34%	ADM/GAA/SLC9A1/SLC8A1/GRK2/CHGA/CSRP3/NOS1/MYL2/MYH7/ATP1A2/EDN2/APLN
BP	GO:1903792	negative regulation of anion transport	30	0.441219	1.43251	0.0502008	0.146802	0.101763	3120	tags=30%	list=16%	signal=25%	THBS1/IRS2/SLC43A2/MIR33A/AKT1/AKT2/LEP/OSR1/RGS2
BP	GO:0048753	pigment granule organization	27	0.441205	1.39878	0.0666667	0.174325	0.120842	1867	tags=26%	list=10%	signal=23%	BLOC1S1/RAB32/KIF13A/AP3D1/BLOC1S3/HPS1/SNAPIN
BP	GO:0030593	neutrophil chemotaxis	97	0.441072	1.81738	9.93118e-05	0.00148346	0.00102833	2414	tags=28%	list=13%	signal=24%	DYSF/S100A9/MIR223/CSF3R/C5AR1/S100A12/BST1/C3AR1/IL1B/S100A8/C5AR2/CXCL8/MPP1/FCER1G/CXCL2/SYK/PIP5K1C/CXCR2/PREX1/ITGB2/CXCL1/MOSPD2/PIK3CD/CD74/JAML/CXCR1/LGALS3
BP	GO:0007618	mating	41	0.440818	1.53252	0.0183162	0.0720041	0.049913	6991	tags=68%	list=37%	signal=43%	EDNRB/P2RX1/P2RY1/HDAC4/APP/THRB/HEXB/SLC6A4/PPP1R9B/AVP/TAC1/MTNR1A/PPP1R1B/KLK14/PTEN/MAPK8IP2/OXT/VIP/DRD1/PI3/DMRTA1/OR2H2/GRIN1/NHLH2/TH/UBE2Q1/ABAT/AVPR1A
BP	GO:0072583	clathrin-dependent endocytosis	45	0.440775	1.58706	0.0135675	0.0583577	0.0404533	2478	tags=33%	list=13%	signal=29%	ITSN1/AP2M1/SIGLEC1/CLTB/HIP1/PIP5K1C/DAB2/AP2A1/TNK2/GAK/DNM2/AP2S1/UNC119/AP2A2/CLTA
BP	GO:0048714	positive regulation of oligodendrocyte differentiation	23	0.440753	1.35395	0.103718	0.237431	0.164586	3069	tags=26%	list=16%	signal=22%	PPARG/TNFRSF1B/TLR2/PRMT5/NKX2-2/MDK
BP	GO:0061045	negative regulation of wound healing	75	0.440537	1.74684	0.00138062	0.0106648	0.00739279	5747	tags=52%	list=30%	signal=37%	THBS1/SERPINB2/THBD/GP1BA/ALOX12/ALOX5/PLAUR/PDGFA/PRKCD/SH2B3/AGER/PROS1/USF1/SERPINF2/FAP/ANXA2/AJAP1/CRK/PLAU/ADAMTS18/F12/MIR200B/SERPINE1/FGB/PTEN/WFDC1/CD109/UBASH3B/DUSP10/HRG/FGF2/F2/VTN/PRKG1/CLDN3/FGA/TNF/PLG/APOE
BP	GO:1903305	regulation of regulated secretory pathway	158	0.440511	1.97221	4.25013e-07	2.2466e-05	1.55733e-05	2314	tags=26%	list=12%	signal=23%	CCR2/ITGAM/FES/HMOX1/LGALS9/GAB2/RAB3D/PRAM1/FGR/STXBP2/P2RX1/PTAFR/NOTCH1/P2RY1/VAMP8/FCER1G/UNC13D/SYK/ADGRE2/BACE1/NAPA/ABR/CDK5/ZP3/ITGB2/TRPV6/VPS18/CALM3/ARF1/MICAL1/ADORA2B/SPHK2/CD300A/GIT1/SNAPIN/GNAI2/F2RL1/SYT1/DVL1/SYT4/GRIK5
BP	GO:0032753	positive regulation of interleukin-4 production	24	0.440277	1.35191	0.0938776	0.220507	0.152855	1241	tags=33%	list=6%	signal=31%	CEBPB/LGALS9/NLRP3/FCER1G/SYK/RARA/ZP3/SASH3
BP	GO:0050715	positive regulation of cytokine secretion	34	0.439956	1.45402	0.0451351	0.134836	0.0934678	1919	tags=29%	list=10%	signal=27%	CD14/CLEC4E/MIR21/IL10/FGR/CLEC5A/SYK/CLEC9A/GAPDH/SRC
BP	GO:0044319	wound healing	spreading of cells	31	0.439905	1.44169	0.0604361	0.164699	0.114169	4190	tags=39%	list=22%	signal=30%	CD151/HBEGF/ACVRL1/ARHGAP24/RREB1/ITGA5/FLNA/PTEN/RHOA/COL5A1/PDPN/MSX2
BP	GO:0090505	epiboly involved in wound healing	31	0.439905	1.44169	0.0604361	0.164699	0.114169	4190	tags=39%	list=22%	signal=30%	CD151/HBEGF/ACVRL1/ARHGAP24/RREB1/ITGA5/FLNA/PTEN/RHOA/COL5A1/PDPN/MSX2
BP	GO:0002716	negative regulation of natural killer cell mediated immunity	17	0.439764	1.24944	0.198864	0.360015	0.249561	681	tags=18%	list=4%	signal=17%	LGALS9/LILRB1/ARRB2
BP	GO:1900274	regulation of phospholipase C activity	48	0.439574	1.61931	0.0112892	0.0513922	0.0356249	3949	tags=40%	list=21%	signal=31%	RASGRP4/C5AR1/GNA15/PTAFR/ANG/LPAR2/PLCB2/P2RY12/GNAQ/ARHGAP6/P2RY6/CD86/NTF4/PHB/LPAR1/FLT1/BDNF/NTRK2/ABL1
BP	GO:0001960	negative regulation of cytokine-mediated signaling pathway	77	0.439547	1.75557	0.000845867	0.00739093	0.00512337	2173	tags=25%	list=11%	signal=22%	IL1R2/PPARG/PADI2/MIR21/IL1RN/GAS6/MIR27A/NR1H2/GSTP1/CACTIN/MIR24-2/MIRLET7E/SH2B3/PELI3/IRAK3/TTLL12/F2RL1/PYDC1/ADIPOQ
BP	GO:0034384	high-density lipoprotein particle clearance	16	0.439516	1.22269	0.214971	0.379194	0.262856	1374	tags=25%	list=7%	signal=23%	SCARB1/LDLR/APOA2/MIR33A
BP	GO:0048679	regulation of axon regeneration	28	0.439451	1.41246	0.0596421	0.163941	0.113643	4483	tags=46%	list=23%	signal=36%	LRP1/GRN/KLF4/KREMEN1/SCARF1/SPP1/RGMA/CERS2/MAP2K1/PTEN/PTPRF/MIR222/PTN
BP	GO:0010656	negative regulation of muscle cell apoptotic process	50	0.439327	1.63602	0.0107471	0.0497246	0.0344689	3387	tags=30%	list=18%	signal=25%	MIR21/HMOX1/ALOX12/RGL2/ARRB2/ILK/MIR24-2/HSF1/PTK2B/PPP1R10/MDK/ADCYAP1/SIRT4/PAX8/HAND2
BP	GO:0080154	regulation of fertilization	25	0.439311	1.35803	0.0931677	0.219565	0.152202	8493	tags=68%	list=44%	signal=38%	PLB1/LHFPL2/ZP3/PLA2G10/POMZP3/PAEP/PRDM9/PLCB1/GLRA1/CCDC87/CRISP1/CACNA1H/ZP2/ZP4/NOX5/FAM170B/IQCF1
BP	GO:0002690	positive regulation of leukocyte chemotaxis	92	0.439241	1.80712	0.000257903	0.0030139	0.00208923	2615	tags=26%	list=14%	signal=23%	DYSF/THBS1/FPR2/CCR1/CCR2/C5AR1/C3AR1/LGALS9/GAS6/TRPV4/IL6R/CSF1R/CXCL8/VEGFA/GPSM3/CXCR2/PTK2B/AIF1/MOSPD2/F2RL1/CD74/PLA2G7/S100A7/MAPK3
BP	GO:0002693	positive regulation of cellular extravasation	20	0.43896	1.28932	0.148515	0.300222	0.208113	3950	tags=55%	list=21%	signal=44%	CCR2/PTAFR/IL1R1/ICAM1/AGER/FUT7/ADAM8/MDK/FUT4/FADD/ELANE
BP	GO:0086002	cardiac muscle cell action potential involved in contraction	53	0.438934	1.64967	0.00928627	0.0444573	0.0308177	3701	tags=32%	list=19%	signal=26%	DSC2/KCNE1/KCNJ2/KCNQ1/KCNE3/NEDD4L/KCND3/JUP/MIR1-1/FLNA/GJC1/TRPM4/KCNJ3/KCNJ8/NOS1AP/FGF12/CACNA1C
BP	GO:1902742	apoptotic process involved in development	38	0.43881	1.51168	0.0384186	0.118593	0.0822085	4489	tags=42%	list=23%	signal=32%	VDR/SPI1/FZD5/TNFRSF1A/NOTCH1/BAX/TNFRSF1B/XKR8/HNF1B/PAX8/HAND2/LRP5/BCL2L11/BMP7/FOXC1/XKR7
BP	GO:0062013	positive regulation of small molecule metabolic process	145	0.438748	1.92771	2.73723e-06	9.89116e-05	6.85652e-05	3019	tags=34%	list=16%	signal=29%	PPARG/CES1/ADM/ABCD1/GPER1/IRS2/PFKFB3/IL1B/COMT/PTAFR/POR/DGAT2/PFKFB4/RCVRN/NR1H2/INSR/P2RY1/MID1IP1/NTSR1/PTGS2/APP/SREBF1/ENO1/PHKG2/AKT1/IRS1/PPARD/ADORA2B/TAZ/CYP7A1/CPT1A/SRC/CD74/AKT2/ADIPOQ/AVP/P2RY6/STAT3/APOA4/TREM2/ARNT/FGF1/MLXIPL/GCK/PID1/APOA5/BMP6/SNCA/SCAP
BP	GO:0055093	response to hyperoxia	20	0.43852	1.28803	0.148515	0.300222	0.208113	1400	tags=15%	list=7%	signal=14%	PPARG/CDKN1A/CAT
BP	GO:0006940	regulation of smooth muscle contraction	64	0.438461	1.69107	0.00319368	0.020386	0.0141315	6480	tags=61%	list=34%	signal=40%	GPER1/MIR21/DOCK4/P2RX1/PTAFR/PROK2/SPHK1/DOCK5/SRF/PTGS2/TBXA2R/ADORA2B/KCNMA1/CTTN/CHRNB4/RGS2/ADRA2B/RHOA/OXT/TACR1/CHRNA3/PLCE1/TNNI3/NMU/ADRA2A/ADRA2C/ITGA2/DAPK3/PRKG1/TACR2/MIR145/ATP1A2/EDN2/CNN1/CHRM2/TACR3/ADORA1/KCNB2/CALCRL
BP	GO:0007252	I-kappaB phosphorylation	20	0.438438	1.28779	0.148515	0.300222	0.208113	2317	tags=35%	list=12%	signal=31%	SIRPA/TLR4/TLR7/AKT1/TLR2/IKBKE/DAB2IP
BP	GO:0006805	xenobiotic metabolic process	103	0.438433	1.82706	9.30728e-05	0.001414	0.00098018	1624	tags=17%	list=8%	signal=16%	CES1/CYP1B1/ACSL1/MGST1/S100A12/GSTM1/POR/CYP2S1/SULT1A2/CYB5R3/MGST2/GSTP1/SULT1B1/SULT1A1/PTGS1/AHR/CES2/ACAA1
BP	GO:0021513	spinal cord dorsal/ventral patterning	22	0.438067	1.32195	0.136364	0.283821	0.196744	5446	tags=50%	list=28%	signal=36%	SUFU/RFX4/LHX3/NKX2-2/NKX6-2/SMO/ASCL1/NKX6-1/DBX1/GLI2/FOXN4
BP	GO:0070570	regulation of neuron projection regeneration	31	0.438053	1.43562	0.0640262	0.169992	0.117838	4483	tags=45%	list=23%	signal=35%	LRP1/GRN/KLF4/HGF/KREMEN1/SCARF1/SPP1/RGMA/CERS2/MAP2K1/PTEN/PTPRF/MIR222/PTN
BP	GO:0045687	positive regulation of glial cell differentiation	44	0.437954	1.5651	0.0142744	0.0603031	0.0418019	5018	tags=48%	list=26%	signal=35%	PPARG/SPINT1/NOTCH1/EGR2/TNFRSF1B/TLR2/RELA/TGFB1/PRMT5/HES1/NKX2-2/MDK/NKX6-2/TTBK1/NKX6-1/LIF/RNF112/PTN/TENM4/MAG/OLIG2
BP	GO:0003338	metanephros morphogenesis	33	0.437858	1.44878	0.0615327	0.16592	0.115015	4966	tags=48%	list=26%	signal=36%	FMN1/BASP1/SOX8/PKD1/HES1/PAX8/SOX9/SMO/FOXJ1/LHX1/WNT9B/LIF/WT1/CITED1/BMP4/GREM1
BP	GO:0010893	positive regulation of steroid biosynthetic process	21	0.437445	1.29994	0.152047	0.304379	0.210994	3019	tags=38%	list=16%	signal=32%	ADM/IL1B/POR/SREBF1/CYP7A1/FGF1/BMP6/SCAP
BP	GO:0070373	negative regulation of ERK1 and ERK2 cascade	77	0.437293	1.74656	0.000970216	0.00808997	0.00560793	4528	tags=42%	list=24%	signal=32%	GPER1/NLRP12/MIR21/SIRPA/DUSP3/TLR4/DUSP1/DUSP6/KLF4/GSTP1/EPHB2/RGS14/SPRED2/NLRP6/FLCN/ADIPOQ/DAB2IP/CSK/ARRB1/SPRED3/PHB/SPRY1/CHRNA10/VRK3/PTEN/ABL1/LIF/TNIP1/WNK2/PTPN2/DUSP10/PTPRR
BP	GO:0007044	cell-substrate junction assembly	99	0.437263	1.80828	0.000111123	0.0016018	0.00111036	5582	tags=51%	list=29%	signal=36%	FMN1/THBS1/LRP1/CD151/ACVRL1/DUSP3/TLN1/LAMC1/PPM1F/SLC9A1/ACTN1/CORO1C/MMP14/FN1/PLEC/VEGFA/TRIP6/DMTN/ITGA5/PTK2B/TNS1/CTTN/SRC/ARHGAP6/SDC4/TAOK2/PTPRJ/FAM107A/NRP1/ITGB4/LAMB3/PTEN/RHOA/DLC1/ABL1/RCC2/LAMA3/VCL/LIMS1/DUSP22/HRG/MYOC/GREM1/EPHA3/ITGA2/AJUBA/DAPK3/FERMT2/COL16A1/KDR
BP	GO:0006544	glycine metabolic process	16	0.43724	1.21636	0.220729	0.384787	0.266733	5379	tags=38%	list=28%	signal=27%	SDSL/SDS/AMT/AGXT/GCAT/AGXT2
BP	GO:0010832	negative regulation of myotube differentiation	17	0.437219	1.24222	0.200758	0.362077	0.25099	3636	tags=41%	list=19%	signal=33%	NOTCH1/HDAC4/HDAC5/TMEM119/ANKRD2/MIR200B/BDNF
BP	GO:0042136	neurotransmitter biosynthetic process	17	0.437114	1.24192	0.202652	0.364536	0.252695	6538	tags=53%	list=34%	signal=35%	DAGLA/DAGLB/SLC6A4/GAD1/SLC5A7/NOS1/GAD2/SLC44A4/TH
BP	GO:0002090	regulation of receptor internalization	56	0.437096	1.65209	0.0101571	0.0476591	0.0330371	1677	tags=25%	list=9%	signal=23%	DLG4/LRPAP1/FLOT1/CD63/PICK1/INSR/ARRB2/SYK/VEGFA/ITGB3/ANKRD13D/ARF1/SDCBP/NUMB
BP	GO:0030301	cholesterol transport	99	0.437058	1.80743	0.000113379	0.0016115	0.00111709	2871	tags=31%	list=15%	signal=27%	CES1/LRP1/TSPO/CLU/MSR1/LAMTOR1/ABCA1/EEPD1/MIR27A/NR1H2/SCARB1/LDLR/APOA2/CD36/NFKBIA/MIR33A/ABCA7/PLTP/NPC2/ANXA2/STARD3/STX12/SREBF2/ADIPOQ/PLA2G10/YJEFN3/APOA4/LEP/MIR128-2/LPCAT3/APOA5
BP	GO:0048146	positive regulation of fibroblast proliferation	49	0.437042	1.62184	0.0105823	0.0491894	0.0340979	2216	tags=29%	list=12%	signal=25%	EREG/FOSL2/CDKN1A/GAS6/ZMIZ1/SPHK1/FN1/PDGFA/SIRT6/S100A6/CD74/ANXA2/MYC/JUN
BP	GO:0050931	pigment cell differentiation	34	0.436724	1.44334	0.0488703	0.143779	0.0996668	1081	tags=21%	list=6%	signal=19%	EDNRB/CD63/RAB32/MITF/AP3D1/GNA11/BLOC1S3
BP	GO:0150115	cell-substrate junction organization	102	0.436475	1.81485	5.95877e-05	0.00100295	0.000695244	4036	tags=37%	list=21%	signal=30%	FMN1/THBS1/LRP1/CD151/ACVRL1/DUSP3/TLN1/LAMC1/PPM1F/SLC9A1/ACTN1/CORO1C/MMP14/FN1/PLEC/VEGFA/TRIP6/IQSEC1/DMTN/ITGA5/PTK2B/TNS1/CTTN/SRC/ARHGAP6/SDC4/TAOK2/PTPRJ/FAM107A/NRP1/ITGB4/LAMB3/PTEN/RHOA/DLC1/ABL1/RCC2/LAMA3
BP	GO:0035924	cellular response to vascular endothelial growth factor stimulus	68	0.436248	1.70338	0.00168835	0.012484	0.00865388	2317	tags=22%	list=12%	signal=19%	FLT3/MIR21/CD63/MIR27A/NOTCH1/SPHK1/VEGFA/HSPB1/AKT1/MIR23A/ADGRA2/NRP2/RELA/MAP2K3/DAB2IP
BP	GO:0001541	ovarian follicle development	56	0.436229	1.64881	0.0104537	0.0487447	0.0337896	1356	tags=25%	list=7%	signal=23%	EREG/CEBPB/ANG/ARRB2/ICAM1/BAX/MMP14/MMP19/VEGFA/CTNNA1/PTX3/ZP3/KMT2B/FOXO3
BP	GO:0048663	neuron fate commitment	66	0.436154	1.68835	0.00273341	0.018117	0.0125586	6240	tags=58%	list=33%	signal=39%	NRG1/NOTCH1/SUFU/LBX1/HOXD10/HOXC10/NOTCH3/IHH/LHX3/ESRP1/MNX1/SATB2/NKX2-2/OLIG3/NKX6-2/ISL2/DLX2/ASCL1/NKX2-1/NKX6-1/DBX1/FOXG1/FOXA1/OLIG1/ATOH1/BMP4/PAX7/OLIG2/DLX1/TBR1/EYA1/GLI2/FOXN4/PTF1A/ISL1/NTRK3/GSX1/RBPJ
BP	GO:0062208	positive regulation of pattern recognition receptor signaling pathway	35	0.435727	1.45121	0.0507379	0.147845	0.102486	536	tags=20%	list=3%	signal=19%	HSPA1B/HSPA1A/SLC46A2/TLR5/FLOT1/TLR4/CYBA
BP	GO:0007229	integrin-mediated signaling pathway	102	0.435615	1.81127	6.29926e-05	0.00104378	0.000723547	2801	tags=33%	list=15%	signal=29%	ITGAM/BST1/ADAM9/TIMP1/ZYX/PRAM1/FGR/CD63/ITGA2B/LOXL3/FERMT3/ADAM15/TLN1/HCK/FCER1G/SYK/FN1/ITGB3/ILK/CTNNA1/DOCK1/ITGAX/DMTN/ITGB2/ITGA5/PTK2B/ITGB5/SRC/PLPP3/FLNA/TYROBP/MYH9/ITGA9/ITGA7
BP	GO:0010447	response to acidic pH	25	0.435473	1.34616	0.101449	0.233071	0.161564	5358	tags=40%	list=28%	signal=29%	SLC9A1/AQP10/CHP1/RAB11B/SRC/SERPINF1/GPR4/PCK1/ASIC2/ASIC3
BP	GO:0009312	oligosaccharide biosynthetic process	17	0.435269	1.23667	0.206439	0.369649	0.256239	759	tags=18%	list=4%	signal=17%	FBP1/MPDU1/ST3GAL2
BP	GO:0032890	regulation of organic acid transport	64	0.435134	1.67824	0.00350337	0.0219038	0.0151836	2422	tags=23%	list=13%	signal=21%	CES1/THBS1/IRS2/SLC43A2/IL1B/SYK/NTSR1/MIR33A/AKT1/P2RX4/AKT2/AVP/PLA2G10/SYT4/LEP
BP	GO:0072273	metanephric nephron morphogenesis	26	0.435047	1.35816	0.0942623	0.22133	0.153425	4966	tags=54%	list=26%	signal=40%	FMN1/SOX8/PKD1/HES1/PAX8/SOX9/SMO/LHX1/WNT9B/LIF/WT1/CITED1/BMP4/GREM1
BP	GO:0036498	IRE1-mediated unfolded protein response	63	0.434965	1.67442	0.00458208	0.026667	0.0184855	3327	tags=38%	list=17%	signal=32%	TPP1/GSK3A/TLN1/ACADVL/ATP6V0D1/BAX/SYVN1/PPP2R5B/HYOU1/HDGF/HSPA5/DCTN1/CXXC1/SHC1/WFS1/DAB2IP/EXTL3/PDIA5/ZBTB17/ARFGAP1/YIF1A/CTDSP2/CUL7/PREB
BP	GO:0071397	cellular response to cholesterol	21	0.434914	1.29242	0.155945	0.309348	0.214439	1765	tags=24%	list=9%	signal=22%	CES1/ABCA1/GRAMD1A/GRAMD1B/CYP7A1
BP	GO:0032570	response to progesterone	46	0.43472	1.57463	0.0221586	0.0818754	0.0567557	2642	tags=30%	list=14%	signal=26%	THBS1/TSPO/FOS/FOSB/WBP2/SREBF1/TLR2/SRC/FOSL1/RELA/CATSPER1/TGFB1/ABHD2/CATSPER4
BP	GO:0045746	negative regulation of Notch signaling pathway	37	0.434643	1.47721	0.0366625	0.114331	0.079254	4338	tags=38%	list=23%	signal=29%	BCL6/ARRDC1/MMP14/NFKBIA/AKT1/ZBTB7A/NOTCH3/ARRB1/SLC35C1/WWP2/DLX2/GDPD5/LFNG/BMP7
BP	GO:1902914	regulation of protein polyubiquitination	24	0.434545	1.33431	0.108163	0.243339	0.168682	1414	tags=21%	list=7%	signal=19%	DYSF/SASH1/NOD2/RNF40/OTUB1
BP	GO:0045589	regulation of regulatory T cell differentiation	31	0.43453	1.42407	0.0514851	0.14941	0.10357	223	tags=19%	list=1%	signal=19%	CR1/LILRB4/MIR21/BCL6/LILRB2/LGALS9
BP	GO:0048066	developmental pigmentation	44	0.434515	1.55281	0.0169736	0.068236	0.0473009	4931	tags=45%	list=26%	signal=34%	EDNRB/CD63/RAB32/BAX/MITF/AP3D1/GNA11/BLOC1S3/IHH/ATP6AP2/BCL2L11/GPR143/AP1M1/HPS6/SOX10/OR51E2/CITED1/KITLG/SPNS2/ZEB2
BP	GO:1904018	positive regulation of vasculature development	221	0.434387	2.01626	5.13097e-09	6.69749e-07	4.64268e-07	3507	tags=32%	list=18%	signal=27%	CYP1B1/ADM/THBS1/SASH1/GPER1/C5AR1/MIR21/IL10/HMOX1/C3AR1/EGR1/LRG1/IL1B/ACVRL1/PIK3R6/RIN2/PKM/SMAD1/GRN/HK2/ENG/MIR27A/NOTCH1/RRAS/IL6R/SPHK1/CTSH/CXCL8/KLF4/HGF/VEGFA/PTGS2/CXCR2/HSPB1/TBXA2R/MAP3K3/ANXA3/ITGAX/SIRT6/ITGB2/ITGA5/MIRLET7F2/PTK2B/HIPK2/MIR23A/JMJD8/EMC10/JUP/MIR181B1/SOD2/CHRNA7/PAK4/MIR1-1/MIR126/STAT3/TERT/RHOB/RUNX1/STIM1/FGF1/CCL24/MIR451A/MDK/CHI3L1/ANGPT4/FLT1/NRP1/HDAC7/M…
BP	GO:0014911	positive regulation of smooth muscle cell migration	43	0.434272	1.53404	0.0125326	0.0553199	0.0383476	3244	tags=40%	list=17%	signal=33%	LRP1/MIR21/DOCK4/HDAC4/DOCK5/S100A11/AIF1/SRC/P2RY6/TERT/PAK1/CRK/NOX4/MIR451A/MDK/LPAR1/NRP1
BP	GO:0019098	reproductive behavior	30	0.434126	1.40948	0.062249	0.167098	0.115832	6991	tags=67%	list=37%	signal=42%	HDAC4/APP/THRB/HEXB/PPP1R9B/AVP/BRINP1/MTNR1A/PPP1R1B/NPAS1/PTEN/MAPK8IP2/OXT/DRD1/DMRTA1/GRIN1/NHLH2/TH/UBE2Q1/AVPR1A
BP	GO:0097530	granulocyte migration	143	0.433724	1.90152	5.3485e-06	0.000160185	0.00011104	2783	tags=31%	list=15%	signal=26%	DYSF/THBS1/S100A9/MIR223/CSF3R/C5AR1/S100A12/BST1/C3AR1/IL1B/IL17RA/S100A8/IL1R1/C5AR2/TRPV4/CSF1R/CXCL8/MPP1/FCER1G/CXCL2/SYK/ADGRE2/PIP5K1C/CXCR2/PREX1/ITGB2/SLAMF8/CXCL1/MOSPD2/CD300A/PIK3CD/FUT7/CD74/RHOG/JAML/CXCR1/LGALS3/UMOD/IL17RC/S100A7/MAPK3/ADAM8/CCL24/ITGA9
BP	GO:0061318	renal filtration cell differentiation	19	0.433702	1.25728	0.176587	0.335885	0.232834	4778	tags=53%	list=25%	signal=40%	BASP1/LAMB2/JAG1/NOTCH2/ADIPOQ/PTPRO/MYO1E/PODXL/WT1/BMP4
BP	GO:0072112	glomerular visceral epithelial cell differentiation	19	0.433702	1.25728	0.176587	0.335885	0.232834	4778	tags=53%	list=25%	signal=40%	BASP1/LAMB2/JAG1/NOTCH2/ADIPOQ/PTPRO/MYO1E/PODXL/WT1/BMP4
BP	GO:0045823	positive regulation of heart contraction	40	0.433634	1.50634	0.0322832	0.105081	0.0728415	7195	tags=57%	list=38%	signal=36%	ADM/KCNQ1/GSK3A/MIR1-1/TPM1/ADRA1D/CHGA/TRPM4/RGS2/NOS1AP/ACE2/UCN/NMU/ATP1A2/EDN2/APLN/RGS4/TACR3/NKX2-5/ADRA1B/SCN3B/AVPR1A/ADRB1
BP	GO:0097178	ruffle assembly	42	0.433599	1.51616	0.0210434	0.0789868	0.0547534	2379	tags=31%	list=12%	signal=27%	CYFIP1/INPPL1/DEF8/ICAM1/CORO1C/PLEKHM1/ARHGAP24/DBNL/P2RY12/AIF1/RHOG/BAG4/PFN1
BP	GO:0002237	response to molecule of bacterial origin	339	0.433442	2.12806	1e-10	2.94918e-08	2.04436e-08	2698	tags=29%	list=14%	signal=26%	ADM/TRIB1/S100A9/SLC11A1/MRC1/TSPO/CD14/THBD/SASH1/FOS/MGST1/C5AR1/MIR21/LILRB2/LILRA2/IL10/CEBPB/ABCA1/ADAM9/ZFP36/LGALS9/CSF2RB/SIRPA/NOD2/LY86/FZD5/LILRB1/IL1B/EDNRB/PYCARD/SBNO2/SPARC/COMT/PTAFR/TLR4/PTGFR/NLRP3/IRF5/CD68/HCK/S100A8/NOTCH1/MGST2/SCARB1/TLR6/ICAM1/CARD9/CXCL8/CXCL2/GSTP1/GGT3P/SIRT2/HMGB2/TNFRSF1B/PTGS2/RARA/TBXA2R/ALPL/CD36/ABR/MYD88/CACTIN/NFKBIA/NFKB2/HDAC5/TICAM1/NOCT/HSF1…
BP	GO:0014910	regulation of smooth muscle cell migration	76	0.433377	1.72231	0.00086821	0.0075347	0.00522303	3244	tags=36%	list=17%	signal=30%	TRIB1/LRP1/MIR223/MIR21/DOCK4/HDAC4/DOCK5/GSTP1/ILK/S100A11/PDGFA/AIF1/PPARD/CORO1B/SRC/ADIPOQ/P2RY6/TPM1/TERT/PAK1/CRK/NOX4/PLAU/MIR451A/MDK/LPAR1/NRP1
BP	GO:0002688	regulation of leukocyte chemotaxis	118	0.433199	1.84075	2.62927e-05	0.000547779	0.000379718	1694	tags=23%	list=9%	signal=21%	DYSF/PADI2/THBS1/FPR2/CCR1/MIR223/CCR2/C5AR1/BST1/C3AR1/LGALS9/DUSP1/GAS6/C5AR2/TRPV4/IL6R/CSF1R/CXCL8/MPP1/VEGFA/GPSM3/CXCR2/SLAMF8/PTK2B/AIF1/MOSPD2/CYP19A1
BP	GO:0090370	negative regulation of cholesterol efflux	17	0.433198	1.23079	0.217803	0.382114	0.26488	2758	tags=29%	list=14%	signal=25%	MIR27A/MIR33A/SREBF2/PLA2G10/MIR128-2
BP	GO:1904886	beta-catenin destruction complex disassembly	21	0.433111	1.28706	0.159844	0.314476	0.217994	2062	tags=29%	list=11%	signal=26%	FZD2/FZD5/FRAT2/FZD1/DVL3/DVL1
BP	GO:0014909	smooth muscle cell migration	82	0.432729	1.72331	0.00109402	0.00889117	0.00616333	3244	tags=34%	list=17%	signal=28%	TRIB1/LRP1/MIR223/MIR21/DOCK4/HDAC4/DOCK5/GSTP1/ITGB3/ILK/S100A11/PDGFA/AIF1/PPARD/CORO1B/SRC/ADIPOQ/P2RY6/TPM1/TERT/PAK1/CRK/NOX4/PLAU/MIR451A/MDK/LPAR1/NRP1
BP	GO:0010714	positive regulation of collagen metabolic process	25	0.432657	1.33746	0.109731	0.245884	0.170446	5191	tags=64%	list=27%	signal=47%	ENG/ARRB2/SERPINF2/IHH/TGFB1/SCX/VIM/LARP6/UCN/CREB3L1/CBX8/SERPINB7/MIR149/BMP4/ITGA2/F2
BP	GO:0032967	positive regulation of collagen biosynthetic process	25	0.432657	1.33746	0.109731	0.245884	0.170446	5191	tags=64%	list=27%	signal=47%	ENG/ARRB2/SERPINF2/IHH/TGFB1/SCX/VIM/LARP6/UCN/CREB3L1/CBX8/SERPINB7/MIR149/BMP4/ITGA2/F2
BP	GO:0006885	regulation of pH	100	0.432614	1.79362	0.000340203	0.0036509	0.00253079	2411	tags=32%	list=13%	signal=28%	SLC11A1/MAFG/RAB20/ATP6V0A1/ROGDI/EDNRB/PDK4/GRN/TMEM175/TCIRG1/ATP6AP1/ATP6V0C/ATP6V0B/ATP6V0D1/SLC9A1/SLC26A6/ATP6V1F/RAB39A/CHP1/SLC4A2/CLIC4/SLAMF8/CLN3/ATP6V1A/CLN6/PDK2/TM9SF4/ATP6V1E1/SNAPIN/AVP/SLC9A9/RAB7A
BP	GO:0032496	response to lipopolysaccharide	322	0.432267	2.10705	1e-10	2.94918e-08	2.04436e-08	2698	tags=29%	list=14%	signal=26%	ADM/TRIB1/S100A9/SLC11A1/MRC1/TSPO/CD14/THBD/SASH1/FOS/MGST1/C5AR1/MIR21/LILRB2/LILRA2/IL10/CEBPB/ABCA1/ADAM9/ZFP36/LGALS9/CSF2RB/SIRPA/NOD2/LY86/LILRB1/IL1B/EDNRB/PYCARD/SBNO2/SPARC/COMT/PTAFR/TLR4/PTGFR/NLRP3/CD68/HCK/S100A8/NOTCH1/MGST2/SCARB1/ICAM1/CXCL8/CXCL2/GSTP1/GGT3P/HMGB2/TNFRSF1B/PTGS2/RARA/TBXA2R/ALPL/CD36/ABR/MYD88/CACTIN/NFKBIA/NFKB2/HDAC5/TICAM1/NOCT/HSF1/NFKBIB/AKT1/LY96/ALAD/IL18…
BP	GO:0031112	positive regulation of microtubule polymerization or depolymerization	33	0.432046	1.42955	0.0524194	0.151024	0.10469	3074	tags=27%	list=16%	signal=23%	HSPA1B/HSPA1A/FES/TRPV4/KATNB1/DCTN1/PSRC1/PAK1/ARL2
BP	GO:1903409	reactive oxygen species biosynthetic process	120	0.431885	1.83763	5.67887e-05	0.00096345	0.00066786	1727	tags=28%	list=9%	signal=26%	CYP1B1/TSPO/CLU/ABCD1/MIR21/IL10/SIRPA/IL1B/TLR4/ALOX5/SPR/CYBA/INSR/TLR6/ICAM1/KLF4/HDAC4/PTGS2/CD36/PTX3/GLA/MPV17L/MIR24-2/ITGB2/TICAM1/FOXO3/AKT1/PTK2B/DDAH2/DNM2/AIF1/KHSRP/CTNS/SPHK2
BP	GO:1903707	negative regulation of hemopoiesis	142	0.431738	1.8885	3.43663e-06	0.000116919	8.10476e-05	2572	tags=26%	list=13%	signal=23%	TMEM176A/C1QC/TMEM176B/TRIB1/MAFB/LILRB4/HLX/MIR21/BCL6/LILRB3/ZFP36/LILRB1/TLR4/LOXL3/ZBTB7B/NOTCH1/FSTL3/ZFP36L1/JAK3/RARA/NFKBIA/ZBTB16/PTK2B/HMGB3/SOCS1/DPF2/TAL1/CD74/MYC/ADIPOQ/TCTA/IFNB1/HOXA9/IHH/HOXA5/RUNX1/FCGR2B
BP	GO:0034446	substrate adhesion-dependent cell spreading	105	0.431724	1.81013	0.000233298	0.00278911	0.0019334	4935	tags=43%	list=26%	signal=32%	MERTK/FERMT3/LAMC1/LAMB2/CORO1C/PARVG/MEGF9/UNC13D/DOCK5/FN1/PXN/ITGB3/ILK/TRIOBP/RREB1/DOCK1/PREX1/EPHB3/PARVB/DMTN/P4HB/MYADM/DNM2/SRC/EFNA1/FLNA/TYRO3/CRK/MDK/NRP1/RADIL/FGB/LAMB3/SRGAP2/RHOA/ABL1/RCC2/PDPN/ACTN4/LIMS1/BVES/CALR/FZD7/MYOC/VAMP3
BP	GO:0030595	leukocyte chemotaxis	217	0.43172	1.9988	1.08918e-08	1.22218e-06	8.4721e-07	2783	tags=29%	list=15%	signal=25%	DYSF/PADI2/THBS1/FPR2/S100A9/CCR1/MIR223/CSF3R/CCR2/C5AR1/S100A12/BST1/IL10/C3AR1/LGALS9/CXCL16/IL1B/IL17RA/EDNRB/TRPM2/DUSP1/ALOX5/FFAR2/GAS6/S100A8/C5AR2/CH25H/TRPV4/IL6R/CSF1R/CXCL8/MPP1/FCER1G/CXCL2/SYK/ADGRE2/PIP5K1C/VEGFA/GPSM3/CXCR2/PREX1/ITGB2/SLAMF8/PTK2B/CXCL1/AIF1/MOSPD2/CYP19A1/HSD3B7/PIK3CD/F2RL1/CD74/JAML/PLA2G7/CXCR1/LGALS3/IL17RC/S100A7/MAPK3/ADAM8/CHGA/TRPM4/CCL24/ITGA9
BP	GO:0072593	reactive oxygen species metabolic process	267	0.431675	2.05715	3.37173e-10	6.95663e-08	4.82231e-08	2523	tags=29%	list=13%	signal=26%	HP/CYP1B1/SH3PXD2B/THBS1/FPR2/TSPO/CLU/ABCD1/MIR21/ITGAM/NCF4/BST1/IL10/SIRPA/G6PD/TMEM106A/IL1B/ALOX12/TLR4/PDK4/POR/ALOX5/CDKN1A/HK2/SPR/CYBA/INSR/TLR6/ICAM1/NCF2/KLF4/HDAC4/SYK/GSTP1/SIRT2/PTGS2/CD36/PTX3/PRKCD/GLA/PREX1/GPX3/MPV17L/MIR24-2/ITGB2/TICAM1/FOXO3/CAT/GRB2/AKT1/PTK2B/NRROS/DDAH2/DNM2/NCF1/AIF1/TLR2/KHSRP/CTNS/SPHK2/HBZ/MPV17/GNAI2/F2RL1/MIR181B1/RIPK3/P2RX4/SOD2/GADD45A/IFI6/STAT3/…
BP	GO:0030199	collagen fibril organization	55	0.431567	1.61674	0.00864667	0.0424111	0.0293993	7089	tags=62%	list=37%	signal=39%	ADAMTS2/CYP1B1/COLGALT1/LOXL3/PLOD3/CRTAP/SERPINF2/ANXA2/SCX/COMP/P3H4/COL5A3/COL11A2/COL5A1/COL1A2/FOXC1/SERPINH1/GREM1/COL5A2/COL2A1/ACAN/EMILIN1/CHADL/ADAMTS14/FOXC2/TNXB/LOX/LOXL1/COL13A1/COL1A1/DPT/LOXL4/COL11A1/COL3A1
BP	GO:0048490	anterograde synaptic vesicle transport	17	0.43144	1.22579	0.217803	0.382114	0.26488	3257	tags=35%	list=17%	signal=29%	BLOC1S1/AP3D1/BLOC1S3/SNAPIN/MAP2/CNIH2
BP	GO:0099514	synaptic vesicle cytoskeletal transport	17	0.43144	1.22579	0.217803	0.382114	0.26488	3257	tags=35%	list=17%	signal=29%	BLOC1S1/AP3D1/BLOC1S3/SNAPIN/MAP2/CNIH2
BP	GO:0099517	synaptic vesicle transport along microtubule	17	0.43144	1.22579	0.217803	0.382114	0.26488	3257	tags=35%	list=17%	signal=29%	BLOC1S1/AP3D1/BLOC1S3/SNAPIN/MAP2/CNIH2
BP	GO:0019217	regulation of fatty acid metabolic process	96	0.431414	1.77806	0.000378256	0.00395315	0.00274031	3537	tags=38%	list=18%	signal=31%	PPARG/ABCD1/IRS2/IL1B/PDK4/DGAT2/ACADVL/NR1H2/MID1IP1/PTGS2/SREBF1/MIR33A/AKT1/IRS1/ERLIN1/PPARD/WDTC1/PDK2/CYP7A1/CPT1A/CD74/AKT2/ADIPOQ/AVP/APOA4/MFSD2A/PDPR/EIF6/MLXIPL/APOA5/SCAP/SIRT4/ADIPOR1/SOX9/NFE2L1/GSTZ1
BP	GO:0035904	aorta development	60	0.431398	1.63726	0.00803668	0.0401775	0.0278509	3226	tags=35%	list=17%	signal=29%	LRP1/PLXND1/ACVRL1/NDST1/ENG/NOTCH1/SRF/JAG1/SUFU/PROX1/DNM2/MYLK/LTBP1/SNX17/SOX4/PDE2A/LEP/NGFR/FOXH1/HES1/TAB1
BP	GO:0042310	vasoconstriction	77	0.431232	1.72235	0.00132625	0.0103573	0.00717963	3692	tags=35%	list=19%	signal=28%	ADM/HRH2/MIR21/DOCK4/EDNRB/P2RX1/PTAFR/HTR7/ICAM1/DOCK5/ECE1/PTGS2/TBXA2R/ACTA2/SLC8A1/KCNMB4/AKT1/SLC6A4/AVP/LEP/ADRA1D/TRPM4/COMP/ACE2/ADRA2B/FGB/SMTNL2
BP	GO:0010667	negative regulation of cardiac muscle cell apoptotic process	32	0.431226	1.42228	0.0589391	0.162629	0.112734	3387	tags=31%	list=18%	signal=26%	MIR21/RGL2/ILK/MIR24-2/HSF1/PPP1R10/MDK/SIRT4/PAX8/HAND2
BP	GO:0015918	sterol transport	112	0.431219	1.8335	0.000108611	0.00157523	0.00109194	2422	tags=29%	list=13%	signal=25%	PPARG/CES1/LRP1/TSPO/CLU/MSR1/LAMTOR1/ABCA1/EEPD1/MIR27A/NR1H2/SCARB1/LDLR/APOA2/CD36/GRAMD1A/NFKBIA/MIR33A/ABCA7/PLTP/GRAMD1B/NPC2/OSBPL11/ANXA2/STARD3/STX12/SREBF2/ADIPOQ/PLA2G10/YJEFN3/APOA4/LEP
BP	GO:0002763	positive regulation of myeloid leukocyte differentiation	58	0.431036	1.62931	0.00949444	0.045386	0.0314614	2812	tags=36%	list=15%	signal=31%	TRIB1/CCR1/FOS/FES/ATP6AP1/ZFP36L1/CD4/TESC/CTNNBIP1/KLF10/NOTCH2/CD74/PPARGC1B/JUN/ROR2/TYROBP/TGFB1/RUNX1/TREM2/DCSTAMP/HCLS1
BP	GO:0007340	acrosome reaction	35	0.431013	1.43551	0.0532281	0.152037	0.105392	7255	tags=57%	list=38%	signal=36%	PLB1/ZP3/PLA2G10/ABHD2/UNC13B/RAB3A/PKDREJ/POMZP3/PCSK4/RIMS1/ADCY3/GLRB/PLCB1/GLRA1/PRND/TNP2/SYT8/CCDC87/CRISP1/CACNA1H
BP	GO:0046638	positive regulation of alpha-beta T cell differentiation	47	0.430869	1.57285	0.0215611	0.0804109	0.0557406	2561	tags=34%	list=13%	signal=30%	HLX/MIR21/LGALS9/NLRP3/ZBTB7B/SYK/RARA/AP3D1/SASH3/ZBTB16/IL18/SOCS1/PNP/CD86/IHH/RUNX1
BP	GO:0045670	regulation of osteoclast differentiation	66	0.430723	1.66732	0.00345976	0.0216947	0.0150387	2573	tags=32%	list=13%	signal=28%	CCR1/MAFB/LILRB4/FOS/LILRB3/CEBPB/LILRB1/TFE3/TLR4/ATP6AP1/FSTL3/MITF/BGLAP/RASSF2/SIGLEC15/KLF10/NOTCH2/PPARGC1B/TCTA/TYROBP/TREM2
BP	GO:0090504	epiboly	32	0.430422	1.41962	0.0609037	0.165354	0.114623	4190	tags=38%	list=22%	signal=29%	CD151/HBEGF/ACVRL1/ARHGAP24/RREB1/ITGA5/FLNA/PTEN/RHOA/COL5A1/PDPN/MSX2
BP	GO:0001783	B cell apoptotic process	26	0.430366	1.34355	0.102459	0.235002	0.162903	2064	tags=27%	list=11%	signal=24%	BCL6/IL10/IRS2/BAX/NOC2L/PKN1/CD74
BP	GO:0060761	negative regulation of response to cytokine stimulus	82	0.430141	1.713	0.00132909	0.0103573	0.00717963	2173	tags=24%	list=11%	signal=22%	IL1R2/PPARG/PADI2/MIR21/IL1RN/GAS6/MIR27A/NR1H2/KLF4/GSTP1/CACTIN/MIR24-2/MIRLET7E/SH2B3/PELI3/IRAK3/TTLL12/F2RL1/PYDC1/ADIPOQ
BP	GO:1903524	positive regulation of blood circulation	72	0.429931	1.69408	0.00308982	0.0199435	0.0138248	3897	tags=33%	list=20%	signal=27%	ADM/HRH2/MIR21/PTAFR/KCNQ1/GSK3A/ICAM1/PTGS2/TBXA2R/AKT1/F2RL1/MIR1-1/AVP/TPM1/ADRA1D/CHGA/TRPM4/RGS2/NOS1AP/ACE2/FGB/SMTNL2/RHOA/UCN
BP	GO:0050432	catecholamine secretion	56	0.429849	1.6247	0.0125296	0.0553199	0.0383476	7096	tags=55%	list=37%	signal=35%	P2RY1/NISCH/P2RY12/GRK2/SYT1/FFAR3/SYT4/CHGA/SNCA/RAB3A/ADRA2B/OXT/SYT5/PINK1/SYT15/SYT3/ADRA2A/HRH3/ADRA2C/VIP/SYT10/KCNB1/FGF20/SYT2/CHRNA4/DRD2/STX1A/SNCG/SYT8/ABAT/SYT12
BP	GO:0043370	regulation of CD4-positive	alpha-beta T cell differentiation	48	0.429525	1.58228	0.0159563	0.065589	0.045466	1606	tags=25%	list=8%	signal=23%	HLX/MIR21/BCL6/LGALS9/LOXL3/NLRP3/ZBTB7B/JAK3/RARA/SASH3/IL18/SOCS1
BP	GO:0031639	plasminogen activation	22	0.429391	1.29577	0.158103	0.31201	0.216284	5473	tags=55%	list=29%	signal=39%	THBS1/ENO1/CTSZ/SERPINF2/PLAU/F12/SERPINE1/FGB/CLEC3B/HPN/PGK1/FGA
BP	GO:0062207	regulation of pattern recognition receptor signaling pathway	91	0.429354	1.76031	0.00062653	0.00588441	0.00407905	2418	tags=35%	list=13%	signal=31%	HSPA1B/HSPA1A/CD14/LILRA2/SLC46A2/TLR5/FLOT1/TLR4/CYBA/GRAMD4/TLR6/ARRB2/CD36/SEC14L1/CACTIN/NLRX1/TICAM1/LY96/CD300LF/TLR2/IRF7/IRAK3/TKFC/CD300A/NLRP6/F2RL1/MIR181B1/PELI1/GPATCH3/LILRA4/DAB2IP/TYRO3
BP	GO:2000641	regulation of early endosome to late endosome transport	17	0.429162	1.21932	0.219697	0.383615	0.265921	3883	tags=47%	list=20%	signal=38%	DAB2/MAP2K2/SNX12/SRC/MAPK3/PTPN23/MAP2K1/MSN
BP	GO:0007620	copulation	20	0.429104	1.26038	0.174257	0.333099	0.230903	4071	tags=40%	list=21%	signal=32%	EDNRB/P2RX1/P2RY1/SLC6A4/AVP/TAC1/KLK14/OXT
BP	GO:0010664	negative regulation of striated muscle cell apoptotic process	35	0.429072	1.42905	0.0594536	0.163696	0.113473	7588	tags=63%	list=40%	signal=38%	MIR21/RGL2/ILK/MIR24-2/HSF1/PPP1R10/MDK/SIRT4/PAX8/HAND2/BMP7/BAG3/MIR145/NUPR1/GATA4/MIR199A2/MIR199A1/NKX2-5/MYOCD/PDPK1/HSPB6/AMBRA1
BP	GO:1903317	regulation of protein maturation	67	0.428992	1.66221	0.00263513	0.0176669	0.0122467	3144	tags=34%	list=16%	signal=29%	IL1R2/THBS1/LDLRAD3/NLRC4/PRKACA/MMP14/GSN/ENO1/CTSZ/NOL3/CLN3/SNX12/SRC/SOX4/SERPINF2/RFX4/NKD2/ADAM8/MYH9/LPCAT3/F12/PRNP/SIRT4
BP	GO:0032370	positive regulation of lipid transport	70	0.428883	1.66461	0.00327366	0.020783	0.0144067	2926	tags=31%	list=15%	signal=27%	CES1/LRP1/ABCA1/IL1B/EEPD1/NR1H2/NTSR1/PRKCD/NFKBIA/ABCA7/PLTP/CYP19A1/P2RX4/ANXA2/ADIPOQ/PLA2G10/SPP1/RETN/PRELID1/TAC1/LPCAT3/BMP6
BP	GO:0001755	neural crest cell migration	56	0.428879	1.62103	0.0131227	0.0569035	0.0394453	7558	tags=68%	list=39%	signal=41%	EDNRB/SEMA4A/SEMA6B/SEMA4B/CORO1C/FN1/SEMA3C/EFNB1/SEMA3B/NRP2/CFL1/SOX8/NRP1/HAND2/SMO/NRTN/SOX10/BMP7/KITLG/BMP4/ZEB2/GBX2/SEMA4G/ISL1/SEMA3G/ALX1/SEMA6D/TBX1/TWIST1/HIF1A/SEMA5B/SEMA3E/OVOL2/PITX2/LAMA5/SEMA6A/SHH/SEMA3F
BP	GO:0042759	long-chain fatty acid biosynthetic process	31	0.428763	1.40517	0.0613861	0.165906	0.115005	1129	tags=23%	list=6%	signal=21%	ALOX15B/GSTM1/ALOX12/ALOX5/GSTP1/PTGS2/FADS1
BP	GO:0008286	insulin receptor signaling pathway	140	0.428705	1.8714	1.0618e-05	0.000269531	0.000186838	2422	tags=31%	list=13%	signal=27%	SOCS3/IRS2/ATP6V0A1/IL1B/PDK4/SH2B2/GSK3A/GRB10/TCIRG1/ATP6AP1/ATP6V0C/INSR/ZBTB7B/ATP6V0B/ATP6V0D1/KL/PTPRE/ATP6V1F/SREBF1/SOGA1/PRKCD/TSC2/FOXO3/GRB2/ATP6V1A/AKT1/IRS1/SOCS1/BAIAP2/PDK2/EIF4EBP1/ATP6V1E1/GNAI2/FUT7/SRC/CCND3/SHC1/AKT2/RELA/FFAR3/PIK3R2/ZNF106/LEP
BP	GO:0002691	regulation of cellular extravasation	32	0.428669	1.41384	0.064833	0.171057	0.118576	3157	tags=41%	list=16%	signal=34%	CCR2/BST1/PTAFR/IL1R1/ICAM1/ABR/AGER/FUT7/RIPK3/IL27RA/ADAM8/MDK/FUT4
BP	GO:0034105	positive regulation of tissue remodeling	43	0.428639	1.51414	0.0146593	0.061362	0.0425359	2809	tags=28%	list=15%	signal=24%	VDR/DEF8/ATP6AP1/BAX/PLEKHM1/SYK/IL18/PPARGC1B/TMBIM1/SPP1/ADAM8/DCSTAMP
BP	GO:0008206	bile acid metabolic process	47	0.428585	1.56451	0.0227345	0.0833021	0.0577447	3049	tags=30%	list=16%	signal=25%	CES1/CYP27A1/CH25H/MIR33A/PROX1/ACAA1/HSD3B7/CYP7A1/ACOT8/LEP/SLC27A5/FGF19/GBA2/ACOX2
BP	GO:0042987	amyloid precursor protein catabolic process	50	0.428541	1.59585	0.0144977	0.0609246	0.0422327	2296	tags=30%	list=12%	signal=26%	CLU/FLOT2/NCSTN/GSK3A/GGA3/BACE1/APP/FKBP1A/CLN3/ABCA7/IFNGR1/AGER/CHRNA7/RELA/EFNA1
BP	GO:0033233	regulation of protein sumoylation	25	0.428281	1.32393	0.118012	0.257878	0.17876	3207	tags=36%	list=17%	signal=30%	EGR1/ZMIZ1/HDAC4/HMG20B/TOLLIP/RELA/ARNT/RASD2/MUL1
BP	GO:0045639	positive regulation of myeloid cell differentiation	98	0.42818	1.76935	0.000272804	0.00311817	0.00216151	2812	tags=35%	list=15%	signal=30%	TRIB1/HSPA1B/CCR1/HSPA1A/FOS/FES/ATP6AP1/FAXDC2/ZFP36L1/CD4/HMGB2/ACVR1B/JAG1/MPL/FOXO3/TESC/CTNNBIP1/KLF10/TAL1/NOTCH2/CD74/PPARGC1B/JUN/ROR2/STAT3/ANKRD54/TYROBP/TGFB1/HOXA5/RUNX1/TREM2/ARNT/DCSTAMP/HCLS1
BP	GO:0002687	positive regulation of leukocyte migration	137	0.427595	1.86021	1.15088e-05	0.000286421	0.000198546	4116	tags=39%	list=22%	signal=31%	DYSF/THBS1/FPR2/CCR1/CCR2/C5AR1/C3AR1/LGALS9/PYCARD/PTAFR/ITGA2B/GAS6/IL1R1/TRPV4/ICAM1/IL6R/CSF1R/CXCL8/MMP14/VEGFA/GPSM3/CXCR2/APP/ZP3/PTK2B/P2RY12/AIF1/AGER/MOSPD2/FUT7/F2RL1/CD74/P2RX4/PLA2G7/LGALS3/TREM2/S100A7/MAPK3/ADAM8/CCL24/TNFRSF14/MDK/FUT4/CCL3/ZNF580/SERPINE1/TIRAP/RAC2/RHOA/FADD/ELANE/TMEM102/RARRES2/CMKLR1
BP	GO:0034121	regulation of toll-like receptor signaling pathway	69	0.427419	1.66758	0.00316049	0.020255	0.0140407	2418	tags=36%	list=13%	signal=32%	CD14/LILRA2/TLR5/FLOT1/TLR4/CYBA/GRAMD4/TLR6/ARRB2/CD36/CACTIN/TICAM1/LY96/CD300LF/TLR2/IRF7/IRAK3/CD300A/NLRP6/F2RL1/MIR181B1/PELI1/LILRA4/DAB2IP/TYRO3
BP	GO:0070613	regulation of protein processing	65	0.427361	1.64562	0.00403241	0.0244005	0.0169143	3144	tags=34%	list=16%	signal=28%	IL1R2/THBS1/LDLRAD3/NLRC4/PRKACA/MMP14/GSN/ENO1/CTSZ/NOL3/CLN3/SNX12/SRC/SERPINF2/RFX4/NKD2/ADAM8/MYH9/LPCAT3/F12/PRNP/SIRT4
BP	GO:0015721	bile acid and bile salt transport	29	0.427106	1.37709	0.0783133	0.194219	0.134632	2814	tags=21%	list=15%	signal=18%	AQP9/RXRA/ABCC3/SLCO2B1/SLC27A5/SLC10A3
BP	GO:0060444	branching involved in mammary gland duct morphogenesis	24	0.427006	1.31116	0.128571	0.273654	0.189696	4575	tags=38%	list=24%	signal=29%	AREG/VDR/SRC/ETV5/PGR/LRP5/MSX2/PML/WNT5A
BP	GO:0030168	platelet activation	156	0.42694	1.90211	2.88446e-06	0.000102201	7.08454e-05	3025	tags=35%	list=16%	signal=30%	MERTK/THBD/GNA15/GP1BA/P2RX1/PIK3R6/MYL9/ALOX12/ITGA2B/TLR4/FERMT3/PLA2G4A/TLN1/GP1BB/TREML1/P2RY1/ARRB2/CSRP1/CLIC1/FCER1G/SYK/SRF/FN1/DGKG/ITGB3/ILK/HSPB1/PIK3R5/GNA11/BLOC1S3/PDGFA/PRKCD/DGKZ/DMTN/PLSCR1/MPL/PEAR1/GP9/P2RY12/SH2B3/GNAQ/GP6/SRC/PTPN6/CLEC1B/FLNA/TYRO3/GP5/FIBP/MAPK3/MYH9/ADAMTS18/COMP/ARRB1/F2RL3
BP	GO:2001243	negative regulation of intrinsic apoptotic signaling pathway	93	0.426931	1.75709	0.000617515	0.00580827	0.00402628	2722	tags=32%	list=14%	signal=28%	HSPA1A/VNN1/CLU/MIR21/ZNF385A/GRINA/YBX3/PLAUR/MMP9/PTGS2/HSPB1/ENO1/SYVN1/PPIF/NOL3/ARHGEF2/NOC2L/AKT1/BCL2L2/PTTG1IP/HYOU1/TMEM161A/SRC/CD74/SOD2/BID/WFS1/CDKN2D/SNAI1/MAPK7
BP	GO:0048489	synaptic vesicle transport	41	0.426785	1.48373	0.0284746	0.0964158	0.0668351	3436	tags=34%	list=18%	signal=28%	LIN7A/BLOC1S1/AP3D1/CDK5/BLOC1S3/ARF1/DNM2/SNAPIN/DNM1/MAP2/RAB3A/CNIH2/MX2/DNM3
BP	GO:0070741	response to interleukin-6	54	0.426751	1.60529	0.00850915	0.0418973	0.029043	4784	tags=46%	list=25%	signal=35%	SOCS3/SPI1/SBNO2/ICAM1/IL6R/CEBPA/ST3GAL6/MIRLET7E/SRC/RELA/STAT3/SELPLG/PID1/PHB/C1QTNF4/FOXA2/CHI3L1/PCK1/MIR99A/MIR125A/PTPN2/CITED1/MIR149/ST18/TDGF1
BP	GO:0030049	muscle filament sliding	39	0.426663	1.47786	0.0410866	0.1249	0.0865804	5547	tags=51%	list=29%	signal=36%	TMOD1/MYL6B/TNNT1/TNNC2/ACTA1/TPM1/ACTC1/TNNI2/VIM/MYBPC3/TPM4/MYL6/DES/TNNI1/MYBPC1/MYL2/TNNI3/MYBPC2/MYH7/MYH2
BP	GO:0033275	actin-myosin filament sliding	39	0.426663	1.47786	0.0410866	0.1249	0.0865804	5547	tags=51%	list=29%	signal=36%	TMOD1/MYL6B/TNNT1/TNNC2/ACTA1/TPM1/ACTC1/TNNI2/VIM/MYBPC3/TPM4/MYL6/DES/TNNI1/MYBPC1/MYL2/TNNI3/MYBPC2/MYH7/MYH2
BP	GO:0042181	ketone biosynthetic process	41	0.426378	1.48231	0.0293981	0.0987829	0.0684759	2926	tags=27%	list=15%	signal=23%	ADM/EGR1/H6PD/FDXR/TPI1/PDSS1/CYP19A1/DKKL1/STARD3/COQ9/BMP6
BP	GO:0050433	regulation of catecholamine secretion	54	0.426264	1.60346	0.00924906	0.0443124	0.0307172	8291	tags=65%	list=43%	signal=37%	P2RY1/P2RY12/GRK2/SYT1/FFAR3/SYT4/CHGA/SNCA/RAB3A/ADRA2B/OXT/SYT5/PINK1/SYT15/SYT3/ADRA2A/HRH3/ADRA2C/VIP/SYT10/KCNB1/FGF20/SYT2/CHRNA4/DRD2/STX1A/SNCG/SYT8/ABAT/SYT12/GHSR/CHRNB2/SYT9/CARTPT/CXCL12
BP	GO:0045683	negative regulation of epidermis development	19	0.426069	1.23515	0.19246	0.352873	0.244611	7941	tags=63%	list=41%	signal=37%	NOTCH1/NGFR/HES1/SMO/DKK4/MSX2/HES5/GDF3/FERMT1/REG3G/GRHL2/HOXA7
BP	GO:0052126	movement in host environment	166	0.425967	1.91825	1.38428e-06	5.67554e-05	3.93426e-05	2443	tags=33%	list=13%	signal=29%	CR1/HSPA1B/MRC1/HSPA1A/ANPEP/IFITM3/LGALS9/NECTIN2/CTSB/CLEC5A/FCN1/LGALS1/TRIM8/TRIM25/GAS6/SCARB1/ICAM1/CXCL8/SIGLEC1/LDLR/VAMP8/PVR/CD4/CHMP2A/GSN/ITGB3/TPCN2/PTX3/PC/ITGA5/P4HB/VPS18/GRB2/CTSL/CLEC4G/NECTIN1/ITGB5/TRIM26/SRC/GRK2/FCN3/EXOC7/CD74/IFITM2/CD86/SLC1A5/TRIM11/FUCA2/TRIM14/RAB7A/TRIM28/TYRO3/HYAL2/SELPLG
BP	GO:0030219	megakaryocyte differentiation	69	0.425938	1.6618	0.00339034	0.0213641	0.0148095	2881	tags=30%	list=15%	signal=26%	THBS1/NFE2/ZNF385A/CDKN2B/GP1BA/MYL9/ITGA2B/FAXDC2/SRF/HMGB2/KMT2B/WASF2/AGO1/SH2B3/TESC/KMT2D/TAL1/PTPN6/RUNX1/EIF6/SETD1A
BP	GO:0003081	regulation of systemic arterial blood pressure by renin-angiotensin	25	0.425874	1.31649	0.124224	0.26697	0.185063	3884	tags=44%	list=20%	signal=35%	CES1/CYBA/CTSZ/PCSK5/F2RL1/SERPINF2/MME/ATP6AP2/ACE2/CTSG/RHOA
BP	GO:0034629	cellular protein-containing complex localization	19	0.425835	1.23447	0.19246	0.352873	0.244611	5119	tags=53%	list=27%	signal=39%	NACC2/TNFAIP2/SNAPIN/EXOC3L2/RALB/EXOC3/RCC2/KLHL21/WASL/STXBP6
BP	GO:0071636	positive regulation of transforming growth factor beta production	20	0.425668	1.25028	0.184158	0.345011	0.239161	904	tags=20%	list=5%	signal=19%	THBS1/LGALS9/FURIN/PTGS2
BP	GO:0032480	negative regulation of type I interferon production	45	0.425581	1.53235	0.0227988	0.0833262	0.0577614	2301	tags=33%	list=12%	signal=29%	MIR21/IL10/SIRPA/LILRB1/PYCARD/TRIM25/CACTIN/NLRX1/MIR26B/MAVS/RNF135/RELB/GPATCH3/LILRA4/IKBKE
BP	GO:0015718	monocarboxylic acid transport	172	0.425567	1.92526	2.27307e-06	8.55209e-05	5.92828e-05	2594	tags=23%	list=14%	signal=20%	AQP9/PPARG/CES1/THBS1/ACSL1/ABCD1/IRS2/SLC27A1/IL1B/RXRA/PLA2G4A/ABCC3/SLC26A6/SLC16A3/MID1IP1/SLC38A7/SYK/NTSR1/SLC16A5/CD36/SLC27A3/SLC25A20/PLIN2/SLC6A12/MIR33A/SLC6A6/AKT1/PPARD/SLCO2B1/SLC16A13/SLC16A9/CPT1A/P2RX4/AKT2/PLA2G10/MFSD2A/LEP/STARD10/SLC27A4/SLC27A5
BP	GO:0042475	odontogenesis of dentin-containing tooth	90	0.425537	1.73514	0.000598754	0.00569886	0.00395043	5628	tags=50%	list=29%	signal=35%	FAM20A/ADM/FAM20C/CSF3R/SLC24A4/ROGDI/RELT/APCDD1/NFIC/TCIRG1/BSG/BAX/CTNNA1/HTRA1/NECTIN1/CNNM4/STIM1/NGFR/MSX1/LHX8/DLX3/HAND2/SMO/SERPINE1/DLX2/WNT6/BCL2L11/FST/SCN10A/MSX2/TNFRSF11B/BMP7/FOXC1/RSPO2/BMP4/LRP4/ANKRD11/DLX1/NKX2-3/WDR72/BMP2/GLI2/SCN5A/KLK4/FGF8
BP	GO:0034368	protein-lipid complex remodeling	31	0.425311	1.39386	0.0693069	0.179687	0.124558	6486	tags=61%	list=34%	signal=41%	LPL/SCARB1/APOA2/PLTP/LPA/PLA2G10/PLA2G7/APOA4/APOA5/MPO/GPIHBP1/ABCG1/CETP/APOE/LIPG/APOA1/LCAT/APOC3/PLA2G3
BP	GO:0034369	plasma lipoprotein particle remodeling	31	0.425311	1.39386	0.0693069	0.179687	0.124558	6486	tags=61%	list=34%	signal=41%	LPL/SCARB1/APOA2/PLTP/LPA/PLA2G10/PLA2G7/APOA4/APOA5/MPO/GPIHBP1/ABCG1/CETP/APOE/LIPG/APOA1/LCAT/APOC3/PLA2G3
BP	GO:0043616	keratinocyte proliferation	49	0.425167	1.57777	0.0189542	0.0739214	0.051242	2077	tags=22%	list=11%	signal=20%	EREG/AREG/VDR/MIR21/ZFP36/TLR4/ZFP36L1/PPARD/KLF9/NOTCH2/MIR181B1
BP	GO:0051900	regulation of mitochondrial depolarization	22	0.424747	1.28176	0.166008	0.322859	0.223805	373	tags=14%	list=2%	signal=13%	TSPO/ABCD1/ALOX12
BP	GO:0031348	negative regulation of defense response	248	0.424647	2.00344	3.66291e-09	4.88083e-07	3.38338e-07	2221	tags=25%	list=12%	signal=22%	IL1R2/SOCS3/VSIG4/PPARG/TNFAIP6/FPR2/CR1/MIR223/ABCD1/GPER1/NLRP12/MIR21/IL10/LGALS9/MEFV/SIRPA/LILRB1/PYCARD/TNFRSF1A/FFAR4/SIGLEC10/GRN/ALOX5/NLRP3/NR1H2/ARRB2/GBA/KLF4/LDLR/HGF/GSTP1/SIRT2/TNFRSF1B/CUEDC2/ABR/HTRA1/SEC14L1/CACTIN/PRKCD/NLRX1/MIR26B/TNFAIP8L2/SLAMF8/CHID1/PPARD/AGER/FEM1A/CYP19A1/ADCY7/IRAK3/TKFC/TARBP2/NLRP6/RNF26/TTLL12/MIR181B1/GPATCH3/SHARPIN/SERPINF1/ADIPOQ/METRNL/MIR126
BP	GO:0010955	negative regulation of protein processing	31	0.424452	1.39104	0.0712871	0.18282	0.12673	4465	tags=39%	list=23%	signal=30%	IL1R2/THBS1/CTSZ/NOL3/SNX12/SERPINF2/PRNP/SIRT4/SERPINE1/MAGEA3/MDM2/BIRC8
BP	GO:1903318	negative regulation of protein maturation	31	0.424452	1.39104	0.0712871	0.18282	0.12673	4465	tags=39%	list=23%	signal=30%	IL1R2/THBS1/CTSZ/NOL3/SNX12/SERPINF2/PRNP/SIRT4/SERPINE1/MAGEA3/MDM2/BIRC8
BP	GO:0032770	positive regulation of monooxygenase activity	30	0.424436	1.37802	0.0783133	0.194219	0.134632	1448	tags=23%	list=8%	signal=22%	VDR/IL1B/POR/SCARB1/CALM3/AKT1/PTK2B
BP	GO:1903557	positive regulation of tumor necrosis factor superfamily cytokine production	51	0.424321	1.58735	0.0158941	0.0653753	0.0453179	1712	tags=31%	list=9%	signal=29%	CLU/CD14/NOD2/PYCARD/PTAFR/TLR4/CYBA/CARD9/FCER1G/CD36/SASH3/TICAM1/ARHGEF2/LY96/TLR2/MAVS
BP	GO:0030099	myeloid cell differentiation	393	0.424043	2.10172	1e-10	2.94918e-08	2.04436e-08	2719	tags=31%	list=14%	signal=27%	PPARG/C1QC/THBS1/TRIB1/HSPA1B/NFE2/CCR1/MIR223/RASGRP4/HSPA1A/MAFB/LILRB4/FAM20C/CSF3R/FOS/LTBR/ZNF385A/BCL6/LILRB3/FES/CEBPB/OSCAR/ZFP36/SPI1/GAB2/G6PD/CDKN2B/LILRB1/TFE3/GP1BA/CLEC5A/SBNO2/MYL9/ITGA2B/TLR4/MMP9/TCIRG1/ATP6AP1/FAXDC2/LRRK1/DNASE2/ACTN1/CSF1R/EPAS1/FSTL3/ZFP36L1/CD4/FCER1G/SRF/NBEAL2/MITF/HMGB2/VEGFA/JAK3/RARA/APP/CBFA2T3/BGLAP/CEBPA/KMT2B/RASSF2/WASF2/DHRS7B/DMTN/ACVR1B/NFKBIA/E…
BP	GO:0002701	negative regulation of production of molecular mediator of immune response	36	0.423813	1.43027	0.0665293	0.174116	0.120697	2572	tags=36%	list=13%	signal=31%	BCL6/IL10/HMOX1/LILRB1/APOA2/JAK3/CUEDC2/HFE/BST2/IRAK3/IFNB1/TGFB1/FCGR2B
BP	GO:0097529	myeloid leukocyte migration	210	0.4237	1.9559	5.52197e-08	4.58682e-06	3.17957e-06	2783	tags=30%	list=15%	signal=26%	DYSF/THBS1/FPR2/S100A9/CCR1/MIR223/CSF3R/CCR2/C5AR1/S100A12/BST1/C3AR1/SIRPA/IL1B/IL17RA/EDNRB/DUSP1/S100A8/IL1R1/C5AR2/TRPV4/IL6R/CSF1R/CXCL8/MPP1/MMP14/FCER1G/CXCL2/SYK/ADGRE2/PIP5K1C/VEGFA/CXCR2/PREX1/MIR24-2/ITGB2/SLAMF8/PTK2B/P2RY12/CXCL1/AIF1/AGER/MOSPD2/CYP19A1/CD300A/PIK3CD/FUT7/CD74/P2RX4/RHOG/JAML/ROR2/PLA2G7/CXCR1/LGALS3/UMOD/IL17RC/TREM2/S100A7/MAPK3/ADAM8/CHGA/CCL24/ITGA9
BP	GO:1900371	regulation of purine nucleotide biosynthetic process	37	0.423634	1.4398	0.0452888	0.135169	0.0936986	5185	tags=57%	list=27%	signal=41%	PDK4/RCVRN/ENO1/ADORA2B/PDK2/SPHK2/TAZ/FLCN/STAT3/PDPR/TREM2/PID1/GSTZ1/GUCA1C/GUCA2B/PDZD3/PINK1/NOS1/RD3/GUCA2A/NOS2
BP	GO:0097503	sialylation	20	0.423525	1.24399	0.188119	0.348692	0.241712	1115	tags=20%	list=6%	signal=19%	ST6GALNAC2/ST6GALNAC3/ST3GAL2/ST3GAL6
BP	GO:1990182	exosomal secretion	18	0.423412	1.21486	0.196911	0.358714	0.248659	2428	tags=33%	list=13%	signal=29%	ATP13A2/CHMP2A/HGS/SDCBP/RAB7A/SDC4
BP	GO:0010837	regulation of keratinocyte proliferation	38	0.423372	1.45849	0.0523337	0.150914	0.104613	2077	tags=24%	list=11%	signal=21%	AREG/VDR/MIR21/ZFP36/TLR4/ZFP36L1/KLF9/NOTCH2/MIR181B1
BP	GO:0032366	intracellular sterol transport	23	0.423281	1.30027	0.154599	0.307563	0.213201	2107	tags=22%	list=11%	signal=19%	CES1/ABCA1/LDLR/NPC2/ANXA2
BP	GO:0032367	intracellular cholesterol transport	23	0.423281	1.30027	0.154599	0.307563	0.213201	2107	tags=22%	list=11%	signal=19%	CES1/ABCA1/LDLR/NPC2/ANXA2
BP	GO:0033280	response to vitamin D	36	0.423077	1.42779	0.0677728	0.176496	0.122347	1042	tags=22%	list=5%	signal=21%	VDR/FES/TRIM25/PIM1/CD4/PTGS2/ALPL/BGLAP
BP	GO:0045638	negative regulation of myeloid cell differentiation	80	0.422997	1.68558	0.00167097	0.0124274	0.00861461	2526	tags=26%	list=13%	signal=23%	C1QC/TRIB1/MAFB/LILRB4/LILRB3/ZFP36/LILRB1/TLR4/FSTL3/ZFP36L1/RARA/NFKBIA/ZBTB16/PTK2B/HMGB3/TAL1/MYC/ADIPOQ/TCTA/HOXA9/HOXA5
BP	GO:0045598	regulation of fat cell differentiation	139	0.422869	1.84298	2.42951e-05	0.000514541	0.000356678	2606	tags=27%	list=14%	signal=24%	PPARG/SH3PXD2B/JDP2/GPER1/MIR21/ZNF385A/CEBPB/ZFP36/TFE3/LGALS12/FFAR4/ALOX5/LPL/ZBTB7B/PIM1/TRPV4/ZFP36L1/SIRT2/PTGS2/CARM1/RREB1/CEBPA/JAG1/ZBTB16/TGFB1I1/NOCT/AKT1/PPARD/SORT1/DKKL1/LRP3/FLCN/ADIPOQ/METRNL/LEP/CCDC71L/TGFB1/STK3
BP	GO:0009410	response to xenobiotic stimulus	115	0.422849	1.78978	9.34435e-05	0.00141627	0.000981751	1105	tags=15%	list=6%	signal=14%	CES1/CYP1B1/ACSL1/MGST1/S100A12/GSTM1/APOBEC3A/POR/CYP2S1/SULT1A2/CYB5R3/MGST2/GSTP1/SULT1B1/SULT1A1/PTGS1/AHR
BP	GO:0043171	peptide catabolic process	27	0.42282	1.34049	0.0949495	0.222535	0.15426	892	tags=22%	list=5%	signal=21%	ANPEP/TPP1/CTSH/GGT3P/ECE1/GGTLC2
BP	GO:0050772	positive regulation of axonogenesis	86	0.422755	1.69167	0.000793098	0.00704535	0.00488381	4941	tags=43%	list=26%	signal=32%	LRP1/PLXND1/SHTN1/PLXNB2/CYFIP1/TWF2/ARHGDIA/GDI1/LIMK1/SRF/FN1/VEGFA/ILK/PLXNA2/DBNL/ANAPC2/PLXNC1/DISC1/NGFR/PAK1/NRP1/STK11/STK25/TNFRSF12A/BDNF/MAP2K1/NTRK2/ISLR2/RHOA/PLXNB1/TIAM1/DSCAM/POU4F2/MAP1B/CRABP2/ZEB2/MAP6
BP	GO:0001773	myeloid dendritic cell activation	29	0.422712	1.36292	0.0903614	0.214533	0.148713	2094	tags=28%	list=11%	signal=25%	LTBR/IL10/SPI1/PYCARD/CLEC4D/BATF/NOTCH2/RELB
BP	GO:0035728	response to hepatocyte growth factor	19	0.422681	1.22533	0.196429	0.358039	0.248191	3244	tags=37%	list=17%	signal=31%	IL10/HGF/SIRT2/VIL1/RELA/CRK/NRP1
BP	GO:0034390	smooth muscle cell apoptotic process	32	0.422674	1.39407	0.0726916	0.184718	0.128046	3364	tags=31%	list=18%	signal=26%	PPARG/MIR21/ARRB2/MFN2/MIR24-2/SOD2/MIR1-1/RBM10/ARRB1/E2F3
BP	GO:0034391	regulation of smooth muscle cell apoptotic process	32	0.422674	1.39407	0.0726916	0.184718	0.128046	3364	tags=31%	list=18%	signal=26%	PPARG/MIR21/ARRB2/MFN2/MIR24-2/SOD2/MIR1-1/RBM10/ARRB1/E2F3
BP	GO:0038084	vascular endothelial growth factor signaling pathway	45	0.422669	1.52187	0.026673	0.0925257	0.0641385	7706	tags=56%	list=40%	signal=33%	FLT3/MIR21/CD63/VEGFA/HSPB1/ADGRA2/NRP2/DAB2IP/FLT1/NRP1/FOXC1/CADM4/MYO1C/HRG/MIR26A1/KDR/MIR199A2/MIR199A1/PRKD1/SPRY2/GAB1/PGF/SEMA6A/SMOC2/FLT4
BP	GO:1903573	negative regulation of response to endoplasmic reticulum stress	49	0.422599	1.56824	0.0204011	0.0776698	0.0538405	2205	tags=27%	list=12%	signal=24%	HSPA1A/CLU/GRINA/ALOX5/PPP1R15A/NR1H2/OS9/SYVN1/HYOU1/ATF6B/HSPA5/SGTA/WFS1
BP	GO:1905208	negative regulation of cardiocyte differentiation	26	0.422223	1.31813	0.116803	0.256524	0.177822	6412	tags=54%	list=33%	signal=36%	G6PD/GSK3A/CTDP1/PAK1/RGS2/MIR200B/MIR222/FZD7/BMP2/WNT3A/RGS4/PPARA/MIR199A2/MIR199A1
BP	GO:0006677	glycosylceramide metabolic process	18	0.421805	1.21025	0.198842	0.360015	0.249561	1174	tags=28%	list=6%	signal=26%	ST6GALNAC3/GBA/NAGA/PRKCD/GLA
BP	GO:0001676	long-chain fatty acid metabolic process	108	0.421676	1.78278	0.000114278	0.00161764	0.00112134	2880	tags=29%	list=15%	signal=25%	CYP1B1/ACSL1/ABCD1/ALOX15B/GSTM1/SLC27A1/ALOX12/ALOX5/CYP2S1/PLA2G4A/DAGLA/TBXAS1/GSTP1/PTGS2/FAAH/PTGS1/SLC27A3/FADS1/CYP4F3/ACAA1/CPT1A/DAGLB/ACOT8/LTA4H/PLA2G10/SLC27A4/SLC27A5/MAPK3/ELOVL1/ACOX1/LTC4S
BP	GO:0060135	maternal process involved in female pregnancy	64	0.421601	1.62604	0.0062633	0.0330779	0.0229295	4483	tags=36%	list=23%	signal=28%	VDR/LGALS9/CTSB/RXRA/BSG/PTGS2/AKT1/PPARD/JUNB/SPP1/NPFF/IHH/MAPK3/EPOR/RGS2/PGR/DAZAP1/STOX2/MEN1/LIF/KLF1/HMX3/PTN
BP	GO:0099565	chemical synaptic transmission	postsynaptic	110	0.421521	1.78643	0.000205204	0.00255348	0.00177006	7068	tags=62%	list=37%	signal=39%	DLG4/P2RX1/GSK3A/ARRB2/NTSR1/SH3GL1/APP/CDK5/SLC29A1/AKT1/PTK2B/BAIAP2/DVL1/P2RX4/CHRNA7/CHRNB4/GRIK5/NPFF/SEZ6/UNC13B/SHANK1/CHRNA10/GRIN2D/BDNF/S1PR2/SLC8A2/PTEN/CUX2/DGKI/TMEM108/GABRB3/MAPK8IP2/SHANK3/CHRNA3/SHANK2/EIF4A3/RIMS1/CHRNG/GRID2/P2RX2/SLC8A3/CELF4/GRIN2A/HCRT/CHRNA2/CACNB3/SLC17A7/GLRB/RGS4/DRD4/GRIN1/MEF2C/P2RX3/ADORA1/CHRNA4/GLRA1/DRD2/STX1A/CHRND/NPAS4/NRXN1/GLRA2/CHRNA9/ABAT/CB…
BP	GO:2000725	regulation of cardiac muscle cell differentiation	46	0.421411	1.52642	0.0343736	0.109489	0.0758972	6796	tags=59%	list=35%	signal=38%	NRG1/G6PD/GSK3A/ARRB2/CTDP1/MIR1-1/TGFB1/PAK1/RGS2/MIR200B/KAT2A/MIR222/BMP4/FZD7/GREM1/MIR208A/BMP2/WNT3A/RGS4/MEF2C/PPARA/RBPJ/MIR204/MIR199A2/MIR199A1/HAMP/MYOCD
BP	GO:0048670	regulation of collateral sprouting	19	0.421403	1.22162	0.196429	0.358039	0.248191	5760	tags=47%	list=30%	signal=33%	LRP1/SPP1/FGF13/BDNF/CRABP2/DCC/FSTL4/WNT3A/WNT3
BP	GO:0010155	regulation of proton transport	20	0.421198	1.23715	0.190099	0.350598	0.243033	1727	tags=25%	list=9%	signal=23%	TCIRG1/CHP1/PPIF/TESC/SPHK2
BP	GO:0045624	positive regulation of T-helper cell differentiation	22	0.421138	1.27087	0.173913	0.332739	0.230654	2237	tags=27%	list=12%	signal=24%	HLX/MIR21/NLRP3/RARA/IL18/CD86
BP	GO:0008306	associative learning	74	0.421062	1.66857	0.00318641	0.0203599	0.0141134	5654	tags=46%	list=30%	signal=33%	HRH2/FOS/NRGN/SRF/APP/CDK5/RGS14/CLN3/RIN1/IFT20/CTNS/OPRL1/TAC1/NPTN/LRRN4/PDE1B/SHANK1/PPP1R1B/NEUROD2/PPT1/DEAF1/BTG2/CCK/UCN/RIC8A/GABRA5/EIF4A3/ADCY3/MAP1A/TBR1/GRIN2A/ATP1A2/DRD1/BRSK1
BP	GO:0002067	glandular epithelial cell differentiation	48	0.420941	1.55066	0.0197623	0.0759613	0.0526561	4778	tags=44%	list=25%	signal=33%	RXRA/GSK3A/NOTCH1/SIDT2/RARA/PROX1/FASN/HOXA5/BMP6/HES1/NKX2-2/BAD/SMO/MEN1/ASCL1/NKX6-1/INSM1/FOXA1/WNT5A/PDX1/BMP4
BP	GO:0031102	neuron projection regeneration	57	0.42065	1.59621	0.0100893	0.0474035	0.03286	5835	tags=53%	list=30%	signal=37%	ADM/LRP1/TSPO/GRN/LAMB2/KLF4/HGF/KREMEN1/ULK1/CTNNA1/SCARF1/MAPK8IP3/JUN/SPP1/RTN4RL2/RGMA/CERS2/MAP2K1/PTEN/NREP/PTPRF/MIR222/PTN/MAP1B/MAG/RTN4RL1/ISL1/NTRK3/APOA1/MATN2
BP	GO:0042026	protein refolding	22	0.420584	1.2692	0.175889	0.335517	0.232579	1714	tags=23%	list=9%	signal=21%	HSPA1B/HSPA1A/FKBP1A/HSPA6/HSPA5
BP	GO:0086019	cell-cell signaling involved in cardiac conduction	31	0.420436	1.37788	0.0732673	0.185444	0.128549	8027	tags=71%	list=42%	signal=41%	KCNQ1/FLNA/GJC1/TRPM4/KCNJ3/CACNA1C/SCN4B/SCN10A/HCN4/MIR208A/SCN5A/SCN1B/ANK2/GJA5/CACNA2D1/SCN3B/KCNN2/KCNA5/CACNA1G/KCNE5/KCNJ5/CACNA1D
BP	GO:0008360	regulation of cell shape	150	0.420435	1.86079	1.00612e-05	0.000258439	0.000179149	4032	tags=41%	list=21%	signal=33%	MIR21/PLXND1/FES/FGD2/FGR/PLXNB2/CYFIP1/ARAP1/SEMA4A/HCK/SYNE3/CDC42EP2/P2RY1/FGD4/ICAM1/CSF1R/ALDOA/EPB41L3/SLC26A5/FN1/VEGFA/S100B/PLXNA2/PARVB/DMTN/ITGB2/FMNL1/PTK2B/MARK2/VIL1/BAIAP2/RHOU/FGD6/LST1/HEXB/PLXNC1/FGD3/RHOG/CDC42EP3/ARHGAP18/TPM1/RHOB/RHOBTB1/CRK/PLEKHO1/MYH9/CCL24/ITGA7/TAOK2/LPAR1/CDC42EP1/CCL3/CDC42EP5/CDC42EP4/WASF3/RAC2/FBLIM1/MSN/RHOA/DLC1/PLXNB1/PDPN
BP	GO:0034367	protein-containing complex remodeling	32	0.42028	1.38617	0.0726916	0.184718	0.128046	6486	tags=59%	list=34%	signal=39%	LPL/SCARB1/APOA2/PLTP/LPA/PLA2G10/PLA2G7/APOA4/APOA5/MPO/GPIHBP1/ABCG1/CETP/APOE/LIPG/APOA1/LCAT/APOC3/PLA2G3
BP	GO:0030808	regulation of nucleotide biosynthetic process	38	0.420013	1.44692	0.0565688	0.157722	0.109332	5185	tags=55%	list=27%	signal=40%	PDK4/RCVRN/ENO1/ADORA2B/PDK2/SPHK2/TAZ/FLCN/STAT3/PDPR/TREM2/PID1/GSTZ1/GUCA1C/GUCA2B/PDZD3/PINK1/NOS1/RD3/GUCA2A/NOS2
BP	GO:0070374	positive regulation of ERK1 and ERK2 cascade	202	0.419902	1.92514	3.50048e-07	1.88144e-05	1.30421e-05	3790	tags=36%	list=20%	signal=29%	FPR2/LRP1/CCR1/GPER1/C5AR1/MIR21/LGALS9/MARCO/NOD2/PYCARD/FFAR4/TLR4/GAS6/GPNMB/ATP6AP1/C5AR2/MIR27A/NOTCH1/P2RY1/TRPV4/ARRB2/ICAM1/CSF1R/CD4/GPBAR1/APP/CD36/PDGFA/MIR24-2/ABCA7/PTK2B/MAP2K7/AGER/MIR23A/SCIMP/GNAI2/SRC/F2RL1/NOTCH2/MAP3K12/CD74/SERPINF2/FGFR3/SHC1/CHRNA7/GLIPR2/JUN/MIR126/P2RY6/NELFE/NECAB2/TGFB1/NPTN/TREM2/S100A7/MAPK3/NOX4/CCL24/ARRB1/FGF19/PHB/DDT/CHI3L1/ADCYAP1/NRP1/CCL3/HAND…
BP	GO:0006826	iron ion transport	78	0.419877	1.67344	0.00162888	0.0121426	0.00841718	1852	tags=24%	list=10%	signal=22%	FLVCR2/SLC11A1/ATP6V0A1/MCOLN1/SLC25A37/TCIRG1/ATP6AP1/ATP6V0C/ATP6V0B/ATP6V0D1/STEAP3/SLC46A1/ATP6V1F/HFE/ATP6V1A/DNM2/RAB11B/NECTIN1/ATP6V1E1
BP	GO:0032350	regulation of hormone metabolic process	32	0.419865	1.3848	0.0726916	0.184718	0.128046	6471	tags=53%	list=34%	signal=35%	ADM/EGR1/POR/H6PD/FFAR3/SLC27A4/ARNT/BMP6/PAX8/DUOXA2/GNB3/HPN/BMP2/DGKQ/DKK3/STUB1/HIF1A
BP	GO:0070265	necrotic cell death	58	0.419734	1.58658	0.0154189	0.0638312	0.0442475	2083	tags=31%	list=11%	signal=28%	TSPO/MIR223/CD14/PYGL/YBX3/TLR4/ITPK1/BAX/RBCK1/PPIF/TICAM1/ARHGEF2/SLC6A6/LY96/MLKL/SPATA2/PELI1/RIPK3
BP	GO:0043403	skeletal muscle tissue regeneration	36	0.419695	1.41637	0.0514403	0.149347	0.103527	4945	tags=42%	list=26%	signal=31%	DYSF/PKM/PTGFRN/PPARD/TARBP2/SOX15/MYF6/GPX1/BIN3/WNT10B/PAX7/FZD7/ENO3/MYOD1/MYOZ1
BP	GO:0016486	peptide hormone processing	34	0.419671	1.38698	0.0621118	0.167054	0.115801	4212	tags=44%	list=22%	signal=34%	CES1/FURIN/ECE1/PCSK6/CTSZ/PCSK5/CTSL/MME/ATP6AP2/CPE/ACE2/CTSG/PCSK1N/PCSK4/CGB3
BP	GO:0140448	signaling receptor ligand precursor processing	34	0.419671	1.38698	0.0621118	0.167054	0.115801	4212	tags=44%	list=22%	signal=34%	CES1/FURIN/ECE1/PCSK6/CTSZ/PCSK5/CTSL/MME/ATP6AP2/CPE/ACE2/CTSG/PCSK1N/PCSK4/CGB3
BP	GO:0007190	activation of adenylate cyclase activity	38	0.41959	1.44547	0.0565688	0.157722	0.109332	7323	tags=45%	list=38%	signal=28%	ADORA3/ADCY4/CALM3/ADORA2B/ADCY7/ADCYAP1/ADCY3/DRD1/CAP2/ADCY8/CRHR1/ADCY9/GHRHR/CAP1/LHCGR/ADRB1/ADCY1
BP	GO:0046324	regulation of glucose import	59	0.419457	1.58522	0.0131222	0.0569035	0.0394453	2975	tags=29%	list=16%	signal=24%	MIR223/IRS2/CLTCL1/GSK3A/GRB10/HK2/INSR/SIRT6/AKT1/IRS1/AKT2/ADIPOQ/TERT/LEP/PID1/MEF2A/FGF19
BP	GO:0007173	epidermal growth factor receptor signaling pathway	120	0.41943	1.78464	0.000162842	0.00210837	0.00146152	3553	tags=36%	list=19%	signal=29%	EREG/AREG/GPER1/MIR21/HBEGF/SHKBP1/RHBDF2/DUSP3/PLAUR/ARAP1/EPN1/MMP9/HIP1/APP/DOK1/RASSF2/MVB12A/REPS2/HGS/MVP/GRB2/AKT1/PTK2B/VIL1/NCF1/VPS25/SRC/CHMP6/SHC1/IFI6/DAB2IP/RAB7A/TGFA/TGFB1/GPRC5A/PTPRJ/ZGPAT/SPRY1/AFAP1L2/SOX9/PTK6/ARF4/PDE6G
BP	GO:0030641	regulation of cellular pH	91	0.418795	1.71701	0.00109618	0.00889744	0.00616767	2411	tags=32%	list=13%	signal=28%	SLC11A1/MAFG/RAB20/ATP6V0A1/ROGDI/GRN/TMEM175/TCIRG1/ATP6AP1/ATP6V0C/ATP6V0B/ATP6V0D1/SLC9A1/SLC26A6/ATP6V1F/RAB39A/CHP1/SLC4A2/CLIC4/SLAMF8/CLN3/ATP6V1A/CLN6/TM9SF4/ATP6V1E1/SNAPIN/AVP/SLC9A9/RAB7A
BP	GO:0046461	neutral lipid catabolic process	46	0.418736	1.51673	0.0355692	0.112146	0.0777391	6587	tags=57%	list=34%	signal=37%	PNPLA2/DAGLA/LPL/ABHD16A/PNPLA1/APOA2/FAAH/LYPLA2/DAGLB/APOA4/ABHD5/ABHD2/APOA5/ABHD6/FABP6/PNPLA5/MGLL/ABHD12/PNPLA4/LIPG/APOA1/FABP12/FABP2/APOC3/LIPI/FABP7
BP	GO:0046464	acylglycerol catabolic process	46	0.418736	1.51673	0.0355692	0.112146	0.0777391	6587	tags=57%	list=34%	signal=37%	PNPLA2/DAGLA/LPL/ABHD16A/PNPLA1/APOA2/FAAH/LYPLA2/DAGLB/APOA4/ABHD5/ABHD2/APOA5/ABHD6/FABP6/PNPLA5/MGLL/ABHD12/PNPLA4/LIPG/APOA1/FABP12/FABP2/APOC3/LIPI/FABP7
BP	GO:0045637	regulation of myeloid cell differentiation	229	0.418347	1.95586	4.63826e-08	4.06388e-06	2.81707e-06	2575	tags=30%	list=13%	signal=26%	C1QC/THBS1/TRIB1/HSPA1B/NFE2/CCR1/MIR223/HSPA1A/MAFB/LILRB4/CSF3R/FOS/LILRB3/FES/CEBPB/ZFP36/SPI1/LILRB1/TFE3/GP1BA/MYL9/ITGA2B/TLR4/ATP6AP1/FAXDC2/FSTL3/ZFP36L1/CD4/MITF/HMGB2/RARA/BGLAP/KMT2B/RASSF2/ACVR1B/NFKBIA/JAG1/AGO1/MPL/FOXO3/ZBTB16/PTK2B/TESC/SIGLEC15/KMT2D/IRF7/HMGB3/CTNNBIP1/KLF10/TAL1/NOTCH2/CD74/PPARGC1B/MYC/ADIPOQ/JUN/TCTA/ROR2/STAT3/ANKRD54/LGALS3/HOXA9/TYROBP/TGFB1/HOXA5/RUNX1/TR…
BP	GO:0048709	oligodendrocyte differentiation	103	0.417971	1.74179	0.000430664	0.00438619	0.00304049	5303	tags=47%	list=28%	signal=34%	PPARG/CLU/NRG1/NCSTN/NOTCH1/GSTP1/TNFRSF1B/GSN/DAAM2/CDK5/HDAC10/ERCC2/TLR2/CNP/B4GALT5/HDAC11/PRMT5/SOX8/CSK/HES1/NKX2-2/GPR17/MDK/LPAR1/NKX6-2/SOX11/SOX9/DLX2/ASCL1/WASF3/KCNJ10/PTEN/NTRK2/CDKN2C/NKX2-1/NKX6-1/SOX10/PTN/DUSP10/OLIG1/SLC8A3/TENM4/MAG/OLIG2/DLX1/ID4/VTN/MIR26A1
BP	GO:0014009	glial cell proliferation	50	0.417922	1.55631	0.0192809	0.0747396	0.0518092	4483	tags=40%	list=23%	signal=31%	TSPO/CLU/AREG/IL1B/NOTCH1/CSF1R/PTK2B/SOX4/TERT/ETV5/TREM2/HES1/ADCYAP1/SOX11/CHRM1/CERS2/SOX10/MIR222/SKI/PTN
BP	GO:0090303	positive regulation of wound healing	58	0.417164	1.57687	0.0169454	0.0681655	0.0472521	5703	tags=50%	list=30%	signal=35%	THBS1/THBD/HBEGF/TLR4/PLA2G4A/TBXA2R/CD36/RREB1/DMTN/MYLK/INSL3/USF1/PLPP3/SERPINF2/HPSE/MIR451A/F12/SERPINE1/PDPN/HRG/ADRA2A/F2/VTN/CLDN3/HRAS/SELP/FOXC2/CLDN1/PLG
BP	GO:0050482	arachidonic acid secretion	31	0.417145	1.36709	0.0752475	0.188591	0.13073	7044	tags=55%	list=37%	signal=35%	PLA2G4A/SYK/NTSR1/PLA2G10/PROCA1/PLA2G2D/NMB/OC90/PLA2G12A/DRD4/PLA2G2F/BDKRB2/PLA2G3/DRD2/AVPR1B/PLA2R1/SSTR4
BP	GO:1903963	arachidonate transport	31	0.417145	1.36709	0.0752475	0.188591	0.13073	7044	tags=55%	list=37%	signal=35%	PLA2G4A/SYK/NTSR1/PLA2G10/PROCA1/PLA2G2D/NMB/OC90/PLA2G12A/DRD4/PLA2G2F/BDKRB2/PLA2G3/DRD2/AVPR1B/PLA2R1/SSTR4
BP	GO:0070230	positive regulation of lymphocyte apoptotic process	18	0.41702	1.19652	0.218147	0.382117	0.264882	3105	tags=39%	list=16%	signal=33%	IL10/LGALS9/BAX/PRELID1/ADAM8/TP53/IDO1
BP	GO:0071674	mononuclear cell migration	89	0.416939	1.69134	0.000855856	0.00743774	0.00515582	3482	tags=31%	list=18%	signal=26%	THBS1/FPR2/CCR1/CCR2/C5AR1/S100A12/C3AR1/SIRPA/DUSP1/TRPV4/IL6R/CSF1R/SLAMF8/AIF1/AGER/MOSPD2/JAML/PLA2G7/LGALS3/S100A7/MAPK3/CCL24/MDK/FLT1/PECAM1/PTPRO/CCL3/SERPINE1
BP	GO:0042744	hydrogen peroxide catabolic process	30	0.41691	1.35358	0.0863454	0.208245	0.144355	5017	tags=43%	list=26%	signal=32%	HP/GPX3/CAT/HBZ/APOA4/PRDX5/SNCA/MPO/GPX1/HBQ1/HBE1/HBM/PRDX6
BP	GO:0043652	engulfment of apoptotic cell	18	0.416826	1.19597	0.218147	0.382117	0.264882	2659	tags=33%	list=14%	signal=29%	THBS1/ABCA7/XKR8/RHOG/TREM2/RHOBTB1
BP	GO:0071392	cellular response to estradiol stimulus	37	0.416802	1.41658	0.0520666	0.150619	0.104408	5179	tags=43%	list=27%	signal=32%	GPER1/IL10/HSF1/BCL2L2/SRD5A1/PPP1R9B/RUVBL2/SSTR2/BCL2L11/MSX2/SSTR3/POU4F2/KAT5/MYOD1/ZNF703/ITGA2
BP	GO:0009620	response to fungus	51	0.416766	1.55909	0.0205601	0.0779044	0.054003	4940	tags=47%	list=26%	signal=35%	S100A9/S100A12/IL17RA/TLR4/S100A8/CARD9/COTL1/SYK/PTX3/GAPDH/SCIMP/IL17RC/CRK/CHGA/MPO/CTSG/IL25/ELANE/RARRES2/FAM3A/HRG/IL36RN/DCD/BAK1
BP	GO:0050728	negative regulation of inflammatory response	178	0.416764	1.88689	1.37733e-06	5.67554e-05	3.93426e-05	2221	tags=25%	list=12%	signal=22%	IL1R2/SOCS3/PPARG/TNFAIP6/FPR2/MIR223/ABCD1/GPER1/NLRP12/IL10/MEFV/SIRPA/PYCARD/TNFRSF1A/FFAR4/SIGLEC10/GRN/ALOX5/NLRP3/GBA/KLF4/LDLR/HGF/GSTP1/TNFRSF1B/CUEDC2/ABR/PRKCD/NLRX1/TNFAIP8L2/SLAMF8/CHID1/PPARD/AGER/FEM1A/CYP19A1/ADCY7/NLRP6/MIR181B1/SHARPIN/SERPINF1/ADIPOQ/METRNL/MIR126
BP	GO:0031952	regulation of protein autophosphorylation	47	0.416756	1.52133	0.0327226	0.10594	0.0734374	2902	tags=34%	list=15%	signal=29%	GFRA2/NLRP12/GPNMB/ENG/VEGFA/PDGFA/CHP1/RASSF2/PPP2R5B/MVP/CALM3/SRC/ADIPOQ/JUN/TNKS1BP1/TAOK2
BP	GO:0014072	response to isoquinoline alkaloid	31	0.416638	1.36543	0.0752475	0.188591	0.13073	6758	tags=68%	list=35%	signal=44%	FOSB/AIF1/PPP5C/PPP1R9B/RELA/NPFF/TAC1/PPP1R1B/FADD/PEA15/MDM2/PITX3/ATG7/MAP1LC3A/RGS4/ADCY8/PRKCE/GRIN1/TACR3/DRD2/PENK
BP	GO:0043278	response to morphine	31	0.416638	1.36543	0.0752475	0.188591	0.13073	6758	tags=68%	list=35%	signal=44%	FOSB/AIF1/PPP5C/PPP1R9B/RELA/NPFF/TAC1/PPP1R1B/FADD/PEA15/MDM2/PITX3/ATG7/MAP1LC3A/RGS4/ADCY8/PRKCE/GRIN1/TACR3/DRD2/PENK
BP	GO:0010812	negative regulation of cell-substrate adhesion	65	0.416613	1.60424	0.00614643	0.0327605	0.0227095	4195	tags=38%	list=22%	signal=30%	THBS1/LRP1/BCL6/ACVRL1/LGALS1/ADAM15/NOTCH1/CORO1C/MMP14/SPOCK1/DMTN/JAG1/SRC/ARHGAP6/AJAP1/FAM107A/PTPRO/ACER2/SERPINE1/MEN1/PTEN/RHOA/DLC1/RCC2/ACTN4
BP	GO:0045778	positive regulation of ossification	91	0.416471	1.70749	0.00115054	0.00925234	0.00641369	2567	tags=27%	list=13%	signal=24%	FAM20C/CEBPD/MIR21/FBN2/CEBPB/FFAR4/SMAD1/ALOX5/PDLIM7/ATP6AP1/IL6R/KL/CLIC1/HGF/ILK/CEBPA/SLC8A1/JAG1/ZBTB16/CTNNBIP1/LRP3/TMEM119/TAC1/TGFB1/JUND
BP	GO:0051154	negative regulation of striated muscle cell differentiation	41	0.416367	1.44751	0.0343386	0.109489	0.0758972	6796	tags=61%	list=35%	signal=39%	G6PD/GSK3A/NOTCH1/HDAC4/HDAC5/CTDP1/TMEM119/ANKRD2/PAK1/MSX1/RGS2/MIR200B/BDNF/MIR222/FZD7/BMP2/TRIM72/RGS4/PPARA/YBX1/MIR199A2/BHLHA15/MIR199A1/NKX2-5/MYOCD
BP	GO:0086091	regulation of heart rate by cardiac conduction	38	0.41633	1.43424	0.0614089	0.165906	0.115005	4267	tags=37%	list=22%	signal=29%	DSC2/KCNE1/KCNJ2/KCNQ1/KCNE3/KCND3/JUP/TRPM4/KCNJ3/CACNA1C/KCNH6/SCN4B/HCN4/YWHAE
BP	GO:0097756	negative regulation of blood vessel diameter	84	0.416192	1.65893	0.00182803	0.0132877	0.00921096	3692	tags=35%	list=19%	signal=28%	ADM/HRH2/MIR21/DOCK4/EDNRB/P2RX1/PTAFR/HTR7/ICAM1/DOCK5/ECE1/PTGS2/TBXA2R/ACTA2/SLC8A1/KCNMB4/AKT1/SLC6A4/AVP/LEP/ADRA1D/CHGA/TRPM4/COMP/ACE2/ADRA2B/FGB/CRP/SMTNL2
BP	GO:0048041	focal adhesion assembly	83	0.416186	1.66231	0.0024896	0.0169039	0.0117177	5582	tags=48%	list=29%	signal=34%	FMN1/THBS1/LRP1/ACVRL1/DUSP3/PPM1F/SLC9A1/ACTN1/CORO1C/MMP14/VEGFA/TRIP6/DMTN/PTK2B/CTTN/SRC/ARHGAP6/SDC4/TAOK2/PTPRJ/FAM107A/NRP1/PTEN/RHOA/DLC1/ABL1/RCC2/VCL/LIMS1/DUSP22/HRG/MYOC/GREM1/EPHA3/ITGA2/AJUBA/DAPK3/FERMT2/COL16A1/KDR
BP	GO:0043949	regulation of cAMP-mediated signaling	51	0.415853	1.55567	0.0208518	0.0784516	0.0543824	5184	tags=43%	list=27%	signal=32%	FFAR4/GSK3A/MGRN1/CDC34/GNAI2/PDE4A/OPRL1/PDE2A/PDE3A/PDE11A/RASD2/ADCYAP1/RGS2/LPAR1/GPR62/UCN/OR51E2/CRTC3/NOS1/PRKAR2B/PEX5L/PRKAR1A
BP	GO:0033559	unsaturated fatty acid metabolic process	112	0.415817	1.76802	0.000291733	0.00329087	0.00228122	2880	tags=29%	list=15%	signal=24%	CYP1B1/ACSL1/ABCD1/ALOX15B/GSTM1/IL1B/TNFRSF1A/ALOX12/ALOX5/CYP2S1/PLA2G4A/DAGLA/TBXAS1/ABHD16A/GSTP1/PTGS2/FAAH/PTGS1/FADS1/CYP4F3/CES2/LYPLA2/ACAA1/DAGLB/ACOT8/CD74/AVP/PLA2G10/MAPK3/ELOVL1/ACOX1/LTC4S
BP	GO:2000008	regulation of protein localization to cell surface	39	0.415763	1.4401	0.0477821	0.141357	0.0979883	2520	tags=31%	list=13%	signal=27%	SNX33/NEDD4L/STX3/FCER1G/HFE/ABCA7/AKT1/RAB11B/TM9SF4/KCNAB2/TYROBP/TAX1BP3
BP	GO:0008356	asymmetric cell division	20	0.415694	1.22099	0.205941	0.368859	0.255692	3854	tags=35%	list=20%	signal=28%	RGS14/ARHGEF2/ZBTB16/PARD3/ETV5/FGF13/WNT9B
BP	GO:0060236	regulation of mitotic spindle organization	33	0.415415	1.37452	0.0745968	0.187695	0.13011	3843	tags=33%	list=20%	signal=27%	HSPA1B/HSPA1A/TACC3/CHMP2A/DCTN1/PSRC1/PLK1/CHMP1A/PKD1/CHMP4B/PARP3
BP	GO:0007212	dopamine receptor signaling pathway	38	0.415343	1.43083	0.0626248	0.167597	0.116178	988	tags=16%	list=5%	signal=15%	GNA15/NCSTN/GSK3A/ARRB2/KLF16/GNA11
BP	GO:0001974	blood vessel remodeling	43	0.415174	1.46658	0.0215252	0.0803239	0.0556802	2523	tags=28%	list=13%	signal=24%	CCR2/ACVRL1/TGM2/EPAS1/BAX/SEMA3C/ABR/JAG1/CST3/RSPO3/TMBIM1/TGFB1
BP	GO:0009435	NAD biosynthetic process	29	0.414918	1.33779	0.104418	0.23801	0.164988	4861	tags=48%	list=25%	signal=36%	NAMPT/HAAO/NAPRT/PTGS2/NMNAT2/AFMID/NADSYN1/NAXD/IDO1/PARP10/NMNAT1/NMRK2/KYNU/QPRT
BP	GO:0050922	negative regulation of chemotaxis	63	0.414855	1.597	0.010275	0.0479698	0.0332525	1841	tags=27%	list=10%	signal=24%	PADI2/THBS1/MIR223/DUSP3/DUSP1/SEMA4A/SEMA6B/C5AR2/NOTCH1/SEMA4B/GSTP1/SEMA3C/SLAMF8/AIF1/CORO1B/CYP19A1/SEMA3B
BP	GO:0042742	defense response to bacterium	251	0.414829	1.96251	6.37999e-09	8.00126e-07	5.54644e-07	1735	tags=19%	list=9%	signal=18%	STAB1/HP/SIGLEC16/FPR2/S100A9/SLC11A1/MIR223/CLEC4E/C5AR1/S100A12/IL10/CEBPB/CFP/BCL3/NLRC4/NOD2/FGR/RNASE3/PYCARD/TLR5/TNFRSF1A/TLR4/GRN/NLRP3/CYBA/S100A8/RNASE6/ANG/TLR6/IL6R/CARD9/CLEC4D/CD4/FCER1G/SYK/SIRT2/HMGB2/CD36/NAIP/MYD88/ANXA3/PRKCD/SLAMF8/IRF8/TLR2/PPP1R11/MAVS/MPEG1
BP	GO:2000107	negative regulation of leukocyte apoptotic process	48	0.414689	1.52763	0.0241538	0.0865964	0.0600283	1583	tags=25%	list=8%	signal=23%	MERTK/BCL6/IRS2/NOD2/LILRB1/SLC46A2/GAS6/FCER1G/JAK3/CXCR2/NOC2L/IRF7
BP	GO:0060074	synapse maturation	26	0.414682	1.29459	0.133197	0.279879	0.194011	6768	tags=62%	list=35%	signal=40%	NFIA/ANAPC2/DAB2IP/PFN1/DISC1/SEZ6/SHANK1/NEUROD2/PTEN/ARHGEF15/IGSF21/PALM/NFATC4/CAMK2B/BCAN/NRXN1
BP	GO:0042454	ribonucleoside catabolic process	21	0.414612	1.23209	0.202729	0.364536	0.252695	1668	tags=29%	list=9%	signal=26%	CDA/APOBEC3A/APOBEC3H/UPP1/AHCY/PNP
BP	GO:0072524	pyridine-containing compound metabolic process	41	0.414528	1.44112	0.0349573	0.110851	0.0768416	4885	tags=49%	list=26%	signal=36%	NAMPT/HAAO/NAPRT/NADK/PNPO/PTGS2/PNP/PDXK/NMNAT2/AFMID/NUDT17/NADSYN1/NAXD/IDO1/PARP10/NMNAT1/NMRK2/KYNU/QPRT/PDXP
BP	GO:2000279	negative regulation of DNA biosynthetic process	36	0.41439	1.39847	0.0596708	0.163941	0.113643	3843	tags=33%	list=20%	signal=27%	PPARG/DACH1/ACVRL1/DUSP1/CDKN1A/SRC/ACD/ADIPOQ/TP53/TEN1/MEN1/PARP3
BP	GO:0001991	regulation of systemic arterial blood pressure by circulatory renin-angiotensin	18	0.414347	1.18886	0.22973	0.395641	0.274257	3538	tags=44%	list=18%	signal=36%	CES1/CTSZ/PCSK5/F2RL1/MME/ATP6AP2/ACE2/CTSG
BP	GO:0098856	intestinal lipid absorption	19	0.414305	1.20104	0.212302	0.376557	0.261028	6581	tags=74%	list=34%	signal=48%	LDLR/APOA2/CD36/APOA4/LEP/LPCAT3/APOA5/ABCG5/CEL/APOA1/PNLIP/ENPP7/FABP2/NPC1L1
BP	GO:0006704	glucocorticoid biosynthetic process	19	0.414053	1.20031	0.212302	0.376557	0.261028	7255	tags=53%	list=38%	signal=33%	H6PD/CYP17A1/CYP21A2/BMP2/CYP11B1/DGKQ/CYP11A1/DKK3/HSD11B2/CACNA1H
BP	GO:1903035	negative regulation of response to wounding	90	0.414012	1.68814	0.00118505	0.00942734	0.00653499	5747	tags=51%	list=30%	signal=36%	THBS1/SERPINB2/THBD/GP1BA/ALOX12/SIGLEC10/ALOX5/PLAUR/KREMEN1/PDGFA/PRKCD/SH2B3/AGER/PROS1/USF1/SERPINF2/FAP/ANXA2/SPP1/AJAP1/CRK/PLAU/ADAMTS18/F12/MDK/RGMA/MIR200B/SERPINE1/CERS2/FGB/PTEN/WFDC1/CD109/UBASH3B/DUSP10/HRG/FGF2/RTN4RL1/F2/VTN/PRKG1/CLDN3/FGA/TNF/PLG/APOE
BP	GO:0072576	liver morphogenesis	22	0.41397	1.24924	0.197628	0.3591	0.248927	4953	tags=45%	list=26%	signal=34%	CEBPB/SULF2/PROX1/RPS6KA1/NOTCH2/FGF1/MDK/PTN/HPN/GLI1
BP	GO:2000311	regulation of AMPA receptor activity	24	0.413966	1.27112	0.161224	0.315832	0.218934	9009	tags=71%	list=47%	signal=38%	MINK1/SHANK1/CNIH2/MAPK8IP2/SHANK3/SHANK2/MEF2C/GSG1L/CACNG3/ARC/CACNG8/CACNG4/CACNG7/CACNG5/CNIH3/RELN/NLGN1
BP	GO:0045646	regulation of erythrocyte differentiation	48	0.413813	1.5244	0.0247394	0.0882012	0.0611408	2575	tags=29%	list=13%	signal=25%	HSPA1B/HSPA1A/MAFB/ZFP36/SPI1/ZFP36L1/HMGB2/ACVR1B/FOXO3/TAL1/STAT3/ANKRD54/HOXA5/ARNT
BP	GO:0044058	regulation of digestive system process	41	0.413805	1.43861	0.035576	0.112146	0.0777391	4071	tags=41%	list=21%	signal=33%	KCNQ1/TYMP/NR1H2/APOA2/SGK1/NEUROG1/OPRL1/APOA4/LEP/TAC1/LPCAT3/APOA5/ABCG5/SLC22A5/TFF2/UCN/OXT
BP	GO:0042304	regulation of fatty acid biosynthetic process	53	0.413737	1.55497	0.023367	0.0845813	0.0586315	3312	tags=38%	list=17%	signal=31%	ABCD1/IL1B/PDK4/ACADVL/NR1H2/MID1IP1/PTGS2/MIR33A/ERLIN1/WDTC1/CYP7A1/CD74/ADIPOQ/AVP/APOA4/EIF6/MLXIPL/APOA5/SCAP/ADIPOR1
BP	GO:0032800	receptor biosynthetic process	28	0.413565	1.32926	0.111332	0.24813	0.172003	3461	tags=32%	list=18%	signal=26%	PPARG/IL10/FURIN/ITGB3/MIRLET7E/ADIPOQ/HOXA5/SCAP/ACE2
BP	GO:0071354	cellular response to interleukin-6	50	0.413498	1.53984	0.0227601	0.0833021	0.0577447	3072	tags=30%	list=16%	signal=25%	SOCS3/SPI1/SBNO2/ICAM1/IL6R/CEBPA/ST3GAL6/MIRLET7E/SRC/RELA/STAT3/SELPLG/PID1/PHB/C1QTNF4
BP	GO:0035909	aorta morphogenesis	35	0.413357	1.37671	0.0641822	0.170336	0.118076	3016	tags=31%	list=16%	signal=27%	LRP1/ACVRL1/ENG/NOTCH1/SRF/JAG1/PROX1/MYLK/SOX4/FOXH1/HES1
BP	GO:1902743	regulation of lamellipodium organization	50	0.413168	1.53861	0.02305	0.0839565	0.0581984	2069	tags=26%	list=11%	signal=23%	WAS/TWF2/CORO1C/HDAC4/ARPIN/RREB1/WASF2/DMTN/DNM2/VIL1/CORO1B/SRC/FSCN1
BP	GO:0051453	regulation of intracellular pH	84	0.413054	1.64643	0.00199561	0.0142454	0.00987489	2411	tags=32%	list=13%	signal=28%	SLC11A1/RAB20/ATP6V0A1/ROGDI/GRN/TMEM175/TCIRG1/ATP6V0C/ATP6V0B/ATP6V0D1/SLC9A1/SLC26A6/ATP6V1F/RAB39A/CHP1/SLC4A2/CLIC4/SLAMF8/CLN3/ATP6V1A/CLN6/TM9SF4/ATP6V1E1/SNAPIN/AVP/SLC9A9/RAB7A
BP	GO:0003071	renal system process involved in regulation of systemic arterial blood pressure	25	0.413027	1.27677	0.161491	0.31616	0.219161	6992	tags=60%	list=37%	signal=38%	GAS6/CYBA/PCSK5/F2RL1/SERPINF2/PTPRO/RHOA/OR51E2/GJA5/ADORA1/REN/HSD11B2/CYP4F2/AGTR1/CORO2B
BP	GO:1903510	mucopolysaccharide metabolic process	110	0.412926	1.75001	0.000416993	0.00428792	0.00297237	3961	tags=36%	list=21%	signal=29%	LYVE1/DSE/IL1B/NDST1/CHST15/PIM1/SLC9A1/VCAN/ST3GAL2/HGF/GALNS/IDUA/GNS/ARSB/ITIH4/NDST2/ST3GAL6/AP2A1/CHP1/AKT1/GLB1/CHPF2/B4GALT5/HEXB/CHSY1/CHST13/HYAL2/TGFB1/NDST3/CHST11/CHST6/HAS1/BGN/CSPG4/GLCE/XYLT2/GUSB/ITIH1/ITIH3/HAS3
BP	GO:0014037	Schwann cell differentiation	39	0.412724	1.42958	0.0532602	0.152037	0.105392	2155	tags=28%	list=11%	signal=25%	NRG1/LAMB2/EGR2/SIRT2/ILK/CDK5/NDRG1/AKT1/PARD3/AKT2/RELA
BP	GO:1905521	regulation of macrophage migration	43	0.412672	1.45774	0.0236624	0.0853127	0.0591385	3361	tags=40%	list=18%	signal=33%	THBS1/C5AR1/C3AR1/TRPV4/CSF1R/MMP14/MIR24-2/SLAMF8/PTK2B/P2RY12/CYP19A1/P2RX4/TREM2/MAPK3/DDT/MDK/CCL3
BP	GO:0002698	negative regulation of immune effector process	122	0.412299	1.76941	0.000120153	0.0016853	0.00116824	2670	tags=30%	list=14%	signal=26%	VSIG4/CR1/HLX/CCR2/BCL6/IL10/HMOX1/LGALS9/LILRB1/LOXL3/GRN/ZBTB7B/ARRB2/APOA2/JAK3/CUEDC2/HFE/ABR/HTRA1/SEC14L1/NLRX1/MIR26B/BST2/SLAMF8/CLEC4G/IRAK3/TKFC/TARBP2/CD300A/RNF26/GPATCH3/PTPN6/IFNB1/LGALS3/TGFB1/FCGR2B/CRK
BP	GO:0046637	regulation of alpha-beta T cell differentiation	64	0.41219	1.58974	0.00961732	0.0457001	0.0316792	1668	tags=25%	list=9%	signal=23%	HLX/MIR21/BCL6/LGALS9/LOXL3/NLRP3/ZBTB7B/SYK/JAK3/RARA/AP3D1/SASH3/ZBTB16/IL18/SOCS1/PNP
BP	GO:0009190	cyclic nucleotide biosynthetic process	20	0.411768	1.20945	0.217822	0.382114	0.26488	9096	tags=70%	list=48%	signal=37%	AMPD2/ADCY4/ADCY7/GUCY2D/ADCY3/NPR1/ADCY8/ADCY9/NPPC/ADCY1/GUCY1A2/ADCY10/GUCY2C/ADCY2
BP	GO:0052652	cyclic purine nucleotide metabolic process	20	0.411768	1.20945	0.217822	0.382114	0.26488	9096	tags=70%	list=48%	signal=37%	AMPD2/ADCY4/ADCY7/GUCY2D/ADCY3/NPR1/ADCY8/ADCY9/NPPC/ADCY1/GUCY1A2/ADCY10/GUCY2C/ADCY2
BP	GO:0034103	regulation of tissue remodeling	89	0.411543	1.66945	0.00127386	0.0100463	0.00696409	3069	tags=31%	list=16%	signal=27%	VDR/PDK4/GPNMB/DEF8/ATP6AP1/CSF1R/BAX/PLEKHM1/SYK/ITGB3/ABR/BGLAP/CST3/IL18/SIGLEC15/AGER/SRC/TMEM119/PPARGC1B/TMBIM1/SPP1/LEP/TGFB1/ADAM8/CSK/DCSTAMP/TP53/MDK
BP	GO:0051131	chaperone-mediated protein complex assembly	21	0.411326	1.22232	0.206628	0.369883	0.256401	84	tags=10%	list=0%	signal=9%	HSPA1A/CLU
BP	GO:1902745	positive regulation of lamellipodium organization	33	0.411115	1.36029	0.0806452	0.198311	0.137468	2069	tags=30%	list=11%	signal=27%	TWF2/CORO1C/HDAC4/RREB1/WASF2/DNM2/VIL1/CORO1B/SRC/FSCN1
BP	GO:0090330	regulation of platelet aggregation	20	0.411114	1.20753	0.217822	0.382114	0.26488	1509	tags=25%	list=8%	signal=23%	ALOX12/SYK/PRKCD/DMTN/SH2B3
BP	GO:0006662	glycerol ether metabolic process	19	0.410941	1.19129	0.224206	0.388624	0.269393	2946	tags=32%	list=15%	signal=27%	PLA2G4A/TXN2/NCEH1/FASN/PLA2G7/TMEM86B
BP	GO:0032309	icosanoid secretion	45	0.4108	1.47913	0.0392339	0.120297	0.0833896	7044	tags=53%	list=37%	signal=34%	IL1B/PLA2G4A/SYK/NTSR1/P2RX4/PLA2G10/LEP/PROCA1/OXT/PLA2G2D/NMB/OC90/MAP2K6/PLA2G12A/NOS2/DRD4/PLA2G2F/BDKRB2/PLA2G3/DRD2/AVPR1B/PLA2R1/CYP4F2/SSTR4
BP	GO:0021602	cranial nerve morphogenesis	28	0.4108	1.32037	0.121272	0.263113	0.182389	3244	tags=25%	list=17%	signal=21%	MAFB/EGR2/EPHB2/NEUROG1/NRP2/PHOX2A/NRP1
BP	GO:0060330	regulation of response to interferon-gamma	24	0.41034	1.25999	0.169388	0.326917	0.226618	2082	tags=29%	list=11%	signal=26%	SOCS3/PPARG/NR1H2/IFNGR2/IFNGR1/SOCS1/CDC37
BP	GO:0060334	regulation of interferon-gamma-mediated signaling pathway	24	0.41034	1.25999	0.169388	0.326917	0.226618	2082	tags=29%	list=11%	signal=26%	SOCS3/PPARG/NR1H2/IFNGR2/IFNGR1/SOCS1/CDC37
BP	GO:0051882	mitochondrial depolarization	23	0.41032	1.26046	0.183953	0.34473	0.238966	373	tags=13%	list=2%	signal=13%	TSPO/ABCD1/ALOX12
BP	GO:0033273	response to vitamin	90	0.410232	1.67273	0.00146064	0.0111883	0.0077557	2479	tags=27%	list=13%	signal=23%	PPARG/TSPO/VDR/FES/SPARC/TRIM25/GAS6/PIM1/CD4/GSTP1/GSN/PTGS2/RARA/ALPL/BGLAP/FOLR2/CAT/ALAD/PPARD/MTHFR/RELA/SPP1/LEP/CDKN2D
BP	GO:0042359	vitamin D metabolic process	22	0.409898	1.23695	0.209486	0.373432	0.258862	295	tags=14%	list=2%	signal=13%	CYP27A1/VDR/IL1B
BP	GO:0048708	astrocyte differentiation	83	0.409765	1.63666	0.0036526	0.0225958	0.0156633	3030	tags=33%	list=16%	signal=28%	FPR2/S100A9/LRP1/C5AR1/C1QA/IL1B/TLR4/GRN/S100A8/NOTCH1/LAMB2/LDLR/APP/S100B/IFNGR1/AGER/TAL1/MIR181B1/ROR2/STAT3/MBD1/TREM2/MAPK3/SOX8/VIM/HES1/NKX2-2
BP	GO:0010799	regulation of peptidyl-threonine phosphorylation	47	0.409668	1.49546	0.0374393	0.116131	0.0805015	4923	tags=43%	list=26%	signal=32%	GSK3A/SPHK1/SIRT2/APP/SPRED2/DMTN/CALM3/PARD3/EIF4G1/TGFB1/TNKS1BP1/PLK1/SPRED3/CHI3L1/S1PR2/BMP7/CADM4/WNT5A/AZU1/AXIN1
BP	GO:0010634	positive regulation of epithelial cell migration	165	0.409549	1.83873	7.07084e-06	0.000199229	0.000138105	2523	tags=29%	list=13%	signal=25%	THBS1/SASH1/MIR21/HBEGF/HMOX1/ADAM9/SPARC/ALOX12/RIN2/GRN/MMP9/MIR27A/PPM1F/SCARB1/RRAS/CTSH/DOCK5/VEGFA/PTGS2/ITGB3/HSPB1/MAP3K3/RREB1/DOCK1/ANXA3/ATOH8/IQSEC1/MIRLET7F2/AKT1/PTK2B/PROX1/VIL1/MIR23A/INSL3/EMC10/SRC/ADGRA2/PLPP3/NRP2/P2RX4/GLIPR2/MAP2K3/JUN/MIR126/PFN1/RHOB/TAC1/TGFB1
BP	GO:0030100	regulation of endocytosis	205	0.40947	1.88095	7.91489e-07	3.74169e-05	2.59372e-05	3002	tags=31%	list=16%	signal=27%	PPARG/LRP1/CLU/CD14/DLG4/CD151/LRPAP1/LILRB1/FLOT1/CD63/SNX33/ITSN1/PICK1/PACSIN2/MIR27A/NR1H2/INSR/EHD4/VPS28/NEDD4L/ARRB2/SPHK1/SYK/HIP1/RAB31/SH3GL1/VEGFA/ITGB3/CD36/HFE/ANKRD13D/DAB2/AP2A1/TNK2/RAB5C/TSC2/CLN3/ABCA7/CALM3/ARF1/SDCBP/RAB5B/DNM2/NUMB/SNX12/CD300A/STON2/SRC/AP2S1/F2RL1/SNX17/DNM1/ANXA2/UNC119/SYT4/LGALS3/NECAB2/TREM2/RUFY1/ARFGAP1/APOA5/RIT2/ARRB1/SNCA
BP	GO:0010803	regulation of tumor necrosis factor-mediated signaling pathway	58	0.409151	1.54658	0.0227465	0.0833021	0.0577447	2175	tags=31%	list=11%	signal=28%	HSPA1B/HSPA1A/PYCARD/TNFRSF1A/GAS6/SPHK1/IKBKG/SYK/GSTP1/RBCK1/MIR24-2/PELI3/SPATA2/F2RL1/PYDC1/SHARPIN/ADIPOQ/TRADD
BP	GO:0010460	positive regulation of heart rate	27	0.40911	1.29703	0.137374	0.284904	0.197494	2766	tags=22%	list=14%	signal=19%	ADM/KCNQ1/MIR1-1/TPM1/ADRA1D/TRPM4
BP	GO:0031116	positive regulation of microtubule polymerization	29	0.409047	1.31886	0.108434	0.24369	0.168925	166	tags=10%	list=1%	signal=10%	HSPA1B/HSPA1A/FES
BP	GO:0070371	ERK1 and ERK2 cascade	307	0.409004	1.97732	4.21271e-10	7.92485e-08	5.49348e-08	3790	tags=34%	list=20%	signal=28%	FPR2/LRP1/CCR1/GPER1/NLRP12/C5AR1/MIR21/LGALS9/MARCO/SIRPA/NOD2/IL1B/PYCARD/DUSP3/FFAR4/TLR4/DUSP1/GAS6/GPNMB/ATP6AP1/C5AR2/MIR27A/DUSP6/NOTCH1/P2RY1/RRAS/TRPV4/ARRB2/ICAM1/CTSH/CSF1R/KLF4/ZFP36L1/CD4/SYK/GSTP1/FN1/GPBAR1/EPHB2/TRAF7/APP/CD36/RGS14/PDGFA/SPRED2/MIR24-2/ABCA7/PTK2B/MAP2K7/AGER/MIR23A/MAP2K2/SCIMP/NLRP6/GNAI2/SRC/F2RL1/FLCN/NOTCH2/MAP3K12/CD74/SERPINF2/FGFR3/MYC/SHC1/CHRNA7/ADIPOQ/…
BP	GO:0050729	positive regulation of inflammatory response	151	0.408983	1.81143	2.854e-05	0.000579498	0.000401706	3164	tags=37%	list=17%	signal=31%	S100A9/LILRA5/CCR2/NLRP12/MIR21/S100A12/CEBPB/NOD2/IL1B/IL17RA/TNFRSF1A/TLR4/GRN/FFAR2/S100A8/LPL/MGST2/TLR6/TRPV4/TGM2/LDLR/VAMP8/FCER1G/PTGS2/GPSM3/MYD88/CEBPA/ZP3/NFKBIA/TICAM1/TLR7/IL18/TLR2/ADORA2B/PDE2A/MIR181B1/TRADD/FFAR3/MIR126/STAT3/PLA2G7/HYAL2/C2CD4A/IL17RC/TAC1/TREM2/ADAM8/MIR128-2/CCL24/SNCA/TSLP/F12/DDT/MDK/IDO1/GPR4
BP	GO:0060443	mammary gland morphogenesis	45	0.408982	1.47259	0.0416298	0.126192	0.0874756	4778	tags=36%	list=25%	signal=27%	AREG/VDR/CAPN1/CSF1R/BAX/STAT6/SRC/ETV5/PGR/ELF3/LRP5/MSX2/TBX2/PML/WNT5A/BMP4
BP	GO:0010226	response to lithium ion	23	0.408814	1.25583	0.18591	0.346491	0.240186	2231	tags=30%	list=12%	signal=27%	GSK3A/PTGS2/CEBPA/PTK2B/ADCY7/IGFBP2/ACTA1
BP	GO:0097734	extracellular exosome biogenesis	19	0.40832	1.18369	0.230159	0.395937	0.274462	2428	tags=32%	list=13%	signal=28%	ATP13A2/CHMP2A/HGS/SDCBP/RAB7A/SDC4
BP	GO:1904994	regulation of leukocyte adhesion to vascular endothelial cell	36	0.408309	1.37795	0.063786	0.169425	0.117445	4401	tags=50%	list=23%	signal=39%	CCR2/MIR21/PTAFR/ALOX5/ICAM1/KLF4/ITGB2/MIRLET7E/IRAK1/FUT7/RELA/MIR141/MDK/FUT4/RHOA/ELANE/MIR125A/MIR222
BP	GO:0051937	catecholamine transport	71	0.408201	1.59819	0.00487914	0.0277149	0.0192119	8291	tags=62%	list=43%	signal=35%	P2RY1/NISCH/P2RY12/GRK2/SYT1/FFAR3/SYT4/CHGA/SNCA/RAB3A/ADRA2B/RAB3B/OXT/SYT5/SLC29A4/PINK1/SYT15/SYT3/MAPK15/ADRA2A/HRH3/ADRA2C/VIP/SYT10/DRD1/KCNB1/DRD4/FGF20/SYT2/CHRNA4/DRD2/STX1A/SNCG/SYT8/ABAT/SYT12/TOR1A/GHSR/CHRNB2/ACTB/SYT9/SLC22A1/CARTPT/CXCL12
BP	GO:1903523	negative regulation of blood circulation	37	0.408151	1.38717	0.0553279	0.15555	0.107827	2517	tags=24%	list=13%	signal=21%	ADM/DOCK4/KCNE3/DOCK5/AGER/GRK2/NPFF/LEP/TAC1
BP	GO:0046323	glucose import	71	0.408128	1.59791	0.00487914	0.0277149	0.0192119	3006	tags=30%	list=16%	signal=25%	MIR223/IRS2/CLTCL1/GSK3A/GRB10/HK2/INSR/SLC2A3/SIRT6/AKT1/IRS1/SORT1/AKT2/ADIPOQ/TERT/SESN2/LEP/PID1/MEF2A/FGF19/ZDHHC7
BP	GO:0010984	regulation of lipoprotein particle clearance	29	0.408006	1.3155	0.108434	0.24369	0.168925	3736	tags=31%	list=20%	signal=25%	LRPAP1/MIR27A/MIR33A/KHSRP/ANXA2/CSK/MIR128-2/GPIHBP1/MYLIP
BP	GO:1901216	positive regulation of neuron death	96	0.407823	1.68083	0.00147311	0.01123	0.00778461	3983	tags=38%	list=21%	signal=30%	CLU/FOS/ITGAM/C1QA/EGR1/TLR4/MAP3K11/GSK3A/GRN/TLR6/BAX/HDAC4/ZNF746/BACE1/CDK5/CTSZ/ITGB2/FOXO3/UBE2M/CDC34/CASP9/ELK1/JUN/GRIK5/TYROBP/FCGR2B/SNCA/TP53/PRNP/CCL3/BAD/DDIT3/ASCL1/RHOA/ABL1/BCL2L11
BP	GO:0031281	positive regulation of cyclase activity	22	0.407666	1.23021	0.215415	0.379872	0.263326	6301	tags=64%	list=33%	signal=43%	TIMP2/RCVRN/ADORA2B/STIM1/MAPK3/CACNA1C/GUCA1C/GUCA2B/NOS1/GUCA2A/NOS2/HPCA/MAPK14/GUCA1A
BP	GO:0015813	L-glutamate transmembrane transport	23	0.407644	1.25224	0.189824	0.350191	0.242751	5871	tags=43%	list=31%	signal=30%	SLC1A3/SLC38A7/NTSR1/SLC1A6/PRAF2/KCNJ10/PER2/SLC25A18/ATP1A2/SLC17A7
BP	GO:0090207	regulation of triglyceride metabolic process	41	0.407467	1.41657	0.0596708	0.163941	0.113643	2871	tags=34%	list=15%	signal=29%	SLC27A1/PNPLA2/DGAT2/NR1H2/SCARB1/LDLR/SREBF1/CTDNEP1/DAGLB/APOA4/MFSD2A/ABHD5/APOBEC1/APOA5
BP	GO:0050892	intestinal absorption	39	0.407398	1.41113	0.0611731	0.165719	0.114876	3075	tags=36%	list=16%	signal=30%	VDR/KCNQ1/SCARB1/SLC26A6/LDLR/SLC46A1/APOA2/CD36/VIL1/APOA4/LEP/LPCAT3/APOA5/ABCG5
BP	GO:0060079	excitatory postsynaptic potential	103	0.407287	1.69727	0.00089306	0.00771894	0.00535074	7068	tags=60%	list=37%	signal=38%	DLG4/P2RX1/GSK3A/ARRB2/SH3GL1/APP/CDK5/SLC29A1/AKT1/PTK2B/BAIAP2/DVL1/P2RX4/CHRNA7/CHRNB4/GRIK5/NPFF/SEZ6/SHANK1/CHRNA10/GRIN2D/S1PR2/SLC8A2/PTEN/CUX2/DGKI/TMEM108/MAPK8IP2/SHANK3/CHRNA3/SHANK2/EIF4A3/RIMS1/CHRNG/GRID2/P2RX2/SLC8A3/CELF4/GRIN2A/HCRT/CHRNA2/CACNB3/SLC17A7/GLRB/RGS4/GRIN1/MEF2C/P2RX3/ADORA1/CHRNA4/GLRA1/DRD2/STX1A/CHRND/NPAS4/NRXN1/GLRA2/CHRNA9/CBLN1/P2RX6/MPP2/TRPV1
BP	GO:0070372	regulation of ERK1 and ERK2 cascade	290	0.407196	1.96248	3.13715e-09	4.66632e-07	3.23468e-07	3790	tags=34%	list=20%	signal=28%	FPR2/LRP1/CCR1/GPER1/NLRP12/C5AR1/MIR21/LGALS9/MARCO/SIRPA/NOD2/IL1B/PYCARD/DUSP3/FFAR4/TLR4/DUSP1/GAS6/GPNMB/ATP6AP1/C5AR2/MIR27A/DUSP6/NOTCH1/P2RY1/RRAS/TRPV4/ARRB2/ICAM1/CSF1R/KLF4/CD4/SYK/GSTP1/FN1/GPBAR1/EPHB2/TRAF7/APP/CD36/RGS14/PDGFA/SPRED2/MIR24-2/ABCA7/PTK2B/MAP2K7/AGER/MIR23A/SCIMP/NLRP6/GNAI2/SRC/F2RL1/FLCN/NOTCH2/MAP3K12/CD74/SERPINF2/FGFR3/SHC1/CHRNA7/ADIPOQ/GLIPR2/JUN/MIR126/P2RY6/…
BP	GO:0061138	morphogenesis of a branching epithelium	187	0.407042	1.85363	2.92414e-06	0.000102201	7.08454e-05	5750	tags=48%	list=30%	signal=34%	SOCS3/ST14/ADM/AREG/VDR/PLXND1/IL10/SPINT1/FZD5/RXRA/ENG/NOTCH1/CTSH/TGM2/MMP14/SRF/HGF/VEGFA/SEMA3C/ILK/PDGFA/CTSZ/SIRT6/CLIC4/GRB2/PROX1/SPINT2/CTNNBIP1/RSPO3/SRC/MYC/ETV5/IHH/HOXA5/COL4A1/PAK1/SOX8/FGF1/HNF1B/PKD1/MDK/NOTCH4/PGR/FOXD1/GDF7/PPP1CA/PAX8/NRP1/SPRY1/SOX9/SMO/PBX1/LRP5/WNT6/HOXD13/LHX1/WNT2B/WNT9B/NKX2-1/ABL1/MSX2/WT1/SOX10/BMP7/RASIP1/PML/FOXA1/RSPO2/CITED1/WNT5A/HOXB13/BMP4/FGF2/…
BP	GO:0014812	muscle cell migration	95	0.407009	1.67681	0.00118505	0.00942734	0.00653499	3482	tags=33%	list=18%	signal=27%	TRIB1/LRP1/MIR223/MIR21/DOCK4/HDAC4/DOCK5/GSTP1/ITGB3/ILK/S100A11/PDGFA/AIF1/PPARD/CORO1B/SRC/ADIPOQ/P2RY6/TPM1/TERT/PAK1/CRK/PLEKHO1/NOX4/PLAU/MIR451A/MDK/LPAR1/NRP1/SMO/SERPINE1
BP	GO:0071305	cellular response to vitamin D	23	0.406983	1.25021	0.191781	0.352581	0.244408	1042	tags=17%	list=5%	signal=16%	VDR/FES/PIM1/BGLAP
BP	GO:0038128	ERBB2 signaling pathway	32	0.406856	1.3419	0.0884086	0.210679	0.146042	2128	tags=25%	list=11%	signal=22%	EREG/HBEGF/NRG1/PTPN18/GRB2/SRC/CDC37/SHC1
BP	GO:0031018	endocrine pancreas development	45	0.406412	1.46333	0.0452237	0.135038	0.0936077	4940	tags=51%	list=26%	signal=38%	GSK3A/IL6R/SIDT2/AKT1/SOX4/ONECUT1/MNX1/BMP6/HES1/NKX2-2/FOXA2/NKX6-2/BAD/SOX9/SMO/MEN1/NKX6-1/ONECUT2/INSM1/WNT5A/PDX1/BMP4/BAK1
BP	GO:0045686	negative regulation of glial cell differentiation	28	0.406336	1.30602	0.12326	0.265625	0.18413	5779	tags=57%	list=30%	signal=40%	NOTCH1/LDLR/DAAM2/MIR181B1/MBD1/HES1/NKX6-2/DLX2/NKX6-1/GPR37L1/DUSP10/DLX1/ID4/F2/HES5/NTRK3
BP	GO:2000727	positive regulation of cardiac muscle cell differentiation	26	0.406252	1.26827	0.14959	0.301823	0.209223	6796	tags=62%	list=35%	signal=40%	NRG1/ARRB2/MIR1-1/TGFB1/KAT2A/BMP4/GREM1/MIR208A/WNT3A/MEF2C/RBPJ/MIR204/MIR199A2/MIR199A1/HAMP/MYOCD
BP	GO:0010800	positive regulation of peptidyl-threonine phosphorylation	29	0.406231	1.30978	0.110442	0.246729	0.171032	4923	tags=45%	list=26%	signal=33%	GSK3A/SPHK1/APP/CALM3/TGFB1/TNKS1BP1/PLK1/CHI3L1/S1PR2/BMP7/WNT5A/AZU1/AXIN1
BP	GO:0050832	defense response to fungus	38	0.406212	1.39938	0.054326	0.15402	0.106766	4783	tags=42%	list=25%	signal=32%	S100A9/S100A12/IL17RA/S100A8/COTL1/GAPDH/IL17RC/CHGA/MPO/CTSG/ELANE/RARRES2/FAM3A/HRG/IL36RN/DCD
BP	GO:1990266	neutrophil migration	116	0.406195	1.71677	0.000323209	0.00354055	0.0024543	2783	tags=30%	list=15%	signal=26%	DYSF/S100A9/MIR223/CSF3R/C5AR1/S100A12/BST1/C3AR1/IL1B/S100A8/IL1R1/C5AR2/CXCL8/MPP1/FCER1G/CXCL2/SYK/PIP5K1C/CXCR2/PREX1/ITGB2/SLAMF8/CXCL1/MOSPD2/PIK3CD/FUT7/CD74/RHOG/JAML/CXCR1/LGALS3/UMOD/ADAM8/CCL24/ITGA9
BP	GO:2000193	positive regulation of fatty acid transport	20	0.406181	1.19305	0.225743	0.390441	0.270652	7532	tags=60%	list=39%	signal=36%	IL1B/NTSR1/P2RX4/PLA2G10/OXT/MAP2K6/ERFE/AVPR1B/PLA2R1/CYP4F2/SSTR4/TNFRSF11A
BP	GO:0008211	glucocorticoid metabolic process	26	0.406152	1.26796	0.14959	0.301823	0.209223	7255	tags=54%	list=38%	signal=33%	H6PD/CYP17A1/YWHAH/CYP21A2/SERPINA6/BMP2/CYP11B1/DGKQ/CYP11A1/APOA1/DKK3/STUB1/HSD11B2/CACNA1H
BP	GO:0072215	regulation of metanephros development	23	0.406054	1.24736	0.195695	0.357414	0.247758	4778	tags=52%	list=25%	signal=39%	EGR1/BASP1/PDGFA/MYC/ADIPOQ/HNF1B/PAX8/WNT9B/LIF/WT1/CITED1/BMP4
BP	GO:0002931	response to ischemia	54	0.405923	1.52694	0.0173998	0.0695991	0.0482458	4950	tags=43%	list=26%	signal=32%	EGR1/HK2/CPEB4/CSF1R/SLC26A5/PPIF/BCL2L2/HYOU1/EIF4EBP1/SQSTM1/CASP9/P2RX4/PANX2/TREM2/TP53/PANX1/SLC8A2/NDNF/PINK1/BVES/P2RX2/PER2/MAP2K6
BP	GO:0006929	substrate-dependent cell migration	27	0.405668	1.28611	0.147475	0.298969	0.207245	3956	tags=44%	list=21%	signal=35%	SHTN1/FN1/ANKS1A/FMNL1/SDCBP/P2RY12/CTTN/ADAM8/NRP1/CSPG4/TNFRSF12A/EPHA8
BP	GO:0042417	dopamine metabolic process	36	0.40547	1.36837	0.0720165	0.183879	0.127464	6558	tags=56%	list=34%	signal=37%	ITGAM/PNKD/COMT/MAOA/ITGB2/MAOB/PDE1B/SNCA/NR4A2/HTR1A/GPR37/DDC/LRTOMT/GRIN2A/NPR1/DRD1/DRD4/TACR3/TH/DRD2
BP	GO:0015740	C4-dicarboxylate transport	25	0.40527	1.2528	0.188406	0.348748	0.241751	3137	tags=28%	list=16%	signal=23%	SLC1A3/SLC38A7/NTSR1/SLC1A5/SLC25A11/SLC1A6/LRRC8D
BP	GO:0021511	spinal cord patterning	24	0.405187	1.24417	0.183673	0.34448	0.238793	5446	tags=46%	list=28%	signal=33%	SUFU/RFX4/LHX3/NKX2-2/NKX6-2/SMO/ASCL1/NKX6-1/DBX1/GLI2/FOXN4
BP	GO:0046326	positive regulation of glucose import	38	0.405136	1.39567	0.056338	0.157422	0.109124	2975	tags=29%	list=16%	signal=24%	MIR223/IRS2/CLTCL1/INSR/AKT1/IRS1/AKT2/ADIPOQ/TERT/MEF2A/FGF19
BP	GO:0030308	negative regulation of cell growth	186	0.404718	1.84157	1.89292e-06	7.38237e-05	5.11743e-05	5959	tags=47%	list=31%	signal=33%	PPARG/HSPA1B/HSPA1A/CDA/BCL6/G6PD/FBP1/APBB2/ACVRL1/GSK3A/ADAM15/CDKN1A/SEMA4A/SEMA6B/SEMA4B/SEMA3C/CDK5/ENO1/ARHGAP4/ACVR1B/BST2/PPP2R1A/PPARD/SPHK2/SMARCA4/CTDP1/SEMA3B/FLCN/PPP1R9B/SPP1/SH3BP4/SESN2/HYAL2/CDKN2D/OSGIN1/TGFB1/PSRC1/ST20/PAK1/MSX1/DCSTAMP/TP53TG5/MAP2/PTPRJ/SOX17/TP53/PHB/ING1/RGS2/MUL1/NRP1/ADIPOR1/SERTAD2/FGF13/PPT1/STK11/VGLL4/CDKN2C/RTN4/WFDC1/WT1/PML/MEG3/NME6/WNT5A/WNT11/N…
BP	GO:0048147	negative regulation of fibroblast proliferation	30	0.404454	1.31314	0.114458	0.252352	0.174929	2317	tags=27%	list=12%	signal=23%	PPARG/DACH1/BAX/GSTP1/MED25/CD300A/MYC/DAB2IP
BP	GO:1905209	positive regulation of cardiocyte differentiation	37	0.404383	1.37437	0.0635246	0.169011	0.117158	6803	tags=62%	list=36%	signal=40%	GPER1/NRG1/ARRB2/SEMA3C/MIR1-1/TGFB1/KAT2A/BMP7/BMP4/GREM1/MIR208A/MIR145/WNT3A/MEF2C/RBPJ/GATA4/MIR204/MIR199A2/MIR199A1/NKX2-5/HAMP/MYOCD/TBX5
BP	GO:0098739	import across plasma membrane	154	0.404334	1.80017	3.78291e-05	0.000709546	0.000491855	4277	tags=34%	list=22%	signal=26%	THBS1/SLC1A3/KCNJ15/SLC36A1/IRS2/SLC43A2/SLC27A1/SLC12A7/TRPM2/KCNJ2/SLC12A9/SLC9A1/TRPV4/SLC19A1/SLC46A1/NTSR1/SLC22A4/HFE/SLC2A3/SLC8A1/FOLR2/TRPV6/SLC6A6/SLC3A2/AKT1/AKT2/KCNJ14/SLC1A5/SLC9A9/SLC1A6/SLC27A5/SLC30A1/TRPM4/KCNJ3/KCNJ8/SLC12A4/SLC31A1/PRNP/RGS2/KCNJ9/ACE2/ATP4B/SLC8A2/SLC12A3/KCNJ10/SLC12A5/KCNJ12/SLC6A13/HCN4/SLC5A1/SLC9A4/WNK2
BP	GO:0046755	viral budding	26	0.404283	1.26212	0.151639	0.303849	0.210627	3492	tags=31%	list=18%	signal=25%	VPS28/CHMP2A/VPS37C/MVB12A/CHMP6/CHMP1A/LRSAM1/CHMP4B
BP	GO:0033363	secretory granule organization	36	0.404208	1.36411	0.0720165	0.183879	0.127464	1278	tags=19%	list=7%	signal=18%	ZNF385A/ABCA1/NECTIN2/BLOC1S1/BLOC1S3/ACRBP/AGFG1
BP	GO:0048821	erythrocyte development	33	0.404198	1.33741	0.0927419	0.218885	0.15173	2022	tags=27%	list=11%	signal=24%	BCL6/G6PD/SRF/DMTN/ERCC2/SH2B3/HBZ/ZBTB7A/TAL1
BP	GO:0043525	positive regulation of neuron apoptotic process	58	0.404144	1.52765	0.0257996	0.0907171	0.0628848	3983	tags=40%	list=21%	signal=32%	ITGAM/MAP3K11/GSK3A/GRN/BAX/HDAC4/BACE1/CDK5/CTSZ/FOXO3/UBE2M/CDC34/CASP9/JUN/GRIK5/TYROBP/TP53/PRNP/CCL3/DDIT3/ASCL1/RHOA/BCL2L11
BP	GO:0033598	mammary gland epithelial cell proliferation	28	0.404096	1.29882	0.131213	0.277434	0.192316	1113	tags=18%	list=6%	signal=17%	AREG/CEBPB/BAX/RREB1/STAT6
BP	GO:1901568	fatty acid derivative metabolic process	165	0.404085	1.8142	1.16817e-05	0.00028848	0.000199973	3694	tags=31%	list=19%	signal=25%	CYP1B1/ACSL1/ABCD1/ALOX15B/GSTM1/IL1B/TNFRSF1A/ALOX12/ALOX5/CYP2S1/PLA2G4A/DGAT2/DAGLA/MGST2/TBXAS1/ABHD16A/SYK/GSTP1/GGT3P/GGTLC2/PTGS2/FAAH/PTGS1/DGAT1/FADS1/CYP4F3/SLC25A1/CES2/TLR2/LYPLA2/DAGLB/FASN/LTA4H/CD74/AVP/PLA2G10/GGTLC1/SLC27A5/MAPK3/ELOVL1/ACOX1/LTC4S/ALOX5AP/GGT5/PTGES2/MAPKAPK2/GPX1/CPA1/PPT1/ACSF3/GPX4
BP	GO:0060078	regulation of postsynaptic membrane potential	142	0.404074	1.76749	3.86462e-05	0.000716467	0.000496653	7240	tags=58%	list=38%	signal=37%	DLG4/P2RX1/GSK3A/ARRB2/NTSR1/SH3GL1/APP/CDK5/SLC29A1/GABBR1/AKT1/PTK2B/BAIAP2/DVL1/P2RX4/CHRNA7/CHRNB4/GRIK5/NPFF/GABRG3/SEZ6/UNC13B/SHANK1/GABRA1/ADCYAP1/CHRNA10/CHRM1/GRM1/GRIN2D/BDNF/S1PR2/GRIK3/SLC8A2/PTEN/CUX2/DGKI/TMEM108/GABRB3/MAPK8IP2/SHANK3/GABRA5/CHRNA3/SHANK2/EIF4A3/RIMS1/CHRNG/GRID2/P2RX2/SLC8A3/CELF4/GABRR2/GRIN2A/HCRT/CHRNA2/CACNB3/SLC17A7/GLRB/RGS4/DRD4/GRIN1/MEF2C/P2RX3/GRID1/ADO…
BP	GO:0030004	cellular monovalent inorganic cation homeostasis	111	0.404054	1.71259	0.000614048	0.00580827	0.00402628	1867	tags=27%	list=10%	signal=25%	SLC11A1/MAFG/RAB20/ATP6V0A1/ROGDI/KCNJ2/GRN/TMEM175/TCIRG1/ATP6AP1/ATP6V0C/ATP6V0B/ATP6V0D1/NEDD4L/SLC9A1/SLC26A6/ATP6V1F/RAB39A/CHP1/SLC8A1/SLC4A2/CLIC4/SLAMF8/CLN3/ATP6V1A/CLN6/KCNMA1/TM9SF4/ATP6V1E1/SNAPIN
BP	GO:0014044	Schwann cell development	31	0.403978	1.32394	0.10099	0.232145	0.160922	2138	tags=29%	list=11%	signal=26%	NRG1/LAMB2/SIRT2/ILK/CDK5/NDRG1/AKT1/PARD3/AKT2
BP	GO:0007033	vacuole organization	163	0.403839	1.81665	1.85536e-05	0.000419325	0.000290674	2411	tags=31%	list=13%	signal=28%	LAMTOR1/ABCA1/RAB20/TPP1/GRN/GAA/RAB1B/MYO7A/ATG16L2/TMEM175/TCIRG1/ACP2/RAB1C/ATP13A2/GBA/FAM160A2/NSFL1C/TFEB/ULK1/ARSB/RAB39A/MTMR3/TPCN2/TBC1D12/ENO1/ADPRH/MFN2/RAB34/NAGPA/HPS1/CLN3/VPS18/ARF1/IFT20/CLN6/TP53INP2/SNAPIN/RUFY4/ATG2A/RAB43/HEXB/PACS2/PHF23/ATG9A/TMEM39A/RNF5/ANXA2/STX12/TBC1D14/RALB/RAB7A
BP	GO:2000310	regulation of NMDA receptor activity	36	0.403779	1.36266	0.0720165	0.183879	0.127464	1448	tags=19%	list=8%	signal=18%	CCR2/DLG4/DAPK1/CAPN1/EPHB2/APP/PTK2B
BP	GO:0071294	cellular response to zinc ion	24	0.40376	1.23978	0.185714	0.346306	0.240058	2840	tags=21%	list=15%	signal=18%	TSPO/ATP13A2/MTF1/P2RX4/HVCN1
BP	GO:0045652	regulation of megakaryocyte differentiation	52	0.403661	1.51041	0.0281425	0.095541	0.0662287	1574	tags=21%	list=8%	signal=19%	THBS1/NFE2/GP1BA/MYL9/ITGA2B/FAXDC2/HMGB2/KMT2B/AGO1/TESC/KMT2D
BP	GO:0006687	glycosphingolipid metabolic process	65	0.403407	1.55338	0.0110946	0.0507591	0.035186	3209	tags=34%	list=17%	signal=28%	GM2A/ST6GALNAC3/NEU1/CTSA/STS/A3GALT2/GBA/BAX/NAGA/ARSA/GLTP/PRKCD/GLA/CLN6/GLB1/B4GALT5/HEXB/SMPD1/GBA2/PSAP/ST6GALNAC4/NEU4
BP	GO:0051349	positive regulation of lyase activity	23	0.403269	1.2388	0.203523	0.365449	0.253328	5625	tags=52%	list=29%	signal=37%	TIMP2/RCVRN/ADORA2B/STIM1/FTMT/CACNA1C/GUCA1C/GUCA2B/NOS1/GUCA2A/NOS2/HPCA
BP	GO:0031128	developmental induction	36	0.403111	1.36041	0.0720165	0.183879	0.127464	6087	tags=50%	list=32%	signal=34%	FZD5/HIPK2/SOX8/FGF1/SPRY1/SOX9/WNT2B/NKX2-1/MESP1/WNT5A/WNT11/BMP4/BMP2/FGF8/WNT3A/WNT3/ROBO2/SIX3
BP	GO:0032232	negative regulation of actin filament bundle assembly	31	0.403099	1.32106	0.10099	0.232145	0.160922	4934	tags=52%	list=26%	signal=38%	MIR21/WAS/ARAP1/WASF2/ARHGAP6/PFN1/SHANK1/CGNL1/DLC1/TJP1/SHANK3/MIR138-2/MIR149/PPFIA1/MYOC/MET
BP	GO:0030203	glycosaminoglycan metabolic process	155	0.403026	1.791	5.5964e-05	0.000959298	0.000664982	4370	tags=37%	list=23%	signal=29%	LYVE1/DSE/IL1B/FUCA1/NDST1/CHST15/SDC3/PIM1/SLC9A1/VCAN/HS6ST1/ST3GAL2/HGF/GALNS/IDUA/GNS/ARSB/ITIH4/NDST2/ST3GAL6/AP2A1/CHP1/SGSH/EXT1/AKT1/CLN6/GLB1/CHPF2/B4GALT5/HEXB/CHSY1/SDC2/CHST13/HYAL2/SDC4/TGFB1/HS3ST3A1/HPSE/NDST3/CHST11/B3GAT3/NAGLU/CHST6/HAS1/BGN/CSPG4/GLCE/XYLT2/SDC1/GUSB/ITIH1/ITIH3/HAS3/NDNF/PGLYRP1/CSGALNACT2/FOXC1
BP	GO:0001516	prostaglandin biosynthetic process	28	0.402997	1.29529	0.133201	0.279879	0.194011	2212	tags=29%	list=12%	signal=25%	IL1B/PLA2G4A/TBXAS1/PTGS2/PTGS1/DAGLB/CD74/AVP
BP	GO:0046457	prostanoid biosynthetic process	28	0.402997	1.29529	0.133201	0.279879	0.194011	2212	tags=29%	list=12%	signal=25%	IL1B/PLA2G4A/TBXAS1/PTGS2/PTGS1/DAGLB/CD74/AVP
BP	GO:0030947	regulation of vascular endothelial growth factor receptor signaling pathway	31	0.402878	1.32034	0.10099	0.232145	0.160922	6022	tags=45%	list=31%	signal=31%	IL1B/GRB10/ITGB3/ITGA5/HGS/DAB2IP/ARNT/MIR10A/CADM4/MIR296/VTN/EMILIN1/HHEX/FGF18
BP	GO:0043900	regulation of multi-organism process	72	0.40284	1.58733	0.010061	0.0473512	0.0328237	1437	tags=18%	list=8%	signal=17%	PLB1/LHFPL2/TIMP1/EDNRB/PTAFR/P2RY1/HDAC4/SIRT2/VEGFA/ZP3/ACVR1B/BST2/PPP2R1A
BP	GO:0014014	negative regulation of gliogenesis	45	0.402724	1.45006	0.0476196	0.141072	0.0977908	5191	tags=53%	list=27%	signal=39%	TSPO/NOTCH1/LDLR/SIRT2/DAAM2/MIR181B1/TERT/MBD1/HES1/ADCYAP1/NKX6-2/SOX11/DLX2/CERS2/NKX6-1/SOX10/GPR37L1/SKI/PTN/DUSP10/PITX3/DLX1/ID4/F2
BP	GO:0019233	sensory perception of pain	101	0.402635	1.67212	0.000798721	0.00706571	0.00489793	6446	tags=50%	list=34%	signal=33%	CCR2/IL10/EDNRB/COMT/PTAFR/PROK2/P2RY1/SLC9A1/ARRB2/NTSR1/BACE1/PTGS2/CDK5/TMEM120A/OPRL1/P2RX4/NPFF/TAC1/MAPK3/SMR3B/MME/NDN/ADCYAP1/CCL3/GRM1/GRIN2D/KCNK4/NR2F6/CCK/OXT/SCN10A/MMP24/NMU/MGLL/ADRA2C/HOXB8/GRIN2A/ITGA2/VIP/SMR3A/ASIC3/TMEM100/CACNB3/ALOXE3/GRIN1/BDKRB1/HOXD1/P2RX3/ADORA1/CHRNA4
BP	GO:0055067	monovalent inorganic cation homeostasis	156	0.402501	1.79324	2.51433e-05	0.000529002	0.000366702	1892	tags=24%	list=10%	signal=22%	SLC11A1/MAFG/RAB20/ATP6V0A1/SLC12A7/ROGDI/EDNRB/COMT/KCNJ2/PDK4/GRN/SLC12A9/TMEM175/TCIRG1/ATP6AP1/ATP6V0C/ATP6V0B/ATP6V0D1/NEDD4L/SLC9A1/SLC26A6/ATP6V1F/RAB39A/CHP1/SLC8A1/SLC4A2/CLIC4/SLAMF8/CLN3/ATP6V1A/CLN6/KCNMA1/PDK2/TM9SF4/ATP6V1E1/SNAPIN/GNAI2
BP	GO:0030201	heparan sulfate proteoglycan metabolic process	32	0.402474	1.32744	0.0962672	0.224308	0.155489	3422	tags=41%	list=18%	signal=33%	DSE/SULF2/NDST1/HS6ST1/NDST2/SGSH/EXT1/EXTL3/HPSE/NDST3/B3GAT3/GLCE/XYLT2
BP	GO:0002718	regulation of cytokine production involved in immune response	82	0.402324	1.60222	0.00514987	0.0288177	0.0199763	2300	tags=37%	list=12%	signal=32%	CCR2/BCL6/IL10/HMOX1/NOD2/FZD5/LILRB1/IL1B/TLR4/NLRP3/FFAR2/IL1R1/FCER1G/TNFRSF1B/APOA2/JAK3/CUEDC2/CD36/HFE/SASH3/BST2/TICAM1/IL18/MAVS/IRAK3/SCIMP/F2RL1/CD74/FFAR3/IFNB1
BP	GO:0006937	regulation of muscle contraction	165	0.402232	1.80588	1.42115e-05	0.00033805	0.000234335	5508	tags=46%	list=29%	signal=33%	DSC2/GPER1/MIR21/DOCK4/P2RX1/MYL9/PTAFR/KCNJ2/KCNQ1/PROK2/KCNE3/SLC9A1/PRKACA/SPHK1/HDAC4/DOCK5/SRF/PTGS2/TBXA2R/TMEM38A/ENO1/SLC8A1/EHD3/CALM3/ADORA2B/KCNMA1/CTTN/JUP/GRK2/P2RX4/TNNT1/MIR1-1/TNNC2/CHRNB4/TPM1/FLNA/TNNI2/CHGA/MYBPC3/TRPM4/RGS2/SSTR2/NOS1AP/ACE2/FGF13/ADRA2B/CACNA1C/RHOA/UCN/OXT/TNNI1/SCN10A/HCN4/TACR1/CHRNA3/PLCE1/NOS1/MYL2/TNNI3/NMU/SLC8A3/ADRA2A/ADRA2C/GSTM2/ZC3H12A/ITGA2/GSTO1…
BP	GO:1990748	cellular detoxification	104	0.402049	1.67897	0.000617037	0.00580827	0.00402628	3694	tags=33%	list=19%	signal=27%	HP/S100A9/MGST1/MIR21/GSTM1/MGST2/PIM1/GSTP1/PTGS2/LOXHD1/PTGS1/CD36/SRXN1/GPX3/CAT/TXNRD2/HBZ/SOD2/APOA4/AKR1B10/SESN2/PRDX5/LTC4S/CCS/AKR1A1/GPX8/MPO/ALOX5AP/GSR/SZT2/GPX1/GSTT1/GSTZ1/GPX4
BP	GO:0003018	vascular process in circulatory system	186	0.401952	1.82898	2.5676e-06	9.34473e-05	6.47774e-05	3897	tags=37%	list=20%	signal=30%	ADM/HRH2/GPER1/MIR21/P2RY2/HMOX1/DOCK4/SLC27A1/EDNRB/P2RX1/ALOX12/PTAFR/P2RY1/HTR7/TRPV4/ICAM1/KCNMB1/PLOD3/DOCK5/SCPEP1/ECE1/VEGFA/PTGS2/CXCR2/TBXA2R/CD36/ABR/ACTA2/SLC8A1/KCNMB4/AKT1/PPARD/CTNNBIP1/ADORA2B/MIR23A/KCNMA1/SRC/MTNR1B/F2RL1/SLC6A4/PDE2A/SERPINF2/SOD2/AVP/PDE3A/MFSD2A/LEP/C2CD4A/TGFB1/SLC27A4/ADRA1D/CHGA/TRPM4/BMP6/COMP/PTPRJ/ADCYAP1/RGS2/GPR4/CLDN5/GPX1/ACE2/ADRA2B/FGB/CRP/SMTNL2/C…
BP	GO:1901381	positive regulation of potassium ion transmembrane transport	40	0.401897	1.39609	0.0531697	0.151954	0.105334	3315	tags=30%	list=17%	signal=25%	MIR21/KCNE1/KCNJ2/KCNQ1/KCNMB1/DNM2/MIR1-1/FLNA/TREM2/KCNIP2/NOS1AP/LRRC55
BP	GO:0048145	regulation of fibroblast proliferation	81	0.401811	1.59865	0.00416739	0.0249342	0.0172843	2317	tags=26%	list=12%	signal=23%	PPARG/EREG/DACH1/FOSL2/CDKN1A/GAS6/ZMIZ1/SPHK1/BAX/GSTP1/FN1/PDGFA/MED25/SIRT6/CD300A/S100A6/CD74/ANXA2/MYC/JUN/DAB2IP
BP	GO:0016137	glycoside metabolic process	21	0.401715	1.19376	0.224172	0.388624	0.269393	2983	tags=38%	list=16%	signal=32%	FUCA1/GBA/NAGA/GLA/FUCA2/AKR1B10/GBA2/AKR1A1
BP	GO:0060326	cell chemotaxis	290	0.401673	1.93586	6.60026e-09	8.11831e-07	5.62759e-07	2783	tags=28%	list=15%	signal=25%	DYSF/PADI2/THBS1/FPR2/S100A9/CCR1/MIR223/CSF3R/CCR2/C5AR1/S100A12/BST1/HBEGF/IL10/C3AR1/DOCK4/LGALS9/CXCL16/IL1B/IL17RA/EDNRB/TRPM2/DUSP1/ALOX5/FFAR2/GAS6/S100A8/C5AR2/CH25H/NOTCH1/TRPV4/ARRB2/IL6R/XCR1/CSF1R/CXCL8/MPP1/FCER1G/CXCL2/SYK/ADGRE2/HGF/GSTP1/HMGB2/PIP5K1C/VEGFA/GPSM3/CXCR2/HSPB1/CCRL2/PRKCD/PREX1/ITGB2/SLAMF8/PTK2B/CXCL1/AIF1/CORO1B/MOSPD2/CYP19A1/HSD3B7/PIK3CD/F2RL1/ELMO2/CD74/P2RX4/…
BP	GO:0048713	regulation of oligodendrocyte differentiation	40	0.401641	1.3952	0.0531697	0.151954	0.105334	5150	tags=40%	list=27%	signal=29%	PPARG/NOTCH1/TNFRSF1B/DAAM2/TLR2/PRMT5/HES1/NKX2-2/MDK/DLX2/PTN/DUSP10/TENM4/OLIG2/DLX1/ID4
BP	GO:0045445	myoblast differentiation	84	0.401513	1.60043	0.00311462	0.0200615	0.0139066	6796	tags=57%	list=35%	signal=37%	NRG1/CMTM5/FLOT2/LGALS1/NOTCH1/EPAS1/ZFP36L1/SRF/ILK/JAG1/IL18/PPARD/SRA1/ANKRD2/MAML1/TGFB1/SOX8/RBM24/SOX15/MYF5/MYF6/DDIT3/SOX9/SDC1/WNT10B/SMYD1/RANBP3L/TBX2/NMRK2/BMP4/MYOD1/GREM1/BOC/TNFSF14/TNF/ISL1/PLG/MAPK14/GDF3/MEF2C/RBPJ/PLEKHM3/PLCB1/CCL17/IFRD1/CXCL14/MAPK12/MYOCD
BP	GO:1905517	macrophage migration	55	0.401505	1.50412	0.0219122	0.0812939	0.0563526	3069	tags=36%	list=16%	signal=31%	THBS1/CCR2/C5AR1/C3AR1/EDNRB/TRPV4/CSF1R/MMP14/MIR24-2/SLAMF8/PTK2B/P2RY12/CYP19A1/P2RX4/ROR2/LGALS3/TREM2/MAPK3/DDT/MDK
BP	GO:0046173	polyol biosynthetic process	62	0.401338	1.5435	0.0149331	0.0622231	0.0431328	3091	tags=31%	list=16%	signal=26%	CYP27A1/GPER1/IMPA2/ITPKC/PTAFR/SPR/P2RY1/SPHK1/GBA/NTSR1/PCBD1/PTK2B/SPHK2/PCK2/P2RY6/LEP/SPTLC2/SNCA/PGP
BP	GO:0032801	receptor catabolic process	34	0.401178	1.32586	0.0973085	0.226404	0.156943	2523	tags=32%	list=13%	signal=28%	FURIN/CAPN1/AP2M1/CDK5/AP2A1/MVB12A/AP2S1/ANXA2/AP2A2/CLTA/TGFB1
BP	GO:0051145	smooth muscle cell differentiation	68	0.401163	1.56638	0.00621063	0.0329431	0.022836	895	tags=15%	list=5%	signal=14%	ADM/EREG/GPER1/MIR21/SMARCD3/EDNRB/ENG/NOTCH1/SRF/VEGFA
BP	GO:0030198	extracellular matrix organization	387	0.401137	1.97881	1e-10	2.94918e-08	2.04436e-08	5721	tags=43%	list=30%	signal=31%	ADAMTS2/CYP1B1/SH3PXD2B/THBS1/LRP1/CRISPLD2/QSOX1/ITGAM/FBN2/TIMP1/BCL3/SPINT1/TIMP2/COLGALT1/ADAMTSL4/APBB2/FURIN/TGFBI/FLOT1/SPARC/MMP25/TNFRSF1A/ITGA2B/LOXL3/SULF2/CAPN1/ADAM15/LAMC1/MMP1/GAS6/ENG/MMP9/BSG/NOTCH1/VCAN/ADAM19/ICAM1/LAMB2/MMP17/PLOD3/MMP14/MMP19/CAPNS1/FN1/TNFRSF1B/ITGB3/APP/HTRA1/PTX3/PDGFA/ITGAX/ERCC2/ITGB2/NFKB2/MFAP4/ITGA5/CST3/COL8A2/SPINT2/CTSL/ITGB5/MPV17/BMP1/CRTAP/FSCN1…
BP	GO:0002711	positive regulation of T cell mediated immunity	48	0.400996	1.47719	0.0356007	0.112169	0.0777549	1534	tags=27%	list=8%	signal=25%	FZD5/NECTIN2/CD1D/IL1B/NLRP3/IL1R1/PVR/CD1B/ZP3/CD1A/CD1E/SASH3/IL18
BP	GO:0003401	axis elongation	30	0.40095	1.30176	0.118474	0.258444	0.179153	7764	tags=63%	list=41%	signal=38%	AREG/TRIM28/FGF1/HNF1B/SPRY1/SOX9/HOXD13/WNT5A/WNT11/BMP4/WNT3A/VANGL2/SFRP1/MED12/SPRY2/SIX4/SHH/PTK7/YAP1
BP	GO:0099625	ventricular cardiac muscle cell membrane repolarization	28	0.400764	1.28811	0.135189	0.282387	0.195749	6602	tags=57%	list=34%	signal=37%	KCNE1/KCNQ1/KCNE3/KCND3/MIR1-1/KCNJ3/KCNJ8/NOS1AP/SCN4B/SCN5A/KCNE4/SCN1B/ANK2/GJA5/CACNA2D1/WDR1
BP	GO:0043062	extracellular structure organization	388	0.400724	1.9811	1e-10	2.94918e-08	2.04436e-08	5721	tags=43%	list=30%	signal=31%	ADAMTS2/CYP1B1/SH3PXD2B/THBS1/LRP1/CRISPLD2/QSOX1/ITGAM/FBN2/TIMP1/BCL3/SPINT1/TIMP2/COLGALT1/ADAMTSL4/APBB2/FURIN/TGFBI/FLOT1/SPARC/MMP25/TNFRSF1A/ITGA2B/LOXL3/SULF2/CAPN1/ADAM15/LAMC1/MMP1/GAS6/ENG/MMP9/BSG/NOTCH1/VCAN/ADAM19/ICAM1/LAMB2/MMP17/PLOD3/MMP14/MMP19/CAPNS1/FN1/TNFRSF1B/ITGB3/APP/HTRA1/PTX3/PDGFA/ITGAX/ERCC2/ITGB2/NFKB2/MFAP4/ITGA5/CST3/COL8A2/SPINT2/CTSL/ITGB5/MPV17/BMP1/CRTAP/FSCN1…
BP	GO:0048260	positive regulation of receptor-mediated endocytosis	50	0.400383	1.491	0.0340903	0.109021	0.0755729	3574	tags=36%	list=19%	signal=29%	CLU/CD63/PICK1/INSR/ARRB2/SYK/HIP1/VEGFA/HFE/DAB2/AP2A1/DNM2/ANXA2/APOA5/ARRB1/SGIP1/SERPINE1/PPT1
BP	GO:0045662	negative regulation of myoblast differentiation	25	0.400151	1.23697	0.198758	0.360015	0.249561	3447	tags=40%	list=18%	signal=33%	CMTM5/NOTCH1/IL18/PPARD/SRA1/ANKRD2/TGFB1/SOX8/DDIT3/SOX9
BP	GO:0030516	regulation of axon extension	97	0.400031	1.64828	0.00104646	0.00858096	0.00594829	1963	tags=23%	list=10%	signal=20%	LRP1/SHTN1/CYFIP1/SEMA4A/SEMA6B/TWF2/GDI1/SEMA4B/LIMK1/DPYSL2/SRF/FN1/VEGFA/SEMA3C/ILK/CDK5/ARHGAP4/DBNL/DNM2/SEMA3B/CTTN/ANAPC2
BP	GO:0046849	bone remodeling	91	0.399984	1.63989	0.00296792	0.0193308	0.0134	2809	tags=33%	list=15%	signal=28%	RAB3D/TPP1/PDK4/DEF8/TCIRG1/ATP6AP1/LRRK1/CSF1R/PLEKHM1/SYK/MITF/ITGB3/BGLAP/RASSF2/PTK2B/SIGLEC15/NCDN/SRC/TMEM119/NOTCH2/PPARGC1B/CTSK/SPP1/LEP/IHH/TGFB1/ADAM8/CSK/NOX4/DCSTAMP
BP	GO:0032372	negative regulation of sterol transport	25	0.399885	1.23615	0.198758	0.360015	0.249561	3075	tags=28%	list=16%	signal=24%	MIR27A/APOA2/MIR33A/SREBF2/PLA2G10/MIR128-2/ABCG5
BP	GO:0032375	negative regulation of cholesterol transport	25	0.399885	1.23615	0.198758	0.360015	0.249561	3075	tags=28%	list=16%	signal=24%	MIR27A/APOA2/MIR33A/SREBF2/PLA2G10/MIR128-2/ABCG5
BP	GO:0042743	hydrogen peroxide metabolic process	53	0.399882	1.5029	0.0357406	0.112388	0.0779069	4432	tags=42%	list=23%	signal=32%	HP/CYBA/GPX3/MPV17L/CAT/CTNS/HBZ/STAT3/MAOB/APOA4/PRDX5/SNCA/MPO/GPX1/CYBB/NOXA1/RAC2/DUOXA2/ZNF205/PINK1/HBQ1/HBE1
BP	GO:1905207	regulation of cardiocyte differentiation	61	0.39987	1.52669	0.0143444	0.0605591	0.0419794	6803	tags=57%	list=36%	signal=37%	GPER1/NRG1/G6PD/GSK3A/ARRB2/SEMA3C/CTDP1/MIR1-1/TGFB1/PAK1/SOX17/RGS2/MIR200B/KAT2A/BMP7/MIR222/BMP4/FZD7/GREM1/MIR208A/BMP2/MIR145/WNT3A/RGS4/MEF2C/PPARA/RBPJ/GATA4/MIR204/MIR199A2/MIR199A1/NKX2-5/HAMP/MYOCD/TBX5
BP	GO:0010595	positive regulation of endothelial cell migration	121	0.399821	1.70777	0.000319154	0.0035378	0.00245239	3479	tags=32%	list=18%	signal=27%	THBS1/SASH1/MIR21/HMOX1/SPARC/ALOX12/RIN2/GRN/MIR27A/SCARB1/RRAS/VEGFA/PTGS2/ITGB3/HSPB1/MAP3K3/ANXA3/ATOH8/MIRLET7F2/AKT1/PTK2B/PROX1/MIR23A/EMC10/ADGRA2/PLPP3/NRP2/P2RX4/MAP2K3/MIR126/RHOB/TGFB1/FGF1/AMOTL1/ANGPT4/NRP1/HDAC7/ZNF580/MIR10A
BP	GO:0019362	pyridine nucleotide metabolic process	35	0.399804	1.33157	0.0869565	0.209245	0.145048	4861	tags=46%	list=25%	signal=34%	NAMPT/HAAO/NAPRT/NADK/PTGS2/NMNAT2/AFMID/NUDT17/NADSYN1/NAXD/IDO1/PARP10/NMNAT1/NMRK2/KYNU/QPRT
BP	GO:0046496	nicotinamide nucleotide metabolic process	35	0.399804	1.33157	0.0869565	0.209245	0.145048	4861	tags=46%	list=25%	signal=34%	NAMPT/HAAO/NAPRT/NADK/PTGS2/NMNAT2/AFMID/NUDT17/NADSYN1/NAXD/IDO1/PARP10/NMNAT1/NMRK2/KYNU/QPRT
BP	GO:0031644	regulation of nervous system process	144	0.399796	1.75285	4.94149e-05	0.000875506	0.000606897	5315	tags=44%	list=28%	signal=32%	DLG4/IL10/EDNRB/COMT/PTAFR/TYMP/SLC9A1/GBA/EGR2/HGF/NTSR1/TNFRSF1B/SH3GL1/APP/S100B/ITGAX/GPR35/PTK2B/PARD3/BAIAP2/DLGAP4/SRC/MTNR1B/OPRL1/DVL1/CHRNA7/AVP/CHRNB4/NPFF/DLGAP3/UNC13B/SMR3B/SHANK1/CNIH2/CCL3/GRM1/GRIN2D/WASF3/S1PR2/FGF12/SLC8A2/PTEN/CUX2/TMEM108/CCK/SHANK3/OXT/DLGAP2/SOX10/HTR2C/SHANK2/EIF4A3/RIMS1/NMU/SLC8A3/MGLL/CELF4/TENM4/ADRA2C/MAG/ITGA2/VIP/DLGAP1/SMR3A
BP	GO:0072376	protein activation cascade	28	0.399694	1.28467	0.135189	0.282387	0.195749	5473	tags=46%	list=29%	signal=33%	GP1BA/GP1BB/F13A1/FN1/GP9/GP5/F12/FGB/F10/VWF/F2/SERPINC1/FGA
BP	GO:0072378	blood coagulation	fibrin clot formation	28	0.399694	1.28467	0.135189	0.282387	0.195749	5473	tags=46%	list=29%	signal=33%	GP1BA/GP1BB/F13A1/FN1/GP9/GP5/F12/FGB/F10/VWF/F2/SERPINC1/FGA
BP	GO:0043112	receptor metabolic process	193	0.399605	1.82281	2.57141e-06	9.34473e-05	6.47774e-05	2526	tags=26%	list=13%	signal=23%	PPARG/ADM/LRP1/DLG4/IL10/LAMTOR1/NRG1/LRPAP1/LILRB1/FURIN/FLOT1/CD63/CAPN1/ARAP1/PICK1/INSR/AP2M1/ARRB2/CXCL8/FCER1G/SYK/RAB31/ECE1/VEGFA/ITGB3/CXCR2/CD36/ANKRD13D/CDK5/AP2A1/MVB12A/ITGB2/MIRLET7E/EHD3/GRB2/ARF1/SDCBP/DNM2/RAB11B/NUMB/AP2S1/GRK2/DNM1/ANXA2/ADIPOQ/AP2A2/CXCR1/CLTA/NECAB2/TGFB1/HOXA5
BP	GO:0038127	ERBB signaling pathway	141	0.399555	1.74709	0.000105706	0.00155068	0.00107493	4528	tags=40%	list=24%	signal=31%	EREG/AREG/GPER1/MIR21/HBEGF/NRG1/SHKBP1/RHBDF2/DUSP3/PLAUR/ARAP1/EPN1/MMP9/PTPN18/HIP1/APP/DOK1/RASSF2/MVB12A/REPS2/HGS/MVP/GRB2/AKT1/PTK2B/VIL1/NCF1/VPS25/SRC/CDC37/CHMP6/SHC1/IFI6/DAB2IP/RAB7A/TGFA/TGFB1/GPRC5A/PTPRJ/ZGPAT/SPRY1/AFAP1L2/SOX9/PTK6/ARF4/PDE6G/SLC30A10/ABL1/GRB7/RTN4/SH3TC2/RNF126/PIGR/PTPN2/PLCE1/PTPRR
BP	GO:0050905	neuromuscular process	102	0.399551	1.66132	0.000723388	0.00656282	0.00454932	3949	tags=31%	list=21%	signal=25%	SLC1A3/DLG4/GM2A/PNKD/TPP1/GAA/MYO7A/BACE1/APP/ABR/CLN3/DCTN1/NEUROG1/HEXB/DVL1/HOXD10/HOXC10/KCNAB2/JPH4/SHANK1/COMP/PSAP/USH1C/NKX6-2/NPAS1/GRIN2D/FGF12/CDH23/PTEN/OPA3/UCN/ABL1
BP	GO:0050866	negative regulation of cell activation	200	0.399547	1.8307	2.86137e-06	0.000102201	7.08454e-05	2572	tags=28%	list=13%	signal=24%	VSIG4/MERTK/HLX/THBD/CCR2/GPER1/MIR21/BCL6/LILRB2/IL10/CEBPB/MILR1/HMOX1/LGALS9/LILRB1/FGR/DUSP3/ALOX12/LOXL3/LGALS9C/GRN/GPNMB/MIR27A/ZBTB7B/SOCS6/LDLR/JAK3/HFE/ABR/PDGFA/PRKCD/MNDA/TNFAIP8L2/SH2B3/CD300LF/HMGB3/SOCS1/CLEC4G/LST1/PKN1/CD300A/SAMSN1/CD74/MIR181B1/PELI1/CD86/PTPN6/IFNB1/MAD1L1/LGALS3/TYRO3/SDC4/IHH/TYROBP/RUNX1/FCGR2B
BP	GO:0006636	unsaturated fatty acid biosynthetic process	56	0.399299	1.50923	0.03564	0.112182	0.0777641	1129	tags=21%	list=6%	signal=20%	ABCD1/ALOX15B/GSTM1/IL1B/ALOX12/ALOX5/PLA2G4A/TBXAS1/GSTP1/PTGS2/PTGS1/FADS1
BP	GO:0032964	collagen biosynthetic process	51	0.399287	1.4937	0.0348758	0.110851	0.0768416	5471	tags=51%	list=29%	signal=37%	PPARG/RCN3/ENG/ARRB2/PPARD/SERPINF2/IHH/TGFB1/CIITA/SCX/VIM/P3H4/LARP6/UCN/COL5A1/CREB3L1/CBX8/SERPINH1/CYGB/SERPINB7/MIR149/BMP4/ITGA2/F2/MIR145/EMILIN1
BP	GO:0060193	positive regulation of lipase activity	74	0.399248	1.58212	0.00742898	0.0380126	0.0263502	3884	tags=36%	list=20%	signal=29%	RASGRP4/C5AR1/GNA15/PTAFR/ANG/NR1H2/LPAR2/PLCB2/P2RY12/GNAQ/FGFR3/ARHGAP6/P2RY6/CD86/APOA4/ABHD5/APOA5/NTF4/PHB/LPAR1/FLT1/ARF4/GPIHBP1/BDNF/NTRK2/MIR182/RHOA
BP	GO:1901658	glycosyl compound catabolic process	41	0.399202	1.38784	0.063786	0.169425	0.117445	2982	tags=37%	list=16%	signal=31%	CDA/APOBEC3A/FUCA1/TYMP/APOBEC3H/GBA/NAGA/UPP1/AHCY/GLA/PNP/FUCA2/APOBEC1/NT5M/GBA2
BP	GO:0014015	positive regulation of gliogenesis	77	0.399083	1.59395	0.00593282	0.0320642	0.0222268	5018	tags=44%	list=26%	signal=33%	PPARG/LRP1/TSPO/CCR2/SPINT1/IL1B/NOTCH1/EGR2/TNFRSF1B/P2RY12/TLR2/P2RX4/RELA/ETV5/TGFB1/TREM2/PRMT5/SOX8/HES1/NKX2-2/MDK/NKX6-2/CCL3/TTBK1/NKX6-1/LIF/RNF112/SOX10/MIR222/PTN/TIAM1/TENM4/MAG/OLIG2
BP	GO:0060351	cartilage development involved in endochondral bone morphogenesis	29	0.398961	1.28634	0.13253	0.278794	0.193259	4455	tags=41%	list=23%	signal=32%	POR/TRPV4/RARA/CARM1/COL27A1/IHH/COMP/POC1A/SOX9/CER1/THBS3/SERPINH1
BP	GO:0048168	regulation of neuronal synaptic plasticity	51	0.398879	1.49218	0.0360481	0.112966	0.0783076	4035	tags=37%	list=21%	signal=29%	DLG4/EGR2/EPHB2/APP/S100B/CLN3/NCDN/SYNGR1/SYT4/NPTN/UNC13B/RAB8A/RAB3A/NSMF/SLC8A2/KCNJ10/SYP/PPFIA3/SHANK3
BP	GO:0071379	cellular response to prostaglandin stimulus	22	0.398691	1.20313	0.227273	0.392556	0.272119	2226	tags=18%	list=12%	signal=16%	PPARG/PTGFR/AKT1/P2RY6
BP	GO:0048144	fibroblast proliferation	82	0.398556	1.58722	0.00602643	0.0322734	0.0223718	2317	tags=26%	list=12%	signal=23%	PPARG/EREG/DACH1/FOSL2/CDKN1A/GAS6/ZMIZ1/SPHK1/BAX/GSTP1/FN1/PDGFA/MED25/SIRT6/CD300A/S100A6/CD74/ANXA2/MYC/JUN/DAB2IP
BP	GO:0098869	cellular oxidant detoxification	93	0.398531	1.64021	0.00304075	0.0196849	0.0136455	5036	tags=42%	list=26%	signal=31%	HP/S100A9/MGST1/MIR21/MGST2/GSTP1/PTGS2/LOXHD1/PTGS1/CD36/SRXN1/GPX3/CAT/TXNRD2/HBZ/SOD2/APOA4/SESN2/PRDX5/LTC4S/CCS/GPX8/MPO/ALOX5AP/GSR/SZT2/GPX1/GSTT1/GSTZ1/GPX4/BMP7/HBQ1/HBE1/CYGB/HBM/GPX6/GSTA1/PRDX6/GSTM2
BP	GO:0008207	C21-steroid hormone metabolic process	39	0.398479	1.38024	0.0607287	0.165215	0.114527	3100	tags=21%	list=16%	signal=17%	ADM/TSPO/EGR1/FDXR/SRD5A1/STARD3/BMP6/CYP17A1
BP	GO:0002221	pattern recognition receptor signaling pathway	190	0.398266	1.81261	3.01718e-06	0.00010488	7.27023e-05	2418	tags=31%	list=13%	signal=27%	S100A9/HSPA1B/HSPA1A/CD14/CLEC4E/ITGAM/LILRA2/NOD2/CTSB/SLC46A2/TLR5/FLOT1/FCN1/TLR4/FFAR2/CYBA/S100A8/GRAMD4/TLR6/ARRB2/CLPB/IKBKG/CD36/MYD88/SEC14L1/CACTIN/NLRX1/NFKBIA/PIK3AP1/TLR8/ITGB2/TICAM1/TLR7/CNPY3/LY96/CD300LF/TLR2/IRF7/CTSL/IRAK3/TKFC/IRAK1/CD300A/SCIMP/NLRP6/F2RL1/RNF135/MIR181B1/PELI1/GPATCH3/CTSK/RELA/UBE2D1/LILRA4/IKBKE/DAB2IP/TNIP2/TYRO3
BP	GO:0010517	regulation of phospholipase activity	71	0.398208	1.55907	0.00795331	0.0398663	0.0276352	4096	tags=37%	list=21%	signal=29%	LRP1/RASGRP4/C5AR1/GNA15/PTAFR/ANG/LPAR2/PLCB2/P2RY12/GNAQ/FGFR3/ARHGAP6/P2RY6/CD86/NTF4/SNCA/PHB/RGS2/LPAR1/FLT1/ARF4/PPT1/BDNF/NTRK2/ABL1/ANXA8
BP	GO:0051092	positive regulation of NF-kappaB transcription factor activity	155	0.398165	1.7694	7.98442e-05	0.00125475	0.000869788	1794	tags=25%	list=9%	signal=23%	S100A9/HSPA1B/HSPA1A/CLU/S100A12/LGALS9/NLRC4/NOD2/IL1B/PYCARD/FLOT1/FLOT2/TLR4/EDA2R/TRIM8/NLRP3/TRIM25/S100A8/TLR6/ICAM1/SPHK1/RPS6KA4/IKBKG/APP/CD36/CARM1/RBCK1/MYD88/ITGB2/NFKB2/TICAM1/ARHGEF2/CAT/IL18/TLR2/AGER/IRAK3/IRAK1/ZBTB7A
BP	GO:0046686	response to cadmium ion	63	0.39816	1.53273	0.0197336	0.0758965	0.0526112	3507	tags=35%	list=18%	signal=29%	FOS/HMOX1/SPARC/HAAO/MMP9/MTF1/GSN/CAT/HSF1/AKT1/ALAD/ERCC1/NCF1/PPP5C/JUN/TERT/MAPK3/SLC30A1/PRNP/SORD/GSS/CYBB
BP	GO:0051926	negative regulation of calcium ion transport	60	0.398092	1.51086	0.0252482	0.0893678	0.0619494	6735	tags=53%	list=35%	signal=35%	DYSF/LILRB2/CD33/LILRB1/ICAM1/NTSR1/PTGS2/GPR35/CALM3/OPRL1/MIR1-1/SLC30A1/GEM/YWHAE/NOS1/RRAD/ADRA2A/GSTM2/GSTO1/ATP1A2/REM1/CACNB3/SLN/TLR9/DRD4/PACSIN3/EPO/TRIM27/DRD2/CBARP/CRHR1/FKBP1B
BP	GO:2000463	positive regulation of excitatory postsynaptic potential	28	0.397998	1.27922	0.141153	0.290668	0.20149	6768	tags=57%	list=35%	signal=37%	DLG4/PTK2B/BAIAP2/DVL1/CHRNA7/SHANK1/PTEN/CUX2/SHANK3/SHANK2/RIMS1/CACNB3/RGS4/GRIN1/STX1A/NRXN1
BP	GO:0042168	heme metabolic process	30	0.397905	1.29188	0.126506	0.270613	0.187588	3825	tags=33%	list=20%	signal=27%	TSPO/BLVRB/HMOX1/ALAD/ALAS1/HPX/BLVRA/NFE2L1/HMBS/PGRMC1
BP	GO:0010804	negative regulation of tumor necrosis factor-mediated signaling pathway	22	0.397869	1.20065	0.231225	0.397025	0.275216	2173	tags=32%	list=11%	signal=28%	GAS6/GSTP1/MIR24-2/PELI3/F2RL1/PYDC1/ADIPOQ
BP	GO:0045581	negative regulation of T cell differentiation	45	0.397728	1.43206	0.0498008	0.145845	0.101099	3526	tags=31%	list=18%	signal=25%	HLX/MIR21/BCL6/LOXL3/ZBTB7B/JAK3/SOCS1/CD74/IFNB1/IHH/RUNX1/MDK/IL4R/FOXJ1
BP	GO:0002367	cytokine production involved in immune response	102	0.397533	1.65293	0.000833968	0.00731695	0.00507208	2300	tags=34%	list=12%	signal=30%	SLC11A1/CCR2/BCL6/IL10/HMOX1/NOD2/FZD5/LILRB1/IL1B/TLR4/NLRP3/FFAR2/GAS6/IL1R1/FCER1G/TNFRSF1B/APOA2/JAK3/CUEDC2/CD36/HFE/KDELR1/SASH3/BST2/TICAM1/IL18/TLR2/MAVS/IRAK3/SPHK2/SCIMP/F2RL1/CD74/FFAR3/IFNB1
BP	GO:0031641	regulation of myelination	46	0.397421	1.43953	0.0606764	0.165213	0.114525	1901	tags=24%	list=10%	signal=22%	TYMP/EGR2/HGF/SIRT2/TNFRSF1B/RARA/S100B/ITGAX/AKT1/PARD3/TG
BP	GO:0050777	negative regulation of immune response	153	0.397388	1.76197	3.4068e-05	0.000657201	0.00045557	2670	tags=27%	list=14%	signal=23%	VSIG4/PPARG/CR1/HLX/CCR2/MIR21/BCL6/IL10/HMOX1/LGALS9/LILRB1/LOXL3/GRN/NR1H2/ZBTB7B/ARRB2/APOA2/JAK3/CUEDC2/HFE/ABR/STAT6/CACTIN/NLRX1/BST2/SLAMF8/CLEC4G/IRAK3/CD300A/NLRP6/TTLL12/SAMSN1/MIR181B1/PTPN6/IFNB1/LGALS3/TYRO3/IL27RA/TGFB1/FCGR2B/CRK
BP	GO:1902991	regulation of amyloid precursor protein catabolic process	40	0.397356	1.38032	0.0613497	0.165906	0.115005	2296	tags=30%	list=12%	signal=26%	CLU/FLOT2/GSK3A/GGA3/APP/FKBP1A/ABCA7/IFNGR1/AGER/CHRNA7/RELA/EFNA1
BP	GO:0007586	digestion	130	0.397279	1.71557	0.000322539	0.00354055	0.0024543	4260	tags=34%	list=22%	signal=26%	PGA3/HRH2/MGAM/VDR/NOD2/TLR4/KCNQ1/TYMP/NR1H2/SCARB1/SLC26A6/LDLR/SLC46A1/APOA2/CD36/SGK1/VIL1/RBP4/NEUROG1/OPRL1/APOA4/CLPSL2/LEP/TAC1/ARX/UCN3/LPCAT3/CHIA/APOA5/ABCG5/CHRM1/TFF3/SOX9/CTRB2/SLC22A5/CEL/TFF2/GUCA2B/CCK/UCN/OXT/TFF1/SLC5A1/SLC9A4
BP	GO:0050868	negative regulation of T cell activation	112	0.397171	1.68873	0.000854123	0.00743774	0.00515582	3212	tags=34%	list=17%	signal=28%	VSIG4/HLX/MIR21/BCL6/LILRB2/IL10/CEBPB/LGALS9/LILRB1/DUSP3/LOXL3/LGALS9C/GPNMB/MIR27A/ZBTB7B/SOCS6/JAK3/HFE/TNFAIP8L2/SOCS1/CLEC4G/CD300A/CD74/PELI1/CD86/PTPN6/IFNB1/MAD1L1/LGALS3/SDC4/IHH/RUNX1/FCGR2B/TNFRSF14/MDK/PRNP/IDO1/IL4R
BP	GO:0038179	neurotrophin signaling pathway	39	0.396963	1.37498	0.062753	0.167749	0.116283	3870	tags=38%	list=20%	signal=31%	WASF1/CYFIP1/PPP2R5B/GRB2/SORT1/AKT1S1/SRC/NGFR/DOK5/NTF4/NDN/SPRY1/BDNF/NTRK2/TMEM108
BP	GO:0061098	positive regulation of protein tyrosine kinase activity	58	0.396675	1.49942	0.0358992	0.112805	0.0781963	2694	tags=28%	list=14%	signal=24%	LILRA5/FCGR1A/EREG/AREG/DLG4/HBEGF/NRG1/GAS6/CSF1R/NCF1/SRC/TAL1/UNC119/EFNA1/TGFA/NOX4
BP	GO:0098815	modulation of excitatory postsynaptic potential	45	0.396466	1.42752	0.0498008	0.145845	0.101099	4894	tags=42%	list=26%	signal=32%	DLG4/SH3GL1/APP/PTK2B/BAIAP2/DVL1/CHRNA7/SHANK1/S1PR2/SLC8A2/PTEN/CUX2/TMEM108/SHANK3/SHANK2/EIF4A3/RIMS1/SLC8A3/CELF4
BP	GO:0007584	response to nutrient	170	0.3963	1.78706	5.44192e-05	0.000948406	0.000657431	2531	tags=28%	list=13%	signal=25%	PPARG/ACSL1/TSPO/VDR/FES/HMOX1/ABCA1/NOD2/CDKN2B/SPARC/PKM/POR/TRIM25/GAS6/LPL/PIM1/CD4/SRF/GSTP1/GSN/PTGS2/RARA/USF2/TBXA2R/ALPL/ARSB/BGLAP/AHCY/SLC8A1/C2/FOLR2/CAT/HSF1/ALAD/ERCC1/PPARD/MTHFR/PDK2/USF1/GNAI2/SLC6A4/IGFBP2/RELA/ADIPOQ/SPP1/LEP/CDKN2D/SLC27A4
BP	GO:0060914	heart formation	30	0.396057	1.28588	0.130522	0.27643	0.19162	7142	tags=70%	list=37%	signal=44%	SMARCD3/NOTCH1/PIM1/FOXH1/SOX17/HES1/HAND2/MESP1/WNT5A/WNT11/BMP4/EYA1/BMP2/ISL1/WNT3A/ROBO2/MEF2C/RBPJ/LEMD2/TBX5/DKK1
BP	GO:0048261	negative regulation of receptor-mediated endocytosis	28	0.396031	1.2729	0.147117	0.298434	0.206873	2494	tags=21%	list=13%	signal=19%	DLG4/LRPAP1/ANKRD13D/SDCBP/UNC119/NECAB2
BP	GO:0017157	regulation of exocytosis	213	0.395643	1.8283	1.32251e-06	5.4927e-05	3.80752e-05	3250	tags=29%	list=17%	signal=24%	CCR2/ITGAM/FES/HMOX1/LGALS9/GAB2/RAB3D/PRAM1/FGR/STXBP2/P2RX1/PTAFR/ATP6AP1/NOTCH1/P2RY1/ATP13A2/VAMP8/FCER1G/UNC13D/SYK/ADGRE2/CHMP2A/BACE1/NAPA/ABR/CDK5/ZP3/ITGB2/HGS/TRPV6/VPS18/CALM3/ARF1/SDCBP/MICAL1/ADORA2B/SPHK2/CD300A/GIT1/SNAPIN/GNAI2/F2RL1/SYT1/DVL1/SYT4/GRIK5/RALB/RAB7A/SDC4/VAMP2/FCGR2B/DOC2A/IL1RAPL1/UNC13B/RAB13/CADPS/LAMP1/RAB8A/SNCA/RAB3A/IL4R/SYTL4
BP	GO:0031579	membrane raft organization	26	0.395639	1.23514	0.180328	0.340709	0.236178	2277	tags=35%	list=12%	signal=31%	FLOT1/FLOT2/PACSIN2/GSN/CLN3/ABCA7/MYADM/ANXA2/YJEFN3
BP	GO:0046660	female sex differentiation	118	0.395437	1.68029	0.000363407	0.00384057	0.00266227	3145	tags=29%	list=16%	signal=24%	MERTK/EREG/LHFPL2/CEBPB/DACH1/IDH1/ANG/INSR/ARRB2/ICAM1/BAX/MMP14/MMP19/VEGFA/CTNNA1/PTX3/ZP3/KMT2B/ACVR1B/FOXO3/RBP4/CYP19A1/SRD5A1/HSPA5/SRC/TYRO3/LEP/RETN/LHX8/AMH/ARRB1/ADCYAP1/PGR/PCYT1B
BP	GO:0032835	glomerulus development	64	0.395056	1.52366	0.015716	0.0648513	0.0449547	4778	tags=47%	list=25%	signal=35%	EGR1/SULF2/BASP1/NOTCH1/IL6R/LAMB2/ACTA2/JAG1/MPV17/NOTCH2/ADIPOQ/NOTCH3/OSR1/HES1/GPR4/NID1/PECAM1/PTPRO/HEYL/FOXJ1/MYO1E/LHX1/PODXL/WT1/BMP7/FOXC1/MIR125A/PLCE1/SERPINB7/BMP4
BP	GO:0002695	negative regulation of leukocyte activation	177	0.395041	1.78811	1.61756e-05	0.000377587	0.000261742	2572	tags=28%	list=13%	signal=25%	VSIG4/MERTK/HLX/CCR2/GPER1/MIR21/BCL6/LILRB2/IL10/CEBPB/MILR1/HMOX1/LGALS9/LILRB1/FGR/DUSP3/LOXL3/LGALS9C/GRN/GPNMB/MIR27A/ZBTB7B/SOCS6/LDLR/JAK3/HFE/ABR/MNDA/TNFAIP8L2/CD300LF/HMGB3/SOCS1/CLEC4G/LST1/PKN1/CD300A/SAMSN1/CD74/PELI1/CD86/PTPN6/IFNB1/MAD1L1/LGALS3/TYRO3/SDC4/IHH/TYROBP/RUNX1/FCGR2B
BP	GO:0098926	postsynaptic signal transduction	36	0.39501	1.33307	0.0864198	0.208346	0.144424	3545	tags=36%	list=19%	signal=29%	GNA15/NRG1/GNA11/CRTC1/GNAQ/GNAI2/GRK2/CHRNA7/RELA/STAT3/LY6H/CHRM1/PRR7
BP	GO:0050732	negative regulation of peptidyl-tyrosine phosphorylation	55	0.394963	1.47961	0.0261435	0.0913756	0.0633412	2625	tags=31%	list=14%	signal=27%	SOCS3/LRRK1/PRKCD/DMTN/MIRLET7E/MVP/PPP2R1A/SH2B3/SOCS1/SH3BP5L/CD300A/VPS25/SAMSN1/CHMP6/PTPN6/HYAL2/GPRC5A
BP	GO:1901223	negative regulation of NIK/NF-kappaB signaling	31	0.39478	1.2938	0.120792	0.262427	0.181914	1180	tags=19%	list=6%	signal=18%	MIR223/NLRP12/MIR21/NLRP3/ADGRG3/RASSF2
BP	GO:0048741	skeletal muscle fiber development	28	0.394704	1.26863	0.151093	0.303325	0.210264	4928	tags=54%	list=26%	signal=40%	STAC3/HDAC4/XK/ACTA1/RYR1/MYF5/MYF6/GPX1/SMO/LMOD3/BIN3/WNT10B/SKI/P2RX2/MYOD1
BP	GO:0072525	pyridine-containing compound biosynthetic process	35	0.394694	1.31455	0.0973085	0.226404	0.156943	4861	tags=49%	list=25%	signal=36%	NAMPT/HAAO/NAPRT/NADK/PNPO/PTGS2/PDXK/NMNAT2/AFMID/NADSYN1/NAXD/IDO1/PARP10/NMNAT1/NMRK2/KYNU/QPRT
BP	GO:0000188	inactivation of MAPK activity	26	0.394478	1.23151	0.180328	0.340709	0.236178	1708	tags=27%	list=9%	signal=25%	DUSP3/DUSP1/DUSP6/GPS1/SPRED2/PPP2R1A/DUSP7
BP	GO:0019359	nicotinamide nucleotide biosynthetic process	32	0.394302	1.30049	0.108055	0.243339	0.168682	4861	tags=47%	list=25%	signal=35%	NAMPT/HAAO/NAPRT/NADK/PTGS2/NMNAT2/AFMID/NADSYN1/NAXD/IDO1/PARP10/NMNAT1/NMRK2/KYNU/QPRT
BP	GO:0019363	pyridine nucleotide biosynthetic process	32	0.394302	1.30049	0.108055	0.243339	0.168682	4861	tags=47%	list=25%	signal=35%	NAMPT/HAAO/NAPRT/NADK/PTGS2/NMNAT2/AFMID/NADSYN1/NAXD/IDO1/PARP10/NMNAT1/NMRK2/KYNU/QPRT
BP	GO:0051450	myoblast proliferation	26	0.394224	1.23072	0.180328	0.340709	0.236178	5393	tags=46%	list=28%	signal=33%	HGF/ATOH8/PPARD/ANKRD2/MIR1-1/SOX15/GPX1/MIR10A/PAX7/MYOD1/ZNF609/MIR134
BP	GO:1900027	regulation of ruffle assembly	29	0.394212	1.27103	0.146586	0.297735	0.206389	2379	tags=31%	list=12%	signal=27%	CYFIP1/DEF8/ICAM1/CORO1C/PLEKHM1/ARHGAP24/P2RY12/RHOG/PFN1
BP	GO:0008209	androgen metabolic process	28	0.394204	1.26703	0.151093	0.303325	0.210264	3224	tags=25%	list=17%	signal=21%	ADM/SCARB1/CYP19A1/SRD5A1/SPP1/CYP17A1/UGT2B7
BP	GO:0045066	regulatory T cell differentiation	34	0.39416	1.30267	0.113872	0.251493	0.174334	223	tags=18%	list=1%	signal=17%	CR1/LILRB4/MIR21/BCL6/LILRB2/LGALS9
BP	GO:0051354	negative regulation of oxidoreductase activity	39	0.393989	1.36469	0.0708502	0.182064	0.126206	1725	tags=15%	list=9%	signal=14%	HP/MIR21/BCKDK/PDK4/GLA/PDK2
BP	GO:0035150	regulation of tube size	140	0.393956	1.71971	0.000161482	0.00209927	0.0014552	3897	tags=36%	list=20%	signal=29%	ADM/HRH2/GPER1/MIR21/P2RY2/HMOX1/DOCK4/EDNRB/P2RX1/ALOX12/PTAFR/P2RY1/HTR7/ICAM1/KCNMB1/PLOD3/DOCK5/SCPEP1/ECE1/PTGS2/TBXA2R/ACTA2/SLC8A1/KCNMB4/AKT1/PPARD/ADORA2B/KCNMA1/MTNR1B/F2RL1/SLC6A4/SERPINF2/SOD2/AVP/LEP/ADRA1D/CHGA/TRPM4/COMP/ADCYAP1/RGS2/GPX1/ACE2/ADRA2B/FGB/CRP/SMTNL2/WNT9B/RHOA/UCN
BP	GO:0090050	positive regulation of cell migration involved in sprouting angiogenesis	35	0.393816	1.31163	0.0993789	0.229884	0.159355	5615	tags=49%	list=29%	signal=34%	HMOX1/MIR27A/VEGFA/PTGS2/MAP3K3/MIRLET7F2/MIR23A/MIR126/NRP1/HDAC7/MIR10A/ABL1/MIR132/FGF2/MIR296/KDR/FOXC2
BP	GO:0050687	negative regulation of defense response to virus	23	0.393558	1.20897	0.23092	0.396607	0.274926	3207	tags=43%	list=17%	signal=36%	HTRA1/SEC14L1/NLRX1/MIR26B/TKFC/TARBP2/RNF26/GPATCH3/MICB/MUL1
BP	GO:0048010	vascular endothelial growth factor receptor signaling pathway	93	0.393481	1.61942	0.00406219	0.0244798	0.0169693	3507	tags=35%	list=18%	signal=29%	NCF4/IL1B/CYFIP1/GRB10/CYBA/NCF2/PXN/VEGFA/ITGB3/HSPB1/DOCK1/WASF2/ITGA5/HGS/PTK2B/NCF1/BAIAP2/SRC/SHB/ELMO2/NRP2/PIK3R2/DAB2IP/ARNT/CRK/MAPKAPK3/FLT1/NRP1/VAV2/VAV1/MAPKAPK2/MIR10A/CYBB
BP	GO:0010869	regulation of receptor biosynthetic process	24	0.393356	1.20784	0.218367	0.382166	0.264916	3019	tags=29%	list=16%	signal=25%	PPARG/FURIN/ITGB3/MIRLET7E/ADIPOQ/HOXA5/SCAP
BP	GO:0071715	icosanoid transport	49	0.393029	1.45851	0.0485644	0.143076	0.0991798	7044	tags=51%	list=37%	signal=32%	IL1B/PLA2G4A/SYK/NTSR1/P2RX4/PLA2G10/LEP/PROCA1/OXT/PLA2G2D/NMB/OC90/SLCO3A1/MAP2K6/PLA2G12A/NOS2/DRD4/PLA2G2F/BDKRB2/PLA2G3/DRD2/AVPR1B/PLA2R1/CYP4F2/SSTR4
BP	GO:1901571	fatty acid derivative transport	49	0.393029	1.45851	0.0485644	0.143076	0.0991798	7044	tags=51%	list=37%	signal=32%	IL1B/PLA2G4A/SYK/NTSR1/P2RX4/PLA2G10/LEP/PROCA1/OXT/PLA2G2D/NMB/OC90/SLCO3A1/MAP2K6/PLA2G12A/NOS2/DRD4/PLA2G2F/BDKRB2/PLA2G3/DRD2/AVPR1B/PLA2R1/CYP4F2/SSTR4
BP	GO:0032436	positive regulation of proteasomal ubiquitin-dependent protein catabolic process	84	0.393015	1.56655	0.00461068	0.0267846	0.018567	2554	tags=27%	list=13%	signal=24%	TRIB1/HSPA1B/HSPA1A/CLU/GSK3A/PLK3/GBA/SIRT2/CBFA2T3/DAB2/CEBPA/BCAP31/SIRT6/AKT1/RNF144B/SGTA/DVL1/CSNK1D/RAD23A/DDA1/FZR1/HSPBP1/NKD2
BP	GO:0031529	ruffle organization	54	0.392993	1.47831	0.0257277	0.0905476	0.0627673	2379	tags=31%	list=12%	signal=28%	CYFIP1/INPPL1/DEF8/TCIRG1/ICAM1/CSF1R/CORO1C/PLEKHM1/ARHGAP24/DBNL/P2RY12/AIF1/CORO1B/RHOG/BAG4/TPM1/PFN1
BP	GO:0044706	multi-multicellular organism process	220	0.392942	1.82463	1.19434e-06	5.09268e-05	3.53023e-05	3640	tags=30%	list=19%	signal=24%	SH3PXD2B/ADM/THBD/FOS/VDR/MIR21/NAMPT/TIMP1/LGALS9/FOSB/CTSB/IL1B/RXRA/P2RX1/COMT/PTAFR/PTGFR/PRL/EPN1/MMP9/BSG/STS/SLC19A1/VEGFA/PTGS2/RARA/HFE/ARID1A/ACVR1B/ITGA5/CST3/HSF1/PCSK5/AKT1/PPARD/JUNB/DKKL1/SPHK2/FUT7/HEXB/SLC6A4/FOSL1/IGFBP2/FKBP4/SPP1/NPFF/TRIM28/LEP/IHH/TAC1/MAPK3/PRDM14/EPOR/PRLHR/IDO1/ADCYAP1/RGS2/PGR/DAZAP1/TLE6/STOX2/MAFF/ADRA2B/KLK14/MEN1
BP	GO:0010573	vascular endothelial growth factor production	54	0.392757	1.47742	0.0263225	0.0917988	0.0636346	904	tags=15%	list=5%	signal=14%	CYP1B1/CCR2/C5AR1/C3AR1/IL1B/SULF2/IL6R/PTGS2
BP	GO:0001916	positive regulation of T cell mediated cytotoxicity	26	0.392724	1.22604	0.182377	0.34268	0.237545	1221	tags=23%	list=6%	signal=22%	NECTIN2/CD1D/PVR/CD1B/CD1A/CD1E
BP	GO:1903670	regulation of sprouting angiogenesis	127	0.392585	1.69734	0.000327822	0.00356591	0.00247187	2221	tags=21%	list=12%	signal=19%	THBS1/MIR21/IL10/HMOX1/PKM/SMAD1/ALOX5/EPN1/MIR27A/NOTCH1/KLF4/VEGFA/PTGS2/TBXA2R/MAP3K3/MIR24-2/HDAC5/ITGA5/MIRLET7F2/GLUL/MIR23A/STARD13/E2F2/JMJD8/MEOX2/MIR1-1/MIR126
BP	GO:0030206	chondroitin sulfate biosynthetic process	26	0.392441	1.22515	0.182377	0.34268	0.237545	3422	tags=38%	list=18%	signal=32%	DSE/CHST15/VCAN/CHPF2/CHSY1/CHST13/CHST11/BGN/CSPG4/XYLT2
BP	GO:0050771	negative regulation of axonogenesis	69	0.392407	1.53098	0.0126124	0.0554424	0.0384324	5899	tags=43%	list=31%	signal=30%	SEMA4A/SEMA6B/ARHGDIA/GDI1/SEMA4B/EPHB2/SEMA3C/CDK5/ARHGAP4/SEMA3B/SPP1/NGFR/MAP2/PTPRO/NRP1/FGF13/EFNB3/PTEN/RHOA/RTN4/WNT5A/LRP4/DCC/MAG/FSTL4/SEMA4G/WNT3A/WNT3/SEMA3G/SEMA6D
BP	GO:0060740	prostate gland epithelium morphogenesis	26	0.391792	1.22313	0.182377	0.34268	0.237545	6036	tags=50%	list=32%	signal=34%	RXRA/NOTCH1/SOX9/HOXD13/BMP7/FOXA1/WNT5A/HOXB13/BMP4/ID4/GLI2/NKX3-1/SFRP1
BP	GO:1903034	regulation of response to wounding	176	0.391731	1.77507	1.74228e-05	0.00039657	0.000274901	5779	tags=50%	list=30%	signal=35%	THBS1/SERPINB2/LRP1/THBD/MIR21/HBEGF/IL10/GP1BA/ALOX12/TLR4/SIGLEC10/GRN/ALOX5/PLAUR/PLA2G4A/KLF4/FCER1G/SYK/EPHB2/KREMEN1/TBXA2R/CD36/RREB1/PDGFA/PRKCD/DMTN/SH2B3/VIL1/AGER/MYLK/SCARF1/PROS1/INSL3/USF1/F2RL1/PLPP3/SERPINF2/FAP/ANXA2/SPP1/AJAP1/CRK/HPSE/MYH9/PLAU/MIR451A/ADAMTS18/F12/MDK/FOXA2/RAB3A/SYTL4/RGMA/MIR200B/SERPINE1/TNFRSF12A/CERS2/MAP2K1/FGB/PTEN/WFDC1/PDPN/CD109/PTPRF/CADM4/MIR222/PT…
BP	GO:0035296	regulation of tube diameter	139	0.391678	1.70704	0.000254019	0.00297993	0.00206568	3897	tags=35%	list=20%	signal=28%	ADM/HRH2/GPER1/MIR21/P2RY2/HMOX1/DOCK4/EDNRB/P2RX1/ALOX12/PTAFR/P2RY1/HTR7/ICAM1/KCNMB1/PLOD3/DOCK5/SCPEP1/ECE1/PTGS2/TBXA2R/ACTA2/SLC8A1/KCNMB4/AKT1/PPARD/ADORA2B/KCNMA1/MTNR1B/F2RL1/SLC6A4/SERPINF2/SOD2/AVP/LEP/ADRA1D/CHGA/TRPM4/COMP/ADCYAP1/RGS2/GPX1/ACE2/ADRA2B/FGB/CRP/SMTNL2/RHOA/UCN
BP	GO:0097746	regulation of blood vessel diameter	139	0.391678	1.70704	0.000254019	0.00297993	0.00206568	3897	tags=35%	list=20%	signal=28%	ADM/HRH2/GPER1/MIR21/P2RY2/HMOX1/DOCK4/EDNRB/P2RX1/ALOX12/PTAFR/P2RY1/HTR7/ICAM1/KCNMB1/PLOD3/DOCK5/SCPEP1/ECE1/PTGS2/TBXA2R/ACTA2/SLC8A1/KCNMB4/AKT1/PPARD/ADORA2B/KCNMA1/MTNR1B/F2RL1/SLC6A4/SERPINF2/SOD2/AVP/LEP/ADRA1D/CHGA/TRPM4/COMP/ADCYAP1/RGS2/GPX1/ACE2/ADRA2B/FGB/CRP/SMTNL2/RHOA/UCN
BP	GO:0048678	response to axon injury	78	0.391633	1.56087	0.00550135	0.0303072	0.0210088	5835	tags=49%	list=30%	signal=34%	LRP1/TSPO/LGALS1/GRN/LAMB2/BAX/KLF4/KREMEN1/CTNNA1/TXN2/CST3/P2RY12/AIF1/SCARF1/MAPK8IP3/P2RX4/JUN/SPP1/TYROBP/RTN4RL2/RGMA/ARF4/CERS2/MAP2K1/PTEN/NREP/PTPRF/MIR222/PTN/MORN4/MAP1B/MAG/RTN4RL1/RANGAP1/ISL1/NTRK3/APOA1/MATN2
BP	GO:0072207	metanephric epithelium development	27	0.391592	1.24149	0.179798	0.340233	0.235848	4275	tags=52%	list=22%	signal=40%	LAMB2/CXCR2/ADIPOQ/UMOD/SOX8/PKD1/OSR1/HES1/PAX8/SOX9/WNT9B/LIF/POU3F3/WT1
BP	GO:0010001	glial cell differentiation	230	0.391499	1.83815	8.67366e-07	4.02005e-05	2.78669e-05	5200	tags=43%	list=27%	signal=32%	PPARG/FPR2/S100A9/LRP1/CLU/C5AR1/C1QA/NRG1/SPINT1/IL1B/TLR4/NCSTN/GRN/PICK1/S100A8/NOTCH1/LAMB2/LDLR/EGR2/GSTP1/SIRT2/TNFRSF1B/GSN/ILK/DAAM2/APP/S100B/CDK5/HDAC10/ERCC2/NDRG1/AKT1/IFNGR1/NRROS/PARD3/TLR2/AGER/CNP/B4GALT5/TAL1/SOX4/MIR181B1/AKT2/RELA/ROR2/STAT3/HDAC11/MBD1/TGFB1/TREM2/MAPK3/PRMT5/SOX8/CSK/VIM/HES1/NKX2-2/GPR17/MDK/LPAR1/NKX6-2/SOX11/SOX9/SMO/NFE2L1/NEUROD4/DLX2/MAP2K1/ASCL1/WASF3/…
BP	GO:0090278	negative regulation of peptide hormone secretion	40	0.391484	1.35992	0.0654397	0.172173	0.11935	3369	tags=32%	list=18%	signal=27%	MIDN/FFAR4/SREBF1/IRS1/MTNR1B/PFKL/NPFF/PIM3/LEP/CHGA/SIRT4/SYTL4/KLF7
BP	GO:0043030	regulation of macrophage activation	56	0.391253	1.47882	0.0476196	0.141072	0.0977908	3361	tags=34%	list=18%	signal=28%	VSIG4/THBS1/IL10/TLR4/GRN/PLA2G4A/TLR6/SPHK1/LDLR/CEBPA/CD74/PLA2G10/TNIP2/FCGR2B/TREM2/MIR128-2/BPI/IL4R/CCL3
BP	GO:0003416	endochondral bone growth	27	0.3912	1.24024	0.179798	0.340233	0.235848	4737	tags=44%	list=25%	signal=33%	POR/RARA/CARM1/FGFR3/COL27A1/COMP/POC1A/SOX9/CER1/THBS3/MSX2/EVC
BP	GO:0050806	positive regulation of synaptic transmission	171	0.391124	1.76775	3.83612e-05	0.000713251	0.000494423	4071	tags=32%	list=21%	signal=26%	SLC1A3/CCR2/GPER1/DLG4/LILRB2/NRGN/TSHZ3/FLOT1/NCSTN/ARRB2/STX3/NTSR1/PTGS2/EPHB2/APP/S100B/CDK5/RGS14/CRTC1/PTK2B/GLUL/AGER/BAIAP2/KCTD13/ZDHHC3/SQSTM1/SYT1/DVL1/CHRNA7/ROR2/RETN/VAMP2/TYROBP/TAC1/NPTN/UNC13B/MME/SHANK1/CLSTN3/FAM107A/PRNP/ADCYAP1/CLSTN2/KISS1/CA7/GRIN2D/SLC8A2/PTEN/NTRK2/CUX2/LRRTM1/ABL1/SHANK3/RAB3B/OXT
BP	GO:0033028	myeloid cell apoptotic process	32	0.391004	1.28962	0.115914	0.255122	0.176849	2173	tags=25%	list=11%	signal=22%	NOD2/CLEC5A/FCER1G/CXCR2/IRF7/CTSL/PIK3CD/ADIPOQ
BP	GO:0034113	heterotypic cell-cell adhesion	62	0.390869	1.50323	0.0210867	0.0790685	0.05481	1595	tags=24%	list=8%	signal=22%	DSC2/LILRB2/IL10/IL1RN/SIRPA/CD1D/IL1B/FLOT1/KLF4/ITGB3/ITGAX/ITGB2/ITGA5/MYADM/AGER
BP	GO:0033561	regulation of water loss via skin	28	0.390714	1.25581	0.163022	0.318378	0.220698	6356	tags=50%	list=33%	signal=33%	ALOX12/GBA/SRF/TMEM79/ELOVL1/FLG/CYP26B1/MET/SFN/GRHL1/HRNR/CLDN1/ALOXE3/FLG2
BP	GO:1990573	potassium ion import across plasma membrane	47	0.390501	1.42549	0.0610285	0.16548	0.11471	4277	tags=34%	list=22%	signal=27%	KCNJ15/SLC12A7/KCNJ2/SLC12A9/KCNJ14/KCNJ3/KCNJ8/SLC12A4/KCNJ9/ATP4B/SLC12A3/KCNJ10/SLC12A5/KCNJ12/HCN4/WNK2
BP	GO:0001990	regulation of systemic arterial blood pressure by hormone	39	0.390431	1.35236	0.0789474	0.195111	0.13525	3884	tags=33%	list=20%	signal=27%	CES1/CYBA/ECE1/CTSZ/PCSK5/F2RL1/SERPINF2/MME/RASL10B/ATP6AP2/ACE2/CTSG/RHOA
BP	GO:1905809	negative regulation of synapse organization	25	0.390272	1.20643	0.231884	0.397835	0.275778	4575	tags=40%	list=24%	signal=30%	LILRB2/TLR2/EFNA1/PRNP/NEUROD2/DNM3/PTEN/ARHGEF15/PTN/WNT5A
BP	GO:0010574	regulation of vascular endothelial growth factor production	50	0.390188	1.45303	0.0381694	0.118109	0.0818728	904	tags=14%	list=5%	signal=13%	CYP1B1/CCR2/C5AR1/C3AR1/IL1B/SULF2/PTGS2
BP	GO:0050727	regulation of inflammatory response	396	0.390122	1.92764	2.33303e-10	5.52668e-08	3.83107e-08	2573	tags=28%	list=13%	signal=25%	IL1R2/SOCS3/PPARG/TNFAIP6/FPR2/S100A9/LILRA5/MIR223/CCR2/ABCD1/GPER1/NLRP12/PLD3/MIR21/S100A12/BCL6/BST1/IL10/CEBPB/MEFV/PER1/SIRPA/NOD2/ZYX/IL1B/IL17RA/EDNRB/PYCARD/SBNO2/TNFRSF1A/FFAR4/TLR4/SIGLEC10/GRN/ALOX5/NLRP3/FFAR2/HCK/S100A8/MMP9/DAGLA/IL1R1/LPL/MGST2/TLR6/TRPV4/SPHK1/TGM2/GBA/KLF4/LDLR/VAMP8/FCER1G/HGF/GSTP1/GGT3P/TNFRSF1B/PTGS2/GPSM3/CUEDC2/ABR/MYD88/CEBPA/ZP3/PRKCD/NLRX1/NFKBIA/PIK3AP…
BP	GO:0045661	regulation of myoblast differentiation	52	0.389921	1.459	0.0477708	0.141357	0.0979883	6796	tags=60%	list=35%	signal=39%	CMTM5/FLOT2/NOTCH1/ZFP36L1/ILK/IL18/PPARD/SRA1/ANKRD2/TGFB1/SOX8/RBM24/MYF5/MYF6/DDIT3/SOX9/SMYD1/RANBP3L/NMRK2/BMP4/MYOD1/BOC/TNFSF14/TNF/MAPK14/GDF3/MEF2C/PLCB1/CCL17/CXCL14/MYOCD
BP	GO:0006972	hyperosmotic response	27	0.389844	1.23594	0.181818	0.342233	0.237235	2815	tags=30%	list=15%	signal=25%	YBX3/HNMT/TRPV4/ARHGEF2/MICU1/PKN1/AVP/LETM1
BP	GO:0061035	regulation of cartilage development	65	0.38977	1.50087	0.0204011	0.0776698	0.0538405	6022	tags=49%	list=31%	signal=34%	MIR21/ACVRL1/POR/SMAD1/RARA/CARM1/ZBTB16/TRPS1/BMP1/CTSK/RELA/LEP/SCX/ADAMTS7/NKX3-2/BMP6/MDK/SOX9/KAT2A/WNT5A/WNT11/BMP4/GREM1/ADAMTS12/BMP2/GLI2/CHADL/PKDCC/ZNF219/GDF6/SIX2/FGF18
BP	GO:0031103	axon regeneration	50	0.389706	1.45124	0.0387521	0.119335	0.0827226	5816	tags=52%	list=30%	signal=36%	LRP1/TSPO/GRN/LAMB2/KLF4/KREMEN1/CTNNA1/SCARF1/MAPK8IP3/JUN/SPP1/RTN4RL2/RGMA/CERS2/MAP2K1/PTEN/NREP/PTPRF/MIR222/PTN/MAP1B/MAG/RTN4RL1/ISL1/NTRK3/APOA1
BP	GO:0008643	carbohydrate transport	147	0.389585	1.71651	0.000263515	0.00305334	0.00211656	3070	tags=29%	list=16%	signal=24%	AQP9/MIR223/TMEM144/IRS2/IL1B/SLC37A2/SLC2A9/FFAR4/CLTCL1/GSK3A/GRB10/HK2/INSR/MFSD2B/SLC26A6/SLC26A5/AQP10/MFSD12/SLC2A3/SIRT6/AKT1/IRS1/SLC35A4/VIL1/PPARD/SLC45A4/SORT1/SLC2A14/AKT2/ADIPOQ/TERT/SESN2/MFSD2A/LEP/SLC35A2/PID1/MEF2A/AQP2/FGF19/SLC35C1/ZDHHC7/GH1
BP	GO:0015837	amine transport	97	0.389543	1.60507	0.00199158	0.0142397	0.00987089	7563	tags=59%	list=40%	signal=36%	AQP9/SLC43A2/P2RY1/SLC22A16/NTSR1/P2RY12/GRK2/SYT1/FFAR3/AVP/SYT4/LEP/CHGA/SNCA/RAB3A/RGS2/ACE2/ADRA2B/CCK/RHCG/RAB3B/OXT/SYT5/PINK1/CHRNA3/SYT15/DDC/SYT3/PER2/ADRA2A/HRH3/ADRA2C/TACR2/VIP/ATP1A2/SYT10/DRD1/KCNB1/TRH/RGS4/DRD4/FGF20/SYT2/ADORA1/CHRNA4/TH/DRD2/STX1A/SNCG/SYT8/ABAT/AVPR1A/SYT12/GRM7/SLC18A1/TOR1A/GHSR
BP	GO:0046854	phosphatidylinositol phosphorylation	55	0.389504	1.45916	0.0288636	0.097369	0.0674958	2321	tags=27%	list=12%	signal=24%	SOCS3/IMPA2/PIK3R6/ITPKC/TTC7B/SOCS6/TTC7A/PIP5K1C/PI4KAP2/SOCS1/PIK3CD/TMEM150A/PI4KAP1/PIK3R2/PI4KB
BP	GO:0002224	toll-like receptor signaling pathway	147	0.389311	1.7153	0.000273011	0.00311817	0.00216151	2418	tags=30%	list=13%	signal=26%	S100A9/CD14/ITGAM/LILRA2/CTSB/TLR5/FLOT1/TLR4/CYBA/S100A8/GRAMD4/TLR6/ARRB2/IKBKG/CD36/MYD88/CACTIN/NFKBIA/PIK3AP1/TLR8/ITGB2/TICAM1/TLR7/CNPY3/LY96/CD300LF/TLR2/IRF7/CTSL/IRAK3/IRAK1/CD300A/SCIMP/NLRP6/F2RL1/MIR181B1/PELI1/CTSK/UBE2D1/LILRA4/IKBKE/DAB2IP/TNIP2/TYRO3
BP	GO:0036258	multivesicular body assembly	30	0.389193	1.26359	0.150602	0.303005	0.210042	3492	tags=30%	list=18%	signal=25%	VPS28/CHMP2A/VPS37C/MVB12A/HGS/VPS25/CHMP6/CHMP1A/CHMP4B
BP	GO:0120162	positive regulation of cold-induced thermogenesis	97	0.388735	1.60173	0.00206603	0.0145878	0.0101122	2173	tags=23%	list=11%	signal=20%	ACSL1/CCR2/CEBPB/ZNF516/FFAR4/KDM6B/GRB10/ZBTB7B/EPAS1/SYK/VEGFA/CD36/CNOT3/STAT6/MFN2/SIRT6/HSF1/IL18/G0S2/BSCL2/PPARGC1B/ADIPOQ
BP	GO:0022408	negative regulation of cell-cell adhesion	184	0.388355	1.77164	2.82643e-05	0.000575727	0.000399092	3324	tags=34%	list=17%	signal=28%	VSIG4/HLX/MIR21/BCL6/LILRB2/IL10/CEBPB/IL1RN/LGALS9/LILRB1/DUSP3/ALOX12/LOXL3/LGALS9C/GPNMB/MIR27A/ZBTB7B/NOTCH1/PPM1F/TRPV4/SOCS6/KLF4/VEGFA/JAK3/HFE/PRKCD/JAG1/MIRLET7E/TNFAIP8L2/AKT1/MYADM/SH2B3/SOCS1/SPINT2/CLEC4G/CD300A/CD74/PELI1/ADIPOQ/CD86/PTPN6/IFNB1/MAD1L1/LGALS3/SDC4/MIR141/IHH/TGFB1/RUNX1/FCGR2B/MAPK7/TNFRSF14/ADAMTS18/BMP6/MAD2L2/MDK/PRNP/IDO1/NOTCH4/IL4R/CCM2L/ASS1
BP	GO:0032102	negative regulation of response to external stimulus	407	0.388293	1.93458	1e-10	2.94918e-08	2.04436e-08	2221	tags=23%	list=12%	signal=20%	IL1R2/SOCS3/VSIG4/PPARG/TNFAIP6/PADI2/THBS1/TRIB1/FPR2/CR1/SERPINB2/MIR223/THBD/ABCD1/GPER1/NLRP12/MIR21/LILRA2/IL10/LGALS9/MEFV/SIRPA/LILRB1/PYCARD/GP1BA/DUSP3/TNFRSF1A/ALOX12/FFAR4/SIGLEC10/DUSP1/GRN/ALOX5/NLRP3/PLAUR/SEMA4A/SEMA6B/C5AR2/NR1H2/NOTCH1/SEMA4B/ARRB2/GBA/KLF4/LDLR/HGF/GSTP1/SIRT2/TNFRSF1B/BACE1/SEMA3C/CUEDC2/KREMEN1/ABR/HTRA1/SEC14L1/PDGFA/CACTIN/PRKCD/NLRX1/MIR26B/TNFAIP8L2/SLAMF8…
BP	GO:1900024	regulation of substrate adhesion-dependent cell spreading	52	0.388234	1.45269	0.0507015	0.147831	0.102476	4904	tags=44%	list=26%	signal=33%	CORO1C/UNC13D/DOCK5/TRIOBP/RREB1/DOCK1/PREX1/DMTN/P4HB/MYADM/DNM2/FLNA/CRK/MDK/NRP1/FGB/ABL1/RCC2/PDPN/ACTN4/LIMS1/CALR/MYOC
BP	GO:0046626	regulation of insulin receptor signaling pathway	64	0.388061	1.49668	0.0183867	0.0722368	0.0500743	2829	tags=30%	list=15%	signal=25%	SOCS3/IL1B/GSK3A/GRB10/ZBTB7B/PTPRE/PRKCD/TSC2/IRS1/SOCS1/GNAI2/FUT7/SRC/CCND3/RELA/FFAR3/LEP/PAK1/PID1
BP	GO:0033032	regulation of myeloid cell apoptotic process	28	0.387783	1.24639	0.168986	0.326734	0.226491	2173	tags=25%	list=11%	signal=22%	NOD2/CLEC5A/FCER1G/CXCR2/IRF7/PIK3CD/ADIPOQ
BP	GO:0038094	Fc-gamma receptor signaling pathway	83	0.387545	1.54792	0.00888246	0.0431376	0.0299028	3363	tags=39%	list=18%	signal=32%	FCGR1A/CLEC4E/WAS/FCGR2A/FGR/PLD2/CYFIP1/HCK/LIMK1/CLEC4D/FCER1G/SYK/DOCK1/PRKCD/WASF2/GRB2/BAIAP2/SRC/ELMO2/WIPF3/ARPC1B/PIK3R2/WIPF2/FCGR2B/MAPK3/PAK1/CRK/NCKIPSD/PTPRJ/VAV2/VAV1/ARPC4
BP	GO:0098900	regulation of action potential	54	0.387241	1.45667	0.0307869	0.101449	0.0703242	3722	tags=37%	list=19%	signal=30%	DSC2/KCNJ2/KCNE3/SLC9A1/GBA/NTSR1/CD36/GPR35/JUP/MTNR1B/MIR1-1/KCNAB2/FLNA/TAC1/TRPM4/NOS1AP/FGF13/FGF12/CACNA1C/SLC8A2
BP	GO:0070266	necroptotic process	43	0.387228	1.36786	0.0755102	0.189027	0.131033	2083	tags=33%	list=11%	signal=29%	CD14/PYGL/YBX3/TLR4/ITPK1/RBCK1/PPIF/TICAM1/ARHGEF2/LY96/MLKL/SPATA2/PELI1/RIPK3
BP	GO:0001659	temperature homeostasis	174	0.387209	1.75362	4.30743e-05	0.000787152	0.000545651	2294	tags=23%	list=12%	signal=20%	ACSL1/CCR2/CEBPB/ZNF516/EGR1/SLC27A1/TFE3/IL1B/EDNRB/TRPM2/FFAR4/TLR4/TLE3/KDM6B/GRB10/ACADVL/NR1H2/ZBTB7B/NOTCH1/EPAS1/SYK/NTSR1/VEGFA/PTGS2/CD36/SLC25A44/CNOT3/PCTP/STAT6/MFN2/SIRT6/HSF1/IL18/G0S2/BSCL2/FLCN/PPARGC1B/ADIPOQ/HOXC10/STAT3
BP	GO:1902905	positive regulation of supramolecular fiber organization	199	0.386897	1.76951	1.86799e-05	0.000419935	0.000291097	3403	tags=32%	list=18%	signal=26%	FMN1/SH3PXD2B/HSPA1B/HSPA1A/CLU/WAS/FES/COLGALT1/WASF1/PYCARD/CYFIP1/FHOD1/PICK1/ARHGEF10L/HCK/CDC42EP2/PPM1F/TRPV4/ICAM1/LIMK1/PXN/GSN/APP/VASP/ARPIN/WASF2/GMFG/KATNB1/GRB2/PTK2B/ARF1/PROX1/VIL1/BAIAP2/CORO1B/DCTN1/CTTN/F2RL1/SERPINF2/CFL1/MIR1-1/ARPC1B/CDC42EP3/BAG4/TPM1/FLNA/PFN1/SDC4/TAC1/PSRC1/PAK1/NOX4/CCL24/SORBS3/ARL2/LPAR1/MLST8/NRP1/CDC42EP1/ID1/TESK1/ARPC4/GPX1
BP	GO:0008347	glial cell migration	54	0.386842	1.45517	0.0319825	0.104208	0.0722364	4401	tags=44%	list=23%	signal=34%	LRP1/TSPO/CCR2/MBOAT7/APCDD1/P2RY1/ZMIZ1/MMP14/CDK5/P2RY12/HEXB/SRGAP2C/P2RX4/DAB2IP/DISC1/TREM2/NDN/CSPG4/CCL3/CERS2/SRGAP2/RTN4/FOXG1/MIR222
BP	GO:0098868	bone growth	31	0.386805	1.26766	0.142574	0.292371	0.20267	4737	tags=42%	list=25%	signal=32%	POR/RARA/CARM1/FGFR3/LEP/COL27A1/COMP/POC1A/SOX9/CER1/THBS3/MSX2/EVC
BP	GO:0015850	organic hydroxy compound transport	260	0.386444	1.82942	4.11033e-07	2.19081e-05	1.51866e-05	3110	tags=27%	list=16%	signal=23%	AQP9/PPARG/CES1/LRP1/TSPO/CLU/MSR1/LAMTOR1/ABCA1/LILRB1/RXRA/P2RX1/EEPD1/ABCC3/MIR27A/NR1H2/P2RY1/SCARB1/SLC26A6/SLC16A3/LDLR/NISCH/FCER1G/SYK/APOA2/AQP10/ITGB3/MFSD10/CD36/GRAMD1A/NFKBIA/MIR33A/ABCA7/PLTP/P2RY12/POMC/RBP4/CYP19A1/SLCO2B1/GRAMD1B/NPC2/OSBPL11/SLC6A4/GRK2/SYT1/ANXA2/STARD3/STX12/SREBF2/ADIPOQ/FFAR3/PLA2G10/YJEFN3/SPP1/SYT4/MAOB/APOA4/LEP/TAC1/SLC27A5/CHGA/MIR128-2/SLC10A3/LPCAT3/A…
BP	GO:0097237	cellular response to toxic substance	111	0.386377	1.63767	0.00162389	0.0121195	0.00840118	5036	tags=41%	list=26%	signal=30%	HP/S100A9/MGST1/MIR21/GSTM1/MGST2/PIM1/GSTP1/PTGS2/LOXHD1/PTGS1/CD36/SRXN1/GPX3/CAT/TXNRD2/HBZ/SOD2/APOA4/AKR1B10/SESN2/PRDX5/LTC4S/CCS/AKR1A1/GPX8/MPO/ALOX5AP/GSR/SZT2/GPX1/GSTT1/GSTZ1/GPX4/PINK1/BMP7/HBQ1/HBE1/CYGB/HBM/FIS1/GPX6/GSTA1/PRDX6/GSTM2
BP	GO:0045648	positive regulation of erythrocyte differentiation	32	0.386303	1.27411	0.131631	0.278038	0.192735	2575	tags=28%	list=13%	signal=24%	HSPA1B/HSPA1A/HMGB2/ACVR1B/FOXO3/TAL1/STAT3/ANKRD54/ARNT
BP	GO:0036257	multivesicular body organization	31	0.386239	1.26581	0.142574	0.292371	0.20267	3492	tags=29%	list=18%	signal=24%	VPS28/CHMP2A/VPS37C/MVB12A/HGS/VPS25/CHMP6/CHMP1A/CHMP4B
BP	GO:0061387	regulation of extent of cell growth	110	0.386185	1.63668	0.00138993	0.0107109	0.00742473	5994	tags=47%	list=31%	signal=33%	LRP1/SHTN1/CYFIP1/SEMA4A/SEMA6B/TWF2/GDI1/SEMA4B/LIMK1/DPYSL2/SRF/FN1/VEGFA/SEMA3C/ILK/CDK5/ARHGAP4/DBNL/DNM2/SEMA3B/CTTN/ANAPC2/SPP1/DISC1/PAK1/MAP2/NRP1/FGF13/TNFRSF12A/BDNF/ISLR2/ABL1/NKX6-1/RTN4/BARHL2/WNT5A/DSCAM/POU4F2/MAP1B/CRABP2/DCC/MAG/FSTL4/SEMA4G/CDH4/WNT3A/APOE/WNT3/SEMA3G/NTRK3/SEMA6D/TRPC5
BP	GO:0031279	regulation of cyclase activity	48	0.386179	1.42261	0.0567843	0.158185	0.109653	7444	tags=65%	list=39%	signal=40%	CCR2/TIMP2/EDNRB/RCVRN/ADORA2B/GNAI2/P2RY13/STIM1/MAPK3/LTB4R2/CACNA1C/GUCA1C/GUCA2B/PDZD3/NOS1/RD3/GUCA2A/NOS2/HPCA/PALM/CAP2/MAPK14/GALR1/GUCA1A/GPR87/DRD2/CRHR1/GRM2/CAP1/GALR2/GRM7
BP	GO:0034754	cellular hormone metabolic process	126	0.386017	1.66468	0.000614048	0.00580827	0.00402628	3224	tags=22%	list=17%	signal=19%	CYP1B1/ADM/TSPO/PLB1/EGR1/COMT/CYP2S1/PNPLA2/DGAT2/SCARB1/SCPEP1/ECE1/SULT1A1/DGAT1/FDXR/RBP4/CYP19A1/SRD5A1/STARD3/DHRS11/SPP1/AKR1B10/BMP6/ALDH1A2/CYP17A1/RBP1/AANAT/UGT2B7
BP	GO:0007612	learning	140	0.385775	1.684	0.000258227	0.0030139	0.00208923	5098	tags=44%	list=27%	signal=32%	HRH2/FOS/DLG4/NRGN/COMT/INSR/SRF/NTSR1/PTGS2/EPHB2/APP/CDK5/RGS14/CIC/CLN3/RIN1/IFT20/TLR2/CTNS/OPRL1/FOSL1/PPP1R9B/JUN/TAC1/NPTN/LRRN4/PDE1B/AAAS/JPH4/SHANK1/PPP1R1B/NEUROD2/CLDN5/ARF4/FGF13/PPT1/DEAF1/TACO1/SLC8A2/NTRK2/PAK5/DGKI/SLC12A5/BTG2/CCK/UCN/MAPK8IP2/SHANK3/FOXP2/RIC8A/GABRA5/C1QL1/SHANK2/PTN/EIF4A3/PRKAR2B/SLC8A3/ADCY3/MAP1A/TBR1/GRIN2A
BP	GO:0001763	morphogenesis of a branching structure	201	0.385748	1.77136	8.97578e-06	0.000237659	0.000164745	5750	tags=46%	list=30%	signal=32%	SOCS3/ST14/ADM/AREG/VDR/PLXND1/IL10/SPINT1/FZD5/RXRA/ENG/NOTCH1/CTSH/TGM2/MMP14/SRF/HGF/VEGFA/SEMA3C/ILK/PDGFA/CTSZ/SIRT6/CLIC4/GRB2/PROX1/SPINT2/CTNNBIP1/RSPO3/SRC/MYC/ETV5/IHH/HOXA5/COL4A1/PAK1/SOX8/FGF1/HNF1B/PKD1/MDK/NOTCH4/PGR/FOXD1/GDF7/PPP1CA/PAX8/NRP1/SPRY1/SOX9/SMO/PBX1/LRP5/DLX2/WNT6/HOXD13/LHX1/WNT2B/WNT9B/NKX2-1/ABL1/RTN4/MSX2/WT1/SOX10/BMP7/RASIP1/PML/FOXA1/RSPO2/CITED1/WNT5A/HOXB13/…
BP	GO:0034332	adherens junction organization	65	0.385689	1.48516	0.0229314	0.0835722	0.057932	5974	tags=43%	list=31%	signal=30%	NECTIN2/ANG/PVR/PIP5K1C/VEGFA/CTNNA1/NECTIN1/NUMB/SRC/JUP/NUMBL/CTNND1/CSK/PTPN23/BMP6/TJP1/CDH19/CDH20/VCL/CADM3/KIFC3/DCHS1/CDH11/ZNF703/CDH4/CDH8/CDH15/CDH10
BP	GO:0021515	cell differentiation in spinal cord	57	0.385676	1.4635	0.0365301	0.113974	0.0790063	5682	tags=51%	list=30%	signal=36%	NOTCH1/SCYL1/SUFU/LBX1/TAL1/SOX4/HOXD10/HOXC10/LHX3/MNX1/NKX2-2/PHOX2A/OLIG3/NKX6-2/GDF7/ISL2/NFE2L1/ASCL1/LHX1/LHX5/GDPD5/NKX6-1/DBX1/PAX7/OLIG2/GLI2/FOXN4/ISL1/WNT3A
BP	GO:0046364	monosaccharide biosynthetic process	98	0.385667	1.59368	0.00329445	0.0208627	0.0144619	4909	tags=45%	list=26%	signal=34%	PGD/G6PD/FBP1/CHST15/G6PC3/DGAT2/TALDO1/TKT/ALDOA/PGAM1/SOGA1/ENO1/PC/SLC25A1/TPI1/RBP4/SIRT7/CRTC2/PDK2/GAPDH/NLN/ADIPOQ/PCK2/SESN2/SLC25A11/LEP/PGAM2/GCK/AKR1A1/PGP/SDS/SORD/GPD1/PCK1/KAT2A/FAM3A/MDH2/PTPN2/GPI/PER2/CLK2/MAEA/ENO3/EP300
BP	GO:0051339	regulation of lyase activity	51	0.385624	1.44259	0.0524599	0.151073	0.104723	7165	tags=59%	list=37%	signal=37%	CCR2/TIMP2/EDNRB/RCVRN/PHPT1/ADORA2B/GNAI2/P2RY13/STIM1/FTMT/LTB4R2/CACNA1C/GUCA1C/GUCA2B/PDZD3/NOS1/RD3/GUCA2A/NOS2/HPCA/PALM/CAP2/GALR1/GUCA1A/GPR87/DRD2/CRHR1/MIR210/GRM2/CAP1
BP	GO:0048771	tissue remodeling	176	0.385612	1.74734	3.19727e-05	0.000629223	0.000436175	3765	tags=34%	list=20%	signal=27%	CCR2/VDR/TIMP1/RAB3D/ACVRL1/TPP1/PDK4/CAPN1/GPNMB/DEF8/TCIRG1/ATP6AP1/LRRK1/LIPA/CSF1R/TGM2/EPAS1/BAX/MMP14/PLEKHM1/SYK/MITF/ITGB3/SEMA3C/ABR/BGLAP/RASSF2/JAG1/CST3/PTK2B/IL18/SIGLEC15/AGER/RSPO3/NCDN/SRC/TMEM119/NOTCH2/PPARGC1B/CTSK/TMBIM1/SPP1/LEP/IHH/TGFB1/ADAM8/CSK/NOX4/DCSTAMP/TP53/MDK/ELF3/BGN/CSPG4/HAND2/LRP5/P3H4/RAC2/GPR137
BP	GO:2001238	positive regulation of extrinsic apoptotic signaling pathway	50	0.385609	1.43598	0.0463276	0.13776	0.095495	4065	tags=36%	list=21%	signal=28%	THBS1/GPER1/LTBR/PYCARD/CTNNA1/RBCK1/PPP2R1A/DEDD2/TRPS1/G0S2/BID/HYAL2/STK3/PPP1CA/TNFRSF12A/PTEN/FADD/PEA15
BP	GO:0032479	regulation of type I interferon production	119	0.385567	1.64101	0.00130564	0.0102717	0.00712027	2349	tags=29%	list=12%	signal=26%	CD14/MIR21/IL10/SIRPA/LILRB1/PYCARD/FLOT1/TLR4/POLR2E/IRF5/TRIM25/DDX41/SYK/HMGB2/MYD88/STAT6/CACTIN/NLRX1/TLR8/NFKB2/MIR26B/TICAM1/TLR7/TLR2/IRF7/MAVS/IRAK1/RNF26/RNF135/RELB/GPATCH3/RELA/LILRA4/IKBKE/PQBP1
BP	GO:0010712	regulation of collagen metabolic process	46	0.385552	1.39653	0.0738926	0.186437	0.129237	5471	tags=54%	list=29%	signal=39%	PPARG/ENG/ARRB2/MFAP4/CST3/PPARD/SERPINF2/FAP/IHH/TGFB1/CIITA/SCX/VIM/LARP6/UCN/CREB3L1/CBX8/CYGB/SERPINB7/MIR149/BMP4/ITGA2/F2/MIR145/EMILIN1
BP	GO:1904707	positive regulation of vascular associated smooth muscle cell proliferation	45	0.385549	1.38821	0.059761	0.164118	0.113766	2661	tags=27%	list=14%	signal=23%	MIR21/IL10/MMP9/MIR27A/MFN2/MEF2D/GNAI2/FOXJ2/JUN/P2RY6/TERT/PAK1
[truncated: 2,709 more rows]
[truncated: 1 more columns]

## Sheet: non-HF (admission) vs SCAD
	ID	Description	setSize	enrichmentScore	NES	pvalue	p.adjust	qvalues	rank	leading_edge	core_enrichment
[truncated: 2,471 more rows]

[truncated: 6 more sheets: HF (discharge) vs SCAD, non-HF (discharge) vs SCAD, HF (1 month) vs SCAD, non-HF (1 month) vs SCAD, HF (6 months) vs SCAD, non-HF (6 months) vs SCAD]
