# Supplementary material for: Integrated whole-genome gene expression analysis reveals an atlas of dynamic immune landscapes after myocardial infarction
Source: Front Cardiovasc Med. 2023 Mar 3;10:1087721. doi: 10.3389/fcvm.2023.1087721 (PMC10020602; doi:10.3389/fcvm.2023.1087721)
Supplement: Supplementary file 9 [file Table_9.XLSX]

## Sheet: HF vs non-HF (admission)
ID	Description	setSize	enrichmentScore	NES	pvalue	p.adjust	qvalues	rank	leading_edge	core_enrichment
GO:2001198	regulation of dendritic cell differentiation	13	0.860663	2.18916	9.44338e-07	4.44914e-05	3.23423e-05	1492	tags=62%	list=8%	signal=57%	TMEM176A/TMEM176B/MIR223/CEBPB/LILRB2/LGALS9/LILRB1/FCGR2B
GO:0097201	negative regulation of transcription from RNA polymerase II promoter in response to stress	12	0.816568	2.02906	3.45459e-05	0.000743957	0.000540808	732	tags=33%	list=4%	signal=32%	HSPA1A/JUN/CITED2/SIRT2
GO:0060670	branching involved in labyrinthine layer morphogenesis	12	0.810296	2.01348	4.77311e-05	0.000927927	0.000674542	1425	tags=50%	list=7%	signal=46%	SOCS3/ST14/ADM/IL10/SPINT1/FZD5
GO:1902563	regulation of neutrophil activation	13	0.801717	2.03923	6.12044e-05	0.0011314	0.000822451	2643	tags=77%	list=14%	signal=66%	ITGAM/PTAFR/GRN/CD300A/ITGB2/FCGR2B/ABR/PRAM1/SYK/CD177
GO:0001660	fever generation	10	0.784445	1.86035	0.00115443	0.0101705	0.00739326	1597	tags=40%	list=8%	signal=37%	IL1B/PTGS2/TNF/EDNRB
GO:0051764	actin crosslink formation	13	0.776218	1.97437	0.000221884	0.0029752	0.00216278	1825	tags=46%	list=10%	signal=42%	ACTN1/AIF1/EPS8/BAIAP2/GAS2L3/GAS2L1
GO:1900221	regulation of amyloid-beta clearance	17	0.775115	2.10623	1.43557e-05	0.000395773	0.000287701	1080	tags=41%	list=6%	signal=39%	CLU/SRF/LRPAP1/LRP1/IFNGR1/TNF/ABCA7
GO:0031652	positive regulation of heat generation	11	0.773313	1.87838	0.0016194	0.0131522	0.00956076	895	tags=36%	list=5%	signal=35%	IL1B/PTGS2/SLC27A1/TNF
GO:1901550	regulation of endothelial cell development	13	0.766897	1.95066	0.000331767	0.00410441	0.00298364	947	tags=38%	list=5%	signal=37%	IL1B/VCL/TNF/TNFRSF1A/VEGFA
GO:1903140	regulation of establishment of endothelial barrier	13	0.766897	1.95066	0.000331767	0.00410441	0.00298364	947	tags=38%	list=5%	signal=37%	IL1B/VCL/TNF/TNFRSF1A/VEGFA
GO:0001820	serotonin secretion	11	0.76557	1.85957	0.00208377	0.0159805	0.0116168	2543	tags=55%	list=13%	signal=47%	P2RX1/FCER1G/SLC6A4/MAOB/LILRB1/SYK
GO:2000601	positive regulation of Arp2/3 complex-mediated actin nucleation	10	0.760131	1.80269	0.00279447	0.0198594	0.0144365	3934	tags=80%	list=21%	signal=64%	WAS/CYFIP1/WASF1/WASF2/WASF3/WASL/BRK1/NCKAP1
GO:0006930	substrate-dependent cell migration cell extension	10	0.759882	1.8021	0.00282835	0.019967	0.0145147	1220	tags=50%	list=6%	signal=47%	P2RY12/SHTN1/CTTN/SDCBP/OPHN1
GO:0009629	response to gravity	11	0.759439	1.84468	0.00270372	0.0194522	0.0141404	2372	tags=55%	list=12%	signal=48%	SPARC/FOS/PTAFR/PKM/BGLAP/STX1A
GO:1900426	positive regulation of defense response to bacterium	10	0.75603	1.79296	0.00316707	0.0218282	0.0158677	2860	tags=50%	list=15%	signal=43%	SIGLEC16/CYBA/GRN/HAVCR2/UNC13B
GO:0044539	long-chain fatty acid import into cell	16	0.753963	2.0208	9.43476e-05	0.00157148	0.00114236	1125	tags=38%	list=6%	signal=35%	THBS1/IRS2/ACSL1/SLC27A1/SPX/AKT2
GO:0140354	lipid import into cell	16	0.753963	2.0208	9.43476e-05	0.00157148	0.00114236	1125	tags=38%	list=6%	signal=35%	THBS1/IRS2/ACSL1/SLC27A1/SPX/AKT2
GO:0031650	regulation of heat generation	13	0.750709	1.90949	0.000564879	0.00607221	0.0044141	1597	tags=38%	list=8%	signal=35%	IL1B/PTGS2/SLC27A1/TNF/EDNRB
GO:1902947	regulation of tau-protein kinase activity	13	0.741357	1.8857	0.000862179	0.00809764	0.00588646	1130	tags=46%	list=6%	signal=43%	CLU/EGR1/HGF/C5AR1/MIR26B/DKK1
GO:0005984	disaccharide metabolic process	10	0.740545	1.75624	0.00500384	0.0307736	0.0223704	1115	tags=40%	list=6%	signal=38%	MGAM/IDUA/FBP1/GAA
GO:0030730	sequestering of triglyceride	16	0.740447	1.98457	0.000174628	0.00247655	0.00180029	997	tags=44%	list=5%	signal=42%	IL1B/LPL/PLIN3/PPARG/PLIN2/TNF/ABHD5
GO:0060732	positive regulation of inositol phosphate biosynthetic process	14	0.740304	1.90924	0.000423388	0.00497616	0.00361734	602	tags=29%	list=3%	signal=28%	GPER1/P2RY1/SNCA/PTAFR
GO:0002887	negative regulation of myeloid leukocyte mediated immunity	10	0.73988	1.75466	0.00520808	0.0314253	0.0228442	1723	tags=50%	list=9%	signal=46%	HMOX1/LGALS9/CD300A/FCGR2B/ABR
GO:0061684	chaperone-mediated autophagy	16	0.733055	1.96476	0.000247626	0.00322453	0.00234402	896	tags=31%	list=5%	signal=30%	CLU/SNCA/PLK3/CTSA/ATP13A2
GO:0031665	negative regulation of lipopolysaccharide-mediated signaling pathway	13	0.732606	1.86344	0.00101583	0.00913818	0.00664286	2336	tags=54%	list=12%	signal=47%	TRIB1/TNFAIP3/LILRA2/CACTIN/CARD16/LTF/LACRT
GO:0097242	amyloid-beta clearance	36	0.723688	2.39614	3.62421e-08	2.93423e-06	2.133e-06	1473	tags=42%	list=8%	signal=39%	CLU/MSR1/C5AR1/ITGAM/SRF/LRPAP1/MME/LRP1/MARCO/INSR/IFNGR1/LDLR/TNF/ABCA7/ITGB2
GO:0060281	regulation of oocyte development	10	0.723346	1.71545	0.00786784	0.0426344	0.0309924	1398	tags=40%	list=7%	signal=37%	PDE3A/PDE5A/SIRT2/PPP2R1A
GO:1905879	regulation of oogenesis	10	0.723346	1.71545	0.00786784	0.0426344	0.0309924	1398	tags=40%	list=7%	signal=37%	PDE3A/PDE5A/SIRT2/PPP2R1A
GO:0048875	chemical homeostasis within a tissue	11	0.722985	1.75614	0.00813932	0.0435757	0.0316767	1189	tags=45%	list=6%	signal=43%	RCN3/EPAS1/VEGFA/CTSH/HOMER2
GO:0051918	negative regulation of fibrinolysis	10	0.722005	1.71227	0.0081415	0.0435757	0.0316767	3204	tags=60%	list=17%	signal=50%	THBS1/THBD/USF1/HRG/CPB2/SERPINE1
GO:0098885	modification of postsynaptic actin cytoskeleton	12	0.717988	1.7841	0.00213819	0.0162808	0.0118351	2470	tags=58%	list=13%	signal=51%	ITSN1/CYFIP1/WASF1/BAIAP2/WASF3/RHOA/PFN1
GO:0060947	cardiac vascular smooth muscle cell differentiation	11	0.716777	1.74106	0.00953063	0.049239	0.0357936	2075	tags=55%	list=11%	signal=49%	GPER1/SRF/VEGFA/NOTCH1/MIR145/MIR1-1
GO:0061517	macrophage proliferation	12	0.715424	1.77773	0.00231202	0.0172252	0.0125216	2206	tags=33%	list=12%	signal=30%	CLU/MIR181B1/CSF1R/PTK2
GO:0035376	sterol import	10	0.714277	1.69394	0.0103308	0.0522749	0.0380005	2335	tags=50%	list=12%	signal=44%	APOA2/LAMTOR1/LRP1/LDLR/SCARB1
GO:0070508	cholesterol import	10	0.714277	1.69394	0.0103308	0.0522749	0.0380005	2335	tags=50%	list=12%	signal=44%	APOA2/LAMTOR1/LRP1/LDLR/SCARB1
GO:0090136	epithelial cell-cell adhesion	15	0.713369	1.87189	0.00168196	0.0134979	0.0098121	3444	tags=60%	list=18%	signal=49%	CYP1B1/ITGB5/VCL/SERPINB8/SRF/BVES/CTNNA1/JUP/IHH
GO:0001973	G protein-coupled adenosine receptor signaling pathway	12	0.710523	1.76555	0.00262492	0.0189928	0.0138065	848	tags=33%	list=4%	signal=32%	ADORA3/P2RY1/P2RY12/ADORA2B
GO:0035588	G protein-coupled purinergic receptor signaling pathway	12	0.710523	1.76555	0.00262492	0.0189928	0.0138065	848	tags=33%	list=4%	signal=32%	ADORA3/P2RY1/P2RY12/ADORA2B
GO:0019336	phenol-containing compound catabolic process	10	0.708978	1.68138	0.0116991	0.0575593	0.0418419	859	tags=40%	list=4%	signal=38%	FAH/MAOA/COMT/MAOB
GO:1905523	positive regulation of macrophage migration	25	0.707193	2.13556	1.52648e-05	0.000412153	0.000299608	2821	tags=44%	list=15%	signal=38%	THBS1/P2RY12/C5AR1/CMKLR1/CCL3/C3AR1/CSF1R/PTK2/MMP14/TRPV4/MDK
GO:0045647	negative regulation of erythrocyte differentiation	10	0.706658	1.67587	0.0121095	0.0589442	0.0428485	2327	tags=50%	list=12%	signal=44%	ZFP36/MAFB/TAL1/ZFP36L1/HOXA5
GO:0045713	low-density lipoprotein particle receptor biosynthetic process	10	0.705513	1.67316	0.0123832	0.0600022	0.0436177	1725	tags=40%	list=9%	signal=36%	ITGB3/PPARG/FURIN/ADIPOQ
GO:2001044	regulation of integrin-mediated signaling pathway	15	0.705482	1.85119	0.00222451	0.0167191	0.0121537	3787	tags=67%	list=20%	signal=54%	TIMP1/DMTN/BST1/CD63/LOXL3/LIMS1/CD177/CTNNA1/PRKD1/FLNA
GO:0032225	regulation of synaptic transmission dopaminergic	16	0.705212	1.89013	0.000783328	0.00755682	0.00549331	645	tags=31%	list=3%	signal=30%	PTGS2/SNCA/FLOT1/PNKD/SLC6A4
GO:0051127	positive regulation of actin nucleation	16	0.704822	1.88909	0.000783328	0.00755682	0.00549331	1906	tags=44%	list=10%	signal=39%	FMN1/WAS/GSN/CYFIP1/WASF1/WASF2/WASF3
GO:0008655	pyrimidine-containing compound salvage	11	0.703324	1.70838	0.0134263	0.0636108	0.0462409	3527	tags=64%	list=18%	signal=52%	CDA/UPP1/UCK2/PUDP/TK1/TYMP/TK2
GO:0043097	pyrimidine nucleoside salvage	11	0.703324	1.70838	0.0134263	0.0636108	0.0462409	3527	tags=64%	list=18%	signal=52%	CDA/UPP1/UCK2/PUDP/TK1/TYMP/TK2
GO:0015696	ammonium transport	10	0.700201	1.66056	0.0137515	0.0646725	0.0470127	462	tags=30%	list=2%	signal=29%	SLC12A7/RHD/RHCE
GO:0072488	ammonium transmembrane transport	10	0.700201	1.66056	0.0137515	0.0646725	0.0470127	462	tags=30%	list=2%	signal=29%	SLC12A7/RHD/RHCE
GO:1900424	regulation of defense response to bacterium	19	0.698903	1.95547	0.000465549	0.00523313	0.00380414	1752	tags=42%	list=9%	signal=38%	SIGLEC16/MIR181B1/ARG2/CYBA/SIRT2/GRN/SYT11/HAVCR2
GO:0045741	positive regulation of epidermal growth factor-activated receptor activity	13	0.697653	1.77453	0.00320835	0.0220415	0.0160227	2691	tags=54%	list=14%	signal=46%	AREG/HBEGF/EGF/EREG/EPGN/NCF1/ADAM17
GO:0043116	negative regulation of vascular permeability	16	0.697626	1.8698	0.00101771	0.00914223	0.0066458	3509	tags=56%	list=18%	signal=46%	ADM/PDE3A/MIR23A/PDE2A/VEGFA/ANGPT1/DDAH1/CLDN5/PTPRJ
GO:0044857	plasma membrane raft organization	10	0.697443	1.65402	0.0147133	0.0679961	0.0494287	1080	tags=40%	list=6%	signal=38%	PACSIN2/FLOT1/CAV2/ABCA7
GO:0046885	regulation of hormone biosynthetic process	18	0.696925	1.93233	0.000467956	0.00525096	0.00381711	4046	tags=50%	list=21%	signal=39%	ADM/EGR1/BMP6/H6PD/DGKQ/POR/FFAR3/BMP5/ARNT
GO:0048143	astrocyte activation	27	0.695244	2.14643	1.58103e-05	0.000417862	0.000303758	936	tags=41%	list=5%	signal=39%	MIR181B1/IL1B/FPR2/C1QA/APP/C5AR1/LRP1/IFNGR1/LDLR/TNF/GRN
GO:0002544	chronic inflammatory response	20	0.692934	1.95862	0.000206559	0.00284731	0.00206981	2351	tags=50%	list=12%	signal=44%	THBS1/VNN1/IL10/TNFAIP3/IDO1/ADORA2B/TNF/UNC13D/S100A9/CYP19A1
GO:0006837	serotonin transport	21	0.692773	2.00499	0.00013653	0.00205954	0.00149715	2827	tags=48%	list=15%	signal=41%	ITGB3/SNCA/P2RX1/FCER1G/SLC6A4/MAOB/LILRB1/SLC18A2/SYK/GPM6B
GO:0019372	lipoxygenase pathway	16	0.691553	1.85352	0.00134824	0.011452	0.00832484	477	tags=25%	list=2%	signal=24%	ALOX15B/PTGS2/ALOX12/ALOX5AP
GO:0090594	inflammatory response to wounding	14	0.690992	1.78206	0.00280936	0.0198945	0.014462	2821	tags=57%	list=15%	signal=49%	TIMP1/HMOX1/SIGLEC10/GRN/F2R/ALOX5/TGFB1/MDK
GO:0060600	dichotomous subdivision of an epithelial terminal unit	10	0.690554	1.63768	0.0174634	0.0761911	0.0553859	2451	tags=40%	list=13%	signal=35%	AREG/PLXND1/CTSH/SEMA3C
GO:1905516	positive regulation of fertilization	15	0.690255	1.81123	0.00331048	0.0226216	0.0164444	2149	tags=40%	list=11%	signal=36%	LHFPL2/PLA2G10/PLB1/ZP3/PRDM9/PLCB1
GO:0051895	negative regulation of focal adhesion assembly	18	0.688801	1.90981	0.000602859	0.00631078	0.00458753	4718	tags=72%	list=25%	signal=54%	THBS1/ARHGAP6/ACVRL1/CORO1C/DMTN/LRP1/MMP14/SRC/FAM107A/PTEN/RCC2/DLC1/APOD
GO:0150118	negative regulation of cell-substrate junction organization	18	0.688801	1.90981	0.000602859	0.00631078	0.00458753	4718	tags=72%	list=25%	signal=54%	THBS1/ARHGAP6/ACVRL1/CORO1C/DMTN/LRP1/MMP14/SRC/FAM107A/PTEN/RCC2/DLC1/APOD
GO:0010759	positive regulation of macrophage chemotaxis	18	0.688734	1.90962	0.000602859	0.00631078	0.00458753	2821	tags=44%	list=15%	signal=38%	THBS1/C5AR1/CMKLR1/C3AR1/CSF1R/PTK2/TRPV4/MDK
GO:0010889	regulation of sequestering of triglyceride	13	0.688101	1.75024	0.00424148	0.0274093	0.0199248	997	tags=38%	list=5%	signal=36%	LPL/PLIN3/PPARG/PLIN2/ABHD5
GO:0048266	behavioral response to pain	13	0.686182	1.74536	0.00451734	0.0286557	0.0208308	2888	tags=31%	list=15%	signal=26%	THBS1/TSPO/LPAR5/P2RX3
GO:0098883	synapse pruning	11	0.685742	1.66567	0.0177572	0.0770001	0.055974	1454	tags=55%	list=8%	signal=50%	C1QC/C1QB/C1QA/ITGAM/DKK1/CDK5
GO:0090030	regulation of steroid hormone biosynthetic process	11	0.685529	1.66515	0.0177572	0.0770001	0.055974	3639	tags=45%	list=19%	signal=37%	BMP6/H6PD/DGKQ/POR/BMP5
GO:0043301	negative regulation of leukocyte degranulation	12	0.683925	1.69946	0.00597454	0.034866	0.0253453	1723	tags=42%	list=9%	signal=38%	HMOX1/LGALS9/CD300A/FCGR2B/ABR
GO:0002676	regulation of chronic inflammatory response	10	0.683093	1.61999	0.0204885	0.0854825	0.0621402	895	tags=50%	list=5%	signal=48%	IL10/TNFAIP3/IDO1/ADORA2B/TNF
GO:0032815	negative regulation of natural killer cell activation	10	0.682156	1.61777	0.0210386	0.0872084	0.0633948	1776	tags=40%	list=9%	signal=36%	FGR/CLNK/HAVCR2/PGLYRP1
GO:0032957	inositol trisphosphate metabolic process	12	0.682081	1.69488	0.0063938	0.036809	0.0267577	1733	tags=42%	list=9%	signal=38%	GPER1/P2RY1/PTAFR/ITPK1/PTK2B
GO:0051610	serotonin uptake	11	0.681235	1.65472	0.019435	0.0819423	0.0595667	3616	tags=55%	list=19%	signal=44%	ITGB3/SNCA/SLC6A4/SLC18A2/GPM6B/SLC18A1
GO:0002281	macrophage activation involved in immune response	14	0.681069	1.75647	0.00368251	0.0245813	0.017869	2921	tags=64%	list=15%	signal=55%	SUCNR1/SBNO2/DYSF/GRN/TICAM1/HAVCR2/TYROBP/SYK/LBP
GO:0070493	thrombin-activated receptor signaling pathway	12	0.680461	1.69085	0.00660343	0.0377929	0.027473	4438	tags=67%	list=23%	signal=51%	GP1BA/SNCA/F2RL2/F2R/DGKQ/PLEK/F2RL3/MET
GO:0043117	positive regulation of vascular permeability	17	0.678266	1.84306	0.00139778	0.0117479	0.00853998	3510	tags=71%	list=18%	signal=58%	CXCR2/BMP6/OCLN/PDE3A/PDE2A/VEGFA/ANGPT1/TRPV4/TGFB1/UCN/TJP1/TJP2
GO:0046598	positive regulation of viral entry into host cell	10	0.677652	1.60709	0.0240637	0.0948011	0.0689142	4160	tags=60%	list=22%	signal=47%	CD4/LGALS1/LGALS9/CD74/HLA-DRB1/TRIM11
GO:0075294	positive regulation by symbiont of entry into host	10	0.677652	1.60709	0.0240637	0.0948011	0.0689142	4160	tags=60%	list=22%	signal=47%	CD4/LGALS1/LGALS9/CD74/HLA-DRB1/TRIM11
GO:0032429	regulation of phospholipase A2 activity	12	0.677284	1.68296	0.00723301	0.0402631	0.0292687	673	tags=25%	list=4%	signal=24%	ANG/PPT1/LRP1
GO:0002430	complement receptor mediated signaling pathway	11	0.677167	1.64484	0.0211128	0.0872901	0.0634542	849	tags=64%	list=4%	signal=61%	FPR3/FPR2/C5AR1/CMKLR1/CR1/C3AR1/FPR1
GO:0051125	regulation of actin nucleation	29	0.677075	2.14888	3.32292e-05	0.000725373	0.000527298	1214	tags=38%	list=6%	signal=36%	FMN1/PICK1/WAS/VIL1/GSN/ARF1/CYFIP1/WASF1/CORO1B/GMFG/WASF2
GO:0051044	positive regulation of membrane protein ectodomain proteolysis	15	0.676125	1.77416	0.00601997	0.0350353	0.0254683	906	tags=40%	list=5%	signal=38%	IL1B/ADAM9/SNX33/TNFRSF1B/TNF/FURIN
GO:0034309	primary alcohol biosynthetic process	13	0.675648	1.71856	0.005207	0.0314253	0.0228442	3639	tags=31%	list=19%	signal=25%	BMP6/H6PD/DGKQ/BMP5
GO:0043471	regulation of cellular carbohydrate catabolic process	11	0.674149	1.63751	0.0216721	0.0886447	0.0644389	5264	tags=73%	list=27%	signal=53%	TIGAR/GSK3A/PHKG2/PPP1R3B/PPP1R3D/PGAM1/PPP1CA/TP53
GO:0045628	regulation of T-helper 2 cell differentiation	11	0.673566	1.63609	0.0219517	0.0893361	0.0649415	1951	tags=55%	list=10%	signal=49%	HLX/BCL6/NLRP3/IL18/CD86/RARA
GO:0045792	negative regulation of cell size	10	0.67336	1.59691	0.0268138	0.101801	0.0740028	4838	tags=70%	list=25%	signal=52%	DEPTOR/RHOA/AKT1S1/UCN/PTEN/RDX/AKT1
GO:0034144	negative regulation of toll-like receptor 4 signaling pathway	12	0.67212	1.67013	0.00821611	0.043865	0.031887	375	tags=25%	list=2%	signal=25%	MIR181B1/TNFAIP3/LILRA2
GO:0045820	negative regulation of glycolytic process	15	0.670944	1.76056	0.0070761	0.0396311	0.0288092	1722	tags=40%	list=9%	signal=36%	DDIT4/TIGAR/SLC4A1/FBP1/SIRT6/HDAC4
GO:1902337	regulation of apoptotic process involved in morphogenesis	12	0.670897	1.66709	0.00835655	0.0443188	0.0322169	2078	tags=42%	list=11%	signal=37%	VDR/TNFRSF1B/TNFRSF1A/NOTCH1/BAX
GO:0070431	nucleotide-binding oligomerization domain containing 2 signaling pathway	12	0.670611	1.66638	0.00835655	0.0443188	0.0322169	4019	tags=67%	list=21%	signal=53%	HSPA1B/HSPA1A/TNFAIP3/NFKBIA/TLR4/NOD2/LACC1/RELA
GO:0031649	heat generation	17	0.670346	1.82154	0.00204159	0.0157326	0.0114366	1597	tags=29%	list=8%	signal=27%	IL1B/PTGS2/SLC27A1/TNF/EDNRB
GO:0071675	regulation of mononuclear cell migration	49	0.666216	2.39778	5.39164e-08	4.00987e-06	2.91492e-06	3768	tags=53%	list=20%	signal=43%	THBS1/DUSP1/FPR2/SLAMF8/C5AR1/CMKLR1/C3AR1/AIF1/TNF/S100A7/CCR1/LGALS3/CSF1R/PLCB1/PTK2/TRPV4/CXCL10/MDK/PDGFD/CREB3/SERPINE1/LGMN/ANO6/BMP5/CCL5/CCR2
GO:0010919	regulation of inositol phosphate biosynthetic process	16	0.665756	1.78438	0.00347902	0.0235968	0.0171533	3491	tags=44%	list=18%	signal=36%	GPER1/P2RY1/SNCA/PTAFR/PTK2B/PLEK/POU1F1
GO:0045980	negative regulation of nucleotide metabolic process	22	0.665625	1.95587	0.000344445	0.00422045	0.00306799	1722	tags=36%	list=9%	signal=33%	CDA/DDIT4/TIGAR/SLC4A1/FBP1/FLCN/SIRT6/HDAC4
GO:0010042	response to manganese ion	19	0.664661	1.85967	0.00174261	0.0139321	0.0101278	1897	tags=47%	list=10%	signal=43%	PTGS2/SLFN14/ADAM9/TSPO/APP/A3GALT2/ATP13A2/BACE1/D2HGDH
GO:0010566	regulation of ketone biosynthetic process	17	0.664225	1.8049	0.00259997	0.0189185	0.0137525	3639	tags=41%	list=19%	signal=33%	ADM/EGR1/BMP6/H6PD/DGKQ/DKKL1/BMP5
GO:0045657	positive regulation of monocyte differentiation	11	0.66294	1.61029	0.0269852	0.102189	0.0742848	1972	tags=55%	list=10%	signal=49%	FES/JUN/CD4/ZFP36L1/CD74/CTNNBIP1
GO:2001026	regulation of endothelial cell chemotaxis	24	0.662836	1.97889	0.000232939	0.00310331	0.0022559	3542	tags=50%	list=19%	signal=41%	THBS1/HSPB1/VEGFA/FGF1/NOTCH1/FGF2/MIR16-1/HRG/KDR/PRKD1/LGMN/SMOC2
GO:0090383	phagosome acidification	28	0.662239	2.07687	3.80019e-05	0.000791727	0.000575534	1908	tags=43%	list=10%	signal=39%	SLAMF8/RAB20/ATP6V0C/TCIRG1/RAB39A/ATP6V0B/ATP6V0A1/ATP6V1E1/ATP6V1A/ATP6V0D1/RAB7A/ATP6V1F
GO:0071287	cellular response to manganese ion	12	0.662187	1.64545	0.00962054	0.0495435	0.0360149	1411	tags=42%	list=7%	signal=39%	SLFN14/APP/A3GALT2/ATP13A2/BACE1
GO:0090026	positive regulation of monocyte chemotaxis	19	0.661401	1.85055	0.00184613	0.0144174	0.0104805	3768	tags=58%	list=20%	signal=47%	FPR2/AIF1/S100A7/CCR1/CXCL10/CREB3/SERPINE1/LGMN/ANO6/CCL5/CCR2
GO:0098974	postsynaptic actin cytoskeleton organization	13	0.660571	1.68021	0.0079704	0.0429475	0.03122	1214	tags=31%	list=6%	signal=29%	ARF1/ACTBL2/DBNL/WASF2
GO:0034372	very-low-density lipoprotein particle remodeling	11	0.660181	1.60358	0.0283834	0.105978	0.077039	3825	tags=45%	list=20%	signal=36%	APOA2/LPL/LIPC/CETP/APOA4
GO:0046462	monoacylglycerol metabolic process	14	0.659941	1.70198	0.00662844	0.0378472	0.0275125	5616	tags=86%	list=29%	signal=61%	PLA2G4A/ABHD16A/MGLL/FAAH/ABHD6/DGAT2/ABHD12B/DGAT1/MOGAT3/DGAT2L6/ABHD16B/AWAT2
GO:0048642	negative regulation of skeletal muscle tissue development	11	0.659231	1.60128	0.0283834	0.105978	0.077039	3408	tags=45%	list=18%	signal=37%	S100B/YBX3/SIX4/TGFB1/USP19
GO:0010875	positive regulation of cholesterol efflux	20	0.658396	1.861	0.00092025	0.00853224	0.00620238	1725	tags=40%	list=9%	signal=36%	NFKBIA/NR1H2/LRP1/ABCA1/ABCA7/PLTP/EEPD1/ADIPOQ
GO:0090025	regulation of monocyte chemotaxis	25	0.656333	1.98198	0.000215033	0.00291388	0.0021182	3768	tags=52%	list=20%	signal=42%	DUSP1/FPR2/SLAMF8/AIF1/S100A7/CCR1/CXCL10/CREB3/SERPINE1/LGMN/ANO6/CCL5/CCR2
GO:0033700	phospholipid efflux	12	0.655894	1.62981	0.0107441	0.0539821	0.0392415	1080	tags=25%	list=6%	signal=24%	APOA2/ABCA1/ABCA7
GO:0045475	locomotor rhythm	15	0.655203	1.71926	0.00997673	0.0508249	0.0369464	3397	tags=47%	list=18%	signal=38%	EGR1/ZFHX3/OPRL1/NCOA2/PTEN/CIART/NAGLU
GO:0002604	regulation of dendritic cell antigen processing and presentation	11	0.655038	1.59109	0.0295075	0.108557	0.0789138	2371	tags=55%	list=12%	signal=48%	THBS1/SLC11A1/FCGR2B/CD74/CD68/NOD2
GO:0042416	dopamine biosynthetic process	12	0.654373	1.62603	0.0111654	0.0554888	0.0403367	134	tags=17%	list=1%	signal=17%	NR4A2/SNCA
GO:0001765	membrane raft assembly	12	0.653017	1.62266	0.0114463	0.0565333	0.041096	1732	tags=42%	list=9%	signal=38%	PACSIN2/FLOT1/CAV2/FLOT2/S100A10
GO:0034315	regulation of Arp2/3 complex-mediated actin nucleation	20	0.651691	1.84204	0.00119546	0.0104238	0.00757744	3934	tags=60%	list=21%	signal=48%	PICK1/WAS/ARF1/CYFIP1/WASF1/CORO1B/GMFG/WASF2/WASF3/WASL/BRK1/NCKAP1
GO:1901387	positive regulation of voltage-gated calcium channel activity	12	0.650798	1.61714	0.0120081	0.0585841	0.0425868	3640	tags=50%	list=19%	signal=41%	EHD3/KCNE3/CDK5/STAC3/STAC/CACNB2
GO:0006569	tryptophan catabolic process	10	0.649662	1.54071	0.0417322	0.141526	0.10288	1922	tags=50%	list=10%	signal=45%	HAAO/KYNU/IDO1/IDO2/AFMID
GO:0042436	indole-containing compound catabolic process	10	0.649662	1.54071	0.0417322	0.141526	0.10288	1922	tags=50%	list=10%	signal=45%	HAAO/KYNU/IDO1/IDO2/AFMID
GO:0046218	indolalkylamine catabolic process	10	0.649662	1.54071	0.0417322	0.141526	0.10288	1922	tags=50%	list=10%	signal=45%	HAAO/KYNU/IDO1/IDO2/AFMID
GO:0071677	positive regulation of mononuclear cell migration	25	0.649047	1.95998	0.000278903	0.00354644	0.00257803	3768	tags=56%	list=20%	signal=45%	FPR2/AIF1/TNF/S100A7/CCR1/LGALS3/CXCL10/PDGFD/CREB3/SERPINE1/LGMN/ANO6/CCL5/CCR2
GO:0060068	vagina development	10	0.648571	1.53812	0.0417322	0.141526	0.10288	2078	tags=40%	list=11%	signal=36%	MERTK/TYRO3/RBP4/BAX
GO:0035767	endothelial cell chemotaxis	30	0.64698	2.05135	9.65629e-05	0.0015877	0.00115416	4438	tags=53%	list=23%	signal=41%	THBS1/HSPB1/VEGFA/CORO1B/FGF1/NOTCH1/NR4A1/FGF2/MIR16-1/HRG/KDR/PRKD1/LGMN/SMOC2/NRP1/MET
GO:0051549	positive regulation of keratinocyte migration	12	0.646012	1.60525	0.0136934	0.0644942	0.046883	1325	tags=33%	list=7%	signal=31%	HBEGF/ADAM9/MMP9/IQSEC1
GO:0048243	norepinephrine secretion	17	0.645687	1.75453	0.00473462	0.029571	0.0214962	5585	tags=53%	list=29%	signal=38%	P2RY1/P2RY12/STX1A/NISCH/FFAR3/OXTR/ADRA2A/GHSR/OXT
GO:0051412	response to corticosterone	20	0.645355	1.82414	0.00155667	0.0128103	0.00931229	859	tags=30%	list=4%	signal=29%	FOSB/FOS/CDKN1A/CALM3/FOXO3/MAOB
GO:0002468	dendritic cell antigen processing and presentation	12	0.644571	1.60167	0.0148197	0.0683396	0.0496784	2371	tags=50%	list=12%	signal=44%	THBS1/SLC11A1/FCGR2B/CD74/CD68/NOD2
GO:0043476	pigment accumulation	11	0.644383	1.56521	0.0340037	0.11963	0.0869633	2357	tags=36%	list=12%	signal=32%	BLOC1S3/CD63/RAB32/BLOC1S6
GO:0043482	cellular pigment accumulation	11	0.644383	1.56521	0.0340037	0.11963	0.0869633	2357	tags=36%	list=12%	signal=32%	BLOC1S3/CD63/RAB32/BLOC1S6
GO:0051043	regulation of membrane protein ectodomain proteolysis	23	0.643899	1.90357	0.000689426	0.00697717	0.00507195	906	tags=35%	list=5%	signal=33%	TIMP1/IL1B/IL10/ADAM9/SNX33/TNFRSF1B/TNF/FURIN
GO:0016081	synaptic vesicle docking	11	0.643535	1.56315	0.0340037	0.11963	0.0869633	2860	tags=45%	list=15%	signal=39%	STX3/CTBP2/BLOC1S6/STX1A/UNC13B
GO:0030220	platelet formation	20	0.643305	1.81834	0.00167707	0.0134925	0.00980819	1559	tags=40%	list=8%	signal=37%	CLEC1B/MPL/ZNF385A/ACTN1/TAL1/SRF/GATA1/NBEAL2
GO:0032930	positive regulation of superoxide anion generation	19	0.642749	1.79836	0.00343341	0.0233618	0.0169825	2887	tags=58%	list=15%	signal=49%	FPR2/ITGAM/CYBA/ITGB2/CRP/PRKCD/TYROBP/SYK/CD177/TGFB1/GSTP1
GO:0010989	negative regulation of low-density lipoprotein particle clearance	12	0.64198	1.59523	0.015102	0.0690439	0.0501904	3411	tags=58%	list=18%	signal=48%	MIR27A/MIR199A1/MIR133A1/MYLIP/KHSRP/MIR199A2/MIR148A
GO:0051917	regulation of fibrinolysis	14	0.641845	1.65531	0.0102209	0.0518992	0.0377273	3790	tags=57%	list=20%	signal=46%	THBS1/THBD/USF1/FAP/HRG/CPB2/SERPINE1/F11
GO:0014061	regulation of norepinephrine secretion	16	0.641045	1.71815	0.00840412	0.0444973	0.0323467	5585	tags=50%	list=29%	signal=35%	P2RY1/P2RY12/STX1A/FFAR3/OXTR/ADRA2A/GHSR/OXT
GO:0010745	negative regulation of macrophage derived foam cell differentiation	13	0.640473	1.62909	0.0128218	0.0616605	0.0448232	1725	tags=54%	list=9%	signal=49%	ITGB3/PPARG/NFKBIA/NR1H2/ABCA1/CRP/ADIPOQ
GO:0071872	cellular response to epinephrine stimulus	13	0.640405	1.62892	0.0128218	0.0616605	0.0448232	2752	tags=54%	list=14%	signal=46%	SNCA/SIRT2/PRKACA/ADIPOQ/KCNQ1/SLC9A1/PKLR
GO:0021936	regulation of cerebellar granule cell precursor proliferation	10	0.639942	1.51765	0.0496324	0.160733	0.116843	6140	tags=80%	list=32%	signal=54%	EGF/SLC6A4/GLI1/SMO/LHX5/LHX1/CEND1/GLI2
GO:0034651	cortisol biosynthetic process	10	0.638397	1.51399	0.0496324	0.160733	0.116843	3639	tags=30%	list=19%	signal=24%	H6PD/DGKQ/BMP5
GO:1902645	tertiary alcohol biosynthetic process	10	0.638397	1.51399	0.0496324	0.160733	0.116843	3639	tags=30%	list=19%	signal=24%	H6PD/DGKQ/BMP5
GO:0006707	cholesterol catabolic process	11	0.638367	1.5506	0.0368139	0.127139	0.0924218	2919	tags=45%	list=15%	signal=39%	CYP27A1/CYP7A1/SCARB1/SNX17/SCARF1
GO:0016127	sterol catabolic process	11	0.638367	1.5506	0.0368139	0.127139	0.0924218	2919	tags=45%	list=15%	signal=39%	CYP27A1/CYP7A1/SCARB1/SNX17/SCARF1
GO:0010763	positive regulation of fibroblast migration	15	0.638003	1.67413	0.014648	0.0677431	0.0492448	2839	tags=53%	list=15%	signal=45%	THBS1/DMTN/BAG4/SLC8A1/MIR145/PTK2/TGFB1/PAK1
GO:0032928	regulation of superoxide anion generation	22	0.637667	1.87372	0.000998757	0.00902122	0.00655784	2887	tags=50%	list=15%	signal=43%	FPR2/ITGAM/CYBA/ITGB2/CRP/PRKCD/TYROBP/SYK/CD177/TGFB1/GSTP1
GO:0007342	fusion of sperm to egg plasma membrane involved in single fertilization	19	0.637407	1.78341	0.0039879	0.0260409	0.01893	3776	tags=42%	list=20%	signal=34%	FOLR3/FOLR2/CD9/ROPN1B/CRISP1/IZUMO1/SERPINA5/NOX5
GO:0006000	fructose metabolic process	15	0.637313	1.67232	0.014648	0.0677431	0.0492448	1391	tags=33%	list=7%	signal=31%	PFKFB3/PFKFB4/FBP1/ALDOA/TKFC
GO:0035584	calcium-mediated signaling using intracellular calcium source	21	0.637281	1.84439	0.00117518	0.0102965	0.00748487	4879	tags=71%	list=25%	signal=53%	SELP/TRPM2/DMTN/PRKACA/HOMER2/BCAP31/CCL20/FKBP1B/KDR/PTPRJ/FIS1/PRNP/RYR2/PTGFR/DEFB1
GO:0042730	fibrinolysis	26	0.636463	1.94819	0.000522407	0.00570191	0.00414491	3790	tags=54%	list=20%	signal=43%	THBS1/GP1BA/PROS1/SERPINB2/PLAUR/THBD/USF1/FAP/HRG/CPB2/FGB/SERPINE1/ANXA2/F11
GO:0070572	positive regulation of neuron projection regeneration	11	0.635896	1.5446	0.0385	0.131823	0.0958269	3055	tags=55%	list=16%	signal=46%	HGF/LRP1/GRN/FKBP1B/SCARF1/PTN
GO:0032306	regulation of prostaglandin secretion	10	0.633062	1.50134	0.0569853	0.175398	0.127503	474	tags=20%	list=2%	signal=20%	IL1B/PLA2G10
GO:0032308	positive regulation of prostaglandin secretion	10	0.633062	1.50134	0.0569853	0.175398	0.127503	474	tags=20%	list=2%	signal=20%	IL1B/PLA2G10
GO:0032341	aldosterone metabolic process	10	0.63291	1.50098	0.0569853	0.175398	0.127503	162	tags=10%	list=1%	signal=10%	BMP6
GO:0032342	aldosterone biosynthetic process	10	0.63291	1.50098	0.0569853	0.175398	0.127503	162	tags=10%	list=1%	signal=10%	BMP6
GO:0046321	positive regulation of fatty acid oxidation	13	0.631839	1.60713	0.0165767	0.0738333	0.053672	1125	tags=46%	list=6%	signal=43%	ABCD1/IRS2/PPARG/CPT1A/NR4A3/AKT2
GO:0031953	negative regulation of protein autophosphorylation	13	0.631563	1.60643	0.0168553	0.0744362	0.0541102	2330	tags=54%	list=12%	signal=47%	JUN/NLRP12/GFRA2/CHP1/ADIPOQ/TESK1/ENG
GO:0006971	hypotonic response	10	0.631308	1.49718	0.0606618	0.181644	0.132044	782	tags=30%	list=4%	signal=29%	TSPO/MYLK/ITGA2
GO:0030728	ovulation	21	0.629596	1.82215	0.00154189	0.0127087	0.00923839	1983	tags=33%	list=10%	signal=30%	TNFAIP6/PTGS2/EREG/MMP19/FOXO3/AFP/ADAMTS1
GO:0042135	neurotransmitter catabolic process	11	0.629542	1.52916	0.0485981	0.159402	0.115875	2504	tags=45%	list=13%	signal=40%	MAOA/COMT/HNMT/MAOB/LRTOMT
GO:1901889	negative regulation of cell junction assembly	32	0.629218	2.02576	7.84059e-05	0.00137017	0.000996027	4718	tags=56%	list=25%	signal=42%	THBS1/IL1B/ARHGAP6/ACVRL1/CORO1C/DMTN/LRP1/TNF/DKK1/PTK2/MMP14/SRC/FAM107A/PTEN/RCC2/TLR2/DLC1/APOD
GO:1903589	positive regulation of blood vessel endothelial cell proliferation involved in sprouting angiogenesis	19	0.628686	1.75901	0.00454272	0.0287676	0.0209121	1187	tags=32%	list=6%	signal=30%	MIR27A/HMOX1/MIR23A/MIR10A/VEGFA/MIR126
GO:1902932	positive regulation of alcohol biosynthetic process	28	0.627904	1.9692	0.000250561	0.00322453	0.00234402	1502	tags=32%	list=8%	signal=30%	GPER1/IL1B/P2RY1/SNCA/BMP6/PTAFR/TNF/CYP7A1/FGF1
GO:0061043	regulation of vascular wound healing	12	0.627816	1.56004	0.0215943	0.0885934	0.0644016	3542	tags=50%	list=19%	signal=41%	TNFAIP3/TNF/MIR451A/ALOX5/SERPINE1/SMOC2
GO:0051930	regulation of sensory perception of pain	34	0.627525	2.03956	8.20217e-05	0.00141405	0.00102792	3077	tags=47%	list=16%	signal=40%	IL10/COMT/CCL3/PTAFR/SPX/SMR3A/MGLL/SMR3B/F2R/EDNRB/CCK/OPRPN/OPRL1/SLC9A1/P2RX3/VIP
GO:0001963	synaptic transmission	dopaminergic	26	0.627287	1.92011	0.000760247	0.00740113	0.00538013	2859	tags=31%	list=15%	signal=26%	PTGS2/SNCA/FLOT1/PNKD/SLC6A4/CDK5/PINK1/ARRB2
GO:0072584	caveolin-mediated endocytosis	12	0.627164	1.55842	0.0221588	0.0897439	0.0652379	2513	tags=42%	list=13%	signal=36%	PACSIN2/ITSN1/UNC119/MLC1/SRC
GO:0002679	respiratory burst involved in defense response	11	0.627112	1.52326	0.0523364	0.166374	0.120943	4184	tags=55%	list=22%	signal=43%	SLAMF8/GRN/HCK/DUSP10/LBP/MPO
GO:0060713	labyrinthine layer morphogenesis	20	0.627104	1.77255	0.00295586	0.0205944	0.0149708	1546	tags=35%	list=8%	signal=32%	SOCS3/ST14/ADM/IL10/SPINT1/FZD5/ZFP36L1
GO:0019755	one-carbon compound transport	12	0.626881	1.55772	0.0221588	0.0897439	0.0652379	306	tags=25%	list=2%	signal=25%	AQP10/AQP9/CA2
GO:0046134	pyrimidine nucleoside biosynthetic process	15	0.626787	1.64469	0.0189143	0.0806429	0.0586221	3527	tags=47%	list=18%	signal=38%	CDA/UPP1/UCK2/PUDP/TK1/TYMP/TK2
GO:0031643	positive regulation of myelination	19	0.625998	1.75149	0.00502819	0.030864	0.0224361	2946	tags=42%	list=15%	signal=36%	S100B/HGF/PARD3/TNFRSF1B/WASF3/ITGAX/EGR2/CST7
GO:0019371	cyclooxygenase pathway	11	0.625832	1.52015	0.0523364	0.166374	0.120943	1422	tags=36%	list=7%	signal=34%	PTGS1/PTGS2/TBXAS1/PTGDS
GO:1905065	positive regulation of vascular associated smooth muscle cell differentiation	13	0.624322	1.58801	0.0207556	0.0862267	0.0626811	4191	tags=54%	list=22%	signal=42%	GPER1/SOD2/MIR145/MIR1-1/ENG/MIR125B2/MIR1-2
GO:2000344	positive regulation of acrosome reaction	12	0.623975	1.55049	0.0232879	0.0926304	0.0673362	2149	tags=33%	list=11%	signal=30%	PLA2G10/PLB1/ZP3/PLCB1
GO:0051004	regulation of lipoprotein lipase activity	23	0.62396	1.84462	0.00142052	0.0118767	0.00863356	5064	tags=65%	list=26%	signal=48%	PCSK6/LPL/NR1H2/LIPC/FURIN/ABHD5/ANGPTL3/PCSK5/HDAC9/APOA4/NR1H3/MIR182/SORT1/APOH/APOA5
GO:0051931	regulation of sensory perception	35	0.623355	2.04975	4.46509e-05	0.000895257	0.000650793	3077	tags=46%	list=16%	signal=38%	IL10/COMT/CCL3/PTAFR/SPX/SMR3A/MGLL/SMR3B/F2R/EDNRB/CCK/OPRPN/OPRL1/SLC9A1/P2RX3/VIP
GO:0048662	negative regulation of smooth muscle cell proliferation	62	0.623339	2.32089	2.76288e-08	2.42073e-06	1.75972e-06	2075	tags=39%	list=11%	signal=35%	TRIB1/MIR223/HMOX1/GPER1/IL10/TNFAIP3/CDKN1A/ILK/ANG/KLF4/PPARG/COMT/MFN2/PTGIR/AIF1/SOD2/TPM1/MIR137/PRKG1/MIR133A1/ADIPOQ/CTNNBIP1/MIR145/MIR1-1
GO:2000659	regulation of interleukin-1-mediated signaling pathway	10	0.623168	1.47787	0.0680147	0.19499	0.141745	1436	tags=40%	list=8%	signal=37%	IL1R2/MIR27A/IL1R1/IL1RN
GO:0033604	negative regulation of catecholamine secretion	14	0.623003	1.60672	0.0177093	0.0768965	0.0558988	4860	tags=50%	list=25%	signal=37%	P2RY1/P2RY12/SYT11/SYT4/ADRA2A/DRD2/GHSR
GO:0006700	C21-steroid hormone biosynthetic process	25	0.622551	1.87996	0.000842975	0.00797584	0.00579791	3639	tags=32%	list=19%	signal=26%	ADM/EGR1/BMP6/TSPO/DGKQ/FSHB/FDXR/BMP5
GO:0071871	response to epinephrine	16	0.622355	1.66806	0.0132064	0.0627549	0.0456187	2752	tags=50%	list=14%	signal=43%	SNCA/SIRT2/PRKACA/ADIPOQ/KCNQ1/RNLS/SLC9A1/PKLR
GO:0051901	positive regulation of mitochondrial depolarization	10	0.622302	1.47582	0.0680147	0.19499	0.141745	3109	tags=40%	list=16%	signal=34%	ALOX12/TSPO/CCK/KDR
GO:0036344	platelet morphogenesis	21	0.62209	1.80043	0.00192643	0.0149532	0.01087	1559	tags=38%	list=8%	signal=35%	CLEC1B/MPL/ZNF385A/ACTN1/TAL1/SRF/GATA1/NBEAL2
GO:0010872	regulation of cholesterol esterification	14	0.621616	1.60314	0.0179926	0.0776524	0.0564482	263	tags=21%	list=1%	signal=21%	MIR27A/APOA2/LAMTOR1
GO:0010752	regulation of cGMP-mediated signaling	13	0.621055	1.5797	0.0221486	0.0897439	0.0652379	1733	tags=31%	list=9%	signal=28%	THBS1/ADORA2B/PDE2A/PTK2B
GO:0072124	regulation of glomerular mesangial cell proliferation	10	0.621026	1.47279	0.0753676	0.209953	0.152622	3798	tags=50%	list=20%	signal=40%	EGR1/SERPINB7/BMP4/PDGFD/WT1
GO:0030194	positive regulation of blood coagulation	27	0.62075	1.91645	0.0007209	0.00718315	0.00522168	3435	tags=56%	list=18%	signal=46%	THBS1/SELP/PLA2G4A/DMTN/TBXA2R/THBD/USF1/F2R/TLR4/HRG/CPB2/PLEK/SERPINE1/PDPN/ANO6
GO:1900048	positive regulation of hemostasis	27	0.62075	1.91645	0.0007209	0.00718315	0.00522168	3435	tags=56%	list=18%	signal=46%	THBS1/SELP/PLA2G4A/DMTN/TBXA2R/THBD/USF1/F2R/TLR4/HRG/CPB2/PLEK/SERPINE1/PDPN/ANO6
GO:0050820	positive regulation of coagulation	28	0.620736	1.94672	0.000366521	0.00444833	0.00323365	3435	tags=54%	list=18%	signal=44%	THBS1/SELP/PLA2G4A/DMTN/TBXA2R/THBD/USF1/F2R/TLR4/HRG/CPB2/PLEK/SERPINE1/PDPN/ANO6
GO:0032908	regulation of transforming growth factor beta1 production	11	0.620616	1.50748	0.0616822	0.183654	0.133504	3042	tags=45%	list=16%	signal=38%	THBS1/FURIN/SERPINB7/TYROBP/LUM
GO:1904407	positive regulation of nitric oxide metabolic process	45	0.62044	2.17103	4.10946e-06	0.000146839	0.000106742	1959	tags=42%	list=10%	signal=38%	CLU/MIR181B1/IL1B/PTGS2/KLF4/ICAM1/TMEM106A/AIF1/INSR/MIR181A1/TNF/PTX3/TICAM1/ITGB2/TLR6/TLR4/PTK2B/DDAH1/DDAH2
GO:0070391	response to lipoteichoic acid	10	0.619524	1.46923	0.0753676	0.209953	0.152622	5833	tags=70%	list=30%	signal=49%	CD14/TLR4/LBP/RELA/TLR2/TIRAP/CD36
GO:0071223	cellular response to lipoteichoic acid	10	0.619524	1.46923	0.0753676	0.209953	0.152622	5833	tags=70%	list=30%	signal=49%	CD14/TLR4/LBP/RELA/TLR2/TIRAP/CD36
GO:0032494	response to peptidoglycan	11	0.619358	1.50443	0.0654206	0.18985	0.138009	4019	tags=64%	list=21%	signal=50%	C5AR1/CARD9/IRAK3/NLRP3/NOD2/IRF5/RELA
GO:0010642	negative regulation of platelet-derived growth factor receptor signaling pathway	13	0.619011	1.5745	0.0227058	0.0912225	0.0663128	6093	tags=85%	list=32%	signal=58%	SNCA/PTGIR/LRP1/SLC9A3R1/ADIPOQ/PTPN12/PTPRJ/HGS/APOD/MYOCD/PTPN2
GO:0035751	regulation of lysosomal lumen pH	13	0.618812	1.57399	0.0227058	0.0912225	0.0663128	1031	tags=31%	list=5%	signal=29%	PPT1/TMEM175/GRN/CLN6
GO:1900029	positive regulation of ruffle assembly	15	0.618687	1.62344	0.0223273	0.0901084	0.0655029	3746	tags=53%	list=20%	signal=43%	P2RY12/CYFIP1/EPS8/DEF8/PLEKHM1/PFN1/EPS8L2/EPS8L3
GO:0032891	negative regulation of organic acid transport	23	0.617675	1.82604	0.00183917	0.0143982	0.0104666	1415	tags=22%	list=7%	signal=20%	THBS1/IRS2/SLC43A2/AKT2/MIR33A
GO:0032253	dense core granule localization	11	0.617374	1.4996	0.0691589	0.196858	0.143103	4401	tags=64%	list=23%	signal=49%	MAP2/TANC2/KIF1C/KIF1B/PPFIA2/SYBU/SYT4
GO:0099519	dense core granule cytoskeletal transport	11	0.617374	1.4996	0.0691589	0.196858	0.143103	4401	tags=64%	list=23%	signal=49%	MAP2/TANC2/KIF1C/KIF1B/PPFIA2/SYBU/SYT4
GO:1901950	dense core granule transport	11	0.617374	1.4996	0.0691589	0.196858	0.143103	4401	tags=64%	list=23%	signal=49%	MAP2/TANC2/KIF1C/KIF1B/PPFIA2/SYBU/SYT4
GO:0034135	regulation of toll-like receptor 2 signaling pathway	10	0.616824	1.46283	0.0808824	0.21782	0.158341	1519	tags=30%	list=8%	signal=28%	TNFAIP3/CYBA/TLR6
GO:0046697	decidualization	25	0.616458	1.86156	0.000989052	0.00896031	0.00651356	3106	tags=40%	list=16%	signal=34%	PTGS2/VDR/BSG/JUNB/CTSB/TPPP3/SPP1/EPOR/PTN/GJA1
GO:0010985	negative regulation of lipoprotein particle clearance	17	0.616315	1.67472	0.0110667	0.0551698	0.0401048	3411	tags=47%	list=18%	signal=39%	MIR27A/LRPAP1/MIR199A1/MIR133A1/MYLIP/KHSRP/MIR199A2/MIR148A
GO:0051541	elastin metabolic process	10	0.615912	1.46066	0.0808824	0.21782	0.158341	3443	tags=50%	list=18%	signal=41%	HBEGF/MIR181B1/MMP12/CST3/CTSL
GO:0070673	response to interleukin-18	10	0.615427	1.45951	0.0808824	0.21782	0.158341	2352	tags=50%	list=12%	signal=44%	OCLN/IL18BP/IL18/CLDN1/ALOX5
GO:0032352	positive regulation of hormone metabolic process	13	0.615405	1.56533	0.0252131	0.0978068	0.0710991	162	tags=23%	list=1%	signal=23%	ADM/EGR1/BMP6
GO:0051124	synaptic growth at neuromuscular junction	10	0.61535	1.45933	0.0808824	0.21782	0.158341	5926	tags=70%	list=31%	signal=48%	APP/SIX4/MUSK/SHANK2/SHANK1/COLQ/LRP4
GO:0006853	carnitine shuttle	11	0.615199	1.49432	0.071028	0.200838	0.145996	3051	tags=36%	list=16%	signal=31%	CPT1A/SLC25A20/MID1IP1/PRKAA2
GO:0035791	platelet-derived growth factor receptor-beta signaling pathway	14	0.614975	1.58602	0.0211094	0.0872901	0.0634542	6093	tags=71%	list=32%	signal=49%	HIP1/PDGFA/LRP1/LOX/SRC/PTPN12/ABL1/PDGFRB/MYOCD/PTPN2
GO:0071468	cellular response to acidic pH	12	0.614619	1.52724	0.0471698	0.15668	0.113896	5477	tags=58%	list=29%	signal=42%	AQP10/CHP1/SLC9A1/RAB11FIP5/RAB11B/PCK1/NOX1
GO:0045986	negative regulation of smooth muscle contraction	16	0.614469	1.64692	0.0157557	0.0713694	0.0518809	1719	tags=44%	list=9%	signal=40%	PTGS2/DOCK4/KCNMA1/ADORA2B/CALCRL/PRKG1/DOCK5
GO:0106049	regulation of cellular response to osmotic stress	11	0.614215	1.49193	0.0728972	0.204586	0.14872	5677	tags=73%	list=30%	signal=51%	PTGS2/YBX3/MICU1/LETM1/CLN3/ARHGEF2/BAD/BDKRB2
GO:0001780	neutrophil homeostasis	16	0.613472	1.64425	0.0163235	0.073033	0.0530902	1393	tags=31%	list=7%	signal=29%	CXCR2/MPL/MERTK/HCAR2/JAM3
GO:0061307	cardiac neural crest cell differentiation involved in heart development	11	0.612927	1.4888	0.0728972	0.204586	0.14872	3793	tags=45%	list=20%	signal=36%	JAG1/HAND2/SEMA3C/BMP4/HES1
GO:0061308	cardiac neural crest cell development involved in heart development	11	0.612927	1.4888	0.0728972	0.204586	0.14872	3793	tags=45%	list=20%	signal=36%	JAG1/HAND2/SEMA3C/BMP4/HES1
GO:0010801	negative regulation of peptidyl-threonine phosphorylation	21	0.612882	1.77378	0.0028645	0.020105	0.0146151	4409	tags=62%	list=23%	signal=48%	DDIT4/PARD3/SPRED2/DMTN/SIRT2/CALM3/DGKQ/SMAD7/MIR103A1/INPP5K/CADM4/SPRED1/MIR103A2
GO:0061140	lung secretory cell differentiation	10	0.612459	1.45248	0.0845588	0.225068	0.16361	4252	tags=50%	list=22%	signal=39%	NFIB/HOXA5/NKX2-1/ASCL1/AGR2
GO:0002921	negative regulation of humoral immune response	13	0.611948	1.55654	0.0274419	0.103448	0.0751996	2446	tags=31%	list=13%	signal=27%	VSIG4/CR1/FCGR2B/A2M
GO:0045342	MHC class II biosynthetic process	16	0.61159	1.6392	0.017459	0.0761911	0.0553859	1944	tags=44%	list=10%	signal=39%	SLC11A1/IL10/PF4/TMEM106A/SPI1/TLR4/CIITA
GO:0043902	positive regulation of multi-organism process	38	0.611562	2.05631	5.07042e-05	0.000968968	0.000704377	2149	tags=39%	list=11%	signal=35%	LHFPL2/P2RY1/PDE3A/PDE5A/PLA2G10/PTAFR/PLB1/SIRT2/VEGFA/ZP3/PRDM9/EDNRB/HDAC4/ACVR1B/PLCB1
GO:1905461	positive regulation of vascular associated smooth muscle cell apoptotic process	12	0.61143	1.51932	0.054717	0.171448	0.124631	2075	tags=42%	list=11%	signal=37%	MIR24-2/PPARG/MFN2/SOD2/MIR1-1
GO:0035902	response to immobilization stress	26	0.61139	1.87145	0.00115241	0.0101666	0.00739047	1914	tags=35%	list=10%	signal=31%	FOS/PPARG/HNMT/FOXO3/FOXO4/ERCC1/SLC8A1/PTK2B/MDM2
GO:1904706	negative regulation of vascular associated smooth muscle cell proliferation	32	0.611111	1.96746	0.000195156	0.00270763	0.00196827	4317	tags=59%	list=23%	signal=46%	MIR223/HMOX1/GPER1/IL10/CDKN1A/PPARG/SOD2/TPM1/MIR137/PRKG1/MIR133A1/ADIPOQ/MIR1-1/GSTP1/PTEN/MIR1-2/MEF2C/TGFB3/MIR182
GO:0045429	positive regulation of nitric oxide biosynthetic process	44	0.610442	2.12809	1.98498e-05	0.000488306	0.000354966	1959	tags=41%	list=10%	signal=37%	CLU/MIR181B1/IL1B/PTGS2/KLF4/ICAM1/AIF1/INSR/MIR181A1/TNF/PTX3/TICAM1/ITGB2/TLR6/TLR4/PTK2B/DDAH1/DDAH2
GO:0018149	peptide cross-linking	33	0.609747	1.97844	0.000142203	0.00212011	0.00154118	1080	tags=18%	list=6%	signal=17%	THBS1/CSTA/FN1/F13A1/TGM2/ABCA7
GO:0003159	morphogenesis of an endothelium	19	0.609047	1.70406	0.00787579	0.0426344	0.0309924	2793	tags=53%	list=15%	signal=45%	ALOX12/RHOB/ACVRL1/STARD13/FGF1/ITGAX/ADAMTS12/RHOA/BMP4/CXCL10
GO:0061154	endothelial tube morphogenesis	19	0.609047	1.70406	0.00787579	0.0426344	0.0309924	2793	tags=53%	list=15%	signal=45%	ALOX12/RHOB/ACVRL1/STARD13/FGF1/ITGAX/ADAMTS12/RHOA/BMP4/CXCL10
GO:0034115	negative regulation of heterotypic cell-cell adhesion	11	0.608747	1.47865	0.0766355	0.211641	0.153849	1725	tags=45%	list=9%	signal=41%	IL10/KLF4/MYADM/IL1RN/ADIPOQ
GO:0070587	regulation of cell-cell adhesion involved in gastrulation	11	0.608747	1.47865	0.0766355	0.211641	0.153849	1725	tags=45%	list=9%	signal=41%	IL10/KLF4/MYADM/IL1RN/ADIPOQ
GO:0060253	negative regulation of glial cell proliferation	15	0.608388	1.59642	0.0317273	0.114004	0.0828737	4970	tags=53%	list=26%	signal=40%	TSPO/ADCYAP1/NOTCH1/CERS2/PTN/HES1/SOX11/SOX10
GO:0051580	regulation of neurotransmitter uptake	16	0.608067	1.62976	0.0188784	0.0806167	0.0586031	398	tags=19%	list=2%	signal=18%	ITGB3/SNCA/FLOT1
GO:0002577	regulation of antigen processing and presentation	20	0.607702	1.7177	0.00496814	0.0306638	0.0222906	2371	tags=50%	list=12%	signal=44%	THBS1/SLC11A1/PYCARD/WAS/LILRB2/FCGR2B/HLA-DOA/CD74/CD68/NOD2
GO:0071670	smooth muscle cell chemotaxis	10	0.607606	1.44097	0.09375	0.239467	0.174077	2972	tags=50%	list=16%	signal=42%	AIF1/CORO1B/MDK/GSTP1/PDGFD
GO:0007263	nitric oxide mediated signal transduction	27	0.60585	1.87045	0.00109305	0.00972343	0.0070683	1959	tags=22%	list=10%	signal=20%	THBS1/PDE5A/FPR1/VEGFA/DDAH1/DDAH2
GO:0061365	positive regulation of triglyceride lipase activity	12	0.605663	1.50499	0.0584906	0.177217	0.128825	5599	tags=75%	list=29%	signal=53%	NR1H2/ABHD5/PNLIP/APOA4/NR1H3/MIR182/APOH/APOA5/GPIHBP1
GO:0097284	hepatocyte apoptotic process	12	0.605646	1.50495	0.0584906	0.177217	0.128825	3112	tags=42%	list=16%	signal=35%	GSN/KRT18/BID/BCL2L1/STK3
GO:0072531	pyrimidine-containing compound transmembrane transport	12	0.604583	1.50231	0.0584906	0.177217	0.128825	4272	tags=58%	list=22%	signal=45%	AQP9/SLC25A19/SLC28A3/SLC28A1/SLC29A1/SLC28A2/SLC44A4
GO:0120255	olefinic compound biosynthetic process	33	0.604542	1.96155	0.000209616	0.00286513	0.00208276	3762	tags=42%	list=20%	signal=34%	ADM/ALOX15B/ALOX12/EGR1/BMP6/H6PD/DGKQ/CYP19A1/ALOX5/FSHB/GSTP1/DKKL1/BMP5/ALOXE3
GO:1900543	negative regulation of purine nucleotide metabolic process	21	0.604378	1.74917	0.00380455	0.0251904	0.0183117	1722	tags=33%	list=9%	signal=30%	DDIT4/TIGAR/SLC4A1/FBP1/FLCN/SIRT6/HDAC4
GO:0010935	regulation of macrophage cytokine production	14	0.604217	1.55827	0.0262096	0.100441	0.0730143	6248	tags=79%	list=33%	signal=53%	IRAK3/LILRB1/TLR4/CD74/SPON2/CUEDC2/TGFB1/TGFB3/TGFB2/CD36/HLA-G
GO:0150116	regulation of cell-substrate junction organization	66	0.60379	2.25969	1.46356e-07	9.55196e-06	6.94365e-06	4751	tags=55%	list=25%	signal=41%	FMN1/THBS1/PPM1F/VCL/SDC4/ARHGAP6/ACVRL1/CORO1C/DMTN/LRP1/VEGFA/LIMS1/IQSEC1/S100A10/SFRP1/PTK2/HRG/MMP14/RHOA/SRC/SLC9A1/EFNA5/GPM6B/DUSP3/KDR/FAM107A/PTEN/PTPRJ/PEAK1/RCC2/IQGAP1/MAPRE2/NRP1/DLC1/APOD/ABL1
GO:0051893	regulation of focal adhesion assembly	63	0.603743	2.25246	2.93592e-07	1.72277e-05	1.25234e-05	3926	tags=48%	list=21%	signal=38%	FMN1/THBS1/PPM1F/VCL/SDC4/ARHGAP6/ACVRL1/CORO1C/DMTN/LRP1/VEGFA/LIMS1/S100A10/SFRP1/PTK2/HRG/MMP14/RHOA/SRC/SLC9A1/EFNA5/GPM6B/DUSP3/KDR/FAM107A/PTEN/PTPRJ/PEAK1/RCC2/IQGAP1
GO:0090109	regulation of cell-substrate junction assembly	63	0.603743	2.25246	2.93592e-07	1.72277e-05	1.25234e-05	3926	tags=48%	list=21%	signal=38%	FMN1/THBS1/PPM1F/VCL/SDC4/ARHGAP6/ACVRL1/CORO1C/DMTN/LRP1/VEGFA/LIMS1/S100A10/SFRP1/PTK2/HRG/MMP14/RHOA/SRC/SLC9A1/EFNA5/GPM6B/DUSP3/KDR/FAM107A/PTEN/PTPRJ/PEAK1/RCC2/IQGAP1
GO:0051547	regulation of keratinocyte migration	13	0.6032	1.53429	0.0484171	0.159053	0.115621	1325	tags=31%	list=7%	signal=29%	HBEGF/ADAM9/MMP9/IQSEC1
GO:1903579	negative regulation of ATP metabolic process	28	0.602234	1.88869	0.000703368	0.00708463	0.00515006	3336	tags=43%	list=17%	signal=35%	SNCA/DDIT4/TIGAR/TSPO/SLC4A1/FBP1/FLCN/SIRT6/HDAC4/RHOA/PPIF/CBFA2T3
GO:0051132	NK T cell activation	11	0.601986	1.46223	0.0803738	0.217415	0.158046	1705	tags=36%	list=9%	signal=33%	ZBTB7B/CD300A/IL18/ELF4
GO:0019370	leukotriene biosynthetic process	17	0.601921	1.63561	0.0162926	0.0730145	0.0530768	2612	tags=41%	list=14%	signal=36%	ALOX5AP/PLA2G4A/MGST2/ALOX5/GGT3P/SYK/GGTLC2
GO:0006957	complement activation	alternative pathway	16	0.601707	1.61271	0.0220011	0.0893454	0.0649483	2090	tags=31%	list=11%	signal=28%	VSIG4/CFP/CR1/CFD/C5
GO:1904748	regulation of apoptotic process involved in development	13	0.601672	1.5304	0.0484171	0.159053	0.115621	2078	tags=38%	list=11%	signal=34%	VDR/TNFRSF1B/TNFRSF1A/NOTCH1/BAX
GO:0033572	transferrin transport	36	0.601641	1.99204	0.000114634	0.00181936	0.00132255	4128	tags=53%	list=22%	signal=41%	MCOLN1/ATP6V0C/TCIRG1/ATP6V0B/ATP6AP1/STEAP3/ATP6V0A1/ATP6V1E1/ATP6V1A/ATP6V0D1/ATP6V1F/LMTK2/ATP6V1G3/DNM2/ATP6V1B2/ATP6V1C2/HFE/ARHGAP1/RAB11B
GO:0090527	actin filament reorganization	10	0.601572	1.42666	0.106618	0.259683	0.188772	4987	tags=60%	list=26%	signal=44%	GSN/DMTN/ARAP1/MCU/EFS/GDPD2
GO:0010743	regulation of macrophage derived foam cell differentiation	32	0.600208	1.93236	0.000299948	0.00378351	0.00275036	1725	tags=41%	list=9%	signal=37%	ITGB3/ALOX15B/MSR1/PF4/LPL/PPARG/NFKBIA/PLA2G10/NR1H2/ABCA1/IL18/CRP/ADIPOQ
GO:0006646	phosphatidylethanolamine biosynthetic process	13	0.599867	1.52581	0.0521415	0.166167	0.120793	1525	tags=38%	list=8%	signal=35%	SLC27A1/PHOSPHO1/PISD/CHKA/ETNPPL
GO:0034333	adherens junction assembly	12	0.59984	1.49052	0.0622642	0.184672	0.134244	2930	tags=50%	list=15%	signal=42%	VCL/PIP5K1C/JAM3/ZNF703/SMAD7/DLG5
GO:1903977	positive regulation of glial cell migration	13	0.599122	1.52391	0.0521415	0.166167	0.120793	673	tags=23%	list=4%	signal=22%	P2RY12/CCL3/LRP1
GO:0090201	negative regulation of release of cytochrome c from mitochondria	19	0.5991	1.67623	0.00954848	0.0492708	0.0358167	2912	tags=47%	list=15%	signal=40%	CLU/HGF/BCL2L2/LMNA/PRELID1/NOL3/BCL2L1/ARRB2/PPIF
GO:0007035	vacuolar acidification	23	0.599057	1.771	0.00310029	0.0214372	0.0155835	1757	tags=35%	list=9%	signal=32%	SLC11A1/PPT1/TCIRG1/CLIC4/GRN/CLN6/ATP6V0A1/ATP6V0D1
GO:0072530	purine-containing compound transmembrane transport	10	0.598961	1.42047	0.106618	0.259683	0.188772	4383	tags=60%	list=23%	signal=46%	AQP9/SLC28A3/SLC28A1/SLC29A1/SLC28A2/SLC35B2
GO:0060347	heart trabecula formation	15	0.598944	1.57163	0.0374438	0.12878	0.0936143	1983	tags=27%	list=10%	signal=24%	SRF/ADGRG6/RBP4/ADAMTS1
GO:0071071	regulation of phospholipid biosynthetic process	20	0.598792	1.69252	0.00663575	0.0378472	0.0275125	1012	tags=25%	list=5%	signal=24%	FPR2/SLC27A1/PDGFA/IDH1/ZP3
GO:0045987	positive regulation of smooth muscle contraction	31	0.598787	1.9114	0.000652243	0.00669622	0.00486771	4860	tags=58%	list=25%	signal=43%	GPER1/PTGS2/CTTN/SRF/PTAFR/SPX/TBXA2R/ITGA2/F2R/PROK2/RHOA/TACR3/SPHK1/OXTR/GHRL/NMU/TACR2/GHSR
GO:0002091	negative regulation of receptor internalization	15	0.598639	1.57083	0.0380154	0.130373	0.094773	4281	tags=60%	list=22%	signal=47%	DLG4/LRPAP1/SDCBP/MIR199A1/LRRTM2/ANKRD13B/MIR199A2/ANKRD13D/NECAB2
GO:0042921	glucocorticoid receptor signaling pathway	13	0.598399	1.52207	0.0521415	0.166167	0.120793	3232	tags=54%	list=17%	signal=45%	PER1/LMO3/YWHAH/PPP5C/CRY2/ARID1A/PHB
GO:0002291	T cell activation via T cell receptor contact with antigen bound to MHC molecule on antigen presenting cell	10	0.597864	1.41786	0.110294	0.265335	0.192881	3004	tags=60%	list=16%	signal=51%	ICAM1/LGALS9/LILRB1/LGALS3/HAVCR2/HLA-DMB
GO:0010867	positive regulation of triglyceride biosynthetic process	14	0.597704	1.54147	0.0287597	0.107133	0.0778785	4239	tags=57%	list=22%	signal=45%	SLC27A1/NR1H2/LDLR/DGAT2/SCARB1/CTDNEP1/SREBF1/NR1H3
GO:0097028	dendritic cell differentiation	44	0.597198	2.08192	4.56323e-05	0.000909234	0.000660953	1492	tags=30%	list=8%	signal=27%	FLT3/TMEM176A/TMEM176B/MIR223/CEBPB/TRPM2/LILRB2/LTBR/SPI1/LGALS9/LILRB1/GATA1/FCGR2B
GO:0043300	regulation of leukocyte degranulation	47	0.597012	2.10272	1.73849e-05	0.0004395	0.000319488	2909	tags=49%	list=15%	signal=42%	HMOX1/ITGAM/FES/FGR/GAB2/STXBP2/PTAFR/FCER1G/ADORA2B/ADGRE2/LGALS9/PDPK1/CD300A/UNC13D/ITGB2/FCGR2B/ABR/RAC2/PRAM1/SYK/CD177/VAMP8/VAMP7
GO:0090382	phagosome maturation	47	0.59696	2.10253	1.73849e-05	0.0004395	0.000319488	2021	tags=40%	list=11%	signal=36%	SLAMF8/RAB20/MCOLN1/ATP6V0C/TCIRG1/TMEM175/RAB31/MYO7A/RAB39A/ATP6V0B/ATP6V0A1/ATP6V1E1/SYT11/ATP6V1A/ATP6V0D1/RAB7A/RAB32/ATP6V1F/RAB43
GO:0090083	regulation of inclusion body assembly	16	0.596585	1.59899	0.024556	0.0961243	0.069876	1252	tags=25%	list=7%	signal=23%	CLU/HSPA1B/HSPA1A/CDC34
GO:0099010	modification of postsynaptic structure	18	0.59646	1.65378	0.0123143	0.0597135	0.0434078	2470	tags=39%	list=13%	signal=34%	ITSN1/CYFIP1/WASF1/BAIAP2/WASF3/RHOA/PFN1
GO:0048569	post-embryonic animal organ development	15	0.596238	1.56453	0.0385871	0.13198	0.0959409	2078	tags=47%	list=11%	signal=42%	KLF4/MYO7A/VEGFA/ERCC1/FZD5/LDHA/BAX
GO:0042053	regulation of dopamine metabolic process	18	0.596155	1.65293	0.0123143	0.0597135	0.0434078	1473	tags=33%	list=8%	signal=31%	NR4A2/ITGAM/COMT/PNKD/MAOB/ITGB2
GO:0042069	regulation of catecholamine metabolic process	18	0.596155	1.65293	0.0123143	0.0597135	0.0434078	1473	tags=33%	list=8%	signal=31%	NR4A2/ITGAM/COMT/PNKD/MAOB/ITGB2
GO:0002328	pro-B cell differentiation	11	0.596093	1.44791	0.0878505	0.230189	0.167332	1507	tags=36%	list=8%	signal=34%	FLT3/SOX4/FLCN/NOTCH1
GO:0071257	cellular response to electrical stimulus	10	0.595857	1.4131	0.112132	0.267595	0.194524	7091	tags=80%	list=37%	signal=50%	RPE65/NSMF/SLC9A1/NEUROD2/PTEN/HPCA/PALM/GRM1
GO:0030511	positive regulation of transforming growth factor beta receptor signaling pathway	30	0.59574	1.88888	0.000985905	0.00894447	0.00650204	2691	tags=37%	list=14%	signal=32%	THBS1/LRG1/DAB2/TGFB1I1/CDKN2B/CITED2/SDCBP/HIPK2/FLCN/FERMT1/ADAM17
GO:1903846	positive regulation of cellular response to transforming growth factor beta stimulus	30	0.59574	1.88888	0.000985905	0.00894447	0.00650204	2691	tags=37%	list=14%	signal=32%	THBS1/LRG1/DAB2/TGFB1I1/CDKN2B/CITED2/SDCBP/HIPK2/FLCN/FERMT1/ADAM17
GO:0030574	collagen catabolic process	46	0.595713	2.09056	2.35794e-05	0.000564845	0.000410605	3443	tags=39%	list=18%	signal=32%	ADAMTS2/CTSD/MMP1/MMP19/ADAM15/MMP9/FURIN/CTSB/MMP25/PEPD/FAP/MMP17/MMP14/MMP12/MMP8/MMP24/CST3/CTSL
GO:0051385	response to mineralocorticoid	31	0.595356	1.90045	0.000744818	0.0073057	0.00531077	859	tags=26%	list=4%	signal=25%	FOSB/FOS/GPER1/CDKN1A/CYBA/CALM3/FOXO3/MAOB
GO:0032488	Cdc42 protein signal transduction	14	0.595313	1.53531	0.0492424	0.160119	0.116396	1900	tags=29%	list=10%	signal=26%	SHTN1/WAS/ABCA1/RIT2
GO:0046479	glycosphingolipid catabolic process	15	0.595227	1.56188	0.0385871	0.13198	0.0959409	4359	tags=47%	list=23%	signal=36%	GM2A/GLA/NEU1/PRKCD/NAGA/GBA/GBA3
GO:0018126	protein hydroxylation	27	0.594862	1.83652	0.00163533	0.0132065	0.00960027	1860	tags=30%	list=10%	signal=27%	PLOD1/PLOD2/ASPH/CRTAP/PLOD3/P4HA1/P3H2/JMJD6
GO:0072110	glomerular mesangial cell proliferation	11	0.59392	1.44264	0.0897196	0.233049	0.169411	6655	tags=73%	list=35%	signal=47%	EGR1/SERPINB7/BMP4/PDGFD/WT1/PDGFRB/BMP7/MIR125A
GO:0031065	positive regulation of histone deacetylation	17	0.59369	1.61324	0.0174259	0.0761834	0.0553804	5264	tags=71%	list=27%	signal=51%	JDP2/BCL6/VEGFA/ZBTB7B/PINK1/PRKD1/SREBF1/AKAP8/LRRK2/ING2/AKAP8L/TP53
GO:0051006	positive regulation of lipoprotein lipase activity	11	0.59362	1.44191	0.0897196	0.233049	0.169411	6629	tags=82%	list=35%	signal=54%	NR1H2/ABHD5/APOA4/NR1H3/MIR182/APOH/APOA5/GPIHBP1/LMF1
GO:0009595	detection of biotic stimulus	35	0.593276	1.95084	0.000186775	0.00260833	0.00189609	4497	tags=54%	list=23%	signal=42%	DACH1/TSPO/NLRC4/NLRP3/CD1D/TLR6/TLR4/PGLYRP1/FAP/SCARB1/NOD2/PAK1/LBP/HLA-DRB1/PTPRJ/YAP1/SMO/TLR2/NAIP
GO:0010893	positive regulation of steroid biosynthetic process	21	0.593167	1.71672	0.00467991	0.029317	0.0213116	2707	tags=43%	list=14%	signal=37%	ADM/IL1B/BMP6/TNF/CYP7A1/FGF1/POR/CGA/FSHB
GO:0032230	positive regulation of synaptic transmission	GABAergic	12	0.592906	1.47329	0.0660377	0.191207	0.138995	5222	tags=58%	list=27%	signal=42%	CA2/TAC1/ZDHHC3/CA7/OXTR/HAP1/PRKCE
GO:0043304	regulation of mast cell degranulation	32	0.592276	1.90683	0.000459525	0.00518364	0.00376816	2909	tags=50%	list=15%	signal=42%	HMOX1/FES/FGR/GAB2/STXBP2/FCER1G/ADORA2B/ADGRE2/LGALS9/PDPK1/CD300A/UNC13D/RAC2/SYK/VAMP8/VAMP7
GO:1902430	negative regulation of amyloid-beta formation	14	0.592137	1.52712	0.0511364	0.164108	0.119296	4979	tags=64%	list=26%	signal=48%	CLU/ABCA7/PIN1/GGA3/PRNP/CHRNA7/NTRK2/IGF1/HAP1
GO:1903428	positive regulation of reactive oxygen species biosynthetic process	57	0.5921	2.16375	3.14861e-06	0.000118462	8.6114e-05	1959	tags=39%	list=10%	signal=35%	CLU/MIR181B1/MIR24-2/IL1B/PTGS2/KLF4/ICAM1/CYBA/AIF1/INSR/MIR181A1/FOXO3/TNF/PTX3/TICAM1/ITGB2/TLR6/TLR4/HDAC4/PTK2B/DDAH1/DDAH2
GO:0030949	positive regulation of vascular endothelial growth factor receptor signaling pathway	16	0.592072	1.58689	0.0276787	0.104015	0.075612	932	tags=25%	list=5%	signal=24%	ITGB3/IL1B/GRB10/MIR10A
GO:0032720	negative regulation of tumor necrosis factor production	52	0.591449	2.14192	4.0296e-06	0.000144794	0.000105256	2921	tags=46%	list=15%	signal=39%	IL10/TNFAIP3/TSPO/GPNMB/BPI/ARG2/MIR181A1/LGALS9/IRAK3/LILRA4/POMC/CACTIN/CD33/TLR4/ADIPOQ/HAVCR2/SIRPA/RARA/GAS6/C5AR2/HSF1/ARRB2/GSTP1/LBP
GO:0038007	netrin-activated signaling pathway	13	0.590678	1.50243	0.0633147	0.18679	0.135784	4925	tags=54%	list=26%	signal=40%	SHTN1/PTK2/DCC/UNC5A/UNC5B/DSCAM/SIAH2
GO:0046337	phosphatidylethanolamine metabolic process	23	0.590378	1.74534	0.00425977	0.0274093	0.0199248	1525	tags=35%	list=8%	signal=32%	PLA2G15/ABHD4/SLC27A1/PLA2G10/PHOSPHO1/PISD/CHKA/ETNPPL
GO:0030259	lipid glycosylation	12	0.590329	1.46689	0.0679245	0.194963	0.141725	4329	tags=58%	list=23%	signal=45%	A3GALT2/GBGT1/SLC35C1/ST3GAL4/ST3GAL2/GBA/ABO
GO:0002576	platelet degranulation	125	0.59025	2.47409	1e-10	2.03686e-08	1.48067e-08	2794	tags=42%	list=15%	signal=36%	THBS1/CLU/SPARC/ITGA2B/LHFPL2/ITGB3/TIMP1/SELP/LY6G6F/PROS1/MMRN1/PF4/P2RX1/HGF/QSOX1/RAB27B/APP/EGF/FN1/VCL/FERMT3/F13A1/ACTN1/PPBP/CD109/F5/PDGFA/STXBP2/TLN1/FCER1G/DMTN/SYTL4/CD63/ACTN4/VEGFA/ENDOD1/CD9/F8/ALDOA/CFD/TAGLN2/APLP2/GAS6/HRG/SPP2/CYB5R1/SRGN/A2M/SYK/FGB/GTPBP2/SCG3/TGFB1
GO:0035357	peroxisome proliferator activated receptor signaling pathway	20	0.590211	1.66827	0.00900778	0.0470317	0.0341889	1787	tags=30%	list=9%	signal=27%	ALOX15B/PPARG/CITED2/RXRA/ACTN4/LMO3
GO:0071649	regulation of chemokine (C-C motif) ligand 5 production	10	0.589462	1.39794	0.117647	0.274925	0.199853	3192	tags=70%	list=17%	signal=58%	IL10/ARG2/ADCYAP1/SIRPA/DDX3X/TRPV4/MAVS
GO:1900747	negative regulation of vascular endothelial growth factor signaling pathway	15	0.588728	1.54483	0.0425886	0.144049	0.104714	5569	tags=53%	list=29%	signal=38%	MIR199A1/MIR16-1/HRG/DAB2IP/MIR199A2/CADM4/ADGRA2/SEMA6A
GO:0034433	steroid esterification	18	0.588642	1.6321	0.015348	0.0696706	0.0506459	263	tags=17%	list=1%	signal=16%	MIR27A/APOA2/LAMTOR1
GO:0034434	sterol esterification	18	0.588642	1.6321	0.015348	0.0696706	0.0506459	263	tags=17%	list=1%	signal=16%	MIR27A/APOA2/LAMTOR1
GO:0034435	cholesterol esterification	18	0.588642	1.6321	0.015348	0.0696706	0.0506459	263	tags=17%	list=1%	signal=16%	MIR27A/APOA2/LAMTOR1
GO:0036151	phosphatidylcholine acyl-chain remodeling	27	0.588406	1.81659	0.0020266	0.0156358	0.0113662	2108	tags=33%	list=11%	signal=30%	PLA2G10/PLA2G4A/NR1H2/PLB1/MBOAT2/PLBD1/LPCAT2/PLA2G12A/PLA2G4C
GO:0045932	negative regulation of muscle contraction	26	0.588396	1.80106	0.00245345	0.0180787	0.013142	1719	tags=35%	list=9%	signal=32%	PTGS2/PDE5A/DOCK4/KCNMA1/ADORA2B/KCNE3/CALCRL/PRKG1/DOCK5
GO:0034370	triglyceride-rich lipoprotein particle remodeling	13	0.588321	1.49644	0.0651769	0.189487	0.137745	744	tags=23%	list=4%	signal=22%	APOA2/LPL/LIPC
GO:0043302	positive regulation of leukocyte degranulation	25	0.58802	1.77569	0.00274843	0.0195975	0.0142461	2909	tags=44%	list=15%	signal=37%	ITGAM/FGR/GAB2/PTAFR/FCER1G/ADORA2B/ITGB2/SYK/CD177/VAMP8/VAMP7
GO:0002674	negative regulation of acute inflammatory response	12	0.587528	1.45993	0.0716981	0.202328	0.147079	2887	tags=42%	list=15%	signal=35%	PPARG/NLRP3/ADCYAP1/FCGR2B/GSTP1
GO:0060433	bronchus development	11	0.58732	1.4266	0.0934579	0.238912	0.173673	5067	tags=45%	list=26%	signal=33%	SRF/HOXA5/BMP4/AGR2/SOX9
GO:0150117	positive regulation of cell-substrate junction organization	29	0.586999	1.863	0.00182261	0.0143564	0.0104362	4285	tags=52%	list=22%	signal=40%	FMN1/PPM1F/SDC4/VEGFA/LIMS1/IQSEC1/S100A10/SFRP1/HRG/DUSP3/KDR/PTPRJ/IQGAP1/MAPRE2/NRP1
GO:0072109	glomerular mesangium development	16	0.586799	1.57276	0.0322376	0.115096	0.0836673	4972	tags=56%	list=26%	signal=42%	EGR1/NOTCH1/SERPINB7/BMP4/PDGFD/ACTA2/WT1/GPR4/PDGFRB
GO:0070472	regulation of uterine smooth muscle contraction	10	0.586798	1.39162	0.117647	0.274925	0.199853	5585	tags=50%	list=29%	signal=35%	GPER1/TACR3/OXTR/TACR2/OXT
GO:0043031	negative regulation of macrophage activation	17	0.586683	1.5942	0.0211094	0.0872901	0.0634542	2946	tags=47%	list=15%	signal=40%	VSIG4/BPI/LDLR/GRN/SYT11/FCGR2B/IL31RA/CST7
GO:0007351	tripartite regional subdivision	14	0.586643	1.51295	0.0549242	0.171615	0.124753	2131	tags=43%	list=11%	signal=38%	PCSK6/BASP1/TDRD5/FZD5/HOXD8/NEUROG1
GO:0008595	anterior/posterior axis specification	embryo	14	0.586643	1.51295	0.0549242	0.171615	0.124753	2131	tags=43%	list=11%	signal=38%	PCSK6/BASP1/TDRD5/FZD5/HOXD8/NEUROG1
GO:1900745	positive regulation of p38MAPK cascade	29	0.586468	1.86131	0.00192293	0.0149442	0.0108635	2756	tags=38%	list=14%	signal=33%	MIR181B1/IL1B/MAP3K3/RELL1/MIR181A1/VEGFA/EMC10/NCF1/HAND2/GADD45B/MINK1
GO:1904338	regulation of dopaminergic neuron differentiation	10	0.586238	1.39029	0.119485	0.277901	0.202016	3708	tags=50%	list=19%	signal=40%	DKK1/SFRP1/CSNK1D/FGF20/CSNK1E
GO:0060973	cell migration involved in heart development	19	0.586222	1.6402	0.0134514	0.0636828	0.0462932	5946	tags=63%	list=31%	signal=44%	BVES/NOTCH1/MIR1-1/ENG/HAND2/SEMA3C/BMP4/MIR1-2/PDGFRB/SNAI2/TBX5/BMP7
GO:2000191	regulation of fatty acid transport	26	0.585959	1.7936	0.00262502	0.0189928	0.0138065	1125	tags=19%	list=6%	signal=18%	THBS1/IL1B/IRS2/PLA2G10/AKT2
GO:1902001	fatty acid transmembrane transport	23	0.585858	1.73198	0.00433018	0.0278071	0.0202139	1322	tags=35%	list=7%	signal=32%	THBS1/ABCD1/IRS2/SLC27A1/CPT1A/SLC25A20/AKT2/MID1IP1
GO:0140112	extracellular vesicle biogenesis	21	0.585833	1.69549	0.00508392	0.0310275	0.0225549	2091	tags=33%	list=11%	signal=30%	ARRDC4/SDC4/SDCBP/ATP13A2/ARRDC1/RAB7A/CHMP2A
GO:0014831	gastro-intestinal system smooth muscle contraction	12	0.585737	1.45548	0.0773585	0.21307	0.154888	5275	tags=67%	list=28%	signal=48%	PTAFR/SPX/SULF2/GHRL/NMU/TACR2/GHSR/SULF1
GO:0032905	transforming growth factor beta1 production	12	0.585636	1.45523	0.0773585	0.21307	0.154888	3042	tags=42%	list=16%	signal=35%	THBS1/FURIN/SERPINB7/TYROBP/LUM
GO:0042402	cellular biogenic amine catabolic process	21	0.585051	1.69323	0.0052186	0.0314591	0.0228687	1922	tags=33%	list=10%	signal=30%	SMOX/HAAO/KYNU/HNMT/IDO1/IDO2/AFMID
GO:0034650	cortisol metabolic process	11	0.584771	1.42041	0.0971963	0.244655	0.177848	3639	tags=27%	list=19%	signal=22%	H6PD/DGKQ/BMP5
GO:0071712	ER-associated misfolded protein catabolic process	11	0.584379	1.41946	0.0971963	0.244655	0.177848	2695	tags=27%	list=14%	signal=23%	UGGT2/RNF5/BAG6
GO:0097067	cellular response to thyroid hormone stimulus	17	0.584261	1.58762	0.0216761	0.0886447	0.0644389	3849	tags=47%	list=20%	signal=38%	KLF9/THRB/CTSB/CTSH/GATA1/GAS2L1/CTSL/RDX
GO:0060453	regulation of gastric acid secretion	12	0.583843	1.45077	0.0773585	0.21307	0.154888	5585	tags=67%	list=29%	signal=47%	SGK1/KCNQ1/OPRL1/UCN/OXTR/NMU/TFF2/OXT
GO:1904526	regulation of microtubule binding	10	0.583702	1.38428	0.121324	0.279836	0.203422	2799	tags=50%	list=15%	signal=43%	MAP2/MAPRE3/MAPRE1/MARK2/HSF1
GO:1903556	negative regulation of tumor necrosis factor superfamily cytokine production	54	0.583661	2.13256	4.29565e-06	0.000151795	0.000110345	2921	tags=46%	list=15%	signal=39%	IL10/TNFAIP3/TSPO/GPNMB/BPI/ARG2/MIR181A1/LGALS9/IRAK3/LILRA4/POMC/CACTIN/CD33/TLR4/ADIPOQ/HAVCR2/SIRPA/LTF/RARA/GAS6/C5AR2/HSF1/ARRB2/GSTP1/LBP
GO:0045026	plasma membrane fusion	21	0.583626	1.6891	0.00548794	0.0327433	0.0238023	3776	tags=38%	list=20%	signal=31%	FOLR3/FOLR2/CD9/ROPN1B/CRISP1/IZUMO1/SERPINA5/NOX5
GO:0010744	positive regulation of macrophage derived foam cell differentiation	19	0.58343	1.63239	0.0138696	0.0650699	0.0473015	1403	tags=32%	list=7%	signal=29%	ALOX15B/MSR1/PF4/LPL/PLA2G10/IL18
GO:0036152	phosphatidylethanolamine acyl-chain remodeling	22	0.583282	1.71391	0.00783179	0.0425591	0.0309377	2108	tags=32%	list=11%	signal=28%	ABHD4/PLA2G10/PLA2G4A/MBOAT2/PLBD1/PLA2G12A/PLA2G4C
GO:0098722	asymmetric stem cell division	10	0.583073	1.38279	0.121324	0.279836	0.203422	6013	tags=60%	list=31%	signal=41%	ZBTB16/ETV5/FGF13/ARHGEF2/ING2/TEAD3
GO:0042554	superoxide anion generation	35	0.582532	1.91551	0.000345364	0.00422361	0.00307029	2887	tags=43%	list=15%	signal=36%	ALOX12/FPR2/ITGAM/CYBA/NCF2/NOX4/ITGB2/CRP/PRKCD/TYROBP/NCF1/SYK/CD177/TGFB1/GSTP1
GO:0072205	metanephric collecting duct development	11	0.581744	1.41306	0.0990654	0.247682	0.180049	3342	tags=36%	list=17%	signal=30%	CALB1/BMP4/DLG5/AQP2
GO:0032369	negative regulation of lipid transport	41	0.581733	1.98716	8.04888e-05	0.00139514	0.00101417	1415	tags=24%	list=7%	signal=23%	THBS1/ITGB3/MIR27A/APOA2/IRS2/EGF/PLA2G10/NR1H2/AKT2/MIR33A
GO:0034383	low-density lipoprotein particle clearance	40	0.58172	1.98618	9.8501e-05	0.00160718	0.00116831	4114	tags=52%	list=21%	signal=41%	MIR27A/HMOX1/AP2M1/LDLR/MIR199A1/DGAT2/MIR133A1/EHD1/ADIPOQ/MYLIP/SCARB1/KHSRP/AP2A1/NCEH1/LIPA/MIR199A2/MIR148A/ANXA2/CES3/AP2A2/AP2S1
GO:0061052	negative regulation of cell growth involved in cardiac muscle cell development	13	0.581104	1.47808	0.0689013	0.196475	0.142824	3386	tags=54%	list=18%	signal=44%	G6PD/GSK3A/MIR199A1/PAK1/MIR199A2/CTDP1/RGS4
GO:0032530	regulation of microvillus organization	13	0.580109	1.47555	0.0726257	0.204362	0.148558	3132	tags=46%	list=16%	signal=39%	VIL1/PLD1/TWF2/PODXL/USH1C/CDHR5
GO:0021520	spinal cord motor neuron cell fate specification	13	0.579306	1.47351	0.0744879	0.208137	0.151302	6839	tags=77%	list=36%	signal=49%	SUFU/HOXD10/GLI3/HOXC10/OLIG3/MNX1/LHX3/NKX6-2/GLI2/ISL1
GO:0014912	negative regulation of smooth muscle cell migration	33	0.578898	1.87834	0.000685074	0.00695513	0.00505593	1725	tags=33%	list=9%	signal=30%	TRIB1/MIR223/ILK/LRP1/AIF1/CORO1B/TPM1/SEMA6D/MIR137/PRKG1/ADIPOQ
GO:2001028	positive regulation of endothelial cell chemotaxis	15	0.578487	1.51795	0.0475285	0.157346	0.11438	4438	tags=53%	list=23%	signal=41%	HSPB1/VEGFA/FGF2/KDR/PRKD1/LGMN/SMOC2/MET
GO:0030214	hyaluronan catabolic process	14	0.578453	1.49183	0.0662879	0.191498	0.139207	2794	tags=36%	list=15%	signal=31%	LYVE1/CHP1/FGF2/SLC9A1/TGFB1
GO:0060669	embryonic placenta morphogenesis	23	0.578322	1.7097	0.00587916	0.0345617	0.0251241	1546	tags=30%	list=8%	signal=28%	SOCS3/ST14/ADM/IL10/SPINT1/FZD5/ZFP36L1
GO:1903729	regulation of plasma membrane organization	16	0.578213	1.54975	0.0413667	0.140585	0.102196	5676	tags=69%	list=30%	signal=48%	GSN/SYTL4/S100A9/PRKCD/MYH9/DNM2/WASL/TMEFF2/PLEKHM2/NOX1/TGFB2
GO:0097320	plasma membrane tubulation	18	0.578157	1.60303	0.0197725	0.0829824	0.0603228	5175	tags=56%	list=27%	signal=41%	PACSIN2/SNX33/PACSIN1/FNBP1L/BIN2/DNM2/WASL/PACSIN3/PLEKHM2/EHD2
GO:1990000	amyloid fibril formation	17	0.578133	1.57097	0.0247929	0.0966984	0.0702934	1914	tags=29%	list=10%	signal=26%	CLU/APP/GSN/LDLR/MDM2
GO:0072376	protein activation cascade	28	0.578003	1.8127	0.00183259	0.0143642	0.0104419	1211	tags=32%	list=6%	signal=30%	GP1BA/GP1BB/TFPI/FN1/F13A1/GP9/SERPINC1/GP5/F8
GO:0072378	blood coagulation	fibrin clot formation	28	0.578003	1.8127	0.00183259	0.0143642	0.0104419	1211	tags=32%	list=6%	signal=30%	GP1BA/GP1BB/TFPI/FN1/F13A1/GP9/SERPINC1/GP5/F8
GO:0032802	low-density lipoprotein particle receptor catabolic process	14	0.577898	1.49039	0.0662879	0.191498	0.139207	4956	tags=57%	list=26%	signal=42%	AP2M1/FURIN/MYLIP/AP2A1/ANXA2/AP2A2/AP2S1/VLDLR
GO:0048265	response to pain	30	0.577442	1.83087	0.00204929	0.0157729	0.0114659	2888	tags=27%	list=15%	signal=23%	THBS1/TSPO/COMT/TAC1/EDNRB/LPAR5/UCN/P2RX3
GO:1902992	negative regulation of amyloid precursor protein catabolic process	17	0.577288	1.56867	0.0250762	0.0975	0.0708761	4979	tags=59%	list=26%	signal=44%	CLU/FLOT2/ABCA7/PIN1/GGA3/PRNP/CHRNA7/NTRK2/IGF1/HAP1
GO:0090208	positive regulation of triglyceride metabolic process	23	0.577135	1.70619	0.00594956	0.0348053	0.0253012	5064	tags=61%	list=26%	signal=45%	SLC27A1/NR1H2/LDLR/ABHD5/DGAT2/SCARB1/PNPLA2/DAGLB/CTDNEP1/SREBF1/APOA4/NR1H3/AADAC/APOA5
GO:0006527	arginine catabolic process	11	0.577093	1.40176	0.104673	0.256705	0.186608	4419	tags=55%	list=23%	signal=42%	FAH/ARG2/DDAH1/DDAH2/ARG1/NOS2
GO:0047484	regulation of response to osmotic stress	14	0.576867	1.48773	0.0662879	0.191498	0.139207	4887	tags=64%	list=26%	signal=48%	PTGS2/YBX3/MICU1/MLC1/TRPV4/LETM1/CLN3/ARHGEF2/BAD
GO:0060456	positive regulation of digestive system process	13	0.576377	1.46606	0.0744879	0.208137	0.151302	7959	tags=85%	list=42%	signal=49%	NR1H2/TAC1/OPRL1/GHRL/GHSR/ENPP7/OXT/LPCAT3/SLC22A5/AQP1/SCT
GO:0051894	positive regulation of focal adhesion assembly	25	0.576159	1.73987	0.00399538	0.0260494	0.0189362	4285	tags=48%	list=22%	signal=37%	FMN1/PPM1F/SDC4/VEGFA/LIMS1/S100A10/SFRP1/HRG/KDR/PTPRJ/IQGAP1/NRP1
GO:0090336	positive regulation of brown fat cell differentiation	17	0.575893	1.56488	0.0256429	0.0989216	0.0719095	3013	tags=47%	list=16%	signal=40%	PTGS2/FFAR4/TFE3/ZBTB7B/METRNL/RREB1/VSTM2A/FNDC5
GO:0034380	high-density lipoprotein particle assembly	16	0.575727	1.54308	0.0442195	0.148857	0.108209	1080	tags=31%	list=6%	signal=30%	APOA2/NR1H2/ABCA1/PRKACA/ABCA7
GO:0043114	regulation of vascular permeability	45	0.575071	2.01227	6.17796e-05	0.00113566	0.000825553	3510	tags=44%	list=18%	signal=36%	ADM/CXCR2/BMP6/OCLN/PDE3A/MIR23A/PDE2A/VEGFA/ANGPT1/ABR/DDAH1/CTNNBIP1/SRC/TRPV4/TGFB1/UCN/CLDN5/TJP1/PTPRJ/TJP2
GO:0061900	glial cell activation	59	0.575048	2.11678	8.41774e-06	0.000262633	0.000190917	1519	tags=36%	list=8%	signal=33%	CLU/MIR181B1/IL1B/NAMPT/SNCA/FPR2/C1QA/APP/C5AR1/ITGAM/CCL3/JUN/LRP1/AIF1/IFNGR1/LDLR/TNF/GRN/SYT11/ITGB2/TLR6
GO:0002467	germinal center formation	15	0.574477	1.50743	0.0513308	0.164485	0.11957	4355	tags=60%	list=23%	signal=46%	TNFAIP3/BCL6/TNFSF13B/BCL3/UNC13D/ADAM17/PKN1/MEF2C/NFKB2
GO:0061437	renal system vasculature development	28	0.574015	1.80019	0.00216883	0.0164358	0.0119478	4972	tags=54%	list=26%	signal=40%	EGR1/ANGPT1/NOTCH1/SERPINB7/ANGPT2/BMP4/PDGFD/ACTA2/HES1/WT1/NOTCH3/NRP1/GPR4/PECAM1/PDGFRB
GO:0061440	kidney vasculature development	28	0.574015	1.80019	0.00216883	0.0164358	0.0119478	4972	tags=54%	list=26%	signal=40%	EGR1/ANGPT1/NOTCH1/SERPINB7/ANGPT2/BMP4/PDGFD/ACTA2/HES1/WT1/NOTCH3/NRP1/GPR4/PECAM1/PDGFRB
GO:0035768	endothelial cell chemotaxis to fibroblast growth factor	10	0.573993	1.36125	0.130515	0.293727	0.21352	2143	tags=30%	list=11%	signal=27%	FGF1/FGF2/MIR16-1
GO:2000544	regulation of endothelial cell chemotaxis to fibroblast growth factor	10	0.573993	1.36125	0.130515	0.293727	0.21352	2143	tags=30%	list=11%	signal=27%	FGF1/FGF2/MIR16-1
GO:0061299	retina vasculature morphogenesis in camera-type eye	11	0.57397	1.39418	0.108411	0.262551	0.190858	5081	tags=55%	list=27%	signal=40%	CYP1B1/CLIC4/NRP1/COL4A1/LRP5L/ARHGEF15
GO:0003211	cardiac ventricle formation	10	0.573702	1.36056	0.130515	0.293727	0.21352	4334	tags=60%	list=23%	signal=46%	SMARCD3/SOX4/NOTCH1/HAND2/MEF2C/SOX11
GO:1904753	negative regulation of vascular associated smooth muscle cell migration	17	0.573702	1.55893	0.0267763	0.101801	0.0740028	4317	tags=47%	list=23%	signal=36%	MIR223/TPM1/MIR137/PRKG1/ADIPOQ/NFE2L2/MEF2C/MIR182
GO:0010288	response to lead ion	23	0.573486	1.6954	0.00686487	0.0388908	0.0282711	3471	tags=35%	list=18%	signal=29%	SPARC/PTGS2/APP/BACE1/ALAD/CLDN1/PPP5C/MAP1LC3A
GO:0030195	negative regulation of blood coagulation	50	0.57333	2.06459	5.36289e-05	0.00101784	0.0007399	3204	tags=38%	list=17%	signal=32%	THBS1/GP1BA/PROS1/ALOX12/SERPINB2/TFPI/PLAUR/PDGFA/THBD/CD9/USF1/PRKG1/FAP/HRG/PRKCD/CPB2/FGB/SH2B3/SERPINE1
GO:0048821	erythrocyte development	33	0.573027	1.85929	0.000949308	0.00871177	0.00633289	2401	tags=36%	list=13%	signal=32%	G6PD/BCL6/TAL1/SRF/SLC4A1/DMTN/ALAS2/ZBTB7A/GATA1/HBZ/JMJD6/ERCC2
GO:0072216	positive regulation of metanephros development	14	0.572962	1.47766	0.0700758	0.198849	0.14455	1725	tags=29%	list=9%	signal=26%	EGR1/PDGFA/BASP1/ADIPOQ
GO:1903960	negative regulation of anion transmembrane transport	15	0.572874	1.50323	0.0513308	0.164485	0.11957	1125	tags=27%	list=6%	signal=25%	THBS1/IRS2/SLC43A2/AKT2
GO:0070527	platelet aggregation	61	0.572485	2.12252	2.74537e-06	0.00010642	7.73607e-05	3014	tags=44%	list=16%	signal=37%	ITGA2B/GP1BA/MYL9/ITGB3/ALOX12/P2RY12/MPL/CSRP1/HSPB1/FN1/ILK/VCL/FERMT3/TLN1/PEAR1/DMTN/CD9/GATA1/TYRO3/PRKG1/PRKCD/CLIC1/SYK/MYH9/FGB/PLEK/SH2B3
GO:1990440	positive regulation of transcription from RNA polymerase II promoter in response to endoplasmic reticulum stress	11	0.572428	1.39043	0.11028	0.265335	0.192881	5899	tags=64%	list=31%	signal=44%	CEBPB/DDIT3/ATF6B/HSPA5/ATF3/TP53/CREB3L3
GO:0006568	tryptophan metabolic process	12	0.572263	1.422	0.0924528	0.237386	0.172564	1922	tags=42%	list=10%	signal=38%	HAAO/KYNU/IDO1/IDO2/AFMID
GO:0044803	multi-organism membrane organization	11	0.572193	1.38986	0.11028	0.265335	0.192881	6774	tags=64%	list=35%	signal=41%	CD4/NECTIN2/GAS6/CTSL/HYAL2/PI4KA/CCR5
GO:0045806	negative regulation of endocytosis	49	0.572018	2.05875	4.24063e-05	0.000863792	0.00062792	3363	tags=45%	list=18%	signal=37%	MIR27A/DLG4/PACSIN2/LRPAP1/SNX33/NR1H2/SDCBP/ABCA7/LILRB1/LGALS3/SYT11/CD300A/MIR199A1/SH3GL3/UNC119/LRRTM2/ANKRD13B/LRSAM1/PACSIN1/MIR199A2/PRKD1/ANKRD13D
GO:0032026	response to magnesium ion	19	0.571822	1.59991	0.0180706	0.0779364	0.0566547	1914	tags=37%	list=10%	signal=33%	THBS1/SLFN14/SNCA/BMP6/FBP1/CD14/MDM2
GO:0070586	cell-cell adhesion involved in gastrulation	12	0.571677	1.42054	0.0924528	0.237386	0.172564	1725	tags=42%	list=9%	signal=38%	IL10/KLF4/MYADM/IL1RN/ADIPOQ
GO:0070230	positive regulation of lymphocyte apoptotic process	18	0.571541	1.58469	0.0225379	0.0906619	0.0659053	5356	tags=56%	list=28%	signal=40%	IL10/IDO1/LGALS9/PRELID1/LGALS16/BAX/CCL5/NFKBID/TP53/ADAM8
GO:0043619	regulation of transcription from RNA polymerase II promoter in response to oxidative stress	11	0.571123	1.38726	0.11215	0.267595	0.194524	4046	tags=55%	list=21%	signal=43%	HMOX1/SESN2/EPAS1/ANKRD2/NFE2L2/ARNT
GO:0048680	positive regulation of axon regeneration	10	0.570674	1.35338	0.134191	0.299263	0.217545	3055	tags=50%	list=16%	signal=42%	LRP1/GRN/FKBP1B/SCARF1/PTN
GO:0007597	blood coagulation	intrinsic pathway	18	0.570209	1.58099	0.0228144	0.0914866	0.0665048	1211	tags=33%	list=6%	signal=31%	GP1BA/GP1BB/GP9/SERPINC1/GP5/F8
GO:0042116	macrophage activation	97	0.570208	2.26362	6.16939e-09	6.32567e-07	4.59835e-07	2020	tags=39%	list=11%	signal=35%	VSIG4/THBS1/CLU/NAMPT/SLC11A1/SNCA/FPR2/IL10/C1QA/APP/C5AR1/ITGAM/SUCNR1/CCL3/PLA2G10/BPI/JUN/PLA2G4A/TMEM106A/CD93/AIF1/SBNO2/IFNGR1/LDLR/TNF/DYSF/GRN/TICAM1/SYT11/CEBPA/ITGB2/FCGR2B/TLR6/TLR4/HAVCR2/CD74/JMJD6/MIR145
GO:0150146	cell junction disassembly	19	0.570125	1.59516	0.0186309	0.0799219	0.058098	1454	tags=37%	list=8%	signal=34%	C1QC/C1QB/C1QA/ITGAM/DKK1/IQSEC1/CDK5
GO:0035090	maintenance of apical/basal cell polarity	11	0.570071	1.38471	0.11215	0.267595	0.194524	2445	tags=27%	list=13%	signal=24%	LIN7A/SLC9A3R1/ANK1
GO:0045199	maintenance of epithelial cell apical/basal polarity	11	0.570071	1.38471	0.11215	0.267595	0.194524	2445	tags=27%	list=13%	signal=24%	LIN7A/SLC9A3R1/ANK1
GO:0072012	glomerulus vasculature development	26	0.570043	1.74488	0.0050001	0.0307736	0.0223704	4972	tags=54%	list=26%	signal=40%	EGR1/ANGPT1/NOTCH1/SERPINB7/ANGPT2/BMP4/PDGFD/ACTA2/HES1/WT1/NOTCH3/GPR4/PECAM1/PDGFRB
GO:0032688	negative regulation of interferon-beta production	14	0.569848	1.46963	0.0757576	0.210486	0.15301	1873	tags=36%	list=10%	signal=32%	PYCARD/MIR26B/CACTIN/LILRB1/SIRPA
GO:0035358	regulation of peroxisome proliferator activated receptor signaling pathway	13	0.56972	1.44913	0.0819367	0.220011	0.159934	1787	tags=23%	list=9%	signal=21%	ALOX15B/CITED2/LMO3
GO:0006878	cellular copper ion homeostasis	14	0.569703	1.46926	0.0757576	0.210486	0.15301	2054	tags=36%	list=11%	signal=32%	APP/ARF1/SLC31A2/SLC31A1/MT2A
GO:0070166	enamel mineralization	16	0.569497	1.52638	0.0531309	0.16823	0.122293	2952	tags=38%	list=15%	signal=32%	FAM20A/TCIRG1/FAM20C/STIM1/CNNM4/NECTIN1
GO:2000178	negative regulation of neural precursor cell proliferation	23	0.569428	1.68341	0.00799557	0.0430106	0.0312659	3055	tags=35%	list=16%	signal=29%	ILK/SPINT1/SLC6A4/SIRT2/MIR137/BDNF/CTNNA1/PTN
GO:0010917	negative regulation of mitochondrial membrane potential	14	0.569298	1.46822	0.0757576	0.210486	0.15301	2405	tags=29%	list=13%	signal=25%	MIR181B1/PRELID1/BAX/PMAIP1
GO:0071280	cellular response to copper ion	28	0.569157	1.78496	0.00247145	0.0181278	0.0131777	4254	tags=46%	list=22%	signal=36%	SNCA/APP/BACE1/MT1E/MT2A/HSF1/MT4/AQP2/MAP1LC3A/PRNP/NFE2L2/MT1G/NFE2L1
GO:0098915	membrane repolarization during ventricular cardiac muscle cell action potential	17	0.569021	1.54621	0.0298987	0.109737	0.0797716	4936	tags=65%	list=26%	signal=48%	KCNE1/KCND3/KCNE3/MIR133A1/KCNJ3/MIR1-1/KCNQ1/KCNE4/MIR1-2/KCNJ8/KCNE2
GO:0072044	collecting duct development	15	0.568722	1.49233	0.0551331	0.171764	0.124861	3342	tags=33%	list=17%	signal=28%	CALB1/NOTCH1/BMP4/DLG5/AQP2
GO:0033006	regulation of mast cell activation involved in immune response	33	0.56837	1.84418	0.00117166	0.0102798	0.00747272	2909	tags=48%	list=15%	signal=41%	HMOX1/FES/FGR/GAB2/STXBP2/FCER1G/ADORA2B/ADGRE2/LGALS9/PDPK1/CD300A/UNC13D/RAC2/SYK/VAMP8/VAMP7
GO:0032958	inositol phosphate biosynthetic process	28	0.56829	1.78224	0.00247145	0.0181278	0.0131777	3491	tags=36%	list=18%	signal=29%	GPER1/P2RY1/SNCA/ITPKC/PTAFR/PTK2B/FGF2/PLEK/IP6K3/POU1F1
GO:0071609	chemokine (C-C motif) ligand 5 production	11	0.568248	1.38028	0.114019	0.269898	0.196198	3192	tags=64%	list=17%	signal=53%	IL10/ARG2/ADCYAP1/SIRPA/DDX3X/TRPV4/MAVS
GO:0071073	positive regulation of phospholipid biosynthetic process	12	0.568199	1.4119	0.0962264	0.243555	0.177049	1012	tags=17%	list=5%	signal=16%	FPR2/ZP3
GO:0032490	detection of molecule of bacterial origin	12	0.568175	1.41184	0.0962264	0.243555	0.177049	6157	tags=67%	list=32%	signal=45%	TLR6/TLR4/SCARB1/NOD2/LBP/TLR2/DMBT1/LY96
GO:0034122	negative regulation of toll-like receptor signaling pathway	40	0.567748	1.93847	0.000229482	0.00306423	0.00222749	1702	tags=35%	list=9%	signal=32%	MIR181B1/TNFAIP3/LILRA2/GRAMD4/PDPK1/IRAK3/LILRA4/CACTIN/CD14/TICAM1/CD300A/TYRO3/TLR6/TLR4
GO:1903587	regulation of blood vessel endothelial cell proliferation involved in sprouting angiogenesis	41	0.566862	1.93636	0.000163915	0.00236659	0.00172036	2338	tags=27%	list=12%	signal=24%	THBS1/MIR24-2/MIR27A/HMOX1/MIR23A/MIR10A/VEGFA/MIR126/FGF2/MIR16-1/NGFR
GO:0035461	vitamin transmembrane transport	17	0.566419	1.53913	0.0327461	0.116397	0.0846131	3113	tags=35%	list=16%	signal=30%	FOLR2/SLC27A1/SLC25A19/SLC19A1/SCARB1/SLC46A1
GO:0015851	nucleobase transport	10	0.566161	1.34268	0.136029	0.301366	0.219073	3725	tags=40%	list=19%	signal=32%	AQP9/SLC28A3/SLC28A1/SLC28A2
GO:1900047	negative regulation of hemostasis	51	0.565947	2.03859	2.74308e-05	0.000635679	0.000462097	3204	tags=37%	list=17%	signal=31%	THBS1/GP1BA/PROS1/ALOX12/SERPINB2/TFPI/PLAUR/PDGFA/THBD/CD9/USF1/PRKG1/FAP/HRG/PRKCD/CPB2/FGB/SH2B3/SERPINE1
GO:0060174	limb bud formation	11	0.565763	1.37424	0.119626	0.278027	0.202107	5067	tags=55%	list=26%	signal=40%	SOX4/PLXNA2/SEMA3C/WNT3/SOX11/SOX9
GO:0043249	erythrocyte maturation	14	0.565749	1.45906	0.0795455	0.216223	0.15718	2401	tags=36%	list=13%	signal=31%	G6PD/TAL1/ZBTB7A/HBZ/ERCC2
GO:0086013	membrane repolarization during cardiac muscle cell action potential	25	0.565634	1.70809	0.00517659	0.031324	0.0227705	4936	tags=60%	list=26%	signal=45%	KCNJ2/KCNE1/KCND3/KCNE3/MIR133A1/KCNJ3/MIR1-1/KCNQ1/KCNE4/KCNA5/FLNA/MIR1-2/KCNN2/KCNJ8/KCNE2
GO:0043277	apoptotic cell clearance	49	0.565498	2.03529	7.5145e-05	0.00133508	0.000970513	2345	tags=39%	list=12%	signal=34%	THBS1/ITGB3/MERTK/C2/PEAR1/LRP1/MARCO/MFGE8/TGM2/RHOBTB1/ABCA7/TYRO3/JMJD6/RAC2/XKR8/RARA/GAS6/SCARB1/TYROBP
GO:1905941	positive regulation of gonad development	12	0.565418	1.40499	0.1	0.248678	0.180773	7295	tags=83%	list=38%	signal=52%	CITED2/ZP3/SRC/WT1/SOX9/NR5A1/ZFPM2/RETN/DHX37/SEMA3A
GO:1902894	negative regulation of pri-miRNA transcription by RNA polymerase II	14	0.565291	1.45788	0.0795455	0.216223	0.15718	5067	tags=64%	list=26%	signal=47%	SRF/NFIB/LILRB4/HDAC4/BMP4/RELA/POU5F1/PPARD/SOX9
GO:0048148	behavioral response to cocaine	12	0.564571	1.40288	0.101887	0.251771	0.183021	4832	tags=50%	list=25%	signal=37%	HOMER2/CDK5/FADD/PPP1R1B/DRD1/DRD2
GO:0097062	dendritic spine maintenance	20	0.563996	1.59417	0.0167011	0.0741807	0.0539245	1492	tags=25%	list=8%	signal=23%	PICK1/CTTN/ZNF804A/INSR/FCGR2B
GO:0097186	amelogenesis	23	0.56393	1.66715	0.00926917	0.0481605	0.0350095	2952	tags=39%	list=15%	signal=33%	FAM20A/CSF3R/TCIRG1/FAM20C/RELT/STIM1/CNNM4/SLC24A4/NECTIN1
GO:0070104	negative regulation of interleukin-6-mediated signaling pathway	12	0.563835	1.40105	0.10566	0.258335	0.187792	6752	tags=67%	list=35%	signal=43%	MIRLET7E/MIR98/MIR125B2/MIRLET7A1/MIRLET7C/PTPN2/MIR125A/MIR125B1
GO:1902548	negative regulation of cellular response to vascular endothelial growth factor stimulus	17	0.563256	1.53054	0.0355935	0.123886	0.090057	5569	tags=53%	list=29%	signal=38%	MIR199A1/MIR16-1/ADAMTS12/HRG/DAB2IP/MIR199A2/CADM4/ADGRA2/SEMA6A
GO:0070099	regulation of chemokine-mediated signaling pathway	10	0.563159	1.33556	0.139706	0.305859	0.22234	3754	tags=30%	list=20%	signal=24%	PADI2/SH2B3/CCL5
GO:0072015	glomerular visceral epithelial cell development	12	0.562698	1.39823	0.10566	0.258335	0.187792	4455	tags=58%	list=23%	signal=45%	LAMB2/ADIPOQ/PODXL/JAG1/BMP4/IQGAP1/MYO1E
GO:0045346	regulation of MHC class II biosynthetic process	15	0.561968	1.47461	0.0665399	0.191793	0.139421	1944	tags=40%	list=10%	signal=36%	IL10/PF4/TMEM106A/SPI1/TLR4/CIITA
GO:0042368	vitamin D biosynthetic process	12	0.561738	1.39584	0.111321	0.26657	0.193779	895	tags=33%	list=5%	signal=32%	IL1B/VDR/CYP27A1/TNF
GO:0015874	norepinephrine transport	25	0.561614	1.69595	0.00580194	0.0343286	0.0249547	5585	tags=44%	list=29%	signal=31%	P2RY1/SNCA/P2RY12/STX1A/NISCH/FFAR3/OXTR/ADRA2A/GHSR/SLC22A2/OXT
GO:0048548	regulation of pinocytosis	13	0.561406	1.42798	0.0875233	0.229887	0.167113	931	tags=23%	list=5%	signal=22%	PPT1/NR1H2/ACTN4
GO:0033005	positive regulation of mast cell activation	22	0.561235	1.64913	0.0149051	0.0685358	0.049821	2909	tags=45%	list=15%	signal=39%	FGR/GAB2/FCER1G/NECTIN2/ADORA2B/NR4A3/TSLP/SYK/VAMP8/VAMP7
GO:0070234	positive regulation of T cell apoptotic process	14	0.561092	1.44705	0.0795455	0.216223	0.15718	5356	tags=57%	list=28%	signal=41%	IDO1/LGALS9/PRELID1/LGALS16/CCL5/NFKBID/TP53/ADAM8
GO:0031958	corticosteroid receptor signaling pathway	14	0.561047	1.44694	0.0795455	0.216223	0.15718	3232	tags=50%	list=17%	signal=42%	PER1/LMO3/YWHAH/PPP5C/CRY2/ARID1A/PHB
GO:0045742	positive regulation of epidermal growth factor receptor signaling pathway	35	0.560551	1.84323	0.000927209	0.00857753	0.00623531	2719	tags=40%	list=14%	signal=34%	AREG/HBEGF/GPER1/EGF/EREG/HIP1/PLAUR/MMP9/ARAP1/SHKBP1/EPGN/NCF1/ADAM17/PDE6H
GO:0045428	regulation of nitric oxide biosynthetic process	66	0.560172	2.09644	4.73396e-06	0.000164557	0.000119622	1959	tags=35%	list=10%	signal=31%	CLU/MIR181B1/IL1B/PTGS2/IL10/TSPO/KLF4/ICAM1/AIF1/GLA/INSR/MIR181A1/TNF/PTX3/TICAM1/MIR199A1/ITGB2/TLR6/TLR4/PTK2B/DDAH1/SIRPA/DDAH2
GO:0006857	oligopeptide transport	11	0.55987	1.35993	0.128972	0.29124	0.211712	3106	tags=36%	list=16%	signal=30%	CA2/SLC9A3R1/SLC26A6/GJA1
GO:0045837	negative regulation of membrane potential	15	0.559283	1.46756	0.0684411	0.195686	0.142251	3055	tags=33%	list=16%	signal=28%	MIR181B1/PRELID1/BAX/PMAIP1/PTN
GO:0032332	positive regulation of chondrocyte differentiation	20	0.559264	1.58079	0.0186659	0.0799668	0.0581306	2448	tags=30%	list=13%	signal=26%	ZBTB16/BMP6/ACVRL1/POR/GLI3/SMAD7
GO:0042448	progesterone metabolic process	17	0.559027	1.51905	0.0492424	0.160119	0.116396	3054	tags=41%	list=16%	signal=35%	ADM/EGR1/AFP/DGKQ/FSHB/CYP17A1/AKR1C4
GO:0042541	hemoglobin biosynthetic process	10	0.558911	1.32549	0.143382	0.312263	0.226995	3306	tags=30%	list=17%	signal=25%	KLF4/ALAS2/EIF2AK1
GO:0090199	regulation of release of cytochrome c from mitochondria	47	0.55889	1.96845	0.000145459	0.00215361	0.00156553	2912	tags=43%	list=15%	signal=36%	CLU/GPER1/HGF/CIDEB/PYCARD/BCL2L2/PLAUR/MMP9/LMNA/BMF/PRELID1/NOL3/BID/BAX/PMAIP1/BCL2L1/PLSCR3/PINK1/ARRB2/PPIF
GO:0034374	low-density lipoprotein particle remodeling	16	0.55886	1.49788	0.0607211	0.181652	0.132049	5797	tags=56%	list=30%	signal=39%	APOA2/PLA2G10/LIPC/CETP/LPA/MPO/PLA2G7/AGTR1/PLA2G5
GO:0031282	regulation of guanylate cyclase activity	13	0.558592	1.42082	0.0893855	0.232497	0.16901	5465	tags=62%	list=29%	signal=44%	RCVRN/ADORA2B/GUCA1A/NOS2/GUCA1C/HPCA/PDZD3/GUCA2A
GO:0036149	phosphatidylinositol acyl-chain remodeling	17	0.558525	1.51769	0.0511364	0.164108	0.119296	2108	tags=35%	list=11%	signal=31%	PLA2G10/PLA2G4A/PLBD1/MBOAT7/PLA2G12A/PLA2G4C
GO:2000369	regulation of clathrin-dependent endocytosis	18	0.558462	1.54842	0.0308476	0.111912	0.0813528	3263	tags=44%	list=17%	signal=37%	DAB2/TNK2/SYT11/SH3GL3/UNC119/SNAP91/DNM2/WASL
GO:0035855	megakaryocyte development	16	0.558029	1.49565	0.0607211	0.181652	0.132049	3958	tags=44%	list=21%	signal=35%	ZNF385A/TAL1/SRF/WASF2/MEIS1/SH2B3/ZFPM1
GO:0032310	prostaglandin secretion	13	0.557968	1.41923	0.0893855	0.232497	0.16901	474	tags=15%	list=2%	signal=15%	IL1B/PLA2G10
GO:0035313	wound healing	spreading of epidermal cells	18	0.557282	1.54515	0.0308476	0.111912	0.0813528	3610	tags=44%	list=19%	signal=36%	HBEGF/ACVRL1/ARHGAP24/RREB1/ADAM17/MMP12/PTEN/ITGA5
GO:0099624	atrial cardiac muscle cell membrane repolarization	10	0.556366	1.31945	0.152574	0.32583	0.236857	6063	tags=60%	list=32%	signal=41%	KCNJ3/KCNQ1/KCNA5/FLNA/KCNN2/NPPA
GO:0046131	pyrimidine ribonucleoside metabolic process	14	0.55592	1.43371	0.0852273	0.226214	0.164443	2365	tags=43%	list=12%	signal=38%	CDA/APOBEC1/APOBEC3A/UPP1/APOBEC3C/APOBEC3H
GO:0046133	pyrimidine ribonucleoside catabolic process	14	0.55592	1.43371	0.0852273	0.226214	0.164443	2365	tags=43%	list=12%	signal=38%	CDA/APOBEC1/APOBEC3A/UPP1/APOBEC3C/APOBEC3H
GO:1900115	extracellular regulation of signal transduction	12	0.555771	1.38102	0.118868	0.276732	0.201166	3083	tags=42%	list=16%	signal=35%	LTBP1/LRPAP1/FBN2/CER1/ZNF653
GO:1900116	extracellular negative regulation of signal transduction	12	0.555771	1.38102	0.118868	0.276732	0.201166	3083	tags=42%	list=16%	signal=35%	LTBP1/LRPAP1/FBN2/CER1/ZNF653
GO:0034356	NAD biosynthesis via nicotinamide riboside salvage pathway	14	0.555579	1.43283	0.0852273	0.226214	0.164443	444	tags=21%	list=2%	signal=21%	NAMPT/PTGS2/NAPRT
GO:0001774	microglial cell activation	49	0.555579	1.99959	0.000120624	0.00190027	0.00138137	1519	tags=37%	list=8%	signal=34%	CLU/NAMPT/SNCA/FPR2/C1QA/APP/C5AR1/ITGAM/CCL3/JUN/AIF1/IFNGR1/LDLR/TNF/GRN/SYT11/ITGB2/TLR6
GO:0002269	leukocyte activation involved in inflammatory response	49	0.555579	1.99959	0.000120624	0.00190027	0.00138137	1519	tags=37%	list=8%	signal=34%	CLU/NAMPT/SNCA/FPR2/C1QA/APP/C5AR1/ITGAM/CCL3/JUN/AIF1/IFNGR1/LDLR/TNF/GRN/SYT11/ITGB2/TLR6
GO:0007350	blastoderm segmentation	18	0.55519	1.53935	0.0319592	0.114284	0.083077	2131	tags=39%	list=11%	signal=35%	PCSK6/BASP1/TDRD5/NRP2/FZD5/HOXD8/NEUROG1
GO:0032799	low-density lipoprotein receptor particle metabolic process	23	0.555086	1.64101	0.0118164	0.0579138	0.0420996	5265	tags=52%	list=28%	signal=38%	ITGB3/PPARG/AP2M1/FURIN/ADIPOQ/MYLIP/AP2A1/ANXA2/AP2A2/AP2S1/VLDLR/SCAP
GO:0031498	chromatin disassembly	18	0.555022	1.53889	0.0319592	0.114284	0.083077	2927	tags=39%	list=15%	signal=33%	PADI2/SMARCD3/NFE2/HMGA1/MAP1S/GRWD1/ARID1A
GO:0070471	uterine smooth muscle contraction	11	0.55497	1.34802	0.134579	0.299815	0.217946	5585	tags=45%	list=29%	signal=32%	GPER1/TACR3/OXTR/TACR2/OXT
GO:0090335	regulation of brown fat cell differentiation	24	0.554747	1.65619	0.00749975	0.0412454	0.0299827	3013	tags=46%	list=16%	signal=39%	PTGS2/FFAR4/TFE3/ZBTB7B/FLCN/METRNL/RREB1/DUSP10/TRPV4/VSTM2A/FNDC5
GO:0009310	amine catabolic process	23	0.554723	1.63994	0.0118164	0.0579138	0.0420996	1922	tags=30%	list=10%	signal=27%	SMOX/HAAO/KYNU/HNMT/IDO1/IDO2/AFMID
GO:2000379	positive regulation of reactive oxygen species metabolic process	103	0.554657	2.23839	4.44175e-09	4.89818e-07	3.56066e-07	3089	tags=40%	list=16%	signal=34%	THBS1/CLU/MIR181B1/MIR24-2/IL1B/PTGS2/SNCA/FPR2/TSPO/ITGAM/CDKN1A/KLF4/ICAM1/NQO2/TMEM106A/CYBA/AIF1/INSR/MIR181A1/FOXO3/TNF/PTX3/TICAM1/NOX4/ITGB2/TLR6/CRP/TLR4/HDAC4/PTK2B/DDAH1/DDAH2/PRKCD/TYROBP/SYK/CD177/TGFB1/GSTP1/GRB2/MMP8/DNM2
GO:0006929	substrate-dependent cell migration	27	0.553725	1.70952	0.00544232	0.0325319	0.0236485	1220	tags=30%	list=6%	signal=28%	P2RY12/SHTN1/CTTN/FN1/ANKS1A/SDCBP/ITGA2/OPHN1
GO:0015695	organic cation transport	49	0.553608	1.99249	0.000128732	0.00198882	0.00144574	4538	tags=45%	list=24%	signal=34%	ITGB3/SNCA/P2RX1/FCER1G/SLC6A4/SLC25A19/MAOB/SLC22A18/SLC25A20/LILRB1/SLC18A2/SLC25A29/SEC14L1/SLC22A4/SYK/GPM6B/CHRNA3/SLC18A1/SLC6A20/SLC5A7/SLC44A4/TACR2
GO:0010544	negative regulation of platelet activation	19	0.55357	1.54884	0.0275961	0.103826	0.0754748	3014	tags=37%	list=16%	signal=31%	ALOX12/PDGFA/THBD/CD9/PRKG1/PRKCD/SH2B3
GO:0060353	regulation of cell adhesion molecule production	17	0.55351	1.50406	0.0530303	0.167995	0.122121	1507	tags=24%	list=8%	signal=22%	CXCL8/IL1B/FLOT1/NOTCH1
GO:0090331	negative regulation of platelet aggregation	12	0.553461	1.37528	0.120755	0.279229	0.202981	3014	tags=42%	list=16%	signal=35%	ALOX12/CD9/PRKG1/PRKCD/SH2B3
GO:0020027	hemoglobin metabolic process	15	0.553455	1.45227	0.0779468	0.214132	0.15566	1063	tags=20%	list=6%	signal=19%	AHSP/KLF4/ALAS2
GO:2000810	regulation of bicellular tight junction assembly	22	0.553023	1.625	0.0174125	0.0761766	0.0553754	4086	tags=50%	list=21%	signal=39%	OCLN/PRKACA/GPBAR1/TNF/FZD5/CLDN1/RUNX1/GJA1/CLDN5/TJP1/SNAI1
GO:1903523	negative regulation of blood circulation	37	0.552344	1.84645	0.00146791	0.0122091	0.00887519	2477	tags=30%	list=13%	signal=26%	ADM/PDE5A/DOCK4/SPX/MIR208A/KCNE3/TAC1/F2R/DOCK5/FKBP1B/RNLS
GO:0035729	cellular response to hepatocyte growth factor stimulus	17	0.551569	1.49878	0.0549242	0.171615	0.124753	4285	tags=47%	list=22%	signal=37%	IL10/HGF/VIL1/SIRT2/ADAMTS12/LGMN/RELA/NRP1
GO:0050819	negative regulation of coagulation	54	0.551515	2.01511	4.00437e-05	0.000828865	0.000602531	3204	tags=35%	list=17%	signal=29%	THBS1/GP1BA/PROS1/ALOX12/SERPINB2/TFPI/PLAUR/PDGFA/THBD/CD9/USF1/PRKG1/FAP/HRG/PRKCD/CPB2/FGB/SH2B3/SERPINE1
GO:0045064	T-helper 2 cell differentiation	15	0.551383	1.44683	0.0798479	0.216493	0.157376	3404	tags=60%	list=18%	signal=49%	HLX/BCL6/BCL3/NLRP3/IL18/CD86/RARA/BATF/TNFSF4
GO:0099188	postsynaptic cytoskeleton organization	15	0.551364	1.44678	0.0798479	0.216493	0.157376	1214	tags=27%	list=6%	signal=25%	ARF1/ACTBL2/DBNL/WASF2
GO:0010988	regulation of low-density lipoprotein particle clearance	18	0.551326	1.52864	0.0358498	0.124347	0.0903919	3603	tags=44%	list=19%	signal=36%	MIR27A/MIR199A1/MIR133A1/MYLIP/KHSRP/MIR199A2/MIR148A/ANXA2
GO:0098543	detection of other organism	19	0.550965	1.54156	0.0284365	0.106114	0.0771383	5859	tags=58%	list=31%	signal=40%	NLRC4/CD1D/TLR6/TLR4/PGLYRP1/NOD2/HLA-DRB1/TLR2/NAIP/CLEC7A/DMBT1
GO:0016045	detection of bacterium	17	0.550864	1.49687	0.0549242	0.171615	0.124753	4497	tags=47%	list=23%	signal=36%	NLRC4/CD1D/TLR6/PGLYRP1/NOD2/HLA-DRB1/TLR2/NAIP
GO:0034505	tooth mineralization	23	0.550636	1.62785	0.01309	0.0625021	0.045435	5341	tags=57%	list=28%	signal=41%	FAM20A/TCIRG1/FAM20C/ALPL/STIM1/CNNM4/WNT6/NECTIN1/ASPN/TSPEAR/TFAP2A/MMP20/AMTN
GO:0071391	cellular response to estrogen stimulus	16	0.550546	1.47559	0.0645161	0.189027	0.13741	3940	tags=44%	list=21%	signal=35%	ARID5A/WBP2/MDM2/RARA/SFRP1/TRIM24/SRA1
GO:0034638	phosphatidylcholine catabolic process	15	0.550487	1.44448	0.0798479	0.216493	0.157376	884	tags=33%	list=5%	signal=32%	PLA2G15/PLA2G10/PLA2G4A/LIPC/LDLR
GO:0010755	regulation of plasminogen activation	12	0.550334	1.36751	0.120755	0.279229	0.202981	3204	tags=33%	list=17%	signal=28%	THBS1/CTSZ/CPB2/SERPINE1
GO:0006216	cytidine catabolic process	12	0.549992	1.36666	0.120755	0.279229	0.202981	2365	tags=42%	list=12%	signal=37%	CDA/APOBEC1/APOBEC3A/APOBEC3C/APOBEC3H
GO:0009972	cytidine deamination	12	0.549992	1.36666	0.120755	0.279229	0.202981	2365	tags=42%	list=12%	signal=37%	CDA/APOBEC1/APOBEC3A/APOBEC3C/APOBEC3H
GO:0046087	cytidine metabolic process	12	0.549992	1.36666	0.120755	0.279229	0.202981	2365	tags=42%	list=12%	signal=37%	CDA/APOBEC1/APOBEC3A/APOBEC3C/APOBEC3H
GO:0005513	detection of calcium ion	13	0.549762	1.39836	0.0931099	0.238425	0.17332	1799	tags=23%	list=9%	signal=21%	KCNMB1/CALM3/STIM1
GO:0033690	positive regulation of osteoblast proliferation	11	0.549711	1.33525	0.147664	0.318623	0.231618	7092	tags=73%	list=37%	signal=46%	GATA1/LTF/TMEM119/ABL1/SOX8/HPSE/ITGAV/LRP5
GO:0045348	positive regulation of MHC class II biosynthetic process	10	0.549585	1.30337	0.159926	0.334825	0.243396	1944	tags=40%	list=10%	signal=36%	IL10/TMEM106A/TLR4/CIITA
GO:0043174	nucleoside salvage	16	0.54958	1.473	0.0664137	0.191602	0.139282	3527	tags=50%	list=18%	signal=41%	CDA/UPP1/PRTFDC1/UCK2/PUDP/TK1/TYMP/TK2
GO:1901186	positive regulation of ERBB signaling pathway	37	0.5495	1.83694	0.00162243	0.0131522	0.00956076	2719	tags=38%	list=14%	signal=33%	AREG/HBEGF/GPER1/EGF/EREG/HIP1/PLAUR/MMP9/ARAP1/SHKBP1/EPGN/NCF1/ADAM17/PDE6H
GO:0071107	response to parathyroid hormone	12	0.549447	1.3653	0.120755	0.279229	0.202981	6193	tags=67%	list=32%	signal=45%	PRKACA/ITGA2/HDAC4/GJA1/MEF2C/WNT10B/CITED1/SLC34A1
GO:0061000	negative regulation of dendritic spine development	13	0.548806	1.39593	0.0931099	0.238425	0.17332	1126	tags=23%	list=6%	signal=22%	DNM3/PLK2/SRGAP2C
GO:0051953	negative regulation of amine transport	27	0.548548	1.69354	0.00660608	0.0377929	0.027473	1320	tags=19%	list=7%	signal=17%	P2RY1/SNCA/P2RY12/SLC43A2/SYT11
GO:0046689	response to mercury ion	11	0.548511	1.33234	0.151402	0.324302	0.235746	6425	tags=73%	list=34%	signal=48%	AQP9/BSG/ALAD/AQP2/TAT/PGAM2/SLC34A1/UBE2D3
GO:0033004	negative regulation of mast cell activation	12	0.548443	1.36281	0.122642	0.282164	0.205115	1337	tags=33%	list=7%	signal=31%	HMOX1/MILR1/LGALS9/CD300A
GO:0002090	regulation of receptor internalization	56	0.547885	1.99719	5.15767e-05	0.0009818	0.000713705	3363	tags=39%	list=18%	signal=32%	ITGB3/PICK1/EGF/DLG4/FLOT1/LRPAP1/ARF1/SDCBP/INSR/CD63/VEGFA/ANGPT1/DKK1/OPHN1/MIR199A1/LRRTM2/ANKRD13B/SYK/ARRB2/NUMB/MIR199A2/ANKRD13D
GO:0150076	neuroinflammatory response	76	0.547821	2.09873	3.08336e-06	0.000117388	8.53332e-05	1519	tags=33%	list=8%	signal=30%	CLU/MIR181B1/IL1B/NAMPT/PTGS2/SNCA/FPR2/C1QA/APP/C5AR1/ITGAM/CCL3/JUN/TNFRSF1B/LRP1/AIF1/MMP9/IFNGR1/LDLR/TNF/GRN/SYT11/IL18/ITGB2/TLR6
GO:0010762	regulation of fibroblast migration	33	0.547504	1.77648	0.00242365	0.0178797	0.0129974	4838	tags=58%	list=25%	signal=43%	THBS1/SDC4/CORO1C/DMTN/BAG4/SLC8A1/FGF2/ARHGAP4/MIR145/PTK2/TGFB1/PAK1/HAS1/RCC2/PRR5L/FER/HYAL2/CLN3/AKT1
GO:0014889	muscle atrophy	11	0.547444	1.32975	0.151402	0.324302	0.235746	831	tags=18%	list=4%	signal=17%	GSN/FOXO3
GO:0010934	macrophage cytokine production	16	0.547086	1.46632	0.0683112	0.195489	0.142108	2794	tags=50%	list=15%	signal=43%	IRAK3/LILRB1/TLR4/CD74/GAS6/SPON2/CUEDC2/TGFB1
GO:0010742	macrophage derived foam cell differentiation	37	0.547033	1.82869	0.00177711	0.0141198	0.0102642	1725	tags=35%	list=9%	signal=32%	ITGB3/ALOX15B/MSR1/PF4/LPL/PPARG/NFKBIA/PLA2G10/NR1H2/ABCA1/IL18/CRP/ADIPOQ
GO:0090077	foam cell differentiation	37	0.547033	1.82869	0.00177711	0.0141198	0.0102642	1725	tags=35%	list=9%	signal=32%	ITGB3/ALOX15B/MSR1/PF4/LPL/PPARG/NFKBIA/PLA2G10/NR1H2/ABCA1/IL18/CRP/ADIPOQ
GO:0003084	positive regulation of systemic arterial blood pressure	13	0.546644	1.39043	0.0968343	0.24439	0.177656	6603	tags=69%	list=34%	signal=45%	SPX/CYBA/RHOA/HSD11B2/NMU/AVP/ADORA1/AVPR1A/NR2F2
GO:0006706	steroid catabolic process	27	0.546119	1.68604	0.00694836	0.0391564	0.0284642	2919	tags=33%	list=15%	signal=28%	STS/CYP27A1/CYP7A1/SPP1/YWHAH/SCARB1/CYP19A1/SNX17/SCARF1
GO:0071467	cellular response to pH	22	0.54611	1.60469	0.0207556	0.0862267	0.0626811	7003	tags=59%	list=37%	signal=38%	AQP10/MCOLN1/CHP1/GNA11/SLC9A1/RAB11FIP5/RAB11B/PCK1/NOX1/KCNK4/HYAL1/HVCN1/PKD1L3
GO:0035728	response to hepatocyte growth factor	19	0.546105	1.52796	0.0301258	0.110231	0.0801311	4285	tags=47%	list=22%	signal=37%	IL10/HGF/VIL1/SIRT2/CRK/ADAMTS12/LGMN/RELA/NRP1
GO:0034111	negative regulation of homotypic cell-cell adhesion	15	0.545978	1.43265	0.0855513	0.226391	0.164571	4436	tags=53%	list=23%	signal=41%	ALOX12/CD9/PRKG1/ZNF703/PRKCD/SH2B3/RDX/ADAMTS18
GO:0045019	negative regulation of nitric oxide biosynthetic process	19	0.545066	1.52505	0.031815	0.114029	0.0828919	3218	tags=37%	list=17%	signal=31%	IL10/TSPO/GLA/MIR199A1/SIRPA/KHSRP/MIR199A2
GO:1904406	negative regulation of nitric oxide metabolic process	19	0.545066	1.52505	0.031815	0.114029	0.0828919	3218	tags=37%	list=17%	signal=31%	IL10/TSPO/GLA/MIR199A1/SIRPA/KHSRP/MIR199A2
GO:0032695	negative regulation of interleukin-12 production	17	0.545033	1.48102	0.0568182	0.175306	0.127436	1168	tags=41%	list=6%	signal=39%	THBS1/IL10/LILRA5/CMKLR1/MEFV/IRAK3/LILRB1
GO:0098703	calcium ion import across plasma membrane	19	0.544604	1.52376	0.031815	0.114029	0.0828919	6875	tags=58%	list=36%	signal=37%	TRPM2/SLC8A1/TRPV6/TRPV4/PRNP/TRPV2/SLC8A3/SLC24A1/SLC24A2/CACNA2D1/ATP2B4
GO:0097066	response to thyroid hormone	26	0.544558	1.66687	0.00991097	0.050679	0.0368403	4860	tags=46%	list=25%	signal=34%	SLC26A5/KLF9/THRB/CTSB/CTSH/GATA1/GAS2L1/CTSL/ANXA2/RDX/GBA/GHSR
GO:0003207	cardiac chamber formation	12	0.544555	1.35315	0.124528	0.285478	0.207524	5870	tags=67%	list=31%	signal=46%	SMARCD3/SOX4/NOTCH1/HAND2/MEF2C/SOX11/TBX2/TBX5
GO:0031340	positive regulation of vesicle fusion	11	0.544433	1.32243	0.15514	0.328786	0.239006	4309	tags=36%	list=23%	signal=28%	SNCA/AKT2/ANXA2/SYT7
GO:0030449	regulation of complement activation	54	0.544302	1.98875	6.17903e-05	0.00113566	0.000825553	660	tags=22%	list=3%	signal=22%	VSIG4/CLU/C1QC/C1QB/PROS1/IL1B/C1QA/C5AR1/C2/CFP/CR1/C3AR1
GO:1900273	positive regulation of long-term synaptic potentiation	23	0.544096	1.60852	0.0149324	0.0685456	0.0498282	1883	tags=22%	list=10%	signal=20%	NRGN/APP/MME/SQSTM1/CRTC1
GO:0033860	regulation of NAD(P)H oxidase activity	11	0.54409	1.3216	0.15514	0.328786	0.239006	683	tags=18%	list=4%	signal=18%	SLAMF8/CYBA
GO:0031392	regulation of prostaglandin biosynthetic process	11	0.544043	1.32148	0.15514	0.328786	0.239006	1789	tags=27%	list=9%	signal=25%	IL1B/PTGS2/CD74
GO:0002076	osteoblast development	19	0.543886	1.52175	0.0329412	0.116819	0.0849198	3850	tags=37%	list=20%	signal=29%	CLEC5A/JUND/SATB2/HDAC4/BGLAP/HOXA2/LIMD1
GO:0031284	positive regulation of guanylate cyclase activity	10	0.543872	1.28982	0.167279	0.345848	0.251409	7847	tags=90%	list=41%	signal=53%	RCVRN/ADORA2B/GUCA1A/NOS2/GUCA1C/GUCA2A/GUCA2B/NOS1/GUCA1B
GO:0071800	podosome assembly	19	0.543495	1.52066	0.0335043	0.118394	0.0860648	2851	tags=42%	list=15%	signal=36%	SH3PXD2B/GSN/TNF/DBNL/HCK/RHOA/SRC/BIN2
GO:0001845	phagolysosome assembly	14	0.543329	1.40124	0.107955	0.261772	0.190291	4716	tags=57%	list=25%	signal=43%	RAB20/TMEM175/MYO7A/RAB39A/RAB7A/SYT7/CORO1A/CLN3
GO:0048041	focal adhesion assembly	83	0.5433	2.11157	7.53769e-07	3.73929e-05	2.71822e-05	3536	tags=41%	list=18%	signal=34%	FMN1/THBS1/CTTN/PPM1F/VCL/ACTN1/SDC4/ARHGAP6/ACVRL1/CORO1C/DMTN/LRP1/ITGA2/VEGFA/PDPK1/LIMS1/S100A10/PTK2B/SFRP1/TRIP6/PTK2/HRG/MMP14/RHOA/SRC/SLC9A1/EFNA5/GPM6B/DUSP3/KDR/FAM107A/PTEN/PTPRJ/PEAK1
GO:0016264	gap junction assembly	13	0.543204	1.38168	0.106145	0.259223	0.188438	3106	tags=31%	list=16%	signal=26%	IL1B/GJC1/CTNNA1/GJA1
GO:0098814	spontaneous synaptic transmission	13	0.542997	1.38115	0.108007	0.261772	0.190291	265	tags=15%	list=1%	signal=15%	RPH3A/APP
GO:0036490	regulation of translation in response to endoplasmic reticulum stress	10	0.542554	1.28669	0.169118	0.347582	0.25267	3774	tags=40%	list=20%	signal=32%	PPP1R15A/SESN2/DDX3X/PPP1R15B
GO:0086069	bundle of His cell to Purkinje myocyte communication	13	0.542252	1.37926	0.10987	0.26498	0.192623	7831	tags=85%	list=41%	signal=50%	KCNA5/SCN10A/JUP/DSG2/PKP2/DSC2/TRPM4/CACNA2D1/GJA5/RANGRF/CTNNA3
GO:0086070	SA node cell to atrial cardiac muscle cell communication	10	0.542145	1.28572	0.170956	0.35046	0.254761	7467	tags=70%	list=39%	signal=43%	GJC1/KCNA5/ANK2/RYR2/SCN3B/HCN4/GJA5
GO:0099640	axo-dendritic protein transport	13	0.54161	1.37762	0.113594	0.269491	0.195903	2488	tags=38%	list=13%	signal=33%	HSPB1/RAB27B/MAPK8IP3/MAP1A/DLG2
GO:0016322	neuron remodeling	13	0.541334	1.37692	0.115456	0.272393	0.198012	620	tags=23%	list=3%	signal=22%	C1QA/APP/ANKS1A
GO:0019377	glycolipid catabolic process	17	0.541252	1.47075	0.0587121	0.177804	0.129252	4359	tags=47%	list=23%	signal=36%	GM2A/GLA/NEU1/PRKCD/FUCA1/NAGA/GBA/GBA3
GO:0060134	prepulse inhibition	15	0.541203	1.42012	0.0988593	0.247477	0.1799	4832	tags=47%	list=25%	signal=35%	BACE1/DVL1/PTEN/NRXN1/DRD1/FABP7/DRD2
GO:1901678	iron coordination entity transport	14	0.541124	1.39555	0.113636	0.269491	0.195903	3222	tags=43%	list=17%	signal=36%	FLVCR2/LCN2/LTF/HRG/SLC46A1/SLC48A1
GO:1903588	negative regulation of blood vessel endothelial cell proliferation involved in sprouting angiogenesis	22	0.540773	1.589	0.0238202	0.0942783	0.0685342	2338	tags=18%	list=12%	signal=16%	THBS1/MIR24-2/MIR16-1/NGFR
GO:0033003	regulation of mast cell activation	44	0.540533	1.88438	0.000710605	0.00712387	0.00517858	2909	tags=45%	list=15%	signal=39%	HMOX1/MILR1/FES/FGR/GAB2/STXBP2/FCER1G/NECTIN2/ADORA2B/NR4A3/ADGRE2/LGALS9/PDPK1/CD300A/UNC13D/TSLP/RAC2/SYK/VAMP8/VAMP7
GO:0072310	glomerular epithelial cell development	13	0.540451	1.37468	0.115456	0.272393	0.198012	4455	tags=54%	list=23%	signal=41%	LAMB2/ADIPOQ/PODXL/JAG1/BMP4/IQGAP1/MYO1E
GO:0043691	reverse cholesterol transport	20	0.540216	1.52695	0.025683	0.0990167	0.0719787	3969	tags=45%	list=21%	signal=36%	CLU/APOA2/LIPC/ABCA1/MIR33A/SCARB1/CETP/APOA4/CES1
GO:0098581	detection of external biotic stimulus	24	0.54019	1.61273	0.0118453	0.0579974	0.0421603	6157	tags=58%	list=32%	signal=40%	NLRC4/CD1D/TLR6/TLR4/PGLYRP1/SCARB1/NOD2/LBP/HLA-DRB1/TLR2/NAIP/CLEC7A/DMBT1/LY96
GO:0071639	positive regulation of monocyte chemotactic protein-1 production	10	0.539637	1.27978	0.176471	0.356959	0.259486	2778	tags=50%	list=15%	signal=43%	IL1B/LGALS9/ADIPOQ/SYK/TRPV4
GO:0010884	positive regulation of lipid storage	25	0.539473	1.62909	0.0108233	0.0542946	0.0394686	2875	tags=36%	list=15%	signal=31%	MSR1/LPL/PLIN3/PLA2G10/PLIN2/NR1H2/EHD1/SCARB1/VSTM2A
GO:1903299	regulation of hexokinase activity	10	0.539415	1.27925	0.176471	0.356959	0.259486	2709	tags=40%	list=14%	signal=34%	TIGAR/MIDN/FOXA2/GCKR
GO:0051152	positive regulation of smooth muscle cell differentiation	19	0.539251	1.50878	0.0368828	0.127308	0.0925449	2330	tags=32%	list=12%	signal=28%	GPER1/SMARCD3/SOD2/MIR145/MIR1-1/ENG
GO:0010758	regulation of macrophage chemotaxis	29	0.539185	1.71125	0.00844334	0.044668	0.0324707	2821	tags=45%	list=15%	signal=38%	THBS1/SLAMF8/C5AR1/CMKLR1/C3AR1/CSF1R/PTK2B/C5/PTK2/CYP19A1/DDT/TRPV4/MDK
GO:0071621	granulocyte chemotaxis	120	0.538928	2.23477	1.94388e-09	2.48662e-07	1.80761e-07	3237	tags=41%	list=17%	signal=34%	THBS1/CXCL8/MIR223/IL1B/CXCR2/PF4/MPP1/CXCR1/C5AR1/CMKLR1/PPBP/CXCL11/CCL3/CXCL2/CSF3R/FCER1G/C3AR1/CCL3L3/BST1/DYSF/PIP5K1C/IL17RA/CXCL9/S100A7/PF4V1/ADGRE2/LGALS3/CSF1R/CCL20/PREX1/JAM3/XCL2/ITGB2/CXCL5/S100A12/CD74/RAC2/S100A9/C5AR2/PTK2/SYK/CXCL1/TRPV4/CXCL10/MDK/LBP/CCL4/CCL18/MCU
GO:0002092	positive regulation of receptor internalization	24	0.538772	1.6085	0.012406	0.0600672	0.043665	1042	tags=25%	list=5%	signal=24%	PICK1/EGF/INSR/CD63/VEGFA/ANGPT1
GO:0045591	positive regulation of regulatory T cell differentiation	13	0.53837	1.36939	0.121043	0.279489	0.20317	2581	tags=46%	list=13%	signal=40%	BCL6/LILRB2/LGALS9/LILRB4/SOCS1/DUSP10
GO:0014002	astrocyte development	45	0.538124	1.88299	0.000433003	0.00502629	0.00365378	936	tags=27%	list=5%	signal=25%	MIR181B1/IL1B/FPR2/C1QA/APP/C5AR1/LRP1/LAMB2/IFNGR1/LDLR/TNF/GRN
GO:0001921	positive regulation of receptor recycling	14	0.537964	1.3874	0.11553	0.272405	0.19802	3603	tags=43%	list=19%	signal=35%	SNCA/BVES/ARAP1/ECE1/VAMP3/ANXA2
GO:0010324	membrane invagination	74	0.53796	2.05612	3.63964e-06	0.000135344	9.8386e-05	3516	tags=49%	list=18%	signal=40%	THBS1/MSR1/ITGAM/PPARG/GSN/SNX33/FCER1G/AIF1/RAB31/ARF1/MARCO/ABCA1/ITGA2/MFGE8/RHOBTB1/ABCA7/SNX18/SYT11/CD300A/ITGB2/FCGR2B/SH3BP1/RAC2/XKR8/FCHO2/ALKBH4/CHMP2A/RHOA/MYH9/FNBP1L/BIN2/VAMP7/RHOG/SPIRE1/ANO6/DOCK1
GO:0090050	positive regulation of cell migration involved in sprouting angiogenesis	35	0.537954	1.76893	0.00231639	0.0172275	0.0125233	1187	tags=29%	list=6%	signal=27%	MIR27A/HMOX1/PTGS2/MIR23A/PLK2/MAP3K3/MIR10A/VEGFA/MIRLET7F2/MIR126
GO:1905953	negative regulation of lipid localization	59	0.537828	1.97977	9.84801e-05	0.00160718	0.00116831	1578	tags=27%	list=8%	signal=25%	THBS1/ITGB3/MIR27A/APOA2/IRS2/EGF/PPARG/NFKBIA/PLA2G10/NR1H2/ABCA1/TNF/ABHD5/AKT2/MIR33A/CRP
GO:0030225	macrophage differentiation	47	0.537206	1.89208	0.000391971	0.00468607	0.00340646	3462	tags=45%	list=18%	signal=37%	TRIB1/C1QC/MIR223/PF4/APP/CD4/SPI1/MMP9/VEGFA/CSF1R/CEBPA/GAB3/ADIPOQ/MIR145/IL31RA/CEBPE/BMP4/TGFB1/EIF2AK1/HLA-DRB1/FADD
GO:0033008	positive regulation of mast cell activation involved in immune response	16	0.537106	1.43957	0.0777989	0.213838	0.155446	2909	tags=44%	list=15%	signal=37%	FGR/GAB2/FCER1G/ADORA2B/SYK/VAMP8/VAMP7
GO:0043306	positive regulation of mast cell degranulation	16	0.537106	1.43957	0.0777989	0.213838	0.155446	2909	tags=44%	list=15%	signal=37%	FGR/GAB2/FCER1G/ADORA2B/SYK/VAMP8/VAMP7
GO:0060346	bone trabecula formation	10	0.537028	1.27359	0.185662	0.369437	0.268556	2421	tags=30%	list=13%	signal=26%	FBN2/SFRP1/PPARGC1B
GO:1903541	regulation of exosomal secretion	15	0.536998	1.40909	0.106464	0.259506	0.188644	2091	tags=33%	list=11%	signal=30%	SDC4/SDCBP/ATP13A2/RAB7A/CHMP2A
GO:1903543	positive regulation of exosomal secretion	15	0.536998	1.40909	0.106464	0.259506	0.188644	2091	tags=33%	list=11%	signal=30%	SDC4/SDCBP/ATP13A2/RAB7A/CHMP2A
GO:0051384	response to glucocorticoid	146	0.536871	2.29895	1e-10	2.03686e-08	1.48067e-08	2422	tags=27%	list=13%	signal=24%	FLT3/AREG/FOSB/SPARC/FOS/ADM/PTGS2/DUSP1/S100B/IL10/BMP6/APOA2/ADAM9/ZFP36/DDIT4/CDKN1A/ICAM1/ANXA3/PTAFR/AIF1/ALPL/KLF9/HNMT/CALM3/FOXO3/MAOB/TNF/SERPINF1/ADCYAP1/IL1RN/ZFP36L1/ALAD/ADIPOQ/EIF4E/IGFBP2/CLDN1/RHOA/BGLAP/PPARGC1B/AANAT
GO:0060352	cell adhesion molecule production	19	0.53685	1.50206	0.0468165	0.156039	0.11343	5469	tags=53%	list=29%	signal=38%	CXCL8/IL1B/FLOT1/NOTCH1/COLEC12/GCNT1/MIR101-1/NOTCH4/MIR154/MIR222
GO:0051546	keratinocyte migration	18	0.536691	1.48806	0.051756	0.16535	0.120199	3227	tags=39%	list=17%	signal=32%	HBEGF/ADAM9/MMP9/IQSEC1/FERMT1/LTB4R2/PTEN
GO:0007220	Notch receptor processing	10	0.536379	1.27205	0.191176	0.376107	0.273405	2691	tags=30%	list=14%	signal=26%	NCSTN/PSEN2/ADAM17
GO:2000010	positive regulation of protein localization to cell surface	18	0.536247	1.48683	0.051756	0.16535	0.120199	2345	tags=39%	list=12%	signal=34%	SNX33/FCER1G/STX3/TNF/ABCA7/MAP1A/TYROBP
GO:0010888	negative regulation of lipid storage	22	0.536239	1.57568	0.0254917	0.0984572	0.0715719	1578	tags=36%	list=8%	signal=33%	ITGB3/PPARG/NFKBIA/NR1H2/ABCA1/TNF/ABHD5/CRP
GO:0010667	negative regulation of cardiac muscle cell apoptotic process	32	0.53563	1.72445	0.00448394	0.0285082	0.0207236	3218	tags=38%	list=17%	signal=31%	MIR24-2/ILK/PDPK1/MIR199A1/MIR133A1/RGL2/MIR145/SIRT4/HAND2/HSF1/MDK/MIR199A2
GO:0045923	positive regulation of fatty acid metabolic process	37	0.535598	1.79047	0.00260526	0.0189355	0.0137649	1789	tags=32%	list=9%	signal=29%	IL1B/PTGS2/ABCD1/IRS2/PPARG/CPT1A/NR1H2/NR4A3/AKT2/MID1IP1/ADIPOQ/CD74
GO:0045010	actin nucleation	49	0.535446	1.92713	0.000344301	0.00422045	0.00306799	1927	tags=27%	list=10%	signal=24%	FMN1/PICK1/WAS/VIL1/GSN/ARF1/CYFIP1/WASF1/CORO1B/GMFG/WASF2/WASF3/ARPC4
GO:0060192	negative regulation of lipase activity	15	0.535372	1.40482	0.106464	0.259506	0.188644	5888	tags=53%	list=31%	signal=37%	APOA2/ANGPTL3/POR/HDAC9/SORT1/ABL1/RGS2/ANXA8
GO:0043552	positive regulation of phosphatidylinositol 3-kinase activity	33	0.53491	1.73561	0.00397301	0.0260096	0.0189073	3245	tags=36%	list=17%	signal=30%	FLT3/FPR2/P2RY12/FGR/PTK2B/FGF2/PTK2/NOD2/FGFR3/SRC/TGFB1/PRKD1
GO:0002043	blood vessel endothelial cell proliferation involved in sprouting angiogenesis	48	0.534793	1.90826	0.000293583	0.00371098	0.00269764	2683	tags=27%	list=14%	signal=23%	THBS1/MIR24-2/MIR27A/HMOX1/ACVRL1/MIR23A/MIR10A/VEGFA/MIR126/FGF2/MIR16-1/NGFR/BMP4
GO:0009074	aromatic amino acid family catabolic process	28	0.534567	1.67648	0.00876122	0.0460072	0.0334442	1922	tags=36%	list=10%	signal=32%	FAH/HAAO/KYNU/HNMT/IDO1/IDO2/PCBD1/HAL/HPD/AFMID
GO:0042362	fat-soluble vitamin biosynthetic process	15	0.534404	1.40228	0.106464	0.259506	0.188644	1234	tags=33%	list=6%	signal=31%	IL1B/VDR/CYP27A1/TNF/PLTP
GO:0061045	negative regulation of wound healing	75	0.533752	2.04844	7.76844e-06	0.000245975	0.000178808	4158	tags=43%	list=22%	signal=34%	THBS1/GP1BA/PROS1/ALOX12/SERPINB2/TFPI/CD109/PLAUR/PDGFA/TNF/THBD/CD9/USF1/CRK/PRKG1/FGF2/FAP/HRG/PRKCD/CPB2/ALOX5/DUSP10/FGB/SH2B3/GJA1/SERPINE1/PTEN/ANXA2/WFDC1/F11/TSPAN8/AJAP1
GO:0045603	positive regulation of endothelial cell differentiation	26	0.533529	1.63312	0.0130991	0.0625021	0.045435	3273	tags=31%	list=17%	signal=26%	MIR181B1/BMP6/ACVRL1/MIR181A1/NOTCH1/BMP4/ATOH8/CLDN5
GO:0031670	cellular response to nutrient	44	0.533297	1.85915	0.000966412	0.00884288	0.00642819	3055	tags=39%	list=16%	signal=33%	HMOX1/VDR/LPL/FOLR2/FES/PPARG/SRF/CDKN2B/USF1/PDK2/MDM2/SFRP1/GAS6/BGLAP/TRIM24/FOXA2/PTN
GO:0090084	negative regulation of inclusion body assembly	11	0.532923	1.29447	0.168224	0.346883	0.252162	174	tags=18%	list=1%	signal=18%	HSPA1B/HSPA1A
GO:0042758	long-chain fatty acid catabolic process	11	0.532583	1.29365	0.168224	0.346883	0.252162	1952	tags=27%	list=10%	signal=25%	ABCD1/CYP4F3/GLYATL2
GO:0030168	platelet activation	156	0.532559	2.29707	1e-10	2.03686e-08	1.48067e-08	2626	tags=38%	list=14%	signal=33%	ITGA2B/TREML1/GP1BA/MYL9/ITGB3/GP1BB/SELP/ALOX12/P2RY1/P2RY12/CLEC1B/PF4/P2RX1/MPL/MERTK/CSRP1/GP6/HSPB1/FN1/ILK/PIK3R6/VCL/FERMT3/SRF/PIK3R5/BLOC1S3/PLA2G4A/PDGFA/GNA15/TLN1/PEAR1/FCER1G/DMTN/GNA11/GP9/DGKG/THBD/PF4V1/PDPK1/GP5/CD9/F8/F2RL2/TEC/GATA1/TYRO3/PRKG1/F2R/TLR4/DGKZ/GNAQ/DGKQ/HRG/PRKCD/CLIC1/SRC/SYK/MYH9/FGB
GO:0045940	positive regulation of steroid metabolic process	31	0.532497	1.69979	0.00693554	0.0391524	0.0284613	4317	tags=45%	list=23%	signal=35%	ADM/IL1B/BMP6/APOA2/TNF/CYP7A1/FGF1/POR/CGA/FSHB/SREBF1/APOA4/CES1/MIR182
GO:0050710	negative regulation of cytokine secretion	15	0.532468	1.3972	0.110266	0.265335	0.192881	3297	tags=53%	list=17%	signal=44%	FFAR4/NLRP12/SYT11/FCGR2B/PPP1R11/SRGN/PTGER4/HDAC9
GO:0001893	maternal placenta development	36	0.532405	1.7628	0.00197554	0.0152973	0.0111201	4966	tags=47%	list=26%	signal=35%	PTGS2/VDR/BSG/JUNB/RXRA/CTSB/TPPP3/SPP1/EPOR/STOX2/PTN/GJA1/PRDM1/GHRL/AKT1/GHSR/PPARD
GO:0001886	endothelial cell morphogenesis	13	0.532123	1.3535	0.128492	0.290914	0.211476	5011	tags=62%	list=26%	signal=45%	CLIC4/PLOD3/ID1/ARHGEF26/MET/PECAM1/NOTCH4/COL22A1
GO:0006953	acute-phase response	46	0.532098	1.86732	0.000651018	0.00669439	0.00486638	4723	tags=39%	list=25%	signal=30%	CD163/IL1B/PTGS2/CEBPB/FN1/TNF/F8/CRP/EDNRB/LBP/ITIH4/ASS1/SERPINA1/SIGIRR/HFE/AHSG/STAT3/REG3G
GO:0021892	cerebral cortex GABAergic interneuron differentiation	11	0.532097	1.29247	0.168224	0.346883	0.252162	6061	tags=64%	list=32%	signal=44%	NKX2-1/ASCL1/DLX1/DRD1/DRD2/DLX2/ARX
GO:1902004	positive regulation of amyloid-beta formation	20	0.532017	1.50378	0.0469043	0.15625	0.113584	895	tags=25%	list=5%	signal=24%	CLU/APP/GSK3A/IFNGR1/TNF
GO:0007176	regulation of epidermal growth factor-activated receptor activity	30	0.531927	1.68655	0.00992027	0.050679	0.0368403	299	tags=17%	list=2%	signal=16%	AREG/HBEGF/APP/EGF/EREG
GO:0031960	response to corticosteroid	162	0.531857	2.30301	1e-10	2.03686e-08	1.48067e-08	2887	tags=30%	list=15%	signal=26%	FLT3/AREG/FOSB/SPARC/FOS/ADM/GPER1/PTGS2/DUSP1/S100B/IL10/BMP6/APOA2/ADAM9/ZFP36/DDIT4/CDKN1A/ICAM1/ANXA3/PTAFR/CYBA/AIF1/ALPL/KLF9/HNMT/CALM3/FOXO3/MAOB/TNF/SERPINF1/ADCYAP1/IL1RN/NOTCH1/ZFP36L1/ALAD/ADIPOQ/EIF4E/IGFBP2/CLDN1/RHOA/ENG/BGLAP/PPARGC1B/AANAT/SRC/CNGA3/MDK/UCN/GSTP1
GO:0009268	response to pH	42	0.531825	1.82132	0.00116796	0.0102614	0.00745934	4712	tags=45%	list=25%	signal=34%	AQP10/CA2/MCOLN1/CHP1/GNA11/CLCN7/SERPINF1/ARSB/TTPA/SRC/SLC9A1/GJA1/LGMN/ASIC2/RAB11FIP5/RAB11B/GBA/PCK1/GPR4
GO:1903897	regulation of PERK-mediated unfolded protein response	10	0.531774	1.26113	0.204044	0.391324	0.284467	4252	tags=40%	list=22%	signal=31%	PPP1R15A/PPP1R15B/HSPA5/AGR2
GO:0097709	connective tissue replacement	19	0.53168	1.4876	0.0486891	0.159428	0.115894	3218	tags=32%	list=17%	signal=26%	TIMP1/MIR199A1/F2R/MIR16-1/TGFB1/MIR199A2
GO:0051923	sulfation	16	0.531593	1.42479	0.0891841	0.232256	0.168835	1595	tags=19%	list=8%	signal=17%	TPST1/NDST1/TPST2
GO:0035633	maintenance of blood-brain barrier	33	0.531528	1.72464	0.00445667	0.0283913	0.0206386	3670	tags=42%	list=19%	signal=34%	PTGS2/OCLN/VCL/ESAM/LAMC1/VEGFA/ANGPT1/JAM3/CLDN1/GJA1/CLDN5/TJP1/TJP2/MBP
GO:0099024	plasma membrane invagination	66	0.531446	1.98894	3.46727e-05	0.000744182	0.000540972	3516	tags=48%	list=18%	signal=40%	THBS1/MSR1/ITGAM/PPARG/GSN/SNX33/FCER1G/AIF1/RAB31/ARF1/MARCO/ABCA1/ITGA2/MFGE8/RHOBTB1/ABCA7/SNX18/CD300A/ITGB2/FCGR2B/SH3BP1/RAC2/XKR8/ALKBH4/RHOA/MYH9/BIN2/VAMP7/RHOG/SPIRE1/ANO6/DOCK1
GO:0022010	central nervous system myelination	23	0.531438	1.5711	0.0197676	0.0829824	0.0603228	6006	tags=52%	list=31%	signal=36%	CLU/NCSTN/ERCC2/PTEN/KCNJ10/ID4/TLR2/MAG/SOX10/TENM4/NKX6-2/B4GALT5
GO:0032291	axon ensheathment in central nervous system	23	0.531438	1.5711	0.0197676	0.0829824	0.0603228	6006	tags=52%	list=31%	signal=36%	CLU/NCSTN/ERCC2/PTEN/KCNJ10/ID4/TLR2/MAG/SOX10/TENM4/NKX6-2/B4GALT5
GO:0015886	heme transport	10	0.530644	1.25845	0.205882	0.393787	0.286257	3222	tags=40%	list=17%	signal=33%	FLVCR2/HRG/SLC46A1/SLC48A1
GO:0086011	membrane repolarization during action potential	28	0.530567	1.66393	0.0095762	0.0493549	0.0358778	4936	tags=54%	list=26%	signal=40%	KCNJ2/KCNE1/KCND3/KCNE3/MIR133A1/KCNJ3/MIR1-1/KCNQ1/KCNE4/KCNA5/FLNA/MIR1-2/KCNN2/KCNJ8/KCNE2
GO:0046639	negative regulation of alpha-beta T cell differentiation	25	0.530524	1.60206	0.0134767	0.0637409	0.0463355	3444	tags=40%	list=18%	signal=33%	HLX/BCL6/LOXL3/ZBTB7B/SOCS1/GLI3/SMAD7/RUNX1/TNFSF4/IHH
GO:0002523	leukocyte migration involved in inflammatory response	16	0.530481	1.42181	0.0929791	0.238425	0.17332	3158	tags=56%	list=16%	signal=47%	SLAMF8/JAM3/ITGB2/S100A9/ALOX5/MDK/LBP/PTN/FFAR2
GO:0071622	regulation of granulocyte chemotaxis	50	0.530274	1.90954	0.000452005	0.00514418	0.00373948	2921	tags=40%	list=15%	signal=34%	THBS1/CXCL8/MIR223/CXCR2/MPP1/C5AR1/CMKLR1/C3AR1/BST1/DYSF/S100A7/CSF1R/JAM3/CD74/RAC2/C5AR2/PTK2/TRPV4/MDK/LBP
GO:0046209	nitric oxide metabolic process	81	0.529973	2.05136	1.99147e-06	8.2177e-05	5.97373e-05	3250	tags=42%	list=17%	signal=35%	CLU/MIR181B1/IL1B/PTGS2/IL10/CYP1B1/TSPO/KLF4/ICAM1/SPR/ARG2/TMEM106A/AIF1/GLA/INSR/MIR181A1/TNF/PTX3/TICAM1/MIR199A1/ITGB2/TLR6/TLR4/PTK2B/DDAH1/SIRPA/DDAH2/POR/KHSRP/MMP8/DNM2/SLC7A2/MIR199A2/NQO1
GO:0006809	nitric oxide biosynthetic process	77	0.529933	2.03982	6.45947e-06	0.000212963	0.00015481	1959	tags=34%	list=10%	signal=30%	CLU/MIR181B1/IL1B/PTGS2/IL10/CYP1B1/TSPO/KLF4/ICAM1/SPR/ARG2/AIF1/GLA/INSR/MIR181A1/TNF/PTX3/TICAM1/MIR199A1/ITGB2/TLR6/TLR4/PTK2B/DDAH1/SIRPA/DDAH2
GO:0038066	p38MAPK cascade	49	0.529763	1.90668	0.000470893	0.00527466	0.00383433	3056	tags=39%	list=16%	signal=33%	PER1/MIR181B1/IL1B/DUSP1/HGF/ZFP36/MAP3K3/RELL1/MIR181A1/VEGFA/LGALS9/ZFP36L1/EMC10/NCF1/HAND2/GADD45B/DUSP10/MINK1/DAB2IP
GO:0034134	toll-like receptor 2 signaling pathway	15	0.529701	1.38994	0.112167	0.267595	0.194524	5296	tags=53%	list=28%	signal=39%	TNFAIP3/CYBA/TLR6/TNIP2/IRAK1/TLR2/PIK3AP1/TIRAP
GO:0010874	regulation of cholesterol efflux	42	0.529598	1.81369	0.00136115	0.0115158	0.00837123	1725	tags=31%	list=9%	signal=28%	MIR27A/LAMTOR1/EGF/NFKBIA/PLA2G10/NR1H2/LRP1/ABCA1/ABCA7/PLTP/MIR33A/EEPD1/ADIPOQ
GO:0046461	neutral lipid catabolic process	46	0.52912	1.85686	0.000773355	0.00749451	0.00544802	2929	tags=39%	list=15%	signal=33%	APOA2/LPL/LIPH/ABHD16A/LIPC/PNPLA1/MGLL/ABHD5/FAAH/ABHD6/LIPI/FABP12/DAGLA/FABP6/PNPLA2/DAGLB/ABHD12B/ABHD2
GO:0046464	acylglycerol catabolic process	46	0.52912	1.85686	0.000773355	0.00749451	0.00544802	2929	tags=39%	list=15%	signal=33%	APOA2/LPL/LIPH/ABHD16A/LIPC/PNPLA1/MGLL/ABHD5/FAAH/ABHD6/LIPI/FABP12/DAGLA/FABP6/PNPLA2/DAGLB/ABHD12B/ABHD2
GO:0006740	NADPH regeneration	18	0.529026	1.46681	0.0573013	0.175526	0.127596	1775	tags=39%	list=9%	signal=35%	TIGAR/G6PD/PGD/IDH1/H6PD/TALDO1/TKT
GO:0090303	positive regulation of wound healing	58	0.528755	1.93986	7.98774e-05	0.00139209	0.00101196	5943	tags=64%	list=31%	signal=44%	THBS1/HBEGF/SELP/OCLN/PLA2G4A/MYLK/DMTN/TBXA2R/MIR451A/THBD/USF1/F2R/RREB1/TLR4/PTK2/HRG/CLDN1/CPB2/PLEK/SERPINE1/CLDN4/PDPN/ANO6/SMOC2/NFE2L2/REG3G/ADRA2A/HRAS/APOH/PRKCE/REG3A/HPSE/DUOX1/CLEC7A/F12/CD36/PLPP3
GO:1904705	regulation of vascular associated smooth muscle cell proliferation	75	0.528692	2.02902	1.16852e-05	0.000347622	0.000252698	2075	tags=33%	list=11%	signal=30%	MIR223/MIR27A/HMOX1/GPER1/IL10/CDKN1A/PPARG/MFN2/NQO2/JUN/SOD2/MIR208A/MMP9/TNF/NR4A3/TPM1/MEF2D/MIR137/PRKG1/MIR133A1/ADIPOQ/FGF2/MDM2/ADAMTS1/MIR1-1
GO:1990874	vascular associated smooth muscle cell proliferation	75	0.528692	2.02902	1.16852e-05	0.000347622	0.000252698	2075	tags=33%	list=11%	signal=30%	MIR223/MIR27A/HMOX1/GPER1/IL10/CDKN1A/PPARG/MFN2/NQO2/JUN/SOD2/MIR208A/MMP9/TNF/NR4A3/TPM1/MEF2D/MIR137/PRKG1/MIR133A1/ADIPOQ/FGF2/MDM2/ADAMTS1/MIR1-1
GO:0090312	positive regulation of protein deacetylation	21	0.528681	1.53009	0.0238012	0.0942614	0.0685219	5264	tags=62%	list=27%	signal=45%	JDP2/BCL6/VEGFA/ZBTB7B/PINK1/PRKD1/SREBF1/BRMS1/AKAP8/LRRK2/ING2/AKAP8L/TP53
GO:0001953	negative regulation of cell-matrix adhesion	40	0.528611	1.80485	0.00128421	0.0109517	0.00796117	5301	tags=57%	list=28%	signal=42%	THBS1/BCL6/ARHGAP6/ACVRL1/CORO1C/DMTN/LRP1/ADAM15/JAG1/MMP14/SRC/ACER2/MMP12/FAM107A/SERPINE1/PTEN/RCC2/AJAP1/DLC1/APOD/NF2/SEMA3E/MYOC
GO:0002827	positive regulation of T-helper 1 type immune response	20	0.528559	1.494	0.0487805	0.159428	0.115894	1403	tags=30%	list=7%	signal=28%	IL1B/SLC11A1/HLX/IL1R1/PLA2G4A/IL18
GO:0045600	positive regulation of fat cell differentiation	72	0.527908	2.00495	1.60272e-05	0.000421852	0.000306659	3442	tags=39%	list=18%	signal=32%	ZBTB16/SH3PXD2B/PTGS2/CEBPB/ZNF385A/ZFP36/LPL/FFAR4/CMKLR1/NOCT/PPARG/TFE3/SYAP1/ZBTB7B/CEBPA/CCDC3/ZFP36L1/METRNL/RREB1/LMO3/SFRP1/CARM1/CCDC71L/VSTM2A/FNDC5/STK3/DKKL1/FRZB
GO:0002693	positive regulation of cellular extravasation	20	0.527737	1.49168	0.0487805	0.159428	0.115894	3768	tags=45%	list=20%	signal=36%	SELP/ICAM1/IL1R1/PTAFR/FUT4/MDK/PDGFD/FADD/CCR2
GO:0045649	regulation of macrophage differentiation	23	0.527715	1.56009	0.0214741	0.0882134	0.0641254	163	tags=17%	list=1%	signal=17%	TRIB1/C1QC/MIR223/PF4
GO:0071498	cellular response to fluid shear stress	20	0.527272	1.49037	0.0487805	0.159428	0.115894	5010	tags=65%	list=26%	signal=48%	PTGS2/CA2/KLF4/MIR126/PTK2B/MTSS1/SRC/ASS1/NFE2L2/MEF2C/TFPI2/MAPK7/SREBF2
GO:0071318	cellular response to ATP	18	0.527165	1.46165	0.0591497	0.178149	0.129503	147	tags=17%	list=1%	signal=17%	PTGS2/P2RY1/P2RY12
GO:0001696	gastric acid secretion	19	0.527067	1.47469	0.0505618	0.162919	0.118431	5585	tags=68%	list=29%	signal=49%	HRH2/SGK1/KCNQ1/OPRL1/UCN/OXTR/GHRL/NMU/SLC9A4/TFF2/SNX10/CCKBR/OXT
GO:1901216	positive regulation of neuron death	96	0.52694	2.09915	2.96504e-07	1.72403e-05	1.25326e-05	2345	tags=33%	list=12%	signal=29%	CLU/FOS/SNCA/EGR1/C1QA/DDIT4/ITGAM/MAP3K11/CCL3/NQO2/JUN/GSK3A/FOXO3/TNF/GRN/DKK1/ZNF746/CDC34/BACE1/CDK5/ITGB2/FCGR2B/TLR6/UBE2M/DDIT3/TLR4/HDAC4/CTSZ/BAX/PIN1/RHOA/TYROBP
GO:0050966	detection of mechanical stimulus involved in sensory perception of pain	14	0.526819	1.35866	0.136364	0.301989	0.219526	1531	tags=21%	list=8%	signal=20%	ITGA2/BACE1/TMEM120A
GO:0031623	receptor internalization	113	0.526658	2.16497	6.05769e-08	4.45345e-06	3.23737e-06	3363	tags=36%	list=18%	signal=30%	CXCL8/ITGB3/ADM/PICK1/CXCR2/SNCA/DNM3/CXCR1/EGF/DLG4/FLOT1/LRPAP1/AP2M1/FCER1G/LRP1/RAB31/ARF1/SDCBP/INSR/CD63/VEGFA/CALCRL/ANGPT1/DKK1/LILRB1/CD9/OPHN1/MIR199A1/ITGB2/CACNG3/DNM1/LRRTM2/ANKRD13B/ARR3/SYK/ARRB2/GRB2/DNM2/NUMB/MIR199A2/ANKRD13D
GO:0035235	ionotropic glutamate receptor signaling pathway	24	0.526546	1.572	0.016764	0.0742783	0.0539955	7206	tags=62%	list=38%	signal=39%	APP/PTK2B/GRIK4/GRIA2/GRIN2A/CDK5R1/CPEB4/GRIK5/CLN3/GRIK2/GRID1/GRIN1/GRIA4/GRIN3B/GRIA3
GO:0007044	cell-substrate junction assembly	99	0.52622	2.0954	5.87077e-07	3.0528e-05	2.21919e-05	3610	tags=42%	list=19%	signal=35%	FMN1/THBS1/CD151/CTTN/PPM1F/FN1/VCL/ACTN1/LAMC1/SDC4/ARHGAP6/ACVRL1/TLN1/CORO1C/DMTN/DST/LRP1/ITGA2/VEGFA/PDPK1/LIMS1/S100A10/PTK2B/TNS1/SFRP1/PLEC/TRIP6/PTK2/HRG/MMP14/RHOA/SRC/SLC9A1/EFNA5/GPM6B/DUSP3/KDR/FAM107A/PTEN/PTPRJ/PEAK1/ITGA5
GO:0010799	regulation of peptidyl-threonine phosphorylation	47	0.526093	1.85294	0.000631123	0.0065424	0.0047559	4409	tags=45%	list=23%	signal=34%	DDIT4/APP/EGF/PARD3/SPRED2/DMTN/GSK3A/SIRT2/CALM3/CHI3L1/TNKS1BP1/AXIN1/DGKQ/SMAD7/MIR103A1/TGFB1/INPP5K/SPHK1/CADM4/SPRED1/MIR103A2
GO:0061844	antimicrobial humoral immune response mediated by antimicrobial peptide	62	0.525967	1.95834	5.06046e-05	0.000968968	0.000704377	2793	tags=32%	list=15%	signal=28%	CXCL8/PF4/RNASE6/ANG/PPBP/CXCL11/CXCL2/CXCL9/S100A7/PF4V1/RNASE3/CXCL5/DEFA1B/S100A12/PGLYRP1/LTF/S100A9/HRG/CXCL1/CXCL10
GO:0034035	purine ribonucleoside bisphosphate metabolic process	21	0.525957	1.5222	0.0246172	0.0961243	0.069876	2964	tags=29%	list=15%	signal=24%	TPST1/PAPSS2/TPST2/SULT6B1/ABHD14B/SULT1C4
GO:0050427	3'-phosphoadenosine 5'-phosphosulfate metabolic process	21	0.525957	1.5222	0.0246172	0.0961243	0.069876	2964	tags=29%	list=15%	signal=24%	TPST1/PAPSS2/TPST2/SULT6B1/ABHD14B/SULT1C4
GO:0035581	sequestering of extracellular ligand from receptor	10	0.525874	1.24714	0.216912	0.404245	0.293859	1831	tags=30%	list=10%	signal=27%	LTBP1/FBN2/CER1
GO:1905383	protein localization to presynapse	11	0.525749	1.27705	0.183178	0.365897	0.265984	2560	tags=55%	list=13%	signal=47%	HSPB1/RAB27B/MAPK8IP3/MAP1A/DLG2/DVL1
GO:1905521	regulation of macrophage migration	43	0.525737	1.82025	0.000540402	0.00586827	0.00426585	2821	tags=42%	list=15%	signal=36%	THBS1/MIR24-2/P2RY12/SLAMF8/C5AR1/CMKLR1/CCL3/C3AR1/CD9/CSF1R/PTK2B/C5/PTK2/MMP14/CYP19A1/DDT/TRPV4/MDK
GO:1905288	vascular associated smooth muscle cell apoptotic process	18	0.525707	1.4576	0.0591497	0.178149	0.129503	698	tags=22%	list=4%	signal=21%	MIR24-2/PPARG/MFN2/SOD2
GO:1905459	regulation of vascular associated smooth muscle cell apoptotic process	18	0.525707	1.4576	0.0591497	0.178149	0.129503	698	tags=22%	list=4%	signal=21%	MIR24-2/PPARG/MFN2/SOD2
GO:0033622	integrin activation	24	0.525329	1.56837	0.0176092	0.07664	0.0557123	2971	tags=38%	list=16%	signal=32%	SELP/P2RY12/FN1/FERMT3/TLN1/JAM3/PTGER4/SRC/PLEK
GO:0015893	drug transport	10	0.525297	1.24577	0.21875	0.405896	0.29506	3113	tags=30%	list=16%	signal=25%	ABCC3/SLC19A1/SLC46A1
GO:0050930	induction of positive chemotaxis	13	0.525139	1.33573	0.13594	0.301273	0.219006	947	tags=15%	list=5%	signal=15%	CXCL8/VEGFA
GO:0048660	regulation of smooth muscle cell proliferation	160	0.524927	2.26864	1e-10	2.03686e-08	1.48067e-08	2075	tags=31%	list=11%	signal=28%	THBS1/TRIB1/HBEGF/MIR223/MIR27A/HMOX1/GPER1/NAMPT/PTGS2/ALOX12/IL10/TNFAIP3/RBPMS2/CDKN1A/EREG/ILK/ANG/KLF4/PPARG/COMT/MFN2/NQO2/JUN/PTAFR/PTGIR/CYBA/AIF1/SOD2/ITGA2/MIR208A/MMP9/TGM2/TNF/NR4A3/CALCRL/TPM1/MEF2D/MIR137/IL18/PRKG1/MIR133A1/HDAC4/ADIPOQ/FGF2/MDM2/CTNNBIP1/ADAMTS1/MIR145/MIR1-1
GO:0048246	macrophage chemotaxis	40	0.524925	1.79226	0.0014543	0.0121116	0.00880431	2821	tags=40%	list=15%	signal=34%	THBS1/SLAMF8/C5AR1/CMKLR1/CCL3/C3AR1/LGALS3/CSF1R/EDNRB/PTK2B/C5/PTK2/CYP19A1/DDT/TRPV4/MDK
GO:0061303	cornea development in camera-type eye	10	0.524658	1.24425	0.21875	0.405896	0.29506	7941	tags=70%	list=41%	signal=41%	WNT6/LIMK2/WNT2B/SOX11/KERA/FOXE3/ANGPTL7
GO:0061430	bone trabecula morphogenesis	13	0.524607	1.33438	0.13594	0.301273	0.219006	2421	tags=31%	list=13%	signal=27%	SBNO2/FBN2/SFRP1/PPARGC1B
GO:2001057	reactive nitrogen species metabolic process	82	0.52431	2.02846	3.01236e-06	0.000115372	8.38677e-05	3250	tags=41%	list=17%	signal=35%	CLU/MIR181B1/IL1B/PTGS2/IL10/CYP1B1/TSPO/KLF4/ICAM1/SPR/ARG2/TMEM106A/AIF1/GLA/INSR/MIR181A1/TNF/PTX3/TICAM1/MIR199A1/ITGB2/TLR6/TLR4/PTK2B/DDAH1/SIRPA/DDAH2/POR/KHSRP/MMP8/DNM2/SLC7A2/MIR199A2/NQO1
GO:0090193	positive regulation of glomerulus development	11	0.52415	1.27316	0.186916	0.370472	0.269309	2972	tags=36%	list=16%	signal=31%	EGR1/ADIPOQ/SERPINB7/PDGFD
GO:1903358	regulation of Golgi organization	15	0.523993	1.37496	0.123574	0.284003	0.206452	4466	tags=47%	list=23%	signal=36%	EHD3/PDE4DIP/MAP2K2/MAP2K1/DNM2/STX5/RAB33B
GO:0048661	positive regulation of smooth muscle cell proliferation	97	0.523962	2.08003	9.5903e-07	4.44914e-05	3.23423e-05	1983	tags=30%	list=10%	signal=27%	THBS1/HBEGF/MIR27A/HMOX1/NAMPT/PTGS2/ALOX12/IL10/RBPMS2/EREG/MFN2/NQO2/JUN/PTAFR/CYBA/AIF1/ITGA2/MIR208A/MMP9/TGM2/TNF/NR4A3/CALCRL/MEF2D/IL18/HDAC4/FGF2/MDM2/ADAMTS1
GO:0060343	trabecula formation	26	0.523724	1.6031	0.0179697	0.077652	0.0564479	2421	tags=27%	list=13%	signal=24%	SRF/FBN2/ADGRG6/RBP4/SFRP1/ADAMTS1/PPARGC1B
GO:0043312	neutrophil degranulation	474	0.523545	2.57143	1e-10	2.03686e-08	1.48067e-08	3609	tags=43%	list=19%	signal=36%	TNFAIP6/MGAM/CLEC5A/VNN1/CDA/HSPA1B/CRISPLD2/FOLR3/CTSD/PADI2/FCAR/CXCR2/SLC11A1/FPR2/S100P/RNASE2/P2RX1/HSPA1A/DOK3/QSOX1/HK3/LRG1/ANPEP/OSCAR/GM2A/SIGLEC9/CXCR1/LAMTOR1/SIRPB1/FCGR2A/MGST1/C5AR1/ITGAM/SIGLEC5/CREG1/NFAM1/CFP/VCL/GPR84/PYCARD/ALDH3B1/OLR1/PPBP/GSN/NAPRT/FGR/METTL7A/TRPM2/PGRMC1/BPI/CAPN1/ADGRG3/PLAUR/MME/ANXA3/LILRB3/MCEMP1/STXBP2/PTAFR/LILRB2/ATP6V0C/CR1/FCER1G/CYB5R3/TCIRG1/CD…
GO:0072224	metanephric glomerulus development	16	0.523372	1.40276	0.102467	0.252651	0.183661	5685	tags=44%	list=30%	signal=31%	EGR1/LAMB2/ADIPOQ/WT1/PDGFRB/LHX1/NPHS2
GO:0090200	positive regulation of release of cytochrome c from mitochondria	28	0.523203	1.64084	0.0124286	0.0600871	0.0436794	2912	tags=39%	list=15%	signal=33%	GPER1/CIDEB/PYCARD/PLAUR/MMP9/BMF/BID/BAX/PMAIP1/PINK1/PPIF
GO:0002283	neutrophil activation involved in immune response	477	0.52303	2.57251	1e-10	2.03686e-08	1.48067e-08	3609	tags=43%	list=19%	signal=36%	TNFAIP6/MGAM/CLEC5A/VNN1/CDA/HSPA1B/CRISPLD2/FOLR3/CTSD/PADI2/FCAR/CXCR2/SLC11A1/FPR2/S100P/RNASE2/P2RX1/HSPA1A/DOK3/QSOX1/HK3/LRG1/ANPEP/OSCAR/GM2A/SIGLEC9/CXCR1/LAMTOR1/SIRPB1/FCGR2A/MGST1/C5AR1/ITGAM/SIGLEC5/CREG1/NFAM1/CFP/VCL/GPR84/PYCARD/LILRA2/ALDH3B1/OLR1/PPBP/GSN/NAPRT/FGR/METTL7A/TRPM2/PGRMC1/BPI/CAPN1/ADGRG3/PLAUR/MME/ANXA3/LILRB3/MCEMP1/STXBP2/PTAFR/LILRB2/ATP6V0C/CR1/FCER1G/CYB5R3/TC…
GO:0150115	cell-substrate junction organization	102	0.522968	2.09952	1.91517e-07	1.20093e-05	8.72994e-06	3610	tags=42%	list=19%	signal=34%	FMN1/THBS1/CD151/CTTN/PPM1F/FN1/VCL/ACTN1/LAMC1/SDC4/ARHGAP6/ACVRL1/TLN1/CORO1C/DMTN/DST/LRP1/ITGA2/VEGFA/PDPK1/LIMS1/IQSEC1/S100A10/PTK2B/TNS1/SFRP1/PLEC/TRIP6/PTK2/HRG/MMP14/RHOA/SRC/SLC9A1/EFNA5/GPM6B/DUSP3/KDR/FAM107A/PTEN/PTPRJ/PEAK1/ITGA5
GO:0030593	neutrophil chemotaxis	97	0.522925	2.07592	1.02574e-06	4.65295e-05	3.38239e-05	3237	tags=42%	list=17%	signal=35%	CXCL8/MIR223/IL1B/CXCR2/PF4/MPP1/CXCR1/C5AR1/PPBP/CXCL11/CCL3/CXCL2/CSF3R/FCER1G/C3AR1/CCL3L3/BST1/DYSF/PIP5K1C/CXCL9/PF4V1/LGALS3/CCL20/PREX1/JAM3/XCL2/ITGB2/CXCL5/S100A12/CD74/RAC2/S100A9/C5AR2/SYK/CXCL1/CXCL10/MDK/LBP/CCL4/CCL18/MCU
GO:0042119	neutrophil activation	489	0.522853	2.57524	1e-10	2.03686e-08	1.48067e-08	3609	tags=43%	list=19%	signal=36%	TNFAIP6/MGAM/CLEC5A/VNN1/CXCL8/CDA/HSPA1B/CRISPLD2/FOLR3/CTSD/PADI2/FCAR/CXCR2/SLC11A1/FPR2/S100P/RNASE2/P2RX1/HSPA1A/DOK3/QSOX1/HK3/LRG1/ANPEP/OSCAR/GM2A/SIGLEC9/CXCR1/LAMTOR1/SIRPB1/FCGR2A/MGST1/C5AR1/ITGAM/SIGLEC5/CREG1/NFAM1/CFP/VCL/GPR84/PYCARD/LILRA2/ALDH3B1/OLR1/PPBP/GSN/NAPRT/FGR/METTL7A/TRPM2/PGRMC1/BPI/CAPN1/ADGRG3/PLAUR/MME/ANXA3/LILRB3/MCEMP1/STXBP2/PTAFR/LILRB2/ATP6V0C/CR1/FCER1G/CYB…
GO:0001556	oocyte maturation	23	0.52283	1.54565	0.0237495	0.0942317	0.0685003	1733	tags=30%	list=9%	signal=28%	PDE3A/EREG/ANG/SIRT2/FOXO3/PPP2R1A/PTK2B
GO:0031115	negative regulation of microtubule polymerization	13	0.522689	1.3295	0.13594	0.301273	0.219006	3063	tags=31%	list=16%	signal=26%	SNCA/MAP2/MAPRE1/FKBP4
GO:0036230	granulocyte activation	495	0.522641	2.5767	1e-10	2.03686e-08	1.48067e-08	3609	tags=43%	list=19%	signal=36%	TNFAIP6/MGAM/CLEC5A/VNN1/CXCL8/CDA/HSPA1B/CRISPLD2/FOLR3/CTSD/PADI2/FCAR/CXCR2/SLC11A1/FPR2/S100P/RNASE2/P2RX1/HSPA1A/DOK3/QSOX1/HK3/LRG1/ANPEP/OSCAR/GM2A/SIGLEC9/CXCR1/LAMTOR1/SIRPB1/FCGR2A/MGST1/C5AR1/ITGAM/SIGLEC5/CREG1/NFAM1/CFP/VCL/GPR84/PYCARD/LILRA2/ALDH3B1/OLR1/PPBP/GSN/NAPRT/FGR/CCL3/METTL7A/TRPM2/PGRMC1/BPI/CAPN1/ADGRG3/PLAUR/MME/ANXA3/LILRB3/MCEMP1/STXBP2/PTAFR/LILRB2/ATP6V0C/CR1/FCER1…
GO:0050996	positive regulation of lipid catabolic process	26	0.52263	1.59975	0.0188055	0.0804546	0.0584853	2802	tags=42%	list=15%	signal=36%	IL1B/ABCD1/APOA2/IRS2/CPT1A/ABHD5/AKT2/ANGPTL3/PRKCD/PNPLA2/DAGLB
GO:0042182	ketone catabolic process	12	0.522563	1.2985	0.158491	0.332799	0.241923	617	tags=25%	list=3%	signal=24%	KYNU/CYP4F3/PNKD
GO:0061469	regulation of type B pancreatic cell proliferation	13	0.522381	1.32871	0.13594	0.301273	0.219006	1957	tags=31%	list=10%	signal=28%	NR4A3/NR4A1/WDR13/SFRP1
GO:0010761	fibroblast migration	44	0.522245	1.82062	0.00161637	0.0131522	0.00956076	5278	tags=59%	list=28%	signal=43%	THBS1/ILK/SDC4/CORO1C/DMTN/BAG4/SLC8A1/FGF2/TNS1/ARHGAP4/MIR145/PTK2/TGFB1/PAK1/HAS1/PDLIM1/RCC2/IQGAP1/PRR5L/FER/HYAL2/CLN3/TMEM201/AKT1/PRKCE/LAMTOR2
GO:0045933	positive regulation of muscle contraction	46	0.522038	1.83201	0.000974768	0.00889389	0.00646528	6706	tags=67%	list=35%	signal=44%	GPER1/PTGS2/CTTN/SRF/PTAFR/SPX/TBXA2R/ITGA2/F2R/MIR1-1/PROK2/RHOA/KCNQ1/TACR3/UCN/SPHK1/OXTR/MIR1-2/GHRL/NMU/TACR2/GHSR/RGS2/MYOCD/OXT/TRPM4/NPPA/CHGA/NPNT/ACE2/ENO1
GO:0060602	branch elongation of an epithelium	19	0.521819	1.46001	0.0543071	0.170771	0.124139	2683	tags=26%	list=14%	signal=23%	AREG/FGF1/SPRY1/SIX4/BMP4
GO:0034381	plasma lipoprotein particle clearance	64	0.521815	1.94978	5.96201e-05	0.00111175	0.00080817	4114	tags=42%	list=21%	signal=33%	MIR27A/HMOX1/MSR1/APOA2/LRPAP1/AP2M1/LIPC/LDLR/APOBR/MIR199A1/MIR33A/DGAT2/MIR133A1/EHD1/ADIPOQ/MYLIP/SCARB1/KHSRP/AP2A1/NCEH1/LIPA/MIR199A2/MIR148A/ANXA2/CES3/AP2A2/AP2S1
GO:0010829	negative regulation of glucose transmembrane transport	20	0.52173	1.4747	0.0506567	0.163142	0.118594	5157	tags=55%	list=27%	signal=40%	IL1B/GRB10/GSK3A/TNF/SIRT6/MIR103A1/PEA15/INPP5K/MIR103A2/OSTN/PID1
GO:0048659	smooth muscle cell proliferation	161	0.521655	2.25985	1.47991e-10	2.78398e-08	2.02377e-08	2075	tags=30%	list=11%	signal=27%	THBS1/TRIB1/HBEGF/MIR223/MIR27A/HMOX1/GPER1/NAMPT/PTGS2/ALOX12/IL10/TNFAIP3/RBPMS2/CDKN1A/EREG/ILK/ANG/KLF4/PPARG/COMT/MFN2/NQO2/JUN/PTAFR/PTGIR/CYBA/AIF1/SOD2/ITGA2/MIR208A/MMP9/TGM2/TNF/NR4A3/CALCRL/TPM1/MEF2D/MIR137/IL18/PRKG1/MIR133A1/HDAC4/ADIPOQ/FGF2/MDM2/CTNNBIP1/ADAMTS1/MIR145/MIR1-1
GO:0002687	positive regulation of leukocyte migration	137	0.521617	2.20797	2.73981e-09	3.36997e-07	2.44975e-07	3768	tags=40%	list=20%	signal=32%	THBS1/ITGA2B/CXCL8/SELP/CXCR2/FPR2/P2RY12/APP/C5AR1/CMKLR1/PYCARD/CCL3/ICAM1/IL1R1/PTAFR/C3AR1/AIF1/ITGA2/TNF/DYSF/GPSM3/VEGFA/S100A7/CCR1/ZP3/LGALS9/LGALS3/CSF1R/CCL20/XCL2/PTK2B/CD74/RAC2/GAS6/FUT4/PTK2/MMP14/RHOA/ADAM17/TRPV4/CXCL10/MDK/LBP/PDGFD/CREB3/PTN/CCL4/SERPINE1/MCU/LGMN/ANO6/FADD/DAPK2/CCL5/CCR2
GO:0021819	layer formation in cerebral cortex	11	0.521492	1.26671	0.192523	0.377492	0.274412	3056	tags=55%	list=16%	signal=46%	CDK5/MBOAT7/GLI3/ADGRG1/CDK5R1/DAB2IP
GO:0035589	G protein-coupled purinergic nucleotide receptor signaling pathway	14	0.521486	1.34491	0.145833	0.315865	0.229613	834	tags=36%	list=4%	signal=34%	GPR34/P2RY1/P2RY12/PTAFR/P2RY13
GO:0031664	regulation of lipopolysaccharide-mediated signaling pathway	26	0.521483	1.59624	0.019084	0.081104	0.0589573	2336	tags=35%	list=12%	signal=30%	TRIB1/BMP6/TNFAIP3/LILRA2/LY86/CACTIN/CARD16/LTF/LACRT
GO:0140052	cellular response to oxidised low-density lipoprotein particle stimulus	11	0.521442	1.26659	0.192523	0.377492	0.274412	5901	tags=73%	list=31%	signal=50%	TICAM1/TLR6/TLR4/CD68/MYD88/AKT1/CD36/SMPD3
GO:0060766	negative regulation of androgen receptor signaling pathway	15	0.52142	1.36821	0.125475	0.286929	0.208578	4421	tags=53%	list=23%	signal=41%	DAB2/NCOR2/ZBTB7A/SFRP1/FOXH1/PHB/SMARCA4/HEYL
GO:0090370	negative regulation of cholesterol efflux	17	0.520572	1.41456	0.0757576	0.210486	0.15301	1415	tags=24%	list=7%	signal=22%	MIR27A/EGF/PLA2G10/MIR33A
GO:2000271	positive regulation of fibroblast apoptotic process	10	0.520416	1.23419	0.233456	0.423118	0.307579	2076	tags=30%	list=11%	signal=27%	MIR181B1/SFRP1/BID
GO:1903036	positive regulation of response to wounding	70	0.520298	1.9711	4.31472e-05	0.000870567	0.000632845	5943	tags=64%	list=31%	signal=44%	THBS1/HBEGF/SELP/OCLN/PLA2G4A/MYLK/DMTN/LRP1/TBXA2R/MIR451A/GRN/THBD/USF1/F2R/RREB1/TLR4/PTK2/HRG/CLDN1/FKBP1B/CPB2/MDK/SCARF1/PLEK/PTN/SERPINE1/CLDN4/PDPN/ANO6/SMOC2/NFE2L2/REG3G/ADRA2A/HRAS/APOH/PRKCE/REG3A/HPSE/MIR222/DUOX1/CLEC7A/F12/NTRK3/CD36/PLPP3
GO:0031663	lipopolysaccharide-mediated signaling pathway	59	0.519978	1.91407	0.000249998	0.00322453	0.00234402	2336	tags=36%	list=12%	signal=31%	TRIB1/IL1B/BMP6/TNFAIP3/LILRA2/NFKBIA/CCL3/BPI/PTAFR/LY86/TNF/CACTIN/CD14/TICAM1/HCK/IL18/CARD16/TLR4/LTF/SCARB1/LACRT
GO:0010823	negative regulation of mitochondrion organization	58	0.519777	1.90692	0.00013253	0.00202306	0.00147063	3119	tags=40%	list=16%	signal=33%	CLU/HSPA1A/HGF/TIGAR/TSPO/BCL2L2/MPV17L/LMNA/ADCK1/BAG4/TSC2/SLC35F6/FLCN/PRELID1/NOL3/SIRT4/FNIP2/BCL2L1/PINK1/ARRB2/PPIF/ACAA2/VAT1
GO:1903307	positive regulation of regulated secretory pathway	54	0.519593	1.89847	0.000354484	0.00432687	0.00314535	4401	tags=43%	list=23%	signal=33%	ITGAM/FGR/GAB2/PTAFR/FCER1G/ARF1/ADORA2B/RAB3D/ZP3/UNC13D/CDK5/ITGB2/STX1A/SYK/CD177/VAMP8/UNC13B/VAMP7/CACNB2/SYT10/RAB27A/SYT7/SYT4
GO:1901503	ether biosynthetic process	11	0.519459	1.26177	0.198131	0.383433	0.27873	2352	tags=36%	list=12%	signal=32%	PLA2G4A/LPCAT2/PLA2G4C/ALOX5
GO:0006940	regulation of smooth muscle contraction	64	0.519317	1.94044	7.35849e-05	0.00131466	0.000955673	5585	tags=58%	list=29%	signal=41%	GPER1/PTGS2/P2RX1/DOCK4/CTTN/KCNMA1/SRF/PTAFR/SPX/TBXA2R/ITGA2/ADORA2B/CALCRL/PRKG1/F2R/DOCK5/MIR145/PROK2/RHOA/PLCE1/TACR3/MIR153-1/TNNI3/CHRNA3/SPHK1/OXTR/GHRL/NMU/ADRB2/TACR2/ADRA2A/GHSR/RGS2/CNN1/MYOCD/ADORA1/OXT
GO:0032418	lysosome localization	74	0.519116	1.9841	1.31145e-05	0.000374467	0.000272213	2909	tags=41%	list=15%	signal=35%	HMOX1/LAMTOR1/MILR1/FES/BLOC1S1/FGR/GAB2/STXBP2/LAT2/FCER1G/SYTL4/ADORA2B/NR4A3/ADGRE2/LGALS9/PDPK1/DEF8/CD300A/UNC13D/KXD1/FLCN/PLEKHM1/RAC2/SYK/MYH9/BORCS6/VAMP8/TFEB/KIF1B/VAMP7
GO:0099150	regulation of postsynaptic specialization assembly	13	0.519055	1.32026	0.139665	0.305859	0.22234	8223	tags=77%	list=43%	signal=44%	IL1RAP/LRRTM2/PTPRD/NRXN1/GAP43/NTRK3/LRRC4B/PTPRS/LRFN1/LRRTM1
GO:0150052	regulation of postsynapse assembly	13	0.519055	1.32026	0.139665	0.305859	0.22234	8223	tags=77%	list=43%	signal=44%	IL1RAP/LRRTM2/PTPRD/NRXN1/GAP43/NTRK3/LRRC4B/PTPRS/LRFN1/LRRTM1
GO:0002448	mast cell mediated immunity	49	0.518921	1.86765	0.000897058	0.00840056	0.00610666	2909	tags=41%	list=15%	signal=35%	HMOX1/MILR1/FES/FGR/GAB2/STXBP2/LAT2/FCER1G/ADORA2B/NR4A3/ADGRE2/LGALS9/PDPK1/CD300A/UNC13D/RAC2/SPON2/SYK/VAMP8/VAMP7
GO:0071674	mononuclear cell migration	89	0.518561	2.04416	2.37206e-06	9.72546e-05	7.06977e-05	3768	tags=40%	list=20%	signal=33%	THBS1/DUSP1/FPR2/SLAMF8/C5AR1/CMKLR1/CCL3/C3AR1/AIF1/CCL3L3/TNF/S100A7/CCR1/LGALS3/CSF1R/CCL20/XCL2/S100A12/SIRPA/DEFB104B/PLCB1/PTK2/TRPV4/CXCL10/MDK/PDGFD/CREB3/CCL4/CCL18/SERPINE1/LGMN/ANO6/BMP5/CCL13/CCL5/CCR2
GO:0001964	startle response	27	0.518327	1.60024	0.0142419	0.0663445	0.0482281	6755	tags=59%	list=35%	signal=38%	BACE1/DVL1/GRIN2A/UCN/PTEN/NRXN1/GLRB/DRD1/FABP7/DRD2/KCNH1/GLRA1/PENK/MECP2/SLITRK6/GRIN1
GO:0002031	G protein-coupled receptor internalization	15	0.517746	1.35857	0.13308	0.297839	0.216509	4832	tags=47%	list=25%	signal=35%	ADM/DNM1/ARR3/ARRB2/DNM2/NECAB2/DRD2
GO:0099550	trans-synaptic signaling	modulating synaptic transmission	12	0.51768	1.28637	0.167925	0.34672	0.252042	6717	tags=58%	list=35%	signal=38%	F2R/BDNF/SYT4/NTRK2/PLAT/NPTN/GRM5
GO:0010656	negative regulation of muscle cell apoptotic process	50	0.517524	1.86362	0.000758865	0.00739893	0.00537854	3218	tags=34%	list=17%	signal=28%	MIR24-2/HMOX1/ALOX12/ILK/PDPK1/ADCYAP1/MIR199A1/MIR133A1/RGL2/PTK2B/MIR145/SIRT4/HAND2/HSF1/MDK/ARRB2/MIR199A2
GO:0002475	antigen processing and presentation via MHC class Ib	13	0.51748	1.31625	0.145251	0.315152	0.229095	2010	tags=38%	list=10%	signal=34%	CD1E/CD1B/CD1C/CD1D/CD1A
GO:1903426	regulation of reactive oxygen species biosynthetic process	100	0.517399	2.05959	7.81359e-07	3.81494e-05	2.77321e-05	2352	tags=35%	list=12%	signal=31%	CLU/MIR181B1/MIR24-2/IL1B/PTGS2/SNCA/IL10/ABCD1/TSPO/KLF4/ICAM1/MPV17L/ARG2/CYBA/AIF1/GLA/INSR/MIR181A1/FOXO3/TNF/PTX3/TICAM1/MIR199A1/ITGB2/TLR6/SLC18A2/TLR4/HDAC4/PTK2B/DDAH1/SIRPA/DDAH2/RHOA/KHSRP/ALOX5
GO:0034116	positive regulation of heterotypic cell-cell adhesion	16	0.517136	1.38605	0.119545	0.277938	0.202043	2715	tags=44%	list=14%	signal=38%	IL1B/IL10/FLOT1/TNF/GCNT2/FGB/CEACAM6
GO:0019369	arachidonic acid metabolic process	55	0.517089	1.8879	0.000286384	0.00363436	0.00264194	2352	tags=33%	list=12%	signal=29%	ALOX15B/PTGS1/PTGS2/ALOX12/CYP2S1/CYP1B1/PLA2G10/PLA2G4A/CYP4F3/MGLL/TBXAS1/CYP2C19/FAAH/PTGDS/CYP2F1/PLA2G4C/DAGLA/ALOX5
GO:0045773	positive regulation of axon extension	43	0.517037	1.79013	0.000855277	0.00805648	0.00585654	4416	tags=51%	list=23%	signal=39%	SHTN1/FN1/ILK/SRF/LRP1/LIMK1/MAP1B/CYFIP1/VEGFA/GDI1/DBNL/TWF2/RUFY3/PAK1/TRPV2/MAP3K13/DSCAM/DISC1/NRP1/CDH4/CDKL5/POU4F2
GO:1902513	regulation of organelle transport along microtubule	10	0.516934	1.22593	0.246324	0.438	0.318397	8103	tags=70%	list=42%	signal=40%	MAP2/CNIH2/STK11/HAP1/NEFH/TRIM46/LAMP1
GO:0033598	mammary gland epithelial cell proliferation	28	0.516811	1.62079	0.01406	0.0657364	0.0477861	2327	tags=25%	list=12%	signal=22%	AREG/CEBPB/RREB1/STAT6/ZNF703/BAX/HOXA5
GO:0046320	regulation of fatty acid oxidation	31	0.516298	1.64809	0.0124289	0.0600871	0.0436794	2745	tags=32%	list=14%	signal=28%	ABCD1/IRS2/PDK4/PPARG/CPT1A/NR4A3/AKT2/DGAT2/SIRT4/ACADVL
GO:0010885	regulation of cholesterol storage	18	0.516266	1.43143	0.0609982	0.182225	0.132466	2335	tags=39%	list=12%	signal=34%	MSR1/LPL/PPARG/NR1H2/ABCA1/EHD1/SCARB1
GO:0045780	positive regulation of bone resorption	19	0.516136	1.44411	0.0636704	0.187494	0.136296	2707	tags=42%	list=14%	signal=36%	CA2/ATP6AP1/DEF8/SPP1/PLEKHM1/PPARGC1B/SYK/FSHB
GO:0046852	positive regulation of bone remodeling	19	0.516136	1.44411	0.0636704	0.187494	0.136296	2707	tags=42%	list=14%	signal=36%	CA2/ATP6AP1/DEF8/SPP1/PLEKHM1/PPARGC1B/SYK/FSHB
GO:0032757	positive regulation of interleukin-8 production	54	0.515831	1.88473	0.000459525	0.00518364	0.00376816	4725	tags=54%	list=25%	signal=41%	HSPA1B/IL1B/HSPA1A/APOA2/PYCARD/TLR5/TNF/LGALS9/CD14/F2R/DDIT3/TLR4/ADIPOQ/CD74/NOD2/SYK/LBP/FFAR2/MAVS/SERPINE1/FCN1/FADD/RELA/MYD88/AFAP1L2/TLR2/STAT3/HYAL2/TLR8
GO:0001836	release of cytochrome c from mitochondria	58	0.515569	1.89148	0.000158389	0.00230764	0.0016775	2912	tags=40%	list=15%	signal=34%	CLU/GPER1/HGF/CIDEB/PYCARD/BCL2L2/JUN/PLAUR/SOD2/MMP9/LMNA/BMF/PRELID1/NOL3/BID/BAX/CCK/PMAIP1/BCL2L1/PLSCR3/PINK1/ARRB2/PPIF
GO:0070841	inclusion body assembly	23	0.515553	1.52413	0.0260248	0.100033	0.0727174	1252	tags=17%	list=7%	signal=16%	CLU/HSPA1B/HSPA1A/CDC34
GO:0010664	negative regulation of striated muscle cell apoptotic process	35	0.515102	1.69378	0.00465567	0.0292799	0.0212846	3218	tags=34%	list=17%	signal=29%	MIR24-2/ILK/PDPK1/MIR199A1/MIR133A1/RGL2/MIR145/SIRT4/HAND2/HSF1/MDK/MIR199A2
GO:1900744	regulation of p38MAPK cascade	43	0.514901	1.78273	0.000983516	0.00894447	0.00650204	3056	tags=37%	list=16%	signal=31%	PER1/MIR181B1/IL1B/DUSP1/HGF/MAP3K3/RELL1/MIR181A1/VEGFA/EMC10/NCF1/HAND2/GADD45B/DUSP10/MINK1/DAB2IP
GO:0099151	regulation of postsynaptic density assembly	12	0.514813	1.27924	0.175472	0.355726	0.25859	8223	tags=75%	list=43%	signal=43%	IL1RAP/LRRTM2/PTPRD/NRXN1/NTRK3/LRRC4B/PTPRS/LRFN1/LRRTM1
GO:0042574	retinal metabolic process	15	0.514777	1.35078	0.138783	0.304736	0.221523	2901	tags=33%	list=15%	signal=28%	CYP1B1/RPE65/ALDH1A2/BCO1/RDH11
GO:0006558	L-phenylalanine metabolic process	11	0.514364	1.24939	0.213084	0.400613	0.29122	4298	tags=45%	list=22%	signal=35%	FAH/PCBD1/HPD/GSTZ1/TAT
GO:0006559	L-phenylalanine catabolic process	11	0.514364	1.24939	0.213084	0.400613	0.29122	4298	tags=45%	list=22%	signal=35%	FAH/PCBD1/HPD/GSTZ1/TAT
GO:1902221	erythrose 4-phosphate/phosphoenolpyruvate family amino acid metabolic process	11	0.514364	1.24939	0.213084	0.400613	0.29122	4298	tags=45%	list=22%	signal=35%	FAH/PCBD1/HPD/GSTZ1/TAT
GO:1902222	erythrose 4-phosphate/phosphoenolpyruvate family amino acid catabolic process	11	0.514364	1.24939	0.213084	0.400613	0.29122	4298	tags=45%	list=22%	signal=35%	FAH/PCBD1/HPD/GSTZ1/TAT
GO:1903672	positive regulation of sprouting angiogenesis	61	0.514302	1.9068	9.65124e-05	0.0015877	0.00115416	4328	tags=48%	list=23%	signal=37%	MIR27A/HMOX1/PTGS2/IL10/SMAD1/KLF4/MIR23A/PLK2/MAP3K3/MIR10A/VEGFA/MIRLET7F2/PDPK1/MIR126/PKM/FGF1/JMJD8/FGF2/MIR1-1/KDR/HDAC9/TJP1/ITGA5/MIR30B/MIR101-1/BMPER/MIR1-2/NRP1/GHRL
GO:2000543	positive regulation of gastrulation	13	0.514164	1.30781	0.150838	0.323636	0.235262	6812	tags=69%	list=36%	signal=45%	MIR1-1/FOXA2/GJA1/MIR1-2/SCX/LHX1/TENM4/OSR1/OTX2
GO:0003093	regulation of glomerular filtration	11	0.51369	1.24776	0.214953	0.401912	0.292163	3106	tags=36%	list=16%	signal=30%	CYBA/F2R/GAS6/GJA1
GO:1905809	negative regulation of synapse organization	25	0.513676	1.55119	0.0175432	0.0764346	0.055563	5153	tags=48%	list=27%	signal=35%	DNM3/LILRB2/DKK1/PTK2/NEUROD2/PTN/PTEN/PRNP/MIR30B/TLR2/ARHGEF15/ROBO2
GO:0002829	negative regulation of type 2 immune response	14	0.513621	1.32462	0.149621	0.321565	0.233757	3959	tags=50%	list=21%	signal=40%	HLX/BCL6/ARG2/STAT6/IFNL1/CCR2/ARG1
GO:0000050	urea cycle	11	0.51362	1.24758	0.214953	0.401912	0.292163	3959	tags=55%	list=21%	signal=43%	ARG2/CEBPA/NMRAL1/ASL/ASS1/ARG1
GO:0046835	carbohydrate phosphorylation	23	0.513595	1.51835	0.0274469	0.103448	0.0751996	3960	tags=43%	list=21%	signal=35%	PFKFB3/HK3/PFKFB4/ITPK1/TKFC/HK2/GALK1/NAGK/HK1/GNPTG
GO:0010459	negative regulation of heart rate	13	0.513511	1.30615	0.150838	0.323636	0.235262	2477	tags=31%	list=13%	signal=27%	SPX/TAC1/FKBP1B/RNLS
GO:0042417	dopamine metabolic process	36	0.513434	1.69998	0.0036895	0.0245813	0.017869	2797	tags=31%	list=15%	signal=26%	NR4A2/SNCA/ITGAM/MAOA/COMT/PNKD/MAOB/ITGB2/LRTOMT/GRIN2A/TACR3
GO:0043303	mast cell degranulation	47	0.513221	1.8076	0.00125098	0.0107813	0.00783726	2909	tags=40%	list=15%	signal=34%	HMOX1/MILR1/FES/FGR/GAB2/STXBP2/LAT2/FCER1G/ADORA2B/NR4A3/ADGRE2/LGALS9/PDPK1/CD300A/UNC13D/RAC2/SYK/VAMP8/VAMP7
GO:0045618	positive regulation of keratinocyte differentiation	16	0.513164	1.3754	0.125237	0.286589	0.208332	1507	tags=25%	list=8%	signal=23%	ALOX15B/VDR/TRIM16/NOTCH1
GO:0045601	regulation of endothelial cell differentiation	46	0.513129	1.80075	0.00122065	0.0105937	0.00770096	3273	tags=37%	list=17%	signal=31%	MIR181B1/IL1B/BMP6/VCL/ACVRL1/MIR181A1/TNF/TNFRSF1A/MIR10A/VEGFA/NOTCH1/JAG1/MIR1-1/ID1/BMP4/ATOH8/CLDN5
GO:0032682	negative regulation of chemokine production	16	0.51305	1.37509	0.125237	0.286589	0.208332	1873	tags=38%	list=10%	signal=34%	IL10/KLF4/ARG2/MEFV/LGALS9/SIRPA
GO:2001214	positive regulation of vasculogenesis	12	0.512965	1.27465	0.179245	0.360966	0.262398	4967	tags=50%	list=26%	signal=37%	ADM/RRAS/RAPGEF2/KDR/TMEM100/ASB4
GO:0030011	maintenance of cell polarity	19	0.512915	1.43509	0.0655431	0.189947	0.138079	3615	tags=37%	list=19%	signal=30%	LIN7A/DST/SLC9A3R1/ANK1/SLC9A1/DLG5/PDLIM1
GO:0045117	azole transmembrane transport	12	0.512897	1.27448	0.179245	0.360966	0.262398	5411	tags=58%	list=28%	signal=42%	SLC25A19/SLC38A7/SLC28A1/SLC25A29/SLC28A2/SLC44A4/SLC19A2
GO:0048261	negative regulation of receptor-mediated endocytosis	28	0.512277	1.60657	0.016244	0.0729591	0.0530365	3363	tags=39%	list=18%	signal=32%	DLG4/LRPAP1/SDCBP/SYT11/MIR199A1/SH3GL3/UNC119/LRRTM2/ANKRD13B/MIR199A2/ANKRD13D
GO:0045217	cell-cell junction maintenance	13	0.512276	1.30301	0.156425	0.329977	0.239872	3438	tags=31%	list=18%	signal=25%	CSF1R/F2R/CD177/TJP1
GO:0002446	neutrophil mediated immunity	488	0.512119	2.52345	1e-10	2.03686e-08	1.48067e-08	3609	tags=42%	list=19%	signal=35%	TNFAIP6/MGAM/CLEC5A/VNN1/CDA/HSPA1B/CRISPLD2/FOLR3/CTSD/PADI2/FCAR/CXCR2/SLC11A1/FPR2/S100P/RNASE2/P2RX1/HSPA1A/DOK3/QSOX1/HK3/LRG1/ANPEP/OSCAR/GM2A/SIGLEC9/CXCR1/LAMTOR1/SIRPB1/FCGR2A/MGST1/C5AR1/ITGAM/SIGLEC5/CREG1/NFAM1/CFP/VCL/GPR84/PYCARD/ALDH3B1/OLR1/PPBP/GSN/NAPRT/FGR/METTL7A/TRPM2/PGRMC1/BPI/CAPN1/ADGRG3/PLAUR/MME/ANXA3/LILRB3/MCEMP1/STXBP2/PTAFR/LILRB2/ATP6V0C/CR1/FCER1G/CYB5R3/TCIRG1/CD…
GO:1902176	negative regulation of oxidative stress-induced intrinsic apoptotic signaling pathway	18	0.51205	1.41974	0.0702403	0.199139	0.144761	4838	tags=44%	list=25%	signal=33%	VNN1/HSPB1/SOD2/NOL3/PINK1/NFE2L2/MAPK7/AKT1
GO:0006691	leukotriene metabolic process	31	0.511756	1.63359	0.0150437	0.0688756	0.0500681	6005	tags=55%	list=31%	signal=38%	ALOX12/ALOX5AP/PLA2G4A/CYP4F3/MGST2/ALOX5/GGT3P/SYK/GGTLC2/CPA1/TLR2/CYP4F11/MAPKAPK2/PRG3/LTC4S/PLA2G5/PTGR1
GO:0033198	response to ATP	34	0.511731	1.66321	0.00774198	0.0422146	0.0306873	3252	tags=35%	list=17%	signal=29%	IL1B/PTGS2/P2RY1/P2RY12/P2RX1/PANX1/SLC8A1/DGKQ/PKLR/P2RX3/PTEN/P2RY2
GO:0048934	peripheral nervous system neuron differentiation	13	0.511426	1.30085	0.156425	0.329977	0.239872	6839	tags=69%	list=36%	signal=45%	HOXD10/HAND2/RUNX1/ETV1/ONECUT2/NTRK2/POU4F1/NEFH/ISL1
GO:0048935	peripheral nervous system neuron development	13	0.511426	1.30085	0.156425	0.329977	0.239872	6839	tags=69%	list=36%	signal=45%	HOXD10/HAND2/RUNX1/ETV1/ONECUT2/NTRK2/POU4F1/NEFH/ISL1
GO:0034142	toll-like receptor 4 signaling pathway	38	0.511353	1.71937	0.00351559	0.0238196	0.0173153	3558	tags=34%	list=19%	signal=28%	MIR181B1/TNFAIP3/ITGAM/LILRA2/NFKBIA/CD14/ITGB2/TLR4/LTF/LBP/DAB2IP/IRAK1/PELI1
GO:0051583	dopamine uptake involved in synaptic transmission	11	0.511302	1.24195	0.220561	0.406895	0.295786	134	tags=9%	list=1%	signal=9%	SNCA
GO:0051934	catecholamine uptake involved in synaptic transmission	11	0.511302	1.24195	0.220561	0.406895	0.295786	134	tags=9%	list=1%	signal=9%	SNCA
GO:0034310	primary alcohol catabolic process	14	0.511117	1.31817	0.151515	0.324328	0.235765	2967	tags=29%	list=15%	signal=24%	ALDH3B1/AKR1B10/SULT1C4/ALDH2
GO:0098698	postsynaptic specialization assembly	21	0.511081	1.47915	0.0563636	0.174155	0.1266	8314	tags=76%	list=43%	signal=43%	IL1RAP/LRRTM2/PTPRD/NTNG2/PTEN/NRXN1/SHANK2/SHANK1/GAP43/NTRK3/LRRC4B/NRXN2/PTPRS/LRFN1/LRRTM1/NLGN1
GO:0010447	response to acidic pH	25	0.511073	1.54332	0.0183852	0.0789937	0.0574233	4712	tags=44%	list=25%	signal=33%	AQP10/CHP1/SERPINF1/SRC/SLC9A1/LGMN/ASIC2/RAB11FIP5/RAB11B/PCK1/GPR4
GO:0050715	positive regulation of cytokine secretion	34	0.51106	1.66103	0.00774198	0.0422146	0.0306873	2543	tags=32%	list=13%	signal=28%	CLEC5A/CLEC4E/IL10/PANX1/FGR/CLEC9A/TNF/CD14/PTGER4/SRC/SYK
GO:0001867	complement activation	lectin pathway	12	0.51094	1.26962	0.181132	0.363155	0.26399	4035	tags=42%	list=21%	signal=33%	MFAP4/COLEC11/A2M/FCN1/FCN3
GO:0001573	ganglioside metabolic process	22	0.510931	1.50131	0.0372367	0.128253	0.0932316	2722	tags=23%	list=14%	signal=20%	ST6GALNAC3/GM2A/CLN6/NEU1/ST6GALNAC4
GO:0034143	regulation of toll-like receptor 4 signaling pathway	22	0.510508	1.50007	0.0372367	0.128253	0.0932316	4239	tags=36%	list=22%	signal=28%	MIR181B1/TNFAIP3/LILRA2/LTF/LBP/DAB2IP/PELI1/NR1H3
GO:2000345	regulation of hepatocyte proliferation	15	0.510415	1.33933	0.146388	0.31653	0.230097	4054	tags=47%	list=21%	signal=37%	TNFAIP3/SULF2/FGF1/CPB2/MDK/PTN/GLI1
GO:1904396	regulation of neuromuscular junction development	10	0.509961	1.2094	0.261029	0.455537	0.331146	6643	tags=60%	list=35%	signal=39%	SIX4/PTN/MUSK/COLQ/LRP4/DCTN1
GO:0051340	regulation of ligase activity	10	0.509798	1.20901	0.261029	0.455537	0.331146	6811	tags=60%	list=36%	signal=39%	MID1IP1/NHEJ1/XRCC1/TFIP11/RIPK3/AIMP2
GO:0007191	adenylate cyclase-activating dopamine receptor signaling pathway	11	0.509571	1.23775	0.228037	0.416128	0.302498	8135	tags=64%	list=42%	signal=37%	SLC9A3R1/GNAL/DRD1/OPRM1/PTGER1/GNAS/DRD5
GO:0006098	pentose-phosphate shunt	16	0.509542	1.36569	0.129032	0.29124	0.211712	1775	tags=38%	list=9%	signal=34%	TIGAR/G6PD/PGD/H6PD/TALDO1/TKT
GO:0007202	activation of phospholipase C activity	34	0.509335	1.65543	0.00816814	0.0436818	0.0317538	2494	tags=38%	list=13%	signal=33%	RASGRP4/P2RY12/C5AR1/ANG/ARHGAP6/LPAR2/GNA15/BDNF/CD86/PLCB2/GNAQ/NTF4/NMUR1
GO:0030299	intestinal cholesterol absorption	17	0.509289	1.3839	0.102273	0.252367	0.183455	6056	tags=59%	list=32%	signal=40%	APOA2/LDLR/PNLIP/APOA4/ABCG5/APOA5/ENPP7/CEL/CD36/LPCAT3
GO:0051788	response to misfolded protein	24	0.509138	1.52003	0.0229623	0.0917346	0.0666851	408	tags=12%	list=2%	signal=12%	CLU/UGGT2/RNF5
GO:1902895	positive regulation of pri-miRNA transcription by RNA polymerase II	40	0.509044	1.73804	0.00271784	0.0194662	0.0141506	895	tags=30%	list=5%	signal=29%	FOS/EGR1/IL10/SMAD1/KLF4/PPARG/SRF/JUN/PRL/FOXO3/SPI1/TNF
GO:0030212	hyaluronan metabolic process	35	0.509028	1.67381	0.00535575	0.0321699	0.0233854	3618	tags=37%	list=19%	signal=30%	LYVE1/IL1B/HGF/EGF/CHP1/FGF2/AP2A1/SLC9A1/TGFB1/ABCC5/ITIH4/HAS1/ITIH1
GO:2000392	regulation of lamellipodium morphogenesis	11	0.509016	1.2364	0.228037	0.416128	0.302498	4027	tags=64%	list=21%	signal=50%	VIL1/CORO1C/CORO1B/RREB1/SRC/PDPN/ARPIN
GO:0045851	pH reduction	57	0.508828	1.85945	0.000447464	0.00511982	0.00372178	3925	tags=47%	list=21%	signal=38%	SLC11A1/SLAMF8/CA2/PPT1/RAB20/ATP6V0C/TCIRG1/CLIC4/RAB39A/GRN/ATP6V0B/CLN6/ATP6AP1/ATP6V0A1/ATP6V1E1/ATP6V1A/ATP6V0D1/RAB7A/ATP6V1F/TTPA/ATP6V1G3/CA7/ATP4B/ATP6V1B2/CCDC115/ATP6V1C2/AQP11
GO:0090218	positive regulation of lipid kinase activity	37	0.50857	1.70012	0.00586043	0.0344833	0.0250671	3245	tags=35%	list=17%	signal=29%	FLT3/FPR2/P2RY12/FGR/PTK2B/DGKZ/FGF2/PTK2/NOD2/FGFR3/SRC/TGFB1/PRKD1
GO:0042133	neurotransmitter metabolic process	29	0.508453	1.61371	0.0172416	0.075584	0.0549447	5503	tags=55%	list=29%	signal=39%	MAOA/COMT/SLC6A4/HNMT/MAOB/DAGLA/LRTOMT/GAD1/DAGLB/GAD2/SLC5A7/SLC44A4/COLQ/CLN3/GCHFR/SLC22A2
GO:0035907	dorsal aorta development	10	0.508372	1.20563	0.264706	0.459696	0.334169	2338	tags=40%	list=12%	signal=35%	SRF/ACVRL1/ENG/NGFR
GO:0097755	positive regulation of blood vessel diameter	58	0.508291	1.86478	0.000223058	0.00298468	0.00216967	1719	tags=26%	list=9%	signal=24%	ADM/HMOX1/GPER1/ALOX12/KCNMB1/DOCK4/KCNMA1/PTAFR/SOD2/ADORA2B/ADCYAP1/PLOD3/PRKG1/EDNRB/DOCK5
GO:0070942	neutrophil mediated cytotoxicity	10	0.508252	1.20534	0.264706	0.459696	0.334169	7278	tags=70%	list=38%	signal=43%	ARG1/DNASE1/DNASE1L3/CTSG/F2/ELANE/TUSC2
GO:0072283	metanephric renal vesicle morphogenesis	16	0.508171	1.36202	0.129032	0.29124	0.211712	2	tags=6%	list=0%	signal=6%	FMN1
GO:0030219	megakaryocyte differentiation	69	0.508114	1.92532	0.000137221	0.00206005	0.00149752	1852	tags=26%	list=10%	signal=24%	THBS1/ITGA2B/GP1BA/MYL9/FAXDC2/PF4/ZNF385A/TAL1/SRF/CDKN2B/HMGB2/NFE2/NR4A3/WASF2/GATA1/MTURN/LOX/MEIS1
GO:0038166	angiotensin-activated signaling pathway	14	0.508049	1.31025	0.157197	0.330843	0.240501	2513	tags=29%	list=13%	signal=25%	CA2/AGTRAP/MIR145/SRC
GO:0009437	carnitine metabolic process	13	0.507833	1.29171	0.165736	0.343501	0.249703	2447	tags=38%	list=13%	signal=34%	CRAT/CPT1A/TMLHE/POR/SLC22A4
GO:0061042	vascular wound healing	20	0.507229	1.43371	0.0637899	0.187759	0.136488	3542	tags=40%	list=19%	signal=33%	TNFAIP3/TNF/MIR451A/VEGFA/ALOX5/KDR/SERPINE1/SMOC2
GO:0035813	regulation of renal sodium excretion	21	0.507189	1.46788	0.0581818	0.176868	0.128572	6374	tags=57%	list=33%	signal=38%	COMT/SPX/TAC1/EDNRB/DRD2/AVP/ADORA1/OXT/NPR1/AGTR1/GNAI2/AVPR1A
GO:0032621	interleukin-18 production	11	0.50712	1.2318	0.233645	0.423215	0.30765	1224	tags=27%	list=6%	signal=26%	IL10/NLRP12/NLRP3
GO:0061036	positive regulation of cartilage development	31	0.507115	1.61877	0.0166998	0.0741807	0.0539245	4029	tags=39%	list=21%	signal=31%	ZBTB16/BMP6/SMAD1/ACVRL1/POR/GLI3/SMAD7/BMP4/MDK/BMP1/RELA/BMPR1B
GO:0010839	negative regulation of keratinocyte proliferation	17	0.507076	1.37788	0.102273	0.252367	0.183455	723	tags=24%	list=4%	signal=23%	MIR181B1/VDR/CD109/KLF9
GO:0006911	phagocytosis	engulfment	57	0.506153	1.84967	0.000543037	0.00588438	0.00427756	3516	tags=46%	list=18%	signal=37%	THBS1/MSR1/ITGAM/PPARG/GSN/FCER1G/AIF1/RAB31/MARCO/ABCA1/ITGA2/MFGE8/RHOBTB1/ABCA7/CD300A/ITGB2/FCGR2B/SH3BP1/RAC2/XKR8/MYH9/BIN2/VAMP7/RHOG/ANO6/DOCK1
GO:0070778	L-aspartate transmembrane transport	11	0.506015	1.22911	0.235514	0.425135	0.309045	2139	tags=27%	list=11%	signal=24%	SLC1A3/SLC38A7/SLC1A6
GO:0032731	positive regulation of interleukin-1 beta production	51	0.505889	1.82225	0.000507308	0.00560405	0.00407378	2371	tags=37%	list=12%	signal=33%	EGR1/HSPB1/LPL/LILRA5/APP/PANX1/PYCARD/LILRA2/CCL3/NLRP12/NLRC4/TNF/TRIM16/LGALS9/NLRP3/FZD5/TLR4/TYROBP/NOD2
GO:0071415	cellular response to purine-containing compound	13	0.505788	1.28651	0.171322	0.35053	0.254812	1461	tags=23%	list=8%	signal=21%	P2RY1/TRPM2/SLC8A1
GO:0006002	fructose 6-phosphate metabolic process	12	0.505784	1.2568	0.196226	0.381247	0.277141	4254	tags=58%	list=22%	signal=45%	HK3/FBP1/TALDO1/GFPT2/HK2/HK1/NFE2L1
GO:0097107	postsynaptic density assembly	18	0.50578	1.40235	0.0813309	0.218844	0.159085	8223	tags=72%	list=43%	signal=41%	IL1RAP/LRRTM2/PTPRD/PTEN/NRXN1/SHANK2/SHANK1/NTRK3/LRRC4B/NRXN2/PTPRS/LRFN1/LRRTM1
GO:0046456	icosanoid biosynthetic process	53	0.505541	1.83745	0.000596634	0.00630755	0.00458518	2802	tags=30%	list=15%	signal=26%	ALOX15B/IL1B/PTGS1/PTGS2/ALOX12/ALOX5AP/PLA2G4A/MGST2/TBXAS1/PTGDS/CD74/ALOX5/GGT3P/SYK/GGTLC2/DAGLB
GO:0060749	mammary gland alveolus development	19	0.505527	1.41442	0.0786517	0.215165	0.156411	947	tags=16%	list=5%	signal=15%	AREG/EGF/VEGFA
GO:0061377	mammary gland lobule development	19	0.505527	1.41442	0.0786517	0.215165	0.156411	947	tags=16%	list=5%	signal=15%	AREG/EGF/VEGFA
GO:0006570	tyrosine metabolic process	11	0.505135	1.22697	0.237383	0.427231	0.310569	4298	tags=55%	list=22%	signal=42%	FAH/HPD/GSTZ1/TYR/THAP4/TAT
GO:0055091	phospholipid homeostasis	13	0.504984	1.28447	0.171322	0.35053	0.254812	2779	tags=31%	list=15%	signal=26%	RCN3/ABCA1/ANGPTL3/CETP
GO:0032836	glomerular basement membrane development	10	0.504973	1.19757	0.272059	0.466171	0.338876	6029	tags=70%	list=31%	signal=48%	LAMB2/SULF2/NID1/WT1/MYO1E/SULF1/MPV17
GO:1904738	vascular associated smooth muscle cell migration	38	0.504601	1.69666	0.00462941	0.0291434	0.0211854	1983	tags=32%	list=10%	signal=28%	MIR223/DOCK4/LRP1/MIR451A/NR4A3/TPM1/MIR137/PRKG1/DOCK5/ADIPOQ/MDM2/ADAMTS1
GO:1904752	regulation of vascular associated smooth muscle cell migration	38	0.504601	1.69666	0.00462941	0.0291434	0.0211854	1983	tags=32%	list=10%	signal=28%	MIR223/DOCK4/LRP1/MIR451A/NR4A3/TPM1/MIR137/PRKG1/DOCK5/ADIPOQ/MDM2/ADAMTS1
GO:0045920	negative regulation of exocytosis	31	0.504521	1.61049	0.0178039	0.0771502	0.0560832	1774	tags=29%	list=9%	signal=26%	HMOX1/SNCA/LGALS9/IL1RAPL1/CD300A/FCGR2B/NOTCH1/ABR/RAB7A
GO:0019934	cGMP-mediated signaling	27	0.504491	1.55752	0.0192195	0.0814631	0.0592183	1733	tags=26%	list=9%	signal=24%	THBS1/PDE3A/ADORA2B/PDE2A/PRKG1/EDNRB/PTK2B
GO:0051452	intracellular pH reduction	54	0.504312	1.84264	0.00077992	0.0075467	0.00548596	3925	tags=46%	list=21%	signal=37%	SLC11A1/SLAMF8/CA2/PPT1/RAB20/ATP6V0C/TCIRG1/CLIC4/RAB39A/GRN/ATP6V0B/CLN6/ATP6V0A1/ATP6V1E1/ATP6V1A/ATP6V0D1/RAB7A/ATP6V1F/TTPA/ATP6V1G3/CA7/ATP6V1B2/CCDC115/ATP6V1C2/AQP11
GO:0040037	negative regulation of fibroblast growth factor receptor signaling pathway	24	0.504289	1.50555	0.0252163	0.0978068	0.0710991	5275	tags=50%	list=28%	signal=36%	THBS1/SULF2/SPRY1/FGF2/MIR1-1/MIR16-1/NGFR/PRDM14/SPRY4/MIR1-2/FUZ/SULF1
GO:0010614	negative regulation of cardiac muscle hypertrophy	36	0.50407	1.66898	0.00488416	0.0302998	0.022026	3386	tags=42%	list=18%	signal=34%	G6PD/TNFRSF1B/GSK3A/TNFRSF1A/JARID2/LMNA/MIR199A1/NOTCH1/MIR133A1/MIR145/MIR1-1/PAK1/MIR199A2/CTDP1/RGS4
GO:0036295	cellular response to increased oxygen levels	14	0.503716	1.29908	0.160985	0.33649	0.244606	1757	tags=29%	list=9%	signal=26%	PPARG/ATP6AP1/ATP6V1A/ATP6V0D1
GO:2000018	regulation of male gonad development	10	0.503683	1.19451	0.275735	0.469509	0.341302	8967	tags=90%	list=47%	signal=48%	CITED2/WT1/SOX9/NR5A1/ZFPM2/DHX37/SEMA3A/DMRT1/WNT4
GO:2000171	negative regulation of dendrite development	28	0.503508	1.57907	0.023342	0.0927878	0.0674506	3227	tags=36%	list=17%	signal=30%	DNM3/PLK2/GSK3A/SRGAP2C/YWHAH/CARM1/ID1/DCC/RAPGEF2/PTEN
GO:0060445	branching involved in salivary gland morphogenesis	23	0.50348	1.48845	0.0380154	0.130373	0.094773	895	tags=22%	list=5%	signal=21%	HGF/PLXND1/PDGFA/TGM2/TNF
GO:0034378	chylomicron assembly	11	0.503385	1.22272	0.241121	0.431871	0.313942	4257	tags=36%	list=22%	signal=28%	APOA2/PLAGL2/APOA4/MTTP
GO:0010454	negative regulation of cell fate commitment	12	0.503371	1.25081	0.198113	0.383433	0.27873	7224	tags=67%	list=38%	signal=42%	LOXL3/DKK1/HES1/GLIS1/NKX6-2/TBX21/SFRP2/FZD7
GO:0007617	mating behavior	23	0.502908	1.48675	0.0391587	0.133792	0.0972582	8224	tags=83%	list=43%	signal=47%	APP/THRB/HDAC4/NHLH2/PTEN/PPP1R1B/PPP1R9B/DRD1/MTNR1A/AVP/OXT/MAPK8IP2/AVPR1A/DMRTA1/GRIN1/TH/HEXB/DRD5/UBE2Q1
GO:0032691	negative regulation of interleukin-1 beta production	34	0.502426	1.63297	0.0110092	0.0550114	0.0399897	5122	tags=50%	list=27%	signal=37%	TNFAIP3/FFAR4/MEFV/MIR181A1/NLRP3/CD33/CARD16/ARRB2/GSTP1/MIR98/SERPINB1/MIR101-1/GHRL/IGF1/GHSR/MIR204/ERRFI1
GO:0071404	cellular response to low-density lipoprotein particle stimulus	21	0.502146	1.45329	0.0581818	0.176868	0.128572	1473	tags=33%	list=8%	signal=31%	LPL/PPARG/FCER1G/ABCA1/LDLR/CD9/ITGB2
GO:0045652	regulation of megakaryocyte differentiation	52	0.502112	1.81839	0.00109021	0.00971167	0.00705975	1711	tags=23%	list=9%	signal=21%	THBS1/ITGA2B/GP1BA/MYL9/FAXDC2/PF4/HMGB2/NFE2/NR4A3/GATA1/MTURN/LOX
GO:0019627	urea metabolic process	13	0.501865	1.27653	0.176909	0.35762	0.259966	3959	tags=46%	list=21%	signal=37%	ARG2/CEBPA/NMRAL1/ASL/ASS1/ARG1
GO:0071941	nitrogen cycle metabolic process	13	0.501865	1.27653	0.176909	0.35762	0.259966	3959	tags=46%	list=21%	signal=37%	ARG2/CEBPA/NMRAL1/ASL/ASS1/ARG1
GO:0006069	ethanol oxidation	12	0.501777	1.24685	0.20566	0.39348	0.286034	2967	tags=33%	list=15%	signal=28%	ADH1A/ADH1B/ACSS2/ALDH2
GO:0002690	positive regulation of leukocyte chemotaxis	92	0.501769	1.98608	5.5979e-06	0.000187456	0.000136269	3768	tags=40%	list=20%	signal=32%	THBS1/CXCL8/CXCR2/FPR2/C5AR1/CMKLR1/CCL3/C3AR1/AIF1/DYSF/GPSM3/VEGFA/S100A7/CCR1/LGALS9/CSF1R/XCL2/PTK2B/CD74/RAC2/GAS6/PTK2/ADAM17/TRPV4/CXCL10/MDK/LBP/CREB3/PTN/CCL4/SERPINE1/MCU/LGMN/ANO6/DAPK2/CCL5/CCR2
GO:0034393	positive regulation of smooth muscle cell apoptotic process	19	0.501656	1.40359	0.0805243	0.217497	0.158106	698	tags=21%	list=4%	signal=20%	MIR24-2/PPARG/MFN2/SOD2
GO:0015803	branched-chain amino acid transport	12	0.501637	1.2465	0.209434	0.396783	0.288435	4354	tags=58%	list=23%	signal=45%	SLC43A2/SLC25A44/SLC38A7/SLC6A15/SLC6A20/SLC3A2/LLGL2
GO:1901096	regulation of autophagosome maturation	12	0.501613	1.24644	0.209434	0.396783	0.288435	7059	tags=75%	list=37%	signal=47%	PHF23/UBQLN4/TMEM39A/TBC1D25/ADRB2/CLN3/SMCR8/RUBCN/FYCO1
GO:0034114	regulation of heterotypic cell-cell adhesion	26	0.501604	1.53539	0.0293976	0.108373	0.0787799	2715	tags=42%	list=14%	signal=36%	IL1B/IL10/KLF4/FLOT1/MYADM/TNF/IL1RN/ADIPOQ/GCNT2/FGB/CEACAM6
GO:0043525	positive regulation of neuron apoptotic process	58	0.501502	1.83988	0.000339997	0.00418197	0.00304002	3648	tags=45%	list=19%	signal=36%	ITGAM/MAP3K11/CCL3/NQO2/JUN/GSK3A/FOXO3/TNF/GRN/CDC34/BACE1/CDK5/UBE2M/DDIT3/HDAC4/CTSZ/BAX/PIN1/RHOA/TYROBP/CDK5R1/ASCL1/NQO1/MIR98/FIS1/PRNP
GO:0016139	glycoside catabolic process	10	0.501413	1.18912	0.28125	0.475515	0.345669	4359	tags=60%	list=23%	signal=46%	GLA/FUCA2/FUCA1/NAGA/GBA/GBA3
GO:0071380	cellular response to prostaglandin E stimulus	16	0.501187	1.3433	0.140417	0.306732	0.222974	5222	tags=50%	list=27%	signal=36%	PPARG/SFRP1/PTGER4/PRKAA2/TNFSF4/AKAP8/AKT1/PRKCE
GO:0060159	regulation of dopamine receptor signaling pathway	11	0.501121	1.21723	0.242991	0.433883	0.315404	4941	tags=45%	list=26%	signal=34%	CAV2/RGS4/RGS8/DRD2/LRRK2
GO:0007494	midgut development	13	0.50066	1.27347	0.184358	0.367385	0.267065	7740	tags=62%	list=40%	signal=37%	EDNRB/ALDH1A2/ASS1/SMO/FOXL1/OTC/FOXF1/WNT5A
GO:0051591	response to cAMP	93	0.500461	1.98341	1.27538e-05	0.000369542	0.000268633	4022	tags=42%	list=21%	signal=33%	AREG/FOSB/SPARC/PER1/FOS/DUSP1/AQP9/APP/KCNE1/MMP19/BSG/PTAFR/DMTN/AHR/PDE2A/THBD/NOX4/SLC8A1/ZFP36L1/ADIPOQ/PTK2B/SLC26A6/LDHA/DGKQ/KCNQ1/CARM1/PPARGC1B/AANAT/CNGA3/PKLR/RAPGEF2/TYR/ASS1/SREBF1/INPP5K/WT1/HSPA5/RELA/REN
GO:0032372	negative regulation of sterol transport	25	0.500453	1.51126	0.0262444	0.100454	0.0730238	1415	tags=20%	list=7%	signal=19%	MIR27A/APOA2/EGF/PLA2G10/MIR33A
GO:0032375	negative regulation of cholesterol transport	25	0.500453	1.51126	0.0262444	0.100454	0.0730238	1415	tags=20%	list=7%	signal=19%	MIR27A/APOA2/EGF/PLA2G10/MIR33A
GO:0008356	asymmetric cell division	20	0.500348	1.41426	0.0712946	0.201413	0.146414	5084	tags=45%	list=27%	signal=33%	ZBTB16/PARD3/RGS14/ETV5/GOLGA2/FGF13/POU5F1/ARHGEF2/ING2
GO:0030007	cellular potassium ion homeostasis	14	0.500265	1.29018	0.168561	0.346883	0.252162	1465	tags=21%	list=8%	signal=20%	KCNJ2/KCNMA1/ATP1A4
GO:0072173	metanephric tubule morphogenesis	11	0.500253	1.21512	0.242991	0.433883	0.315404	5135	tags=36%	list=27%	signal=27%	CXCR2/HES1/SOX9/SOX8
GO:0097530	granulocyte migration	143	0.500247	2.14361	2.45106e-08	2.17736e-06	1.5828e-06	3237	tags=39%	list=17%	signal=33%	THBS1/CXCL8/MIR223/IL1B/CXCR2/PF4/SLAMF8/MPP1/CXCR1/C5AR1/CMKLR1/PPBP/CXCL11/CCL3/IL1R1/CXCL2/CSF3R/FCER1G/C3AR1/CCL3L3/BST1/DYSF/PIP5K1C/IL17RA/CXCL9/S100A7/PF4V1/ADGRE2/LGALS3/CSF1R/CD300A/CCL20/PREX1/JAM3/XCL2/ITGB2/CXCL5/S100A12/CD74/RAC2/S100A9/C5AR2/PTK2/UMOD/PTGER4/SYK/CXCL1/CD177/TRPV4/CXCL10/MDK/LBP/RHOG/CCL4/CCL18/MCU
GO:0045672	positive regulation of osteoclast differentiation	27	0.500195	1.54426	0.0214318	0.0881026	0.0640448	2421	tags=30%	list=13%	signal=26%	FOS/CA2/KLF10/TNF/CCR1/ATP6AP1/TYROBP/PPARGC1B
GO:0060965	negative regulation of gene silencing by miRNA	18	0.500147	1.38674	0.0850277	0.226128	0.16438	5890	tags=61%	list=31%	signal=42%	PPARG/NCOR2/TNF/DND1/TGFB1/ZC3H10/STAT3/POU5F1/ZMPSTE24/TP53/ZC3H12A
GO:0090022	regulation of neutrophil chemotaxis	32	0.500127	1.61015	0.0170072	0.0749677	0.0544966	3237	tags=47%	list=17%	signal=39%	CXCL8/MIR223/CXCR2/MPP1/C5AR1/C3AR1/BST1/DYSF/JAM3/CD74/RAC2/C5AR2/MDK/LBP/MCU
GO:0032732	positive regulation of interleukin-1 production	57	0.499845	1.82662	0.000821066	0.00782644	0.00568931	2371	tags=35%	list=12%	signal=31%	EGR1/HSPB1/LPL/LILRA5/APP/PANX1/PYCARD/LILRA2/CCL3/NLRP12/NLRC4/TNF/TRIM16/LGALS9/NLRP3/FZD5/TLR4/HAVCR2/TYROBP/NOD2
GO:0036003	positive regulation of transcription from RNA polymerase II promoter in response to stress	24	0.499754	1.49201	0.0271885	0.102838	0.0747566	5264	tags=50%	list=27%	signal=36%	CEBPB/SESN2/VEGFA/NOTCH1/DDIT3/HSF1/ATF6B/HSPA5/NFE2L2/ATF3/MAPK7/TP53
GO:0030193	regulation of blood coagulation	81	0.499678	1.93409	1.8798e-05	0.000466015	0.000338762	3603	tags=42%	list=19%	signal=34%	THBS1/GP1BA/SELP/PROS1/ALOX12/SERPINB2/TFPI/PLAUR/PLA2G4A/PDGFA/FCER1G/DMTN/TBXA2R/THBD/SERPINC1/CD9/USF1/TEC/PRKG1/F2R/TLR4/FAP/HRG/PRKCD/CPB2/SYK/FGB/FOXA2/PLEK/SH2B3/SERPINE1/PDPN/ANO6/ANXA2
GO:0046487	glyoxylate metabolic process	10	0.499149	1.18376	0.283088	0.476984	0.346736	1010	tags=20%	list=5%	signal=19%	ALDH4A1/IDH1
GO:0050667	homocysteine metabolic process	12	0.499101	1.2402	0.215094	0.401912	0.292163	1401	tags=25%	list=7%	signal=23%	COMT/TST/NOX4
GO:0014744	positive regulation of muscle adaptation	13	0.498989	1.26922	0.188082	0.372092	0.270486	1396	tags=31%	list=7%	signal=29%	AIF1/MIR208A/FOXO3/MIR199A1
GO:0001778	plasma membrane repair	12	0.498562	1.23886	0.215094	0.401912	0.292163	4309	tags=50%	list=23%	signal=39%	SYTL4/DYSF/SYT11/MYH9/MYOF/SYT7
GO:0043032	positive regulation of macrophage activation	27	0.498475	1.53895	0.0219848	0.0893361	0.0649415	3157	tags=44%	list=16%	signal=37%	THBS1/IL10/CCL3/PLA2G4A/CEBPA/TLR6/TLR4/HAVCR2/MIR145/LBP/MMP8/TNIP2
GO:0010878	cholesterol storage	20	0.497944	1.40747	0.0731707	0.205173	0.149147	2335	tags=35%	list=12%	signal=31%	MSR1/LPL/PPARG/NR1H2/ABCA1/EHD1/SCARB1
GO:0014044	Schwann cell development	31	0.497933	1.58946	0.0213922	0.0881026	0.0640448	1454	tags=26%	list=8%	signal=24%	SH3TC2/PARD3/ILK/SIRT2/LAMB2/ADGRG6/AKT2/CDK5
GO:0046325	negative regulation of glucose import	15	0.497657	1.30586	0.161597	0.337549	0.245376	5157	tags=60%	list=27%	signal=44%	GRB10/GSK3A/TNF/SIRT6/MIR103A1/PEA15/MIR103A2/OSTN/PID1
GO:0099509	regulation of presynaptic cytosolic calcium ion concentration	17	0.497648	1.35226	0.113636	0.269491	0.195903	1454	tags=24%	list=8%	signal=22%	P2RY1/P2RX1/CALB1/CDK5
GO:0044319	wound healing	spreading of cells	31	0.497501	1.58808	0.0216682	0.0886447	0.0644389	3787	tags=42%	list=20%	signal=34%	HBEGF/CD151/ACVRL1/ARHGAP24/RREB1/RHOA/ADAM17/MMP12/PTEN/PDPN/ITGA5/TMEFF2/FLNA
GO:0090505	epiboly involved in wound healing	31	0.497501	1.58808	0.0216682	0.0886447	0.0644389	3787	tags=42%	list=20%	signal=34%	HBEGF/CD151/ACVRL1/ARHGAP24/RREB1/RHOA/ADAM17/MMP12/PTEN/PDPN/ITGA5/TMEFF2/FLNA
GO:0002279	mast cell activation involved in immune response	48	0.497447	1.775	0.00191029	0.014864	0.0108052	2909	tags=40%	list=15%	signal=34%	HMOX1/MILR1/FES/FGR/GAB2/STXBP2/LAT2/FCER1G/ADORA2B/NR4A3/ADGRE2/LGALS9/PDPK1/CD300A/UNC13D/RAC2/SYK/VAMP8/VAMP7
GO:0019532	oxalate transport	11	0.497428	1.20825	0.248598	0.441345	0.320829	2014	tags=27%	list=11%	signal=24%	SLC26A5/SLC26A8/SLC26A6
GO:0006684	sphingomyelin metabolic process	13	0.497395	1.26516	0.189944	0.374386	0.272154	6236	tags=54%	list=33%	signal=36%	SGMS2/PEMT/PRKCD/SPTLC2/ENPP7/SMPD3/SMPD4
GO:0042635	positive regulation of hair cycle	13	0.497299	1.26492	0.189944	0.374386	0.272154	8307	tags=77%	list=43%	signal=44%	TNF/FST/WNT10B/HPSE/TGFB2/WNT5A/FOXN1/NUMA1/TERT/TRADD
GO:1903792	negative regulation of anion transport	30	0.496969	1.57572	0.0246137	0.0961243	0.069876	1415	tags=17%	list=7%	signal=15%	THBS1/IRS2/SLC43A2/AKT2/MIR33A
GO:0090504	epiboly	32	0.496953	1.59993	0.0181133	0.078068	0.0567503	3787	tags=41%	list=20%	signal=33%	HBEGF/CD151/ACVRL1/ARHGAP24/RREB1/RHOA/ADAM17/MMP12/PTEN/PDPN/ITGA5/TMEFF2/FLNA
GO:0006956	complement activation	72	0.496607	1.88608	0.000121523	0.00190974	0.00138825	2446	tags=29%	list=13%	signal=26%	VSIG4/CLU/C1QC/C1QB/PROS1/IL1B/C1QA/C5AR1/C2/CFP/CR1/C3AR1/MFAP4/CRP/CFD/CR1L/C5/C5AR2/COLEC11/CPB2/A2M
GO:0045602	negative regulation of endothelial cell differentiation	12	0.496434	1.23357	0.215094	0.401912	0.292163	2444	tags=50%	list=13%	signal=44%	ACVRL1/MIR10A/VEGFA/JAG1/MIR1-1/ID1
GO:0061515	myeloid cell development	69	0.496129	1.87991	0.000242113	0.00317327	0.00230676	3014	tags=36%	list=16%	signal=31%	ZNF385A/G6PD/APP/BCL6/TAL1/SRF/SLC4A1/DMTN/FAM20C/ALAS2/ATP6AP1/LILRB1/WASF2/ZBTB7A/GATA1/LRRK1/HBZ/MEIS1/JMJD6/LTF/TYROBP/ERCC2/SRC/SIGLEC15/SH2B3
GO:1905049	negative regulation of metallopeptidase activity	17	0.49604	1.34789	0.113636	0.269491	0.195903	1396	tags=24%	list=7%	signal=22%	MIR24-2/TIMP1/LRP1/MIR199A1
GO:0098917	retrograde trans-synaptic signaling	10	0.495976	1.17623	0.288603	0.481875	0.350291	4401	tags=50%	list=23%	signal=39%	BDNF/PLCB1/DAGLA/DAGLB/SYT4
GO:0007171	activation of transmembrane receptor protein tyrosine kinase activity	13	0.495947	1.26148	0.189944	0.374386	0.272154	5149	tags=54%	list=27%	signal=39%	EGF/ANGPT1/DGKQ/EFNA5/CHRNA3/ADRB2/PDGFC
GO:0042756	drinking behavior	10	0.495917	1.17609	0.288603	0.481875	0.350291	6562	tags=60%	list=34%	signal=39%	MMP17/UCN/REN/DRD2/OXT/ACE2
GO:0098751	bone cell development	34	0.495735	1.61122	0.0125717	0.0605944	0.0440482	3014	tags=41%	list=16%	signal=35%	ZNF385A/TAL1/SRF/FAM20C/ATP6AP1/LILRB1/WASF2/LRRK1/MEIS1/LTF/TYROBP/SRC/SIGLEC15/SH2B3
GO:0048715	negative regulation of oligodendrocyte differentiation	13	0.495678	1.26079	0.189944	0.374386	0.272154	4531	tags=46%	list=24%	signal=35%	DAAM2/NOTCH1/DUSP10/HES1/ID4/DLX1
GO:0002691	regulation of cellular extravasation	32	0.495646	1.59573	0.0189429	0.0806429	0.0586221	3768	tags=41%	list=20%	signal=33%	SELP/ICAM1/IL1R1/PTAFR/BST1/ABR/FUT4/PLCB1/PTGER4/MDK/PDGFD/FADD/CCR2
GO:1900046	regulation of hemostasis	82	0.495547	1.91718	3.16201e-05	0.000702229	0.000510474	3603	tags=41%	list=19%	signal=34%	THBS1/GP1BA/SELP/PROS1/ALOX12/SERPINB2/TFPI/PLAUR/PLA2G4A/PDGFA/FCER1G/DMTN/TBXA2R/THBD/SERPINC1/CD9/USF1/TEC/PRKG1/F2R/TLR4/FAP/HRG/PRKCD/CPB2/SYK/FGB/FOXA2/PLEK/SH2B3/SERPINE1/PDPN/ANO6/ANXA2
GO:0070189	kynurenine metabolic process	11	0.495414	1.20336	0.252336	0.444735	0.323293	1922	tags=36%	list=10%	signal=33%	KYNU/IDO1/IDO2/AFMID
GO:0050663	cytokine secretion	69	0.495152	1.87621	0.000242113	0.00317327	0.00230676	2543	tags=36%	list=13%	signal=32%	CLEC5A/CLEC4E/IL10/FFAR4/PANX1/FGR/NLRP12/TLR5/CLEC9A/TMEM106A/TNF/DYSF/CD14/NLRP3/SYT11/FCGR2B/TLR6/S100A12/SOCS1/PPP1R11/NOD2/SRGN/PTGER4/SRC/SYK
GO:0098801	regulation of renal system process	35	0.494988	1.62764	0.00795023	0.0428749	0.0311673	6476	tags=57%	list=34%	signal=38%	COMT/SPX/CYBA/TAC1/F2R/EDNRB/ADIPOQ/GAS6/GJA1/INPP5K/OR51E2/DRD2/AVP/ADORA1/OXT/NPR1/AGTR1/GNAI2/AVPR1A/PTPRO
GO:0045623	negative regulation of T-helper cell differentiation	17	0.49474	1.34436	0.117424	0.274925	0.199853	3404	tags=35%	list=18%	signal=29%	HLX/BCL6/LOXL3/ZBTB7B/SMAD7/TNFSF4
GO:0034109	homotypic cell-cell adhesion	85	0.494631	1.92718	9.7822e-06	0.000297938	0.000216581	3849	tags=44%	list=20%	signal=35%	ITGA2B/GP1BA/MYL9/ITGB3/ALOX12/P2RY12/MPL/CSRP1/HSPB1/FN1/ILK/VCL/FERMT3/PLAUR/TLN1/PEAR1/LGALS1/DMTN/CD9/GATA1/TYRO3/PRKG1/ZNF703/PRKCD/CLIC1/SYK/MYH9/FGB/PLEK/SH2B3/PDPN/JUP/TJP2/DSG2/CCL5/FLNA/RDX
GO:1901185	negative regulation of ERBB signaling pathway	50	0.494601	1.78108	0.00212744	0.0162183	0.0117896	4418	tags=40%	list=23%	signal=31%	AREG/HBEGF/EGF/EREG/PTPN18/MIR133A1/EPN1/SPRY1/RAB7A/EPGN/PTPN12/DUSP3/GRB2/DAB2IP/LGMN/PTPRJ/ZGPAT/HGS/MVP/CHMP6
GO:0008207	C21-steroid hormone metabolic process	39	0.494593	1.67913	0.00741595	0.0409253	0.02975	3054	tags=26%	list=16%	signal=22%	ADM/EGR1/BMP6/TSPO/AFP/DGKQ/FSHB/CYP17A1/FDXR/AKR1C4
GO:0048096	chromatin-mediated maintenance of transcription	13	0.494518	1.25785	0.195531	0.380799	0.276816	2970	tags=38%	list=16%	signal=33%	PADI2/ZMIZ1/ARID1B/ARID1A/ELOF1
GO:0045921	positive regulation of exocytosis	89	0.494505	1.94934	1.29263e-05	0.000370746	0.000269508	2909	tags=33%	list=15%	signal=28%	SNCA/RAB27B/ITGAM/FGR/GAB2/SDC4/PTAFR/FCER1G/ARF1/SYTL4/SDCBP/ADORA2B/ATP13A2/RAB3D/ZP3/ATP6AP1/UNC13D/CDK5/ITGB2/RAB7A/CHMP2A/CADPS/STX1A/SYK/FGB/CD177/VAMP8/UNC13B/VAMP7
GO:0002347	response to tumor cell	26	0.494326	1.51312	0.0327572	0.116397	0.0846131	2355	tags=27%	list=12%	signal=24%	NECTIN2/HNMT/ADAM15/PVR/HAVCR2/HRG/PRF1
GO:0002719	negative regulation of cytokine production involved in immune response	24	0.494262	1.47562	0.047081	0.156594	0.113833	2794	tags=46%	list=15%	signal=39%	HMOX1/IL10/APOA2/BCL6/BST2/TNF/IRAK3/LILRB1/SMAD7/CUEDC2/TGFB1
GO:0034405	response to fluid shear stress	35	0.494236	1.62517	0.00795023	0.0428749	0.0311673	5010	tags=60%	list=26%	signal=44%	PTGS2/ADAM9/CA2/KLF4/CITED2/ABCA1/MIR126/PTK2B/MTSS1/SMAD7/SRC/GJA1/ASS1/NFE2L2/MEF2C/TFPI2/TGFB3/MAPK7/AKT1/PDGFRB/SREBF2
GO:0014741	negative regulation of muscle hypertrophy	38	0.494195	1.66167	0.00706591	0.0396087	0.0287929	3386	tags=39%	list=18%	signal=33%	G6PD/TNFRSF1B/GSK3A/TNFRSF1A/JARID2/LMNA/MIR199A1/NOTCH1/MIR133A1/MIR145/MIR1-1/PAK1/MIR199A2/CTDP1/RGS4
GO:0001516	prostaglandin biosynthetic process	28	0.494004	1.54926	0.0293562	0.108288	0.078718	1789	tags=25%	list=9%	signal=23%	IL1B/PTGS1/PTGS2/PLA2G4A/TBXAS1/PTGDS/CD74
GO:0046457	prostanoid biosynthetic process	28	0.494004	1.54926	0.0293562	0.108288	0.078718	1789	tags=25%	list=9%	signal=23%	IL1B/PTGS1/PTGS2/PLA2G4A/TBXAS1/PTGDS/CD74
GO:0046503	glycerolipid catabolic process	71	0.493964	1.86619	0.000149036	0.0021964	0.00159664	2929	tags=35%	list=15%	signal=30%	APOA2/LPL/LIPH/PLA2G15/PLA2G10/PNPLA6/PLA2G4A/ABHD16A/LIPC/PNPLA1/MGLL/LDLR/ABHD5/FAAH/ABHD6/LIPI/PLA2G4C/FABP12/DAGLA/SCARB1/FABP6/PNPLA2/DAGLB/ABHD12B/ABHD2
GO:0043551	regulation of phosphatidylinositol 3-kinase activity	56	0.493817	1.8001	0.000719546	0.00718315	0.00522168	3245	tags=36%	list=17%	signal=30%	FLT3/SOCS3/FPR2/P2RY12/PIK3R6/KLF4/PIK3R5/FGR/SOCS6/SOCS1/PTK2B/FGF2/PTK2/NOD2/FGFR3/SRC/WDR81/TGFB1/DAB2IP/PRKD1
GO:0032800	receptor biosynthetic process	28	0.493771	1.54853	0.0299049	0.109737	0.0797716	2327	tags=29%	list=12%	signal=25%	ITGB3/IL10/PPARG/TNF/FURIN/MIRLET7E/ADIPOQ/HOXA5
GO:0046541	saliva secretion	11	0.493676	1.19914	0.256075	0.449343	0.326643	4632	tags=36%	list=24%	signal=28%	TAC1/NEUROG1/STATH/CHRM1
GO:1904646	cellular response to amyloid-beta	45	0.493673	1.72745	0.00292678	0.0204363	0.0148559	3648	tags=40%	list=19%	signal=32%	NAMPT/FPR2/APP/BCL2L2/ICAM1/LRP1/FOXO3/MIRLET7F2/BACE1/CDK5/FCGR2B/TLR6/TLR4/NGFR/GJA1/MIR98/LGMN/PRNP
GO:0051798	positive regulation of hair follicle development	12	0.493587	1.2265	0.216981	0.404256	0.293868	8307	tags=75%	list=43%	signal=42%	TNF/FST/WNT10B/HPSE/TGFB2/WNT5A/FOXN1/NUMA1/TRADD
GO:0090023	positive regulation of neutrophil chemotaxis	25	0.493534	1.49036	0.029054	0.107665	0.0782653	3617	tags=44%	list=19%	signal=36%	CXCL8/CXCR2/C5AR1/C3AR1/DYSF/CD74/RAC2/MDK/LBP/MCU/DAPK2
GO:1904645	response to amyloid-beta	56	0.493523	1.79903	0.000745711	0.0073057	0.00531077	4572	tags=45%	list=24%	signal=34%	NAMPT/FPR2/APP/BCL2L2/ICAM1/LRP1/FOXO3/MMP9/MIRLET7F2/BACE1/CDK5/FCGR2B/TLR6/TLR4/DNM1/NGFR/MMP12/GJA1/MIR98/LGMN/PRNP/CHRNA7/IGF1/ADRB2/MMP13
GO:0032677	regulation of interleukin-8 production	87	0.493159	1.93872	4.08625e-05	0.000840374	0.000610897	4930	tags=51%	list=26%	signal=38%	HSPA1B/IL1B/IL10/HSPA1A/APOA2/KLF4/PYCARD/BPI/TLR5/TNF/LGALS9/CACTIN/BCL3/CD14/CD33/TLR6/F2R/CRP/DDIT3/TLR4/ADIPOQ/CD74/C5AR2/MIR203A/NOD2/SYK/LBP/MIR129-2/FFAR2/MAVS/SERPINE1/MIR98/FCN1/FADD/RELA/MYD88/AFAP1L2/TLR2/STAT3/HYAL2/TLR8/MAPKBP1/MIRLET7C/MIR204
GO:0006067	ethanol metabolic process	20	0.493152	1.39392	0.0787992	0.215385	0.156571	2967	tags=30%	list=15%	signal=25%	ALDH3B1/ADH1A/ADH1B/ACSS2/SULT1C4/ALDH2
GO:0071624	positive regulation of granulocyte chemotaxis	28	0.493114	1.54647	0.0299049	0.109737	0.0797716	3617	tags=43%	list=19%	signal=35%	CXCL8/CXCR2/C5AR1/C3AR1/DYSF/S100A7/CD74/RAC2/MDK/LBP/MCU/DAPK2
GO:0015844	monoamine transport	83	0.492688	1.91486	5.07512e-05	0.000968968	0.000704377	4860	tags=35%	list=25%	signal=26%	ITGB3/PICK1/P2RY1/SNCA/P2RY12/P2RX1/FCER1G/SLC6A4/MAOB/LILRB1/SYT11/SLC18A2/STX1A/SYK/GPM6B/PINK1/VIP/NISCH/FFAR3/SLC18A1/FGF20/SYT10/OXTR/SYT7/SYT4/DRD1/ADRA2A/DRD2/GHSR
GO:1902236	negative regulation of endoplasmic reticulum stress-induced intrinsic apoptotic signaling pathway	18	0.492538	1.36564	0.0979667	0.245916	0.178765	5375	tags=50%	list=28%	signal=36%	HSPA1A/HERPUD1/GRINA/BCL2L1/CREB3/WFS1/SYVN1/LRRK2/HYOU1
GO:0048333	mesodermal cell differentiation	35	0.492463	1.61934	0.00809093	0.0434141	0.0315592	3106	tags=29%	list=16%	signal=24%	ITGB3/SMAD1/KLF4/TAL1/ITGA2/DKK1/KDM6B/MIR145/BMP4/GJA1
GO:0010955	negative regulation of protein processing	31	0.492446	1.57195	0.0244285	0.0958556	0.0696807	3204	tags=35%	list=17%	signal=30%	IL1R2/THBS1/CARD16/CTSZ/MDM2/NOL3/CPB2/SIRT4/SNX12/CST7/SERPINE1
GO:1903318	negative regulation of protein maturation	31	0.492446	1.57195	0.0244285	0.0958556	0.0696807	3204	tags=35%	list=17%	signal=30%	IL1R2/THBS1/CARD16/CTSZ/MDM2/NOL3/CPB2/SIRT4/SNX12/CST7/SERPINE1
GO:0002029	desensitization of G protein-coupled receptor signaling pathway	19	0.492295	1.3774	0.0992509	0.247682	0.180049	4832	tags=42%	list=25%	signal=32%	ADM/DNM1/ARR3/ARRB2/DNM2/NECAB2/ADRB2/DRD2
GO:0022401	negative adaptation of signaling pathway	19	0.492295	1.3774	0.0992509	0.247682	0.180049	4832	tags=42%	list=25%	signal=32%	ADM/DNM1/ARR3/ARRB2/DNM2/NECAB2/ADRB2/DRD2
GO:0045822	negative regulation of heart contraction	28	0.492252	1.54377	0.0315509	0.113818	0.0827385	2477	tags=25%	list=13%	signal=22%	PDE5A/SPX/MIR208A/KCNE3/TAC1/FKBP1B/RNLS
GO:0034314	Arp2/3 complex-mediated actin nucleation	37	0.492088	1.64502	0.00871213	0.0458268	0.0333131	1927	tags=27%	list=10%	signal=24%	PICK1/WAS/ARF1/CYFIP1/WASF1/CORO1B/GMFG/WASF2/WASF3/ARPC4
GO:0032640	tumor necrosis factor production	111	0.491948	2.0139	2.48332e-06	0.000100527	7.30766e-05	2921	tags=39%	list=15%	signal=33%	CLU/IL10/PF4/TNFAIP3/ZFP36/TSPO/APP/GPNMB/PYCARD/CCL3/BPI/SASH3/ARG2/TMEM106A/PTAFR/FCER1G/CYBA/MIR181A1/CARD9/ANGPT1/LGALS9/IRAK3/LILRA4/POMC/CACTIN/CD14/TICAM1/CD33/TLR4/ADIPOQ/HAVCR2/SIRPA/LTF/RARA/GAS6/C5AR2/NOD2/SPON2/DDT/HSF1/ARRB2/GSTP1/LBP
GO:0051156	glucose 6-phosphate metabolic process	26	0.49189	1.50566	0.0338771	0.119447	0.0868305	6242	tags=73%	list=33%	signal=49%	G6PC3/HK3/TIGAR/G6PD/PGD/H6PD/TALDO1/TKT/HK2/HK1/G6PC/NFE2L1/PGAM1/PGLS/GPI/TP53/DERA/PGM2/GCK
GO:0007588	excretion	63	0.491836	1.83496	0.000599736	0.00631078	0.00458753	5840	tags=46%	list=31%	signal=32%	HMOX1/AQP9/KCNMA1/COMT/SPX/ADORA2B/SLC22A18/TAC1/EDNRB/SLC9A3R1/ABCG2/KCNJ1/UMOD/MDK/CHRNA3/POU3F3/CLCNKB/ABCG5/TACR2/CLCN5/CLN3/DRD2/AVP/ADORA1/OXT/NPR1/AGTR1/NPHS2/NEDD4L
GO:0010640	regulation of platelet-derived growth factor receptor signaling pathway	24	0.491811	1.4683	0.0489642	0.159702	0.116093	3917	tags=46%	list=20%	signal=37%	SNCA/HIP1/PTGIR/LRP1/SLC9A3R1/LOX/ADIPOQ/SRC/PTPN12/PTPRJ/HGS
GO:0050774	negative regulation of dendrite morphogenesis	16	0.491493	1.31732	0.155598	0.329355	0.23942	4099	tags=38%	list=21%	signal=29%	DNM3/YWHAH/ID1/RAPGEF2/PTEN/GORASP1
GO:0006898	receptor-mediated endocytosis	265	0.491356	2.28173	1e-10	2.03686e-08	1.48067e-08	3263	tags=34%	list=17%	signal=29%	CLU/CD163/SPARC/MRC1/CXCL8/ITGB3/ADM/STAB1/PICK1/CXCR2/SNCA/CXCL16/FPR2/MSR1/LDLRAD3/DNM3/CXCR1/CTTN/EGF/FOLR2/DAB2/ITGAM/DLG4/HIP1/FLOT1/LRPAP1/PPT1/PDLIM7/ARHGAP27/CAV2/CLEC9A/ITSN1/AP2M1/FCER1G/LRP1/RAB31/ARF1/MARCO/SDCBP/INSR/WASF1/CD63/LDLR/PIP5K1C/VEGFA/CALCRL/ANGPT1/CLTCL1/DKK1/LILRB1/CD9/DBNL/CD14/OPHN1/TNK2/SYT11/HPR/MIR199A1/ITGB2/FCGR2B/HBA2/ASGR1/CLTB/SH3GL3/UNC119/GAK/FCHO2/CACNG3/DN…
GO:0060452	positive regulation of cardiac muscle contraction	13	0.491253	1.24954	0.195531	0.380799	0.276816	6562	tags=69%	list=34%	signal=46%	MIR1-1/KCNQ1/UCN/MIR1-2/RGS2/TRPM4/NPPA/CHGA/ACE2
GO:1901032	negative regulation of response to reactive oxygen species	19	0.491146	1.37419	0.0992509	0.247682	0.180049	4941	tags=42%	list=26%	signal=31%	IL10/HGF/NR4A3/MIR133A1/PINK1/NFE2L2/MET/LRRK2
GO:1903206	negative regulation of hydrogen peroxide-induced cell death	19	0.491146	1.37419	0.0992509	0.247682	0.180049	4941	tags=42%	list=26%	signal=31%	IL10/HGF/NR4A3/MIR133A1/PINK1/NFE2L2/MET/LRRK2
GO:0044062	regulation of excretion	24	0.491121	1.46624	0.0489642	0.159702	0.116093	6374	tags=54%	list=33%	signal=36%	COMT/SPX/TAC1/EDNRB/SLC9A3R1/DRD2/AVP/ADORA1/OXT/NPR1/AGTR1/GNAI2/AVPR1A
GO:0010984	regulation of lipoprotein particle clearance	29	0.491095	1.55862	0.0262016	0.100441	0.0730143	3603	tags=34%	list=19%	signal=28%	MIR27A/LRPAP1/MIR199A1/MIR33A/MIR133A1/MYLIP/KHSRP/MIR199A2/MIR148A/ANXA2
GO:0050765	negative regulation of phagocytosis	21	0.491093	1.4213	0.0781818	0.214422	0.155871	1873	tags=33%	list=10%	signal=30%	MIR181B1/DYSF/SYT11/CD300A/FCGR2B/ADIPOQ/SIRPA
GO:0031646	positive regulation of nervous system process	64	0.491029	1.83474	0.000427436	0.00497974	0.00361995	5161	tags=53%	list=27%	signal=39%	S100B/HGF/PARD3/DLG4/PTAFR/TNFRSF1B/ITGA2/BAIAP2/PTK2B/WASF3/CCK/ITGAX/EGR2/STX1A/OPRL1/DVL1/UNC13B/P2RX3/CST7/PTEN/RGS4/NRXN1/RIMS1/MAG/GBA/CHRNA7/NMU/SHANK2/SHANK1/ADRB2/RIMS2/MTNR1B/SOX10/NTSR1
GO:0009313	oligosaccharide catabolic process	13	0.491009	1.24892	0.195531	0.380799	0.276816	4359	tags=31%	list=23%	signal=24%	GM2A/NEU1/MAN2C1/GBA3
GO:0048668	collateral sprouting	26	0.490936	1.50274	0.034437	0.120624	0.0876856	4977	tags=46%	list=26%	signal=34%	APP/LRP1/IFRD1/BDNF/SPP1/DVL1/DCC/EFNA5/WNT3/FGF13/ABL1/ZEB2
GO:0032637	interleukin-8 production	95	0.490821	1.94634	7.17461e-06	0.000231762	0.000168475	4930	tags=49%	list=26%	signal=37%	HSPA1B/IL1B/IL10/HSPA1A/APOA2/KLF4/PYCARD/LILRA2/BPI/TLR5/TNF/CHI3L1/LGALS9/CACTIN/BCL3/CD14/CD33/TLR6/F2R/CRP/DDIT3/TLR4/ADIPOQ/CD74/C5AR2/MIR203A/NOD2/SYK/LBP/MIR129-2/FFAR2/MAVS/SERPINE1/MIR98/FCN1/FADD/RELA/MYD88/AFAP1L2/TLR2/NOS2/STAT3/HYAL2/TLR8/MAPKBP1/MIRLET7C/MIR204
GO:0050707	regulation of cytokine secretion	57	0.490627	1.79294	0.00112636	0.00997813	0.00725345	2543	tags=35%	list=13%	signal=31%	CLEC5A/CLEC4E/IL10/FFAR4/PANX1/FGR/NLRP12/TLR5/CLEC9A/TNF/CD14/SYT11/FCGR2B/TLR6/SOCS1/PPP1R11/SRGN/PTGER4/SRC/SYK
GO:0043652	engulfment of apoptotic cell	18	0.490582	1.36022	0.101664	0.251446	0.182785	1920	tags=28%	list=10%	signal=25%	THBS1/RHOBTB1/ABCA7/RAC2/XKR8
GO:0035590	purinergic nucleotide receptor signaling pathway	32	0.490285	1.57847	0.0211552	0.0874088	0.0635405	848	tags=25%	list=4%	signal=24%	ADORA3/GPR34/P2RY1/P2RY12/P2RX1/PTAFR/P2RY13/ADORA2B
GO:0015909	long-chain fatty acid transport	73	0.490193	1.86808	8.2778e-05	0.00142325	0.00103461	1466	tags=21%	list=8%	signal=19%	THBS1/ABCD1/IRS2/ACSL1/PPARG/SLC27A1/PLA2G10/CPT1A/PLA2G4A/PLIN2/SPX/SLC25A20/AKT2/MID1IP1/SLC27A3
GO:0032570	response to progesterone	46	0.490119	1.72	0.00305345	0.0211591	0.0153813	5745	tags=63%	list=30%	signal=44%	THBS1/FOSB/FOS/TSPO/WBP2/CATSPER4/SRC/TGFB1/ABHD2/PTN/NCOA2/CLDN4/CSN1S1/DSG2/SREBF1/OXTR/RELA/YAP1/NR1H3/TLR2/TGFB3/BAD/NKX2-2/SOX10/FOSL1/OXT/CATSPER1/TGFB2/CATSPER3
GO:0031639	plasminogen activation	22	0.490029	1.4399	0.0577281	0.176159	0.128056	7056	tags=73%	list=37%	signal=46%	THBS1/CTSZ/DHCR24/CPB2/FGB/SERPINE1/F11/PGK1/PLAU/APOH/PLAT/F12/FGG/ENO1/FGA/SERPINF2
GO:0061314	Notch signaling involved in heart development	11	0.489867	1.18989	0.26729	0.461925	0.335789	7989	tags=73%	list=42%	signal=42%	NOTCH1/JAG1/SNAI1/HEYL/SNAI2/RBPJ/NOTCH2/HEY2
GO:0010039	response to iron ion	33	0.489589	1.58856	0.0166076	0.0739195	0.0537347	1914	tags=27%	list=10%	signal=25%	HMOX1/SNCA/BMP6/C1QA/G6PD/CYBRD1/NFYA/ALAD/MDM2
GO:0033623	regulation of integrin activation	15	0.489588	1.28468	0.174905	0.35469	0.257836	2971	tags=40%	list=16%	signal=34%	SELP/P2RY12/JAM3/PTGER4/SRC/PLEK
GO:0072321	chaperone-mediated protein transport	11	0.489308	1.18853	0.269159	0.463777	0.337136	1338	tags=18%	list=7%	signal=17%	CLU/TIMM13
GO:0046339	diacylglycerol metabolic process	25	0.489066	1.47687	0.0313106	0.113079	0.0822009	4113	tags=60%	list=21%	signal=47%	APOA2/ANG/PLA2G15/PGS1/DGKG/DGAT2/DGKZ/DGKQ/DAGLA/PNPLA2/PLCE1/DGAT1/DGKI/DGKB/DGKK
GO:0097623	potassium ion export across plasma membrane	18	0.48905	1.35597	0.10536	0.258035	0.187574	3599	tags=44%	list=19%	signal=36%	KCNE1/KCND3/KCNE3/KCNQ1/KCNE4/KCNA5/ANO6/KCNT2
GO:0048012	hepatocyte growth factor receptor signaling pathway	16	0.488948	1.31049	0.163188	0.340538	0.247549	6191	tags=50%	list=32%	signal=34%	HGF/SIRT2/ADAMTS12/PAK1/NRP1/MET/PTPN2/BCAR1
GO:0031943	regulation of glucocorticoid metabolic process	10	0.488916	1.15949	0.316176	0.508356	0.369542	3639	tags=30%	list=19%	signal=24%	H6PD/DGKQ/BMP5
GO:0090322	regulation of superoxide metabolic process	36	0.488828	1.61851	0.00868661	0.0458034	0.0332961	2887	tags=36%	list=15%	signal=31%	FPR2/ITGAM/CYBA/BST1/TNF/ITGB2/CRP/PRKCD/TYROBP/SYK/CD177/TGFB1/GSTP1
GO:0060046	regulation of acrosome reaction	16	0.488704	1.30984	0.165085	0.34282	0.249208	5142	tags=44%	list=27%	signal=32%	PLA2G10/PLB1/ZP3/PLCB1/CRISP1/PRSS37/GLRA1
GO:0043371	negative regulation of CD4-positive	alpha-beta T cell differentiation	21	0.488629	1.41417	0.0781818	0.214422	0.155871	3404	tags=33%	list=18%	signal=27%	HLX/BCL6/LOXL3/ZBTB7B/SMAD7/RUNX1/TNFSF4
GO:0007212	dopamine receptor signaling pathway	38	0.488569	1.64276	0.00790539	0.042724	0.0310575	4941	tags=42%	list=26%	signal=31%	CAV2/GNA15/NCSTN/GSK3A/GNA11/SLC9A3R1/KLF16/GNAO1/GNAL/ARRB2/RGS4/FLNA/RGS8/DRD1/DRD2/LRRK2
GO:0032680	regulation of tumor necrosis factor production	105	0.488246	1.96832	8.35623e-06	0.000261992	0.000190451	2921	tags=39%	list=15%	signal=33%	CLU/IL10/PF4/TNFAIP3/ZFP36/TSPO/GPNMB/PYCARD/CCL3/BPI/SASH3/ARG2/PTAFR/FCER1G/CYBA/MIR181A1/CARD9/ANGPT1/LGALS9/IRAK3/LILRA4/POMC/CACTIN/CD14/TICAM1/CD33/TLR4/ADIPOQ/HAVCR2/SIRPA/LTF/RARA/GAS6/C5AR2/NOD2/SPON2/DDT/HSF1/ARRB2/GSTP1/LBP
GO:0046683	response to organophosphorus	133	0.48814	2.0633	1.49254e-07	9.64274e-06	7.00964e-06	2422	tags=28%	list=13%	signal=24%	AREG/FOSB/SPARC/PER1/FOS/IL1B/PTGS2/DUSP1/P2RY1/AQP9/P2RY12/P2RX1/PDE3A/APP/PANX1/KCNE1/MMP19/BSG/PTAFR/DMTN/SLC6A4/AHR/PDE2A/THBD/TRIM16/NOX4/SLC8A1/ZFP36L1/ADIPOQ/PTK2B/SLC26A6/LDHA/DGKQ/KCNQ1/CARM1/PPARGC1B/AANAT
GO:0032692	negative regulation of interleukin-1 production	41	0.487965	1.66685	0.00361922	0.0242498	0.017628	5122	tags=49%	list=27%	signal=36%	IL10/TNFAIP3/FFAR4/NLRP12/MEFV/MIR181A1/NLRP3/CD33/CARD16/GAS6/ARRB2/GSTP1/MIR98/SERPINB1/MIR101-1/GHRL/IGF1/GHSR/MIR204/ERRFI1
GO:0098810	neurotransmitter reuptake	31	0.487936	1.55755	0.0271887	0.102838	0.0747566	5503	tags=42%	list=29%	signal=30%	ITGB3/SNCA/SLC6A4/SLC18A2/SLC6A11/SLC29A1/GPM6B/SLC18A1/KCNJ10/DRD1/DRD2/PER2/SLC22A2
GO:0061082	myeloid leukocyte cytokine production	30	0.487794	1.54662	0.0290193	0.107661	0.0782624	3192	tags=47%	list=17%	signal=39%	HMOX1/BCL6/FCER1G/NR4A3/IRAK3/LILRB1/TICAM1/TLR4/CD74/GAS6/SPON2/CUEDC2/TGFB1/MAVS
GO:0006509	membrane protein ectodomain proteolysis	42	0.487731	1.67031	0.00578231	0.0342441	0.0248932	1411	tags=26%	list=7%	signal=24%	TIMP1/IL1B/IL10/ADAM9/SNX33/TNFRSF1B/NCSTN/PSEN2/TNF/FURIN/BACE1
GO:0050872	white fat cell differentiation	14	0.487679	1.25772	0.200758	0.387227	0.281489	1709	tags=29%	list=9%	signal=26%	FFAR4/PPARG/CEBPA/CTBP2
GO:0070278	extracellular matrix constituent secretion	11	0.487574	1.18432	0.274766	0.468892	0.340854	2330	tags=45%	list=12%	signal=40%	TNFRSF1B/TNFRSF1A/NOTCH1/CPB2/ENG
GO:0072673	lamellipodium morphogenesis	17	0.487513	1.32472	0.130682	0.294	0.213718	4027	tags=53%	list=21%	signal=42%	VIL1/CORO1C/WASF1/CORO1B/WASF2/RREB1/SRC/PDPN/ARPIN
GO:0050818	regulation of coagulation	86	0.487361	1.90652	9.64477e-05	0.0015877	0.00115416	3603	tags=40%	list=19%	signal=32%	THBS1/GP1BA/SELP/PROS1/ALOX12/SERPINB2/TFPI/PLAUR/PLA2G4A/PDGFA/FCER1G/DMTN/TBXA2R/THBD/SERPINC1/CD9/USF1/TEC/PRKG1/F2R/TLR4/FAP/HRG/PRKCD/CPB2/SYK/FGB/FOXA2/PLEK/SH2B3/SERPINE1/PDPN/ANO6/ANXA2
GO:0014910	regulation of smooth muscle cell migration	76	0.487342	1.86703	0.000205405	0.00283752	0.00206269	4972	tags=53%	list=26%	signal=39%	TRIB1/MIR223/DOCK4/ILK/PDGFA/LRP1/AIF1/S100A11/ITGA2/MIR451A/NR4A3/CORO1B/TPM1/FOXO4/SEMA6D/MIR137/NOX4/CRK/PRKG1/DOCK5/HDAC4/ADIPOQ/MDM2/ADAMTS1/SRC/MDK/PAK1/GSTP1/PDGFD/SERPINE1/CCL5/IQGAP1/NFE2L2/MEF2C/NRP1/MIR182/IGF1/PLAU/PPARD/PDGFRB
GO:0071281	cellular response to iron ion	11	0.486969	1.18285	0.274766	0.468892	0.340854	4456	tags=55%	list=23%	signal=42%	HMOX1/BMP6/NFYA/SLC40A1/HFE/TFAP2A
GO:0045907	positive regulation of vasoconstriction	33	0.486495	1.57852	0.0182823	0.0786902	0.0572026	3906	tags=36%	list=20%	signal=29%	PTGS2/HRH2/ICAM1/PTAFR/TBXA2R/F2R/RHOA/FGB/GJA1/ADRA1D/ADRA1B/OXTR
GO:0046348	amino sugar catabolic process	13	0.486462	1.23735	0.206704	0.395122	0.287228	1658	tags=38%	list=9%	signal=35%	NPL/GNPDA1/CHI3L1/CHIA/MGAT1
GO:0048259	regulation of receptor-mediated endocytosis	102	0.486436	1.95287	5.94184e-06	0.000196912	0.000143142	3363	tags=35%	list=18%	signal=29%	CLU/ITGB3/PICK1/EGF/DAB2/DLG4/HIP1/FLOT1/LRPAP1/PPT1/ARF1/SDCBP/INSR/CD63/VEGFA/ANGPT1/DKK1/OPHN1/TNK2/SYT11/MIR199A1/SH3GL3/UNC119/LRRTM2/ANKRD13B/SYK/AP2A1/ARRB2/SNAP91/DNM2/NUMB/SGIP1/SERPINE1/MIR199A2/WASL/ANKRD13D
GO:1903035	negative regulation of response to wounding	90	0.486388	1.91609	1.64008e-05	0.000422983	0.000307481	4249	tags=41%	list=22%	signal=32%	THBS1/GP1BA/PROS1/ALOX12/SERPINB2/TFPI/SIGLEC10/CD109/PLAUR/PDGFA/TNF/THBD/CD9/USF1/CRK/PRKG1/SPP1/FGF2/FAP/HRG/PRKCD/CPB2/CERS2/ALOX5/DUSP10/FGB/MDK/SH2B3/GJA1/SERPINE1/PTEN/ANXA2/WFDC1/F11/TSPAN8/AJAP1/KREMEN1
GO:1990182	exosomal secretion	18	0.486277	1.34828	0.107209	0.260536	0.189393	3989	tags=39%	list=21%	signal=31%	SDC4/SDCBP/ATP13A2/RAB7A/CHMP2A/HGS/RAB27A
GO:1901673	regulation of mitotic spindle assembly	17	0.486254	1.3213	0.138258	0.304091	0.221054	2091	tags=24%	list=11%	signal=21%	HSPA1B/HSPA1A/CHMP1A/CHMP2A
GO:0044406	adhesion of symbiont to host	15	0.486176	1.27573	0.180608	0.362463	0.263487	2952	tags=40%	list=15%	signal=34%	ICAM1/NECTIN2/LTF/GAS6/SCARB1/NECTIN1
GO:0023058	adaptation of signaling pathway	20	0.486018	1.37376	0.0900563	0.233243	0.169552	4832	tags=40%	list=25%	signal=30%	ADM/DNM1/ARR3/ARRB2/DNM2/NECAB2/ADRB2/DRD2
GO:0014911	positive regulation of smooth muscle cell migration	43	0.486018	1.68273	0.0028018	0.0198673	0.0144423	2972	tags=44%	list=16%	signal=37%	DOCK4/LRP1/AIF1/S100A11/ITGA2/MIR451A/NR4A3/FOXO4/SEMA6D/NOX4/CRK/DOCK5/HDAC4/MDM2/ADAMTS1/SRC/MDK/PAK1/PDGFD
GO:2001267	regulation of cysteine-type endopeptidase activity involved in apoptotic signaling pathway	17	0.485892	1.32032	0.138258	0.304091	0.221054	2078	tags=29%	list=11%	signal=26%	GSN/PLAUR/MMP9/LGALS9/BAX
GO:0006705	mineralocorticoid biosynthetic process	13	0.485858	1.23582	0.208566	0.396348	0.288119	162	tags=8%	list=1%	signal=8%	BMP6
GO:0008212	mineralocorticoid metabolic process	13	0.485858	1.23582	0.208566	0.396348	0.288119	162	tags=8%	list=1%	signal=8%	BMP6
GO:0006739	NADP metabolic process	35	0.485842	1.59757	0.0109051	0.0545767	0.0396737	1846	tags=34%	list=10%	signal=31%	ME1/TIGAR/G6PD/NOCT/PGD/IDH1/H6PD/KCNAB2/DCXR/TALDO1/TKT/TP53I3
GO:0032495	response to muramyl dipeptide	19	0.485414	1.35815	0.108614	0.262943	0.191143	4019	tags=42%	list=21%	signal=33%	TNFAIP3/NFKBIA/CARD9/NOTCH1/JAG1/NOD2/IRF5/RELA
GO:0055094	response to lipoprotein particle	32	0.485366	1.56263	0.0239206	0.0945003	0.0686955	1848	tags=34%	list=10%	signal=31%	LPL/PPARG/FCER1G/ABCA1/LDLR/CD9/TICAM1/ITGB2/TLR6/TLR4/CD68
GO:0051589	negative regulation of neurotransmitter transport	13	0.485142	1.234	0.208566	0.396348	0.288119	4401	tags=46%	list=23%	signal=36%	SNCA/PNKD/SYT11/GPM6B/SLC30A1/SYT4
GO:0051386	regulation of neurotrophin TRK receptor signaling pathway	13	0.485075	1.23382	0.208566	0.396348	0.288119	1692	tags=31%	list=9%	signal=28%	CYFIP1/WASF1/DOK5/SPRY1
GO:0097006	regulation of plasma lipoprotein particle levels	100	0.485034	1.93076	1.2337e-05	0.000363629	0.000264334	4257	tags=43%	list=22%	signal=34%	MIR27A/HMOX1/MSR1/APOA2/LPL/LRPAP1/PLA2G10/AP2M1/NR1H2/ARF1/LIPC/ABCA1/PRKACA/LDLR/ABCA7/PLTP/APOBR/MIR199A1/MIR33A/DGAT2/MIR133A1/EHD1/ADIPOQ/MYLIP/SCARB1/KHSRP/AP2A1/NCEH1/LIPA/CETP/DGAT1/MIR199A2/PLAGL2/BMP1/LPA/MIR148A/ANXA2/CES3/APOA4/AP2A2/AP2S1/MPO/MTTP
GO:0061298	retina vasculature development in camera-type eye	18	0.484873	1.34439	0.112754	0.268294	0.195033	5081	tags=50%	list=27%	signal=37%	CYP1B1/ACVRL1/CLIC4/NRP1/COL4A1/ROM1/LRP5L/PDGFRB/ARHGEF15
GO:0001504	neurotransmitter uptake	41	0.48484	1.65618	0.00397059	0.0260096	0.0189073	3903	tags=34%	list=20%	signal=27%	ITGB3/SLC1A3/SNCA/FLOT1/SLC6A4/SLC18A2/SLC1A6/SLC6A11/SLC6A5/SLC29A1/GPM6B/SLC18A1/KCNJ10/GLUL
GO:0016338	calcium-independent cell-cell adhesion via plasma membrane cell-adhesion molecules	23	0.48469	1.4329	0.0665399	0.191793	0.139421	7575	tags=57%	list=40%	signal=34%	CLDN8/CLDN1/CLDN5/CLDN4/CLDN20/CLDN23/CLDN14/CLDN2/CLDN15/CLDN11/CLDN9/CLDN22/CLDN16
GO:0010883	regulation of lipid storage	51	0.484377	1.74477	0.00129381	0.0110189	0.00801001	2875	tags=35%	list=15%	signal=30%	ITGB3/MSR1/LPL/PLIN3/PPARG/NFKBIA/PLA2G10/PLIN2/NR1H2/ABCA1/TNF/ABHD5/CRP/EHD1/MEST/SCARB1/PNPLA2/VSTM2A
GO:0031915	positive regulation of synaptic plasticity	11	0.48387	1.17532	0.282243	0.476187	0.346157	770	tags=18%	list=4%	signal=17%	PTGS2/MAP1B
GO:0010543	regulation of platelet activation	35	0.483725	1.59061	0.0117494	0.0577181	0.0419573	3308	tags=49%	list=17%	signal=40%	SELP/ALOX12/PLA2G4A/PDGFA/FCER1G/DMTN/THBD/CD9/TEC/PRKG1/TLR4/HRG/PRKCD/SYK/PLEK/SH2B3/PDPN
GO:0014909	smooth muscle cell migration	82	0.483605	1.87098	7.1029e-05	0.00128697	0.000935545	2972	tags=37%	list=16%	signal=31%	TRIB1/ITGB3/MIR223/DOCK4/ILK/PDGFA/LRP1/AIF1/S100A11/ITGA2/MIR451A/NR4A3/CORO1B/TPM1/FOXO4/SEMA6D/MIR137/NOX4/CRK/PRKG1/DOCK5/HDAC4/ADIPOQ/MDM2/ADAMTS1/SRC/MDK/PAK1/GSTP1/PDGFD
GO:0034105	positive regulation of tissue remodeling	43	0.483595	1.67434	0.00304245	0.0211057	0.0153425	3218	tags=35%	list=17%	signal=29%	VDR/CA2/ATP6AP1/DEF8/MIR199A1/IL18/SPP1/PLEKHM1/BAX/MIR16-1/HRG/PPARGC1B/SYK/FSHB/MIR199A2
GO:0035930	corticosteroid hormone secretion	15	0.483558	1.26886	0.186312	0.369619	0.268689	1315	tags=20%	list=7%	signal=19%	BMP6/POMC/TAC1
GO:2000846	regulation of corticosteroid hormone secretion	15	0.483558	1.26886	0.186312	0.369619	0.268689	1315	tags=20%	list=7%	signal=19%	BMP6/POMC/TAC1
GO:0050766	positive regulation of phagocytosis	64	0.483519	1.80668	0.000658494	0.00673877	0.00489864	2000	tags=34%	list=10%	signal=31%	IL1B/SLC11A1/FPR2/APOA2/MERTK/SIRPB1/C2/PYCARD/PPARG/FCER1G/LRP1/CYBA/RAB31/ITGA2/MFGE8/TNF/ABCA7/PTX3/FCGR2B/ABR/SIRPA/GAS6
GO:1903409	reactive oxygen species biosynthetic process	120	0.48317	2.00356	1.27343e-06	5.57866e-05	4.05532e-05	2352	tags=32%	list=12%	signal=29%	CLU/MIR181B1/MIR24-2/IL1B/PTGS2/SNCA/IL10/ABCD1/CYP1B1/TSPO/KLF4/ICAM1/MPV17L/SPR/ARG2/CYBA/AIF1/GLA/INSR/MIR181A1/FOXO3/MAOB/TNF/PTX3/TICAM1/MIR199A1/NOX4/ITGB2/TLR6/SLC18A2/TLR4/HDAC4/PTK2B/DDAH1/SIRPA/DDAH2/RHOA/KHSRP/ALOX5
GO:1901298	regulation of hydrogen peroxide-mediated programmed cell death	10	0.4831	1.1457	0.327206	0.517894	0.376475	5565	tags=60%	list=29%	signal=43%	HGF/FOXO3/PINK1/ENDOG/MET/HDAC6
GO:0033189	response to vitamin A	19	0.483058	1.35156	0.110487	0.265368	0.192905	7125	tags=58%	list=37%	signal=36%	PPARG/MAP1B/RARA/ALDH1A2/ARG1/PPARD/TSHB/SLC34A1/LRAT/HAMP/CYP26A1
GO:1902993	positive regulation of amyloid precursor protein catabolic process	24	0.482871	1.44161	0.0527307	0.167211	0.121552	895	tags=21%	list=5%	signal=20%	CLU/APP/GSK3A/IFNGR1/TNF
GO:0048260	positive regulation of receptor-mediated endocytosis	50	0.48275	1.7384	0.00323302	0.0221871	0.0161286	3847	tags=38%	list=20%	signal=30%	CLU/PICK1/EGF/DAB2/HIP1/PPT1/INSR/CD63/VEGFA/ANGPT1/SYK/AP2A1/ARRB2/DNM2/SGIP1/SERPINE1/WASL/ANXA2/HFE
GO:0006027	glycosaminoglycan catabolic process	59	0.482628	1.77658	0.00157191	0.0129062	0.00938197	3719	tags=34%	list=19%	signal=27%	LYVE1/SDC4/CHP1/SGSH/IDUA/SDC3/GALNS/ARSB/SDC2/PGLYRP1/FGF2/OMD/FUCA1/GNS/SLC9A1/TGFB1/LUM/GPC5/NAGLU/BCAN
GO:0030502	negative regulation of bone mineralization	18	0.482568	1.338	0.118299	0.275845	0.200521	6549	tags=67%	list=34%	signal=44%	CCL3/MIR208A/CCR1/GATA1/PTK2B/SRGN/STATH/AHSG/SOX9/TRPM4/ECM1/HIF1A
GO:0086067	AV node cell to bundle of His cell communication	12	0.482528	1.19902	0.241509	0.432317	0.314266	5643	tags=58%	list=29%	signal=41%	MIR208A/GJC1/SCN10A/CACNB2/CACNA1C/RYR2/TRPM4
GO:0036376	sodium ion export across plasma membrane	15	0.482523	1.26614	0.186312	0.369619	0.268689	3351	tags=27%	list=18%	signal=22%	SLC8A1/ATP1A4/SLC9A1/ATP4B
GO:0097202	activation of cysteine-type endopeptidase activity	15	0.482438	1.26592	0.186312	0.369619	0.268689	3462	tags=47%	list=18%	signal=38%	CIDEB/PYCARD/ASPH/NLRC4/GRIN2A/LGMN/FADD
GO:1902624	positive regulation of neutrophil migration	30	0.482434	1.52963	0.0312302	0.112916	0.0820825	3617	tags=40%	list=19%	signal=32%	CXCL8/CXCR2/C5AR1/IL1R1/C3AR1/DYSF/CD74/RAC2/MDK/LBP/MCU/DAPK2
GO:0086014	atrial cardiac muscle cell action potential	19	0.482392	1.34969	0.110487	0.265368	0.192905	5936	tags=68%	list=31%	signal=47%	GJC1/KCNJ3/KCNQ1/KCNA5/GJA1/CACNB2/FLNA/CACNA1C/ANK2/RYR2/KCNN2/TRPM4/SCN3B
GO:0086026	atrial cardiac muscle cell to AV node cell signaling	19	0.482392	1.34969	0.110487	0.265368	0.192905	5936	tags=68%	list=31%	signal=47%	GJC1/KCNJ3/KCNQ1/KCNA5/GJA1/CACNB2/FLNA/CACNA1C/ANK2/RYR2/KCNN2/TRPM4/SCN3B
GO:0086066	atrial cardiac muscle cell to AV node cell communication	19	0.482392	1.34969	0.110487	0.265368	0.192905	5936	tags=68%	list=31%	signal=47%	GJC1/KCNJ3/KCNQ1/KCNA5/GJA1/CACNB2/FLNA/CACNA1C/ANK2/RYR2/KCNN2/TRPM4/SCN3B
GO:0042994	cytoplasmic sequestering of transcription factor	16	0.482319	1.29273	0.16888	0.347206	0.252396	2005	tags=25%	list=10%	signal=22%	IL10/NFKBIA/NFKBIB/SUFU
GO:1903421	regulation of synaptic vesicle recycling	25	0.482311	1.45647	0.0487805	0.159428	0.115894	2170	tags=36%	list=11%	signal=32%	SNCA/DNM3/CALM3/CYFIP1/SYT11/CDK5/SH3GL1/DNM1/DGKQ
GO:0035330	regulation of hippo signaling	17	0.482154	1.31016	0.143939	0.313142	0.227633	7222	tags=65%	list=38%	signal=40%	VGLL4/DLG5/SCHIP1/MAP2K3/LIMD1/WWC2/SOX11/NF2/WTIP/NEK8/WWC1
GO:1904707	positive regulation of vascular associated smooth muscle cell proliferation	45	0.482148	1.68712	0.00435096	0.0278566	0.0202499	1983	tags=29%	list=10%	signal=26%	MIR27A/IL10/MFN2/NQO2/JUN/MIR208A/MMP9/TNF/NR4A3/MEF2D/FGF2/MDM2/ADAMTS1
GO:0045638	negative regulation of myeloid cell differentiation	80	0.481997	1.8581	7.76202e-05	0.00136766	0.000994196	1957	tags=29%	list=10%	signal=26%	ZBTB16/TRIB1/C1QC/PF4/ZFP36/MAFB/TAL1/NFKBIA/CCL3/HOXA9/LILRB3/HMGB3/LILRB4/LILRB1/TCTA/ZFP36L1/TLR4/ADIPOQ/PTK2B/MEIS1/LTF/RARA/SFRP1
GO:0031112	positive regulation of microtubule polymerization or depolymerization	33	0.481901	1.56362	0.0191197	0.0812014	0.0590281	3166	tags=33%	list=17%	signal=28%	HSPA1B/OCLN/HSPA1A/FES/MAP1B/KATNB1/MAPRE1/CDK5R1/TRPV4/PAK1/CLIP1
GO:1904996	positive regulation of leukocyte adhesion to vascular endothelial cell	22	0.481828	1.4158	0.0744879	0.208137	0.151302	4019	tags=55%	list=21%	signal=43%	SELP/ICAM1/PTAFR/TNF/ITGB2/FUT4/RHOA/ALOX5/MDK/IRAK1/CCR2/RELA
GO:0045056	transcytosis	20	0.481812	1.36187	0.101313	0.250968	0.182437	673	tags=20%	list=4%	signal=19%	FCGRT/LRPAP1/PTAFR/LRP1
GO:0035988	chondrocyte proliferation	17	0.481744	1.30905	0.143939	0.313142	0.227633	6082	tags=65%	list=32%	signal=44%	SIRT6/LTF/MMP14/FGFR3/SMAD7/IHH/BMPR1B/HMGA2/SOX9/COMP/MUSTN1
GO:1900077	negative regulation of cellular response to insulin stimulus	35	0.481454	1.58314	0.012875	0.0618349	0.0449499	4511	tags=46%	list=24%	signal=35%	SOCS3/IL1B/LPL/GRB14/GRB10/GSK3A/TSC2/SOCS1/PRKCD/PTPRE/MIR103A1/INPP5K/RELA/AHSG/MIR103A2/TNS2
GO:0006907	pinocytosis	23	0.481426	1.42325	0.0684411	0.195686	0.142251	1195	tags=26%	list=6%	signal=24%	PYCARD/PPT1/SNX33/NR1H2/ACTN4/EHD4
GO:0071402	cellular response to lipoprotein particle stimulus	34	0.481227	1.56407	0.0178445	0.0772214	0.0561349	2691	tags=38%	list=14%	signal=33%	LPL/PPARG/FCER1G/ABCA1/LDLR/CD9/TICAM1/ITGB2/TLR6/TLR4/CD68/SYK/ADAM17
GO:0050764	regulation of phagocytosis	92	0.481144	1.90444	2.70601e-05	0.000629368	0.000457509	3509	tags=41%	list=18%	signal=34%	MIR181B1/IL1B/SLC11A1/FPR2/APOA2/MERTK/SIRPB1/C2/PYCARD/PPARG/FGR/FCER1G/LRP1/CYBA/RAB31/ITGA2/MFGE8/TNF/DYSF/ABCA7/PTX3/HCK/SYT11/CD300A/FCGR2B/ABR/ADIPOQ/SIRPA/GAS6/SCARB1/SYK/IL15RA/TUB/DNM2/PTEN/ANO6/CD300LF/PTPRJ
GO:0045663	positive regulation of myoblast differentiation	21	0.481063	1.39227	0.0909091	0.234741	0.170642	4263	tags=43%	list=22%	signal=33%	ILK/CXCL9/RANBP3L/RBM24/PLCB1/MYF6/SMYD1/MEF2C/MYF5
GO:0060561	apoptotic process involved in morphogenesis	25	0.480978	1.45244	0.0487805	0.159428	0.115894	2406	tags=32%	list=13%	signal=28%	VDR/TNFRSF1B/SPI1/TNFRSF1A/FZD5/NOTCH1/BAX/HAND2
GO:0070633	transepithelial transport	26	0.480916	1.47207	0.0484171	0.159053	0.115621	2014	tags=19%	list=11%	signal=17%	SLC1A3/BEST1/EDNRB/ABCG2/SLC26A6
GO:0015732	prostaglandin transport	16	0.480891	1.2889	0.16888	0.347206	0.252396	474	tags=12%	list=2%	signal=12%	IL1B/PLA2G10
GO:0008611	ether lipid biosynthetic process	10	0.480559	1.13967	0.329044	0.519585	0.377705	2108	tags=30%	list=11%	signal=27%	PLA2G4A/LPCAT2/PLA2G4C
GO:0046504	glycerol ether biosynthetic process	10	0.480559	1.13967	0.329044	0.519585	0.377705	2108	tags=30%	list=11%	signal=27%	PLA2G4A/LPCAT2/PLA2G4C
GO:0097384	cellular lipid biosynthetic process	10	0.480559	1.13967	0.329044	0.519585	0.377705	2108	tags=30%	list=11%	signal=27%	PLA2G4A/LPCAT2/PLA2G4C
GO:0031998	regulation of fatty acid beta-oxidation	19	0.480281	1.34379	0.114232	0.270103	0.196347	1125	tags=21%	list=6%	signal=20%	ABCD1/IRS2/CPT1A/AKT2
GO:0009435	NAD biosynthetic process	29	0.480182	1.52398	0.0357449	0.124185	0.0902742	2649	tags=38%	list=14%	signal=33%	NAMPT/PTGS2/HAAO/NAPRT/KYNU/IDO1/IDO2/AFMID/NMNAT2/RNLS/NMRK2
GO:0035809	regulation of urine volume	22	0.480022	1.41049	0.0782123	0.214422	0.155871	6199	tags=45%	list=32%	signal=31%	ADM/SLC4A1/EDNRB/OPRL1/INPP5K/HYAL2/DRD2/OXT/NPR1/GNAI2
GO:0070875	positive regulation of glycogen metabolic process	15	0.479781	1.25895	0.193916	0.379109	0.275588	1585	tags=27%	list=8%	signal=24%	IRS2/INSR/AKT2/PHKG2
GO:0002548	monocyte chemotaxis	61	0.479634	1.77827	0.000590981	0.00627893	0.00456437	3768	tags=38%	list=20%	signal=30%	DUSP1/FPR2/SLAMF8/CCL3/AIF1/CCL3L3/S100A7/CCR1/LGALS3/CCL20/XCL2/S100A12/DEFB104B/CXCL10/CREB3/CCL4/CCL18/SERPINE1/LGMN/ANO6/CCL13/CCL5/CCR2
GO:0060191	regulation of lipase activity	97	0.479617	1.904	3.14542e-05	0.00070098	0.000509566	5255	tags=52%	list=27%	signal=38%	RASGRP4/SNCA/P2RY12/APOA2/PCSK6/LPL/C5AR1/ANG/PPT1/ARHGAP6/LPAR2/GNA15/PTAFR/NR1H2/LRP1/LIPC/FURIN/ABHD5/PDPK1/BDNF/ANGPTL3/CD86/PLCB2/FGF2/GNAQ/POR/RHOA/NTF4/PNLIP/FGFR3/NMUR1/ARF4/PCSK5/PHB/HDAC9/CCL5/APOA4/NR1H3/MIR182/NTRK2/RHOC/SORT1/ABL1/HRAS/APOH/PDGFRB/APOA5/HPCA/FLT1/RGS2
GO:0014009	glial cell proliferation	50	0.479603	1.72707	0.00353521	0.0238515	0.0173385	1733	tags=24%	list=9%	signal=22%	AREG/CLU/IL1B/TSPO/TNF/SOX4/CSF1R/ADCYAP1/NOTCH1/LEPR/ETV5/PTK2B
GO:0002825	regulation of T-helper 1 type immune response	27	0.479365	1.47995	0.0364056	0.126049	0.0916291	1752	tags=26%	list=9%	signal=24%	IL1B/SLC11A1/HLX/IL1R1/PLA2G4A/IL18/HAVCR2
GO:0046514	ceramide catabolic process	20	0.479313	1.35481	0.106942	0.260175	0.18913	4359	tags=45%	list=23%	signal=35%	GM2A/GLA/NEU1/ASAH1/PRKCD/ACER2/NAGA/GBA/GBA3
GO:0002526	acute inflammatory response	108	0.479258	1.94741	1.47634e-05	0.000405265	0.000294601	3877	tags=35%	list=20%	signal=28%	CD163/VNN1/IL1B/PTGS2/CXCR2/CEBPB/APOA2/TREM1/FN1/PPARG/ICAM1/FCER1G/TNF/ZP3/SERPINC1/F8/NLRP3/TAC1/ADCYAP1/HPR/FCGR2B/CRP/EDNRB/CTNNBIP1/IL31RA/GSTP1/LBP/FFAR2/EIF2AK1/ITIH4/TNFSF4/ANO6/ASS1/SERPINA1/FFAR3/SIGIRR/HFE/C2CD4B
GO:0090205	positive regulation of cholesterol metabolic process	11	0.479188	1.16395	0.295327	0.487461	0.354352	5265	tags=64%	list=28%	signal=46%	CYP7A1/FGF1/POR/SREBF1/CES1/MIR182/SCAP
GO:0035331	negative regulation of hippo signaling	11	0.479017	1.16354	0.295327	0.487461	0.354352	5655	tags=55%	list=30%	signal=38%	VGLL4/DLG5/MAP2K3/LIMD1/WWC2/WTIP
GO:0033079	immature T cell proliferation	10	0.478904	1.13574	0.332721	0.523771	0.380747	3444	tags=30%	list=18%	signal=25%	IL1B/BMP4/IHH
GO:0070424	regulation of nucleotide-binding oligomerization domain containing signaling pathway	10	0.478662	1.13517	0.332721	0.523771	0.380747	207	tags=30%	list=1%	signal=30%	HSPA1B/HSPA1A/TNFAIP3
GO:1902893	regulation of pri-miRNA transcription by RNA polymerase II	51	0.478556	1.7238	0.0016194	0.0131522	0.00956076	5067	tags=59%	list=26%	signal=43%	FOS/EGR1/IL10/SMAD1/KLF4/PPARG/SRF/JUN/PRL/FOXO3/SPI1/TNF/NFIB/LILRB4/HDAC4/FGF2/NGFR/BMP4/TGFB1/ATOH8/SREBF1/WT1/SMARCA4/RELA/STAT3/POU5F1/PPARD/FOSL1/SREBF2/SOX9
GO:0110154	RNA decapping	14	0.478474	1.23398	0.219697	0.406474	0.29548	358	tags=14%	list=2%	signal=14%	ZFP36/NOCT
GO:0110156	methylguanosine-cap decapping	14	0.478474	1.23398	0.219697	0.406474	0.29548	358	tags=14%	list=2%	signal=14%	ZFP36/NOCT
GO:0034776	response to histamine	11	0.478451	1.16216	0.295327	0.487461	0.354352	6614	tags=45%	list=35%	signal=30%	DRD2/GABRA1/GABRB3/GABRB2/DIAPH1
GO:0021521	ventral spinal cord interneuron specification	11	0.478437	1.16213	0.295327	0.487461	0.354352	6140	tags=45%	list=32%	signal=31%	SUFU/GLI3/LHX3/NKX6-2/GLI2
GO:0060573	cell fate specification involved in pattern specification	11	0.478437	1.16213	0.295327	0.487461	0.354352	6140	tags=45%	list=32%	signal=31%	SUFU/GLI3/LHX3/NKX6-2/GLI2
GO:0030497	fatty acid elongation	13	0.478368	1.21677	0.221601	0.408344	0.29684	330	tags=15%	list=2%	signal=15%	ABCD1/ELOVL7
GO:0002532	production of molecular mediator involved in inflammatory response	88	0.478177	1.88684	7.43895e-05	0.00132533	0.000963432	3373	tags=38%	list=18%	signal=31%	IL1R2/PER1/P2RX1/ABCD1/SLAMF8/PYCARD/MEFV/FCER1G/PLD3/IDO1/TNF/GPSM3/IL17RA/GRN/TICAM1/CHIA/TLR6/TLR4/SIRPA/MIR16-1/MIR203A/ALOX5/NOD2/SYK/CUEDC2/DUSP10/VAMP8/VAMP7/LBP/MIR129-2/SLC7A2/SERPINE1/MIR98
GO:0098911	regulation of ventricular cardiac muscle cell action potential	18	0.478169	1.3258	0.125693	0.286962	0.208603	5643	tags=61%	list=29%	signal=43%	KCNE3/MIR133A1/MIR1-1/JUP/DSG2/CACNA1C/MIR1-2/PKP2/RYR2/DSC2/TRPM4
GO:0038065	collagen-activated signaling pathway	15	0.47791	1.25404	0.195817	0.380799	0.276816	4565	tags=40%	list=24%	signal=30%	OSCAR/ITGA2/SYK/OTOL1/MUSK/COL4A1
GO:0034446	substrate adhesion-dependent cell spreading	105	0.477866	1.92647	1.73502e-05	0.0004395	0.000319488	3826	tags=41%	list=20%	signal=33%	ITGB3/MERTK/FN1/ILK/FERMT3/LAMC1/CORO1C/DMTN/TRIOBP/MYADM/LAMB2/PARVB/ACTN4/SRGAP2/LIMS1/PREX1/BVES/TYRO3/CRK/UNC13D/RREB1/DOCK5/S100A10/MEGF9/PXN/PTK2/RHOA/SRC/FGB/EFNA5/EPHB3/MDK/VAMP3/NTNG2/DNM2/PDPN/DOCK1/PEAK1/TMEFF2/PARVG/RCC2/FLNA/FBLN1
GO:0070103	regulation of interleukin-6-mediated signaling pathway	15	0.477829	1.25383	0.195817	0.380799	0.276816	6752	tags=67%	list=35%	signal=43%	MIRLET7E/MIR98/GFI1/MIR125B2/C1QTNF4/MIRLET7A1/MIRLET7C/PTPN2/MIR125A/MIR125B1
GO:0071706	tumor necrosis factor superfamily cytokine production	114	0.477681	1.96531	4.53011e-06	0.000159201	0.000115729	2921	tags=38%	list=15%	signal=32%	CLU/IL10/PF4/TNFAIP3/ZFP36/TSPO/APP/GPNMB/PYCARD/CCL3/BPI/SASH3/ARG2/TMEM106A/PTAFR/FCER1G/CYBA/MIR181A1/CARD9/ANGPT1/LGALS9/IRAK3/LILRA4/POMC/CACTIN/CD14/TICAM1/CD33/TLR4/ADIPOQ/HAVCR2/SIRPA/LTF/RARA/GAS6/C5AR2/NOD2/SPON2/DDT/HSF1/ARRB2/GSTP1/LBP
GO:0048670	regulation of collateral sprouting	19	0.477649	1.33642	0.114232	0.270103	0.196347	4265	tags=42%	list=22%	signal=33%	LRP1/IFRD1/BDNF/SPP1/DCC/EFNA5/WNT3/FGF13
GO:0032060	bleb assembly	11	0.47743	1.15968	0.297196	0.489788	0.356044	600	tags=18%	list=3%	signal=18%	PMP22/MYLK
GO:1905651	regulation of artery morphogenesis	10	0.477134	1.13155	0.336397	0.527904	0.383752	3473	tags=40%	list=18%	signal=33%	NOTCH1/MDK/MIR153-1/MIR494
GO:0050832	defense response to fungus	38	0.477014	1.6039	0.0111234	0.0553231	0.0402163	7522	tags=71%	list=39%	signal=43%	IL17RA/HTN1/DEFA1B/S100A12/LTF/S100A9/HRG/SPON2/GNLY/ARG1/MPO/DCD/CTSG/GAPDH/C10orf99/DEFB106B/IL17RC/DEFA5/PLA2G5/RNASE7/CHGA/RARRES2/FAM3A/HAMP/ELANE/HTN3/IL36RN
GO:0032755	positive regulation of interleukin-6 production	84	0.476934	1.85024	0.000137101	0.00206005	0.00149752	4810	tags=50%	list=25%	signal=38%	SIGLEC16/IL1B/LPL/LILRA5/APP/EREG/PYCARD/LILRA2/LILRB2/FCER1G/CYBA/AIF1/ADORA2B/CARD9/TNF/IL17RA/LGALS9/TICAM1/ADCYAP1/TSLP/TLR6/F2R/TLR4/CD74/TYROBP/NOD2/SPON2/SYK/UCN/LBP/MMP8/MAVS/TNFSF4/MBP/POU2F2/C1QTNF4/MYD88/TLR2/STAT3/HYAL2/TLR8/ARHGEF2
GO:0097152	mesenchymal cell apoptotic process	13	0.476922	1.21309	0.225326	0.413421	0.30053	10020	tags=100%	list=52%	signal=48%	SOX9/GDF5/TBX1/BMP7/ETV6/HIF1A/POU3F4/MSX1/PAX8/SHH/HNF1B/MSX2/PAX2
GO:2001053	regulation of mesenchymal cell apoptotic process	12	0.476897	1.18503	0.262264	0.456571	0.331897	10020	tags=100%	list=52%	signal=48%	SOX9/GDF5/TBX1/BMP7/HIF1A/POU3F4/MSX1/PAX8/SHH/HNF1B/MSX2/PAX2
GO:2001054	negative regulation of mesenchymal cell apoptotic process	10	0.476847	1.13087	0.338235	0.529714	0.385068	10020	tags=100%	list=52%	signal=48%	SOX9/GDF5/TBX1/BMP7/HIF1A/POU3F4/PAX8/SHH/HNF1B/PAX2
GO:0046184	aldehyde biosynthetic process	15	0.476584	1.25056	0.19962	0.385847	0.280486	3834	tags=33%	list=20%	signal=27%	BMP6/TKT/PNPO/BMP5/PDXK
GO:0033194	response to hydroperoxide	17	0.476571	1.29499	0.151515	0.324328	0.235765	4050	tags=47%	list=21%	signal=37%	DAPK1/MGST1/AIF1/GPX3/PRKCD/PRKD1/APOA4/XRCC1
GO:0042340	keratan sulfate catabolic process	12	0.476515	1.18407	0.262264	0.456571	0.331897	3042	tags=33%	list=16%	signal=28%	GALNS/OMD/GNS/LUM
GO:0050994	regulation of lipid catabolic process	59	0.476333	1.75341	0.00220626	0.0166015	0.0120682	2802	tags=31%	list=15%	signal=26%	IL1B/ABCD1/APOA2/IRS2/LGALS12/CPT1A/HCAR2/LDLR/TNF/ABHD5/IDH1/AKT2/ANGPTL3/BSCL2/PRKCD/SCARB1/PNPLA2/DAGLB
GO:0090179	planar cell polarity pathway involved in neural tube closure	13	0.476206	1.21127	0.227188	0.415645	0.302147	2560	tags=38%	list=13%	signal=33%	FZD1/FZD2/DVL3/SFRP1/DVL1
GO:0006068	ethanol catabolic process	11	0.476059	1.15635	0.304673	0.496861	0.361185	8857	tags=82%	list=46%	signal=44%	ALDH3B1/SULT1C4/ALDH2/SULT1A2/ALDH3B2/ADH7/SULT1A1/SULT1E1/SULT2A1
GO:0002418	immune response to tumor cell	20	0.475832	1.34497	0.114447	0.27051	0.196643	2355	tags=30%	list=12%	signal=26%	NECTIN2/ADAM15/PVR/HAVCR2/HRG/PRF1
GO:0032611	interleukin-1 beta production	97	0.475777	1.88875	4.13005e-05	0.000846661	0.000615467	1873	tags=31%	list=10%	signal=28%	IL1B/EGR1/TNFAIP3/HSPB1/LPL/LILRA5/APP/FFAR4/PANX1/PYCARD/LILRA2/SUCNR1/CCL3/NLRP12/TMEM106A/MEFV/ABCA1/MIR181A1/NLRC4/TNF/TRIM16/LGALS9/NLRP3/CD33/FZD5/CARD16/TLR6/F2R/TLR4/SIRPA
GO:0030213	hyaluronan biosynthetic process	14	0.475724	1.22689	0.219697	0.406474	0.29548	3580	tags=43%	list=19%	signal=35%	IL1B/EGF/AP2A1/TGFB1/ABCC5/HAS1
GO:0035812	renal sodium excretion	23	0.475402	1.40544	0.0760456	0.21074	0.153194	6374	tags=52%	list=33%	signal=35%	COMT/SPX/TAC1/EDNRB/DRD2/AVP/ADORA1/OXT/NPR1/AGTR1/GNAI2/AVPR1A
GO:0016554	cytidine to uridine editing	12	0.475358	1.1812	0.264151	0.459231	0.333831	2365	tags=42%	list=12%	signal=37%	RBM47/APOBEC1/APOBEC3A/APOBEC3C/APOBEC3H
GO:0010812	negative regulation of cell-substrate adhesion	65	0.47534	1.77628	0.00102362	0.00918244	0.00667503	5301	tags=49%	list=28%	signal=36%	THBS1/BCL6/ARHGAP6/ACVRL1/CORO1C/LGALS1/DMTN/LRP1/ADAM15/ACTN4/NOTCH1/GCNT2/JAG1/ANGPT2/MMP14/RHOA/SRC/ACER2/EFNA5/MMP12/FAM107A/SERPINE1/PTEN/RCC2/FBLN1/AJAP1/SPOCK1/DLC1/APOD/NF2/SEMA3E/MYOC
GO:0045953	negative regulation of natural killer cell mediated cytotoxicity	16	0.475127	1.27345	0.184061	0.367168	0.266907	2859	tags=38%	list=15%	signal=32%	LGALS9/LILRB1/CRK/HAVCR2/KIR2DL4/ARRB2
GO:1904948	midbrain dopaminergic neuron differentiation	17	0.474858	1.29034	0.157197	0.330843	0.240501	4157	tags=47%	list=22%	signal=37%	NR4A2/FZD1/DKK1/SFRP1/CSNK1D/CSNK1E/LMX1A/WNT3
GO:0035994	response to muscle stretch	18	0.474819	1.31651	0.133087	0.297839	0.216509	2706	tags=33%	list=14%	signal=29%	FOS/NFKBIA/JUN/SLC8A1/CSRP3/SLC9A1
GO:0097734	extracellular exosome biogenesis	19	0.474584	1.32785	0.121723	0.280454	0.203871	3989	tags=37%	list=21%	signal=29%	SDC4/SDCBP/ATP13A2/RAB7A/CHMP2A/HGS/RAB27A
GO:0044764	multi-organism cellular process	17	0.47442	1.28915	0.159091	0.333731	0.242601	2000	tags=24%	list=10%	signal=21%	CAV2/CD4/NECTIN2/GAS6
GO:1990266	neutrophil migration	116	0.474401	1.95549	6.73016e-06	0.000220512	0.000160297	3237	tags=40%	list=17%	signal=33%	CXCL8/MIR223/IL1B/CXCR2/PF4/SLAMF8/MPP1/CXCR1/C5AR1/PPBP/CXCL11/CCL3/IL1R1/CXCL2/CSF3R/FCER1G/C3AR1/CCL3L3/BST1/DYSF/PIP5K1C/CXCL9/PF4V1/LGALS3/CCL20/PREX1/JAM3/XCL2/ITGB2/CXCL5/S100A12/CD74/RAC2/S100A9/C5AR2/UMOD/SYK/CXCL1/CD177/CXCL10/MDK/LBP/RHOG/CCL4/CCL18/MCU
GO:0010863	positive regulation of phospholipase C activity	46	0.474348	1.66465	0.00507284	0.0310275	0.0225549	2494	tags=33%	list=13%	signal=28%	RASGRP4/P2RY12/C5AR1/ANG/ARHGAP6/LPAR2/GNA15/PTAFR/BDNF/CD86/PLCB2/FGF2/GNAQ/NTF4/NMUR1
GO:0021984	adenohypophysis development	13	0.474203	1.20617	0.232775	0.422123	0.306856	9053	tags=85%	list=47%	signal=45%	POU1F1/HES1/GHRH/DRD2/FGF8/GHRHR/PROP1/GSX1/SOX2/WNT4/PITX2
GO:0090049	regulation of cell migration involved in sprouting angiogenesis	75	0.474125	1.8196	0.000306174	0.00383978	0.00279127	3473	tags=33%	list=18%	signal=27%	THBS1/MIR27A/HMOX1/PTGS2/KLF4/MIR23A/PLK2/MAP3K3/STARD13/TBXA2R/MIR10A/VEGFA/MIRLET7F2/MIR126/MIR199A1/NOTCH1/FGF2/MIR16-1/MEOX2/RHOA/HDAC5/KDR/MIR199A2/HDAC9/MIR494
GO:0015812	gamma-aminobutyric acid transport	16	0.474061	1.27059	0.191651	0.376474	0.273672	5789	tags=56%	list=30%	signal=39%	SLC6A12/SLC9A3R1/SLC6A11/TRPC4/SLC6A6/SLC6A13/SLC32A1/NTSR1/APBA1
GO:0061041	regulation of wound healing	145	0.473757	2.03119	2.70136e-07	1.61475e-05	1.17382e-05	4158	tags=42%	list=22%	signal=33%	THBS1/GP1BA/HBEGF/SELP/PROS1/ALOX12/SERPINB2/OCLN/TNFAIP3/TFPI/VIL1/CD109/PLAUR/PLA2G4A/PDGFA/MYLK/FCER1G/DMTN/TBXA2R/SYTL4/TNF/MIR451A/THBD/SERPINC1/CD9/USF1/TEC/CRK/PRKG1/F2R/RREB1/TLR4/FGF2/FAP/PTK2/HRG/CLDN1/PRKCD/CPB2/ALOX5/SYK/DUSP10/MYH9/FGB/FOXA2/PLEK/SH2B3/GJA1/SERPINE1/PTEN/CLDN4/PDPN/ANO6/SMOC2/ANXA2/WFDC1/F11/NFE2L2/CADM4/TSPAN8/AJAP1
GO:0060579	ventral spinal cord interneuron fate commitment	15	0.4737	1.24299	0.205323	0.392952	0.285651	6140	tags=47%	list=32%	signal=32%	SUFU/GLI3/ASCL1/NKX2-2/LHX3/NKX6-2/GLI2
GO:0060581	cell fate commitment involved in pattern specification	15	0.4737	1.24299	0.205323	0.392952	0.285651	6140	tags=47%	list=32%	signal=32%	SUFU/GLI3/ASCL1/NKX2-2/LHX3/NKX6-2/GLI2
GO:0014854	response to inactivity	14	0.47329	1.22061	0.227273	0.415681	0.302173	1722	tags=21%	list=9%	signal=20%	IL10/PKM/HDAC4
GO:1903555	regulation of tumor necrosis factor superfamily cytokine production	108	0.473277	1.9231	2.11101e-05	0.000515345	0.000374622	2921	tags=38%	list=15%	signal=32%	CLU/IL10/PF4/TNFAIP3/ZFP36/TSPO/GPNMB/PYCARD/CCL3/BPI/SASH3/ARG2/PTAFR/FCER1G/CYBA/MIR181A1/CARD9/ANGPT1/LGALS9/IRAK3/LILRA4/POMC/CACTIN/CD14/TICAM1/CD33/TLR4/ADIPOQ/HAVCR2/SIRPA/LTF/RARA/GAS6/C5AR2/NOD2/SPON2/DDT/HSF1/ARRB2/GSTP1/LBP
GO:0002920	regulation of humoral immune response	73	0.473258	1.80354	0.000256727	0.00329063	0.00239207	2446	tags=27%	list=13%	signal=24%	VSIG4/CLU/C1QC/C1QB/PROS1/IL1B/C1QA/C5AR1/C2/CFP/CR1/C3AR1/TNF/ZP3/FCGR2B/CR1L/C5/C5AR2/CPB2/A2M
GO:0032305	positive regulation of icosanoid secretion	17	0.473213	1.28587	0.164773	0.342668	0.249097	474	tags=12%	list=2%	signal=11%	IL1B/PLA2G10
GO:0072574	hepatocyte proliferation	21	0.473103	1.36923	0.1	0.248678	0.180773	4054	tags=43%	list=21%	signal=34%	CEBPB/TNFAIP3/SULF2/FGF1/CPB2/MDK/PTN/RPS6KA1/GLI1
GO:0072575	epithelial cell proliferation involved in liver morphogenesis	21	0.473103	1.36923	0.1	0.248678	0.180773	4054	tags=43%	list=21%	signal=34%	CEBPB/TNFAIP3/SULF2/FGF1/CPB2/MDK/PTN/RPS6KA1/GLI1
GO:1905517	macrophage migration	55	0.4729	1.72657	0.0021154	0.0161457	0.0117369	2821	tags=36%	list=15%	signal=31%	THBS1/MIR24-2/P2RY12/SLAMF8/C5AR1/CMKLR1/CCL3/C3AR1/CD9/LGALS3/CSF1R/EDNRB/PTK2B/C5/PTK2/MMP14/CYP19A1/DDT/TRPV4/MDK
GO:0002227	innate immune response in mucosa	15	0.472856	1.24078	0.211027	0.398264	0.289512	5553	tags=53%	list=29%	signal=38%	RNASE2/RNASE3/DEFA1B/LTF/APOA4/NOS2/DEFB1/DEFA5
GO:0019233	sensory perception of pain	101	0.472825	1.89476	4.21777e-05	0.000861881	0.000626531	3768	tags=34%	list=20%	signal=27%	PTGS2/P2RY1/IL10/COMT/CCL3/MME/PTAFR/SPX/SMR3A/ITGA2/MGLL/SMR3B/TAC1/ADCYAP1/BACE1/CDK5/TMEM120A/F2R/EDNRB/CCK/PROK2/OPRPN/OPRL1/DLG2/SLC9A1/GRIN2A/ARRB2/P2RX3/VIP/MMP24/SCN10A/MRGPRX2/ALOXE3/CCR2
GO:0060487	lung epithelial cell differentiation	22	0.472375	1.38802	0.0949721	0.241335	0.175435	5218	tags=45%	list=27%	signal=33%	THRB/NFIB/HOXA5/NKX2-1/ASCL1/YAP1/AGR2/FOXA1/SOX9/GRHL2
GO:0033033	negative regulation of myeloid cell apoptotic process	15	0.472261	1.23922	0.212928	0.400613	0.29122	4860	tags=60%	list=25%	signal=45%	CLEC5A/CXCR2/FCER1G/NOD2/CCL5/KITLG/IRF7/APOH/GHSR
GO:0090192	regulation of glomerulus development	15	0.472244	1.23917	0.212928	0.400613	0.29122	3798	tags=40%	list=20%	signal=32%	EGR1/ADIPOQ/SERPINB7/BMP4/PDGFD/WT1
GO:0042059	negative regulation of epidermal growth factor receptor signaling pathway	46	0.472151	1.65694	0.00535663	0.0321699	0.0233854	4711	tags=39%	list=25%	signal=30%	AREG/HBEGF/EGF/EREG/MIR133A1/EPN1/SPRY1/RAB7A/EPGN/DUSP3/GRB2/DAB2IP/PTPRJ/ZGPAT/HGS/MVP/CHMP6/RNF126
GO:1900015	regulation of cytokine production involved in inflammatory response	62	0.472137	1.75792	0.000992331	0.0089773	0.00652591	2576	tags=29%	list=13%	signal=25%	IL1R2/PER1/ABCD1/PYCARD/MEFV/PLD3/TNF/GPSM3/IL17RA/TICAM1/TLR6/TLR4/SIRPA/MIR16-1/MIR203A/ALOX5/NOD2/CUEDC2
GO:0006958	complement activation	classical pathway	36	0.471501	1.56114	0.0146202	0.0677125	0.0492225	616	tags=17%	list=3%	signal=16%	CLU/C1QC/C1QB/C1QA/C2/CR1
GO:0099170	postsynaptic modulation of chemical synaptic transmission	16	0.471422	1.26352	0.197343	0.382475	0.278035	4860	tags=50%	list=25%	signal=37%	NRGN/CYFIP1/EIF4E/PLCB1/DCC/GHRL/DRD2/GHSR
GO:0050885	neuromuscular process controlling balance	49	0.47142	1.69669	0.0068824	0.0389343	0.0283027	6591	tags=59%	list=34%	signal=39%	SLC1A3/TPP1/GM2A/APP/DLG4/MYO7A/NR4A3/GAA/ABR/NEUROG1/USH1C/GPR88/NRXN1/PCDH15/POU4F2/SHANK1/CLN3/ABL1/JPH3/HMX3/POU4F3/POU4F1/CDH23/NKX6-2/CLRN1/IGDCC3/RBFOX2/ALDH1A3/BCR
GO:1902683	regulation of receptor localization to synapse	17	0.471074	1.28005	0.168561	0.346883	0.252162	6208	tags=59%	list=32%	signal=40%	IQSEC2/CNIH2/TYROBP/ZDHHC3/HRAS/GHSR/ARHGAP44/NPTN/GRIPAP1/DBN1
GO:0043651	linoleic acid metabolic process	21	0.470759	1.36245	0.105455	0.258128	0.187642	203	tags=19%	list=1%	signal=19%	ALOX15B/ALOX12/ABCD1/ACSL1
GO:0031116	positive regulation of microtubule polymerization	29	0.470643	1.49371	0.0472048	0.15668	0.113896	3166	tags=31%	list=17%	signal=26%	HSPA1B/OCLN/HSPA1A/FES/MAP1B/MAPRE1/CDK5R1/PAK1/CLIP1
GO:0043380	regulation of memory T cell differentiation	10	0.470364	1.11549	0.351103	0.542806	0.394585	4652	tags=60%	list=24%	signal=45%	BCL6/TNFSF4/IFNL1/FGL2/PCK1/IL12RB1
GO:2001279	regulation of unsaturated fatty acid biosynthetic process	13	0.470106	1.19575	0.24581	0.437263	0.317862	175	tags=23%	list=1%	signal=23%	IL1B/PTGS2/ABCD1
GO:0030656	regulation of vitamin metabolic process	13	0.470054	1.19562	0.24581	0.437263	0.317862	895	tags=23%	list=5%	signal=22%	IL1B/VDR/TNF
GO:0032612	interleukin-1 production	111	0.469919	1.92371	1.38531e-05	0.000386919	0.000281265	2000	tags=30%	list=10%	signal=27%	IL1B/EGR1/IL10/TNFAIP3/HSPB1/LPL/LILRA5/APP/FFAR4/PANX1/PYCARD/LILRA2/SUCNR1/CCL3/NLRP12/TMEM106A/MEFV/ABCA1/MIR181A1/NLRC4/TNF/TRIM16/LGALS9/NLRP3/CD33/FZD5/CARD16/TLR6/F2R/TLR4/HAVCR2/SIRPA/GAS6
GO:0002438	acute inflammatory response to antigenic stimulus	23	0.469872	1.38909	0.0855513	0.226391	0.164571	2278	tags=35%	list=12%	signal=31%	CXCR2/ICAM1/FCER1G/ZP3/SERPINC1/ADCYAP1/FCGR2B/IL31RA
GO:0072077	renal vesicle morphogenesis	19	0.469757	1.31434	0.134831	0.300063	0.218126	2	tags=5%	list=0%	signal=5%	FMN1
GO:1903727	positive regulation of phospholipid metabolic process	50	0.469291	1.68994	0.00562261	0.0334532	0.0243183	2794	tags=28%	list=15%	signal=24%	FLT3/FPR2/P2RY12/FGR/ZP3/PTK2B/DGKZ/FGF2/PTK2/PRKCD/NOD2/FGFR3/SRC/TGFB1
GO:1904036	negative regulation of epithelial cell apoptotic process	47	0.469179	1.65248	0.0068204	0.0387526	0.0281706	4751	tags=47%	list=25%	signal=35%	HMOX1/TNFAIP3/ICAM1/ANGPT1/PDPK1/MIR126/GAS6/SERPINB13/FGB/MDK/KDR/PAK4/TNIP2/SERPINE1/TCF7L2/MIR30B/NFE2L2/WFS1/YAP1/MIR182/MAPK7/ABL1
GO:0032025	response to cobalt ion	10	0.469175	1.11267	0.352941	0.544217	0.39561	1897	tags=40%	list=10%	signal=36%	TIGAR/SERPINF1/ALAD/D2HGDH
GO:0009395	phospholipid catabolic process	48	0.469099	1.67385	0.00601396	0.0350322	0.0254661	2335	tags=33%	list=12%	signal=29%	APOA2/PLA2G15/PLA2G10/PNPLA6/PLA2G4A/ABHD16A/LIPC/PLBD2/LDLR/IDH1/ABHD6/PLBD1/ANGPTL3/PLA2G4C/PRKCD/SCARB1
GO:0035860	glial cell-derived neurotrophic factor receptor signaling pathway	10	0.469079	1.11244	0.352941	0.544217	0.39561	1505	tags=30%	list=8%	signal=28%	GFRA2/SULF2/GFRAL
GO:0009415	response to water	14	0.468802	1.20904	0.238636	0.428982	0.311842	8040	tags=71%	list=42%	signal=41%	CD9/AQP2/MAPK10/LRP11/AVPR1A/ATP2B4/COL18A1/KRT8/TH/NTRK1
GO:0007614	short-term memory	11	0.46861	1.13826	0.319626	0.510572	0.371152	4350	tags=55%	list=23%	signal=42%	COMT/CALB1/SERPINF1/MDK/BRINP1/CHRNA7
GO:1902622	regulation of neutrophil migration	41	0.468608	1.60073	0.00826288	0.0440058	0.0319894	3237	tags=44%	list=17%	signal=37%	CXCL8/MIR223/CXCR2/SLAMF8/MPP1/C5AR1/IL1R1/C3AR1/BST1/DYSF/JAM3/CD74/RAC2/C5AR2/MDK/LBP/RHOG/MCU
GO:0007567	parturition	15	0.468551	1.22948	0.220532	0.406895	0.295786	4742	tags=40%	list=25%	signal=30%	PTAFR/PLA2G4C/MAFF/NRK/OXTR/PTGFR
GO:0035766	cell chemotaxis to fibroblast growth factor	11	0.468541	1.13809	0.319626	0.510572	0.371152	2143	tags=27%	list=11%	signal=24%	FGF1/FGF2/MIR16-1
GO:1904847	regulation of cell chemotaxis to fibroblast growth factor	11	0.468541	1.13809	0.319626	0.510572	0.371152	2143	tags=27%	list=11%	signal=24%	FGF1/FGF2/MIR16-1
GO:0033002	muscle cell proliferation	223	0.468271	2.12114	1e-10	2.03686e-08	1.48067e-08	2075	tags=26%	list=11%	signal=24%	THBS1/TRIB1/HBEGF/MIR223/MIR27A/HMOX1/GPER1/NAMPT/PTGS2/ALOX12/IL10/TNFAIP3/RBPMS2/SMAD1/CDKN1A/EREG/ILK/ANG/KLF4/PPARG/COMT/MFN2/NQO2/JUN/PTAFR/PTGIR/CYBA/AIF1/SOD2/ITGA2/MIR208A/RXRA/MMP9/TGM2/TNF/NR4A3/CALCRL/TPM1/JARID2/ANGPT1/MEF2D/MIR137/MIR199A1/IL18/PRKG1/NOTCH1/MIR133A1/RBP4/HDAC4/ADIPOQ/MEIS1/FGF2/MDM2/VGLL4/CTNNBIP1/ADAMTS1/MIR145/PRKAR1A/MIR1-1
GO:0034616	response to laminar fluid shear stress	14	0.468143	1.20734	0.238636	0.428982	0.311842	5010	tags=71%	list=26%	signal=53%	ADAM9/KLF4/ABCA1/MIR126/SMAD7/ASS1/NFE2L2/TGFB3/MAPK7/SREBF2
GO:0042159	lipoprotein catabolic process	15	0.468073	1.22823	0.220532	0.406895	0.295786	1686	tags=27%	list=9%	signal=24%	CTSD/PPT1/LDLR/ABHD17A
GO:0086005	ventricular cardiac muscle cell action potential	36	0.46804	1.54968	0.0157557	0.0713694	0.0518809	5936	tags=58%	list=31%	signal=40%	KCNE1/KCND3/KCNE3/MIR133A1/KCNJ3/MIR1-1/KCNQ1/KCNE4/JUP/DSG2/CACNA1C/ANK2/MIR1-2/PKP2/RYR2/KCNJ8/DSC2/KCNE2/TRPM4/NEDD4L/SCN3B
GO:0031641	regulation of myelination	46	0.467927	1.64212	0.00642084	0.0369314	0.0268467	3253	tags=33%	list=17%	signal=27%	S100B/HGF/PARD3/TNFRSF1B/SIRT2/WASF3/RARA/ITGAX/EGR2/TNFRSF21/TG/CST7/PTN/PTEN/TYMP
GO:1990776	response to angiotensin	28	0.467887	1.46736	0.053499	0.169145	0.122957	4019	tags=46%	list=21%	signal=37%	PTGS2/CA2/AGTRAP/CYBA/MIR145/PRKCD/SRC/ARID1B/HSF1/SLC30A10/IQGAP1/NFE2L2/RELA
GO:0010887	negative regulation of cholesterol storage	10	0.467833	1.10949	0.358456	0.548237	0.398532	778	tags=30%	list=4%	signal=29%	PPARG/NR1H2/ABCA1
GO:1905153	regulation of membrane invagination	16	0.467829	1.25389	0.206831	0.395247	0.287319	1337	tags=38%	list=7%	signal=35%	PPARG/RAB31/ITGA2/ABCA7/SYT11/CD300A
GO:1900016	negative regulation of cytokine production involved in inflammatory response	32	0.467586	1.50539	0.0336266	0.118695	0.0862836	3586	tags=34%	list=19%	signal=28%	IL1R2/ABCD1/PYCARD/MEFV/SIRPA/MIR16-1/MIR203A/CUEDC2/MIR129-2/MIR98/CHID1
GO:0090051	negative regulation of cell migration involved in sprouting angiogenesis	39	0.467538	1.58727	0.0149051	0.0685358	0.049821	3473	tags=31%	list=18%	signal=25%	THBS1/KLF4/STARD13/TBXA2R/MIR199A1/NOTCH1/MIR16-1/MEOX2/RHOA/HDAC5/MIR199A2/MIR494
GO:0071219	cellular response to molecule of bacterial origin	208	0.467339	2.09843	1.49199e-09	2.03037e-07	1.47595e-07	2926	tags=36%	list=15%	signal=31%	MRC1/CXCL8/TRIB1/IL1B/IL10/BMP6/PF4/CEBPB/ADAM9/TNFAIP3/ZFP36/TFPI/TSPO/PYCARD/LILRA2/PPBP/NFKBIA/CXCL11/CCL3/ICAM1/BPI/CXCL2/IRF8/PTAFR/LILRB2/LY86/NFKBIB/TNFRSF1B/TBXA2R/SIRT2/HMGB2/ABCA1/SBNO2/TNF/CXCL9/PF4V1/CACTIN/LILRB1/CD14/TICAM1/NLRP3/HCK/IL18/FZD5/CARD16/FCGR2B/TLR6/EDNRB/CXCL5/LCN2/DEFA1B/CD86/TLR4/HAVCR2/CD68/SIRPA/LTF/RARA/RHOA/SCARB1/LACRT/NOD2/SPON2/SRC/CEBPE/CXCL1/UPF1/PLSCR3/CXCL…
GO:0046688	response to copper ion	40	0.466902	1.59416	0.0118076	0.0579138	0.0420996	4254	tags=38%	list=22%	signal=29%	SNCA/APP/ICAM1/BACE1/MT1E/MT2A/AANAT/HSF1/MT4/AQP2/MAP1LC3A/PRNP/NFE2L2/MT1G/NFE2L1
GO:0014003	oligodendrocyte development	47	0.466609	1.64343	0.00731583	0.0405961	0.0295107	4970	tags=38%	list=26%	signal=28%	CLU/GSN/NCSTN/CD9/WASF3/ERCC2/ASCL1/HDAC10/GSTP1/PTEN/KCNJ10/ID4/TLR2/MAG/SOX11/HDAC11/NKX2-2/SOX10
GO:0010896	regulation of triglyceride catabolic process	13	0.466539	1.18668	0.256983	0.450319	0.327353	5064	tags=46%	list=26%	signal=34%	ABHD5/PNPLA2/DAGLB/APOA4/AADAC/APOA5
GO:0010665	regulation of cardiac muscle cell apoptotic process	50	0.46632	1.67924	0.00622863	0.036035	0.0261951	3227	tags=32%	list=17%	signal=27%	MIR24-2/CXCR2/TIGAR/ILK/PDPK1/MIR199A1/MIR133A1/RGL2/MIR145/MIR16-1/SIRT4/HAND2/HSF1/MDK/MIR199A2/PTEN
GO:0071222	cellular response to lipopolysaccharide	198	0.46625	2.08419	3.42708e-09	3.98538e-07	2.89711e-07	2926	tags=36%	list=15%	signal=31%	MRC1/CXCL8/TRIB1/IL1B/IL10/BMP6/PF4/CEBPB/ADAM9/TNFAIP3/ZFP36/TFPI/TSPO/PYCARD/LILRA2/PPBP/NFKBIA/CXCL11/CCL3/ICAM1/BPI/CXCL2/IRF8/PTAFR/LILRB2/LY86/NFKBIB/TNFRSF1B/TBXA2R/HMGB2/ABCA1/SBNO2/TNF/CXCL9/PF4V1/CACTIN/LILRB1/CD14/TICAM1/NLRP3/HCK/IL18/CARD16/EDNRB/CXCL5/LCN2/DEFA1B/CD86/TLR4/HAVCR2/CD68/SIRPA/LTF/RARA/RHOA/SCARB1/LACRT/NOD2/SPON2/SRC/CEBPE/CXCL1/UPF1/PLSCR3/CXCL10/TGFB1/HSF1/GSTP1/IL1…
GO:0032717	negative regulation of interleukin-8 production	31	0.466056	1.48771	0.0429957	0.145349	0.105659	5726	tags=48%	list=30%	signal=34%	IL10/KLF4/BPI/CACTIN/BCL3/CD33/TLR6/MIR203A/MIR129-2/MIR98/MAPKBP1/MIRLET7C/MIR204/TLR9/ANXA4
GO:0030316	osteoclast differentiation	96	0.465903	1.85601	3.66116e-05	0.000766525	0.000557214	2707	tags=34%	list=14%	signal=30%	FOS/CEBPB/OSCAR/CA2/MAFB/MITF/CD109/CCL3/GAB2/LILRB3/KLF10/FCER1G/TCIRG1/FAM20C/JUNB/SBNO2/TNF/CCR1/TFE3/ATP6AP1/LILRB4/LILRB1/CSF1R/LRRK1/TCTA/TLR4/LTF/SFRP1/BGLAP/TYROBP/PPARGC1B/SRC/FSHB
GO:2000047	regulation of cell-cell adhesion mediated by cadherin	19	0.465807	1.30329	0.146067	0.316158	0.229826	1507	tags=26%	list=8%	signal=24%	BMP6/PPM1F/FLOT1/VEGFA/NOTCH1
GO:0150105	protein localization to cell-cell junction	12	0.465759	1.15735	0.288679	0.481875	0.350291	3787	tags=42%	list=20%	signal=33%	VCL/ACTN4/DLG5/TJP1/FLNA
GO:0034377	plasma lipoprotein particle assembly	31	0.465739	1.4867	0.0435505	0.147069	0.10691	4257	tags=35%	list=22%	signal=28%	APOA2/NR1H2/ARF1/ABCA1/PRKACA/ABCA7/DGAT1/PLAGL2/BMP1/APOA4/MTTP
GO:0060442	branching involved in prostate gland morphogenesis	12	0.465739	1.1573	0.288679	0.481875	0.350291	6048	tags=50%	list=32%	signal=34%	RXRA/SFRP1/BMP4/HOXD13/BMP7/HOXB13
GO:0010800	positive regulation of peptidyl-threonine phosphorylation	29	0.465729	1.47811	0.0490018	0.159743	0.116123	2794	tags=28%	list=15%	signal=24%	APP/EGF/GSK3A/CALM3/CHI3L1/TNKS1BP1/AXIN1/TGFB1
GO:1901184	regulation of ERBB signaling pathway	93	0.465698	1.84564	0.000154757	0.00227025	0.00165032	5122	tags=47%	list=27%	signal=35%	AREG/HBEGF/GPER1/SH3TC2/APP/EGF/EREG/HIP1/RHBDF2/PTPN18/PLAUR/MMP9/ARAP1/MIR133A1/EPN1/SHKBP1/SPRY1/RAB7A/EPGN/MVB12A/NCF1/ADAM17/PTPN12/PDE6H/DUSP3/GRB2/DAB2IP/LGMN/PTPRJ/CCDC88A/ZGPAT/HGS/AFAP1L2/MVP/AGR2/PDE6G/FER/CHMP6/RNF126/ADRA2A/AKT1/HAP1/CDH13/ERRFI1
GO:0010226	response to lithium ion	23	0.46569	1.37673	0.0912548	0.235314	0.171058	2813	tags=30%	list=15%	signal=26%	PTGS2/GSK3A/CEBPA/PTK2B/IGFBP2/PKLR/ASCL1
GO:0070168	negative regulation of biomineral tissue development	27	0.465512	1.43718	0.0573013	0.175526	0.127596	4386	tags=44%	list=23%	signal=34%	CCL3/MIR208A/CCR1/GATA1/NOTCH1/PTK2B/GAS6/SRGN/TGFB1/ASPN/STATH/AHSG
GO:0110150	negative regulation of biomineralization	27	0.465512	1.43718	0.0573013	0.175526	0.127596	4386	tags=44%	list=23%	signal=34%	CCL3/MIR208A/CCR1/GATA1/NOTCH1/PTK2B/GAS6/SRGN/TGFB1/ASPN/STATH/AHSG
GO:0033344	cholesterol efflux	60	0.465336	1.72099	0.00177248	0.014118	0.0102629	1725	tags=25%	list=9%	signal=23%	MIR27A/APOA2/LAMTOR1/EGF/NFKBIA/PLA2G10/NR1H2/LRP1/ABCA1/ABCA7/PLTP/MIR33A/EEPD1/STX12/ADIPOQ
GO:0045807	positive regulation of endocytosis	98	0.465287	1.85228	3.54917e-05	0.000752669	0.000547141	1208	tags=23%	list=6%	signal=22%	CLU/PICK1/SNCA/CD151/EGF/DAB2/HIP1/FLOT1/PPARG/PPT1/ITSN1/LRP1/RAB31/ARF1/ITGA2/INSR/CD63/VPS28/ACTN4/VEGFA/ANGPT1/ABCA7/CD14
GO:0042572	retinol metabolic process	45	0.465201	1.62782	0.00832514	0.0442623	0.0321758	3155	tags=33%	list=16%	signal=28%	CYP1B1/PLB1/ADH1A/ADH1B/DGAT2/AKR1B10/RBP4/RPE65/ALDH1A2/BCO1/RETSAT/PNPLA2/RDH11/DGAT1/CYP3A5
GO:0031223	auditory behavior	12	0.465186	1.15592	0.292453	0.485283	0.352769	6816	tags=58%	list=36%	signal=38%	SLC1A3/NEUROG1/NRXN1/DRD2/FOXP2/SLITRK6/NRXN2
GO:0006909	phagocytosis	267	0.465153	2.15421	1e-10	2.03686e-08	1.48067e-08	3575	tags=39%	list=19%	signal=32%	THBS1/ITGB3/MIR181B1/IL1B/SLC11A1/FPR2/MSR1/APOA2/MERTK/SIRPB1/FCGR2A/ITGAM/C2/PYCARD/WAS/PPARG/GSN/FGR/RAB20/ANXA3/IRF8/CORO1C/PEAR1/FCER1G/CD93/TMEM175/LRP1/CYBA/AIF1/RAB31/LIMK1/MARCO/ABCA1/ITGA2/NCF4/MYO7A/CYFIP1/MFGE8/RAB39A/LDLR/TGM2/RHOBTB1/TNF/PLD2/DYSF/PIP5K1C/BAIAP2/ABCA7/CEACAM4/PTX3/CD14/WASF2/HCK/NCF2/SYT11/CD300A/TYRO3/CRK/UNC13D/ITGB2/FCGR2B/LEPR/CRP/TLR4/ABR/ADIPOQ/RAB7A/SH3BP1/JM…
GO:0045834	positive regulation of lipid metabolic process	151	0.464917	2.00029	5.3302e-07	2.841e-05	2.06522e-05	2802	tags=31%	list=15%	signal=27%	FLT3/ADM/IL1B/PTGS2/FPR2/P2RY12/BMP6/ABCD1/APOA2/IRS2/PPARG/FGR/SLC27A1/CPT1A/NR1H2/LDLR/TNF/TNFRSF1A/NR4A3/ABHD5/ZP3/AKT2/CYP7A1/MID1IP1/ABHD6/DGAT2/FGF1/CCDC3/ANGPTL3/ADIPOQ/PTK2B/CD74/DGKZ/FGF2/PTK2/PRKCD/POR/SIRT4/SCARB1/NOD2/FGFR3/SRC/CGA/PNPLA2/FSHB/TGFB1/DAGLB
GO:0009299	mRNA transcription	17	0.464892	1.26326	0.1875	0.37117	0.269816	5264	tags=53%	list=27%	signal=38%	C5AR1/EREG/SRF/HSF1/SREBF1/FLNA/STAT3/PPARD/TP53
GO:0034384	high-density lipoprotein particle clearance	16	0.464393	1.24468	0.216319	0.403375	0.293227	2335	tags=25%	list=12%	signal=22%	APOA2/LDLR/MIR33A/SCARB1
GO:0006525	arginine metabolic process	20	0.464365	1.31255	0.135084	0.300417	0.218384	4716	tags=55%	list=25%	signal=41%	FAH/ARG2/DDAH1/DDAH2/ART4/SLC7A7/ASL/ASS1/ARG1/NOS2/CLN3
GO:0006972	hyperosmotic response	27	0.464323	1.43351	0.0573013	0.175526	0.127596	5585	tags=56%	list=29%	signal=39%	YBX3/HNMT/PDPK1/MICU1/CLDN1/TRPV4/TACR3/PKN1/LETM1/MAPK10/ARHGEF2/RCSD1/ERRFI1/AVP/OXT
GO:1904754	positive regulation of vascular associated smooth muscle cell migration	22	0.464179	1.36394	0.104283	0.256419	0.1864	2839	tags=36%	list=15%	signal=31%	DOCK4/LRP1/MIR451A/NR4A3/DOCK5/MDM2/ADAMTS1/PAK1
GO:2000273	positive regulation of signaling receptor activity	37	0.464	1.55112	0.0189111	0.0806429	0.0586221	2852	tags=27%	list=15%	signal=23%	AREG/HBEGF/EGF/EREG/TAL1/EPGN/CACNG3/NCF1/ADAM17/PINK1
GO:0006910	phagocytosis	recognition	19	0.463828	1.29775	0.151685	0.324583	0.235951	4035	tags=42%	list=21%	signal=33%	PEAR1/MFGE8/JMJD6/SCARB1/TUB/COLEC12/FCN1/FCN3
GO:0031280	negative regulation of cyclase activity	23	0.463789	1.37111	0.0912548	0.235314	0.171058	7483	tags=65%	list=39%	signal=40%	P2RY13/EDNRB/LTB4R2/CCR2/GPR87/DRD2/HPCA/PDZD3/GNAI2/GALR1/ADGRV1/GRM2/PALM/GNAI3/NPR3
GO:0022011	myelination in peripheral nervous system	28	0.463771	1.45445	0.0474453	0.157233	0.114298	1125	tags=21%	list=6%	signal=20%	SH3TC2/PARD3/ILK/SIRT2/ADGRG6/AKT2
GO:0032292	peripheral nervous system axon ensheathment	28	0.463771	1.45445	0.0474453	0.157233	0.114298	1125	tags=21%	list=6%	signal=20%	SH3TC2/PARD3/ILK/SIRT2/ADGRG6/AKT2
GO:0000338	protein deneddylation	10	0.463712	1.09972	0.362132	0.55082	0.40041	2187	tags=20%	list=11%	signal=18%	COPS7A/GPS1
GO:0007599	hemostasis	326	0.463668	2.19138	1e-10	2.03686e-08	1.48067e-08	3014	tags=33%	list=16%	signal=28%	THBS1/ITGA2B/TREML1/GP1BA/MYL9/ITGB3/GP1BB/SELP/PROS1/ALOX12/SERPINB2/P2RY1/P2RY12/MMRN1/EHD3/CLEC1B/PF4/P2RX1/MPL/MERTK/CSRP1/ZNF385A/GP6/HSPB1/TFPI/PRKAR2B/PAPSS2/FN1/ILK/PIK3R6/VCL/FERMT3/SH2B2/F13A1/HMG20B/WAS/MAFG/SRF/PIK3R5/MFN2/BLOC1S3/F5/PLAUR/PLA2G4A/PDGFA/SLC4A1/GNA15/TLN1/PEAR1/FCER1G/DMTN/GNA11/TBXA2R/GP9/PRKACA/ITGA2/DGKG/NFE2/SERPIND1/THBD/PF4V1/ITPK1/SERPINC1/PDPK1/GP5/CD9/F8/F2RL2…
GO:0007596	blood coagulation	321	0.463479	2.18982	1e-10	2.03686e-08	1.48067e-08	3014	tags=33%	list=16%	signal=28%	THBS1/ITGA2B/TREML1/GP1BA/MYL9/ITGB3/GP1BB/SELP/PROS1/ALOX12/SERPINB2/P2RY1/P2RY12/MMRN1/EHD3/CLEC1B/PF4/P2RX1/MPL/MERTK/CSRP1/GP6/HSPB1/TFPI/PRKAR2B/PAPSS2/FN1/ILK/PIK3R6/VCL/FERMT3/SH2B2/F13A1/HMG20B/WAS/MAFG/SRF/PIK3R5/MFN2/BLOC1S3/F5/PLAUR/PLA2G4A/PDGFA/SLC4A1/GNA15/TLN1/PEAR1/FCER1G/DMTN/GNA11/TBXA2R/GP9/PRKACA/ITGA2/DGKG/NFE2/SERPIND1/THBD/PF4V1/ITPK1/SERPINC1/PDPK1/GP5/CD9/F8/F2RL2/USF1/IF…
GO:0046850	regulation of bone remodeling	50	0.463349	1.66854	0.00696999	0.0392085	0.028502	2898	tags=36%	list=15%	signal=31%	ITGB3/TNFAIP3/CA2/PDK4/ATP6AP1/DEF8/CSF1R/LEPR/SPP1/PLEKHM1/SFRP1/BGLAP/PPARGC1B/SRC/SYK/FSHB/MDK/SIGLEC15
GO:0014074	response to purine-containing compound	147	0.463247	1.98803	7.77811e-07	3.81494e-05	2.77321e-05	2422	tags=26%	list=13%	signal=23%	AREG/FOSB/SPARC/PER1/FOS/IL1B/PTGS2/DUSP1/P2RY1/AQP9/P2RY12/P2RX1/PDE3A/APP/PANX1/PPARG/KCNE1/TRPM2/MMP19/BSG/PTAFR/DMTN/SLC6A4/AHR/PDE2A/THBD/NOX4/SLC8A1/ZFP36L1/ADIPOQ/PTK2B/SLC26A6/LDHA/DGKQ/KCNQ1/CARM1/PPARGC1B/AANAT
GO:1904018	positive regulation of vasculature development	221	0.46319	2.09759	7.02646e-10	9.98694e-08	7.25985e-08	2220	tags=26%	list=12%	signal=23%	THBS1/CXCL8/MIR181B1/ADM/MIR27A/HMOX1/GPER1/IL1B/PTGS2/CXCR2/EGR1/IL10/HGF/LRG1/HSPB1/CYP1B1/SMAD1/C5AR1/RRAS/PIK3R6/KLF4/ANXA3/RHOB/ACVRL1/MIR23A/PLK2/C3AR1/MAP3K3/SOD2/TBXA2R/MIR451A/CHI3L1/MIR10A/GRN/VEGFA/MIRLET7F2/PDPK1/CTSH/HIPK2/MIR126/PKM/MIR199A1/ITGB2/FGF1/NOTCH1/SIRT6/ANGPTL3/JMJD8/PTK2B/DDAH1/STIM1/FGF2/MIR145/MIR1-1/EMC10/ITGAX/SERPINB7/ANGPT2
GO:0061158	3'-UTR-mediated mRNA destabilization	17	0.463133	1.25847	0.191288	0.376107	0.273405	3979	tags=47%	list=21%	signal=37%	ZFP36/DND1/ZFP36L1/RBM24/KHSRP/UPF1/CPEB3/PLEKHN1
GO:0021513	spinal cord dorsal/ventral patterning	22	0.463129	1.36085	0.10987	0.26498	0.192623	6140	tags=45%	list=32%	signal=31%	RFX4/SUFU/GLI3/ASCL1/INTU/SMO/NKX2-2/LHX3/NKX6-2/GLI2
GO:0030388	fructose 1	6-bisphosphate metabolic process	10	0.46291	1.09781	0.365809	0.554697	0.403229	1232	tags=30%	list=6%	signal=28%	TIGAR/FBP1/ALDOA
GO:0021801	cerebral cortex radial glia guided migration	23	0.462907	1.3685	0.0931559	0.238425	0.17332	3056	tags=43%	list=16%	signal=37%	P2RY12/ZMIZ1/SRGAP2C/SRGAP2/CDK5/MBOAT7/GLI3/ADGRG1/CDK5R1/DAB2IP
GO:0022030	telencephalon glial cell migration	23	0.462907	1.3685	0.0931559	0.238425	0.17332	3056	tags=43%	list=16%	signal=37%	P2RY12/ZMIZ1/SRGAP2C/SRGAP2/CDK5/MBOAT7/GLI3/ADGRG1/CDK5R1/DAB2IP
GO:0031281	positive regulation of cyclase activity	22	0.462839	1.36	0.10987	0.26498	0.192623	5465	tags=50%	list=29%	signal=36%	RCVRN/ADORA2B/STIM1/GUCA1A/CACNA1C/TIMP2/NOS2/GUCA1C/ORAI1/HPCA/GUCA2A
GO:0060674	placenta blood vessel development	33	0.462747	1.50147	0.0322573	0.115096	0.0836673	3793	tags=30%	list=20%	signal=24%	SOCS3/SPINT1/HS6ST1/JUNB/FZD5/MIR16-1/MAP2K1/ARID1A/NSDHL/HES1
GO:1903034	regulation of response to wounding	176	0.462696	2.03488	1.77956e-08	1.69882e-06	1.23493e-06	3308	tags=36%	list=17%	signal=30%	THBS1/GP1BA/HBEGF/SELP/PROS1/ALOX12/SERPINB2/IL10/OCLN/TNFAIP3/TFPI/SIGLEC10/KLF4/VIL1/CD109/PLAUR/PLA2G4A/PDGFA/MYLK/FCER1G/DMTN/LRP1/TBXA2R/SYTL4/TNF/MIR451A/GRN/THBD/SERPINC1/CD9/USF1/TEC/CRK/PRKG1/F2R/RREB1/TLR4/SPP1/FGF2/FAP/PTK2/HRG/CLDN1/PRKCD/FKBP1B/CPB2/CERS2/ALOX5/SYK/DUSP10/MYH9/FGB/FOXA2/MAP2K1/MDK/SCARF1/PLEK/SH2B3/PTN/GJA1/SERPINE1/PTEN/CLDN4/PDPN
GO:0072017	distal tubule development	12	0.462685	1.14971	0.3	0.491874	0.35756	3918	tags=42%	list=20%	signal=33%	CALB1/NOTCH1/JAG1/UMOD/POU3F3
GO:0008211	glucocorticoid metabolic process	26	0.462549	1.41585	0.0726257	0.204362	0.148558	6504	tags=42%	list=34%	signal=28%	H6PD/YWHAH/DGKQ/CYP17A1/BMP5/HSD11B2/SERPINA6/HSD3B2/STUB1/CYP21A2/MECP2
GO:0060055	angiogenesis involved in wound healing	29	0.462362	1.46743	0.0508167	0.163493	0.118849	947	tags=21%	list=5%	signal=20%	ITGB3/TNFAIP3/SRF/TNF/MIR451A/VEGFA
GO:0046627	negative regulation of insulin receptor signaling pathway	33	0.462355	1.5002	0.0322573	0.115096	0.0836673	4511	tags=45%	list=24%	signal=35%	SOCS3/IL1B/GRB14/GRB10/GSK3A/TSC2/SOCS1/PRKCD/PTPRE/MIR103A1/INPP5K/RELA/AHSG/MIR103A2/TNS2
GO:0032722	positive regulation of chemokine production	43	0.462108	1.59995	0.00652951	0.03751	0.0272673	3670	tags=49%	list=19%	signal=40%	IL1B/LPL/ADORA2B/TNF/IL17RA/LGALS9/ADCYAP1/TSLP/TLR4/ADIPOQ/HAVCR2/CD74/DDX3X/SYK/ADAM17/TRPV4/LBP/FFAR2/MAVS/FFAR3/MBP
GO:0048484	enteric nervous system development	15	0.461764	1.21167	0.23384	0.423215	0.30765	7689	tags=60%	list=40%	signal=36%	HLX/EDNRB/PHOX2A/SOX10/SOX8/ARX/ISX/RHOXF1/TLX2
GO:0070365	hepatocyte differentiation	15	0.461571	1.21117	0.23384	0.423215	0.30765	5898	tags=40%	list=31%	signal=28%	ITGA2/TAF10/FRZB/PCK1/PROX1/HNF4A
GO:0043379	memory T cell differentiation	11	0.461472	1.12092	0.342056	0.534129	0.388277	4652	tags=55%	list=24%	signal=41%	BCL6/TNFSF4/IFNL1/FGL2/PCK1/IL12RB1
GO:0090715	immunological memory formation process	11	0.461472	1.12092	0.342056	0.534129	0.388277	4652	tags=55%	list=24%	signal=41%	BCL6/TNFSF4/IFNL1/FGL2/PCK1/IL12RB1
GO:0045006	DNA deamination	14	0.461132	1.18926	0.263258	0.458051	0.332973	2365	tags=43%	list=12%	signal=38%	APOBEC1/APOBEC3A/EXOSC4/EXOSC5/APOBEC3C/APOBEC3H
GO:0086002	cardiac muscle cell action potential involved in contraction	53	0.461001	1.67556	0.00470671	0.0294561	0.0214126	5993	tags=57%	list=31%	signal=39%	KCNJ2/KCNE1/KCND3/GJC1/KCNE3/MIR133A1/KCNJ3/MIR1-1/KCNQ1/KCNE4/KCNA5/GJA1/JUP/CACNB2/DSG2/FLNA/CACNA1C/SCN1B/ANK2/MIR1-2/PKP2/RYR2/KCNN2/KCNJ8/DSC2/KCNE2/TRPM4/NEDD4L/SCN3B/SCN1A
GO:0045766	positive regulation of angiogenesis	196	0.460961	2.05346	4.87564e-09	5.19743e-07	3.77819e-07	2220	tags=27%	list=12%	signal=24%	THBS1/CXCL8/MIR181B1/ADM/MIR27A/HMOX1/IL1B/PTGS2/CXCR2/IL10/HGF/LRG1/HSPB1/CYP1B1/SMAD1/C5AR1/RRAS/PIK3R6/KLF4/ANXA3/RHOB/ACVRL1/MIR23A/PLK2/C3AR1/MAP3K3/TBXA2R/MIR451A/CHI3L1/MIR10A/GRN/VEGFA/MIRLET7F2/PDPK1/CTSH/HIPK2/MIR126/PKM/MIR199A1/ITGB2/FGF1/SIRT6/ANGPTL3/JMJD8/PTK2B/DDAH1/STIM1/FGF2/MIR1-1/EMC10/ITGAX/ANGPT2
GO:1990535	neuron projection maintenance	10	0.460907	1.09306	0.371324	0.559779	0.406923	2003	tags=40%	list=10%	signal=36%	ABCD1/APP/INSR/MAP1A
GO:0050817	coagulation	326	0.460816	2.1779	1e-10	2.03686e-08	1.48067e-08	3014	tags=33%	list=16%	signal=28%	THBS1/ITGA2B/TREML1/GP1BA/MYL9/ITGB3/GP1BB/SELP/PROS1/ALOX12/SERPINB2/P2RY1/P2RY12/MMRN1/EHD3/CLEC1B/PF4/P2RX1/MPL/MERTK/CSRP1/GP6/HSPB1/TFPI/PRKAR2B/PAPSS2/FN1/ILK/PIK3R6/VCL/FERMT3/SH2B2/F13A1/HMG20B/WAS/MAFG/SRF/PIK3R5/MFN2/BLOC1S3/F5/PLAUR/PLA2G4A/PDGFA/SLC4A1/GNA15/TLN1/PEAR1/FCER1G/DMTN/GNA11/TBXA2R/GP9/PRKACA/ITGA2/DGKG/NFE2/SERPIND1/THBD/PF4V1/ITPK1/SERPINC1/PDPK1/GP5/CD9/F8/F2RL2/USF1/IF…
GO:0099622	cardiac muscle cell membrane repolarization	38	0.460635	1.54883	0.0229192	0.0916683	0.0666368	5251	tags=50%	list=27%	signal=36%	KCNJ2/KCNE1/KCND3/KCNE3/MIR133A1/KCNJ3/MIR1-1/KCNQ1/KCNE4/KCNA5/FLNA/SCN1B/ANK2/MIR1-2/KCNN2/KCNJ8/KCNE2/WDR1/ZMPSTE24
GO:0035815	positive regulation of renal sodium excretion	14	0.460516	1.18767	0.265152	0.460344	0.33464	6374	tags=50%	list=33%	signal=33%	TAC1/EDNRB/DRD2/OXT/NPR1/GNAI2/AVPR1A
GO:0010575	positive regulation of vascular endothelial growth factor production	28	0.460487	1.44415	0.060219	0.180403	0.131141	2090	tags=29%	list=11%	signal=25%	IL1B/PTGS2/CYP1B1/C5AR1/C3AR1/ADORA2B/SULF2/C5
GO:0046475	glycerophospholipid catabolic process	31	0.460249	1.46917	0.0479705	0.158317	0.115086	2814	tags=32%	list=15%	signal=28%	PLA2G15/PLA2G10/PNPLA6/PLA2G4A/ABHD16A/LIPC/LDLR/PLA2G4C/SCARB1/ABHD12B
GO:0031848	protection from non-homologous end joining at telomere	10	0.460248	1.0915	0.371324	0.559779	0.406923	5344	tags=50%	list=28%	signal=36%	DCLRE1B/ERCC1/ACD/XRCC1/TFIP11
GO:0051349	positive regulation of lyase activity	23	0.460163	1.36038	0.0988593	0.247477	0.1799	5465	tags=52%	list=29%	signal=37%	RCVRN/ADORA2B/STIM1/GUCA1A/CACNA1C/TIMP2/NOS2/GUCA1C/FTMT/ORAI1/HPCA/GUCA2A
GO:0034969	histone arginine methylation	11	0.460007	1.11736	0.347664	0.540748	0.393088	4479	tags=36%	list=23%	signal=28%	CARM1/COPRS/PRDM14/PRMT8
GO:0003071	renal system process involved in regulation of systemic arterial blood pressure	25	0.45989	1.38877	0.0787992	0.215385	0.156571	5664	tags=48%	list=30%	signal=34%	SUCNR1/CYBA/F2R/GAS6/RHOA/GJA1/PCSK5/REN/HSD11B2/OR51E2/ADORA1/AGTR1
GO:0001976	nervous system process involved in regulation of systemic arterial blood pressure	12	0.459742	1.1424	0.315094	0.50726	0.368745	6562	tags=50%	list=34%	signal=33%	SOD2/TNNI3/ASIC2/DRD2/MECP2/ACE2
GO:0071636	positive regulation of transforming growth factor beta production	20	0.459727	1.29945	0.138837	0.304736	0.221523	1081	tags=20%	list=6%	signal=19%	THBS1/PTGS2/FURIN/LGALS9
GO:0086023	adenylate cyclase-activating adrenergic receptor signaling pathway involved in heart process	10	0.459688	1.09017	0.371324	0.559779	0.406923	7786	tags=80%	list=41%	signal=47%	MIR133A1/MIR1-1/MIR1-2/GNAI2/PLN/CHGA/ATP2B4/NOS1
GO:0045670	regulation of osteoclast differentiation	66	0.459664	1.72029	0.00186039	0.0145111	0.0105486	2898	tags=35%	list=15%	signal=30%	FOS/CEBPB/CA2/MAFB/MITF/CCL3/LILRB3/KLF10/TNF/CCR1/TFE3/ATP6AP1/LILRB4/LILRB1/TCTA/TLR4/LTF/SFRP1/BGLAP/TYROBP/PPARGC1B/FSHB/SIGLEC15
GO:0006349	regulation of gene expression by genetic imprinting	17	0.459484	1.24856	0.202652	0.389588	0.283205	725	tags=18%	list=4%	signal=17%	ZFP57/GSK3A/PCGF3
GO:1902950	regulation of dendritic spine maintenance	12	0.459461	1.1417	0.315094	0.50726	0.368745	3868	tags=33%	list=20%	signal=27%	ZNF804A/FCGR2B/PRNP/MIR30B
GO:0030852	regulation of granulocyte differentiation	15	0.459428	1.20554	0.241445	0.432317	0.314266	2809	tags=33%	list=15%	signal=28%	TRIB1/C1QC/ADIPOQ/RARA/RUNX1
GO:0036296	response to increased oxygen levels	27	0.459168	1.41759	0.0739372	0.20705	0.150512	3623	tags=30%	list=19%	signal=24%	CDKN1A/PPARG/ATP6AP1/ATP6V1A/ATP6V0D1/KCNA5/PDPN/CCDC115
GO:0010455	positive regulation of cell fate commitment	14	0.459104	1.18403	0.267045	0.461753	0.335664	7100	tags=64%	list=37%	signal=40%	MIR208A/MIR133A1/FGF2/MIR1-1/MIR1-2/IL12RB1/NKX6-2/MIR206/RBPJ
GO:0072087	renal vesicle development	20	0.459011	1.29742	0.138837	0.304736	0.221523	2	tags=5%	list=0%	signal=5%	FMN1
GO:0036035	osteoclast development	18	0.458983	1.2726	0.170055	0.348949	0.253663	3603	tags=50%	list=19%	signal=41%	FAM20C/ATP6AP1/LILRB1/LRRK1/LTF/TYROBP/SRC/SIGLEC15/ANXA2
GO:1903236	regulation of leukocyte tethering or rolling	13	0.458937	1.16734	0.271881	0.466171	0.338876	2035	tags=23%	list=11%	signal=21%	SELP/PTAFR/FUT4
GO:0030947	regulation of vascular endothelial growth factor receptor signaling pathway	31	0.458838	1.46467	0.0479705	0.158317	0.115086	4105	tags=32%	list=21%	signal=25%	ITGB3/IL1B/GRB10/MIR10A/DAB2IP/ITGA5/HGS/ARNT/CADM4/MYOF
GO:0033605	positive regulation of catecholamine secretion	13	0.458801	1.167	0.271881	0.466171	0.338876	6487	tags=46%	list=34%	signal=31%	STX1A/PINK1/VIP/OXTR/OXT/SYT1
GO:0042181	ketone biosynthetic process	41	0.458799	1.56722	0.0110877	0.0551885	0.0401184	3882	tags=29%	list=20%	signal=23%	ADM/EGR1/BMP6/H6PD/PDSS1/DGKQ/CYP19A1/FSHB/FDXR/DKKL1/BMP5/COQ9
GO:0055075	potassium ion homeostasis	29	0.458653	1.45566	0.0526316	0.16698	0.121384	4072	tags=31%	list=21%	signal=24%	SLC12A7/KCNJ2/KCNMA1/ATP1A4/SLC12A9/KCNA5/ATP4B/KCNJ10/SLC12A4
GO:0007229	integrin-mediated signaling pathway	102	0.4585	1.84071	3.66644e-05	0.000766525	0.000557214	2644	tags=36%	list=14%	signal=31%	ITGA2B/ITGB3/TIMP1/ADAM9/ITGAM/ITGB5/FN1/ILK/FERMT3/FGR/TLN1/FCER1G/DMTN/DST/ADAM15/ITGA2/ZYX/BST1/CD63/LOXL3/LIMS1/HCK/TEC/ITGB2/ANGPTL3/PTK2B/ADAMTS1/PRAM1/ITGAX/PTK2/FERMT1/TYROBP/SRC/SYK/MYH9/CD177/CTNNA1
GO:0043030	regulation of macrophage activation	56	0.458492	1.67133	0.0036469	0.0243991	0.0177366	3165	tags=41%	list=17%	signal=34%	VSIG4/THBS1/IL10/CCL3/PLA2G10/BPI/PLA2G4A/LDLR/GRN/SYT11/CEBPA/FCGR2B/TLR6/TLR4/HAVCR2/CD74/MIR145/IL31RA/LBP/CST7/MMP8/TNIP2/SLC7A2
GO:2000269	regulation of fibroblast apoptotic process	21	0.458478	1.32691	0.129091	0.29124	0.211712	2076	tags=24%	list=11%	signal=21%	MIR181B1/MIR24-2/SFRP1/GAS6/BID
GO:0009110	vitamin biosynthetic process	21	0.458357	1.32656	0.129091	0.29124	0.211712	4086	tags=52%	list=21%	signal=41%	IL1B/VDR/CYP27A1/TNF/PLTP/PNPO/BCO1/GFI1/PDXK/RFK/SNAI1
GO:0045124	regulation of bone resorption	43	0.45831	1.5868	0.00742979	0.040931	0.0297542	2898	tags=35%	list=15%	signal=30%	ITGB3/TNFAIP3/CA2/PDK4/ATP6AP1/DEF8/CSF1R/SPP1/PLEKHM1/BGLAP/PPARGC1B/SRC/SYK/FSHB/SIGLEC15
GO:0007618	mating	41	0.458214	1.56523	0.011229	0.055685	0.0404794	5665	tags=54%	list=30%	signal=38%	P2RY1/P2RX1/APP/OR2H2/SLC6A4/THRB/TAC1/EDNRB/HDAC4/NHLH2/VIP/PTEN/PPP1R1B/SEMG1/OXTR/PPP1R9B/DRD1/MTNR1A/AVP/OXT/MAPK8IP2/KLK14
GO:0032350	regulation of hormone metabolic process	32	0.458153	1.47502	0.043631	0.147246	0.107038	4046	tags=31%	list=21%	signal=25%	ADM/EGR1/BMP6/H6PD/DGKQ/POR/TCF7L2/FFAR3/BMP5/ARNT
GO:0021516	dorsal spinal cord development	22	0.458051	1.34593	0.111732	0.267354	0.194349	5657	tags=55%	list=30%	signal=38%	TAL1/DAAM2/ASCL1/LBX1/GDF7/HOXB8/LHX5/GSX2/DRGX/PROX1/LHX3/LHX1
GO:0009409	response to cold	46	0.457801	1.60658	0.00948279	0.0490315	0.0356427	459	tags=15%	list=2%	signal=15%	FOS/ADM/LPL/ZNF516/PPARG/SLC27A1/NFKBIA
GO:0006337	nucleosome disassembly	16	0.457655	1.22662	0.235294	0.424885	0.308863	3865	tags=38%	list=20%	signal=30%	SMARCD3/NFE2/HMGA1/GRWD1/ARID1A/SMARCA4
GO:0060841	venous blood vessel development	15	0.457627	1.20082	0.245247	0.436693	0.317447	2451	tags=33%	list=13%	signal=29%	ACVRL1/VEGFA/NOTCH1/ENG/SEMA3C
GO:0097154	GABAergic neuron differentiation	14	0.457554	1.18003	0.267045	0.461753	0.335664	6468	tags=57%	list=34%	signal=38%	NKX2-1/ASCL1/DLX1/DRD1/DRD2/DLX2/ARX/INHBA
GO:0071277	cellular response to calcium ion	80	0.457544	1.76383	0.000322087	0.00400791	0.00291349	4401	tags=36%	list=23%	signal=28%	FOSB/FOS/CPNE2/ALOX5AP/CPNE8/TRPM2/JUN/MCOLN1/DMTN/NCSTN/CLIC4/JUNB/JUND/SYT11/RASA4/PPIF/NEUROD2/PRKAA2/CPNE4/GUCA1A/LGMN/CPNE6/SYT10/IQGAP1/HSPA5/MEF2C/ENDOG/SYT7/SYT4
GO:2001212	regulation of vasculogenesis	16	0.45753	1.22629	0.235294	0.424885	0.308863	322	tags=12%	list=2%	signal=12%	ADM/RRAS
GO:0006026	aminoglycan catabolic process	65	0.457429	1.70935	0.00252248	0.0184386	0.0134037	3397	tags=32%	list=18%	signal=27%	LYVE1/SDC4/CHP1/SGSH/CHI3L1/IDUA/SDC3/GALNS/ARSB/CHIA/SDC2/PGLYRP1/FGF2/OMD/FUCA1/GNS/SLC9A1/TGFB1/LUM/GPC5/NAGLU
GO:0045671	negative regulation of osteoclast differentiation	29	0.457224	1.45112	0.0526316	0.16698	0.121384	1957	tags=31%	list=10%	signal=28%	MAFB/CCL3/LILRB3/LILRB4/LILRB1/TCTA/TLR4/LTF/SFRP1
GO:0099625	ventricular cardiac muscle cell membrane repolarization	28	0.45701	1.43325	0.0620438	0.18423	0.133923	5251	tags=54%	list=27%	signal=39%	KCNE1/KCND3/KCNE3/MIR133A1/KCNJ3/MIR1-1/KCNQ1/KCNE4/SCN1B/ANK2/MIR1-2/KCNJ8/KCNE2/WDR1/ZMPSTE24
GO:0046636	negative regulation of alpha-beta T cell activation	37	0.456982	1.52766	0.022273	0.0900409	0.0654538	3847	tags=41%	list=20%	signal=32%	HLX/BCL6/ARG2/LOXL3/LGALS9/LILRB1/ZBTB7B/CD300A/SOCS1/GLI3/SMAD7/RUNX1/TNFSF4/IHH/HFE
GO:2000480	negative regulation of cAMP-dependent protein kinase activity	10	0.456966	1.08372	0.378676	0.565363	0.410982	2449	tags=40%	list=13%	signal=35%	PRKAR2B/MIR133A1/PRKAR1A/PKIB
GO:0071384	cellular response to corticosteroid stimulus	61	0.456945	1.69415	0.00161012	0.0131522	0.00956076	1858	tags=18%	list=10%	signal=16%	FLT3/GPER1/ZFP36/DDIT4/ICAM1/KLF9/FOXO3/SERPINF1/ADCYAP1/ZFP36L1/EIF4E
GO:0061614	pri-miRNA transcription by RNA polymerase II	53	0.456943	1.66081	0.00511897	0.0311304	0.0226298	5067	tags=57%	list=26%	signal=42%	FOS/EGR1/IL10/SMAD1/KLF4/PPARG/SRF/JUN/PRL/FOXO3/SPI1/TNF/NFIB/LILRB4/HDAC4/FGF2/NGFR/BMP4/TGFB1/ATOH8/SREBF1/WT1/SMARCA4/RELA/STAT3/POU5F1/PPARD/FOSL1/SREBF2/SOX9
GO:2001204	regulation of osteoclast development	12	0.456907	1.13535	0.324528	0.515826	0.374972	2898	tags=42%	list=15%	signal=35%	ATP6AP1/LILRB1/LTF/TYROBP/SIGLEC15
GO:0031113	regulation of microtubule polymerization	50	0.456714	1.64465	0.00832335	0.0442623	0.0321758	3166	tags=28%	list=17%	signal=23%	HSPA1B/SNCA/OCLN/HSPA1A/FES/MAP1B/MAP2/MAPRE3/PRUNE1/MAPRE1/CDK5R1/PAK1/FKBP4/CLIP1
GO:0048703	embryonic viscerocranium morphogenesis	11	0.456644	1.10919	0.349533	0.541572	0.393688	5891	tags=55%	list=31%	signal=38%	NDST1/CHST11/HOXA2/MEF2C/LHX1/TBX1
GO:0030100	regulation of endocytosis	205	0.456598	2.05406	2.99149e-09	3.54325e-07	2.57571e-07	3263	tags=35%	list=17%	signal=29%	CLU/ITGB3/MIR27A/PICK1/SNCA/STON2/CD151/EGF/DAB2/DLG4/HIP1/PACSIN2/FLOT1/PPARG/LRPAP1/PPT1/SNX33/ITSN1/NR1H2/LRP1/RAB31/ARF1/SDCBP/CALM3/ITGA2/INSR/CD63/VPS28/ACTN4/VEGFA/RUFY1/ANGPT1/ABCA7/DKK1/LILRB1/EHD4/CD14/OPHN1/TNK2/LGALS3/SYT11/TSC2/CD300A/MIR199A1/SH3GL3/UNC119/RAB5C/RIT2/SH3GL1/DNM1/DGKQ/LRRTM2/SNX12/ANKRD13B/SRC/SYK/AP2A1/LRSAM1/CD177/SNX17/PACSIN1/ARRB2/SYNJ2BP/SNAP91/DNM2/ARFGAP1/NUM…
GO:0033145	positive regulation of intracellular steroid hormone receptor signaling pathway	12	0.45658	1.13454	0.324528	0.515826	0.374972	5036	tags=58%	list=26%	signal=43%	WBP2/LMO3/PAK1/PPP5C/KMT2D/YAP1/FOXA1
GO:0014812	muscle cell migration	95	0.456525	1.81034	8.87373e-05	0.00149757	0.00108864	4317	tags=41%	list=23%	signal=32%	TRIB1/ITGB3/MIR223/DOCK4/ILK/PDGFA/LRP1/AIF1/S100A11/ITGA2/MIR451A/NR4A3/CORO1B/TPM1/FOXO4/SEMA6D/MIR137/NOX4/CRK/PRKG1/DOCK5/HDAC4/ADIPOQ/MDM2/ADAMTS1/SIX4/SRC/MDK/PAK1/GSTP1/PDGFD/SERPINE1/CCL5/IQGAP1/NFE2L2/SMO/MEF2C/NRP1/MIR182
GO:0045725	positive regulation of glycogen biosynthetic process	14	0.456396	1.17704	0.267045	0.461753	0.335664	1125	tags=21%	list=6%	signal=20%	IRS2/INSR/AKT2
GO:0097529	myeloid leukocyte migration	210	0.45636	2.0497	2.93733e-09	3.54325e-07	2.57571e-07	3237	tags=36%	list=17%	signal=30%	THBS1/CXCL8/MIR223/MIR24-2/IL1B/DUSP1/CXCR2/FPR2/P2RY12/PF4/SLAMF8/MPP1/CXCR1/C5AR1/CMKLR1/PPBP/CXCL11/CCL3/IL1R1/CXCL2/CSF3R/FCER1G/C3AR1/AIF1/CCL3L3/BST1/DYSF/PIP5K1C/IL17RA/CXCL9/VEGFA/S100A7/CCR1/PF4V1/ADGRE2/CD9/LGALS3/CSF1R/CD300A/CCL20/PREX1/JAM3/XCL2/ITGB2/EDNRB/CXCL5/S100A12/PTK2B/CD74/SIRPA/RAC2/S100A9/C5/DEFB104B/PLCB1/C5AR2/PTK2/MMP14/CYP19A1/UMOD/PTGER4/SYK/CXCL1/CD177/DDT/TRPV4/CXCL…
GO:0034629	cellular protein-containing complex localization	19	0.456306	1.27671	0.157303	0.330958	0.240585	4038	tags=53%	list=21%	signal=42%	TNFAIP2/RALB/SGCD/EXOC3L2/SMAD7/WASL/STXBP6/RCC2/NACC2/KLHL21
GO:0060216	definitive hemopoiesis	21	0.456306	1.32062	0.129091	0.29124	0.211712	2588	tags=29%	list=14%	signal=25%	TAL1/HOXA9/GATA1/HOXB4/MEIS1/LYL1
GO:1902285	semaphorin-plexin signaling pathway involved in neuron projection guidance	13	0.456304	1.16064	0.284916	0.479055	0.348241	2833	tags=31%	list=15%	signal=26%	PLXND1/NRP2/PLXNA2/PLXNB2
GO:0019229	regulation of vasoconstriction	59	0.456274	1.67957	0.00507284	0.0310275	0.0225549	3906	tags=32%	list=20%	signal=26%	ADM/PTGS2/P2RX1/DOCK4/HRH2/ICAM1/PTAFR/TBXA2R/F2R/DOCK5/ECE1/RHOA/FGB/KCNA5/GJA1/ADRA1D/ASIC2/ADRA1B/OXTR
GO:0010310	regulation of hydrogen peroxide metabolic process	19	0.456092	1.27611	0.159176	0.3338	0.242651	6151	tags=53%	list=32%	signal=36%	SNCA/MPV17L/RAC2/PINK1/CTNS/STAT3/NOXA1/HDAC6/NOXO1/DUOXA2
GO:0033233	regulation of protein sumoylation	25	0.456043	1.37715	0.0844278	0.22488	0.163473	4590	tags=44%	list=24%	signal=33%	EGR1/HMG20B/ZMIZ1/TOLLIP/HDAC4/GNL3L/FSCB/PIAS4/RELA/ARNT/MUL1
GO:1904886	beta-catenin destruction complex disassembly	21	0.456008	1.31976	0.129091	0.29124	0.211712	2560	tags=33%	list=13%	signal=29%	FZD1/FZD2/FRAT2/DVL3/FZD5/AXIN1/DVL1
GO:0021782	glial cell development	122	0.455781	1.89387	1.02039e-05	0.00030931	0.000224848	1948	tags=23%	list=10%	signal=21%	CLU/MIR181B1/PICK1/IL1B/FPR2/C1QA/SH3TC2/APP/PARD3/C5AR1/ILK/GSN/NCSTN/LRP1/SIRT2/LAMB2/IFNGR1/LDLR/TNF/GRN/ADGRG6/AKT2/SOX4/CD9/CDK5/TLR4/WASF3/S100A9
GO:0060443	mammary gland morphogenesis	45	0.45576	1.59478	0.0108436	0.054354	0.0395118	2683	tags=24%	list=14%	signal=21%	AREG/VDR/CAPN1/CSF1R/ETV5/STAT6/BAX/ELF3/GLI3/SRC/BMP4
GO:2000641	regulation of early endosome to late endosome transport	17	0.45566	1.23817	0.208333	0.396348	0.288119	5355	tags=53%	list=28%	signal=38%	DAB2/CHMP3/SNX12/SRC/MAP2K2/MAP2K1/RDX/VPS11/MSN
GO:0070593	dendrite self-avoidance	16	0.455606	1.22113	0.237192	0.427105	0.310478	5708	tags=56%	list=30%	signal=40%	NEXN/BSG/PALLD/MYPN/DSCAM/IGSF9/NPTN/ROBO3/VSTM2L
GO:0010662	regulation of striated muscle cell apoptotic process	52	0.455522	1.64966	0.00703944	0.0395296	0.0287355	3227	tags=31%	list=17%	signal=26%	MIR24-2/CXCR2/TIGAR/ILK/PDPK1/MIR199A1/MIR133A1/RGL2/MIR145/MIR16-1/SIRT4/HAND2/HSF1/MDK/MIR199A2/PTEN
GO:0060711	labyrinthine layer development	48	0.455487	1.62528	0.00976549	0.0500481	0.0363817	3793	tags=33%	list=20%	signal=27%	SOCS3/ST14/ADM/IL10/SPINT1/HS6ST1/JUNB/FZD5/ZFP36L1/PCDH12/CDX4/MAP2K1/GRB2/NSDHL/BMP5/HES1
GO:1900274	regulation of phospholipase C activity	48	0.455465	1.6252	0.00976549	0.0500481	0.0363817	2494	tags=31%	list=13%	signal=27%	RASGRP4/P2RY12/C5AR1/ANG/ARHGAP6/LPAR2/GNA15/PTAFR/BDNF/CD86/PLCB2/FGF2/GNAQ/NTF4/NMUR1
GO:0032963	collagen metabolic process	110	0.455364	1.86082	3.32253e-05	0.000725373	0.000527298	4972	tags=43%	list=26%	signal=32%	ADAMTS2/CTSD/MMP1/RCN3/PPARG/MMP19/ADAM15/ITGA2/MFAP4/MMP9/FURIN/CTSB/MMP25/PEPD/PLOD3/F2R/P3H2/CIITA/FAP/MIR145/MMP17/SERPINB7/MMP14/ENG/ID1/BMP4/TGFB1/MMP12/UCN/ARRB2/MMP8/P3H4/MMP24/CST3/CTSL/IHH/ARG1/TNXB/TGFB3/TNS2/MMP13/SERPINH1/CBX8/MMP20/SCX/PPARD/PDGFRB
GO:0042136	neurotransmitter biosynthetic process	17	0.455358	1.23735	0.208333	0.396348	0.288119	4272	tags=41%	list=22%	signal=32%	SLC6A4/DAGLA/GAD1/DAGLB/GAD2/SLC5A7/SLC44A4
GO:0042058	regulation of epidermal growth factor receptor signaling pathway	87	0.455322	1.78998	0.000445959	0.00511175	0.00371591	5122	tags=47%	list=27%	signal=35%	AREG/HBEGF/GPER1/APP/EGF/EREG/HIP1/RHBDF2/PLAUR/MMP9/ARAP1/MIR133A1/EPN1/SHKBP1/SPRY1/RAB7A/EPGN/MVB12A/NCF1/ADAM17/PTPN12/PDE6H/DUSP3/GRB2/DAB2IP/PTPRJ/CCDC88A/ZGPAT/HGS/AFAP1L2/MVP/AGR2/PDE6G/FER/CHMP6/RNF126/ADRA2A/AKT1/HAP1/CDH13/ERRFI1
GO:0043900	regulation of multi-organism process	72	0.455225	1.72891	0.0011089	0.00985072	0.00716083	2149	tags=26%	list=11%	signal=24%	LHFPL2/TIMP1/P2RY1/PDE3A/PDE5A/PLA2G10/PTAFR/PLB1/BST2/SIRT2/VEGFA/ZP3/PRDM9/PPP2R1A/EDNRB/HDAC4/MIR16-1/ACVR1B/PLCB1
GO:0031100	animal organ regeneration	74	0.455213	1.73985	0.000603855	0.00631088	0.0045876	2500	tags=28%	list=13%	signal=25%	FLT3/ADM/HMOX1/IL10/CEBPB/APOA2/HGF/C5AR1/CDKN1A/PPARG/ANXA3/NR4A3/PKM/SULF2/NOTCH1/GAS6/CLDN1/ANGPT2/CPB2/GLI3/IGF2R
GO:0034367	protein-containing complex remodeling	32	0.455184	1.46546	0.0497448	0.160935	0.116989	5797	tags=50%	list=30%	signal=35%	APOA2/LPL/PLA2G10/LIPC/PLTP/SCARB1/CETP/GTF2E1/LPA/APOA4/MPO/APOA5/PLA2G7/GPIHBP1/AGTR1/PLA2G5
GO:0046470	phosphatidylcholine metabolic process	81	0.455172	1.76182	0.000276721	0.00352572	0.00256297	2428	tags=27%	list=13%	signal=24%	APOA2/PCYT1B/PLA2G15/ABHD4/SLC27A1/PLA2G10/PNPLA6/PLA2G4A/NR1H2/PLB1/LIPC/LDLR/PHOSPHO1/MBOAT2/PEMT/CHKA/PLBD1/LPCAT2/PLA2G12A/PLA2G4C/SCARB1/STARD7
GO:0015721	bile acid and bile salt transport	29	0.455152	1.44454	0.0544465	0.171041	0.124336	3074	tags=28%	list=16%	signal=23%	ABCC3/AQP9/RXRA/SLCO1B3/SLC10A3/AKR1C4/NCOA2/SLC10A1
GO:0031954	positive regulation of protein autophosphorylation	26	0.455077	1.39298	0.0856611	0.226587	0.164714	3926	tags=42%	list=21%	signal=34%	GPNMB/PDGFA/CALM3/VEGFA/TNKS1BP1/DDX3X/SRC/PDGFD/RASSF2/RAP2A/IQGAP1
GO:0031644	regulation of nervous system process	144	0.454802	1.94884	2.69046e-06	0.000106354	7.73127e-05	5585	tags=47%	list=29%	signal=34%	S100B/IL10/HGF/APP/PARD3/DLG4/COMT/CCL3/PTAFR/SPX/TNFRSF1B/SMR3A/ITGA2/MGLL/BAIAP2/SMR3B/F2R/EDNRB/PTK2B/DLGAP4/WASF3/CNIH2/SH3GL1/CCK/ITGAX/EGR2/STX1A/OPRPN/OPRL1/SRC/DVL1/TNFRSF21/SLC9A1/UNC13B/P2RX3/CST7/VIP/PTEN/TYMP/RGS4/GPR35/NRXN1/MIR30B/RIMS1/MAG/GBA/GHRL/CHRNA7/SLC8A3/NMU/SHANK2/SHANK1/ADRB2/TMEM100/RIMS2/MTNR1B/GHSR/HTR2C/LRRK2/SOX10/DLGAP3/GLRA1/NTSR1/JAM2/AVP/TMEM108/ADORA1/OXT
GO:2000108	positive regulation of leukocyte apoptotic process	29	0.454721	1.44318	0.0544465	0.171041	0.124336	4202	tags=41%	list=22%	signal=32%	IL10/IDO1/HCAR2/NR4A3/LGALS9/PRELID1/LGALS16/BAX/RAPGEF2/CCL5/NFKBID/MEF2C
GO:0002534	cytokine production involved in inflammatory response	65	0.454664	1.69902	0.00295183	0.0205888	0.0149667	2576	tags=29%	list=13%	signal=25%	IL1R2/PER1/ABCD1/PYCARD/MEFV/PLD3/IDO1/TNF/GPSM3/IL17RA/TICAM1/TLR6/TLR4/SIRPA/MIR16-1/MIR203A/ALOX5/NOD2/CUEDC2
GO:0019730	antimicrobial humoral response	120	0.454489	1.88463	1.69774e-05	0.000436095	0.000317012	2793	tags=26%	list=15%	signal=22%	CLU/CXCL8/SLC11A1/PF4/RNASE6/ANG/PPBP/CXCL11/BPI/CXCL2/CXCL9/S100A7/HTN1/PF4V1/BCL3/RNASE3/BPIFB2/CXCL5/LCN2/DEFA1B/S100A12/PGLYRP1/LTF/S100A9/HRG/COLEC11/SPON2/CXCL1/SEMG2/FGB/CXCL10
GO:0086091	regulation of heart rate by cardiac conduction	38	0.454484	1.52815	0.0262937	0.100583	0.0731173	4936	tags=47%	list=26%	signal=35%	KCNJ2/KCNE1/KCND3/KCNE3/KCNJ3/KCNQ1/KCNE4/KCNA5/JUP/CACNB2/DSG2/CACNA1C/SCN1B/ANK2/PKP2/KCNH6/DSC2/KCNE2
GO:0046322	negative regulation of fatty acid oxidation	11	0.454481	1.10394	0.357009	0.547323	0.397868	5067	tags=45%	list=26%	signal=33%	DGAT2/SIRT4/ACADVL/AKT1/SOX9
GO:0042487	regulation of odontogenesis of dentin-containing tooth	15	0.454469	1.19253	0.254753	0.447514	0.325314	6169	tags=53%	list=32%	signal=36%	APCDD1/NGFR/BMP4/RSPO2/MMP20/AMTN/FGF8/TNFRSF11B
GO:0060263	regulation of respiratory burst	16	0.454307	1.21765	0.237192	0.427105	0.310478	2921	tags=38%	list=15%	signal=32%	SLAMF8/INSR/GRN/RAC2/DUSP10/LBP
GO:0032703	negative regulation of interleukin-2 production	23	0.453843	1.3417	0.112167	0.267595	0.194524	1752	tags=22%	list=9%	signal=20%	VSIG4/TNFAIP3/ZFP36/HOMER2/HAVCR2
GO:0031102	neuron projection regeneration	57	0.453835	1.65848	0.00581981	0.0343707	0.0249853	3296	tags=42%	list=17%	signal=35%	ADM/HGF/TSPO/KLF4/JUN/OMG/LRP1/MAP1B/LAMB2/GRN/ULK1/JAM3/MAPK8IP3/SPP1/RTN4RL2/FKBP1B/CERS2/PRRX1/CTNNA1/MAP2K1/SCARF1/PTN/PTEN/MATN2
GO:0150079	negative regulation of neuroinflammatory response	18	0.453812	1.25826	0.179298	0.360966	0.262398	1320	tags=28%	list=7%	signal=26%	MIR181B1/TNFRSF1B/LDLR/GRN/SYT11
GO:0120178	steroid hormone biosynthetic process	46	0.453717	1.59225	0.0110513	0.055136	0.0400803	3107	tags=24%	list=16%	signal=20%	ADM/EGR1/BMP6/TSPO/DGKQ/SCARB1/CYP19A1/FSHB/CYP17A1/FDXR/DHRS11
GO:0036336	dendritic cell migration	29	0.453537	1.43942	0.0580762	0.176715	0.12846	1081	tags=28%	list=6%	signal=26%	CXCR2/SLAMF8/CXCR1/TRPM2/NLRP12/EPS8/CCR1/LGALS9
GO:0019915	lipid storage	79	0.453446	1.74916	0.000598159	0.00631078	0.00458753	3158	tags=34%	list=16%	signal=29%	ITGB3/IL1B/MSR1/GM2A/LPL/PLIN3/PPARG/NFKBIA/PLA2G10/PLIN2/NR1H2/ABCA1/TNF/DYSF/ABHD5/DGAT2/CRP/ANGPTL3/EHD1/BSCL2/MEST/PLA2G4C/SCARB1/PNPLA2/VSTM2A/DGAT1/FFAR2
GO:0010677	negative regulation of cellular carbohydrate metabolic process	42	0.453046	1.55152	0.0176262	0.07664	0.0557123	5033	tags=50%	list=26%	signal=37%	DDIT4/TIGAR/MIDN/SLC4A1/GSK3A/FBP1/LEPR/SIRT6/SOGA1/HDAC4/ADIPOQ/FOXA2/GCKR/PLEK/CBFA2T3/ERFE/INPP5K/STAT3/CLK2/SIK1/PGP
GO:0070383	DNA cytosine deamination	10	0.452975	1.07425	0.386029	0.572598	0.416242	2365	tags=40%	list=12%	signal=35%	APOBEC1/APOBEC3A/APOBEC3C/APOBEC3H
GO:0090269	fibroblast growth factor production	11	0.452787	1.09982	0.364486	0.553529	0.402379	693	tags=18%	list=4%	signal=18%	PTGS2/AIF1
GO:0090270	regulation of fibroblast growth factor production	11	0.452787	1.09982	0.364486	0.553529	0.402379	693	tags=18%	list=4%	signal=18%	PTGS2/AIF1
GO:0071801	regulation of podosome assembly	15	0.452664	1.18779	0.254753	0.447514	0.325314	5703	tags=60%	list=30%	signal=42%	GSN/TNF/HCK/RHOA/SRC/ARHGEF2/MSN/IL5/FSCN1
GO:0001991	regulation of systemic arterial blood pressure by circulatory renin-angiotensin	18	0.452537	1.25473	0.181146	0.363155	0.26399	4849	tags=50%	list=25%	signal=37%	SUCNR1/MME/F2R/CTSZ/PCSK5/CES1/REN/OR51E2/CTSG
GO:1903670	regulation of sprouting angiogenesis	127	0.452433	1.88903	1.99265e-05	0.000488313	0.000354972	4393	tags=38%	list=23%	signal=29%	THBS1/MIR24-2/MIR27A/HMOX1/PTGS2/IL10/SMAD1/KLF4/MIR23A/PLK2/MAP3K3/STARD13/TBXA2R/MIR10A/VEGFA/MIRLET7F2/PDPK1/MIR126/PKM/MIR199A1/FGF1/NOTCH1/EPN1/JMJD8/FGF2/MIR1-1/MIR16-1/MEOX2/RHOA/NGFR/ALOX5/SYNJ2BP/HDAC5/KDR/MIR199A2/HDAC9/TJP1/MIR494/ITGA5/MIR30B/GLUL/MIR101-1/BMPER/MIR1-2/NRP1/GHRL/SPRED1/MIR30C1
GO:0034138	toll-like receptor 3 signaling pathway	20	0.452429	1.27882	0.15197	0.325084	0.236315	3558	tags=40%	list=19%	signal=33%	TNFAIP3/FLOT1/TICAM1/HAVCR2/COLEC12/TNIP2/FADD/PELI1
GO:0042168	heme metabolic process	30	0.45214	1.43358	0.0533088	0.16871	0.122641	2420	tags=27%	list=13%	signal=23%	HMOX1/BLVRB/TSPO/PGRMC1/ALAS2/ALAD/HMBS/SLC25A39
GO:0002886	regulation of myeloid leukocyte mediated immunity	58	0.452019	1.65833	0.00286597	0.020105	0.0146151	2909	tags=43%	list=15%	signal=37%	HMOX1/ITGAM/FES/FGR/GAB2/STXBP2/PTAFR/FCER1G/ADORA2B/ADGRE2/LGALS9/PDPK1/TICAM1/CD300A/UNC13D/ITGB2/FCGR2B/ABR/RAC2/PRAM1/TYROBP/SYK/CD177/VAMP8/VAMP7
GO:1903427	negative regulation of reactive oxygen species biosynthetic process	37	0.451947	1.51083	0.0247945	0.0966984	0.0702934	3356	tags=38%	list=18%	signal=31%	IL10/ABCD1/TSPO/MPV17L/GLA/MIR181A1/MIR199A1/SLC18A2/SIRPA/RHOA/KHSRP/CTNS/MIR199A2/SLC30A10
GO:0008306	associative learning	74	0.451643	1.72621	0.000708117	0.00711121	0.00516938	3574	tags=30%	list=19%	signal=24%	NRGN/FOS/APP/HRH2/SRF/PPT1/RGS14/RIN1/TAC1/CDK5/GABRA5/MAP1A/CCK/OPRL1/GRIN2A/UCN/NEUROD2/CTNS/DEAF1/PDE1B/LGMN/PPP1R1B
GO:0072672	neutrophil extravasation	13	0.451548	1.14855	0.288641	0.481875	0.350291	5356	tags=38%	list=28%	signal=28%	IL1R1/CD177/MDK/PECAM1/ADAM8
GO:0051014	actin filament severing	16	0.451527	1.2102	0.242884	0.433883	0.315404	2607	tags=44%	list=14%	signal=38%	VIL1/GSN/GMFG/SRGAP2/CAPG/FLII/MYH9
GO:1902043	positive regulation of extrinsic apoptotic signaling pathway via death domain receptors	15	0.451502	1.18475	0.256654	0.449955	0.327088	4507	tags=67%	list=24%	signal=51%	THBS1/TRPS1/SFRP1/PMAIP1/STK3/TIMP3/PTEN/PEA15/BMPR1B/ATF3
GO:0060707	trophoblast giant cell differentiation	14	0.451412	1.16419	0.280303	0.47535	0.345548	4086	tags=29%	list=21%	signal=22%	SOCS3/SOX15/PRDM1/SNAI1
GO:0072207	metanephric epithelium development	27	0.451331	1.3934	0.0887246	0.231342	0.168171	5884	tags=52%	list=31%	signal=36%	CXCR2/LAMB2/CALB1/ADIPOQ/UMOD/HES1/WT1/POU3F3/YAP1/FAT4/SOX9/SOX8/NPHS2/LIF
GO:0060142	regulation of syncytium formation by plasma membrane fusion	29	0.451236	1.43212	0.0580762	0.176715	0.12846	4263	tags=31%	list=22%	signal=24%	ADAM9/FLOT1/CXCL9/EHD1/TYROBP/CXCL10/MYF6/CAMK1/MYF5
GO:0050873	brown fat cell differentiation	50	0.45118	1.62472	0.00994739	0.0507769	0.0369115	3013	tags=34%	list=16%	signal=29%	PTGS2/CEBPB/LRG1/FFAR4/ZNF516/ARL4A/TFE3/ZBTB7B/CEBPA/FLCN/METRNL/RREB1/ADIPOQ/DUSP10/TRPV4/VSTM2A/FNDC5
GO:0031579	membrane raft organization	26	0.451028	1.38058	0.0875233	0.229887	0.167113	1732	tags=35%	list=9%	signal=32%	PACSIN2/FLOT1/GSN/PPT1/CAV2/MYADM/FLOT2/ABCA7/S100A10
GO:0010155	regulation of proton transport	20	0.450681	1.27388	0.153846	0.327563	0.238117	2912	tags=30%	list=15%	signal=25%	TCIRG1/CHP1/ACTN4/SLC9A3R1/PM20D1/PPIF
GO:0001865	NK T cell differentiation	10	0.450538	1.06847	0.389706	0.575291	0.418199	1177	tags=20%	list=6%	signal=19%	ZBTB16/ZBTB7B
GO:0006801	superoxide metabolic process	70	0.450472	1.70657	0.00211139	0.0161344	0.0117286	6004	tags=54%	list=31%	signal=37%	SH3PXD2B/ALOX12/FPR2/ITGAM/CYBA/SOD2/NCF4/BST1/TNF/NCF2/PREX1/NOX4/ITGB2/CRP/PRKCD/TYROBP/NCF1/SYK/CD177/TGFB1/GSTP1/NQO1/NOX5/APOA4/NFE2L2/MPO/NOS2/NRROS/NOXA1/CCS/NOX1/DUOX1/PRG3/CLEC7A/CD36/NOXO1/BMP7/SZT2
GO:0042446	hormone biosynthetic process	65	0.450369	1.68297	0.00359586	0.0241842	0.0175803	7247	tags=55%	list=38%	signal=35%	ADM/EGR1/BMP6/TSPO/H6PD/CHST9/DGKQ/POR/SCARB1/CYP19A1/AANAT/FSHB/CYP17A1/TG/FDXR/DHRS11/FFAR3/BMP5/HFE/ARNT/DIO3/HSD17B3/DUOX1/HSD3B2/SRD5A3/CHST8/STARD3/HSD17B14/HSD17B1/DIO1/CYP21A2/HIF1A/SRD5A1/HSD17B12/SRD5A2/LHB
GO:0042693	muscle cell fate commitment	18	0.450087	1.24794	0.184843	0.368189	0.267649	7331	tags=67%	list=38%	signal=41%	DKK1/MYF6/MYL2/WT1/WNT8A/MEF2C/MYF5/TBX2/TBX1/RBPJ/TBX3/MYOD1
GO:0002832	negative regulation of response to biotic stimulus	95	0.450017	1.78453	0.00014115	0.00210933	0.00153334	2859	tags=36%	list=15%	signal=31%	VSIG4/TRIB1/MIR181B1/TNFAIP3/SLAMF8/LILRA2/PPARG/ARG2/CR1/NR1H2/SIRT2/MIR26B/GRN/RNF26/LGALS9/IRAK3/CACTIN/LILRB1/MICB/TKFC/TYRO3/CRK/CARD16/HAVCR2/LTF/KIR2DL4/GPATCH3/LACRT/HTRA1/SEC14L1/A2M/DUSP10/MMP12/ARRB2
GO:0032371	regulation of sterol transport	66	0.449786	1.68333	0.00271084	0.0194662	0.0141506	1725	tags=24%	list=9%	signal=22%	MIR27A/APOA2/TSPO/LAMTOR1/EGF/PPARG/NFKBIA/PLA2G10/NR1H2/LRP1/ABCA1/ABCA7/PLTP/MIR33A/EEPD1/ADIPOQ
GO:0014067	negative regulation of phosphatidylinositol 3-kinase signaling	14	0.449423	1.15906	0.285985	0.479968	0.348906	3227	tags=43%	list=17%	signal=36%	KLF4/TSC2/SLC9A3R1/DAB2IP/CRYBA1/PTEN
GO:0006577	amino-acid betaine metabolic process	17	0.449219	1.22067	0.219697	0.406474	0.29548	2447	tags=29%	list=13%	signal=26%	CRAT/CPT1A/TMLHE/POR/SLC22A4
GO:0007320	insemination	12	0.449177	1.11614	0.343396	0.535567	0.389323	6374	tags=67%	list=33%	signal=44%	P2RX1/SLC6A4/TAC1/SEMG1/OXTR/OXT/KLK14/AVPR1A
GO:0050995	negative regulation of lipid catabolic process	23	0.449085	1.32764	0.125475	0.286929	0.208578	895	tags=17%	list=5%	signal=17%	IL1B/APOA2/HCAR2/TNF
GO:0071216	cellular response to biotic stimulus	231	0.44884	2.04979	2.01917e-09	2.53228e-07	1.8408e-07	4248	tags=42%	list=22%	signal=33%	MRC1/CXCL8/TRIB1/IL1B/IL10/BMP6/PF4/CEBPB/ADAM9/TNFAIP3/ZFP36/TFPI/TIGAR/TSPO/PYCARD/LILRA2/PPBP/NFKBIA/CXCL11/CCL3/ICAM1/BPI/CXCL2/IRF8/PTAFR/LILRB2/LY86/NFKBIB/TNFRSF1B/TBXA2R/SIRT2/HMGB2/ABCA1/SBNO2/TNF/CXCL9/PF4V1/CACTIN/LILRB1/CD14/TICAM1/NLRP3/HCK/IL18/FZD5/CARD16/FCGR2B/TLR6/EDNRB/DDIT3/CXCL5/LCN2/DEFA1B/CD86/TLR4/HAVCR2/CD68/SIRPA/LTF/RARA/RHOA/SCARB1/LACRT/NOD2/SPON2/SRC/SYK/CEBPE/CXCL1/…
GO:0033629	negative regulation of cell adhesion mediated by integrin	11	0.448764	1.09005	0.375701	0.562775	0.409101	3204	tags=45%	list=17%	signal=38%	CYP1B1/JAM3/HRG/ACER2/SERPINE1
GO:0045639	positive regulation of myeloid cell differentiation	98	0.448723	1.78634	0.0001023	0.00166069	0.00120721	2450	tags=31%	list=13%	signal=27%	FOS/TRIB1/HSPA1B/FAXDC2/PF4/MPL/HSPA1A/CA2/FES/TAL1/JUN/CD4/KLF10/HMGB2/FOXO3/TNF/CCR1/ATP6AP1/GATA1/MTURN/ZFP36L1/CD74/CTNNBIP1/MIR145/JAG1/ACVR1B/HOXA5/TYROBP/PPARGC1B/ANKRD54
GO:0048010	vascular endothelial growth factor receptor signaling pathway	93	0.448692	1.77824	0.000530308	0.00577828	0.00420043	4318	tags=38%	list=23%	signal=29%	ITGB3/IL1B/HSPB1/GRB10/CYBA/NCF4/CYFIP1/SH2D2A/BAIAP2/MIR10A/VEGFA/NRP2/WASF2/NCF2/CRK/PTK2B/PXN/PTK2/RHOA/NCF1/SRC/DAB2IP/KDR/PRKD1/SHB/DOCK1/BRK1/ITGA5/HGS/NCKAP1/ARNT/CADM4/MYOF/NRP1/SHC2
GO:2000377	regulation of reactive oxygen species metabolic process	189	0.448495	1.99027	1.08694e-07	7.46336e-06	5.42537e-06	3218	tags=33%	list=17%	signal=28%	THBS1/CLU/MIR181B1/MIR24-2/IL1B/PTGS2/SNCA/FPR2/IL10/ABCD1/CYP1B1/TIGAR/TSPO/G6PD/ITGAM/CDKN1A/KLF4/ICAM1/NQO2/MPV17L/ARG2/TMEM106A/CYBA/AIF1/GLA/SIRT2/INSR/MIR181A1/FOXO3/BST1/TNF/PTX3/TICAM1/MIR199A1/NOX4/ITGB2/TLR6/CRP/SLC18A2/TLR4/HDAC4/PTK2B/DDAH1/SIRPA/RAC2/DDAH2/PRKCD/RHOA/TYROBP/KHSRP/ALOX5/SYK/CD177/HK2/TGFB1/PINK1/GSTP1/GRB2/MMP8/DNM2/CTNS/ARF4/MIR199A2
GO:0007194	negative regulation of adenylate cyclase activity	20	0.44836	1.26732	0.159475	0.334207	0.242947	7483	tags=65%	list=39%	signal=40%	P2RY13/EDNRB/LTB4R2/CCR2/GPR87/DRD2/GNAI2/GALR1/ADGRV1/GRM2/PALM/GNAI3/NPR3
GO:2000403	positive regulation of lymphocyte migration	37	0.448273	1.49855	0.0267556	0.101801	0.0740028	5568	tags=54%	list=29%	signal=38%	APP/PYCARD/CCL3/AIF1/S100A7/CCL20/XCL2/PTK2B/RHOA/ADAM17/CXCL10/CCL4/FADD/CCL5/CCR2/TMEM102/TNFRSF14/JAM2/ADAM8/TNFSF14
GO:0002762	negative regulation of myeloid leukocyte differentiation	50	0.448199	1.61398	0.0108947	0.0545676	0.039667	1957	tags=26%	list=10%	signal=23%	TRIB1/C1QC/MAFB/CCL3/LILRB3/LILRB4/LILRB1/TCTA/TLR4/ADIPOQ/LTF/RARA/SFRP1
GO:0089718	amino acid import across plasma membrane	40	0.448176	1.53022	0.0228991	0.0916537	0.0666262	5644	tags=50%	list=29%	signal=35%	SLC1A3/SLC43A2/SLC36A1/SLC1A6/SLC6A5/SLC22A4/SLC6A14/SLC7A2/RGS4/SLC6A6/KCNJ10/SLC6A20/SLC6A13/SLC3A2/PER2/NTSR1/RGS2/SLC7A5/SLC22A2/SLC1A5
GO:0052372	modulation by symbiont of entry into host	44	0.448101	1.56215	0.0196779	0.082748	0.0601524	3437	tags=41%	list=18%	signal=34%	CXCL8/GSN/CD4/LGALS1/NECTIN2/FUCA2/LGALS9/PTX3/TRIM14/TRIM8/CD74/IFITM3/TRIML1/TRIM26/TRIM62/EXOC7/HLA-DRB1/FCN1
GO:0019433	triglyceride catabolic process	36	0.448101	1.48366	0.0276787	0.104015	0.075612	2802	tags=31%	list=15%	signal=26%	LPL/LIPH/LIPC/PNPLA1/MGLL/ABHD5/LIPI/FABP12/FABP6/PNPLA2/DAGLB
GO:0044241	lipid digestion	20	0.4481	1.26658	0.159475	0.334207	0.242947	6061	tags=55%	list=32%	signal=38%	APOA2/LDLR/PNLIP/APOA4/ABCG5/APOA5/ENPP7/CEL/CD36/LPCAT3/ARX
GO:0045746	negative regulation of Notch signaling pathway	37	0.448098	1.49796	0.0267556	0.101801	0.0740028	6106	tags=54%	list=32%	signal=37%	EGF/BCL6/NFKBIA/ARRDC1/ZBTB7A/BEND6/MMP14/SLC35C1/LFNG/NOTCH3/TSPAN15/EGFL7/DLX1/AKT1/RITA1/WWP2/DLX2/BMP7/DLK2/NEURL1
GO:0043922	negative regulation by host of viral transcription	14	0.447896	1.15512	0.293561	0.486176	0.353419	3766	tags=50%	list=20%	signal=40%	CCL3/JUN/PSMC3/CCL4/POU2F3/CCL5/INPP5K
GO:0002688	regulation of leukocyte chemotaxis	118	0.44786	1.84548	2.6682e-05	0.00062284	0.000452764	3768	tags=41%	list=20%	signal=33%	THBS1/CXCL8/MIR223/PADI2/DUSP1/CXCR2/FPR2/SLAMF8/MPP1/C5AR1/CMKLR1/CCL3/C3AR1/AIF1/BST1/DYSF/GPSM3/VEGFA/S100A7/CCR1/LGALS9/CSF1R/JAM3/XCL2/PTK2B/CD74/RAC2/GAS6/C5/C5AR2/PTK2/CYP19A1/DDT/ADAM17/TRPV4/CXCL10/MDK/LBP/CREB3/PTN/CCL4/SERPINE1/MCU/LGMN/ANO6/DAPK2/CCL5/CCR2
GO:2000647	negative regulation of stem cell proliferation	19	0.447839	1.25302	0.179775	0.361472	0.262767	5469	tags=53%	list=29%	signal=38%	MIR137/BDNF/MIR16-1/FERMT1/CTNNA1/PTN/FBLN1/TP53/SNAI2/MIR222
GO:0033032	regulation of myeloid cell apoptotic process	28	0.447763	1.40425	0.080292	0.217366	0.158011	4860	tags=50%	list=25%	signal=37%	CLEC5A/CXCR2/FCER1G/HCAR2/ADIPOQ/NOD2/ADAM17/PTEN/CCL5/MEF2C/KITLG/IRF7/APOH/GHSR
GO:0048169	regulation of long-term neuronal synaptic plasticity	25	0.447702	1.35196	0.097561	0.24509	0.178165	6755	tags=52%	list=35%	signal=34%	APP/DLG4/RAB8A/KCNJ10/GRIK2/DRD2/HRAS/SYNGR1/NPTN/NEURL1/CAMK2B/GRM5/GRIN1
GO:0006995	cellular response to nitrogen starvation	12	0.447455	1.11187	0.34717	0.540136	0.392643	1521	tags=25%	list=8%	signal=23%	MAP1LC3B/MAP1LC3B2/GABARAPL1
GO:0043562	cellular response to nitrogen levels	12	0.447455	1.11187	0.34717	0.540136	0.392643	1521	tags=25%	list=8%	signal=23%	MAP1LC3B/MAP1LC3B2/GABARAPL1
GO:0045821	positive regulation of glycolytic process	23	0.44726	1.32224	0.13308	0.297839	0.216509	797	tags=17%	list=4%	signal=17%	PFKFB3/APP/PFKFB4/INSR
GO:0030539	male genitalia development	23	0.447061	1.32165	0.13308	0.297839	0.216509	7329	tags=61%	list=38%	signal=38%	BMP6/DHCR24/KLHL10/BMP5/WT1/HOXD13/HSD17B3/LHCGR/FGF8/SRD5A1/AR/SRD5A2/ROR2/TBX3
GO:0010591	regulation of lamellipodium assembly	38	0.446971	1.50289	0.0324998	0.11574	0.0841354	4411	tags=39%	list=23%	signal=30%	OCLN/WAS/DMTN/WASF2/TWF2/HDAC4/RAC2/HRG/PLCE1/CAPZB/DNM2/BRK1/NCKAP1/FER/AUTS2
GO:0043537	negative regulation of blood vessel endothelial cell migration	76	0.44693	1.71221	0.00163278	0.0132026	0.00959742	3473	tags=32%	list=18%	signal=26%	THBS1/MIR24-2/KLF4/PPARG/ACVRL1/STARD13/TBXA2R/TNF/MIR10A/MIR137/MIR199A1/NOTCH1/FGF2/MIR16-1/HRG/MEOX2/ANGPT2/RHOA/TGFB1/HDAC5/MIR129-2/MIR199A2/JUP/MIR494
GO:0072576	liver morphogenesis	22	0.446816	1.31292	0.126629	0.288331	0.209598	4054	tags=41%	list=21%	signal=32%	CEBPB/TNFAIP3/SULF2/FGF1/CPB2/MDK/PTN/RPS6KA1/GLI1
GO:0032368	regulation of lipid transport	127	0.446763	1.86536	3.24214e-05	0.000717533	0.000521599	1725	tags=20%	list=9%	signal=19%	THBS1/ITGB3/MIR27A/IL1B/BMP6/APOA2/IRS2/TSPO/LAMTOR1/EGF/PPARG/NFKBIA/PLA2G10/NR1H2/LRP1/ABCA1/ABCA7/AKT2/POMC/PLTP/TAC1/MIR33A/EEPD1/PRELID1/SPP1/ADIPOQ
GO:1903317	regulation of protein maturation	67	0.446722	1.68084	0.0033647	0.0229676	0.0166959	3204	tags=31%	list=17%	signal=26%	IL1R2/THBS1/LDLRAD3/GSN/PRKACA/NLRC4/SOX4/RFX4/CARD16/CTSZ/MDM2/NOL3/CPB2/SIRT4/MMP14/SNX12/SRC/MYH9/CST7/NKD2/SERPINE1
GO:1902106	negative regulation of leukocyte differentiation	103	0.446617	1.80238	7.79695e-05	0.00137004	0.000995926	4098	tags=36%	list=21%	signal=28%	TMEM176A/TMEM176B/TRIB1/C1QC/HLX/BCL6/MAFB/CCL3/LILRB3/LOXL3/HMGB3/LILRB4/LILRB1/ZBTB7B/TCTA/FCGR2B/TLR4/SOCS1/ADIPOQ/PGLYRP1/CD74/LTF/RARA/SFRP1/GLI3/SMAD7/BMP4/RUNX1/MDK/TNFSF4/IHH/IFNL1/NFKBID/MIR30B/MIR125B2/ZFPM1/TOB2
GO:0043090	amino acid import	44	0.446544	1.55672	0.0205152	0.085538	0.0621806	5644	tags=50%	list=29%	signal=35%	SLC1A3/SLC43A2/SLC36A1/SLC9A3R1/SLC1A6/SLC6A5/SLC22A4/SLC6A14/SLC7A2/RGS4/SLC6A6/KCNJ10/SLC6A20/SLC6A13/SLC3A2/PER2/NTSR1/RGS2/SLC17A7/SLC7A5/SLC22A2/SLC1A5
GO:0010517	regulation of phospholipase activity	71	0.44648	1.6868	0.00189948	0.0147979	0.0107571	2494	tags=30%	list=13%	signal=26%	RASGRP4/SNCA/P2RY12/C5AR1/ANG/PPT1/ARHGAP6/LPAR2/GNA15/PTAFR/LRP1/PDPK1/BDNF/ANGPTL3/CD86/PLCB2/FGF2/GNAQ/NTF4/FGFR3/NMUR1
GO:0034368	protein-lipid complex remodeling	31	0.446218	1.42438	0.0553506	0.172106	0.12511	5797	tags=48%	list=30%	signal=34%	APOA2/LPL/PLA2G10/LIPC/PLTP/SCARB1/CETP/LPA/APOA4/MPO/APOA5/PLA2G7/GPIHBP1/AGTR1/PLA2G5
GO:0034369	plasma lipoprotein particle remodeling	31	0.446218	1.42438	0.0553506	0.172106	0.12511	5797	tags=48%	list=30%	signal=34%	APOA2/LPL/PLA2G10/LIPC/PLTP/SCARB1/CETP/LPA/APOA4/MPO/APOA5/PLA2G7/GPIHBP1/AGTR1/PLA2G5
GO:1903010	regulation of bone development	23	0.446128	1.31889	0.13308	0.297839	0.216509	4328	tags=48%	list=23%	signal=37%	ATP6AP1/LILRB1/LOX/LTF/POR/TYROBP/GLI3/CARM1/SIGLEC15/TMEM119/GHRL
GO:0033137	negative regulation of peptidyl-serine phosphorylation	29	0.44597	1.4154	0.061706	0.183654	0.133504	3892	tags=38%	list=20%	signal=30%	HGF/DDIT4/PPM1F/DMTN/DKK1/BAX/SMAD7/PTEN/RASSF2/INPP5K/CNKSR3
GO:0019321	pentose metabolic process	15	0.445941	1.17015	0.268061	0.462633	0.336304	1775	tags=33%	list=9%	signal=30%	G6PD/PGD/DCXR/TALDO1/TKT
GO:0002042	cell migration involved in sprouting angiogenesis	91	0.44594	1.75882	0.000424191	0.00497616	0.00361734	2313	tags=24%	list=12%	signal=21%	THBS1/MIR27A/HMOX1/PTGS2/KLF4/SRF/MIR23A/PLK2/MAP3K3/STARD13/TBXA2R/MIR10A/VEGFA/MIRLET7F2/MIR126/MIR199A1/NOTCH1/NR4A1/FGF2/MIR16-1/MEOX2/RHOA
GO:0019359	nicotinamide nucleotide biosynthetic process	32	0.445749	1.43508	0.0480591	0.158447	0.11518	2649	tags=34%	list=14%	signal=30%	NAMPT/PTGS2/HAAO/NAPRT/KYNU/IDO1/IDO2/AFMID/NMNAT2/RNLS/NMRK2
GO:0019363	pyridine nucleotide biosynthetic process	32	0.445749	1.43508	0.0480591	0.158447	0.11518	2649	tags=34%	list=14%	signal=30%	NAMPT/PTGS2/HAAO/NAPRT/KYNU/IDO1/IDO2/AFMID/NMNAT2/RNLS/NMRK2
GO:0002864	regulation of acute inflammatory response to antigenic stimulus	14	0.4457	1.14946	0.293561	0.486176	0.353419	1492	tags=29%	list=8%	signal=26%	FCER1G/ZP3/ADCYAP1/FCGR2B
GO:0002455	humoral immune response mediated by circulating immunoglobulin	50	0.445508	1.60429	0.0113008	0.0559873	0.0406991	1578	tags=24%	list=8%	signal=22%	CLU/C1QC/C1QB/C1QA/C2/CR1/HLA-DQB1/TNF/ZP3/BCL3/FCGR2B/CRP
GO:0098734	macromolecule depalmitoylation	13	0.445344	1.13277	0.316574	0.508356	0.369542	2814	tags=31%	list=15%	signal=26%	PPT1/ABHD16A/ABHD17A/ABHD12B
GO:0106072	negative regulation of adenylate cyclase-activating G protein-coupled receptor signaling pathway	10	0.445302	1.05606	0.400735	0.585224	0.42542	6875	tags=50%	list=36%	signal=32%	MIR133A1/OPRL1/GNAI2/OPRM1/ATP2B4
GO:0051561	positive regulation of mitochondrial calcium ion concentration	11	0.445192	1.08137	0.379439	0.566237	0.411618	3549	tags=55%	list=19%	signal=44%	TGM2/MCUR1/BCAP31/MICU1/MCU/FIS1
GO:0030224	monocyte differentiation	38	0.445183	1.49688	0.0341955	0.120107	0.0873096	4523	tags=47%	list=24%	signal=36%	FES/PPARG/JUN/CD4/VEGFA/CSF1R/ZFP36L1/CD74/CTNNBIP1/IL31RA/MYH9/BMP4/HLA-DRB1/PDE1B/MIR125B2/MT1G/MEF2C/IRF7
GO:1903131	mononuclear cell differentiation	38	0.445183	1.49688	0.0341955	0.120107	0.0873096	4523	tags=47%	list=24%	signal=36%	FES/PPARG/JUN/CD4/VEGFA/CSF1R/ZFP36L1/CD74/CTNNBIP1/IL31RA/MYH9/BMP4/HLA-DRB1/PDE1B/MIR125B2/MT1G/MEF2C/IRF7
GO:0003298	physiological muscle hypertrophy	36	0.445134	1.47384	0.0316671	0.113916	0.0828095	3386	tags=33%	list=18%	signal=27%	MIR24-2/G6PD/MIR23A/GSK3A/MIR208A/MIR199A1/PIN1/SORBS2/PAK1/MIR199A2/CTDP1/RGS4
GO:0003301	physiological cardiac muscle hypertrophy	36	0.445134	1.47384	0.0316671	0.113916	0.0828095	3386	tags=33%	list=18%	signal=27%	MIR24-2/G6PD/MIR23A/GSK3A/MIR208A/MIR199A1/PIN1/SORBS2/PAK1/MIR199A2/CTDP1/RGS4
GO:0061049	cell growth involved in cardiac muscle cell development	36	0.445134	1.47384	0.0316671	0.113916	0.0828095	3386	tags=33%	list=18%	signal=27%	MIR24-2/G6PD/MIR23A/GSK3A/MIR208A/MIR199A1/PIN1/SORBS2/PAK1/MIR199A2/CTDP1/RGS4
GO:0051450	myoblast proliferation	26	0.445123	1.36251	0.0949721	0.241335	0.175435	4966	tags=46%	list=26%	signal=34%	HGF/MIR10A/MIR133A1/MIR1-1/SOX15/KCNA5/ANKRD2/ATOH8/MIR1-2/IGF1/MIR204/PPARD
GO:0072348	sulfur compound transport	49	0.445121	1.60204	0.0167873	0.0742783	0.0539955	4383	tags=43%	list=23%	signal=33%	SLC26A5/ABCD1/SLC36A1/SLC27A1/SLC25A19/SLC26A8/SLC9A3R1/ABCG2/SLC38A7/SLC26A6/SLC13A1/LRRC8D/CTNS/GJA1/LRRC8A/SLC6A6/SLC26A9/SLC6A13/NFE2L1/SLC44A4/SLC35B2
GO:0043252	sodium-independent organic anion transport	16	0.445066	1.19288	0.258065	0.451719	0.32837	6415	tags=38%	list=34%	signal=25%	MFSD10/SLCO1B3/SLCO6A1/SLCO2A1/SLCO2B1/SLCO4A1
GO:0006071	glycerol metabolic process	22	0.445057	1.30775	0.130354	0.293727	0.21352	5258	tags=50%	list=27%	signal=36%	PLA2G4A/DYSF/TKFC/DGAT2/ANGPTL3/MYOF/MOGAT3/PCK1/GK/PGP/TPI1
GO:0006584	catecholamine metabolic process	48	0.445001	1.58787	0.0149609	0.0685456	0.0498282	2797	tags=29%	list=15%	signal=25%	NR4A2/SNCA/ITGAM/MAOA/COMT/PNKD/MAOB/EPAS1/ITGB2/HAND2/LRTOMT/RNF180/GRIN2A/TACR3
GO:0009712	catechol-containing compound metabolic process	48	0.445001	1.58787	0.0149609	0.0685456	0.0498282	2797	tags=29%	list=15%	signal=25%	NR4A2/SNCA/ITGAM/MAOA/COMT/PNKD/MAOB/EPAS1/ITGB2/HAND2/LRTOMT/RNF180/GRIN2A/TACR3
GO:0030838	positive regulation of actin filament polymerization	94	0.444975	1.76302	0.000254834	0.00327293	0.00237921	1927	tags=23%	list=10%	signal=21%	FMN1/PICK1/CTTN/PYCARD/WAS/VIL1/GSN/ICAM1/CDC42EP2/ARF1/CYFIP1/WASF1/BAIAP2/CORO1B/GMFG/WASF2/HCK/BAG4/PTK2B/WASF3/VASP/ARPC4
GO:0033280	response to vitamin D	36	0.444907	1.47309	0.0316671	0.113916	0.0828095	3893	tags=39%	list=20%	signal=31%	PTGS2/VDR/FES/CD4/ALPL/SPP1/SFRP1/BGLAP/TRIM24/CXCL10/PTN/TYR/CDKN2D/MIR125B2
GO:2000479	regulation of cAMP-dependent protein kinase activity	21	0.444819	1.28737	0.145455	0.315152	0.229095	2961	tags=38%	list=15%	signal=32%	PRKAR2B/SESN2/MIR133A1/ADIPOQ/PRKAR1A/PKIB/CXCL10/RAPGEF2
GO:0039702	viral budding via host ESCRT complex	21	0.444772	1.28724	0.145455	0.315152	0.229095	2245	tags=29%	list=12%	signal=25%	CHMP3/VPS28/CHMP1A/VPS37C/CHMP2A/MVB12A
GO:0010804	negative regulation of tumor necrosis factor-mediated signaling pathway	22	0.444693	1.30668	0.130354	0.293727	0.21352	3539	tags=41%	list=18%	signal=33%	MIR24-2/CARD16/CCDC3/ADIPOQ/GAS6/GSTP1/PIAS4/PYDC1/PELI3
GO:0060074	synapse maturation	26	0.444668	1.36111	0.0968343	0.24439	0.177656	6165	tags=62%	list=32%	signal=42%	NFIA/PFN1/SEZ6/NEUROD2/DAB2IP/PTEN/NRXN1/BCAN/DISC1/SYBU/SHANK1/ANAPC2/ARHGEF15/IGSF21/NEURL1/CAMK2B
GO:2000302	positive regulation of synaptic vesicle exocytosis	12	0.444634	1.10486	0.358491	0.548237	0.398532	4309	tags=33%	list=23%	signal=26%	CDK5/UNC13B/CACNB2/SYT7
GO:0060292	long-term synaptic depression	30	0.444503	1.40936	0.0643382	0.188851	0.137283	1733	tags=27%	list=9%	signal=24%	PICK1/SRF/LILRB2/PLK2/ARF1/SORCS2/ABHD6/PTK2B
GO:0030878	thyroid gland development	21	0.44447	1.28637	0.145455	0.315152	0.229095	2905	tags=24%	list=15%	signal=20%	SRF/HOXA5/NKX2-1/MAP2K1/TG
GO:0010659	cardiac muscle cell apoptotic process	53	0.444353	1.61505	0.00807892	0.043386	0.0315388	3227	tags=30%	list=17%	signal=25%	MIR24-2/CXCR2/TIGAR/ILK/PDPK1/MIR199A1/MIR133A1/RGL2/MIR145/MIR16-1/SIRT4/HAND2/HSF1/MDK/MIR199A2/PTEN
GO:0019098	reproductive behavior	30	0.444231	1.4085	0.0643382	0.188851	0.137283	6755	tags=57%	list=35%	signal=37%	APP/THRB/HDAC4/NHLH2/PTEN/PPP1R1B/OXTR/BRINP1/PPP1R9B/DRD1/MTNR1A/AVP/OXT/MAPK8IP2/AVPR1A/DMRTA1/GRIN1
GO:1902915	negative regulation of protein polyubiquitination	11	0.443847	1.07811	0.386916	0.573091	0.4166	3018	tags=27%	list=16%	signal=23%	OTUB1/DYSF/OTUB2
GO:0003081	regulation of systemic arterial blood pressure by renin-angiotensin	25	0.443618	1.33962	0.106942	0.260175	0.18913	5664	tags=52%	list=30%	signal=37%	SUCNR1/MME/CYBA/F2R/CTSZ/RHOA/PCSK5/CES1/REN/OR51E2/CTSG/NOX1/AGTR1
GO:0071276	cellular response to cadmium ion	38	0.443563	1.49143	0.0347607	0.121408	0.0882557	3120	tags=29%	list=16%	signal=24%	FOS/HMOX1/GSN/JUN/MMP9/MT1E/MT2A/NCF1/HSF1/PPP5C/MT4
GO:1903725	regulation of phospholipid metabolic process	93	0.443453	1.75748	0.000745876	0.0073057	0.00531077	2794	tags=30%	list=15%	signal=26%	FLT3/SOCS3/FPR2/P2RY12/PIK3R6/KLF4/PIK3R5/FGR/SLC27A1/PDGFA/ARF1/LDLR/IDH1/ZP3/MTMR3/SOCS6/SOCS1/PTK2B/DGKZ/FGF2/PTK2/PRKCD/SCARB1/NOD2/FGFR3/SRC/WDR81/TGFB1
GO:0090169	regulation of spindle assembly	24	0.443233	1.32327	0.120527	0.279229	0.202981	2091	tags=21%	list=11%	signal=19%	HSPA1B/HSPA1A/GPSM2/CHMP1A/CHMP2A
GO:0043217	myelin maintenance	18	0.443183	1.22879	0.210721	0.39822	0.28948	1125	tags=22%	list=6%	signal=21%	CLU/ABCD1/SH3TC2/AKT2
GO:0032651	regulation of interleukin-1 beta production	88	0.443068	1.74831	0.000646211	0.00665566	0.00483823	1873	tags=28%	list=10%	signal=26%	EGR1/TNFAIP3/HSPB1/LPL/LILRA5/APP/FFAR4/PANX1/PYCARD/LILRA2/CCL3/NLRP12/MEFV/MIR181A1/NLRC4/TNF/TRIM16/LGALS9/NLRP3/CD33/FZD5/CARD16/F2R/TLR4/SIRPA
GO:0033273	response to vitamin	90	0.442988	1.74512	0.000233379	0.00310331	0.0022559	3055	tags=31%	list=16%	signal=26%	SPARC/PTGS2/VDR/TSPO/FOLR2/FES/PPARG/GSN/CD4/KYNU/ALPL/MAP1B/ITGA2/PEMT/ALAD/SPP1/MDM2/RARA/SFRP1/GAS6/ALDH1A2/FKBP1B/BGLAP/TRIM24/CXCL10/ASCL1/GSTP1/PTN
GO:0098856	intestinal lipid absorption	19	0.442928	1.23928	0.192884	0.377736	0.274589	6056	tags=58%	list=32%	signal=40%	APOA2/LDLR/PNLIP/APOA4/ABCG5/APOA5/FABP2/ENPP7/CEL/CD36/LPCAT3
GO:0034375	high-density lipoprotein particle remodeling	18	0.442822	1.22779	0.210721	0.39822	0.28948	3825	tags=33%	list=20%	signal=27%	APOA2/LIPC/PLTP/SCARB1/CETP/APOA4
GO:0006586	indolalkylamine metabolic process	17	0.44282	1.20328	0.24053	0.431175	0.313436	2422	tags=35%	list=13%	signal=31%	HAAO/KYNU/IDO1/IDO2/AFMID/AANAT
GO:0060291	long-term synaptic potentiation	87	0.442748	1.74054	0.00111826	0.00992013	0.00721129	4832	tags=39%	list=25%	signal=29%	NRGN/S100B/APP/MME/LILRB2/PLK2/NCSTN/STX3/TSHZ3/CALB1/RGS14/SQSTM1/PTK2B/CRTC1/LRRTM2/TYROBP/GRIN2A/PTN/FAM107A/SCGN/PTEN/LGMN/VAMP2/PRNP/MIR30B/CHRNA7/SLC8A3/NTRK2/SHANK2/SHANK1/DRD1/ABL1/SLC24A1/DRD2
GO:0006970	response to osmotic stress	84	0.442741	1.7176	0.000955375	0.00875441	0.00636388	3134	tags=33%	list=16%	signal=28%	PTGS2/AQP9/TSPO/KCNMA1/PLK3/YBX3/MYLK/APOBEC1/HNMT/ITGA2/TNF/DYSF/PDPK1/TSC22D3/ZFP36L1/SERPINB6/PTK2B/BAX/MICU1/CLDN1/MLC1/DDX3X/LRRC8D/TRPV4/TACR3/PKN1/TSC22D2/LRRC8A
GO:0035020	regulation of Rac protein signal transduction	17	0.44262	1.20273	0.24053	0.431175	0.313436	5380	tags=47%	list=28%	signal=34%	ARHGAP24/CRK/SH3BP1/SSX2IP/DNM2/CADM4/AUTS2/ARHGAP44
GO:0071320	cellular response to cAMP	52	0.44258	1.6028	0.010803	0.0542355	0.0394256	4628	tags=42%	list=24%	signal=32%	AQP9/APP/KCNE1/PTAFR/DMTN/AHR/PDE2A/NOX4/SLC8A1/ZFP36L1/ADIPOQ/SLC26A6/KCNQ1/AANAT/RAPGEF2/ASS1/INPP5K/WT1/HSPA5/SLC8A3/PCK1/WNT10B
GO:0002763	positive regulation of myeloid leukocyte differentiation	58	0.442549	1.62359	0.00392265	0.0257539	0.0187214	2809	tags=33%	list=15%	signal=28%	FOS/TRIB1/PF4/CA2/FES/JUN/CD4/KLF10/TNF/CCR1/ATP6AP1/ZFP36L1/CD74/CTNNBIP1/MIR145/TYROBP/PPARGC1B/TGFB1/RUNX1
GO:0032652	regulation of interleukin-1 production	101	0.442436	1.77298	0.000293205	0.00371098	0.00269764	2371	tags=30%	list=12%	signal=26%	EGR1/IL10/TNFAIP3/HSPB1/LPL/LILRA5/APP/FFAR4/PANX1/PYCARD/LILRA2/CCL3/NLRP12/MEFV/MIR181A1/NLRC4/TNF/TRIM16/LGALS9/NLRP3/CD33/FZD5/CARD16/F2R/TLR4/HAVCR2/SIRPA/GAS6/TYROBP/NOD2
GO:0010882	regulation of cardiac muscle contraction by calcium ion signaling	28	0.442415	1.38748	0.0875912	0.229887	0.167113	4492	tags=54%	list=23%	signal=41%	CALM3/PRKACA/SLC8A1/MIR133A1/HDAC4/MIR1-1/FKBP1B/CLIC2/SLC9A1/TNNI3/TMEM38A/CACNA1C/ANK2/MIR1-2/RYR2
GO:0071361	cellular response to ethanol	14	0.442394	1.14093	0.297348	0.489913	0.356134	5978	tags=50%	list=31%	signal=34%	KCNMB1/SPI1/PTEN/GLRA1/PRKCE/ADCY7/GLRA2
GO:0043550	regulation of lipid kinase activity	65	0.442179	1.65237	0.00492605	0.0304416	0.022129	3245	tags=32%	list=17%	signal=27%	FLT3/SOCS3/FPR2/P2RY12/PIK3R6/KLF4/PIK3R5/FGR/SOCS6/SOCS1/PTK2B/DGKZ/FGF2/PTK2/NOD2/FGFR3/SRC/WDR81/TGFB1/DAB2IP/PRKD1
GO:0044331	cell-cell adhesion mediated by cadherin	26	0.442136	1.35337	0.100559	0.249415	0.181308	5036	tags=46%	list=26%	signal=34%	BMP6/PPM1F/FLOT1/VEGFA/NOTCH1/FOXA2/MMP24/TJP1/FER/CTNND1/NOTCH4/FOXA1
GO:0071340	skeletal muscle acetylcholine-gated channel clustering	11	0.441875	1.07332	0.388785	0.574421	0.417567	5926	tags=55%	list=31%	signal=38%	ETV5/DVL1/PTN/MUSK/COLQ/LRP4
GO:0072337	modified amino acid transport	27	0.441532	1.36315	0.0998152	0.248678	0.180773	4230	tags=37%	list=22%	signal=29%	FOLR3/FOLR2/SLC19A1/SLC9A3R1/SLC22A4/CTNS/GJA1/SLC46A1/SLC6A20/SLC6A13
GO:1905952	regulation of lipid localization	162	0.441511	1.9118	1.75085e-06	7.46561e-05	5.42701e-05	1725	tags=21%	list=9%	signal=19%	THBS1/ITGB3/MIR27A/IL1B/MSR1/BMP6/APOA2/IRS2/LPL/TSPO/LAMTOR1/EGF/PLIN3/PPARG/NFKBIA/PLA2G10/PLIN2/NR1H2/LRP1/ABCA1/TNF/ABHD5/ABCA7/AKT2/POMC/PLTP/TAC1/MIR33A/EEPD1/CRP/EHD1/PRELID1/SPP1/ADIPOQ
GO:0032770	positive regulation of monooxygenase activity	30	0.441431	1.39962	0.0661765	0.191498	0.139207	2335	tags=23%	list=12%	signal=21%	IL1B/VDR/CALM3/TNF/PTK2B/POR/SCARB1
GO:0006704	glucocorticoid biosynthetic process	19	0.441204	1.23445	0.194757	0.380239	0.276409	6351	tags=37%	list=33%	signal=25%	H6PD/DGKQ/CYP17A1/BMP5/HSD11B2/HSD3B2/CYP21A2
GO:1903306	negative regulation of regulated secretory pathway	23	0.441199	1.30432	0.140684	0.307105	0.223245	1723	tags=26%	list=9%	signal=24%	HMOX1/LGALS9/CD300A/FCGR2B/NOTCH1/ABR
GO:0090313	regulation of protein targeting to membrane	35	0.441027	1.45021	0.0491493	0.159979	0.116294	3766	tags=46%	list=20%	signal=37%	ITGAM/KCNE1/DMTN/CHP1/GDI1/AKT2/CDK5/ITGB2/STOM/CDK5R1/PAK1/VAMP7/FIS1/TCAF1/PRNP/INPP5K
GO:0015937	coenzyme A biosynthetic process	10	0.441011	1.04588	0.408088	0.591598	0.430053	6718	tags=40%	list=35%	signal=26%	DCAKD/ACOT7/PANK2/PPCDC
GO:0071827	plasma lipoprotein particle organization	51	0.440951	1.58834	0.0075828	0.0416306	0.0302627	4257	tags=37%	list=22%	signal=29%	APOA2/LPL/PLA2G10/NR1H2/ARF1/LIPC/ABCA1/PRKACA/ABCA7/PLTP/SCARB1/CETP/DGAT1/PLAGL2/BMP1/LPA/APOA4/MPO/MTTP
GO:0008360	regulation of cell shape	150	0.440921	1.89582	7.26707e-06	0.000233229	0.000169542	4688	tags=45%	list=24%	signal=34%	SLC26A5/P2RY1/S100B/ARHGAP18/FGD2/FN1/PLXND1/FES/VIL1/FMNL2/FGR/CCL3/ICAM1/FGD4/RHOB/CDC42EP2/DMTN/SEMA4A/CYFIP1/PARVB/RHOBTB1/EPS8/BAIAP2/VEGFA/TPM1/PLXNA2/HCK/ALDOA/CSF1R/LST1/BVES/CRK/ITGB2/DNMBP/ARAP1/SLC9A3R1/PTK2B/RAC2/WASF3/SYNE3/STRIP2/PTK2/FGD6/RHOA/MYH9/MARK2/PLXNB2/PTN/RHOG/KDR/SPTA1/PDPN/FMNL1/EPB41L3/CCL13/C15orf62/RDX/LIMD1/BAMBI/FBLIM1/RHOC/DLC1/FGD3/CCL24/EPB42/CORO1A/FGD1
GO:0042088	T-helper 1 type immune response	44	0.440732	1.53646	0.0252602	0.0979176	0.0711797	1770	tags=27%	list=9%	signal=25%	IL1B/SLC11A1/HLX/IL1R1/PLA2G4A/SEMA4A/BCL3/IL18BP/IL18/TLR4/HAVCR2/STAT6
GO:0072583	clathrin-dependent endocytosis	45	0.440594	1.54171	0.0144828	0.0671733	0.0488306	3263	tags=40%	list=17%	signal=33%	DAB2/HIP1/ITSN1/AP2M1/PIP5K1C/TNK2/SYT11/CLTB/SH3GL3/UNC119/GAK/FCHO2/AP2A1/FNBP1L/SNAP91/DNM2/SGIP1/WASL
GO:0022617	extracellular matrix disassembly	80	0.440586	1.69846	0.000698799	0.00704972	0.00512468	3443	tags=31%	list=18%	signal=26%	TIMP1/SH3PXD2B/MMP1/CAPNS1/FLOT1/LAMC1/CAPN1/MMP19/BSG/LRP1/ADAM15/MMP9/FURIN/FAP/MMP14/HTRA1/A2M/TGFB1/MMP12/MMP8/PDPN/CST3/BMP1/MIR98/CTSL
GO:0032496	response to lipopolysaccharide	322	0.440577	2.08245	1e-10	2.03686e-08	1.48067e-08	2926	tags=32%	list=15%	signal=28%	SPARC/MRC1/CXCL8/FOS/TRIB1/ADM/SELP/IL1B/PTGS2/SLC11A1/SNCA/IL10/BMP6/PF4/CEBPB/ADAM9/TNFAIP3/ZFP36/TFPI/TSPO/MGST1/C5AR1/NOCT/PYCARD/LILRA2/PPBP/COMT/NFKBIA/CXCL11/CCL3/ICAM1/BPI/CXCL2/IRF8/PTAFR/LILRB2/LY86/NFKBIB/TNFRSF1B/PTGIR/MGST2/ALPL/TBXA2R/IDO1/HMGB2/ABCA1/SBNO2/MAOB/TNF/CXCL9/THBD/S100A7/PF4V1/LGALS9/IRAK3/CACTIN/LILRB1/CD14/TICAM1/NLRP3/HCK/TAC1/IL18/CARD16/NOTCH1/CSF2RB/F2R/EDNRB/ALAD…
GO:0030595	leukocyte chemotaxis	217	0.440566	1.99004	3.27814e-08	2.68808e-06	1.95406e-06	3237	tags=35%	list=17%	signal=29%	THBS1/CXCL8/MIR223/IL1B/PADI2/DUSP1/CXCR2/CXCL16/FPR2/IL10/PF4/SLAMF8/MPP1/CXCR1/C5AR1/CMKLR1/PPBP/CH25H/CXCL11/CCL3/TRPM2/CXCL2/CSF3R/FCER1G/C3AR1/AIF1/CCL3L3/BST1/DYSF/GPSM3/PIP5K1C/IL17RA/CXCL9/VEGFA/S100A7/CCR1/PF4V1/ADGRE2/LGALS9/LGALS3/CSF1R/CCL20/PREX1/JAM3/XCL2/ITGB2/EDNRB/CXCL5/DEFA1B/S100A12/PTK2B/CD74/RAC2/S100A9/GAS6/C5/DEFB104B/C5AR2/PTK2/CYP19A1/ALOX5/SYK/CXCL1/DDT/ADAM17/TRPV4/CXCL…
GO:0086016	AV node cell action potential	11	0.440512	1.07001	0.396262	0.58224	0.42325	7467	tags=73%	list=39%	signal=44%	MIR208A/SCN10A/CACNB2/CACNA1C/RYR2/TRPM4/SCN4B/GJA5
GO:0086027	AV node cell to bundle of His cell signaling	11	0.440512	1.07001	0.396262	0.58224	0.42325	7467	tags=73%	list=39%	signal=44%	MIR208A/SCN10A/CACNB2/CACNA1C/RYR2/TRPM4/SCN4B/GJA5
GO:0042117	monocyte activation	10	0.440073	1.04365	0.413603	0.597792	0.434556	904	tags=20%	list=5%	signal=19%	ADAM9/DYSF
GO:2000249	regulation of actin cytoskeleton reorganization	38	0.440065	1.47967	0.0381519	0.130701	0.0950113	1733	tags=29%	list=9%	signal=26%	FES/ESAM/TRPM2/BAIAP2/GMFG/HCK/CSF1R/PHPT1/CDK5/ARHGDIA/PTK2B
GO:0071385	cellular response to glucocorticoid stimulus	58	0.43997	1.61413	0.00434671	0.0278566	0.0202499	3959	tags=28%	list=21%	signal=22%	FLT3/ZFP36/DDIT4/ICAM1/KLF9/FOXO3/SERPINF1/ADCYAP1/ZFP36L1/EIF4E/GSTP1/FAM107A/ASS1/METTL21C/EIF4EBP1/ARG1
GO:2000463	positive regulation of excitatory postsynaptic potential	28	0.439952	1.37975	0.0875912	0.229887	0.167113	4737	tags=50%	list=25%	signal=38%	DLG4/BAIAP2/PTK2B/STX1A/DVL1/PTEN/RGS4/NRXN1/RIMS1/CHRNA7/SHANK2/SHANK1/ADRB2/RIMS2
GO:0014072	response to isoquinoline alkaloid	31	0.439783	1.40384	0.0645756	0.189028	0.137411	5348	tags=52%	list=28%	signal=37%	FOSB/AIF1/TAC1/MDM2/TACR3/PPP5C/RGS4/FADD/MAP1LC3A/PPP1R1B/PEA15/RELA/PPP1R9B/DRD2/PRKCE/PENK
GO:0043278	response to morphine	31	0.439783	1.40384	0.0645756	0.189028	0.137411	5348	tags=52%	list=28%	signal=37%	FOSB/AIF1/TAC1/MDM2/TACR3/PPP5C/RGS4/FADD/MAP1LC3A/PPP1R1B/PEA15/RELA/PPP1R9B/DRD2/PRKCE/PENK
GO:0042711	maternal behavior	12	0.43977	1.09277	0.371698	0.559779	0.406923	6374	tags=58%	list=33%	signal=39%	PTEN/OXTR/BRINP1/DRD1/AVP/OXT/AVPR1A
GO:0060746	parental behavior	12	0.43977	1.09277	0.371698	0.559779	0.406923	6374	tags=58%	list=33%	signal=39%	PTEN/OXTR/BRINP1/DRD1/AVP/OXT/AVPR1A
GO:0065005	protein-lipid complex assembly	34	0.439737	1.42922	0.0591603	0.178149	0.129503	4257	tags=32%	list=22%	signal=25%	APOA2/NR1H2/ARF1/ABCA1/PRKACA/ABCA7/DGAT1/PLAGL2/BMP1/APOA4/MTTP
GO:0003338	metanephros morphogenesis	33	0.439713	1.42673	0.0541045	0.170469	0.12392	5884	tags=42%	list=31%	signal=29%	FMN1/BASP1/CALB1/BMP4/HES1/WT1/SMO/SALL1/PDGFRB/SOX9/SOX8/LHX1/CITED1/LIF
GO:0042789	mRNA transcription by RNA polymerase II	11	0.439556	1.06768	0.398131	0.583512	0.424175	4514	tags=45%	list=24%	signal=35%	C5AR1/SRF/SREBF1/FLNA/STAT3
GO:0007625	grooming behavior	19	0.43951	1.22971	0.194757	0.380239	0.276409	5585	tags=53%	list=29%	signal=37%	DLG4/PPT1/CTNS/NRXN1/HOXB8/NMU/DRD1/DRD2/AVP/OXT
GO:0048853	forebrain morphogenesis	11	0.439487	1.06752	0.398131	0.583512	0.424175	7740	tags=73%	list=40%	signal=43%	PTEN/GDF7/SMO/GSX2/OTX1/FGF8/PROP1/WNT5A
GO:0019362	pyridine nucleotide metabolic process	35	0.43947	1.44509	0.0491493	0.159979	0.116294	2782	tags=34%	list=15%	signal=29%	NAMPT/PTGS2/HAAO/NAPRT/KYNU/IDO1/IDO2/AFMID/NMNAT2/RNLS/NMRK2/NUDT17
GO:0046496	nicotinamide nucleotide metabolic process	35	0.43947	1.44509	0.0491493	0.159979	0.116294	2782	tags=34%	list=15%	signal=29%	NAMPT/PTGS2/HAAO/NAPRT/KYNU/IDO1/IDO2/AFMID/NMNAT2/RNLS/NMRK2/NUDT17
GO:0051883	killing of cells in other organism involved in symbiotic interaction	26	0.439399	1.34499	0.108007	0.261772	0.190291	5553	tags=42%	list=29%	signal=30%	PF4/DEFA1B/HRG/ARG1/ROMO1/REG3G/DCD/CTSG/BAD/GAPDH/DEFA5
GO:0070613	regulation of protein processing	65	0.439355	1.64181	0.00542943	0.0324852	0.0236146	3204	tags=31%	list=17%	signal=26%	IL1R2/THBS1/LDLRAD3/GSN/PRKACA/NLRC4/RFX4/CARD16/CTSZ/MDM2/NOL3/CPB2/SIRT4/MMP14/SNX12/SRC/MYH9/CST7/NKD2/SERPINE1
GO:0031952	regulation of protein autophosphorylation	47	0.439303	1.54725	0.0152749	0.0694868	0.0505124	5260	tags=49%	list=27%	signal=36%	GPNMB/JUN/NLRP12/GFRA2/PDGFA/CHP1/CALM3/VEGFA/ADIPOQ/TESK1/TNKS1BP1/ENG/DDX3X/SRC/PDGFD/RASSF2/RAP2A/IQGAP1/MVP/PPP2R5B/ERRFI1/PDGFC/TAOK2
GO:0006692	prostanoid metabolic process	47	0.439149	1.54671	0.0152749	0.0694868	0.0505124	3255	tags=32%	list=17%	signal=27%	IL1B/PTGS1/PTGS2/CYP2S1/PLA2G4A/ABHD16A/TBXAS1/TNFRSF1A/PTGDS/CD74/DAGLB/GSTP1/AKR1C4/ACOX1/PTGES2
GO:0006693	prostaglandin metabolic process	47	0.439149	1.54671	0.0152749	0.0694868	0.0505124	3255	tags=32%	list=17%	signal=27%	IL1B/PTGS1/PTGS2/CYP2S1/PLA2G4A/ABHD16A/TBXAS1/TNFRSF1A/PTGDS/CD74/DAGLB/GSTP1/AKR1C4/ACOX1/PTGES2
GO:0007084	mitotic nuclear envelope reassembly	10	0.439042	1.04121	0.417279	0.601243	0.437065	1669	tags=40%	list=9%	signal=37%	REEP4/LMNA/PPP2R1A/BANF1
GO:0072148	epithelial cell fate commitment	15	0.438921	1.15173	0.288973	0.482166	0.350503	7100	tags=67%	list=37%	signal=42%	NOTCH1/RARA/PDPN/ESRP1/NRP1/NKX2-2/PROX1/ARX/NR2F2/RBPJ
GO:0072567	chemokine (C-X-C motif) ligand 2 production	14	0.438743	1.13151	0.301136	0.493105	0.358455	1789	tags=36%	list=9%	signal=32%	LPL/KLF4/TNF/TLR4/CD74
GO:2000341	regulation of chemokine (C-X-C motif) ligand 2 production	14	0.438743	1.13151	0.301136	0.493105	0.358455	1789	tags=36%	list=9%	signal=32%	LPL/KLF4/TNF/TLR4/CD74
GO:0048665	neuron fate specification	34	0.438707	1.42587	0.0591603	0.178149	0.129503	6140	tags=53%	list=32%	signal=36%	SUFU/HOXD10/GLI3/ASCL1/LBX1/ESRP1/HOXC10/GSX2/NKX2-2/FOXA1/OLIG3/MNX1/EYA1/LHX3/POU4F1/NTRK3/NKX6-2/GLI2
GO:1905606	regulation of presynapse assembly	34	0.438702	1.42586	0.0591603	0.178149	0.129503	1242	tags=21%	list=6%	signal=19%	SNCA/APP/FZD1/CLSTN3/IL1RAPL1/DKK1/IL1RAP
GO:0045956	positive regulation of calcium ion-dependent exocytosis	17	0.4385	1.19154	0.25	0.442201	0.321451	4401	tags=41%	list=23%	signal=32%	ARF1/ZP3/CDK5/STX1A/SYT10/SYT7/SYT4
GO:0120009	intermembrane lipid transfer	43	0.438489	1.51817	0.0160494	0.0721884	0.0524763	4363	tags=37%	list=23%	signal=29%	APOA2/ABCA1/GLTP/C2CD2L/GRAMD1A/PLTP/OSBPL5/GRAMD1B/PRELID1/PITPNM1/TTPA/CETP/APOA4/MTTP/PLEKHA8P1/ABCG5
GO:0035924	cellular response to vascular endothelial growth factor stimulus	68	0.4383	1.65269	0.00425977	0.0274093	0.0199248	5171	tags=43%	list=27%	signal=31%	FLT3/MIR27A/HSPB1/MIR23A/CD63/VEGFA/NRP2/MIR199A1/NOTCH1/NR4A1/MIR16-1/ADAMTS12/HRG/DAB2IP/KDR/MIR199A2/PRKD1/MAP2K3/SMOC2/SPHK1/RELA/MT1G/CADM4/NRP1/ADGRA2/FOXC1/AKT1/PDGFRB/FLT1
GO:0051938	L-glutamate import	14	0.438181	1.13006	0.301136	0.493105	0.358455	5393	tags=43%	list=28%	signal=31%	SLC1A3/SLC1A6/KCNJ10/PER2/NTSR1/SLC17A7
GO:1902042	negative regulation of extrinsic apoptotic signaling pathway via death domain receptors	41	0.438179	1.49679	0.0214333	0.0881026	0.0640448	4810	tags=41%	list=25%	signal=31%	HMOX1/HGF/TNFAIP3/ICAM1/HMGB2/ITPRIP/DDX3X/FGB/BCL2L1/SERPINE1/FADD/PEA15/BMP5/TMBIM1/BRCA1/TNFRSF10B/ARHGEF2
GO:1901569	fatty acid derivative catabolic process	14	0.438004	1.12961	0.30303	0.495021	0.359848	637	tags=21%	list=3%	signal=21%	ABCD1/CYP4F3/ABHD16A
GO:0051180	vitamin transport	40	0.437874	1.49504	0.0482375	0.158789	0.115429	3436	tags=30%	list=18%	signal=25%	TCN2/FOLR3/FOLR2/SLC27A1/SLC25A19/SLC19A1/ABCG2/TTPA/SCARB1/SLC2A14/SLC46A1/SLC2A2
GO:0048384	retinoic acid receptor signaling pathway	33	0.437749	1.42036	0.0578358	0.176319	0.128173	4010	tags=33%	list=21%	signal=26%	PPARG/NR1H2/RXRA/ACTN4/TRIM16/CTBP2/RARA/ALDH1A2/ZNF536/PTF1A/ESRRG
GO:0098903	regulation of membrane repolarization during action potential	11	0.437605	1.06295	0.401869	0.58617	0.426107	4191	tags=45%	list=22%	signal=36%	KCNE3/MIR133A1/MIR1-1/FLNA/MIR1-2
GO:0043536	positive regulation of blood vessel endothelial cell migration	71	0.437438	1.65264	0.0030711	0.0212584	0.0154534	1187	tags=21%	list=6%	signal=20%	THBS1/MIR27A/HMOX1/PTGS2/ALOX12/HSPB1/MIR23A/PLK2/MAP3K3/MIR10A/VEGFA/MIRLET7F2/ANGPT1/PDPK1/MIR126
GO:0001541	ovarian follicle development	56	0.437355	1.59428	0.00761447	0.0417685	0.030363	2945	tags=38%	list=15%	signal=32%	CEBPB/PCYT1B/EREG/ANG/ICAM1/MMP19/FOXO3/VEGFA/ZP3/PTX3/ADCYAP1/BAX/MMP14/MSH4/SRC/LFNG/BCL2L1/CTNNA1/FSHB/ARRB2/SPO11
GO:0071372	cellular response to follicle-stimulating hormone stimulus	11	0.437262	1.06211	0.403738	0.58769	0.427212	2710	tags=27%	list=14%	signal=23%	NOTCH1/POR/EFNA5
GO:0061028	establishment of endothelial barrier	43	0.437257	1.51391	0.0163285	0.073033	0.0530902	3849	tags=35%	list=20%	signal=28%	IL1B/VCL/ICAM1/MYADM/PDE2A/TNF/TNFRSF1A/VEGFA/CLDN1/ENG/RAPGEF2/CLDN5/TJP1/TJP2/RDX
GO:0044058	regulation of digestive system process	41	0.437169	1.49334	0.022285	0.0900409	0.0654538	5585	tags=49%	list=29%	signal=35%	APOA2/NR1H2/SGK1/TAC1/NEUROG1/KCNQ1/OPRL1/UCN/TYMP/APOA4/OXTR/NR1H3/GHRL/ABCG5/NMU/TFF2/GHSR/APOA5/ENPP7/OXT
GO:0055070	copper ion homeostasis	17	0.437165	1.18791	0.251894	0.444323	0.322993	2054	tags=29%	list=11%	signal=26%	APP/ARF1/SLC31A2/SLC31A1/MT2A
GO:0045761	regulation of adenylate cyclase activity	32	0.437115	1.40729	0.051756	0.16535	0.120199	7483	tags=59%	list=39%	signal=36%	P2RY13/EDNRB/STIM1/LTB4R2/CCR2/CACNA1C/TIMP2/GPR87/DRD2/ORAI1/HPCA/NPFFR2/GNAI2/GALR1/ADGRV1/GRM2/PALM/GNAI3/NPR3
GO:0032760	positive regulation of tumor necrosis factor production	49	0.437107	1.5732	0.0224277	0.0903321	0.0656655	3509	tags=39%	list=18%	signal=32%	CLU/PF4/PYCARD/CCL3/SASH3/PTAFR/FCER1G/CYBA/CARD9/CD14/TICAM1/TLR4/NOD2/SPON2/DDT/LBP/MAVS/FADD/PTPRJ
GO:0060143	positive regulation of syncytium formation by plasma membrane fusion	27	0.437039	1.34927	0.10536	0.258035	0.187574	5568	tags=37%	list=29%	signal=26%	ADAM9/FLOT1/CXCL9/EHD1/TYROBP/MYF6/CAMK1/MYF5/EHD2/TNFSF14
GO:0060441	epithelial tube branching involved in lung morphogenesis	29	0.437004	1.38695	0.0744102	0.208137	0.151302	5067	tags=48%	list=26%	signal=36%	TNF/CTSH/SPRY1/CTSZ/HOXA5/NKX2-1/BMP4/DLG5/WNT2B/RSPO2/YAP1/ESRP2/FOXA1/SOX9
GO:0006885	regulation of pH	100	0.43695	1.73935	0.000395586	0.00472046	0.00343147	3925	tags=40%	list=21%	signal=32%	SLC11A1/SLAMF8/CA2/PDK4/MAFG/PPT1/RAB20/SLC4A1/ATP6V0C/TCIRG1/TMEM175/CHP1/CLIC4/RAB39A/GRN/ATP6V0B/CLN6/ATP6AP1/ATP6V0A1/ATP6V1E1/ATP6V1A/ATP1A4/PDK2/EDNRB/ATP6V0D1/RAB7A/ATP6V1F/SLC26A6/TTPA/SLC9A9/SLC9A1/ATP6V1G3/SLC4A2/CA7/ATP4B/LACC1/ATP6V1B2/CCDC115/ATP6V1C2/AQP11
GO:0050921	positive regulation of chemotaxis	140	0.436592	1.86374	1.37792e-05	0.000386919	0.000281265	3768	tags=35%	list=20%	signal=28%	THBS1/CXCL8/CXCR2/FPR2/P2RY12/HSPB1/C5AR1/PPM1F/CMKLR1/SUCNR1/CCL3/C3AR1/AIF1/STX3/ITGA2/DYSF/GPSM3/VEGFA/S100A7/CCR1/LGALS9/CSF1R/XCL2/PTK2B/CD74/FGF2/RAC2/GAS6/PTK2/ADAM17/TRPV4/CXCL10/TGFB1/MDK/LBP/PDGFD/CREB3/PTN/KDR/CCL4/SERPINE1/MCU/PRKD1/LGMN/ANO6/SMOC2/DAPK2/CCL5/CCR2
GO:0045576	mast cell activation	61	0.436541	1.6185	0.00373198	0.0248385	0.0180559	1881	tags=31%	list=10%	signal=28%	HMOX1/MILR1/FES/FGR/GAB2/STXBP2/LAT2/FCER1G/NECTIN2/ADORA2B/NR4A3/ADGRE2/LGALS9/PDPK1/CD300A/UNC13D/TSLP/S100A12/RAC2
GO:0120254	olefinic compound metabolic process	118	0.436472	1.79855	6.75753e-05	0.00123489	0.000897685	3282	tags=33%	list=17%	signal=28%	ADM/ALOX15B/PTGS1/PTGS2/ALOX12/EGR1/BMP6/ABCD1/CYP2S1/ACSL1/CYP1B1/PLA2G10/PLA2G4A/CYP4F3/MGLL/TBXAS1/CYP2C19/H6PD/FAAH/PTGDS/CYP2F1/AFP/RPE65/ALDH1A2/PLA2G4C/DGKQ/DAGLA/CYP19A1/ALOX5/BCO1/FSHB/DAGLB/CYP17A1/GSTP1/RDH11/AKR1C4/ACOX1/PTGES2/DKKL1
GO:0045912	negative regulation of carbohydrate metabolic process	48	0.436259	1.55667	0.0179804	0.077652	0.0564479	3766	tags=40%	list=20%	signal=32%	DDIT4/TIGAR/MIDN/SLC4A1/GSK3A/FBP1/LEPR/SIRT6/SOGA1/HDAC4/ADIPOQ/AP2A1/FOXA2/GCKR/TGFB1/PLEK/CBFA2T3/ERFE/INPP5K
GO:0120162	positive regulation of cold-induced thermogenesis	97	0.436191	1.7316	0.000437473	0.00505068	0.00367152	4010	tags=36%	list=21%	signal=29%	G0S2/CEBPB/ACSL1/FFAR4/CMKLR1/ZNF516/MFN2/GRB10/EPAS1/VEGFA/CNOT3/KDM6B/ZBTB7B/ADCYAP1/IL18/PEMT/LEPR/SIRT6/LCN2/ADIPOQ/STAT6/ADIPOR1/BSCL2/PPARGC1B/SYK/HSF1/GJA1/KSR2/UCP1/TRPV2/CCR2/PTH2R/OXTR/EHMT1/ESRRG
GO:0099174	regulation of presynapse organization	35	0.435949	1.43351	0.0548204	0.171615	0.124753	1242	tags=20%	list=6%	signal=19%	SNCA/APP/FZD1/CLSTN3/IL1RAPL1/DKK1/IL1RAP
GO:0035886	vascular associated smooth muscle cell differentiation	37	0.43589	1.45715	0.0391351	0.133783	0.0972516	2330	tags=24%	list=12%	signal=21%	ADM/GPER1/SRF/SOD2/VEGFA/NOTCH1/MIR145/MIR1-1/ENG
GO:0007620	copulation	20	0.435768	1.23173	0.183865	0.367156	0.266898	1597	tags=25%	list=8%	signal=23%	P2RY1/P2RX1/SLC6A4/TAC1/EDNRB
GO:1903707	negative regulation of hemopoiesis	142	0.435727	1.86999	1.2281e-05	0.000363629	0.000264334	1957	tags=24%	list=10%	signal=22%	TMEM176A/ZBTB16/TMEM176B/TRIB1/C1QC/PF4/ZFP36/HLX/BCL6/MAFB/TAL1/NFKBIA/CCL3/HOXA9/LILRB3/LOXL3/HMGB3/LILRB4/LILRB1/ZBTB7B/TCTA/FCGR2B/NOTCH1/ZFP36L1/TLR4/SOCS1/ADIPOQ/PTK2B/PGLYRP1/CD74/MEIS1/LTF/RARA/SFRP1
GO:0010660	regulation of muscle cell apoptotic process	86	0.43558	1.70396	0.00209158	0.0160021	0.0116325	3227	tags=29%	list=17%	signal=24%	MIR24-2/HMOX1/ALOX12/CXCR2/TIGAR/ILK/PPARG/MFN2/SOD2/PDPK1/ADCYAP1/MIR199A1/MIR133A1/RGL2/PTK2B/MIR145/MIR1-1/MIR16-1/SIRT4/HAND2/HSF1/MDK/ARRB2/MIR199A2/PTEN
GO:1900363	regulation of mRNA polyadenylation	16	0.435561	1.16741	0.271347	0.466143	0.338855	3758	tags=38%	list=20%	signal=30%	ZC3H3/RNF40/HSF1/CPSF7/SNRPA/CPEB3
GO:0051873	killing by host of symbiont cells	24	0.435542	1.30031	0.135593	0.301025	0.218826	5553	tags=42%	list=29%	signal=30%	PF4/DEFA1B/HRG/ARG1/ROMO1/REG3G/DCD/CTSG/GAPDH/DEFA5
GO:1900102	negative regulation of endoplasmic reticulum unfolded protein response	13	0.435536	1.10782	0.337058	0.528487	0.384176	4065	tags=38%	list=21%	signal=30%	PPP1R15A/ATF6B/PPP1R15B/HSPA5/WFS1
GO:0034103	regulation of tissue remodeling	89	0.435369	1.71622	0.00083514	0.00794875	0.00577822	2898	tags=31%	list=15%	signal=27%	ITGB3/VDR/TNFAIP3/CA2/GPNMB/PDK4/ATP6AP1/DEF8/CSF1R/MIR199A1/IL18/LEPR/SPP1/ABR/PLEKHM1/SFRP1/BAX/MIR16-1/HRG/BGLAP/HAND2/PPARGC1B/SRC/SYK/FSHB/TGFB1/MDK/SIGLEC15
GO:0051131	chaperone-mediated protein complex assembly	21	0.435336	1.25993	0.172727	0.352046	0.255915	174	tags=10%	list=1%	signal=9%	CLU/HSPA1A
GO:0071294	cellular response to zinc ion	24	0.435077	1.29892	0.135593	0.301025	0.218826	2054	tags=21%	list=11%	signal=19%	TSPO/MTF1/ATP13A2/MT1E/MT2A
GO:0071526	semaphorin-plexin signaling pathway	40	0.435024	1.48531	0.0482375	0.158789	0.115429	5569	tags=48%	list=29%	signal=34%	PLXND1/SEMA4A/SEMA6B/SEMA6D/NRP2/PLXNA2/ARHGDIA/SEMA3B/SH3BP1/HAND2/SEMA3C/PLXNB2/FLNA/NRP1/MET/NCAM1/SEMA3E/SEMA4G/SEMA6A
GO:0002673	regulation of acute inflammatory response	47	0.434986	1.53205	0.0172735	0.075672	0.0550086	1597	tags=23%	list=8%	signal=22%	IL1B/PTGS2/PPARG/FCER1G/TNF/ZP3/NLRP3/TAC1/ADCYAP1/FCGR2B/EDNRB
GO:0003018	vascular process in circulatory system	186	0.43479	1.92195	7.25237e-07	3.65245e-05	2.65509e-05	3906	tags=33%	list=20%	signal=27%	ADM/HMOX1/GPER1/PTGS2/ALOX12/P2RY1/CXCR2/KCNMB1/BMP6/OCLN/P2RX1/PDE3A/DOCK4/KCNMA1/HRH2/SLC27A1/ICAM1/PTAFR/MIR23A/SLC6A4/SOD2/TBXA2R/ADORA2B/PDE2A/HTR7/VEGFA/ANGPT1/ADCYAP1/PLOD3/SLC8A1/PRKG1/F2R/CRP/EDNRB/ABCG2/DOCK5/ABR/DDAH1/ECE1/CTNNBIP1/RHOA/SRC/FGB/TRPV4/TGFB1/MIR153-1/UCN/KCNA5/VIP/GJA1/ADRA1D/P2RY2/CLDN5/TJP1/PTPRJ/TJP2/ASIC2/ACTA2/ADRA1B/KEL/C2CD4B/OXTR
GO:2000279	negative regulation of DNA biosynthetic process	36	0.434758	1.43949	0.0436489	0.147246	0.107038	2513	tags=25%	list=13%	signal=22%	DUSP1/DACH1/CDKN1A/PPARG/ACVRL1/ADIPOQ/ACD/GNL3L/SRC
GO:0080154	regulation of fertilization	25	0.434756	1.31286	0.116323	0.273831	0.199057	5142	tags=44%	list=27%	signal=32%	LHFPL2/PLA2G10/PLB1/ZP3/PRDM9/PLCB1/CRISP1/NOX5/PRSS37/CFAP69/GLRA1
GO:0001952	regulation of cell-matrix adhesion	121	0.434752	1.8039	0.000134217	0.00203425	0.00147876	4285	tags=42%	list=22%	signal=33%	FMN1/THBS1/PPM1F/ILK/RRAS/BCL6/VCL/SDC4/ARHGAP6/ACVRL1/CORO1C/DMTN/LRP1/ADAM15/BST1/VEGFA/LIMS1/NINJ1/S100A10/PTK2B/SFRP1/JAG1/PTK2/HRG/FERMT1/MMP14/RHOA/SRC/ACER2/SLC9A1/EFNA5/CEACAM6/MINK1/MMP12/GPM6B/DUSP3/KDR/FAM107A/SERPINE1/PTEN/JUP/PTPRJ/PEAK1/RCC2/IQGAP1/ONECUT1/AJAP1/ONECUT2/DISC1/MYF5/NRP1
GO:0009620	response to fungus	51	0.434667	1.56571	0.00869585	0.0458144	0.033304	6408	tags=61%	list=33%	signal=41%	CARD9/IL17RA/HTN1/PTX3/CRK/DEFA1B/S100A12/TLR4/LTF/IL25/S100A9/HRG/SPON2/SYK/GNLY/ARG1/MPO/DCD/CTSG/GAPDH/C10orf99/DEFB106B/IL17RC/DEFA5/CLEC7A/PLA2G5/SCIMP/RNASE7/CHGA/RARRES2/BAK1
GO:0016601	Rac protein signal transduction	38	0.434524	1.46104	0.0421083	0.142651	0.103698	4411	tags=47%	list=23%	signal=37%	ARHGAP24/AIF1/CYFIP1/WASF1/EPS8/DBNL/WASF2/CRK/SH3BP1/RAC2/SSX2IP/DNM2/RHOG/NISCH/BRK1/NCKAP1/CADM4/AUTS2
GO:0032536	regulation of cell projection size	13	0.43447	1.10511	0.344507	0.537037	0.390391	3871	tags=46%	list=20%	signal=37%	XK/VIL1/TWF2/USH1C/CDHR5/KEL
GO:1903959	regulation of anion transmembrane transport	31	0.434469	1.38688	0.0738007	0.206758	0.1503	1125	tags=16%	list=6%	signal=15%	THBS1/IRS2/SLC43A2/PTAFR/AKT2
GO:0015908	fatty acid transport	99	0.434454	1.72999	0.000785993	0.00756561	0.0054997	1466	tags=16%	list=8%	signal=15%	THBS1/IL1B/ABCD1/IRS2/ACSL1/PPARG/SLC27A1/PLA2G10/CPT1A/PLA2G4A/PLIN2/SPX/SLC25A20/AKT2/MID1IP1/SLC27A3
GO:0032273	positive regulation of protein polymerization	129	0.434418	1.8167	4.76782e-05	0.000927927	0.000674542	3348	tags=29%	list=17%	signal=24%	FMN1/HSPA1B/PICK1/OCLN/HSPA1A/CTTN/FES/PYCARD/WAS/VIL1/GSN/ICAM1/CDC42EP2/ARF1/MAP1B/CYFIP1/WASF1/BAIAP2/CORO1B/GMFG/WASF2/HCK/BAG4/TPPP3/PTK2B/WASF3/VASP/ARPC4/MAPRE1/RHOA/PFN1/CDK5R1/PAK1/PINK1/GRB2/CLIP1/WASL/SPIRE1
GO:0010658	striated muscle cell apoptotic process	55	0.434281	1.58557	0.0079804	0.0429652	0.0312329	3227	tags=29%	list=17%	signal=24%	MIR24-2/CXCR2/TIGAR/ILK/PDPK1/MIR199A1/MIR133A1/RGL2/MIR145/MIR16-1/SIRT4/HAND2/HSF1/MDK/MIR199A2/PTEN
GO:0042130	negative regulation of T cell proliferation	60	0.434143	1.60563	0.00581981	0.0343707	0.0249853	3648	tags=38%	list=19%	signal=31%	VSIG4/IL10/CEBPB/PDE5A/GPNMB/SDC4/ARG2/LILRB2/IDO1/LGALS9/LILRB1/ZBTB7B/CD86/HAVCR2/PRKAR1A/TNFRSF21/BMP4/DLG5/MAD1L1/HLA-DRB1/IHH/PELI1/PRNP
GO:0019400	alditol metabolic process	25	0.434116	1.31093	0.118199	0.275845	0.200521	5258	tags=48%	list=27%	signal=35%	PLA2G4A/DYSF/TKFC/DGAT2/ANGPTL3/GALK1/MYOF/MOGAT3/PCK1/GK/PGP/TPI1
GO:0033561	regulation of water loss via skin	28	0.43409	1.36137	0.0948905	0.24132	0.175424	4548	tags=39%	list=24%	signal=30%	ALOX12/SRF/HRNR/GRHL1/CLDN1/STARD7/CLDN4/ALOXE3/GBA/MET/TMEM79
GO:0035493	SNARE complex assembly	17	0.434041	1.17942	0.257576	0.45111	0.327928	3652	tags=47%	list=19%	signal=38%	SNCA/VPS18/STX1A/VAMP8/VAMP7/VAMP3/VAMP2/STXBP6
GO:0070372	regulation of ERK1 and ERK2 cascade	290	0.433919	2.02425	2.7487e-10	4.39517e-08	3.195e-08	3232	tags=32%	list=17%	signal=27%	MIR24-2/MIR27A/GPER1/IL1B/DUSP1/P2RY1/FPR2/APP/FFAR4/C5AR1/FN1/RRAS/SPRED2/KLF4/GPNMB/PYCARD/CCL3/ICAM1/NQO2/JUN/NLRP12/PDGFA/CD4/MIR23A/LRP1/CCL3L3/MARCO/GPBAR1/TNF/CHI3L1/S100A7/CCR1/RGS14/ANGPT1/ABCA7/LGALS9/ATP6AP1/GLIPR2/MIR126/CSF1R/CCL20/ADCYAP1/DUSP6/NOX4/XCL2/MTURN/TRAF7/FLCN/NOTCH1/MIR133A1/F2R/SLC9A3R1/SPRY1/TLR4/ADIPOQ/PTK2B/HAVCR2/LMO3/CD74/SIRPA/FGF2/GCNT2/GAS6/MIR145/VRK3/PIN1/C5AR…
GO:0060444	branching involved in mammary gland duct morphogenesis	24	0.433824	1.29518	0.137476	0.303311	0.220487	170	tags=8%	list=1%	signal=8%	AREG/VDR
GO:0098712	L-glutamate import across plasma membrane	13	0.433804	1.10341	0.348231	0.540864	0.393173	5161	tags=38%	list=27%	signal=28%	SLC1A3/SLC1A6/KCNJ10/PER2/NTSR1
GO:1904478	regulation of intestinal absorption	11	0.433773	1.05364	0.424299	0.607083	0.44131	7017	tags=64%	list=37%	signal=40%	APOA2/APOA4/ABCG5/APOA5/ENPP7/LPCAT3/HAMP
GO:0030810	positive regulation of nucleotide biosynthetic process	21	0.433717	1.25525	0.174545	0.35441	0.257633	5465	tags=48%	list=29%	signal=34%	RCVRN/ADORA2B/PINK1/GUCA1A/TAZ/NOS2/GUCA1C/STAT3/PID1/GUCA2A
GO:1900373	positive regulation of purine nucleotide biosynthetic process	21	0.433717	1.25525	0.174545	0.35441	0.257633	5465	tags=48%	list=29%	signal=34%	RCVRN/ADORA2B/PINK1/GUCA1A/TAZ/NOS2/GUCA1C/STAT3/PID1/GUCA2A
GO:2000320	negative regulation of T-helper 17 cell differentiation	10	0.433695	1.02853	0.431985	0.612354	0.445141	2448	tags=30%	list=13%	signal=26%	LOXL3/ZBTB7B/SMAD7
GO:0010832	negative regulation of myotube differentiation	17	0.43348	1.1779	0.25947	0.453558	0.329707	5642	tags=53%	list=29%	signal=37%	NOTCH1/BDNF/HDAC4/CXCL10/HDAC5/ANKRD2/TMEM119/MYOCD/MIR200B
GO:0045723	positive regulation of fatty acid biosynthetic process	23	0.433474	1.28149	0.15019	0.322679	0.234567	1789	tags=26%	list=9%	signal=24%	IL1B/PTGS2/ABCD1/NR1H2/MID1IP1/CD74
GO:0046686	response to cadmium ion	63	0.433349	1.61675	0.0109297	0.054657	0.0397321	4056	tags=33%	list=21%	signal=26%	SPARC/FOS/HMOX1/HAAO/MTF1/GSN/JUN/MMP9/ERCC1/ALAD/NUDT1/MT1E/MT2A/NCF1/HSF1/PPP5C/MT4/PRNP/SLC30A1/ARG1/MT1G
GO:0006949	syncytium formation	57	0.433233	1.58319	0.0115553	0.0568959	0.0413596	5226	tags=39%	list=27%	signal=28%	ADAM9/FLOT1/CD109/SBNO2/CXCL9/CD9/ERCC1/TCTA/EHD1/TYROBP/ERVFRD-1/MYH9/DYRK1B/CXCL10/MYF6/CAMK1/MYOF/MYF5/PTGFRN/KCNH1/EHD2/JAM2
GO:0050771	negative regulation of axonogenesis	69	0.433195	1.64144	0.00443187	0.0283179	0.0205853	4304	tags=35%	list=22%	signal=27%	OMG/IFRD1/SEMA4A/GDI1/MAP2/SEMA6B/SEMA6D/CDK5/ARHGDIA/SEMA3B/SPP1/RUFY3/ARHGAP4/PTK2/RHOA/NGFR/SEMA3C/DCC/CDK5R1/PTEN/WNT3/FGF13/NRP1/MAG
GO:0045637	regulation of myeloid cell differentiation	229	0.433132	1.97104	4.62337e-08	3.56278e-06	2.58991e-06	2450	tags=28%	list=13%	signal=25%	THBS1/ITGA2B/ZBTB16/GP1BA/FOS/MYL9/TRIB1/HSPA1B/FAXDC2/C1QC/MIR223/PF4/CEBPB/MPL/HSPA1A/ZFP36/CA2/MAFB/FES/TAL1/MITF/NFKBIA/CCL3/JUN/HOXA9/LILRB3/CD4/CSF3R/KLF10/HMGB2/FOXO3/NFE2/SPI1/TNF/NR4A3/CCR1/HMGB3/TFE3/ATP6AP1/LILRB4/LILRB1/LGALS3/GATA1/MTURN/TCTA/ZFP36L1/TLR4/LOX/ADIPOQ/PTK2B/CD74/MEIS1/LTF/RARA/SFRP1/CTNNBIP1/MIR145/JAG1/ACVR1B/HOXA5/BGLAP/TYROBP/PPARGC1B/ANKRD54
GO:0032602	chemokine production	72	0.432972	1.64439	0.00279031	0.0198519	0.014431	3670	tags=42%	list=19%	signal=34%	IL1B/IL10/LPL/KLF4/ARG2/MEFV/ADORA2B/TNF/IL17RA/LGALS9/ADCYAP1/IL18/TSLP/TLR4/ADIPOQ/HAVCR2/CD74/SIRPA/S100A9/DDX3X/SYK/ADAM17/TRPV4/GSTP1/LBP/FFAR2/MAVS/TNFSF4/FFAR3/MBP
GO:0010661	positive regulation of muscle cell apoptotic process	37	0.432945	1.44731	0.0468165	0.156039	0.11343	698	tags=16%	list=4%	signal=16%	MIR24-2/CXCR2/TIGAR/PPARG/MFN2/SOD2
GO:0090154	positive regulation of sphingolipid biosynthetic process	11	0.432942	1.05162	0.428037	0.609061	0.442747	6070	tags=64%	list=32%	signal=43%	TNF/TNFRSF1A/PRKCD/ENPP7/SMPD3/PLA2G6/SPHK2
GO:2000304	positive regulation of ceramide biosynthetic process	11	0.432942	1.05162	0.428037	0.609061	0.442747	6070	tags=64%	list=32%	signal=43%	TNF/TNFRSF1A/PRKCD/ENPP7/SMPD3/PLA2G6/SPHK2
GO:0071248	cellular response to metal ion	189	0.432936	1.92123	5.6566e-07	2.96554e-05	2.15575e-05	4456	tags=37%	list=23%	signal=29%	FOSB/FOS/HMOX1/PTGS2/SLFN14/SNCA/CPNE2/BMP6/TIGAR/TSPO/APP/DLG4/MTF1/GSN/ALOX5AP/CPNE8/TRPM2/JUN/MCOLN1/DMTN/NCSTN/CLIC4/GSK3A/JUNB/A3GALT2/JUND/MMP9/ATP13A2/FBP1/SERPINF1/SYT11/BACE1/CEBPA/NFYA/ALAD/MT1E/MT2A/CLDN1/RASA4/NCF1/DLG2/HSF1/PPP5C/PPIF/NEUROD2/PRKAA2/CPNE4/MT4/GUCA1A/NQO1/AQP2/SLC30A10/LGMN/MAP1LC3A/CPNE6/SLC40A1/PRNP/SYT10/HFE/IQGAP1/HSPA5/NFE2L2/MT1G/MEF2C/NFE2L1/ENDOG/SYT7/SYT4/OGG…
GO:0002685	regulation of leukocyte migration	205	0.432935	1.94761	7.72523e-08	5.55175e-06	4.03576e-06	3462	tags=36%	list=18%	signal=30%	THBS1/ITGA2B/CXCL8/MIR223/MIR24-2/HMOX1/SELP/PADI2/DUSP1/CXCR2/FPR2/P2RY12/SLAMF8/MPP1/APP/C5AR1/CMKLR1/PYCARD/CCL3/ICAM1/IL1R1/PTAFR/C3AR1/AIF1/ITGA2/BST1/TNF/DYSF/GPSM3/VEGFA/S100A7/CCR1/ZP3/LGALS9/CD9/LGALS3/CSF1R/CD300A/CCL20/JAM3/XCL2/CRK/ABR/PTK2B/CD74/RAC2/GAS6/FUT4/C5/PLCB1/C5AR2/PTK2/MMP14/RHOA/CYP19A1/PTGER4/DDT/ADAM17/TRPV4/CXCL10/MDK/LBP/PDGFD/CREB3/PTN/RHOG/CCL4/STK10/SERPINE1/MCU/WA…
GO:0019852	L-ascorbic acid metabolic process	11	0.432931	1.05159	0.428037	0.609061	0.442747	1018	tags=18%	list=5%	signal=17%	CYB5R3/SLC2A3
GO:0042538	hyperosmotic salinity response	12	0.432923	1.07576	0.384906	0.572148	0.415914	5585	tags=58%	list=29%	signal=41%	MICU1/CLDN1/TRPV4/TACR3/LETM1/AVP/OXT
GO:1900017	positive regulation of cytokine production involved in inflammatory response	21	0.432767	1.2525	0.181818	0.363978	0.264588	2371	tags=33%	list=12%	signal=29%	TNF/GPSM3/IL17RA/TICAM1/TLR6/TLR4/NOD2
GO:0086103	G protein-coupled receptor signaling pathway involved in heart process	15	0.432643	1.13526	0.302281	0.494347	0.359358	6875	tags=60%	list=36%	signal=38%	MIR133A1/MIR1-1/SRC/MIR1-2/RGS2/GNAI2/PLN/CHGA/ATP2B4
GO:0032374	regulation of cholesterol transport	65	0.432556	1.6164	0.00729915	0.0405607	0.029485	1725	tags=23%	list=9%	signal=21%	MIR27A/APOA2/TSPO/LAMTOR1/EGF/NFKBIA/PLA2G10/NR1H2/LRP1/ABCA1/ABCA7/PLTP/MIR33A/EEPD1/ADIPOQ
GO:0055062	phosphate ion homeostasis	12	0.432318	1.07425	0.386792	0.573091	0.4166	7464	tags=50%	list=39%	signal=31%	SLC9A3R1/XPR1/GCM2/SLC34A1/ENPP1/SLC34A3
GO:0072505	divalent inorganic anion homeostasis	12	0.432318	1.07425	0.386792	0.573091	0.4166	7464	tags=50%	list=39%	signal=31%	SLC9A3R1/XPR1/GCM2/SLC34A1/ENPP1/SLC34A3
GO:0072506	trivalent inorganic anion homeostasis	12	0.432318	1.07425	0.386792	0.573091	0.4166	7464	tags=50%	list=39%	signal=31%	SLC9A3R1/XPR1/GCM2/SLC34A1/ENPP1/SLC34A3
GO:0051592	response to calcium ion	142	0.43216	1.85469	1.81679e-05	0.000456278	0.000331684	1013	tags=16%	list=5%	signal=15%	THBS1/FOSB/SPARC/FOS/DUSP1/CPNE2/KCNMB1/ADAM9/KCNMA1/SUCNR1/ALOX5AP/CPNE8/TRPM2/JUN/MCOLN1/DMTN/NCSTN/CLIC4/JUNB/APOBEC1/CALM3/JUND/GDI1
GO:0086019	cell-cell signaling involved in cardiac conduction	31	0.432086	1.37927	0.0793358	0.216223	0.15718	4544	tags=48%	list=24%	signal=37%	MIR208A/GJC1/KCNJ3/KCNQ1/KCNA5/GJA1/SCN10A/CACNB2/FLNA/CACNA1C/SCN1B/ANK2/PKP2/RYR2/KCNN2
GO:0060135	maternal process involved in female pregnancy	64	0.431852	1.61363	0.0071875	0.0400795	0.0291352	5430	tags=41%	list=28%	signal=29%	PTGS2/VDR/BSG/JUNB/RXRA/LGALS9/CTSB/TPPP3/SPP1/HAVCR2/ANGPT2/EPOR/STOX2/PTN/GJA1/IHH/PRDM1/DSG2/ARG1/GHRL/KLF1/AKT1/GHSR/PPARD/RGS2/HMX3
GO:0072210	metanephric nephron development	40	0.431786	1.47426	0.0482375	0.158789	0.115429	5884	tags=40%	list=31%	signal=28%	FMN1/EGR1/LAMB2/ADIPOQ/BMP4/HES1/WT1/SMO/SALL1/PDGFRB/SOX9/SOX8/LHX1/NPHS2/CITED1/LIF
GO:0044060	regulation of endocrine process	44	0.431782	1.50526	0.0333793	0.118085	0.0858398	4748	tags=36%	list=25%	signal=27%	IL1B/BMP6/HCAR2/NPVF/POMC/TAC1/F2R/RAB11FIP1/UCN/GJA1/RAB11FIP5/REN/GHRL/TACR2/OR51E2/KISS1
GO:0021534	cell proliferation in hindbrain	16	0.43172	1.15711	0.286528	0.480375	0.349201	645	tags=19%	list=3%	signal=18%	EGF/C5AR1/SLC6A4
GO:0072273	metanephric nephron morphogenesis	26	0.431626	1.32119	0.121043	0.279489	0.20317	5884	tags=46%	list=31%	signal=32%	FMN1/BMP4/HES1/WT1/SMO/SALL1/PDGFRB/SOX9/SOX8/LHX1/CITED1/LIF
GO:0050892	intestinal absorption	39	0.431549	1.46509	0.0484171	0.159053	0.115621	5300	tags=49%	list=28%	signal=35%	VDR/APOA2/VIL1/LDLR/SLC26A6/KCNQ1/SCARB1/PNLIP/SLC46A1/SLC2A2/TJP2/APOA4/ABCG5/ADRA2A/GCNT3/APOA5/FABP2/ENPP7/CEL
GO:0070371	ERK1 and ERK2 cascade	307	0.431441	2.02677	2.83419e-10	4.42134e-08	3.21402e-08	3232	tags=32%	list=17%	signal=27%	MIR24-2/MIR27A/GPER1/IL1B/DUSP1/P2RY1/FPR2/APP/FFAR4/EGF/C5AR1/FN1/RRAS/SPRED2/KLF4/GPNMB/PYCARD/CCL3/ICAM1/NQO2/JUN/NLRP12/PDGFA/CD4/MIR23A/LRP1/CCL3L3/MARCO/GPBAR1/TNF/CHI3L1/S100A7/CCR1/RGS14/ANGPT1/ABCA7/LGALS9/ATP6AP1/GLIPR2/CTSH/MIR126/CSF1R/CCL20/ADCYAP1/DUSP6/NOX4/XCL2/MTURN/TRAF7/FLCN/NOTCH1/ZFP36L1/MIR133A1/F2R/SLC9A3R1/SPRY1/TLR4/ADIPOQ/PTK2B/HAVCR2/LMO3/CD74/SIRPA/FGF2/GCNT2/GAS6/MIR1…
GO:0090075	relaxation of muscle	29	0.431376	1.36908	0.0907441	0.234505	0.17047	2131	tags=28%	list=11%	signal=25%	P2RY1/PDE5A/KCNJ2/KCNMA1/ADORA2B/SLC8A1/PRKG1/NEUROG1
GO:0070374	positive regulation of ERK1 and ERK2 cascade	202	0.431315	1.93333	2.43741e-07	1.48473e-05	1.0793e-05	3756	tags=35%	list=20%	signal=29%	MIR24-2/MIR27A/GPER1/P2RY1/FPR2/APP/FFAR4/C5AR1/GPNMB/PYCARD/CCL3/ICAM1/NQO2/JUN/PDGFA/CD4/MIR23A/LRP1/CCL3L3/MARCO/GPBAR1/TNF/CHI3L1/S100A7/CCR1/ANGPT1/ABCA7/LGALS9/ATP6AP1/GLIPR2/MIR126/CSF1R/CCL20/ADCYAP1/NOX4/XCL2/MTURN/NOTCH1/F2R/TLR4/PTK2B/HAVCR2/CD74/FGF2/GCNT2/GAS6/C5AR2/NOD2/HAND2/FGFR3/SRC/FGB/DDT/BMP4/TRPV4/MAP2K1/TGFB1/ARRB2/RAPGEF2/PDGFD/KDR/CCL4/CCL18/PTEN/PHB/SLC30A10/HLA-DRB1/CCL1…
GO:0032303	regulation of icosanoid secretion	19	0.431184	1.20642	0.219101	0.406194	0.295277	474	tags=11%	list=2%	signal=10%	IL1B/PLA2G10
GO:0010043	response to zinc ion	54	0.431159	1.57536	0.0159011	0.0718751	0.0522485	4056	tags=35%	list=21%	signal=28%	HAAO/TSPO/CA2/MTF1/APOBEC1/ATP13A2/ALAD/D2HGDH/MT1E/ZACN/MT2A/SLC30A2/BGLAP/AANAT/MT4/PTEN/ASS1/ARG1/MT1G
GO:2000831	regulation of steroid hormone secretion	18	0.431034	1.19511	0.240296	0.431117	0.313394	1315	tags=17%	list=7%	signal=16%	BMP6/POMC/TAC1
GO:0019062	virion attachment to host cell	10	0.430619	1.02123	0.435662	0.615248	0.447245	2952	tags=40%	list=15%	signal=34%	ICAM1/NECTIN2/GAS6/NECTIN1
GO:0060099	regulation of phagocytosis	engulfment	15	0.430566	1.12981	0.313688	0.506483	0.36818	1337	tags=33%	list=7%	signal=31%	PPARG/RAB31/ITGA2/ABCA7/CD300A
GO:0046323	glucose import	71	0.430488	1.62638	0.00474537	0.0295822	0.0215044	4838	tags=41%	list=25%	signal=31%	MIR223/OCLN/IRS2/GRB10/SESN2/GSK3A/INSR/TNF/SLC2A3/CLTCL1/AKT2/SIRT6/ADIPOQ/MIR103A1/HK2/ERFE/PEA15/FGF19/NFE2L2/MIR103A2/POU4F2/ASPSCR1/IGF1/DRD1/OSTN/SORT1/CAPN10/GPC3/AKT1
GO:0042537	benzene-containing compound metabolic process	25	0.430478	1.29995	0.125704	0.286962	0.208603	1922	tags=24%	list=10%	signal=22%	FAH/HAAO/KYNU/IDO1/IDO2/AFMID
GO:0060326	cell chemotaxis	290	0.430181	2.00681	5.16813e-10	7.51258e-08	5.46116e-08	3245	tags=35%	list=17%	signal=29%	THBS1/CXCL8/HBEGF/MIR223/IL1B/PADI2/DUSP1/CXCR2/CXCL16/FPR2/IL10/PF4/HGF/SLAMF8/MPP1/DOCK4/HSPB1/CXCR1/XCR1/C5AR1/CMKLR1/PPBP/CH25H/CXCL11/CCL3/TRPM2/CXCL2/CSF3R/FCER1G/C3AR1/AIF1/CCRL2/CCL3L3/HMGB2/BST1/DYSF/GPSM3/PIP5K1C/IL17RA/CXCL9/VEGFA/CORO1B/S100A7/CCR1/PF4V1/ADGRE2/LGALS9/LGALS3/CSF1R/CCL20/PREX1/JAM3/XCL2/CRK/ITGB2/FGF1/NOTCH1/EDNRB/CXCL5/DEFA1B/S100A12/LOX/NR4A1/PTK2B/CD74/FGF2/RAC2/S10…
GO:0032897	negative regulation of viral transcription	27	0.430109	1.32788	0.116451	0.273831	0.199057	4160	tags=48%	list=22%	signal=38%	ZFP36/CCL3/JUN/TRIM14/TRIM8/IFITM3/PSMC3/CCL4/TRIM62/POU2F3/CCL5/INPP5K/TRIM11
GO:0014745	negative regulation of muscle adaptation	12	0.42997	1.06842	0.39434	0.580482	0.421973	1181	tags=17%	list=6%	signal=16%	KLF4/LMNA
GO:0071295	cellular response to vitamin	32	0.429892	1.38403	0.0757856	0.210486	0.15301	3055	tags=31%	list=16%	signal=26%	VDR/FOLR2/FES/PPARG/MDM2/SFRP1/GAS6/BGLAP/TRIM24/PTN
GO:0043372	positive regulation of CD4-positive	alpha-beta T cell differentiation	30	0.429337	1.36128	0.0863971	0.228057	0.165782	2370	tags=33%	list=12%	signal=29%	HLX/SASH3/LGALS9/ZBTB7B/NLRP3/IL18/CD86/SOCS1/RARA/CD83
GO:0071880	adenylate cyclase-activating adrenergic receptor signaling pathway	27	0.429324	1.32546	0.116451	0.273831	0.199057	8135	tags=67%	list=42%	signal=38%	MIR133A1/MIR1-1/RAPGEF2/ADRA1D/ADRA1B/MIR1-2/ADRB2/DRD1/ADRA2A/DRD2/GNAI2/PLN/CHGA/ADRB1/ATP2B4/NOS1/ADCY9/DRD5
GO:0050435	amyloid-beta metabolic process	51	0.429302	1.54638	0.0103654	0.0524089	0.0380978	1411	tags=22%	list=7%	signal=20%	CLU/APP/MME/NAT8B/NCSTN/GSK3A/PSEN2/IFNGR1/TNF/ABCA7/BACE1
GO:0050432	catecholamine secretion	56	0.429296	1.5649	0.00946466	0.049017	0.0356321	6574	tags=41%	list=34%	signal=27%	P2RY1/SNCA/P2RY12/SYT11/STX1A/PINK1/VIP/NISCH/FFAR3/FGF20/SYT10/OXTR/SYT7/SYT4/ADRA2A/DRD2/GHSR/SYT15/OXT/CHGA/SYT1/MECP2/SYT12
GO:1901722	regulation of cell proliferation involved in kidney development	14	0.429146	1.10676	0.325758	0.516697	0.375605	3798	tags=43%	list=20%	signal=34%	EGR1/FLCN/SERPINB7/BMP4/PDGFD/WT1
GO:0060706	cell differentiation involved in embryonic placenta development	26	0.429063	1.31335	0.126629	0.288331	0.209598	4086	tags=27%	list=21%	signal=21%	SOCS3/ST14/FZD5/SOX15/STK3/PRDM1/SNAI1
GO:0046889	positive regulation of lipid biosynthetic process	86	0.429042	1.67838	0.00288672	0.0201892	0.0146762	2707	tags=29%	list=14%	signal=25%	ADM/IL1B/PTGS2/FPR2/BMP6/ABCD1/SLC27A1/NR1H2/LDLR/TNF/TNFRSF1A/ZP3/CYP7A1/MID1IP1/ABHD6/DGAT2/FGF1/CCDC3/CD74/PRKCD/POR/SIRT4/SCARB1/CGA/FSHB
GO:1990089	response to nerve growth factor	52	0.429032	1.55373	0.0166698	0.0741448	0.0538984	5846	tags=48%	list=31%	signal=33%	APP/FOXO3/WASF1/PDPK1/TAC1/CRK/BDNF/EHD1/NTF4/RAB35/ID1/KIF1B/RAPGEF2/PTN/PTEN/HSPA5/KCNC2/NTRK2/CORO1A/SORT1/AKT1/TMEM108/DYNC1LI2/NTRK3/RAPGEF1
GO:0030325	adrenal gland development	24	0.428955	1.28064	0.148776	0.320394	0.232906	797	tags=17%	list=4%	signal=16%	TSPO/PBX1/CITED2/INSR
GO:0006826	iron ion transport	78	0.428919	1.65686	0.00285215	0.0200907	0.0146046	4128	tags=41%	list=22%	signal=32%	SLC11A1/FLVCR2/MCOLN1/ATP6V0C/TCIRG1/SLC25A37/ATP6V0B/ATP6AP1/STEAP3/ATP6V0A1/ATP6V1E1/ATP6V1A/LCN2/ATP6V0D1/LTF/ATP6V1F/HRG/LMTK2/CP/NECTIN1/ATP6V1G3/DNM2/SLC46A1/HEPHL1/SLC48A1/SLC40A1/ATP6V1B2/NOX5/ATP6V1C2/HFE/ARHGAP1/RAB11B
GO:0140353	lipid export from cell	38	0.42883	1.44189	0.0469925	0.156462	0.113738	2351	tags=18%	list=12%	signal=16%	IL1B/BMP6/PLA2G10/POMC/TAC1/SPP1/CYP19A1
GO:0072593	reactive oxygen species metabolic process	267	0.428745	1.9856	1.10402e-09	1.53507e-07	1.1159e-07	4184	tags=37%	list=22%	signal=29%	THBS1/CLU/MIR181B1/MIR24-2/SH3PXD2B/IL1B/PTGS2/ALOX12/SNCA/FPR2/IL10/ABCD1/CYP1B1/DDIT4/TIGAR/TSPO/G6PD/ITGAM/CDKN1A/KLF4/PDK4/ICAM1/NQO2/MPV17L/SPR/ARG2/TMEM106A/SESN2/CYBA/AIF1/GLA/SOD2/SIRT2/INSR/NCF4/MIR181A1/FOXO3/BST1/MAOB/TNF/PTX3/TICAM1/HBG2/NCF2/PREX1/MIR199A1/NOX4/ITGB2/GPX3/TLR6/HBA2/CRP/SLC18A2/HBZ/TLR4/HDAC4/PTK2B/DDAH1/SIRPA/RAC2/DDAH2/PRKCD/POR/RHOA/TYROBP/KHSRP/ALOX5/NCF1/PMAIP1/S…
GO:0046324	regulation of glucose import	59	0.428734	1.57819	0.0144737	0.0671733	0.0488306	4838	tags=42%	list=25%	signal=32%	MIR223/OCLN/IRS2/GRB10/GSK3A/INSR/TNF/CLTCL1/AKT2/SIRT6/ADIPOQ/MIR103A1/HK2/ERFE/PEA15/FGF19/NFE2L2/MIR103A2/POU4F2/ASPSCR1/IGF1/OSTN/CAPN10/GPC3/AKT1
GO:0038084	vascular endothelial growth factor signaling pathway	45	0.428487	1.49935	0.0217943	0.0890144	0.0647076	5171	tags=42%	list=27%	signal=31%	FLT3/HSPB1/CD63/VEGFA/NRP2/MIR199A1/MIR16-1/HRG/DAB2IP/KDR/MIR199A2/PRKD1/SMOC2/CADM4/NRP1/ADGRA2/FOXC1/PDGFRB/FLT1
GO:0035337	fatty-acyl-CoA metabolic process	40	0.428478	1.46296	0.0500928	0.161733	0.117569	4283	tags=32%	list=22%	signal=25%	ABCD1/ACSL1/ELOVL7/PPT1/DGAT2/SLC25A1/SCD5/DGAT1/ACSBG1/THEM5/FAR2/TECR/ACOT7
GO:0045824	negative regulation of innate immune response	61	0.428449	1.5885	0.00536691	0.0322014	0.0234083	2859	tags=33%	list=15%	signal=28%	VSIG4/MIR181B1/TNFAIP3/SLAMF8/PPARG/CR1/NR1H2/GRN/LGALS9/IRAK3/CACTIN/LILRB1/TYRO3/CRK/HAVCR2/KIR2DL4/A2M/DUSP10/MMP12/ARRB2
GO:1903799	negative regulation of production of miRNAs involved in gene silencing by miRNA	14	0.428418	1.10489	0.325758	0.516697	0.375605	5890	tags=57%	list=31%	signal=40%	NCOR2/TNF/TGFB1/ZC3H10/STAT3/ZMPSTE24/TP53/ZC3H12A
GO:0019511	peptidyl-proline hydroxylation	16	0.42809	1.14738	0.294118	0.486595	0.353723	1661	tags=19%	list=9%	signal=17%	CRTAP/P4HA1/P3H2
GO:0046466	membrane lipid catabolic process	36	0.428071	1.41735	0.0499252	0.161362	0.117299	2830	tags=31%	list=15%	signal=26%	GM2A/CYP1B1/PPT1/MGST2/GLA/NEU1/ASAH1/PRKCD/FUCA1/ACER2/NAGA
GO:0002761	regulation of myeloid leukocyte differentiation	121	0.428042	1.77606	0.000209643	0.00286513	0.00208276	2898	tags=32%	list=15%	signal=28%	FOS/TRIB1/C1QC/MIR223/PF4/CEBPB/CA2/MAFB/FES/TAL1/MITF/CCL3/JUN/LILRB3/CD4/KLF10/TNF/CCR1/TFE3/ATP6AP1/LILRB4/LILRB1/TCTA/ZFP36L1/TLR4/ADIPOQ/CD74/LTF/RARA/SFRP1/CTNNBIP1/MIR145/BGLAP/TYROBP/PPARGC1B/FSHB/TGFB1/RUNX1/SIGLEC15
GO:0010771	negative regulation of cell morphogenesis involved in differentiation	97	0.427963	1.69894	0.00059362	0.00629048	0.00457277	4304	tags=36%	list=22%	signal=28%	DNM3/CORO1C/DMTN/OMG/IFRD1/SEMA4A/ACTN4/GDI1/MAP2/SEMA6B/SEMA6D/CDK5/ARHGDIA/SEMA3B/SPP1/RUFY3/ARHGAP4/YWHAH/PTK2/RHOA/NGFR/ID1/SEMA3C/DCC/EFNA5/CDK5R1/RAPGEF2/PTEN/RCC2/FBLN1/GORASP1/WNT3/FGF13/NRP1/MAG
GO:0010869	regulation of receptor biosynthetic process	24	0.427923	1.27756	0.152542	0.32583	0.236857	2327	tags=25%	list=12%	signal=22%	ITGB3/PPARG/FURIN/MIRLET7E/ADIPOQ/HOXA5
GO:0045453	bone resorption	64	0.427743	1.59828	0.00932234	0.0483975	0.0351818	2898	tags=34%	list=15%	signal=29%	ITGB3/TNFAIP3/TPP1/CA2/PDK4/TCIRG1/RAB3D/ATP6AP1/DEF8/CSF1R/LRRK1/NOX4/SPP1/PTK2B/PLEKHM1/RAC2/BGLAP/PPARGC1B/SRC/SYK/FSHB/SIGLEC15
GO:0030301	cholesterol transport	99	0.427683	1.70303	0.00119623	0.0104238	0.00757744	1725	tags=21%	list=9%	signal=19%	CLU/MIR27A/MSR1/APOA2/TSPO/LAMTOR1/EGF/NFKBIA/PLA2G10/NR1H2/LRP1/LIPC/ABCA1/LDLR/ABCA7/PLTP/OSBPL5/MIR33A/EEPD1/STX12/ADIPOQ
GO:0010612	regulation of cardiac muscle adaptation	16	0.427581	1.14602	0.297913	0.490211	0.356351	5293	tags=44%	list=28%	signal=32%	MIR208A/LMNA/MIR199A1/MIR199A2/MIR34C/ERRFI1/MIR25
GO:1903242	regulation of cardiac muscle hypertrophy in response to stress	16	0.427581	1.14602	0.297913	0.490211	0.356351	5293	tags=44%	list=28%	signal=32%	MIR208A/LMNA/MIR199A1/MIR199A2/MIR34C/ERRFI1/MIR25
GO:0048745	smooth muscle tissue development	24	0.427579	1.27654	0.154426	0.328252	0.238618	5454	tags=50%	list=28%	signal=36%	SRF/MYLK/MIR145/ENG/BMP4/IHH/TIPARP/SMO/PROX1/PDGFRB/SOX9/FOXP2
GO:0021799	cerebral cortex radially oriented cell migration	30	0.427506	1.35547	0.0900735	0.233243	0.169552	3056	tags=37%	list=16%	signal=31%	P2RY12/FUT10/ZMIZ1/SRGAP2C/SRGAP2/CDK5/MBOAT7/GLI3/ADGRG1/CDK5R1/DAB2IP
GO:0048308	organelle inheritance	15	0.427353	1.12138	0.321293	0.511955	0.372158	3475	tags=33%	list=18%	signal=27%	PLK3/GOLGA2/MAP2K2/MAP2K1/STX5
GO:0048313	Golgi inheritance	15	0.427353	1.12138	0.321293	0.511955	0.372158	3475	tags=33%	list=18%	signal=27%	PLK3/GOLGA2/MAP2K2/MAP2K1/STX5
GO:0099566	regulation of postsynaptic cytosolic calcium ion concentration	13	0.427341	1.08697	0.359404	0.548496	0.398721	7949	tags=62%	list=42%	signal=36%	CALB1/SLC8A1/SLC8A3/ATP2B2/GRM5/GRM1/WNT5A/SYNPO
GO:1902905	positive regulation of supramolecular fiber organization	199	0.4273	1.91147	1.54743e-06	6.64254e-05	4.82869e-05	2075	tags=23%	list=11%	signal=21%	FMN1/CLU/HSPA1B/SH3PXD2B/PICK1/OCLN/HSPA1A/APP/CTTN/PPM1F/FES/PYCARD/WAS/VIL1/GSN/ICAM1/FHOD1/SDC4/COLGALT1/CDC42EP2/ARF1/LIMK1/MAP1B/CYFIP1/WASF1/BAIAP2/CORO1B/TPM1/GMFG/ARHGEF10L/WASF2/HCK/TAC1/BAG4/NOX4/KATNB1/S100A10/PTK2B/TESK1/PXN/WASF3/VASP/ARPC4/SFRP1/MAPRE1/MIR1-1
GO:0006884	cell volume homeostasis	30	0.427233	1.35461	0.0900735	0.233243	0.169552	4899	tags=40%	list=26%	signal=30%	SLC12A7/KCNMA1/E2F4/AQP4/SLC12A9/TRPV4/LRRC8A/ANO6/AQP11/SLC12A4/CLN3/CLCN6
GO:0002237	response to molecule of bacterial origin	339	0.427213	2.02803	1e-10	2.03686e-08	1.48067e-08	2926	tags=32%	list=15%	signal=27%	SPARC/MRC1/CXCL8/FOS/TRIB1/ADM/SELP/IL1B/PTGS2/SLC11A1/SNCA/IL10/BMP6/PF4/CEBPB/ADAM9/TNFAIP3/ZFP36/TFPI/TSPO/MGST1/C5AR1/NOCT/PYCARD/LILRA2/PPBP/COMT/NFKBIA/CXCL11/CCL3/ICAM1/BPI/CXCL2/IRF8/PTAFR/LILRB2/LY86/NFKBIB/TNFRSF1B/PTGIR/MGST2/ALPL/TBXA2R/SIRT2/IDO1/HMGB2/ABCA1/SBNO2/MAOB/CARD9/TNF/CXCL9/THBD/S100A7/PF4V1/LGALS9/IRAK3/CACTIN/LILRB1/CD14/TICAM1/NLRP3/HCK/TAC1/IL18/FZD5/CARD16/FCGR2B/NOTC…
GO:0071398	cellular response to fatty acid	55	0.427145	1.55952	0.00967531	0.0497193	0.0361427	5222	tags=44%	list=27%	signal=32%	LPL/PDK4/PPARG/CPT1A/PTAFR/LDLR/DGAT2/SFRP1/CLDN1/PTGER4/SRC/PRKAA2/FFAR2/TNFSF4/ASS1/FFAR3/UCP1/SREBF1/AKAP8/OR51E2/PTGFR/AKT1/PID1/PRKCE
GO:0036148	phosphatidylglycerol acyl-chain remodeling	17	0.427144	1.16068	0.280303	0.47535	0.345548	2042	tags=18%	list=11%	signal=16%	PLA2G10/PLA2G4A/PLA2G12A
GO:0042308	negative regulation of protein import into nucleus	13	0.427111	1.08639	0.359404	0.548496	0.398721	2302	tags=31%	list=12%	signal=27%	CHP1/ANGPT1/SUFU/FERMT1
GO:1904590	negative regulation of protein import	13	0.427111	1.08639	0.359404	0.548496	0.398721	2302	tags=31%	list=12%	signal=27%	CHP1/ANGPT1/SUFU/FERMT1
GO:0051969	regulation of transmission of nerve impulse	17	0.427054	1.16044	0.282197	0.476187	0.346157	6699	tags=65%	list=35%	signal=42%	ITGA2/TYMP/GPR35/GBA/GHRL/MTNR1B/GHSR/GLRA1/AVP/AVPR1A/HCRT
GO:0031338	regulation of vesicle fusion	27	0.427024	1.31835	0.127542	0.289759	0.210636	5266	tags=44%	list=28%	signal=32%	SNCA/AKT2/VPS18/ANXA2/STXBP6/SPHK1/GRIK5/SYT7/SYT4/CORO1A/TRIM9/VPS11
GO:0048268	clathrin coat assembly	17	0.427001	1.16029	0.282197	0.476187	0.346157	4114	tags=35%	list=21%	signal=28%	HIP1/CLTB/FCHO2/SNAP91/SGIP1/AP2S1
GO:0045606	positive regulation of epidermal cell differentiation	24	0.426986	1.27477	0.154426	0.328252	0.238618	1507	tags=17%	list=8%	signal=15%	ALOX15B/VDR/TRIM16/NOTCH1
GO:0046596	regulation of viral entry into host cell	37	0.426958	1.42729	0.0505618	0.162919	0.118431	4160	tags=46%	list=22%	signal=36%	GSN/CD4/LGALS1/NECTIN2/LGALS9/PTX3/TRIM14/TRIM8/CD74/IFITM3/TRIML1/TRIM26/TRIM62/HLA-DRB1/FCN1/FCN3/TRIM11
GO:0071825	protein-lipid complex subunit organization	54	0.426765	1.5593	0.0183899	0.0789937	0.0574233	4257	tags=35%	list=22%	signal=27%	APOA2/LPL/PLA2G10/NR1H2/ARF1/LIPC/ABCA1/PRKACA/ABCA7/PLTP/SCARB1/CETP/DGAT1/PLAGL2/BMP1/LPA/APOA4/MPO/MTTP
GO:0030099	myeloid cell differentiation	393	0.426635	2.05221	1e-10	2.03686e-08	1.48067e-08	2450	tags=27%	list=13%	signal=24%	THBS1/ITGA2B/CLEC5A/ZBTB16/GP1BA/FOS/MYL9/TRIB1/HSPA1B/FAXDC2/C1QC/MIR223/RASGRP4/CLEC1B/PF4/CEBPB/MPL/HSPA1A/ZNF385A/ZFP36/OSCAR/G6PD/APP/CA2/AHSP/BCL6/MAFB/FES/ACTN1/TAL1/PPARG/SRF/MITF/NFKBIA/CD109/CCL3/CDKN2B/GAB2/JUN/HOXA9/LILRB3/SLC4A1/CD4/CSF3R/IRF8/KLF10/FCER1G/DMTN/TCIRG1/FAM20C/JUNB/HMGB2/LTBR/SBNO2/FOXO3/NFE2/SPI1/MMP9/TNF/EPAS1/NR4A3/VEGFA/CCR1/ALAS2/HMGB3/TFE3/ATP6AP1/LILRB4/HIPK2/LI…
GO:0090493	catecholamine uptake	17	0.426595	1.15919	0.284091	0.478044	0.347507	7960	tags=53%	list=42%	signal=31%	SNCA/DRD1/DRD2/SLC22A2/MAPK15/ACTB/SLC29A4/RAB3B/SLC22A1
GO:0032011	ARF protein signal transduction	19	0.426005	1.19193	0.226592	0.414861	0.301577	4271	tags=42%	list=22%	signal=33%	IQSEC2/PSD4/IQSEC1/CYTH2/PSD3/ARFGAP1/PSD2/MAPRE2
GO:0032012	regulation of ARF protein signal transduction	19	0.426005	1.19193	0.226592	0.414861	0.301577	4271	tags=42%	list=22%	signal=33%	IQSEC2/PSD4/IQSEC1/CYTH2/PSD3/ARFGAP1/PSD2/MAPRE2
GO:0006939	smooth muscle contraction	107	0.425946	1.72902	0.000920457	0.00853224	0.00620238	2962	tags=31%	list=15%	signal=26%	GPER1/PTGS2/P2RX1/DOCK4/CTTN/KCNMA1/SRF/MYLK/PTAFR/SPX/TBXA2R/ITGA2/ADORA2B/HTR7/CALCRL/SULF2/SLC8A1/PRKG1/F2R/EDNRB/DOCK5/MIR145/PROK2/NEUROG1/SMTN/FKBP1B/RHOA/NMUR1/PLCE1/TACR3/MIR153-1/P2RX3/TNNI3
GO:1900026	positive regulation of substrate adhesion-dependent cell spreading	38	0.425864	1.43192	0.0507519	0.163366	0.118757	3787	tags=39%	list=20%	signal=32%	DMTN/TRIOBP/MYADM/LIMS1/PREX1/CRK/UNC13D/RREB1/DOCK5/S100A10/FGB/MDK/DNM2/DOCK1/FLNA
GO:0050806	positive regulation of synaptic transmission	171	0.425804	1.86152	2.73107e-06	0.00010642	7.73607e-05	4832	tags=41%	list=25%	signal=31%	NRGN/SLC1A3/GPER1/PTGS2/S100B/APP/CA2/DLG4/FLOT1/MME/LILRB2/PLK2/NCSTN/CLSTN3/STX3/TSHZ3/TNF/BAIAP2/CALB1/RGS14/SQSTM1/TAC1/ADCYAP1/CDK5/PTK2B/CRTC1/CACNG3/LRRTM2/KCTD13/LGI1/TYROBP/STX1A/DVL1/GRIN2A/ZDHHC3/PINK1/ARRB2/UNC13B/PTN/FAM107A/SCGN/PTEN/CA7/RGS4/LGMN/VAMP2/CACNB2/NRXN1/PRNP/CCR2/MIR30B/GLUL/OXTR/RIMS1/SYT7/CHRNA7/SLC8A3/NMU/NTRK2/SHANK2/SHANK1/ADRB2/TACR2/DRD1/GRIK2/RIMS2/KISS1/ABL1/SL…
GO:0030851	granulocyte differentiation	34	0.425692	1.38357	0.0687023	0.195995	0.142475	3958	tags=41%	list=21%	signal=33%	TRIB1/C1QC/TAL1/SPI1/GATA1/CEBPA/ADIPOQ/IL25/RARA/CEBPE/RUNX1/CBFA2T3/DHRS7B/ZFPM1
GO:0000768	syncytium formation by plasma membrane fusion	55	0.42563	1.55398	0.0102403	0.0518992	0.0377273	5226	tags=38%	list=27%	signal=28%	ADAM9/FLOT1/CD109/SBNO2/CXCL9/CD9/TCTA/EHD1/TYROBP/ERVFRD-1/MYH9/DYRK1B/CXCL10/MYF6/CAMK1/MYOF/MYF5/PTGFRN/KCNH1/EHD2/JAM2
GO:0140253	cell-cell fusion	55	0.42563	1.55398	0.0102403	0.0518992	0.0377273	5226	tags=38%	list=27%	signal=28%	ADAM9/FLOT1/CD109/SBNO2/CXCL9/CD9/TCTA/EHD1/TYROBP/ERVFRD-1/MYH9/DYRK1B/CXCL10/MYF6/CAMK1/MYOF/MYF5/PTGFRN/KCNH1/EHD2/JAM2
GO:0045598	regulation of fat cell differentiation	139	0.425546	1.81314	2.91933e-05	0.000664485	0.000483037	3112	tags=31%	list=16%	signal=26%	JDP2/ZBTB16/GPER1/SH3PXD2B/PTGS2/CEBPB/LGALS12/ZNF385A/ZFP36/LPL/FFAR4/CMKLR1/NOCT/TGFB1I1/PPARG/SIRT2/MIR181A1/TNF/TFE3/SYAP1/ZBTB7B/CEBPA/FLCN/CCDC3/ZFP36L1/METRNL/DDIT3/RREB1/ADIPOQ/LMO3/SFRP1/JAG1/ALOX5/CARM1/CCDC71L/DUSP10/MIR103A1/TRPV4/TGFB1/TAF8/VSTM2A/FNDC5/STK3
GO:0002027	regulation of heart rate	100	0.425404	1.69339	0.000749647	0.00733141	0.00532945	4936	tags=42%	list=26%	signal=31%	ADM/KCNJ2/KCNE1/KCND3/SPX/CALM3/PRKACA/KCNE3/EPAS1/TPM1/TAC1/BVES/SLC8A1/MDM2/KCNJ3/MIR1-1/FKBP1B/KCNQ1/RNLS/TACR3/KCNE4/KCNA5/ADRA1D/MYH7/SCN10A/RGS4/JUP/CACNB2/DSG2/SREBF1/ADRA1B/CACNA1C/SCN1B/ANK2/MIR1-2/PKP2/KCNH6/NMU/RYR2/DRD2/DSC2/KCNE2
GO:0007613	memory	117	0.425252	1.75394	0.000246497	0.00321755	0.00233895	4594	tags=42%	list=24%	signal=32%	PTGS2/S100B/CEBPB/HRH2/SRF/COMT/NQO2/PLK2/SLC6A4/INSR/LDLR/SGK1/CALB1/RGS14/ABCA7/SERPINF1/RIN1/TAC1/SYT11/BDNF/CRTC1/MAP1A/CCK/PLCB1/NTF4/CIC/GRIN2A/MDK/PTN/CTNS/PTEN/LGMN/PAK5/PPP1R1B/MUSK/ITGA5/KMT2B/PRNP/CPEB3/ATXN1/OXTR/LMX1A/BRINP1/FGF13/CHRNA7/SLC8A3/SYT4/SHANK1/DRD1
GO:0032486	Rap protein signal transduction	14	0.425039	1.09617	0.337121	0.528487	0.384176	5874	tags=57%	list=31%	signal=40%	PLK2/RAPGEF2/SGSM3/RAP2A/RDX/TIMP2/RAPGEF1/RAP2B
GO:0042987	amyloid precursor protein catabolic process	50	0.424649	1.52918	0.019993	0.0836333	0.0607959	2109	tags=24%	list=11%	signal=21%	CLU/APP/NCSTN/GSK3A/PSEN2/IFNGR1/TNF/FLOT2/ABCA7/BACE1/DHCR24/PIN1
GO:0032736	positive regulation of interleukin-13 production	12	0.424534	1.05491	0.413208	0.597395	0.434267	1951	tags=42%	list=10%	signal=37%	LGALS9/NLRP3/IL1RAP/TSLP/RARA
GO:0046501	protoporphyrinogen IX metabolic process	11	0.4245	1.03111	0.44486	0.624258	0.453795	3477	tags=45%	list=18%	signal=37%	ALAS2/ALAD/HMBS/EIF2AK1/UROD
GO:2000052	positive regulation of non-canonical Wnt signaling pathway	13	0.424414	1.07953	0.374302	0.562152	0.408648	4829	tags=54%	list=25%	signal=40%	DAB2/DKK1/SFRP1/CSNK1D/CSNK1E/ABL1/GPC3
GO:0048490	anterograde synaptic vesicle transport	17	0.424387	1.15319	0.291667	0.484677	0.352328	2357	tags=29%	list=12%	signal=26%	BLOC1S1/BLOC1S3/MAP2/CNIH2/BLOC1S6
GO:0099514	synaptic vesicle cytoskeletal transport	17	0.424387	1.15319	0.291667	0.484677	0.352328	2357	tags=29%	list=12%	signal=26%	BLOC1S1/BLOC1S3/MAP2/CNIH2/BLOC1S6
GO:0099517	synaptic vesicle transport along microtubule	17	0.424387	1.15319	0.291667	0.484677	0.352328	2357	tags=29%	list=12%	signal=26%	BLOC1S1/BLOC1S3/MAP2/CNIH2/BLOC1S6
GO:0046460	neutral lipid biosynthetic process	48	0.424232	1.51376	0.0267646	0.101801	0.0740028	5019	tags=48%	list=26%	signal=35%	ACSL1/LPL/ANG/PLA2G15/SLC27A1/PLA2G4A/NR1H2/LDLR/DGAT2/SCARB1/PNPLA2/PLCE1/GPAT3/DGAT1/CTDNEP1/SREBF1/NR1H3/MOGAT3/MIR30C1/PCK1/GK/SIK1/DGAT2L6
GO:0046463	acylglycerol biosynthetic process	48	0.424232	1.51376	0.0267646	0.101801	0.0740028	5019	tags=48%	list=26%	signal=35%	ACSL1/LPL/ANG/PLA2G15/SLC27A1/PLA2G4A/NR1H2/LDLR/DGAT2/SCARB1/PNPLA2/PLCE1/GPAT3/DGAT1/CTDNEP1/SREBF1/NR1H3/MOGAT3/MIR30C1/PCK1/GK/SIK1/DGAT2L6
GO:0032373	positive regulation of sterol transport	29	0.424152	1.34616	0.103448	0.254679	0.185135	4576	tags=45%	list=24%	signal=34%	NFKBIA/NR1H2/LRP1/ABCA1/ABCA7/PLTP/EEPD1/ADIPOQ/CETP/ANXA2/CES1/NR1H3/SCP2D1
GO:0032376	positive regulation of cholesterol transport	29	0.424152	1.34616	0.103448	0.254679	0.185135	4576	tags=45%	list=24%	signal=34%	NFKBIA/NR1H2/LRP1/ABCA1/ABCA7/PLTP/EEPD1/ADIPOQ/CETP/ANXA2/CES1/NR1H3/SCP2D1
GO:0045669	positive regulation of osteoblast differentiation	63	0.424082	1.58218	0.0162243	0.072924	0.053011	2683	tags=30%	list=14%	signal=26%	CEBPD/BMP6/CEBPB/HGF/SMAD1/FFAR4/ILK/PDLIM7/FAM20C/JUND/FBN2/ATP6AP1/CEBPA/LTF/CTNNBIP1/JAG1/GLI3/CLIC1/BMP4
GO:0036462	TRAIL-activated apoptotic signaling pathway	11	0.424053	1.03003	0.446729	0.626021	0.455077	5469	tags=64%	list=29%	signal=45%	ZDHHC3/TIMP3/PTEN/FADD/ATF3/TNFRSF10B/MIR222
GO:0051350	negative regulation of lyase activity	26	0.424008	1.29787	0.13594	0.301273	0.219006	7483	tags=62%	list=39%	signal=38%	P2RY13/PHPT1/EDNRB/LTB4R2/CCR2/GPR87/DRD2/HPCA/PDZD3/GNAI2/GALR1/ADGRV1/GRM2/PALM/GNAI3/NPR3
GO:0006778	porphyrin-containing compound metabolic process	37	0.423916	1.41712	0.0543071	0.170771	0.124139	3477	tags=30%	list=18%	signal=24%	HMOX1/BLVRB/TSPO/PGRMC1/ALAS2/ALAD/HMBS/SLC25A39/SPTA1/EIF2AK1/UROD
GO:0072677	eosinophil migration	22	0.423859	1.24546	0.16946	0.347951	0.252937	4569	tags=41%	list=24%	signal=31%	CCL3/LGALS3/CD300A/PTGER4/CCL4/DAPK2/CCL13/CCL5/CCL24
GO:0035929	steroid hormone secretion	20	0.423829	1.19798	0.210131	0.397751	0.289139	6506	tags=45%	list=34%	signal=30%	BMP6/POMC/TAC1/REN/GHRL/AGTR1/RETN/INHBA/GALR1
GO:0014068	positive regulation of phosphatidylinositol 3-kinase signaling	88	0.423741	1.67204	0.00182561	0.0143624	0.0104405	5301	tags=40%	list=28%	signal=29%	FLT3/GPER1/SELP/IRS2/HGF/PIK3R5/FGR/PDGFA/INSR/HCST/TNF/ANGPT1/MIR126/IL18/F2R/RGL2/PTK2/NCF1/SRC/EPOR/PDGFD/KDR/MAZ/CCL5/PRR5L/UNC5B/NTRK2/IGF1/PIK3AP1/PPARD/PDGFRB/SOX9/PDGFC/FLT1/MYOC
GO:1905874	regulation of postsynaptic density organization	16	0.42369	1.13559	0.309298	0.501844	0.364808	3644	tags=31%	list=19%	signal=25%	LILRB2/IL1RAP/LRRTM2/PTPRD/NRXN1
GO:0044342	type B pancreatic cell proliferation	21	0.423514	1.22571	0.192727	0.377736	0.274589	1957	tags=24%	list=10%	signal=21%	NR4A3/SIDT2/NR4A1/WDR13/SFRP1
GO:0032675	regulation of interleukin-6 production	145	0.423402	1.8153	3.00432e-05	0.000678997	0.000493587	4328	tags=41%	list=23%	signal=32%	SIGLEC16/IL1B/IL10/HGF/TNFAIP3/LPL/LILRA5/APP/EREG/PYCARD/LILRA2/BPI/NLRP12/LILRB2/FCER1G/CYBA/AIF1/MIR181A1/ADORA2B/CARD9/TNF/IL17RA/MIRLET7E/LGALS9/IRAK3/TICAM1/SYT11/ADCYAP1/TSLP/TLR6/F2R/TLR4/HAVCR2/CD74/SIRPA/GAS6/C5AR2/MIR217/TYROBP/NOD2/SPON2/SYK/UCN/ARRB2/LBP/MMP8/MAVS/MIR98/TNFSF4/MBP/NLRX1/POU2F2/C1QTNF4/MYD88/MIR101-1/AFAP1L2/TLR2/GBA/GHRL
GO:0010657	muscle cell apoptotic process	90	0.42322	1.66724	0.000735862	0.00728321	0.00529442	3227	tags=28%	list=17%	signal=23%	MIR24-2/HMOX1/ALOX12/CXCR2/TIGAR/ILK/PPARG/MFN2/SOD2/PDPK1/ADCYAP1/MIR199A1/MIR133A1/RGL2/PTK2B/MIR145/MIR1-1/MIR16-1/SIRT4/HAND2/HSF1/MDK/ARRB2/MIR199A2/PTEN
GO:0003044	regulation of systemic arterial blood pressure mediated by a chemical signal	49	0.423132	1.5229	0.0342801	0.120154	0.0873444	4849	tags=41%	list=25%	signal=31%	SUCNR1/MME/CYBA/SOD2/TPM1/F2R/CTSZ/ECE1/RHOA/PCSK5/RASL10B/ADRA1D/ADRA1B/OXTR/CES1/REN/HSD11B2/ADRB2/OR51E2/CTSG
GO:0090178	regulation of establishment of planar polarity involved in neural tube closure	14	0.423008	1.09093	0.340909	0.533056	0.387497	2560	tags=36%	list=13%	signal=31%	FZD1/FZD2/DVL3/SFRP1/DVL1
GO:0045198	establishment of epithelial cell apical/basal polarity	15	0.422876	1.10963	0.336502	0.527904	0.383752	5550	tags=47%	list=29%	signal=33%	OPHN1/SLC9A3R1/SH3BP1/RHOA/PTK7/MSN/IFT20
GO:0042310	vasoconstriction	77	0.422822	1.62752	0.00345717	0.0234735	0.0170637	3906	tags=32%	list=20%	signal=26%	ADM/PTGS2/P2RX1/DOCK4/HRH2/ICAM1/PTAFR/SLC6A4/TBXA2R/HTR7/SLC8A1/F2R/EDNRB/DOCK5/ECE1/RHOA/FGB/KCNA5/GJA1/ADRA1D/ASIC2/ACTA2/ADRA1B/KEL/OXTR
GO:0050433	regulation of catecholamine secretion	54	0.422728	1.54455	0.0219848	0.0893361	0.0649415	5585	tags=33%	list=29%	signal=24%	P2RY1/SNCA/P2RY12/SYT11/STX1A/PINK1/VIP/FFAR3/FGF20/SYT10/OXTR/SYT7/SYT4/ADRA2A/DRD2/GHSR/SYT15/OXT
GO:1902743	regulation of lamellipodium organization	50	0.422698	1.52215	0.0210811	0.0872901	0.0634542	4411	tags=44%	list=23%	signal=34%	OCLN/WAS/VIL1/CORO1C/DMTN/CORO1B/WASF2/TWF2/RREB1/HDAC4/RAC2/HRG/SRC/PLCE1/CAPZB/DNM2/PDPN/BRK1/NCKAP1/ARPIN/FER/AUTS2
GO:0046888	negative regulation of hormone secretion	59	0.422669	1.55587	0.017053	0.0750146	0.0545307	6510	tags=53%	list=34%	signal=35%	IL1B/FFAR4/MIDN/SYTL4/NPVF/ADIPOQ/SFRP1/RAB11FIP1/FKBP1B/KLF7/SIRT4/UCN/GJA1/PSMD9/STXBP5L/RAB11FIP5/SREBF1/GHRL/TACR2/MTNR1B/ADRA2A/DRD2/GHSR/FAM3D/ADORA1/LIF/VSNL1/CHGA/PFKL/INHBA/OSM
GO:0030641	regulation of cellular pH	91	0.422641	1.66693	0.00176575	0.014082	0.0102367	3925	tags=40%	list=21%	signal=32%	SLC11A1/SLAMF8/CA2/MAFG/PPT1/RAB20/SLC4A1/ATP6V0C/TCIRG1/TMEM175/CHP1/CLIC4/RAB39A/GRN/ATP6V0B/CLN6/ATP6AP1/ATP6V0A1/ATP6V1E1/ATP6V1A/ATP1A4/ATP6V0D1/RAB7A/ATP6V1F/SLC26A6/TTPA/SLC9A9/SLC9A1/ATP6V1G3/SLC4A2/CA7/LACC1/ATP6V1B2/CCDC115/ATP6V1C2/AQP11
GO:0071542	dopaminergic neuron differentiation	36	0.422623	1.39931	0.056926	0.175398	0.127503	4157	tags=36%	list=22%	signal=28%	NR4A2/FZD1/VEGFA/DKK1/SFRP1/FOXA2/CSNK1D/PHOX2A/FGF20/CSNK1E/RSPO2/LMX1A/WNT3
GO:0050805	negative regulation of synaptic transmission	72	0.422542	1.60478	0.00433843	0.0278321	0.0202321	1733	tags=22%	list=9%	signal=20%	PICK1/IL1B/PTGS2/SNCA/SRF/LILRB2/PNKD/PLK2/SLC6A4/ARF1/SORCS2/SYT11/ABHD6/BDNF/ADIPOQ/PTK2B
GO:0032642	regulation of chemokine production	65	0.42253	1.57894	0.0112016	0.0556251	0.0404358	3670	tags=42%	list=19%	signal=34%	IL1B/IL10/LPL/KLF4/ARG2/MEFV/ADORA2B/TNF/IL17RA/LGALS9/ADCYAP1/TSLP/TLR4/ADIPOQ/HAVCR2/CD74/SIRPA/DDX3X/SYK/ADAM17/TRPV4/GSTP1/LBP/FFAR2/MAVS/FFAR3/MBP
GO:0050866	negative regulation of cell activation	200	0.4225	1.8919	5.37912e-07	2.84338e-05	2.06695e-05	3868	tags=38%	list=20%	signal=30%	VSIG4/MIR181B1/MIR27A/HMOX1/GPER1/ALOX12/IL10/CEBPB/MERTK/TNFAIP3/PDE5A/HLX/MILR1/BCL6/GPNMB/FGR/BPI/SDC4/ARG2/PDGFA/LILRB2/IDO1/LDLR/LOXL3/GRN/THBD/HMGB3/LGALS9/LILRB1/CD9/ZBTB7B/CLNK/LGALS3/LST1/SYT11/CD300A/TYRO3/SOCS6/PRKG1/FCGR2B/SAMSN1/CD86/SOCS1/ABR/HAVCR2/PGLYRP1/CD74/SFRP1/PRKAR1A/PRKCD/IL31RA/TYROBP/GLI3/SMAD7/TNFRSF21/BMP4/RUNX1/MDK/DUSP3/PKN1/DLG5/CST7/SH2B3/MAD1L1/TNFSF4/HLA-DRB1/IHH…
GO:0044848	biological phase	11	0.422222	1.02558	0.452336	0.630315	0.458197	2302	tags=18%	list=12%	signal=16%	SYCP2L/FERMT1
GO:2000726	negative regulation of cardiac muscle cell differentiation	22	0.422143	1.24042	0.171322	0.35053	0.254812	3386	tags=36%	list=18%	signal=30%	G6PD/GSK3A/DKK1/MIR199A1/PAK1/MIR199A2/CTDP1/RGS4
GO:0015813	L-glutamate transmembrane transport	23	0.421946	1.24741	0.1673	0.345848	0.251409	5393	tags=39%	list=28%	signal=28%	SLC1A3/PRAF2/SLC38A7/SLC1A6/KCNJ10/SLC25A18/PER2/NTSR1/SLC17A7
GO:0070242	thymocyte apoptotic process	17	0.421874	1.14636	0.299242	0.491721	0.357449	6884	tags=65%	list=36%	signal=41%	PTCRA/DFFA/BAX/GLI3/BMP4/NFKBID/TP53/ADAM8/BAK1/HIF1A/EFNA1
GO:1904350	regulation of protein catabolic process in the vacuole	11	0.421823	1.02461	0.454206	0.631818	0.45929	896	tags=27%	list=5%	signal=26%	LRP1/LDLR/ATP13A2
GO:0070935	3'-UTR-mediated mRNA stabilization	18	0.421722	1.16929	0.268022	0.462633	0.336304	2026	tags=22%	list=11%	signal=20%	ZFP36/YBX3/ELAVL4/RBM24
GO:1900024	regulation of substrate adhesion-dependent cell spreading	52	0.421685	1.52712	0.0214325	0.0881026	0.0640448	3826	tags=42%	list=20%	signal=34%	CORO1C/DMTN/TRIOBP/MYADM/ACTN4/LIMS1/PREX1/CRK/UNC13D/RREB1/DOCK5/S100A10/PTK2/FGB/EFNA5/MDK/DNM2/PDPN/DOCK1/RCC2/FLNA/FBLN1
GO:0009650	UV protection	13	0.421594	1.07236	0.378026	0.564842	0.410604	3694	tags=31%	list=19%	signal=25%	MFAP4/ERCC1/ERCC2/SCARA3
GO:0062013	positive regulation of small molecule metabolic process	145	0.421577	1.80748	3.63129e-05	0.000766525	0.000557214	1789	tags=21%	list=9%	signal=20%	ADM/GPER1/IL1B/PTGS2/P2RY1/SNCA/BMP6/PFKFB3/ABCD1/IRS2/APP/EGF/RCVRN/PPARG/COMT/PFKFB4/CPT1A/PTAFR/NR1H2/INSR/ADORA2B/TNF/NR4A3/AKT2/CYP7A1/MID1IP1/DGAT2/FGF1/PHKG2/ADIPOQ/CD74
GO:1903671	negative regulation of sprouting angiogenesis	66	0.421441	1.57725	0.00923298	0.0480115	0.0349012	3473	tags=26%	list=18%	signal=21%	THBS1/MIR24-2/KLF4/STARD13/TBXA2R/MIR199A1/NOTCH1/EPN1/MIR16-1/MEOX2/RHOA/NGFR/ALOX5/SYNJ2BP/HDAC5/MIR199A2/MIR494
GO:0006690	icosanoid metabolic process	113	0.421333	1.73201	0.000511281	0.00561882	0.00408451	3255	tags=29%	list=17%	signal=24%	ALOX15B/IL1B/PTGS1/PTGS2/ALOX12/CYP2S1/CYP1B1/CYP4F22/PLA2G10/ALOX5AP/PLA2G4A/CYP4F3/ABHD16A/MGST2/MGLL/TBXAS1/TNFRSF1A/CYP2C19/FAAH/PTGDS/CYP2F1/CD74/PLA2G4C/DAGLA/ALOX5/GGT3P/SYK/GGTLC2/DAGLB/GSTP1/AKR1C4/ACOX1/PTGES2
GO:0060397	growth hormone receptor signaling pathway via JAK-STAT	13	0.42121	1.07138	0.378026	0.564842	0.410604	4514	tags=31%	list=24%	signal=24%	PRL/STAT6/GH2/STAT3
GO:0099149	regulation of postsynaptic neurotransmitter receptor internalization	12	0.421205	1.04664	0.430189	0.61117	0.444281	1220	tags=17%	list=6%	signal=16%	ITGB3/OPHN1
GO:1901385	regulation of voltage-gated calcium channel activity	35	0.421077	1.38461	0.0699433	0.198737	0.144469	3640	tags=31%	list=19%	signal=25%	EHD3/CALM3/KCNE3/DYSF/CACNB4/CDK5/STAC3/OPRL1/STAC/GPR35/CACNB2
GO:0043046	DNA methylation involved in gamete generation	20	0.420975	1.18991	0.219512	0.406474	0.29548	986	tags=15%	list=5%	signal=14%	PICK1/TDRD9/TDRD5
GO:1900119	positive regulation of execution phase of apoptosis	15	0.420965	1.10462	0.338403	0.529718	0.38507	5890	tags=60%	list=31%	signal=42%	SIRT2/FAP/BAX/HSF1/TP53BP2/ENDOG/DLC1/TP53/ZC3H12A
GO:0002713	negative regulation of B cell mediated immunity	12	0.420933	1.04596	0.432075	0.612354	0.445141	1492	tags=25%	list=8%	signal=23%	BCL6/CR1/FCGR2B
GO:0002890	negative regulation of immunoglobulin mediated immune response	12	0.420933	1.04596	0.432075	0.612354	0.445141	1492	tags=25%	list=8%	signal=23%	BCL6/CR1/FCGR2B
GO:0007584	response to nutrient	170	0.420767	1.83838	3.79302e-06	0.000139426	0.000101354	3520	tags=34%	list=18%	signal=28%	SPARC/HMOX1/PTGS2/VDR/ACSL1/LPL/TSPO/FOLR2/C2/FES/PPARG/SRF/GSN/CDKN2B/CD4/KYNU/SLC6A4/ALPL/TBXA2R/MAP1B/ABCA1/ITGA2/SERPINC1/USF1/ARSB/PKM/ERCC1/PEMT/SLC8A1/PDK2/ALAD/SPP1/ADIPOQ/MDM2/RARA/SFRP1/IGFBP2/GAS6/LDHA/ALDH1A2/TTPA/FKBP1B/POR/BGLAP/NOD2/TRIM24/FOXA2/PKLR/CXCL10/HSF1/ASCL1/GSTP1/PTN/PTEN/NQO1/TYR/CDKN2D/ASS1
GO:0015809	arginine transport	11	0.420707	1.0219	0.457944	0.635211	0.461757	5503	tags=55%	list=29%	signal=39%	SLC11A1/SLC25A29/SLC7A2/ARG1/CLN3/SLC22A2
GO:0048520	positive regulation of behavior	26	0.420637	1.28756	0.139665	0.305859	0.22234	5348	tags=46%	list=28%	signal=33%	NR4A3/HDAC4/CCK/UCN/GJA1/SGIP1/GHRH/MEF2C/GHRL/MTNR1B/GHSR/PENK
GO:0001755	neural crest cell migration	56	0.420146	1.53155	0.0138767	0.0650699	0.0473015	5946	tags=46%	list=31%	signal=32%	FN1/CORO1C/SEMA4A/SEMA6B/SEMA6D/NRP2/SEMA3B/EDNRB/EFNB1/HAND2/SEMA3C/BMP4/ALX1/SMO/NRP1/KITLG/SOX10/ZEB2/SOX8/CFL1/SEMA3E/SEMA4G/SEMA6A/TBX1/SEMA4B/BMP7
GO:0046326	positive regulation of glucose import	38	0.420084	1.41248	0.0620301	0.18423	0.133923	4838	tags=39%	list=25%	signal=30%	MIR223/OCLN/IRS2/INSR/CLTCL1/AKT2/ADIPOQ/ERFE/FGF19/NFE2L2/POU4F2/IGF1/CAPN10/GPC3/AKT1
GO:0033028	myeloid cell apoptotic process	32	0.419888	1.35183	0.0887246	0.231342	0.168171	4860	tags=47%	list=25%	signal=35%	CLEC5A/CXCR2/FCER1G/HCAR2/ADIPOQ/NOD2/ADAM17/PTEN/CTSL/CCL5/MEF2C/KITLG/IRF7/APOH/GHSR
GO:0010460	positive regulation of heart rate	27	0.419624	1.29551	0.140481	0.306765	0.222998	6966	tags=63%	list=36%	signal=40%	ADM/TPM1/MIR1-1/KCNQ1/TACR3/ADRA1D/RGS4/ADRA1B/MIR1-2/NMU/RYR2/TRPM4/SCN3B/NPPA/AVPR1A/ADRB1/HRC
GO:0050665	hydrogen peroxide biosynthetic process	15	0.41958	1.10098	0.347909	0.540759	0.393097	859	tags=20%	list=4%	signal=19%	MPV17L/CYBA/MAOB
GO:1902023	L-arginine transport	10	0.41945	0.994745	0.465074	0.640804	0.465822	3959	tags=40%	list=21%	signal=32%	SLC11A1/SLC25A29/SLC7A2/ARG1
GO:0060413	atrial septum morphogenesis	14	0.419379	1.08158	0.348485	0.540997	0.39327	7989	tags=64%	list=42%	signal=37%	SOX4/ZFPM1/SMO/TGFB2/TBX5/ISL1/NOTCH2/GJA5/HEY2
GO:0021527	spinal cord association neuron differentiation	14	0.419282	1.08133	0.352273	0.543711	0.395242	5657	tags=57%	list=30%	signal=40%	TAL1/ASCL1/LBX1/GDF7/LHX5/GSX2/LHX3/LHX1
GO:0006285	base-excision repair	AP site formation	10	0.41924	0.994247	0.465074	0.640804	0.465822	5424	tags=50%	list=28%	signal=36%	NEIL1/MPG/MUTYH/OGG1/NTHL1
GO:0021511	spinal cord patterning	24	0.419209	1.25155	0.165725	0.343501	0.249703	6140	tags=42%	list=32%	signal=28%	RFX4/SUFU/GLI3/ASCL1/INTU/SMO/NKX2-2/LHX3/NKX6-2/GLI2
GO:0033363	secretory granule organization	36	0.419199	1.38797	0.0645161	0.189027	0.13741	1574	tags=22%	list=8%	signal=20%	ZNF385A/BLOC1S1/BLOC1S3/ACRBP/NECTIN2/ABCA1/AGFG1/F2R
GO:0010634	positive regulation of epithelial cell migration	165	0.419176	1.81641	1.50888e-05	0.000412153	0.000299608	3542	tags=34%	list=19%	signal=28%	THBS1/SPARC/ITGB3/HBEGF/MIR27A/HMOX1/PTGS2/ALOX12/ADAM9/HSPB1/PPM1F/RRAS/VIL1/JUN/ANXA3/RHOB/MIR23A/PLK2/MAP3K3/ITGA2/MMP9/MIR10A/GRN/VEGFA/MIRLET7F2/ANGPT1/PDPK1/GLIPR2/CTSH/MIR126/NRP2/TAC1/IQSEC1/MIR199A1/FGF1/RREB1/DOCK5/PTK2B/FGF2/AMOTL1/EMC10/SCARB1/PFN1/SRC/BMP4/ADAM17/TGFB1/KDR/MIR199A2/PRKD1/ATOH8/HDAC9/MAP2K3/LGMN/DOCK1/SMOC2
GO:0010421	hydrogen peroxide-mediated programmed cell death	12	0.419146	1.04152	0.435849	0.615248	0.447245	4438	tags=42%	list=23%	signal=32%	HGF/FOXO3/PINK1/ENDOG/MET
GO:0097468	programmed cell death in response to reactive oxygen species	12	0.419146	1.04152	0.435849	0.615248	0.447245	4438	tags=42%	list=23%	signal=32%	HGF/FOXO3/PINK1/ENDOG/MET
GO:1903524	positive regulation of blood circulation	72	0.419095	1.59169	0.00511439	0.0311304	0.0226298	6374	tags=49%	list=33%	signal=33%	ADM/PTGS2/HRH2/ICAM1/PTAFR/GSK3A/TBXA2R/TPM1/F2R/MIR1-1/RHOA/KCNQ1/FGB/TACR3/UCN/GJA1/ADRA1D/RGS4/ADRA1B/OXTR/MIR1-2/GHRL/NMU/RYR2/OR51E2/AKT1/RGS2/AVP/TRPM4/TGFB2/SCN3B/FGG/NPPA/CHGA/AVPR1A
GO:0070570	regulation of neuron projection regeneration	31	0.419088	1.33778	0.0940959	0.239967	0.17444	3227	tags=39%	list=17%	signal=32%	HGF/KLF4/LRP1/GRN/SPP1/FKBP1B/CERS2/PRRX1/MAP2K1/SCARF1/PTN/PTEN
GO:0090677	reversible differentiation	12	0.419076	1.04135	0.435849	0.615248	0.447245	4317	tags=42%	list=23%	signal=32%	SOD2/MIR145/MIR1-1/MIR1-2/MIR182
GO:0009886	post-embryonic animal morphogenesis	13	0.419031	1.06584	0.385475	0.572542	0.4162	6408	tags=54%	list=33%	signal=36%	MYO7A/BAX/DSCAM/EFEMP1/NKX2-3/HMGN1/BAK1
GO:0034754	cellular hormone metabolic process	126	0.418971	1.75593	0.000220834	0.00296734	0.00215706	3261	tags=27%	list=17%	signal=23%	ADM/EGR1/BMP6/CYP2S1/CYP1B1/TSPO/COMT/PLB1/ADH1A/ADH1B/DGAT2/AKR1B10/RBP4/SPP1/AFP/RPE65/ECE1/ALDH1A2/DGKQ/SCARB1/CYP19A1/BCO1/AANAT/RETSAT/PNPLA2/FSHB/CYP17A1/RDH11/FDXR/AKR1C4/DGAT1/DHRS11/CYP3A5/RBP1
GO:0002931	response to ischemia	54	0.418917	1.53063	0.0250267	0.0974219	0.0708194	3206	tags=28%	list=17%	signal=23%	SLC26A5/EGR1/TIGAR/PANX1/BCL2L2/SQSTM1/CSF1R/BVES/RNLS/ARID1B/HK2/PINK1/PPIF/GJA1/CPEB4
GO:1904862	inhibitory synapse assembly	16	0.418769	1.1224	0.316888	0.508356	0.369542	8723	tags=75%	list=46%	signal=41%	SEMA4A/FGF13/GABRA2/GABRA1/GABRB3/GABRB2/CBLN4/LGI2/WNT5A/PLXNB1/LHFPL4/NPAS4
GO:0043153	entrainment of circadian clock by photoperiod	26	0.418716	1.28168	0.143389	0.312263	0.226995	5270	tags=46%	list=28%	signal=33%	PER1/FBXL12/CRTC1/BHLHE40/RBM4B/CRY2/OPN5/SIK1/PER2/PPP1CA/TP53/FBXL8
GO:0036499	PERK-mediated unfolded protein response	21	0.418449	1.21106	0.2	0.386232	0.280765	4507	tags=43%	list=24%	signal=33%	CXCL8/PPP1R15A/HERPUD1/DDIT3/PPP1R15B/HSPA5/NFE2L2/AGR2/ATF3
GO:0140467	integrated stress response signaling	21	0.418449	1.21106	0.2	0.386232	0.280765	4507	tags=43%	list=24%	signal=33%	CXCL8/PPP1R15A/HERPUD1/DDIT3/PPP1R15B/HSPA5/NFE2L2/AGR2/ATF3
GO:0010818	T cell chemotaxis	27	0.418404	1.29174	0.142329	0.310271	0.225547	4310	tags=41%	list=23%	signal=32%	CXCL16/CXCL11/CCL3/S100A7/XCL2/DEFA1B/ADAM17/CXCL10/CCL5/CCR2/TMEM102
GO:0009311	oligosaccharide metabolic process	52	0.418288	1.51482	0.0245143	0.0961243	0.069876	3277	tags=31%	list=17%	signal=26%	MGAM/ST6GALNAC3/GM2A/GLA/IDUA/FBP1/GAA/MOGS/MPDU1/NEU1/FUT4/ST6GALNAC4/NAGA/ST3GAL4/MAN2C1/ST3GAL2
GO:0007173	epidermal growth factor receptor signaling pathway	120	0.418185	1.73409	0.000212826	0.00289009	0.00210091	5122	tags=48%	list=27%	signal=36%	AREG/HBEGF/GPER1/APP/EGF/EREG/HIP1/RHBDF2/VIL1/REPS2/PLAUR/MMP9/PDPK1/ARAP1/MIR133A1/EPN1/SHKBP1/SPRY1/PTK2B/RAB7A/EPGN/PTK2/MVB12A/FAM83B/NCF1/SRC/ADAM17/PTPN12/PDE6H/PLCE1/TGFB1/DUSP3/GRB2/DAB2IP/ARF4/RASSF2/SLC30A10/PTPRJ/CCDC88A/ZGPAT/HGS/IQGAP1/AFAP1L2/MVP/AGR2/PDE6G/FER/CHMP6/KIF16B/RNF126/ABL1/ADRA2A/AKT1/HAP1/CDH13/SOX9/EFEMP1/ERRFI1
GO:0090494	dopamine uptake	16	0.418185	1.12083	0.318786	0.509993	0.370732	7960	tags=50%	list=42%	signal=29%	SNCA/DRD1/DRD2/SLC22A2/MAPK15/SLC29A4/RAB3B/SLC22A1
GO:0042742	defense response to bacterium	251	0.418059	1.92555	4.35476e-08	3.44933e-06	2.50744e-06	2691	tags=26%	list=14%	signal=23%	CLEC4E/SIGLEC16/MIR181B1/MIR223/STAB1/SELP/SLC11A1/FPR2/IL10/CEBPB/SLAMF8/C5AR1/RNASE6/ANG/CFP/PYCARD/PPBP/FGR/BPI/ANXA3/TLR5/ARG2/CD4/IRF8/FCER1G/CYBA/SIRT2/HMGB2/CARD9/NLRC4/TNF/TNFRSF1A/GRN/CLEC4D/S100A7/HTN1/BCL3/NLRP3/RAG2/SYT11/CCL20/RNASE3/TLR6/CRP/LCN2/DEFA1B/S100A12/TLR4/PPP1R11/HAVCR2/PGLYRP1/LTF/S100A9/DEFB104B/PRKCD/CST11/LACRT/NOD2/SPON2/SYK/CEBPE/SEMG2/IL22RA1/FGB/ADAM17
GO:0046638	positive regulation of alpha-beta T cell differentiation	47	0.41804	1.47237	0.0289792	0.10765	0.0782548	3444	tags=36%	list=18%	signal=30%	ZBTB16/HLX/SASH3/LGALS9/ZBTB7B/NLRP3/IL18/CD86/SOCS1/RARA/RHOA/GLI3/CD83/SYK/RUNX1/TNFSF4/IHH
GO:1903557	positive regulation of tumor necrosis factor superfamily cytokine production	51	0.418004	1.50569	0.0149609	0.0685456	0.0498282	3509	tags=37%	list=18%	signal=31%	CLU/PF4/PYCARD/CCL3/SASH3/PTAFR/FCER1G/CYBA/CARD9/CD14/TICAM1/TLR4/NOD2/SPON2/DDT/LBP/MAVS/FADD/PTPRJ
GO:0002407	dendritic cell chemotaxis	24	0.417918	1.24769	0.171375	0.35053	0.254812	1081	tags=25%	list=6%	signal=24%	CXCR2/SLAMF8/CXCR1/TRPM2/CCR1/LGALS9
GO:0071364	cellular response to epidermal growth factor stimulus	42	0.417733	1.43059	0.0555556	0.172408	0.125329	5332	tags=50%	list=28%	signal=36%	ZFP36/VIL1/BAIAP2/SYAP1/PDPK1/BAG4/ZFP36L1/ID1/KNSTRN/PTPN12/DUSP3/GSTP1/DAB2IP/INPP5K/IQGAP1/PPP1R9B/FOXC1/AKT1/SOX9/ERRFI1/SNAI2
GO:0006937	regulation of muscle contraction	165	0.417716	1.81008	1.87625e-05	0.000466015	0.000338762	4549	tags=39%	list=24%	signal=30%	MYL9/GPER1/PTGS2/EHD3/P2RX1/PDE5A/DOCK4/KCNJ2/CTTN/KCNMA1/SRF/PTAFR/SPX/TBXA2R/CALM3/PRKACA/ITGA2/ADORA2B/KCNE3/CALCRL/TPM1/SLC8A1/PRKG1/MIR133A1/F2R/DOCK5/HDAC4/MIR145/MIR1-1/PROK2/FKBP1B/CLIC2/RHOA/KCNQ1/SMAD7/MYL5/SLC9A1/PLCE1/TACR3/MIR153-1/UCN/TNNI3/TMEM38A/MYH7/SCN10A/JUP/CHRNA3/MYL2/DSG2/ADRA1B/FLNA/SPHK1/CACNA1C/OXTR/ANK2/MIR1-2/PKP2/FGF13/GHRL/SLC8A3/NMU/RYR2/ADRB2/TACR2/PPP1R12B
GO:0002675	positive regulation of acute inflammatory response	30	0.417564	1.32395	0.117647	0.274925	0.199853	1315	tags=20%	list=7%	signal=19%	IL1B/PTGS2/FCER1G/TNF/ZP3/TAC1
GO:0001710	mesodermal cell fate commitment	18	0.417526	1.15766	0.273567	0.467594	0.33991	1130	tags=17%	list=6%	signal=16%	SMAD1/KLF4/DKK1
GO:0044650	adhesion of symbiont to host cell	12	0.41738	1.03713	0.441509	0.620909	0.45136	2952	tags=33%	list=15%	signal=28%	ICAM1/NECTIN2/GAS6/NECTIN1
GO:0000185	activation of MAPKKK activity	12	0.417368	1.0371	0.443396	0.623015	0.452891	7457	tags=75%	list=39%	signal=46%	TNF/TRAF7/GADD45B/DAB2IP/GADD45A/KSR1/TAB1/GADD45G/MAP4K3
GO:1990090	cellular response to nerve growth factor stimulus	49	0.417361	1.50213	0.0396785	0.135369	0.0984048	5846	tags=47%	list=31%	signal=33%	APP/FOXO3/WASF1/PDPK1/TAC1/CRK/BDNF/EHD1/NTF4/RAB35/ID1/KIF1B/RAPGEF2/PTEN/HSPA5/NTRK2/CORO1A/SORT1/AKT1/TMEM108/DYNC1LI2/NTRK3/RAPGEF1
GO:0009649	entrainment of circadian clock	31	0.41733	1.33217	0.0940959	0.239967	0.17444	5270	tags=45%	list=28%	signal=33%	PER1/FBXL12/GNA11/CRTC1/BHLHE40/GNAQ/RBM4B/CRY2/OPN5/SIK1/PER2/PPP1CA/TP53/FBXL8
GO:0060193	positive regulation of lipase activity	74	0.417317	1.59502	0.00440897	0.0281998	0.0204994	5171	tags=47%	list=27%	signal=35%	RASGRP4/P2RY12/C5AR1/ANG/ARHGAP6/LPAR2/GNA15/PTAFR/NR1H2/ABHD5/PDPK1/BDNF/CD86/PLCB2/FGF2/GNAQ/RHOA/NTF4/PNLIP/FGFR3/NMUR1/ARF4/PHB/CCL5/APOA4/NR1H3/MIR182/NTRK2/RHOC/HRAS/APOH/PDGFRB/APOA5/HPCA/FLT1
GO:0031128	developmental induction	36	0.417294	1.38167	0.0683112	0.195489	0.142108	5622	tags=42%	list=29%	signal=29%	DKK1/HIPK2/FZD5/FGF1/SPRY1/NKX2-1/BMP4/WNT2B/WNT3/SALL1/C12orf43/SOX9/SOX8/ROBO2/FGF8
GO:0150011	regulation of neuron projection arborization	14	0.417184	1.07591	0.352273	0.543711	0.395242	3782	tags=36%	list=20%	signal=29%	DLG4/DVL3/DVL1/NTNG2/MAP3K13
GO:1900271	regulation of long-term synaptic potentiation	48	0.417181	1.4886	0.0300695	0.110088	0.080027	4832	tags=38%	list=25%	signal=28%	NRGN/APP/MME/LILRB2/NCSTN/CALB1/SQSTM1/CRTC1/TYROBP/PTN/FAM107A/SCGN/LGMN/PRNP/MIR30B/CHRNA7/ABL1/DRD2
GO:0010595	positive regulation of endothelial cell migration	121	0.417148	1.73086	0.000425816	0.00497616	0.00361734	3542	tags=33%	list=19%	signal=27%	THBS1/SPARC/ITGB3/MIR27A/HMOX1/PTGS2/ALOX12/HSPB1/RRAS/ANXA3/RHOB/MIR23A/PLK2/MAP3K3/MIR10A/GRN/VEGFA/MIRLET7F2/ANGPT1/PDPK1/MIR126/NRP2/MIR199A1/FGF1/PTK2B/FGF2/AMOTL1/EMC10/SCARB1/BMP4/ADAM17/TGFB1/KDR/MIR199A2/PRKD1/ATOH8/HDAC9/MAP2K3/LGMN/SMOC2
GO:1903146	regulation of autophagy of mitochondrion	41	0.417006	1.42446	0.0588235	0.177973	0.129375	1425	tags=22%	list=7%	signal=20%	TIGAR/TSPO/CTTN/MFN2/GSK3A/CAMKK2/ATP13A2/TSC2/FZD5
GO:1990868	response to chemokine	93	0.416995	1.65262	0.00273438	0.0195191	0.0141891	3860	tags=39%	list=20%	signal=31%	CXCL8/PADI2/DUSP1/CXCR2/PF4/MPL/CXCR1/XCR1/CMKLR1/PPBP/CXCL11/CCL3/CXCL2/CCRL2/CCL3L3/CXCL9/CCR1/PF4V1/CCL20/XCL2/CXCL5/LOX/PTK2B/ACKR2/RHOA/CXCL1/CXCL10/SH2B3/CCL4/CCL18/GPR17/GPR35/CCL13/CCL5/CCR2/CXCR6
GO:1990869	cellular response to chemokine	93	0.416995	1.65262	0.00273438	0.0195191	0.0141891	3860	tags=39%	list=20%	signal=31%	CXCL8/PADI2/DUSP1/CXCR2/PF4/MPL/CXCR1/XCR1/CMKLR1/PPBP/CXCL11/CCL3/CXCL2/CCRL2/CCL3L3/CXCL9/CCR1/PF4V1/CCL20/XCL2/CXCL5/LOX/PTK2B/ACKR2/RHOA/CXCL1/CXCL10/SH2B3/CCL4/CCL18/GPR17/GPR35/CCL13/CCL5/CCR2/CXCR6
GO:0003401	axis elongation	30	0.416969	1.32206	0.117647	0.274925	0.199853	2683	tags=20%	list=14%	signal=17%	AREG/FGF1/SPRY1/SFRP1/SIX4/BMP4
GO:1905954	positive regulation of lipid localization	93	0.416958	1.65247	0.00273438	0.0195191	0.0141891	2351	tags=24%	list=12%	signal=21%	IL1B/MSR1/BMP6/LPL/PLIN3/NFKBIA/PLA2G10/PLIN2/NR1H2/LRP1/ABCA1/ABCA7/PLTP/TAC1/EEPD1/EHD1/PRELID1/SPP1/ADIPOQ/PRKCD/SCARB1/CYP19A1
GO:0035437	maintenance of protein localization in endoplasmic reticulum	14	0.416832	1.07501	0.352273	0.543711	0.395242	4055	tags=57%	list=21%	signal=45%	KDELR1/GPAA1/GJA1/OS9/KDELR3/PDIA2/HSPA5/GRIK5
GO:0010881	regulation of cardiac muscle contraction by regulation of the release of sequestered calcium ion	23	0.416601	1.2316	0.171103	0.35053	0.254812	4492	tags=52%	list=23%	signal=40%	CALM3/PRKACA/SLC8A1/MIR133A1/MIR1-1/FKBP1B/CLIC2/TMEM38A/CACNA1C/ANK2/MIR1-2/RYR2
GO:0007431	salivary gland development	39	0.416524	1.41408	0.0558659	0.172952	0.125725	980	tags=18%	list=5%	signal=17%	HGF/PLXND1/PDGFA/TGM2/TNF/TFCP2L1/NFIB
GO:0050868	negative regulation of T cell activation	112	0.416478	1.70876	0.000906047	0.00845996	0.00614984	3959	tags=39%	list=21%	signal=31%	VSIG4/MIR27A/IL10/CEBPB/PDE5A/HLX/BCL6/GPNMB/SDC4/ARG2/LILRB2/IDO1/LOXL3/LGALS9/LILRB1/ZBTB7B/LGALS3/CD300A/SOCS6/FCGR2B/CD86/SOCS1/HAVCR2/CD74/PRKAR1A/GLI3/SMAD7/TNFRSF21/BMP4/RUNX1/MDK/DUSP3/DLG5/MAD1L1/TNFSF4/HLA-DRB1/IHH/PELI1/PRNP/IFNL1/HFE/NFKBID/MIR30B/ARG1
GO:0010837	regulation of keratinocyte proliferation	38	0.416419	1.40016	0.0639098	0.188025	0.136682	1702	tags=21%	list=9%	signal=19%	AREG/MIR181B1/VDR/ZFP36/CD109/KLF9/ZFP36L1/TLR4
GO:0097501	stress response to metal ion	17	0.416358	1.13137	0.316288	0.508356	0.369542	4056	tags=35%	list=21%	signal=28%	MT1E/MT2A/MT4/SLC30A1/HSPA5/MT1G
GO:0045161	neuronal ion channel clustering	12	0.416144	1.03406	0.449057	0.627659	0.456267	1974	tags=17%	list=10%	signal=15%	PICK1/GLDN
GO:2000406	positive regulation of T cell migration	30	0.416136	1.31942	0.117647	0.274925	0.199853	3768	tags=40%	list=20%	signal=32%	APP/PYCARD/AIF1/S100A7/CCL20/XCL2/RHOA/ADAM17/CXCL10/FADD/CCL5/CCR2
GO:0140029	exocytic process	82	0.415833	1.60878	0.00246973	0.0181278	0.0131777	2971	tags=27%	list=16%	signal=23%	SNCA/P2RX1/STX11/STXBP2/FCER1G/DMTN/STX3/RAB3D/VPS18/RALB/CTBP2/RAB8A/RAB3C/BLOC1S6/STX1A/SYK/VAMP8/UNC13B/SNAP29/VAMP7/VAMP3/PLEK
GO:1905205	positive regulation of connective tissue replacement	13	0.415728	1.05744	0.404097	0.587944	0.427397	4811	tags=31%	list=25%	signal=23%	MIR199A1/MIR16-1/MIR199A2/MIR34C
GO:0034205	amyloid-beta formation	39	0.415496	1.41059	0.0558659	0.172952	0.125725	1080	tags=18%	list=6%	signal=17%	CLU/APP/NCSTN/GSK3A/IFNGR1/TNF/ABCA7
GO:0097396	response to interleukin-17	11	0.415403	1.00902	0.46729	0.642059	0.466735	1928	tags=18%	list=10%	signal=16%	IL17RA/IL25
GO:0097398	cellular response to interleukin-17	11	0.415403	1.00902	0.46729	0.642059	0.466735	1928	tags=18%	list=10%	signal=16%	IL17RA/IL25
GO:0097400	interleukin-17-mediated signaling pathway	11	0.415403	1.00902	0.46729	0.642059	0.466735	1928	tags=18%	list=10%	signal=16%	IL17RA/IL25
GO:0010573	vascular endothelial growth factor production	54	0.415339	1.51755	0.0269625	0.102163	0.0742662	2794	tags=26%	list=15%	signal=22%	IL1B/PTGS2/CYP1B1/C5AR1/C3AR1/ADORA2B/TNF/MIR199A1/SULF2/C5/NUTF2/MIR16-1/ADGRG1/TGFB1
GO:0070373	negative regulation of ERK1 and ERK2 cascade	77	0.41529	1.59853	0.00490276	0.030327	0.0220457	5259	tags=47%	list=27%	signal=34%	GPER1/DUSP1/SPRED2/KLF4/NLRP12/RGS14/DUSP6/FLCN/MIR133A1/SLC9A3R1/SPRY1/TLR4/ADIPOQ/LMO3/SIRPA/VRK3/PIN1/DUSP10/DUSP3/SYNJ2BP/GSTP1/DAB2IP/TIMP3/CRYBA1/PTEN/PHB/SPRY4/FBLN1/CNKSR3/SPRED1/ATF3/CHRNA10/ABL1/ERRFI1/DUSP26/PTPRR
GO:2000008	regulation of protein localization to cell surface	39	0.415228	1.40968	0.0558659	0.172952	0.125725	2827	tags=31%	list=15%	signal=26%	EGF/TAX1BP3/SNX33/FCER1G/STX3/TNF/ABCA7/KCNAB2/BDNF/MAP1A/TYROBP/GPM6B
GO:1902474	positive regulation of protein localization to synapse	11	0.415051	1.00816	0.46729	0.642059	0.466735	2788	tags=36%	list=15%	signal=31%	CLSTN3/TYROBP/DVL1/ZDHHC3
GO:0045667	regulation of osteoblast differentiation	123	0.415049	1.73349	0.000321409	0.00400727	0.00291302	2444	tags=28%	list=13%	signal=24%	AREG/CEBPD/BMP6/CEBPB/HGF/SMAD1/FFAR4/ILK/NOCT/PDLIM7/TCIRG1/FAM20C/PRKACA/JUND/MIR208A/FBN2/TNF/ATP6AP1/HEMGN/CEBPA/NOTCH1/HDAC4/MIR9-1/LTF/RANBP3L/SFRP1/CTNNBIP1/SUFU/JAG1/PTK2/GLI3/HAND2/CLIC1/ID1
GO:1902358	sulfate transmembrane transport	17	0.414988	1.12765	0.32197	0.512523	0.372571	2540	tags=24%	list=13%	signal=20%	SLC26A5/SLC26A8/SLC26A6/SLC13A1
GO:0048709	oligodendrocyte differentiation	103	0.414977	1.67469	0.000489376	0.00542702	0.00394509	5135	tags=40%	list=27%	signal=29%	CLU/PPARG/DAAM2/GSN/TNFRSF1B/NCSTN/CD9/CDK5/NOTCH1/WASF3/TRPC4/GLI3/ERCC2/NKX2-1/DUSP10/TNFRSF21/ASCL1/MDK/HDAC10/GSTP1/PTN/PTEN/GPR17/HES1/CDKN2C/KCNJ10/ID4/SOX13/TLR2/MAG/SOX11/SLC8A3/NTRK2/DLX1/GSX2/HDAC11/NKX2-2/SOX10/WDR1/SOX9/SOX8
GO:0010996	response to auditory stimulus	26	0.414868	1.2699	0.154562	0.328252	0.238618	3644	tags=31%	list=19%	signal=25%	SLC1A3/SLC26A5/NEUROG1/CXCL10/MDK/UCN/PTN/NRXN1
GO:0031581	hemidesmosome assembly	12	0.414846	1.03084	0.450943	0.628887	0.457159	2030	tags=33%	list=11%	signal=30%	CD151/LAMC1/DST/PLEC
GO:0052695	cellular glucuronidation	10	0.414735	0.983564	0.481618	0.653602	0.475126	3111	tags=30%	list=16%	signal=25%	UGT2B17/UGT2B28/UGT2A3
GO:0061050	regulation of cell growth involved in cardiac muscle cell development	23	0.414732	1.22608	0.178707	0.360458	0.262029	3386	tags=39%	list=18%	signal=32%	G6PD/GSK3A/MIR208A/MIR199A1/PIN1/PAK1/MIR199A2/CTDP1/RGS4
GO:0010663	positive regulation of striated muscle cell apoptotic process	18	0.414267	1.14862	0.280961	0.475404	0.345588	5264	tags=44%	list=27%	signal=32%	CXCR2/TIGAR/MIR16-1/PTEN/POU4F2/LTK/CAMK2A/TP53
GO:0010666	positive regulation of cardiac muscle cell apoptotic process	18	0.414267	1.14862	0.280961	0.475404	0.345588	5264	tags=44%	list=27%	signal=32%	CXCR2/TIGAR/MIR16-1/PTEN/POU4F2/LTK/CAMK2A/TP53
GO:1904385	cellular response to angiotensin	25	0.414187	1.25075	0.155722	0.329355	0.23942	4019	tags=44%	list=21%	signal=35%	CA2/AGTRAP/CYBA/MIR145/PRKCD/SRC/ARID1B/HSF1/SLC30A10/NFE2L2/RELA
GO:2000352	negative regulation of endothelial cell apoptotic process	33	0.414113	1.34367	0.0932836	0.238657	0.173488	4751	tags=45%	list=25%	signal=34%	TNFAIP3/ICAM1/ANGPT1/PDPK1/MIR126/GAS6/FGB/KDR/PAK4/TNIP2/SERPINE1/MIR30B/NFE2L2/MAPK7/ABL1
GO:0001892	embryonic placenta development	87	0.414111	1.62797	0.00362079	0.0242498	0.017628	4086	tags=32%	list=21%	signal=25%	SOCS3/ST14/ADM/IL10/CEBPB/SPINT1/HS6ST1/JUNB/EPAS1/CEBPA/FZD5/ZFP36L1/TTPA/SOX15/PCDH12/CDX4/MAP2K1/HSF1/TFEB/GRB2/STK3/NRK/NSDHL/BMP5/PRDM1/HES1/ARNT/SNAI1
GO:0070664	negative regulation of leukocyte proliferation	82	0.414001	1.60169	0.00271495	0.0194662	0.0141506	3648	tags=38%	list=19%	signal=31%	VSIG4/IL10/CEBPB/TNFAIP3/PDE5A/GPNMB/SDC4/ARG2/LILRB2/IDO1/LGALS9/LILRB1/ZBTB7B/LST1/CD300A/FCGR2B/CRP/CD86/HAVCR2/PRKAR1A/TYROBP/TNFRSF21/BMP4/PKN1/GSTP1/DLG5/MAD1L1/HLA-DRB1/IHH/PELI1/PRNP
GO:0035136	forelimb morphogenesis	40	0.413994	1.41351	0.0612245	0.182731	0.132833	2166	tags=15%	list=11%	signal=13%	FMN1/ZBTB16/HOXA9/ZNF358/ALDH1A2/HOXD10
GO:0031063	regulation of histone deacetylation	28	0.413906	1.29807	0.120438	0.279229	0.202981	5264	tags=54%	list=27%	signal=39%	JDP2/BCL6/TADA3/VEGFA/ZBTB7B/PINK1/UCN/PRKD1/SREBF1/MIR182/AKAP8/LRRK2/ING2/AKAP8L/TP53
GO:0030516	regulation of axon extension	97	0.413728	1.64242	0.00158781	0.0129867	0.00944049	4487	tags=39%	list=23%	signal=30%	SHTN1/CTTN/FN1/ILK/SRF/DPYSL2/LRP1/IFRD1/LIMK1/SEMA4A/MAP1B/CYFIP1/VEGFA/GDI1/MAP2/SEMA6B/SEMA6D/DBNL/CDK5/TWF2/SEMA3B/RUFY3/ARHGAP4/SEMA3C/CDK5R1/PAK1/DNM2/TRPV2/MAP3K13/WNT3/DSCAM/DISC1/NRP1/CDH4/MAG/CDKL5/POU4F2/OLFM1
GO:0032986	protein-DNA complex disassembly	18	0.413676	1.14698	0.280961	0.475404	0.345588	3865	tags=33%	list=20%	signal=27%	SMARCD3/NFE2/HMGA1/GRWD1/ARID1A/SMARCA4
GO:1900025	negative regulation of substrate adhesion-dependent cell spreading	13	0.413645	1.05214	0.404097	0.587944	0.427397	3826	tags=46%	list=20%	signal=37%	CORO1C/DMTN/ACTN4/EFNA5/RCC2/FBLN1
GO:0031279	regulation of cyclase activity	48	0.41361	1.47586	0.0333798	0.118085	0.0858398	8135	tags=65%	list=42%	signal=37%	RCVRN/P2RY13/ADORA2B/EDNRB/STIM1/LTB4R2/GUCA1A/CCR2/CACNA1C/TIMP2/GPR87/NOS2/GUCA1C/DRD2/ORAI1/HPCA/PDZD3/GUCA2A/NPFFR2/GNAI2/GALR1/ADGRV1/GRM2/GUCA2B/PALM/GNAI3/NPR3/NOS1/GUCA1B/GRM7/DRD5
GO:0051900	regulation of mitochondrial depolarization	22	0.413578	1.21525	0.204842	0.392501	0.285322	254	tags=14%	list=1%	signal=13%	ALOX12/ABCD1/TSPO
GO:0060603	mammary gland duct morphogenesis	32	0.413562	1.33146	0.0942699	0.240219	0.174624	1592	tags=12%	list=8%	signal=11%	AREG/VDR/CSF1R/ETV5
GO:0051016	barbed-end actin filament capping	22	0.413448	1.21487	0.204842	0.392501	0.285322	2801	tags=41%	list=15%	signal=35%	VIL1/GSN/TRIOBP/EPS8/TWF2/CAPG/FLII/CAPZA2/CAPZB
GO:1905476	negative regulation of protein localization to membrane	30	0.413393	1.31072	0.125	0.286251	0.208086	3766	tags=33%	list=20%	signal=27%	DAB2/KCNE1/AP2M1/DMTN/GDI1/BCL2L1/TGFB1/NUMB/TMBIM1/INPP5K
GO:2001238	positive regulation of extrinsic apoptotic signaling pathway	50	0.413176	1.48786	0.0273373	0.103278	0.0750762	3601	tags=38%	list=19%	signal=31%	THBS1/GPER1/G0S2/PYCARD/DEDD2/LTBR/TNF/RBCK1/PPP2R1A/TRPS1/SFRP1/BID/PMAIP1/CTNNA1/STK3/TIMP3/PTEN/FADD/PEA15
GO:0042908	xenobiotic transport	34	0.413131	1.34274	0.0916031	0.235867	0.17146	3649	tags=32%	list=19%	signal=26%	ABCC3/SLC36A1/SLC22A18/ABCG2/CLDN1/SLC22A4/LRRC8D/ABCC5/LRRC8A/SLC18A1/SLC6A6
GO:0060219	camera-type eye photoreceptor cell differentiation	26	0.413109	1.26451	0.154562	0.328252	0.238618	5135	tags=58%	list=27%	signal=42%	THRB/RPGRIP1/USH1C/RORB/PTN/NAGLU/IHH/DSCAM/DIO3/NTRK2/ROM1/NRL/PDE6C/SOX9/SOX8
GO:2000515	negative regulation of CD4-positive	alpha-beta T cell activation	28	0.412822	1.29467	0.124088	0.284978	0.20716	1177	tags=21%	list=6%	signal=20%	HLX/BCL6/ARG2/LOXL3/LGALS9/ZBTB7B
GO:0001523	retinoid metabolic process	101	0.41277	1.6541	0.00158225	0.0129578	0.00941951	3270	tags=27%	list=17%	signal=22%	APOA2/CYP2S1/CYP1B1/LPL/SDC4/LRP1/PLB1/ADH1A/ADH1B/SDC3/DGAT2/AKR1B10/RBP4/SDC2/RPE65/ALDH1A2/PNLIP/BCO1/OPN1SW/RETSAT/PNPLA2/RDH11/AKR1C4/DGAT1/CYP3A5/RBP1/GPC5
GO:0032945	negative regulation of mononuclear cell proliferation	76	0.412728	1.58118	0.00694849	0.0391564	0.0284642	3648	tags=38%	list=19%	signal=31%	VSIG4/IL10/CEBPB/PDE5A/GPNMB/SDC4/ARG2/LILRB2/IDO1/LGALS9/LILRB1/ZBTB7B/LST1/CD300A/FCGR2B/CRP/CD86/HAVCR2/PRKAR1A/TYROBP/TNFRSF21/BMP4/PKN1/DLG5/MAD1L1/HLA-DRB1/IHH/PELI1/PRNP
GO:0061387	regulation of extent of cell growth	110	0.412638	1.68623	0.00064076	0.00661016	0.00480516	4487	tags=39%	list=23%	signal=30%	SHTN1/CTTN/FN1/ILK/SRF/DPYSL2/LRP1/IFRD1/LIMK1/SEMA4A/MAP1B/CYFIP1/VEGFA/GDI1/MAP2/SEMA6B/SEMA6D/DBNL/CDK5/TWF2/SEMA3B/BDNF/SPP1/RUFY3/ARHGAP4/SEMA3C/DCC/EFNA5/CDK5R1/PAK1/DNM2/TRPV2/MAP3K13/WNT3/DSCAM/DISC1/FGF13/NRP1/CDH4/MAG/CDKL5/POU4F2/OLFM1
GO:0032715	negative regulation of interleukin-6 production	58	0.412558	1.51357	0.0144184	0.0670692	0.0487549	2227	tags=28%	list=12%	signal=24%	IL10/HGF/TNFAIP3/BPI/NLRP12/MIR181A1/TNF/MIRLET7E/IRAK3/SYT11/TLR4/HAVCR2/SIRPA/GAS6/C5AR2/MIR217
GO:0030004	cellular monovalent inorganic cation homeostasis	111	0.412328	1.68795	0.00094936	0.00871177	0.00633289	3925	tags=36%	list=21%	signal=29%	SLC11A1/SLAMF8/KCNJ2/CA2/KCNMA1/MAFG/PPT1/RAB20/SLC4A1/ATP6V0C/TCIRG1/TMEM175/CHP1/CLIC4/RAB39A/GRN/ATP6V0B/CLN6/ATP6AP1/ATP6V0A1/ATP6V1E1/ATP6V1A/SLC8A1/ATP1A4/ATP6V0D1/RAB7A/ATP6V1F/SLC26A6/TTPA/SLC9A9/SLC9A1/ATP6V1G3/SLC4A2/CA7/ATP4B/LACC1/ATP6V1B2/CCDC115/ATP6V1C2/AQP11
GO:0072525	pyridine-containing compound biosynthetic process	35	0.41232	1.35581	0.0775047	0.213213	0.154992	2649	tags=34%	list=14%	signal=30%	NAMPT/PTGS2/HAAO/NAPRT/KYNU/IDO1/IDO2/AFMID/PNPO/NMNAT2/RNLS/NMRK2
GO:1900408	negative regulation of cellular response to oxidative stress	51	0.412279	1.48506	0.0171979	0.0754445	0.0548432	1953	tags=18%	list=10%	signal=16%	VNN1/IL10/HGF/HSPB1/FZD1/SOD2/NR4A3/MIR133A1/NOL3
GO:1903202	negative regulation of oxidative stress-induced cell death	51	0.412279	1.48506	0.0171979	0.0754445	0.0548432	1953	tags=18%	list=10%	signal=16%	VNN1/IL10/HGF/HSPB1/FZD1/SOD2/NR4A3/MIR133A1/NOL3
GO:0044090	positive regulation of vacuole organization	11	0.412195	1.00122	0.472897	0.646293	0.469813	3603	tags=45%	list=19%	signal=37%	GRN/ULK1/RALB/LRSAM1/ANXA2
GO:0007566	embryo implantation	55	0.412137	1.50472	0.0154719	0.070183	0.0510184	3826	tags=33%	list=20%	signal=26%	TIMP1/IL1B/PTGS2/BSG/RXRA/MMP9/VEGFA/TPPP3/SPP1/MIR16-1/ACVR1B/ARID1A/FKBP4/GJA1/PCSK5/CST3/PRDM14/FBLN1
GO:0061138	morphogenesis of a branching epithelium	187	0.412131	1.82637	4.94117e-06	0.000170831	0.000124183	5353	tags=42%	list=28%	signal=30%	AREG/SOCS3/ST14/ADM/IL10/VDR/HGF/PBX1/EGF/ILK/PLXND1/SRF/SPINT1/PDGFA/CLIC4/RXRA/TGM2/TNF/VEGFA/CTSH/FZD5/FGF1/NOTCH1/SIRT6/ETV5/GZF1/SPRY1/CTSZ/FGF2/SFRP1/CTNNBIP1/MIR16-1/MMP14/HOXA5/ENG/SIX4/GLI3/SEMA3C/NKX2-1/SRC/WNT6/BMP4/MDK/PAK1/DLG5/GRB2/KDR/WNT2B/IHH/ADAMTS16/WT1/RSPO2/YAP1/GDF7/SMO/NRP1/FAT4/ESRP2/MET/COL4A1/SALL1/ABL1/GPC3/NOTCH4/LRP5L/SOX10/PROX1/HOXD13/FOXA1/SOX9/SOX8/GRHL2/PPP1CA/EY…
GO:0006654	phosphatidic acid biosynthetic process	48	0.411759	1.46925	0.0344832	0.120654	0.0877072	2170	tags=33%	list=11%	signal=30%	AGPAT1/LIPH/ABHD4/SLC27A1/PLA2G10/PLA2G4A/DGKG/PLD2/AGPAT2/ABHD5/ABHD8/PLD1/DGKZ/LIPI/PLA2G12A/DGKQ
GO:2000193	positive regulation of fatty acid transport	20	0.4117	1.16369	0.247655	0.44	0.319851	474	tags=10%	list=2%	signal=10%	IL1B/PLA2G10
GO:0070262	peptidyl-serine dephosphorylation	20	0.411559	1.1633	0.247655	0.44	0.319851	5225	tags=50%	list=27%	signal=36%	DUSP1/PPM1F/PPP1R15A/PPP2R1A/PPP5C/PPP1R15B/PPP2R2C/PPP2R2B/PPP1CA/DUSP26
GO:0043950	positive regulation of cAMP-mediated signaling	19	0.411532	1.15143	0.280899	0.475404	0.345588	3350	tags=32%	list=17%	signal=26%	FFAR4/GSK3A/ADCYAP1/UCN/RAPGEF2/RXFP2
GO:0099623	regulation of cardiac muscle cell membrane repolarization	28	0.411526	1.2906	0.127737	0.289925	0.210756	5251	tags=50%	list=27%	signal=36%	KCNE1/KCNE3/MIR133A1/MIR1-1/KCNQ1/KCNE4/KCNA5/FLNA/SCN1B/ANK2/MIR1-2/KCNE2/WDR1/ZMPSTE24
GO:0051453	regulation of intracellular pH	84	0.411506	1.59642	0.00456745	0.0288385	0.0209637	3925	tags=38%	list=21%	signal=30%	SLC11A1/SLAMF8/CA2/PPT1/RAB20/SLC4A1/ATP6V0C/TCIRG1/TMEM175/CHP1/CLIC4/RAB39A/GRN/ATP6V0B/CLN6/ATP6V0A1/ATP6V1E1/ATP6V1A/ATP6V0D1/RAB7A/ATP6V1F/SLC26A6/TTPA/SLC9A9/SLC9A1/ATP6V1G3/SLC4A2/CA7/ATP6V1B2/CCDC115/ATP6V1C2/AQP11
GO:0045445	myoblast differentiation	84	0.411503	1.59641	0.00456745	0.0288385	0.0209637	5568	tags=48%	list=29%	signal=34%	CMTM5/ILK/SRF/LGALS1/IFRD1/TNF/EPAS1/FLOT2/CXCL9/IL18/NOTCH1/ZFP36L1/DDIT3/RANBP3L/RBM24/JAG1/PLCB1/SOX15/NMRK2/BMP4/CXCL10/TGFB1/MYF6/ANKRD2/MAML1/TCF7L2/SMYD1/SRA1/MEF2C/MYF5/IGF1/WNT10B/PLEKHM3/PPARD/SOX9/SOX8/TBX2/FGF6/MYOCD/TNFSF14
GO:0045620	negative regulation of lymphocyte differentiation	54	0.411476	1.50344	0.029736	0.109305	0.0794579	3868	tags=35%	list=20%	signal=28%	HLX/BCL6/LOXL3/HMGB3/ZBTB7B/SOCS1/PGLYRP1/CD74/SFRP1/GLI3/SMAD7/BMP4/RUNX1/MDK/TNFSF4/IHH/IFNL1/NFKBID/MIR30B
GO:0032635	interleukin-6 production	156	0.411323	1.77415	3.66724e-05	0.000766525	0.000557214	4930	tags=44%	list=26%	signal=33%	SIGLEC16/IL1B/IL10/HGF/TNFAIP3/LPL/LILRA5/APP/EREG/PYCARD/LILRA2/BPI/NLRP12/TMEM106A/LILRB2/FCER1G/CYBA/AIF1/MIR181A1/ADORA2B/CARD9/TNF/IL17RA/MIRLET7E/LGALS9/IRAK3/TICAM1/SYT11/ADCYAP1/IL18/TSLP/TLR6/F2R/TLR4/HAVCR2/CD74/SIRPA/GAS6/C5AR2/MIR217/TYROBP/NOD2/SPON2/SYK/UCN/ARRB2/LBP/MMP8/MAVS/MIR98/TNFSF4/MBP/NLRX1/POU2F2/C1QTNF4/MYD88/MIR101-1/AFAP1L2/TLR2/GBA/GHRL/NOS2/STAT3/HYAL2/TLR8/ARHGEF2/GH…
GO:0140131	positive regulation of lymphocyte chemotaxis	21	0.411131	1.18988	0.218182	0.405666	0.294893	4310	tags=43%	list=23%	signal=33%	CCL3/S100A7/XCL2/PTK2B/ADAM17/CCL4/CCL5/CCR2/TMEM102
GO:0003139	secondary heart field specification	11	0.411056	0.998458	0.472897	0.646293	0.469813	4202	tags=36%	list=22%	signal=28%	SMARCD3/FOXH1/BMP4/MEF2C
GO:1901033	positive regulation of response to reactive oxygen species	10	0.411033	0.974786	0.488971	0.65994	0.479733	895	tags=20%	list=5%	signal=19%	FOXO3/TNF
GO:0010518	positive regulation of phospholipase activity	61	0.410798	1.52305	0.0105011	0.0529274	0.0384748	2494	tags=28%	list=13%	signal=24%	RASGRP4/P2RY12/C5AR1/ANG/ARHGAP6/LPAR2/GNA15/PTAFR/PDPK1/BDNF/CD86/PLCB2/FGF2/GNAQ/NTF4/FGFR3/NMUR1
GO:1901616	organic hydroxy compound catabolic process	72	0.410748	1.55999	0.00708958	0.0396628	0.0288322	5334	tags=40%	list=28%	signal=29%	FAH/MAOA/ALDH3B1/COMT/IMPA2/CYP27A1/CYP4F3/MAOB/CYP7A1/TKFC/AKR1B10/SCARB1/LRTOMT/SNX17/SCARF1/SULT1C4/ALDH2/INPP5A/PTEN/LDHD/INPP5K/OCRL/DIO3/GK/CYP4F11/NTSR1/TPI1/CEL/NUDT3
GO:0032528	microvillus organization	25	0.410654	1.24008	0.172608	0.352006	0.255885	3849	tags=44%	list=20%	signal=35%	VIL1/PLD1/TWF2/SLC9A3R1/PODXL/GLDN/USH1C/RAPGEF2/CDHR5/RAP2A/RDX
GO:0045661	regulation of myoblast differentiation	52	0.410552	1.48681	0.0289996	0.10765	0.0782548	4263	tags=42%	list=22%	signal=33%	CMTM5/ILK/TNF/FLOT2/CXCL9/IL18/NOTCH1/ZFP36L1/DDIT3/RANBP3L/RBM24/PLCB1/NMRK2/BMP4/CXCL10/TGFB1/MYF6/ANKRD2/SMYD1/SRA1/MEF2C/MYF5
GO:0030540	female genitalia development	17	0.410493	1.11544	0.333333	0.524348	0.381167	2351	tags=29%	list=12%	signal=26%	MERTK/TYRO3/RBP4/BAX/CYP19A1
GO:0014037	Schwann cell differentiation	39	0.410484	1.39358	0.0670391	0.192828	0.140174	1454	tags=21%	list=8%	signal=19%	SH3TC2/PARD3/ILK/SIRT2/LAMB2/ADGRG6/AKT2/CDK5
GO:0048008	platelet-derived growth factor receptor signaling pathway	58	0.410385	1.50559	0.0152749	0.0694868	0.0505124	6191	tags=59%	list=32%	signal=40%	SNCA/HIP1/CSRNP1/PDGFA/PTGIR/LRP1/NR4A3/VEGFA/RGS14/SLC9A3R1/LOX/ADIPOQ/SRC/PTPN12/PDGFD/PTEN/PTPRJ/TIPARP/HGS/IQGAP1/NRP1/FER/MYO1E/APOD/ABL1/PDGFRB/PDGFC/PLAT/MYOCD/IFT20/RAPGEF1/SMPD3/PTPN2/BCAR1
GO:0097178	ruffle assembly	42	0.410337	1.40526	0.0632184	0.186678	0.135703	3849	tags=48%	list=20%	signal=38%	P2RY12/ICAM1/ARHGAP24/CORO1C/AIF1/INPPL1/CYFIP1/EPS8/DBNL/DEF8/BAG4/PLEKHM1/PFN1/EPS8L2/RHOG/ARHGEF26/EPS8L3/RCC2/INPP5K/RDX
GO:0043094	cellular metabolic compound salvage	33	0.410309	1.33132	0.0970149	0.24439	0.177656	5001	tags=45%	list=26%	signal=34%	CDA/NAPRT/UPP1/PRTFDC1/UCK2/PUDP/AMPD2/TK1/TYMP/TK2/PDXK/GMPR2/AMPD1/GMPR/UCK1
GO:0035088	establishment or maintenance of apical/basal cell polarity	47	0.410308	1.44513	0.036439	0.126049	0.0916291	3184	tags=32%	list=17%	signal=27%	LIN7A/PARD3/ILK/CLIC4/OPHN1/SLC9A3R1/FAT1/SH3BP1/RHOA/ANK1/DLG2/MARK2/SYNJ2BP/DLG5/ARF4
GO:0061245	establishment or maintenance of bipolar cell polarity	47	0.410308	1.44513	0.036439	0.126049	0.0916291	3184	tags=32%	list=17%	signal=27%	LIN7A/PARD3/ILK/CLIC4/OPHN1/SLC9A3R1/FAT1/SH3BP1/RHOA/ANK1/DLG2/MARK2/SYNJ2BP/DLG5/ARF4
GO:1901888	regulation of cell junction assembly	196	0.41011	1.82693	2.67353e-06	0.000106354	7.73127e-05	4860	tags=40%	list=25%	signal=30%	FMN1/THBS1/IL1B/SNCA/OCLN/APP/PPM1F/VCL/FLOT1/SDC4/FZD1/ARHGAP6/ACVRL1/CORO1C/DMTN/LRP1/SEMA4A/CLSTN3/PRKACA/GPBAR1/TNF/VEGFA/IL1RAPL1/DKK1/LIMS1/IL1RAP/FZD5/BDNF/LINGO2/S100A10/SFRP1/PTK2/HRG/CLDN1/LRRTM2/MMP14/RHOA/SIX4/PTPRD/SRC/SLC9A1/EFNA5/EPHB3/RUNX1/GPM6B/DUSP3/DLG5/NECTIN1/RAPGEF2/NTNG2/GJA1/KDR/FAM107A/PTEN/CLDN5/TJP1/PTPRJ/PEAK1/MUSK/ASIC2/NRXN1/RCC2/FLRT2/OXTR/IQGAP1/TPBG/SNAI1/MEF2C/T…
GO:1902041	regulation of extrinsic apoptotic signaling pathway via death domain receptors	61	0.410084	1.52041	0.0106439	0.0535631	0.0389369	4583	tags=43%	list=24%	signal=33%	THBS1/HMOX1/HGF/TNFAIP3/ICAM1/HMGB2/LGALS3/TRPS1/ITPRIP/SFRP1/DDX3X/PMAIP1/FGB/BCL2L1/STK3/TIMP3/SERPINE1/PTEN/FADD/PEA15/BMP5/TMBIM1/BMPR1B/BRCA1/ATF3/TNFRSF10B
GO:0048713	regulation of oligodendrocyte differentiation	40	0.410067	1.4001	0.0705009	0.199524	0.145041	5866	tags=42%	list=31%	signal=30%	PPARG/DAAM2/TNFRSF1B/NOTCH1/DUSP10/TNFRSF21/MDK/PTN/HES1/ID4/TLR2/DLX1/GSX2/NKX2-2/WDR1/DLX2/TENM4
GO:0043535	regulation of blood vessel endothelial cell migration	143	0.410045	1.75709	0.00013753	0.00206005	0.00149752	3473	tags=31%	list=18%	signal=25%	THBS1/MIR24-2/MIR27A/HMOX1/PTGS2/ALOX12/HSPB1/KLF4/PPARG/ACVRL1/MIR23A/PLK2/MAP3K3/STARD13/TBXA2R/TNF/MIR10A/VEGFA/MIRLET7F2/ANGPT1/PDPK1/MIR126/MIR137/MIR199A1/NOTCH1/SH3BP1/FGF2/AMOTL1/MIR16-1/HRG/MEOX2/ANGPT2/RHOA/ADAM17/TGFB1/HDAC5/MIR129-2/KDR/MIR199A2/PRKD1/HDAC9/MAP2K3/JUP/MIR494
GO:1902745	positive regulation of lamellipodium organization	33	0.410036	1.33044	0.0970149	0.24439	0.177656	3934	tags=42%	list=21%	signal=34%	OCLN/VIL1/CORO1C/CORO1B/WASF2/TWF2/RREB1/HDAC4/RAC2/SRC/PLCE1/DNM2/BRK1/NCKAP1
GO:0051956	negative regulation of amino acid transport	13	0.410017	1.04291	0.41527	0.599158	0.435549	9508	tags=77%	list=50%	signal=39%	SLC43A2/RGS4/RGS2/ADORA1/GRM7/LEP/ARL6IP5/TRH/ABAT/NPY5R
GO:0048011	neurotrophin TRK receptor signaling pathway	33	0.409955	1.33018	0.0970149	0.24439	0.177656	3027	tags=33%	list=16%	signal=28%	DDIT4/CYFIP1/WASF1/DOK5/BDNF/SPRY1/NGFR/NTF4/AKT1S1/SRC/GRB2
GO:0043112	receptor metabolic process	193	0.409908	1.82096	2.69875e-06	0.000106354	7.73127e-05	3218	tags=31%	list=17%	signal=26%	CXCL8/ITGB3/ADM/PICK1/CXCR2/SNCA/EHD3/IL10/DNM3/CXCR1/LAMTOR1/EGF/DLG4/FLOT1/PPARG/LRPAP1/CAPN1/AP2M1/FCER1G/LRP1/RAB31/ARF1/SDCBP/INSR/CD63/TNF/FURIN/MIRLET7E/VEGFA/CALCRL/ANGPT1/DKK1/LILRB1/CD9/OPHN1/MIR199A1/BVES/CDK5/ITGB2/ARAP1/ADIPOQ/ECE1/MYLIP/CACNG3/DNM1/MVB12A/LRRTM2/HOXA5/ANKRD13B/ARR3/LMTK2/SYK/AP2A1/TGFB1/ARRB2/VAMP3/GRB2/DNM2/NUMB/MIR199A2
GO:2000317	negative regulation of T-helper 17 type immune response	11	0.409863	0.995559	0.476636	0.649254	0.471965	2448	tags=27%	list=13%	signal=24%	LOXL3/ZBTB7B/SMAD7
GO:0090177	establishment of planar polarity involved in neural tube closure	15	0.409847	1.07544	0.374525	0.562152	0.408648	2560	tags=33%	list=13%	signal=29%	FZD1/FZD2/DVL3/SFRP1/DVL1
GO:0021889	olfactory bulb interneuron differentiation	12	0.409688	1.01802	0.471698	0.64562	0.469323	9342	tags=75%	list=49%	signal=38%	SALL1/GSX2/ROBO2/ARX/DLX5/WNT5A/ERBB4/ATF5/SALL3
GO:0042832	defense response to protozoan	25	0.409642	1.23703	0.172608	0.352006	0.255885	2982	tags=32%	list=16%	signal=27%	SLC11A1/IL10/PF4/IRF8/BCL3/DEFA1B/CCDC88B/BATF
GO:1990416	cellular response to brain-derived neurotrophic factor stimulus	10	0.409417	0.970952	0.496324	0.665511	0.483783	1094	tags=20%	list=6%	signal=19%	WASF1/PDPK1
GO:0060479	lung cell differentiation	23	0.40925	1.20987	0.203422	0.390428	0.283816	5218	tags=43%	list=27%	signal=32%	THRB/NFIB/HOXA5/NKX2-1/ASCL1/YAP1/AGR2/FOXA1/SOX9/GRHL2
GO:0007435	salivary gland morphogenesis	35	0.409155	1.3454	0.0793951	0.216223	0.15718	980	tags=17%	list=5%	signal=16%	HGF/PLXND1/PDGFA/TGM2/TNF/NFIB
GO:0050931	pigment cell differentiation	34	0.409113	1.32969	0.101145	0.250648	0.182205	4977	tags=47%	list=26%	signal=35%	MITF/BLOC1S3/GNA11/CD63/EDNRB/RAB32/BLOC1S6/GLI3/ADAMTS20/RAB27A/MEF2C/KITLG/AP3D1/OR51E2/SOX10/ZEB2
GO:1902510	regulation of apoptotic DNA fragmentation	11	0.409082	0.993662	0.476636	0.649254	0.471965	4300	tags=45%	list=22%	signal=35%	DFFA/BAX/HSF1/APAF1/ENDOG
GO:0045778	positive regulation of ossification	91	0.408989	1.61309	0.00375977	0.0249479	0.0181355	4628	tags=44%	list=24%	signal=33%	ZBTB16/CEBPD/BMP6/CEBPB/HGF/SMAD1/FFAR4/ILK/PDLIM7/FAM20C/JUND/FBN2/ATP6AP1/TAC1/CEBPA/SLC8A1/LTF/CTNNBIP1/JAG1/ALOX5/GLI3/CLIC1/BMP4/TGFB1/GPM6B/PTN/PRKD1/KL/ANO6/LRP3/BMPR1B/TOB2/TMEM119/MEF2C/TGFB3/SOX11/TFAP2A/IGF1/ADRB2/WNT10B
GO:0007216	G protein-coupled glutamate receptor signaling pathway	15	0.408951	1.07309	0.376426	0.563186	0.409399	7091	tags=53%	list=37%	signal=34%	HOMER2/DAGLA/HOMER3/DAGLB/GRM8/GRM5/GRM2/GRM1
GO:0046621	negative regulation of organ growth	41	0.408907	1.3968	0.0683112	0.195489	0.142108	3386	tags=41%	list=18%	signal=34%	G6PD/SLC6A4/GSK3A/JARID2/MIR199A1/RBP4/MEIS1/VGLL4/MIR1-1/PTK2/PAK1/GJA1/STK3/MIR199A2/PTEN/CTDP1/RGS4
GO:0045823	positive regulation of heart contraction	40	0.408876	1.39604	0.0705009	0.199524	0.145041	6966	tags=57%	list=36%	signal=37%	ADM/GSK3A/TPM1/MIR1-1/KCNQ1/TACR3/UCN/ADRA1D/RGS4/ADRA1B/MIR1-2/NMU/RYR2/RGS2/TRPM4/TGFB2/SCN3B/NPPA/CHGA/AVPR1A/ACE2/ADRB1/HRC
GO:0001659	temperature homeostasis	174	0.40885	1.79594	1.57571e-05	0.000417862	0.000303758	4867	tags=38%	list=25%	signal=29%	IL1B/PTGS2/EGR1/G0S2/CEBPB/ACSL1/FFAR4/CMKLR1/ZNF516/SLC27A1/MFN2/TRPM2/NR1H2/GRB10/TNF/EPAS1/VEGFA/CNOT3/TFE3/KDM6B/ZBTB7B/SLC25A44/ADCYAP1/IL18/PEMT/ABHD6/FLCN/NOTCH1/LEPR/SIRT6/EDNRB/DDIT3/LCN2/TLR4/ADIPOQ/STAT6/ADIPOR1/BSCL2/PPARGC1B/ID1/SYK/ADAM17/ACADVL/HSF1/GJA1/KSR2/TLE3/UCP1/TRPV2/CCR2/PTH2R/OXTR/EHMT1/ESRRG/HOXC10/ACOT11/NR1H3/GHRL/NMU/STAT3/ADRB2/DRD1/WNT10B/PCTP/DRD2/STK11
GO:0015669	gas transport	18	0.408848	1.1336	0.297597	0.490196	0.35634	1664	tags=22%	list=9%	signal=20%	CA2/HBG2/HBA2/HBZ
GO:0060221	retinal rod cell differentiation	13	0.408843	1.03992	0.417132	0.601243	0.437065	5135	tags=62%	list=27%	signal=45%	RPGRIP1/RORB/PTN/NAGLU/NTRK2/NRL/SOX9/SOX8
GO:0010714	positive regulation of collagen metabolic process	25	0.408838	1.2346	0.17636	0.356959	0.259486	4972	tags=52%	list=26%	signal=39%	ITGA2/F2R/SERPINB7/ENG/BMP4/TGFB1/UCN/ARRB2/IHH/TGFB3/CBX8/SCX/PDGFRB
GO:0032967	positive regulation of collagen biosynthetic process	25	0.408838	1.2346	0.17636	0.356959	0.259486	4972	tags=52%	list=26%	signal=39%	ITGA2/F2R/SERPINB7/ENG/BMP4/TGFB1/UCN/ARRB2/IHH/TGFB3/CBX8/SCX/PDGFRB
GO:0008228	opsonization	12	0.40883	1.01589	0.473585	0.64668	0.470094	2921	tags=33%	list=15%	signal=28%	PTX3/CRP/SPON2/LBP
GO:0050772	positive regulation of axonogenesis	86	0.408794	1.59917	0.00621885	0.0360287	0.0261905	5153	tags=44%	list=27%	signal=32%	SHTN1/FN1/ILK/PLXND1/SRF/LRP1/LIMK1/MAP1B/CYFIP1/VEGFA/GDI1/DBNL/PLXNA2/ARHGDIA/TWF2/BDNF/RUFY3/RHOA/NGFR/EFNA5/MAP2K1/PLXNB2/PAK1/TRPV2/MAP3K13/WNT3/DSCAM/DISC1/NRP1/CDH4/CDKL5/POU4F2/NTRK2/TNFRSF12A/STK11/ZEB2/ANAPC2/ROBO2
GO:0001916	positive regulation of T cell mediated cytotoxicity	26	0.408507	1.25043	0.16946	0.347951	0.252937	2010	tags=27%	list=10%	signal=24%	CD1E/CD1B/NECTIN2/PVR/CD1C/CD1D/CD1A
GO:0002011	morphogenesis of an epithelial sheet	56	0.408393	1.4887	0.0221694	0.0897439	0.0652379	4486	tags=39%	list=23%	signal=30%	HBEGF/CD151/SRF/ACVRL1/ARHGAP24/NOTCH1/RREB1/HOXB4/JAG1/RHOA/DVL1/ADAM17/MMP12/PTEN/PDPN/ITGA5/BMP5/TMEFF2/FLNA/HOXB2/SOX11/RHOC
GO:0045777	positive regulation of blood pressure	35	0.408251	1.34243	0.0831758	0.222871	0.162012	5585	tags=43%	list=29%	signal=30%	SPX/CYBA/TBXA2R/TPM1/RHOA/TACR3/ADRA1D/ADRA1B/OXTR/HSD11B2/NMU/OR51E2/AVP/ADORA1/OXT
GO:0045730	respiratory burst	32	0.407797	1.3129	0.107209	0.260536	0.189393	2921	tags=38%	list=15%	signal=32%	SLC11A1/SLAMF8/CYBA/INSR/NCF4/GRN/HCK/NCF2/RAC2/NCF1/DUSP10/LBP
GO:0071392	cellular response to estradiol stimulus	37	0.407593	1.36256	0.0730337	0.204879	0.148933	2799	tags=22%	list=15%	signal=18%	GPER1/IL10/BCL2L2/ITGA2/ZNF703/SFRP1/RUVBL2/HSF1
GO:0001990	regulation of systemic arterial blood pressure by hormone	39	0.407584	1.38373	0.0670391	0.192828	0.140174	7467	tags=59%	list=39%	signal=36%	SUCNR1/MME/CYBA/F2R/CTSZ/ECE1/RHOA/PCSK5/RASL10B/OXTR/CES1/REN/HSD11B2/OR51E2/CTSG/NOX1/AGTR1/AVPR1A/ACE2/SERPINF2/ENPEP/AVPR1B/GJA5
GO:0072683	T cell extravasation	12	0.407549	1.0127	0.473585	0.64668	0.470094	3768	tags=33%	list=20%	signal=27%	ICAM1/CRK/FADD/CCR2
GO:0045651	positive regulation of macrophage differentiation	15	0.407409	1.06905	0.380228	0.567018	0.412185	163	tags=13%	list=1%	signal=13%	TRIB1/PF4
GO:0001829	trophectodermal cell differentiation	15	0.407374	1.06895	0.380228	0.567018	0.412185	2175	tags=27%	list=11%	signal=24%	SRF/JUNB/CNOT3/BYSL
GO:0045668	negative regulation of osteoblast differentiation	48	0.407331	1.45345	0.0422073	0.142911	0.103887	2994	tags=29%	list=16%	signal=25%	AREG/NOCT/MIR208A/TNF/NOTCH1/HDAC4/MIR9-1/RANBP3L/SFRP1/SUFU/HAND2/ID1/HOXA2/RORB
GO:0070098	chemokine-mediated signaling pathway	85	0.4073	1.58692	0.00122647	0.0106294	0.00772685	3860	tags=39%	list=20%	signal=31%	CXCL8/PADI2/CXCR2/PF4/MPL/CXCR1/XCR1/CMKLR1/PPBP/CXCL11/CCL3/CXCL2/CCRL2/CCL3L3/CXCL9/CCR1/PF4V1/CCL20/XCL2/CXCL5/PTK2B/ACKR2/CXCL1/CXCL10/SH2B3/CCL4/CCL18/GPR17/GPR35/CCL13/CCL5/CCR2/CXCR6
GO:0002695	negative regulation of leukocyte activation	177	0.40727	1.79232	1.71557e-05	0.000438911	0.00031906	3868	tags=38%	list=20%	signal=30%	VSIG4/MIR27A/HMOX1/GPER1/IL10/CEBPB/MERTK/TNFAIP3/PDE5A/HLX/MILR1/BCL6/GPNMB/FGR/BPI/SDC4/ARG2/LILRB2/IDO1/LDLR/LOXL3/GRN/HMGB3/LGALS9/LILRB1/ZBTB7B/CLNK/LGALS3/LST1/SYT11/CD300A/TYRO3/SOCS6/FCGR2B/SAMSN1/CD86/SOCS1/ABR/HAVCR2/PGLYRP1/CD74/SFRP1/PRKAR1A/IL31RA/TYROBP/GLI3/SMAD7/TNFRSF21/BMP4/RUNX1/MDK/DUSP3/PKN1/DLG5/CST7/MAD1L1/TNFSF4/HLA-DRB1/IHH/CD300LF/PELI1/PRNP/IFNL1/CCR2/HFE/NFKBID/MIR30B
GO:0046655	folic acid metabolic process	18	0.407025	1.12854	0.304991	0.497252	0.36147	3113	tags=22%	list=16%	signal=19%	FOLR2/SLC19A1/ALDH1L1/SLC46A1
GO:0072243	metanephric nephron epithelium development	23	0.406942	1.20305	0.211027	0.398264	0.289512	5884	tags=52%	list=31%	signal=36%	LAMB2/CALB1/ADIPOQ/UMOD/HES1/POU3F3/YAP1/FAT4/SOX9/SOX8/NPHS2/LIF
GO:0044351	macropinocytosis	10	0.406792	0.964727	0.5	0.66861	0.486036	588	tags=20%	list=3%	signal=19%	PYCARD/SNX33
GO:0008272	sulfate transport	18	0.406774	1.12784	0.306839	0.499375	0.363013	2540	tags=22%	list=13%	signal=19%	SLC26A5/SLC26A8/SLC26A6/SLC13A1
GO:0001562	response to protozoan	26	0.406766	1.2451	0.173184	0.352318	0.256112	2982	tags=31%	list=16%	signal=26%	SLC11A1/IL10/PF4/IRF8/BCL3/DEFA1B/CCDC88B/BATF
GO:0017085	response to insecticide	11	0.406731	0.987951	0.485981	0.656876	0.477506	7526	tags=36%	list=39%	signal=22%	MAP1B/SCN1B/DDC/TH
GO:0071470	cellular response to osmotic stress	42	0.406712	1.39285	0.0651341	0.189449	0.137717	5677	tags=48%	list=30%	signal=34%	PTGS2/TSPO/YBX3/MYLK/DYSF/ZFP36L1/SERPINB6/MICU1/DDX3X/LRRC8D/TRPV4/LETM1/MAPK10/CLN3/ARHGEF2/RCSD1/BAD/ERRFI1/RELB/BDKRB2
GO:0002573	myeloid leukocyte differentiation	207	0.406649	1.82588	1.87014e-06	7.92018e-05	5.75745e-05	3462	tags=34%	list=18%	signal=28%	FOS/TRIB1/C1QC/MIR223/PF4/CEBPB/OSCAR/APP/CA2/MAFB/FES/TAL1/PPARG/MITF/CD109/CCL3/GAB2/JUN/LILRB3/CD4/KLF10/FCER1G/TCIRG1/FAM20C/JUNB/LTBR/SBNO2/SPI1/MMP9/TNF/VEGFA/CCR1/TFE3/ATP6AP1/LILRB4/LILRB1/CSF1R/GATA1/LRRK1/CEBPA/TCTA/ZFP36L1/GAB3/TLR4/ADIPOQ/CD74/LTF/IL25/RARA/SFRP1/CTNNBIP1/MIR145/IL31RA/BGLAP/TYROBP/PPARGC1B/SRC/CEBPE/MYH9/BMP4/FSHB/TGFB1/RUNX1/SIGLEC15/BATF/RASSF2/EIF2AK1/CBFA2T3/HLA-…
GO:0071867	response to monoamine	103	0.40663	1.64101	0.000794668	0.00759745	0.00552285	5497	tags=41%	list=29%	signal=29%	SNCA/APP/HRH2/CAV2/GNA15/NCSTN/GSK3A/GNA11/SIRT2/PRKACA/HTR7/NR4A3/OR10H2/SLC9A3R1/ADIPOQ/KLF16/GNAO1/KCNQ1/ID1/RNLS/GNAL/SLC9A1/PKLR/ARRB2/DNM2/RGS4/FLNA/RYR2/RGS8/DRD1/CHRM1/ABL1/DRD2/HTR2C/LRRK2/HTR3D/HTR1F/OR5T2/OR5T3/HTR3E/PENK/RGS9
GO:0071869	response to catecholamine	103	0.40663	1.64101	0.000794668	0.00759745	0.00552285	5497	tags=41%	list=29%	signal=29%	SNCA/APP/HRH2/CAV2/GNA15/NCSTN/GSK3A/GNA11/SIRT2/PRKACA/HTR7/NR4A3/OR10H2/SLC9A3R1/ADIPOQ/KLF16/GNAO1/KCNQ1/ID1/RNLS/GNAL/SLC9A1/PKLR/ARRB2/DNM2/RGS4/FLNA/RYR2/RGS8/DRD1/CHRM1/ABL1/DRD2/HTR2C/LRRK2/HTR3D/HTR1F/OR5T2/OR5T3/HTR3E/PENK/RGS9
GO:0009648	photoperiodism	30	0.406615	1.28923	0.130515	0.293727	0.21352	5270	tags=47%	list=28%	signal=34%	PER1/FBXL12/CRTC1/BHLHE40/RBM4B/AANAT/CRY2/OPN5/NMU/SIK1/PER2/PPP1CA/TP53/FBXL8
GO:0098815	modulation of excitatory postsynaptic potential	45	0.406582	1.4227	0.056391	0.174156	0.1266	4941	tags=42%	list=26%	signal=31%	APP/DLG4/BAIAP2/PTK2B/SH3GL1/STX1A/DVL1/PTEN/RGS4/NRXN1/MIR30B/RIMS1/CHRNA7/SLC8A3/SHANK2/SHANK1/ADRB2/RIMS2/LRRK2
GO:0016048	detection of temperature stimulus	23	0.406509	1.20177	0.214829	0.401912	0.292163	9549	tags=74%	list=50%	signal=37%	NGFR/ARRB2/MMP24/GRIK2/DRGX/NTSR1/WDR47/ADORA1/PRDM12/TRPM3/ANO3/TRPM8/NTRK1/NR2F6/ANO1/CALCA/HTR2A
GO:0030207	chondroitin sulfate catabolic process	14	0.406379	1.04805	0.399621	0.584892	0.425178	6305	tags=50%	list=33%	signal=34%	IDUA/ARSB/BCAN/HYAL4/VCAN/HYAL1/BGN
GO:0050672	negative regulation of lymphocyte proliferation	75	0.406364	1.55955	0.00723301	0.0402631	0.0292687	3648	tags=37%	list=19%	signal=30%	VSIG4/IL10/CEBPB/PDE5A/GPNMB/SDC4/ARG2/LILRB2/IDO1/LGALS9/LILRB1/ZBTB7B/LST1/CD300A/FCGR2B/CD86/HAVCR2/PRKAR1A/TYROBP/TNFRSF21/BMP4/PKN1/DLG5/MAD1L1/HLA-DRB1/IHH/PELI1/PRNP
GO:0008361	regulation of cell size	178	0.406333	1.78546	1.28265e-05	0.000369542	0.000268633	4899	tags=41%	list=26%	signal=31%	SLC26A5/SLC12A7/SHTN1/DEPTOR/XK/CTTN/FN1/KCNMA1/ILK/SRF/DPYSL2/LRP1/IFRD1/LIMK1/E2F4/SEMA4A/MAP1B/CYFIP1/VEGFA/GDI1/MAP2/SEMA6B/WDTC1/AQP4/SEMA6D/DBNL/CDK5/TWF2/SEMA3B/SLC9A3R1/BDNF/SPP1/RUFY3/ARHGAP4/SLC12A9/RHOA/PRR16/AKT1S1/SEMA3C/RAP1GAP2/DCC/EFNA5/CDK5R1/TRPV4/PAK1/UCN/PLEK/DNM2/LRRC8A/PTEN/ANO6/TRPV2/MAP3K13/RDX/KEL/AQP11/SLC12A4/WNT3/DSCAM/DISC1/FGF13/NRP1/CDH4/MAG/CDKL5/POU4F2/OLFM1/LAMTO…
GO:0030203	glycosaminoglycan metabolic process	155	0.406243	1.74706	9.5037e-05	0.00157885	0.00114772	6458	tags=50%	list=34%	signal=33%	LYVE1/IL1B/HGF/EGF/NDST1/DSE/HS6ST1/SDC4/CHP1/SGSH/CHST11/IDUA/CLN6/ANGPT1/SDC3/EXT1/GALNS/ARSB/CHST9/CHST15/SDC2/PGLYRP1/FGF2/GCNT2/NDST3/OMD/CSGALNACT2/FUCA1/GNS/AP2A1/PXYLP1/SLC9A1/TGFB1/ST3GAL4/HS3ST2/LUM/GALNT5/ABCC5/CHST2/GPC5/ST3GAL2/NAGLU/ITIH4/HAS1/ITIH1/ST3GAL6/BCAN/NDST2/B3GAT3/FOXC1/HYAL2/GPC3/AKT1/SPOCK3/CHSY1/PDGFRB/HYAL4/PIM1/HAS3/VCAN/HPSE/B4GAT1/KERA/XYLT2/HS3ST3A1/NDST4/SDC1/CHS…
GO:0044346	fibroblast apoptotic process	24	0.40617	1.21262	0.193974	0.379109	0.275588	2076	tags=21%	list=11%	signal=19%	MIR181B1/MIR24-2/SFRP1/GAS6/BID
GO:0050922	negative regulation of chemotaxis	63	0.406005	1.51474	0.0288589	0.10744	0.0781018	2887	tags=35%	list=15%	signal=30%	THBS1/MIR223/PADI2/DUSP1/SLAMF8/AIF1/SEMA4A/CORO1B/SEMA6B/SEMA6D/NOTCH1/SEMA3B/C5/MIR16-1/C5AR2/HRG/ANGPT2/CYP19A1/SEMA3C/DDT/DUSP3/GSTP1
GO:0071868	cellular response to monoamine stimulus	100	0.405951	1.61595	0.00229416	0.0171419	0.012461	5223	tags=39%	list=27%	signal=29%	SNCA/APP/HRH2/CAV2/GNA15/NCSTN/GSK3A/GNA11/SIRT2/PRKACA/HTR7/NR4A3/OR10H2/SLC9A3R1/ADIPOQ/KLF16/GNAO1/KCNQ1/ID1/GNAL/SLC9A1/PKLR/ARRB2/DNM2/RGS4/FLNA/RYR2/RGS8/DRD1/CHRM1/ABL1/DRD2/HTR2C/LRRK2/HTR3D/HTR1F/OR5T2/OR5T3/HTR3E
GO:0071870	cellular response to catecholamine stimulus	100	0.405951	1.61595	0.00229416	0.0171419	0.012461	5223	tags=39%	list=27%	signal=29%	SNCA/APP/HRH2/CAV2/GNA15/NCSTN/GSK3A/GNA11/SIRT2/PRKACA/HTR7/NR4A3/OR10H2/SLC9A3R1/ADIPOQ/KLF16/GNAO1/KCNQ1/ID1/GNAL/SLC9A1/PKLR/ARRB2/DNM2/RGS4/FLNA/RYR2/RGS8/DRD1/CHRM1/ABL1/DRD2/HTR2C/LRRK2/HTR3D/HTR1F/OR5T2/OR5T3/HTR3E
GO:0031638	zymogen activation	55	0.405858	1.4818	0.0200139	0.0836661	0.0608198	5298	tags=49%	list=28%	signal=36%	THBS1/CIDEB/PYCARD/ASPH/NLRC4/FURIN/CTSH/HPR/CTSZ/DHCR24/CPB2/MMP14/FGB/GRIN2A/SERPINE1/LGMN/CTSL/FADD/F11/CD5L/PGK1/PLAU/APOH/HGFAC/BAD/F9/PLAT
GO:0150077	regulation of neuroinflammatory response	42	0.40564	1.38918	0.0670498	0.192828	0.140174	1403	tags=26%	list=7%	signal=24%	MIR181B1/IL1B/PTGS2/CCL3/TNFRSF1B/MMP9/LDLR/TNF/GRN/SYT11/IL18
GO:0033483	gas homeostasis	10	0.405583	0.961861	0.5	0.66861	0.486036	3925	tags=40%	list=21%	signal=32%	SOD2/ALAS2/GSTP1/AQP11
GO:0061450	trophoblast cell migration	15	0.405409	1.0638	0.38403	0.571356	0.415338	3106	tags=33%	list=16%	signal=28%	TIMP1/VEGFA/MIR16-1/ACVR1B/GJA1
GO:1901163	regulation of trophoblast cell migration	15	0.405409	1.0638	0.38403	0.571356	0.415338	3106	tags=33%	list=16%	signal=28%	TIMP1/VEGFA/MIR16-1/ACVR1B/GJA1
GO:0010507	negative regulation of autophagy	83	0.405344	1.5754	0.0062312	0.036035	0.0261951	4941	tags=39%	list=26%	signal=29%	HMOX1/NAMPT/SNCA/IL10/HGF/QSOX1/TIGAR/TSPO/RNF5/SIRT2/CTSA/TSC2/MIR199A1/LEPR/BMF/PTK2/PHF23/GOLGA2/UBQLN4/PINK1/NRBP2/MIR199A2/TMEM39A/RNF41/IL10RA/DAPL1/FOXK2/MET/STAT3/FEZ2/AKT1/LRRK2
GO:0035970	peptidyl-threonine dephosphorylation	22	0.405302	1.19094	0.223464	0.410711	0.29856	3309	tags=36%	list=17%	signal=30%	DUSP1/PPM1F/DUSP6/DUSP10/PPP5C/DUSP7/PPM1D/PPM1G
GO:0001823	mesonephros development	103	0.4053	1.63564	0.000839564	0.00796415	0.00578942	2683	tags=23%	list=14%	signal=20%	FMN1/ZBTB16/SMAD1/PBX1/ILK/SDC4/ARG2/BASP1/VEGFA/CALB1/FGF1/BDNF/GZF1/SPRY1/CER1/FGF2/RARA/SFRP1/CTNNBIP1/SIX4/GLI3/SMAD7/WNT6/BMP4
GO:2000194	regulation of female gonad development	12	0.405197	1.00686	0.479245	0.651904	0.473892	6439	tags=58%	list=34%	signal=39%	INSR/ZP3/SRC/WT1/NR5A1/ZFPM2/RETN
GO:0045662	negative regulation of myoblast differentiation	25	0.405189	1.22358	0.181989	0.364106	0.264681	5135	tags=56%	list=27%	signal=41%	CMTM5/TNF/IL18/NOTCH1/DDIT3/NMRK2/BMP4/CXCL10/TGFB1/ANKRD2/SRA1/PPARD/SOX9/SOX8
GO:0070932	histone H3 deacetylation	20	0.40518	1.14527	0.273921	0.467912	0.340141	3297	tags=35%	list=17%	signal=29%	PER1/SIRT2/SIRT6/HDAC4/SIRT7/HDAC5/HDAC9
GO:0021978	telencephalon regionalization	13	0.405167	1.03057	0.426443	0.608193	0.442116	6009	tags=31%	list=31%	signal=21%	ADGRG1/BMP4/GSX2/TRA2B
GO:0035864	response to potassium ion	16	0.405014	1.08553	0.358634	0.548237	0.398532	2799	tags=25%	list=15%	signal=21%	SLC26A5/DLG4/DLG2/HSF1
GO:0048167	regulation of synaptic plasticity	188	0.404904	1.79352	8.06878e-06	0.000254226	0.000184806	4841	tags=37%	list=25%	signal=28%	NRGN/PICK1/PTGS2/S100B/APP/DLG4/YWHAG/HRH2/SRF/MME/LILRB2/PLK2/NCSTN/ARF1/MAP1B/STX3/TSHZ3/BAIAP2/CALB1/RGS14/RIN1/SQSTM1/SORCS2/ABHD6/CDK5/BDNF/PTK2B/CRTC1/RAB8A/RARA/MAP1A/YWHAH/EGR2/LRRTM2/TYROBP/NSMF/GRIN2A/UNC13B/P2RX3/RAPGEF2/NEUROD2/PTN/FAM107A/SCGN/DGKI/PTEN/LGMN/VAMP2/PRNP/CPEB3/MIR30B/KCNJ10/MEF2C/RIMS1/SYT7/CHRNA7/SLC8A3/SYT4/NTRK2/SHANK2/SHANK1/DRD1/CLN3/GRIK2/RIMS2/ABL1/SLC24A1/PPFIA…
GO:0006081	cellular aldehyde metabolic process	63	0.404772	1.51014	0.0291461	0.107819	0.0783771	4264	tags=32%	list=22%	signal=25%	BMP6/CYP1B1/ALDH3B1/ALDH4A1/PNKD/IDH1/TKFC/TALDO1/TKT/RPE65/ALDH1A2/PNPO/BCO1/RDH11/BMP5/HOGA1/PDXK/RELA/GLYCTK/CYP27C1
GO:0055090	acylglycerol homeostasis	38	0.404757	1.36095	0.0864662	0.228057	0.165782	2779	tags=29%	list=15%	signal=25%	LPL/SESN2/LIPC/MIR208A/IL18/MIR33A/DGAT2/ANGPTL3/SCARB1/GCKR/CETP
GO:0070328	triglyceride homeostasis	38	0.404757	1.36095	0.0864662	0.228057	0.165782	2779	tags=29%	list=15%	signal=25%	LPL/SESN2/LIPC/MIR208A/IL18/MIR33A/DGAT2/ANGPTL3/SCARB1/GCKR/CETP
GO:0007040	lysosome organization	61	0.404698	1.50044	0.0130727	0.0624912	0.045427	3623	tags=39%	list=19%	signal=32%	TPP1/LAMTOR1/ACP2/PPT1/RAB20/TMEM175/ARF1/ABCA1/MYO7A/RAB39A/GRN/CLN6/GAA/ARSB/VPS18/NAGPA/RAB7A/CLVS1/FAM160A2/TFEB/NAGLU/CLVS2/HPS1/CCDC115
GO:0080171	lytic vacuole organization	61	0.404698	1.50044	0.0130727	0.0624912	0.045427	3623	tags=39%	list=19%	signal=32%	TPP1/LAMTOR1/ACP2/PPT1/RAB20/TMEM175/ARF1/ABCA1/MYO7A/RAB39A/GRN/CLN6/GAA/ARSB/VPS18/NAGPA/RAB7A/CLVS1/FAM160A2/TFEB/NAGLU/CLVS2/HPS1/CCDC115
GO:0002834	regulation of response to tumor cell	16	0.404668	1.0846	0.358634	0.548237	0.398532	2207	tags=25%	list=12%	signal=22%	NECTIN2/PVR/HAVCR2/HRG
GO:0002837	regulation of immune response to tumor cell	16	0.404668	1.0846	0.358634	0.548237	0.398532	2207	tags=25%	list=12%	signal=22%	NECTIN2/PVR/HAVCR2/HRG
GO:0043534	blood vessel endothelial cell migration	168	0.404524	1.76509	2.90525e-05	0.000663643	0.000482425	3473	tags=30%	list=18%	signal=25%	THBS1/MIR24-2/MIR27A/HMOX1/PTGS2/ALOX12/HSPB1/KLF4/PPARG/SRF/ACVRL1/MIR23A/PLK2/MAP3K3/STARD13/TBXA2R/TNF/MIR10A/VEGFA/MIRLET7F2/ANGPT1/PDPK1/MIR126/MIR137/MIR199A1/NOTCH1/NR4A1/PTK2B/SH3BP1/FGF2/AMOTL1/MIR16-1/HRG/MEOX2/ANGPT2/RHOA/SCARB1/ID1/MYH9/ADAM17/TGFB1/HDAC5/MIR129-2/KDR/MIR199A2/PRKD1/HDAC9/MAP2K3/JUP/MIR494
GO:1902003	regulation of amyloid-beta formation	33	0.404439	1.31228	0.104478	0.256423	0.186403	1080	tags=18%	list=6%	signal=17%	CLU/APP/GSK3A/IFNGR1/TNF/ABCA7
GO:1902883	negative regulation of response to oxidative stress	53	0.404288	1.46943	0.0253971	0.0981511	0.0713494	1953	tags=17%	list=10%	signal=15%	VNN1/IL10/HGF/HSPB1/FZD1/SOD2/NR4A3/MIR133A1/NOL3
GO:0006904	vesicle docking involved in exocytosis	44	0.404275	1.40936	0.0615672	0.183497	0.13339	2971	tags=30%	list=16%	signal=25%	STXBP2/STX3/RAB3D/VPS18/RALB/CTBP2/RAB8A/RAB3C/BLOC1S6/STX1A/UNC13B/VAMP3/PLEK
GO:0090128	regulation of synapse maturation	14	0.404185	1.04239	0.409091	0.592641	0.430811	6165	tags=57%	list=32%	signal=39%	NEUROD2/DAB2IP/NRXN1/DISC1/ANAPC2/ARHGEF15/NEURL1/CAMK2B
GO:0046459	short-chain fatty acid metabolic process	16	0.40395	1.08268	0.360531	0.549299	0.399305	6189	tags=50%	list=32%	signal=34%	CRAT/ACADS/ACSS2/PCK1/THNSL2/PHYH/PCCA/ACOT4
GO:0003156	regulation of animal organ formation	37	0.403936	1.35033	0.088015	0.230442	0.167516	5946	tags=46%	list=31%	signal=32%	CITED2/DKK1/FGF1/NOTCH1/SPRY1/HAND2/BMP4/WNT2B/HES1/WT1/PIM1/ROBO2/EYA1/SULF1/FGF8/TBX5/BMP7
GO:2000177	regulation of neural precursor cell proliferation	88	0.403681	1.59289	0.00497232	0.0306638	0.0222906	6199	tags=48%	list=32%	signal=32%	EGF/ILK/SPINT1/SMARCD3/SLC6A4/SIRT2/FOXO3/VEGFA/ADCYAP1/MIR137/NOTCH1/BDNF/CTSZ/RHOA/GLI3/OTP/CTNNA1/ADGRG1/ASCL1/MDK/ZNF335/PTN/FLNA/GLI1/SMO/DISC1/LHX5/DRD2/LRRK2/SOX10/PROX1/NF2/TP53/NES/SPINT2/ELL3/LHX1/RAPGEF1/CEND1/BTG2/GLI2/GNAI2
GO:0046185	aldehyde catabolic process	12	0.403569	1.00282	0.481132	0.653359	0.474949	617	tags=17%	list=3%	signal=16%	ALDH3B1/PNKD
GO:0001885	endothelial cell development	60	0.403533	1.49242	0.0189503	0.0806429	0.0586221	3510	tags=30%	list=18%	signal=25%	IL1B/VCL/ICAM1/CLIC4/MYADM/PDE2A/TNF/TNFRSF1A/VEGFA/PLOD3/CLDN1/ENG/ID1/RAPGEF2/CLDN5/ARHGEF26/TJP1/TJP2
GO:0046849	bone remodeling	91	0.403506	1.59146	0.00467333	0.029317	0.0213116	3239	tags=35%	list=17%	signal=29%	ITGB3/TNFAIP3/TPP1/CA2/PDK4/MITF/TCIRG1/RAB3D/ATP6AP1/DEF8/CSF1R/LRRK1/NOX4/LEPR/SPP1/PTK2B/PLEKHM1/RAC2/SFRP1/SPP2/BGLAP/PPARGC1B/SRC/SYK/FSHB/TGFB1/MDK/SIGLEC15/PTN/GJA1/RASSF2/P3H4
GO:0046473	phosphatidic acid metabolic process	50	0.403432	1.45278	0.03745	0.12878	0.0936143	2170	tags=32%	list=11%	signal=28%	AGPAT1/LIPH/ABHD4/SLC27A1/PLA2G10/PLA2G4A/DGKG/PLD2/AGPAT2/ABHD5/ABHD8/PLD1/DGKZ/LIPI/PLA2G12A/DGKQ
[truncated: 4,549 more rows]
[truncated: 1 more columns]

## Sheet: HF vs non-HF (discharge)
ID	Description	setSize	enrichmentScore	NES	pvalue	p.adjust	qvalues	rank	leading_edge	core_enrichment
[truncated: 6,396 more rows]

## Sheet: HF vs non-HF (1 month)
ID	Description	setSize	enrichmentScore	NES	pvalue	p.adjust	qvalues	rank	leading_edge	core_enrichment
[truncated: 6,396 more rows]
[truncated: 1 more columns]

[truncated: 1 more sheets: HF vs non-HF (6 months)]
