# Supplementary material for: Integrated whole-genome gene expression analysis reveals an atlas of dynamic immune landscapes after myocardial infarction
Source: Front Cardiovasc Med. 2023 Mar 3;10:1087721. doi: 10.3389/fcvm.2023.1087721 (PMC10020602; doi:10.3389/fcvm.2023.1087721)
Supplement: Supplementary file 10 [file Table_10.XLSX]

## Sheet: S1 vs S3
ID	Description	setSize	enrichmentScore	NES	pvalue	p.adjust	qvalues	rank	leading_edge	core_enrichment
GO:0043249	erythrocyte maturation	13	0.812092	2.17386	4.30297e-05	0.000998649	0.000749913	779	tags=38%	list=4%	signal=37%	TAL1/TRIM58/EPB42/HBZ/G6PD
GO:0015669	gas transport	19	0.809695	2.45037	1.24565e-07	7.94574e-06	5.96667e-06	1008	tags=53%	list=6%	signal=50%	HBM/CA2/HBD/AQP1/RHAG/HBQ1/HBZ/HBE1/HBG1/NGB
GO:0010752	regulation of cGMP-mediated signaling	13	0.802085	2.14707	6.82775e-05	0.00144504	0.00108512	1697	tags=62%	list=10%	signal=56%	RUNDC3A/THBS1/PDE2A/MTNR1B/PDZD3/NPPC/NPR1/NPPA
GO:0070142	synaptic vesicle budding	11	0.798578	2.06051	0.000160771	0.0027892	0.00209449	2996	tags=82%	list=17%	signal=68%	DNM3/MX1/SLC2A4/MX2/DNM1/ARF1/PICALM/SNAP91/AP3D1
GO:0003214	cardiac left ventricle morphogenesis	14	0.794164	2.21376	1.89653e-05	0.000514017	0.00038599	2538	tags=64%	list=15%	signal=55%	SFRP2/NOTCH1/RBPJ/GSK3A/HAND1/NPY5R/NPY2R/FOXF1/TBX5
GO:0015671	oxygen transport	14	0.793645	2.21231	1.89653e-05	0.000514017	0.00038599	1008	tags=50%	list=6%	signal=47%	HBM/HBD/HBQ1/HBZ/HBE1/HBG1/NGB
GO:0019755	one-carbon compound transport	12	0.790573	2.06451	8.79088e-05	0.00174988	0.00131403	2332	tags=75%	list=13%	signal=65%	SLC14A1/CA2/AQP1/RHAG/AQP10/AQP7/AQP5/AQP9/SLC14A2
GO:0046501	protoporphyrinogen IX metabolic process	11	0.78821	2.03376	0.000239257	0.00382089	0.00286921	1295	tags=45%	list=7%	signal=42%	FECH/ALAS2/HMBS/EIF2AK1/UROD
GO:0048821	erythrocyte development	30	0.782227	2.68283	2.72136e-10	2.963e-08	2.225e-08	229	tags=33%	list=1%	signal=33%	TAL1/SLC4A1/GATA1/TRIM58/EPB42/ALAS2/BPGM/SOX6/RHAG/HBZ
GO:0006534	cysteine metabolic process	11	0.777404	2.00588	0.000328219	0.00490001	0.00367955	2947	tags=64%	list=17%	signal=53%	CBS/GCLC/TST/CSAD/CDO1/SLC7A11/MPST
GO:0032341	aldosterone metabolic process	10	0.75241	1.86637	0.00254794	0.0221019	0.016597	2924	tags=60%	list=17%	signal=50%	BMP6/CYP11B2/CACNA1H/BMP2/CYP11B1/WNT4
GO:0032342	aldosterone biosynthetic process	10	0.75241	1.86637	0.00254794	0.0221019	0.016597	2924	tags=60%	list=17%	signal=50%	BMP6/CYP11B2/CACNA1H/BMP2/CYP11B1/WNT4
GO:0015696	ammonium transport	10	0.741752	1.83993	0.00413782	0.0311452	0.0233878	1218	tags=50%	list=7%	signal=47%	RHD/RHCE/AQP1/RHAG/SLC12A6
GO:0072488	ammonium transmembrane transport	10	0.741752	1.83993	0.00413782	0.0311452	0.0233878	1218	tags=50%	list=7%	signal=47%	RHD/RHCE/AQP1/RHAG/SLC12A6
GO:0072584	caveolin-mediated endocytosis	12	0.738333	1.92809	0.000842534	0.00958667	0.00719889	3180	tags=58%	list=18%	signal=48%	NEDD4L/PACSIN2/PROM2/MAPK3/MAPK1/ITSN1/SRC
GO:1902513	regulation of organelle transport along microtubule	10	0.733252	1.81884	0.00585845	0.039386	0.029576	1832	tags=40%	list=10%	signal=36%	TRIM58/STK11/CNIH2/HAP1
GO:0035331	negative regulation of hippo signaling	10	0.727832	1.8054	0.00651393	0.0426334	0.0320146	2026	tags=40%	list=12%	signal=35%	MAP2K3/WWC3/MARK3/MAPK14
GO:0060216	definitive hemopoiesis	21	0.720181	2.25599	3.30182e-05	0.000804607	0.000604201	1187	tags=38%	list=7%	signal=36%	TAL1/GATA1/LYL1/MEIS1/HIPK1/ADAR/TEK/GATA2
GO:0034333	adherens junction assembly	12	0.715853	1.86938	0.0023196	0.0205734	0.0154492	816	tags=33%	list=5%	signal=32%	JAM3/PAK2/VCL/HIPK1
GO:0072672	neutrophil extravasation	12	0.712995	1.86192	0.00249303	0.0218356	0.0163969	2572	tags=58%	list=15%	signal=50%	CD177/IL1R1/XG/PIK3CD/ADAM8/MDK/PECAM1
GO:0006705	mineralocorticoid biosynthetic process	13	0.709714	1.89981	0.00262324	0.0224165	0.0168331	3559	tags=54%	list=20%	signal=43%	BMP6/CYP11B2/CACNA1H/BMP2/CYP11B1/WNT4/CYP21A2
GO:0008212	mineralocorticoid metabolic process	13	0.709714	1.89981	0.00262324	0.0224165	0.0168331	3559	tags=54%	list=20%	signal=43%	BMP6/CYP11B2/CACNA1H/BMP2/CYP11B1/WNT4/CYP21A2
GO:0042756	drinking behavior	10	0.706895	1.75346	0.0104573	0.0583891	0.0438459	3279	tags=60%	list=19%	signal=49%	REN/UCN/DRD2/HTR1B/EN1/OXT
GO:0021877	forebrain neuron fate commitment	10	0.703929	1.74611	0.0122688	0.0656589	0.049305	2634	tags=70%	list=15%	signal=59%	DLX2/FEZF2/GATA2/DLX1/ASCL1/SATB2/TBR1
GO:0007221	positive regulation of transcription of Notch receptor target	18	0.69781	2.08307	0.000166666	0.00287568	0.00215942	3628	tags=67%	list=21%	signal=53%	PBX1/KAT2B/NOTCH1/RBPJ/MAML3/CREBBP/NOTCH3/EP300/HEYL/NOTCH4/MAML1/DLGAP5
GO:0021984	adenohypophysis development	13	0.6934	1.85614	0.00381754	0.0294716	0.022131	4072	tags=77%	list=23%	signal=59%	GHRHR/GSX1/DRD2/BMP2/FGF8/WNT4/GHRH/SLC6A3/HES1/PROP1
GO:0021892	cerebral cortex GABAergic interneuron differentiation	11	0.692918	1.78789	0.00518993	0.0362148	0.0271947	4445	tags=82%	list=25%	signal=61%	DLX2/FEZF2/DLX1/DRD2/ASCL1/ARX/LHX6/DRD1/CNTN2
GO:0060159	regulation of dopamine receptor signaling pathway	11	0.689253	1.77843	0.00552208	0.0380126	0.0285447	4546	tags=73%	list=26%	signal=54%	CAV2/LRRK2/DRD2/DRD3/PRMT5/PALM/RGS8/ALK
GO:0051610	serotonin uptake	11	0.68866	1.7769	0.00568815	0.0385893	0.0289778	1596	tags=36%	list=9%	signal=33%	ITGB3/SNCA/SLC6A4/SLC22A1
GO:0061314	Notch signaling involved in heart development	11	0.687019	1.77267	0.00593726	0.039718	0.0298254	2639	tags=55%	list=15%	signal=46%	NOTCH1/HEY1/RBPJ/DLL4/NOTCH2/HEYL
GO:0061303	cornea development in camera-type eye	10	0.686134	1.70197	0.0173771	0.0841538	0.0631933	3890	tags=70%	list=22%	signal=54%	LIMK2/KERA/FOXE3/WNT6/WNT9B/SOX11/WNT9A
GO:0097154	GABAergic neuron differentiation	14	0.680072	1.89573	0.00181937	0.0170718	0.0128197	4887	tags=86%	list=28%	signal=62%	DLX2/FEZF2/GATA2/DLX1/DRD2/HELT/ASCL1/ARX/LHX6/DRD1/CNTN2/INHBA
GO:0010960	magnesium ion homeostasis	12	0.679725	1.77504	0.00579493	0.0390555	0.0293278	27	tags=17%	list=0%	signal=17%	XK/KEL
GO:0021936	regulation of cerebellar granule cell precursor proliferation	10	0.679144	1.68463	0.019694	0.091852	0.0689742	2932	tags=70%	list=17%	signal=58%	EGF/SLC6A4/LHX5/GLI1/CEND1/LHX1/GLI2
GO:0090083	regulation of inclusion body assembly	16	0.678549	1.95834	0.00193289	0.0178714	0.0134201	1149	tags=50%	list=7%	signal=47%	CLU/CDC34/DNAJB2/DNAJA4/SORL1/DNAJB6/HSPA1B/HSPA1A
GO:0035855	megakaryocyte development	16	0.678462	1.95809	0.00193289	0.0178714	0.0134201	548	tags=31%	list=3%	signal=30%	TAL1/PIP4K2A/MEIS1/KIT/WASF2
GO:0009629	response to gravity	10	0.675764	1.67624	0.020356	0.0939678	0.070563	4842	tags=70%	list=28%	signal=51%	SPARC/FOS/PTAFR/NOX3/FOSL1/STX1A/MYOG
GO:0006833	water transport	21	0.674124	2.11172	0.000234385	0.00377587	0.0028354	2919	tags=57%	list=17%	signal=48%	SLC14A1/AQP1/AQP10/INPP5K/MIP/PDZD3/AVP/AQP7/AQP5/AQP9/HAS2/AQP2
GO:1903909	regulation of receptor clustering	11	0.67322	1.73706	0.00793016	0.0489053	0.0367243	2610	tags=55%	list=15%	signal=46%	SHISA7/GSN/SHISA6/LRP4/FZD9/SLC7A11
GO:0002430	complement receptor mediated signaling pathway	10	0.669445	1.66057	0.0243278	0.105879	0.0795072	1938	tags=60%	list=11%	signal=53%	CR1/GPLD1/FPR2/GPR32/C5AR1/FPR1
GO:0042711	maternal behavior	10	0.668189	1.65745	0.0249898	0.107583	0.0807873	4280	tags=80%	list=24%	signal=60%	OXTR/AVP/AVPR1A/NPAS1/PTEN/DBH/OXT/DRD1
GO:0060746	parental behavior	10	0.668189	1.65745	0.0249898	0.107583	0.0807873	4280	tags=80%	list=24%	signal=60%	OXTR/AVP/AVPR1A/NPAS1/PTEN/DBH/OXT/DRD1
GO:0043117	positive regulation of vascular permeability	17	0.667011	1.97046	0.00100498	0.0110566	0.00830268	3967	tags=59%	list=23%	signal=46%	BMP6/PDE2A/CXCR2/UCN/PDE3A/APOE/PTP4A3/ANGPT1/TACR2/TJP1
GO:0032225	regulation of synaptic transmission	dopaminergic	16	0.66539	1.92036	0.00299327	0.0247415	0.018579	4885	tags=81%	list=28%	signal=59%	SNCA/SLC6A4/RAB3B/PTGS2/DRD2/GDNF/DRD3/CNTNAP4/ARRB2/DRD4/DRD1/CHRNB2/PINK1
GO:0035871	protein K11-linked deubiquitination	10	0.664926	1.64936	0.0266447	0.111579	0.0837878	1633	tags=20%	list=9%	signal=18%	YOD1/OTUD6A
GO:0021781	glial cell fate commitment	14	0.664089	1.85117	0.0026353	0.0224891	0.0168877	2771	tags=43%	list=16%	signal=36%	TAL1/SOX6/GCM1/ASCL1/HES5/NKX2-2
GO:0030513	positive regulation of BMP signaling pathway	33	0.662914	2.35328	9.91889e-07	4.53897e-05	3.40844e-05	3769	tags=55%	list=22%	signal=43%	UBE2O/FKBP8/NOTCH1/RBPJ/FOXD1/GPC3/CRB2/MIR140/NOTCH2/ZNF423/CDH5/HES5/BMP4/SULF1/SOX11/MSX1/HES1/ACVRL1
GO:1901626	regulation of postsynaptic membrane organization	13	0.661454	1.77062	0.00775852	0.0482875	0.0362604	2610	tags=54%	list=15%	signal=46%	SHISA7/CDH2/RAPSN/SHISA6/LRP4/FZD9/SLC7A11
GO:0003263	cardioblast proliferation	10	0.66116	1.64002	0.0286306	0.116948	0.0878197	3749	tags=60%	list=21%	signal=47%	PIM1/NOTCH1/EYA1/TBX5/HES1/HAND2
GO:0003264	regulation of cardioblast proliferation	10	0.66116	1.64002	0.0286306	0.116948	0.0878197	3749	tags=60%	list=21%	signal=47%	PIM1/NOTCH1/EYA1/TBX5/HES1/HAND2
GO:1901386	negative regulation of voltage-gated calcium channel activity	13	0.660479	1.76801	0.00810143	0.0496223	0.0372627	4242	tags=62%	list=24%	signal=47%	DYSF/CRHR1/DRD2/DRD3/FMR1/OPRL1/DRD4/RRAD
GO:0071649	regulation of chemokine (C-C motif) ligand 5 production	10	0.660083	1.63735	0.0289616	0.117829	0.0884809	3345	tags=60%	list=19%	signal=49%	DDX3X/ARG2/DEFB124/IL10/SIRPA/ADCYAP1
GO:0021516	dorsal spinal cord development	21	0.660032	2.06757	0.000491906	0.00657589	0.00493801	3079	tags=67%	list=18%	signal=55%	TAL1/DAAM2/LBX1/GDF7/HOXB8/LHX5/GSX1/PROX1/GDNF/UNCX/ASCL1/GSX2/LHX1/DRGX
GO:0072109	glomerular mesangium development	16	0.659649	1.9038	0.00388486	0.0297009	0.0223032	5163	tags=81%	list=30%	signal=57%	NOTCH1/FOXC2/CFLAR/MIR125A/IL6R/WT1/EGR1/BMP4/PDGFD/PDGFRB/ACTA2/GPR4/PDGFB
GO:0051583	dopamine uptake involved in synaptic transmission	11	0.659603	1.70193	0.00959665	0.0552209	0.0414669	4280	tags=82%	list=24%	signal=62%	SNCA/RAB3B/SLC6A2/DRD2/GDNF/DRD3/SLC6A3/DRD4/DRD1
GO:0051934	catecholamine uptake involved in synaptic transmission	11	0.659603	1.70193	0.00959665	0.0552209	0.0414669	4280	tags=82%	list=24%	signal=62%	SNCA/RAB3B/SLC6A2/DRD2/GDNF/DRD3/SLC6A3/DRD4/DRD1
GO:0060347	heart trabecula formation	14	0.659584	1.83861	0.00324815	0.0258991	0.0194483	2269	tags=43%	list=13%	signal=37%	HEY1/FHL2/EGLN1/TEK/NKX2-5/RBP4
GO:0055091	phospholipid homeostasis	13	0.659557	1.76554	0.00844435	0.0509322	0.0382464	5330	tags=77%	list=30%	signal=54%	ABCA1/ABCG1/RCN3/TLCD2/HNF4A/LIPG/ABCB11/APOA1/FABP3/CETP
GO:0090084	negative regulation of inclusion body assembly	11	0.659109	1.70065	0.00959665	0.0552209	0.0414669	1149	tags=55%	list=7%	signal=51%	DNAJB2/DNAJA4/SORL1/DNAJB6/HSPA1B/HSPA1A
GO:0046541	saliva secretion	10	0.658907	1.63443	0.0296236	0.119918	0.09005	5282	tags=70%	list=30%	signal=49%	AQP1/OPRK1/AQP5/CHRM1/TAC1/NEUROG1/CHRM3
GO:0031915	positive regulation of synaptic plasticity	11	0.658662	1.6995	0.00976354	0.055798	0.0419002	2426	tags=45%	list=14%	signal=39%	PTGS2/MAP1B/CPLX2/ADCY8/DBN1
GO:1903649	regulation of cytoplasmic transport	21	0.656812	2.05749	0.000538805	0.00705923	0.00530097	1627	tags=38%	list=9%	signal=35%	DAB2/LRRK2/SORL1/ARFIP1/MAPK3/MAP2K2/MAPK1/MSN
GO:0072012	glomerulus vasculature development	26	0.655782	2.17169	5.99951e-05	0.00131097	0.000984439	5163	tags=81%	list=30%	signal=57%	NOTCH1/FOXC2/TEK/NOTCH3/CFLAR/MIR125A/IL6R/OSR1/NOTCH2/WT1/EGR1/BMP4/ANGPT1/PECAM1/HES1/ANGPT2/PDGFD/PDGFRB/ACTA2/GPR4/PDGFB
GO:0034776	response to histamine	10	0.655746	1.62659	0.0316095	0.126041	0.0946473	6031	tags=100%	list=34%	signal=66%	DIAPH1/DRD2/DRD3/GABRB2/DRD4/HRH1/GABRB1/GABRB3/GABRA1/GABRG2
GO:0072124	regulation of glomerular mesangial cell proliferation	10	0.655732	1.62655	0.0319405	0.127018	0.095381	2362	tags=60%	list=13%	signal=52%	CFLAR/MIR125A/IL6R/WT1/EGR1/BMP4
GO:0015816	glycine transport	13	0.653021	1.74805	0.00939074	0.0546022	0.0410023	4436	tags=54%	list=25%	signal=40%	SLC6A9/SLC38A5/SLC32A1/SLC36A2/SLC25A38/SLC36A1/SLC6A5
GO:0034650	cortisol metabolic process	11	0.652473	1.68353	0.0115994	0.0629537	0.0472736	2924	tags=55%	list=17%	signal=45%	CYP11B2/CACNA1H/BMP2/CYP11A1/CYP11B1/WNT4
GO:0019336	phenol-containing compound catabolic process	11	0.651609	1.6813	0.0119332	0.0642986	0.0482836	3318	tags=55%	list=19%	signal=44%	MAOA/FAH/DIO2/MAOB/DBH/SLC6A3
GO:0044539	long-chain fatty acid import into cell	15	0.651107	1.86236	0.00558009	0.0380543	0.028576	656	tags=27%	list=4%	signal=26%	THBS1/SLC2A1/IRS2/ACSL1
GO:0140354	lipid import into cell	15	0.651107	1.86236	0.00558009	0.0380543	0.028576	656	tags=27%	list=4%	signal=26%	THBS1/SLC2A1/IRS2/ACSL1
GO:0042363	fat-soluble vitamin catabolic process	12	0.650292	1.69818	0.0130482	0.0688674	0.0517144	4618	tags=67%	list=26%	signal=49%	CYP4F3/FGF23/CRABP1/CYP26A1/CYP2W1/CYP4F11/CYP26C1/CYP4F2
GO:0060281	regulation of oocyte development	10	0.649971	1.61226	0.0362563	0.138763	0.104201	1738	tags=30%	list=10%	signal=27%	PDE5A/NPPC/PDE3A
GO:1905879	regulation of oogenesis	10	0.649971	1.61226	0.0362563	0.138763	0.104201	1738	tags=30%	list=10%	signal=27%	PDE5A/NPPC/PDE3A
GO:0020027	hemoglobin metabolic process	15	0.649408	1.8575	0.00566276	0.0385348	0.0289369	653	tags=33%	list=4%	signal=32%	AHSP/EPB42/ALAS2/EIF2AK1/ADD1
GO:0009111	vitamin catabolic process	14	0.649403	1.81023	0.00398357	0.0301996	0.0226777	3458	tags=57%	list=20%	signal=46%	CYP4F3/FGF23/CRABP1/MTHFS/CYP26A1/CYP2W1/CYP4F11/CYP26C1
GO:0072110	glomerular mesangial cell proliferation	11	0.64908	1.67477	0.0124339	0.0663174	0.0497995	5163	tags=82%	list=30%	signal=58%	CFLAR/MIR125A/IL6R/WT1/EGR1/BMP4/PDGFD/PDGFRB/PDGFB
GO:0090336	positive regulation of brown fat cell differentiation	15	0.649073	1.85654	0.00566276	0.0385348	0.0289369	3892	tags=67%	list=22%	signal=52%	PIM1/TFE3/PTGS2/PRDM16/ZBTB7B/MAPK14/HNRNPU/VSTM2A/FNDC5/METRNL
GO:1905050	positive regulation of metallopeptidase activity	13	0.648244	1.73526	0.0105969	0.0589596	0.0442744	2819	tags=62%	list=16%	signal=52%	MIR29B2/MBP/STAT3/MAPK3/MIR21/MAPK14/ANTXR1/CLDN3
GO:0010896	regulation of triglyceride catabolic process	13	0.646791	1.73137	0.0109415	0.0606041	0.0455093	601	tags=31%	list=3%	signal=30%	PNPLA2/ABHD5/GPLD1/SORL1
GO:0033127	regulation of histone phosphorylation	12	0.646281	1.6877	0.0140991	0.0723004	0.0542924	1133	tags=42%	list=6%	signal=39%	UBE2B/RPS6KA5/AKAP8L/MAPK3/IL1B
GO:0033629	negative regulation of cell adhesion mediated by integrin	11	0.644338	1.66254	0.0132683	0.0695348	0.0522156	1667	tags=36%	list=10%	signal=33%	JAM3/WNK1/SERPINE1/ACER2
GO:0014831	gastro-intestinal system smooth muscle contraction	11	0.64405	1.6618	0.0132683	0.0695348	0.0522156	5191	tags=73%	list=30%	signal=51%	KIT/PTAFR/HTR1D/SULF1/TACR2/SULF2/PTGER3/NMU
GO:0045713	low-density lipoprotein particle receptor biosynthetic process	10	0.643766	1.59687	0.0435739	0.158416	0.118959	133	tags=20%	list=1%	signal=20%	ITGB3/FURIN
GO:0099590	neurotransmitter receptor internalization	27	0.643277	2.14624	8.27017e-05	0.00166359	0.00124923	3528	tags=70%	list=20%	signal=56%	ITGB3/DNM3/MX1/CACNG7/MX2/NUMB/CACNG2/SNAP25/AP2B1/CACNG4/DNM1/DRD3/CACNG8/CACNG3/CACNG5/GSG1L/OPHN1/CALY/DRD4
GO:1905666	regulation of protein localization to endosome	10	0.643101	1.59522	0.0449044	0.161487	0.121265	1627	tags=40%	list=9%	signal=36%	EGF/SORL1/ANKRD13A/MSN
GO:0044857	plasma membrane raft organization	10	0.642679	1.59418	0.0449044	0.161487	0.121265	1518	tags=30%	list=9%	signal=27%	CAV2/PACSIN2/ABCA7
GO:0070341	fat cell proliferation	10	0.641908	1.59226	0.0455696	0.163229	0.122573	3347	tags=50%	list=19%	signal=40%	TFDP1/GATA2/E2F3/VSTM2A/FGF16
GO:0070344	regulation of fat cell proliferation	10	0.641908	1.59226	0.0455696	0.163229	0.122573	3347	tags=50%	list=19%	signal=40%	TFDP1/GATA2/E2F3/VSTM2A/FGF16
GO:0051412	response to corticosterone	20	0.641635	1.96598	0.000690019	0.00847757	0.00636604	3581	tags=60%	list=20%	signal=48%	FOS/AVPR1A/FOXO3/NTRK3/CDKN1A/UCN3/ATP2B1/AANAT/MAOB/TH/CRH/FOSL1
GO:0032536	regulation of cell projection size	13	0.641582	1.71743	0.0124922	0.0664602	0.0499067	596	tags=23%	list=3%	signal=22%	XK/KEL/VIL1
GO:0017085	response to insecticide	11	0.641267	1.65461	0.0139359	0.0718034	0.0539192	1146	tags=36%	list=7%	signal=34%	FECH/SCN1B/MAP1B/SCN2B
GO:0042744	hydrogen peroxide catabolic process	31	0.641052	2.22888	1.79065e-05	0.000491651	0.000369194	1201	tags=35%	list=7%	signal=33%	HBM/HBD/SNCA/HBQ1/HBZ/PRDX6/PRDX5/GPX3/HBE1/HBG1/DUOX2
GO:0090148	membrane fission	14	0.640455	1.78529	0.00463969	0.0335236	0.0251738	2499	tags=57%	list=14%	signal=49%	DNM3/MX1/TMCC1/CORO1C/MX2/CHMP4B/DNM1/SH3GLB1
GO:0021527	spinal cord association neuron differentiation	14	0.640318	1.78491	0.00463969	0.0335236	0.0251738	2833	tags=57%	list=16%	signal=48%	TAL1/LBX1/GDF7/LHX5/GSX1/ASCL1/GSX2/LHX1
GO:1900115	extracellular regulation of signal transduction	11	0.640218	1.65191	0.0142697	0.0728863	0.0547323	5526	tags=73%	list=32%	signal=50%	LTBP1/ZNF653/DAND5/GREM1/CD46/CER1/LRPAP1/FBN1
GO:1900116	extracellular negative regulation of signal transduction	11	0.640218	1.65191	0.0142697	0.0728863	0.0547323	5526	tags=73%	list=32%	signal=50%	LTBP1/ZNF653/DAND5/GREM1/CD46/CER1/LRPAP1/FBN1
GO:0046885	regulation of hormone biosynthetic process	18	0.639269	1.90832	0.0014371	0.0146375	0.0109917	3090	tags=50%	list=18%	signal=41%	BMP6/ADM/FFAR3/STC2/EGR1/BMP2/PPARGC1A/WNT4/HIF1A
GO:0071609	chemokine (C-C motif) ligand 5 production	11	0.638403	1.64723	0.0146035	0.0740731	0.0556235	3345	tags=55%	list=19%	signal=44%	DDX3X/ARG2/DEFB124/IL10/SIRPA/ADCYAP1
GO:0033605	positive regulation of catecholamine secretion	12	0.638323	1.66692	0.0158505	0.0791272	0.0594188	6337	tags=100%	list=36%	signal=64%	OXTR/GDNF/NPY2R/OXT/KCNB1/STX1A/CHRNB2/CXCL12/PINK1/CARTPT/SYT1/VIP
GO:0061517	macrophage proliferation	12	0.636372	1.66183	0.0174268	0.0842495	0.0632652	2278	tags=42%	list=13%	signal=36%	CLU/MAPK3/MAPK1/TREM2/CX3CL1
GO:0010454	negative regulation of cell fate commitment	12	0.634838	1.65782	0.0177771	0.0851115	0.0639126	4451	tags=67%	list=25%	signal=50%	SFRP2/MESP1/GLIS1/NKX6-2/TBX21/HES1/SPDEF/DKK1
GO:0030949	positive regulation of vascular endothelial growth factor receptor signaling pathway	16	0.634516	1.83126	0.0075521	0.047407	0.0355992	3090	tags=44%	list=18%	signal=36%	ITGB3/PRKD2/IL1B/ITGA5/MT3/VTN/HIF1A
GO:0043116	negative regulation of vascular permeability	15	0.633595	1.81227	0.00822543	0.0500902	0.0376141	5545	tags=80%	list=32%	signal=55%	ADM/PDE2A/PTPRJ/MIR23A/CLDN5/PDE3A/ANGPT1/SH3GL2/SLIT2/AKAP12/DDAH1/RAMP2
GO:0033700	phospholipid efflux	12	0.633544	1.65444	0.0184811	0.0878164	0.0659437	4932	tags=67%	list=28%	signal=48%	ABCA1/ABCG1/ABCA7/APOE/APOA5/APOC3/APOC2/APOA1
GO:1904683	regulation of metalloendopeptidase activity	16	0.633245	1.82759	0.00797876	0.049157	0.0369133	3610	tags=62%	list=21%	signal=50%	MIR29B2/MBP/SORL1/STAT3/MIR21/PICALM/MIR29C/MIR195/MIR24-2/TIMP3
GO:0019934	cGMP-mediated signaling	27	0.632818	2.11134	0.000149736	0.00262662	0.0019724	2622	tags=44%	list=15%	signal=38%	RUNDC3A/THBS1/AQP1/PDE2A/MTNR1B/PDZD3/NPPC/NPR1/NPPA/PDE3A/APOE/PTK2B
GO:0006596	polyamine biosynthetic process	12	0.631792	1.64987	0.0188331	0.0889536	0.0667977	165	tags=25%	list=1%	signal=25%	SMOX/ODC1/OAZ2
GO:0048268	clathrin coat assembly	16	0.629578	1.81701	0.00900445	0.0530935	0.0398693	3427	tags=62%	list=20%	signal=50%	SGIP1/FCHO2/CLTB/AP2B1/PICALM/HIP1/SNAP91/FCHO1/CALY/CLTC
GO:0032276	regulation of gonadotropin secretion	11	0.628717	1.62223	0.01694	0.0829273	0.0622724	6151	tags=82%	list=35%	signal=53%	FOXL2/INHBB/LEP/NPVF/CRH/TACR2/INHBA/KISS1/INHA
GO:0048715	negative regulation of oligodendrocyte differentiation	13	0.627138	1.67876	0.017489	0.0844366	0.0634057	3662	tags=77%	list=21%	signal=61%	DAAM2/NOTCH1/DLX2/DLX1/NF1/HES5/DRD3/TMEM98/HES1/ID4
GO:0061140	lung secretory cell differentiation	10	0.626917	1.55508	0.0562135	0.188723	0.141717	3629	tags=50%	list=21%	signal=40%	NFIB/HOXA5/ASCL1/GATA6/SPDEF
GO:2001223	negative regulation of neuron migration	10	0.625732	1.55214	0.057544	0.19154	0.143832	4090	tags=60%	list=23%	signal=46%	STAT3/SRGAP2/CX3CL1/COL3A1/GPR173/NRG3
GO:0010273	detoxification of copper ion	14	0.6257	1.74416	0.00636414	0.0419078	0.0314697	2221	tags=57%	list=13%	signal=50%	MT2A/MT1M/MT1G/MT1DP/MT1B/ATP7A/MT1A/MT3
GO:1990169	stress response to copper ion	14	0.6257	1.74416	0.00636414	0.0419078	0.0314697	2221	tags=57%	list=13%	signal=50%	MT2A/MT1M/MT1G/MT1DP/MT1B/ATP7A/MT1A/MT3
GO:0032026	response to magnesium ion	19	0.625217	1.89208	0.00108792	0.0117239	0.00880382	131	tags=21%	list=1%	signal=21%	SLFN14/THBS1/SNCA/BMP6
GO:0034651	cortisol biosynthetic process	10	0.625107	1.55059	0.057544	0.19154	0.143832	2924	tags=50%	list=17%	signal=42%	CYP11B2/CACNA1H/BMP2/CYP11B1/WNT4
GO:1902645	tertiary alcohol biosynthetic process	10	0.625107	1.55059	0.057544	0.19154	0.143832	2924	tags=50%	list=17%	signal=42%	CYP11B2/CACNA1H/BMP2/CYP11B1/WNT4
GO:0006857	oligopeptide transport	11	0.624889	1.61236	0.0199589	0.092677	0.0695937	2610	tags=45%	list=15%	signal=39%	CA2/SLC15A4/SLC15A1/SLC13A3/SLC7A11
GO:0046689	response to mercury ion	12	0.624124	1.62984	0.0216492	0.0973057	0.0730695	2919	tags=50%	list=17%	signal=42%	AQP1/BSG/ALAD/AQP9/CYTB/AQP2
GO:0051918	negative regulation of fibrinolysis	10	0.623929	1.54767	0.057544	0.19154	0.143832	2488	tags=40%	list=14%	signal=34%	THBS1/SERPINE1/THBD/F2
GO:1903651	positive regulation of cytoplasmic transport	11	0.622979	1.60743	0.0206298	0.0946095	0.0710449	1627	tags=27%	list=9%	signal=25%	DAB2/SORL1/MSN
GO:0014061	regulation of norepinephrine secretion	16	0.622511	1.79661	0.0107195	0.0595373	0.0447081	4596	tags=69%	list=26%	signal=51%	FFAR3/P2RY12/OXTR/ADRA2A/OXT/CRH/ADRA2C/HRH3/KCNB1/STX1A/ADRA2B
GO:0032530	regulation of microvillus organization	13	0.622396	1.66607	0.0185279	0.0879728	0.0660612	596	tags=15%	list=3%	signal=15%	RAP1GAP/VIL1
GO:0003084	positive regulation of systemic arterial blood pressure	12	0.621777	1.62371	0.0220012	0.098328	0.0738372	6530	tags=92%	list=37%	signal=58%	AVP/AVPR1A/CYP11B2/ACE/NR2F2/HSD11B2/ADORA1/ADRA1A/NMU/AVPR2/RHOA
GO:0048243	norepinephrine secretion	17	0.621203	1.83513	0.00486195	0.0345757	0.0259639	4596	tags=65%	list=26%	signal=48%	FFAR3/P2RY12/OXTR/ADRA2A/OXT/CRH/ADRA2C/HRH3/KCNB1/STX1A/ADRA2B
GO:2000136	regulation of cell proliferation involved in heart morphogenesis	16	0.620821	1.79174	0.0114056	0.0622525	0.0467471	3749	tags=50%	list=21%	signal=39%	PIM1/NOTCH1/EYA1/RBPJ/BMP4/TBX5/HES1/HAND2
GO:1905065	positive regulation of vascular associated smooth muscle cell differentiation	12	0.618546	1.61528	0.0227052	0.100409	0.0753995	3413	tags=50%	list=20%	signal=40%	SOD2/KIT/MIR21/MIR140/MIR1-1/MIR125B1
GO:0015874	norepinephrine transport	25	0.61854	2.03223	0.000229325	0.00370381	0.00278129	4596	tags=64%	list=26%	signal=47%	SNCA/FFAR3/P2RY12/OXTR/SLC6A2/ADRA2A/SLC22A1/OXT/SLC6A3/CRH/ADRA2C/SLC22A2/HRH3/KCNB1/STX1A/ADRA2B
GO:0042044	fluid transport	28	0.618236	2.10172	0.000152483	0.0026674	0.00200302	2919	tags=43%	list=17%	signal=36%	SLC14A1/AQP1/AQP10/INPP5K/MIP/PDZD3/AVP/AQP7/AQP5/AQP9/HAS2/AQP2
GO:0060253	negative regulation of glial cell proliferation	14	0.617292	1.72072	0.00792436	0.0489053	0.0367243	3542	tags=57%	list=20%	signal=46%	RNF10/NOTCH1/DICER1/SKI/SOX11/ADCYAP1/TERT/HES1
GO:0055062	phosphate ion homeostasis	12	0.617049	1.61137	0.0230572	0.101289	0.0760605	5493	tags=67%	list=31%	signal=46%	SLC34A3/FGF23/ENPP1/SFRP4/SLC34A2/GCM2/PTH/SLC9A3R1
GO:0072505	divalent inorganic anion homeostasis	12	0.617049	1.61137	0.0230572	0.101289	0.0760605	5493	tags=67%	list=31%	signal=46%	SLC34A3/FGF23/ENPP1/SFRP4/SLC34A2/GCM2/PTH/SLC9A3R1
GO:0072506	trivalent inorganic anion homeostasis	12	0.617049	1.61137	0.0230572	0.101289	0.0760605	5493	tags=67%	list=31%	signal=46%	SLC34A3/FGF23/ENPP1/SFRP4/SLC34A2/GCM2/PTH/SLC9A3R1
GO:0034309	primary alcohol biosynthetic process	13	0.616401	1.65002	0.0199131	0.0926005	0.0695363	2924	tags=46%	list=17%	signal=38%	BMP6/CYP11B2/CACNA1H/BMP2/CYP11B1/WNT4
GO:0046184	aldehyde biosynthetic process	15	0.615568	1.76071	0.0122122	0.0654114	0.0491192	2924	tags=47%	list=17%	signal=39%	BMP6/KDM3A/CYP11B2/CACNA1H/BMP2/CYP11B1/WNT4
GO:0070493	thrombin-activated receptor signaling pathway	12	0.615435	1.60715	0.0244653	0.106257	0.0797915	2741	tags=58%	list=16%	signal=49%	GP1BA/SNCA/F2RL2/F2RL1/IQGAP2/F2RL3/F2R
GO:0007263	nitric oxide mediated signal transduction	25	0.615277	2.02151	0.000256146	0.00402379	0.00302158	2817	tags=48%	list=16%	signal=40%	THBS1/PDE5A/NOS1AP/MT1M/RASD1/PDX1/FPR1/NPY2R/GUCY1A2/MAFA/APOE/DDAH2
GO:0090494	dopamine uptake	16	0.614458	1.77337	0.0131207	0.0689804	0.0517992	4679	tags=75%	list=27%	signal=55%	SNCA/RAB3B/SLC6A2/DRD2/SLC22A1/GDNF/DRD3/SLC6A3/DRD4/SLC22A2/DRD1/MAPK15
GO:0060453	regulation of gastric acid secretion	12	0.614391	1.60443	0.0244653	0.106257	0.0797915	5241	tags=67%	list=30%	signal=47%	OXTR/UCN/SGK1/OPRL1/OXT/PTGER3/NMU/SCT
GO:1903431	positive regulation of cell maturation	10	0.614104	1.5233	0.0668573	0.208358	0.156461	54	tags=10%	list=0%	signal=10%	TRIM58
GO:0061515	myeloid cell development	64	0.613512	2.51995	3.29699e-09	2.85213e-07	2.14174e-07	779	tags=25%	list=4%	signal=24%	TAL1/SLC4A1/GATA1/TRIM58/EPB42/ALAS2/BPGM/SOX6/PIP4K2A/RHAG/HBZ/TSPAN2/MEIS1/KIT/WASF2/G6PD
GO:0061323	cell proliferation involved in heart morphogenesis	17	0.61332	1.81185	0.00629937	0.0416114	0.0312471	3749	tags=47%	list=21%	signal=37%	PIM1/NOTCH1/EYA1/RBPJ/BMP4/TBX5/HES1/HAND2
GO:0060670	branching involved in labyrinthine layer morphogenesis	12	0.610496	1.59425	0.0265773	0.111579	0.0837878	3470	tags=67%	list=20%	signal=53%	ADM/GCM1/GRB2/SOCS3/FZD5/SPINT1/IL10/GRHL2
GO:0003306	Wnt signaling pathway involved in heart development	13	0.61032	1.63374	0.0216447	0.0973057	0.0730695	6247	tags=85%	list=36%	signal=54%	ALPK2/RBPJ/MESP1/BMP2/VANGL2/DKK1/WNT8A/SOX17/MIR19B2/WNT5A/WNT3A
GO:0071281	cellular response to iron ion	11	0.60979	1.5734	0.027674	0.114598	0.0860545	526	tags=27%	list=3%	signal=26%	BMP6/TFR2/SLC40A1
GO:0030220	platelet formation	20	0.609639	1.86794	0.00223419	0.0200982	0.0150923	2671	tags=50%	list=15%	signal=42%	TAL1/GATA1/CLEC1B/MYH9/ACTN1/MPL/PRKDC/EP300/PTPN6/CASP9
GO:1902563	regulation of neutrophil activation	13	0.608687	1.62937	0.021991	0.098328	0.0738372	4998	tags=69%	list=29%	signal=49%	CD177/MIR125A/PTAFR/SYK/CD300A/PLA2G2A/ITGAM/PRAM1/FCGR2B
GO:0005984	disaccharide metabolic process	10	0.608017	1.5082	0.0553097	0.186781	0.140259	2616	tags=40%	list=15%	signal=34%	SLC2A1/MGAM/BRAF/B4GALT1
GO:0010745	negative regulation of macrophage derived foam cell differentiation	13	0.608005	1.62755	0.021991	0.098328	0.0738372	277	tags=23%	list=2%	signal=23%	ITGB3/ABCA1/ABCG1
GO:0045647	negative regulation of erythrocyte differentiation	10	0.607142	1.50603	0.0553097	0.186781	0.140259	1328	tags=30%	list=8%	signal=28%	TAL1/STAT5B/HOXA5
GO:0006779	porphyrin-containing compound biosynthetic process	25	0.606276	1.99194	0.000369272	0.00534852	0.00401635	1295	tags=36%	list=7%	signal=33%	FECH/ALAS2/HMBS/SRRD/SPTA1/SLC25A39/PGRMC1/ABCB6/UROD
GO:0033014	tetrapyrrole biosynthetic process	25	0.606276	1.99194	0.000369272	0.00534852	0.00401635	1295	tags=36%	list=7%	signal=33%	FECH/ALAS2/HMBS/SRRD/SPTA1/SLC25A39/PGRMC1/ABCB6/UROD
GO:0045741	positive regulation of epidermal growth factor-activated receptor activity	12	0.606233	1.58312	0.0286894	0.117037	0.0878865	4772	tags=58%	list=27%	signal=42%	EGF/ADRA2A/NCF1/ADAM17/TGFA/ADORA1/AREG
GO:0010755	regulation of plasminogen activation	10	0.605888	1.50291	0.0553097	0.186781	0.140259	920	tags=20%	list=5%	signal=19%	THBS1/SERPINE1
GO:0003337	mesenchymal to epithelial transition involved in metanephros morphogenesis	13	0.605487	1.62081	0.0223373	0.0994596	0.0746869	4468	tags=69%	list=26%	signal=52%	GDNF/LIF/SIX2/BMP4/WNT9B/CITED1/GREM1/SALL1/SMO
GO:0006783	heme biosynthetic process	21	0.605152	1.89566	0.00310632	0.0252464	0.0189582	1295	tags=33%	list=7%	signal=31%	FECH/ALAS2/HMBS/SRRD/SLC25A39/PGRMC1/UROD
GO:0042135	neurotransmitter catabolic process	11	0.603227	1.55646	0.030693	0.123535	0.0927656	835	tags=36%	list=5%	signal=35%	ALDH5A1/MAOA/ACHE/PRIMA1
GO:0030157	pancreatic juice secretion	12	0.602591	1.57361	0.0293934	0.11914	0.0894652	2315	tags=50%	list=13%	signal=43%	AQP1/UCN/NR1H2/WNK4/COPA/AQP5
GO:0097107	postsynaptic density assembly	18	0.602463	1.79845	0.00555106	0.0380126	0.0285447	5079	tags=72%	list=29%	signal=51%	IL1RAP/NRXN2/NTRK3/LRRC4B/LRFN1/LRRTM2/PTEN/SHANK3/NRXN1/SHANK1/NLGN2/GRID2/LRFN4
GO:1900452	regulation of long-term synaptic depression	14	0.602034	1.67819	0.0116358	0.0630732	0.0473634	5400	tags=71%	list=31%	signal=49%	ADCY8/SORCS3/FMR1/SHANK3/DGKI/ADORA1/KCNB1/ARC/GRID2/AGER
GO:0071372	cellular response to follicle-stimulating hormone stimulus	11	0.600909	1.55048	0.0323702	0.127921	0.0960592	4887	tags=64%	list=28%	signal=46%	GCLC/NOTCH1/PPARGC1A/EPHA8/POR/STAR/INHBA
GO:0003211	cardiac ventricle formation	10	0.600892	1.49052	0.0597345	0.195453	0.146771	3749	tags=70%	list=21%	signal=55%	NOTCH1/MESP1/HAND1/NKX2-5/TBX5/SOX11/HAND2
GO:0042117	monocyte activation	10	0.599813	1.48785	0.0641593	0.203825	0.153058	1083	tags=20%	list=6%	signal=19%	DYSF/MT1G
GO:0033483	gas homeostasis	10	0.59966	1.48747	0.0641593	0.203825	0.153058	813	tags=30%	list=5%	signal=29%	ALAS2/SOD2/EGLN1
GO:0032274	gonadotropin secretion	14	0.599481	1.67107	0.012461	0.0664063	0.0498663	6151	tags=79%	list=35%	signal=51%	FOXD1/FOXL2/INHBB/LEP/NPVF/CRH/TACR2/INHBA/TBX3/KISS1/INHA
GO:0035336	long-chain fatty-acyl-CoA metabolic process	23	0.59936	1.93651	0.00189646	0.017612	0.0132253	3480	tags=57%	list=20%	signal=45%	ELOVL7/THEM5/DGAT2/ACSL6/FAR2/ACSL1/ACOT7/ELOVL6/ELOVL5/ACSL4/ACSBG1/ELOVL2/ELOVL3
GO:0010889	regulation of sequestering of triglyceride	13	0.599337	1.60434	0.0233762	0.102514	0.0769809	3607	tags=54%	list=21%	signal=43%	PNPLA2/ABHD5/PLIN3/FITM1/OSBPL11/APOC4/CIDEA
GO:0003353	positive regulation of cilium movement	11	0.598291	1.54373	0.0347215	0.13491	0.101307	3742	tags=55%	list=21%	signal=43%	TAC4/RNASE10/TTLL6/DEFB1/IQCF1/TACR2
GO:0099566	regulation of postsynaptic cytosolic calcium ion concentration	13	0.597417	1.5992	0.0237225	0.103745	0.0779049	4825	tags=69%	list=28%	signal=50%	GRM1/SLC8A1/FZD9/SLC8A2/MYO5A/SLC8A3/GRM5/GRIA1/SYNPO
GO:0035768	endothelial cell chemotaxis to fibroblast growth factor	10	0.597015	1.48091	0.0663717	0.208009	0.156199	4826	tags=60%	list=28%	signal=43%	MIR149/FGF16/MIR16-2/FGF2/FGF4/FGF1
GO:2000544	regulation of endothelial cell chemotaxis to fibroblast growth factor	10	0.597015	1.48091	0.0663717	0.208009	0.156199	4826	tags=60%	list=28%	signal=43%	MIR149/FGF16/MIR16-2/FGF2/FGF4/FGF1
GO:0046697	decidualization	24	0.596042	1.94036	0.00101426	0.0111199	0.00835021	2326	tags=42%	list=13%	signal=36%	BSG/EPOR/PTGS2/MAPK3/SPP1/MAPK1/STC2/LIF/TCF23/CTSB
GO:1904396	regulation of neuromuscular junction development	10	0.596039	1.47849	0.0685841	0.211685	0.15896	2367	tags=50%	list=14%	signal=43%	AGRN/SIX4/LRP4/FZD9/DCTN1
GO:0048853	forebrain morphogenesis	11	0.596024	1.53788	0.0353957	0.13665	0.102614	4468	tags=64%	list=26%	signal=47%	GDF7/NF1/PTEN/GSX2/FGF8/PROP1/SMO
GO:0090493	catecholamine uptake	17	0.595416	1.75895	0.00960198	0.0552209	0.0414669	4679	tags=71%	list=27%	signal=52%	SNCA/RAB3B/SLC6A2/DRD2/SLC22A1/GDNF/DRD3/SLC6A3/DRD4/SLC22A2/DRD1/MAPK15
GO:1902236	negative regulation of endoplasmic reticulum stress-induced intrinsic apoptotic signaling pathway	18	0.594405	1.77439	0.00656803	0.0428285	0.0321611	1876	tags=33%	list=11%	signal=30%	BCL2L1/GRINA/LRRK2/CREB3L1/HSPA1A/PDX1
GO:0060439	trachea morphogenesis	11	0.593783	1.5321	0.0353957	0.13665	0.102614	2362	tags=45%	list=13%	signal=39%	MAPK3/HOXA5/LRP6/MAPK1/BMP4
GO:0007168	receptor guanylyl cyclase signaling pathway	10	0.593092	1.47117	0.0707965	0.21546	0.161795	6452	tags=80%	list=37%	signal=51%	PDZD3/NPPC/NPR1/NPPA/GUCY2D/GUCY2C/NPPB/NPR2
GO:0098884	postsynaptic neurotransmitter receptor internalization	20	0.592919	1.81671	0.00385128	0.0295874	0.022218	3528	tags=60%	list=20%	signal=48%	ITGB3/DNM3/MX1/MX2/NUMB/AP2B1/DNM1/DRD3/GSG1L/OPHN1/CALY/DRD4
GO:0140239	postsynaptic endocytosis	20	0.592919	1.81671	0.00385128	0.0295874	0.022218	3528	tags=60%	list=20%	signal=48%	ITGB3/DNM3/MX1/MX2/NUMB/AP2B1/DNM1/DRD3/GSG1L/OPHN1/CALY/DRD4
GO:0021889	olfactory bulb interneuron differentiation	12	0.592714	1.54782	0.0332656	0.130344	0.0978791	5906	tags=83%	list=34%	signal=55%	UNCX/SALL3/GSX2/ARX/DLX5/ROBO2/SALL1/SLIT2/ERBB4/WNT5A
GO:0072087	renal vesicle development	20	0.592647	1.81588	0.00385128	0.0295874	0.022218	5619	tags=80%	list=32%	signal=54%	GDNF/OSR1/LIF/SIX2/BMP4/WNT9B/CITED1/LHX1/WNT4/KIF26B/GREM1/SALL1/SMO/SOX9/SOX8/PAX8
GO:0072283	metanephric renal vesicle morphogenesis	16	0.591634	1.7075	0.0208555	0.0950235	0.0713557	4468	tags=69%	list=26%	signal=51%	GDNF/LIF/SIX2/BMP4/WNT9B/CITED1/LHX1/KIF26B/GREM1/SALL1/SMO
GO:0001963	synaptic transmission	dopaminergic	26	0.591485	1.95877	0.000771188	0.00917148	0.00688711	3528	tags=62%	list=20%	signal=49%	SNCA/SLC6A4/RAB3B/PTGS2/SLC6A2/DRD2/RASD2/GDNF/DRD3/DRD5/TH/CNTNAP4/SLC6A3/ARRB2/CRH/DRD4
GO:0030033	microvillus assembly	16	0.590246	1.70349	0.0208555	0.0950235	0.0713557	356	tags=19%	list=2%	signal=18%	RAP1GAP/RAPGEF2/ESPN
GO:0001964	startle response	27	0.589724	1.96756	0.00102661	0.0112358	0.00843725	6641	tags=93%	list=38%	signal=58%	GRIN2D/UCN/GRIN1/DRD2/KCNH1/DRD3/NPAS1/PTEN/GLRB/SLC6A3/PENK/MECP2/CTNNA2/NRXN1/DVL1/DRD1/GLRA1/CSMD1/GRID2/FABP7/KCNA1/BACE1/CHD8/SLITRK6/GRIN3A
GO:0090209	negative regulation of triglyceride metabolic process	10	0.589455	1.46215	0.0752212	0.224555	0.168624	4366	tags=50%	list=25%	signal=38%	GPLD1/SORL1/APOE/MIR30C1/APOC3
GO:0048755	branching morphogenesis of a nerve	10	0.589286	1.46173	0.0752212	0.224555	0.168624	2474	tags=50%	list=14%	signal=43%	LRRK2/DLX2/DRD2/RERE/SHOX2
GO:0070841	inclusion body assembly	23	0.587468	1.89808	0.00259193	0.0222808	0.0167313	1149	tags=35%	list=7%	signal=33%	CLU/CDC34/DNAJB2/DNAJA4/SORL1/DNAJB6/HSPA1B/HSPA1A
GO:0097067	cellular response to thyroid hormone stimulus	16	0.587311	1.69502	0.0222344	0.0990896	0.0744091	2374	tags=38%	list=14%	signal=32%	GATA1/GCLC/KIT/GAS2L1/CTSB/PPARGC1A
GO:0061437	renal system vasculature development	28	0.586782	1.99479	0.000782446	0.00919079	0.00690162	5163	tags=75%	list=30%	signal=53%	NOTCH1/FOXC2/TEK/NOTCH3/CFLAR/MIR125A/IL6R/OSR1/NOTCH2/WT1/EGR1/BMP4/ANGPT1/PECAM1/HES1/ANGPT2/PDGFD/PDGFRB/ACTA2/GPR4/PDGFB
GO:0061440	kidney vasculature development	28	0.586782	1.99479	0.000782446	0.00919079	0.00690162	5163	tags=75%	list=30%	signal=53%	NOTCH1/FOXC2/TEK/NOTCH3/CFLAR/MIR125A/IL6R/OSR1/NOTCH2/WT1/EGR1/BMP4/ANGPT1/PECAM1/HES1/ANGPT2/PDGFD/PDGFRB/ACTA2/GPR4/PDGFB
GO:0099151	regulation of postsynaptic density assembly	12	0.586723	1.53217	0.0364372	0.139202	0.104531	5079	tags=67%	list=29%	signal=47%	IL1RAP/NTRK3/LRRC4B/LRFN1/LRRTM2/NRXN1/GRID2/LRFN4
GO:0072077	renal vesicle morphogenesis	19	0.585448	1.77173	0.00316309	0.0254949	0.0191448	5619	tags=79%	list=32%	signal=54%	GDNF/LIF/SIX2/BMP4/WNT9B/CITED1/LHX1/WNT4/KIF26B/GREM1/SALL1/SMO/SOX9/SOX8/PAX8
GO:1905461	positive regulation of vascular associated smooth muscle cell apoptotic process	12	0.584025	1.52513	0.0406822	0.149888	0.112555	3001	tags=50%	list=17%	signal=41%	SOD2/MFN2/MIR140/E2F3/MIR1-1/MIR24-2
GO:0009954	proximal/distal pattern formation	33	0.583808	2.07246	0.000110557	0.0020474	0.00153745	5361	tags=76%	list=31%	signal=53%	PBX1/DLX2/PBX2/CHSY1/HOXC11/HOXA10/DLX1/IRX3/OSR1/GLI1/IRX1/HES5/LRP4/EN1/SIX3/HOXA11/GLI2/HOXB9/ALDH1A2/GREM1/HOXC9/SP8/GLI3/HOXD9/HOXA9
GO:0071391	cellular response to estrogen stimulus	14	0.583549	1.62666	0.0200694	0.093053	0.069876	4065	tags=43%	list=23%	signal=33%	NCOA4/WBP2/BCAS3/RARA/AR/MDM2
GO:0032905	transforming growth factor beta1 production	11	0.583368	1.50522	0.0605381	0.197061	0.147978	2278	tags=36%	list=13%	signal=32%	THBS1/FURIN/LUM/CX3CL1
GO:0032908	regulation of transforming growth factor beta1 production	11	0.583368	1.50522	0.0605381	0.197061	0.147978	2278	tags=36%	list=13%	signal=32%	THBS1/FURIN/LUM/CX3CL1
GO:0043114	regulation of vascular permeability	44	0.583248	2.211	1.05261e-05	0.00031564	0.000237023	5229	tags=64%	list=30%	signal=45%	BMP6/ADM/C2CD4B/PDE2A/CXCR2/PTPRJ/MIR23A/TEK/CLDN5/NPR1/UCN/C2CD4A/PDE3A/CDH5/APOE/PTP4A3/ANGPT1/SRC/TACR2/HRH1/TJP1/SH3GL2/SLIT2/AKAP12/GPR4/DDAH1/TJP2/MYLK3
GO:0030049	muscle filament sliding	39	0.582535	2.15517	4.64647e-05	0.00105929	0.000795453	4461	tags=56%	list=25%	signal=42%	TMOD1/MYL4/TPM4/MYL3/TNNT3/MYH6/TPM1/ACTA1/ACTN3/MYH2/MYL2/TNNT2/ACTC1/MYBPC3/DES/MYLK2/NEB/TNNC2/TCAP/MYH7/TNNI1/MYBPC1
GO:0033275	actin-myosin filament sliding	39	0.582535	2.15517	4.64647e-05	0.00105929	0.000795453	4461	tags=56%	list=25%	signal=42%	TMOD1/MYL4/TPM4/MYL3/TNNT3/MYH6/TPM1/ACTA1/ACTN3/MYH2/MYL2/TNNT2/ACTC1/MYBPC3/DES/MYLK2/NEB/TNNC2/TCAP/MYH7/TNNI1/MYBPC1
GO:0001976	nervous system process involved in regulation of systemic arterial blood pressure	11	0.582337	1.50256	0.0627803	0.201179	0.151071	4361	tags=55%	list=25%	signal=41%	SOD2/CALCA/P2RX2/DRD2/MECP2/ADRA1A
GO:0021903	rostrocaudal neural tube patterning	12	0.582109	1.52012	0.0428047	0.156249	0.117332	6023	tags=83%	list=34%	signal=55%	SSBP3/HES3/LRP6/GBX2/EN1/FGF8/HES1/PAX6/SOX17/WNT1
GO:0060134	prepulse inhibition	15	0.580403	1.66012	0.024545	0.10653	0.0799965	6641	tags=93%	list=38%	signal=58%	GRIN1/DRD2/DRD3/PTEN/SLC6A3/CTNNA2/NRXN1/DVL1/DRD1/GRID2/FABP7/BACE1/CHD8/GRIN3A
GO:0060397	growth hormone receptor signaling pathway via JAK-STAT	14	0.58009	1.61702	0.021728	0.0975867	0.0732805	3082	tags=50%	list=18%	signal=41%	STAT3/STAT5B/LYN/STAT6/GHR/CSH1/STAT5A
GO:2000311	regulation of AMPA receptor activity	24	0.579713	1.8872	0.00167182	0.0162966	0.0122376	4845	tags=75%	list=28%	signal=54%	SHISA7/CACNG7/CACNG2/CNIH2/CACNG4/SHISA6/CACNG8/CACNG3/CACNG5/SHANK3/GSG1L/MAPK8IP2/SHISA9/NLGN3/RELN/SHANK1/ARC/NLGN2
GO:0003157	endocardium development	11	0.579502	1.49525	0.0650224	0.205477	0.154298	5649	tags=73%	list=32%	signal=49%	NOTCH1/RBPJ/PROX1/SOX18/STK4/STK3/OVOL2/SOX17
GO:0098698	postsynaptic specialization assembly	21	0.5789	1.81343	0.00717769	0.0456926	0.0343118	5079	tags=67%	list=29%	signal=47%	IL1RAP/NRXN2/NTRK3/LRRC4B/LRFN1/LRRTM2/PTEN/SHANK3/NTNG2/NRXN1/SHANK1/NLGN2/GRID2/LRFN4
GO:0001958	endochondral ossification	27	0.578889	1.93141	0.00155031	0.0153452	0.0115231	3011	tags=48%	list=17%	signal=40%	PHOSPHO1/BMP6/ALPL/GNAS/TEK/COL1A1/BMP4/FGFR3/DLX5/FOXC1/COL2A1/COL13A1/MMP13
GO:0036075	replacement ossification	27	0.578889	1.93141	0.00155031	0.0153452	0.0115231	3011	tags=48%	list=17%	signal=40%	PHOSPHO1/BMP6/ALPL/GNAS/TEK/COL1A1/BMP4/FGFR3/DLX5/FOXC1/COL2A1/COL13A1/MMP13
GO:0036344	platelet morphogenesis	21	0.578377	1.81179	0.00726263	0.0459897	0.0345349	2671	tags=48%	list=15%	signal=40%	TAL1/GATA1/CLEC1B/MYH9/ACTN1/MPL/PRKDC/EP300/PTPN6/CASP9
GO:2000480	negative regulation of cAMP-dependent protein kinase activity	10	0.578107	1.434	0.0929204	0.257252	0.193178	1785	tags=30%	list=10%	signal=27%	PRKAR2B/PRKAR1A/MIR133A1
GO:0086070	SA node cell to atrial cardiac muscle cell communication	10	0.578102	1.43399	0.0929204	0.257252	0.193178	7389	tags=100%	list=42%	signal=58%	SCN3B/ANK2/CACNA1G/CACNA1D/SCN5A/HCN4/GJC1/KCNA5/GJA5/RYR2
GO:0090557	establishment of endothelial intestinal barrier	10	0.57752	1.43255	0.0929204	0.257252	0.193178	6547	tags=80%	list=37%	signal=50%	RAPGEF2/F11R/CLDN1/TJP1/ICAM1/TJP2/RAP2C/PTPRS
GO:1904478	regulation of intestinal absorption	11	0.577248	1.48943	0.0695067	0.212869	0.159849	4932	tags=64%	list=28%	signal=46%	EPB41/LEP/APOA5/ABCG5/ABCG8/HAMP/APOA1
GO:0051580	regulation of neurotransmitter uptake	16	0.576944	1.6651	0.0243026	0.105842	0.0794798	3528	tags=50%	list=20%	signal=40%	ITGB3/SNCA/RAB3B/DRD2/GDNF/DRD3/ATP1A2/DRD4
GO:1902170	cellular response to reactive nitrogen species	18	0.576556	1.72111	0.010135	0.0571959	0.04295	2642	tags=44%	list=15%	signal=38%	AQP1/MAP3K5/CFLAR/STAT6/CRK/MT3/PPARGC1A/DPEP1
GO:0060947	cardiac vascular smooth muscle cell differentiation	10	0.576094	1.42901	0.0929204	0.257252	0.193178	3482	tags=40%	list=20%	signal=32%	NOTCH1/MESP1/MIR1-1/GATA6
GO:0031065	positive regulation of histone deacetylation	17	0.575902	1.70131	0.01555	0.077997	0.0585701	2425	tags=47%	list=14%	signal=41%	LRRK2/JDP2/PRKD2/AKAP8L/ZBTB7B/NIPBL/BCL6/C6orf89
GO:0030730	sequestering of triglyceride	16	0.575425	1.66072	0.0249921	0.107583	0.0807873	3607	tags=56%	list=21%	signal=45%	PNPLA2/ABHD5/PLIN3/IL1B/FITM1/ENPP1/OSBPL11/APOC4/CIDEA
GO:0061687	detoxification of inorganic compound	16	0.574539	1.65816	0.0260262	0.109939	0.0825559	2221	tags=50%	list=13%	signal=44%	MT2A/MT1M/MT1G/MT1DP/MT1B/ATP7A/MT1A/MT3
GO:0098974	postsynaptic actin cytoskeleton organization	13	0.574071	1.53671	0.0358468	0.137696	0.1034	6907	tags=77%	list=39%	signal=47%	NOS1AP/WASF2/ARF1/DBN1/POTEKP/ACTBL2/INA/MYH10/ACTB/DBNL
GO:0030502	negative regulation of bone mineralization	18	0.573705	1.7126	0.0109866	0.0607534	0.0456214	5176	tags=56%	list=30%	signal=39%	GATA1/FGF23/ENPP1/AHSG/PTK2B/ECM1/HIF1A/GREM1/SOX9/PTH
GO:0060911	cardiac cell fate commitment	12	0.573354	1.49726	0.0682353	0.211021	0.158462	6247	tags=92%	list=36%	signal=59%	RBPJ/MESP1/NKX2-5/WT1/DKK1/WNT8A/TBX3/SOX17/ISL1/MIR19B2/WNT3A
GO:2001135	regulation of endocytic recycling	11	0.573203	1.47899	0.0762332	0.226015	0.169721	5862	tags=64%	list=33%	signal=42%	SORL1/RAB11B/EHD1/EHD2/BVES/PLA2G3/ACTN2
GO:0010544	negative regulation of platelet activation	19	0.573186	1.73462	0.00439477	0.0322709	0.0242331	6885	tags=84%	list=39%	signal=51%	ALOX12/PDGFA/CD9/THBD/APOE/UBASH3B/F2/PRKCD/ABAT/ADAMTS18/PDGFB/C1QTNF1/PRKG1/PDGFRA/SERPINE2/FGG
GO:0021520	spinal cord motor neuron cell fate specification	13	0.572596	1.53276	0.0372388	0.141239	0.10606	6446	tags=92%	list=37%	signal=58%	ISL2/OLIG3/MNX1/NKX6-2/GLI2/NKX6-1/GLI3/PAX6/ISL1/HOXD10/HOXC10/LHX3
GO:0032957	inositol trisphosphate metabolic process	11	0.572502	1.47719	0.0762332	0.226015	0.169721	3811	tags=55%	list=22%	signal=43%	ITPK1/IPMK/PLCG2/PTAFR/PTK2B/HRH1
GO:0106072	negative regulation of adenylate cyclase-activating G protein-coupled receptor signaling pathway	10	0.572024	1.41891	0.103982	0.27817	0.208886	6200	tags=80%	list=35%	signal=52%	SSTR4/MIR133A1/ARRDC3/OPRL1/APLP1/MRAP2/ATP2B4/MRAP
GO:0070527	platelet aggregation	60	0.57185	2.32306	3.1764e-07	1.77513e-05	1.33299e-05	2610	tags=40%	list=15%	signal=34%	ITGB3/ITGA2B/GATA1/GP1BA/MYL9/PEAR1/ALOX12/TLN1/MYH9/CD9/VCL/P2RY12/GNAS/CELA2A/F11R/MPL/LYN/FLNA/TYRO3/SYK/FGA/UBASH3B/PTPN6/SLC7A11
GO:0032802	low-density lipoprotein particle receptor catabolic process	14	0.571752	1.59378	0.0257086	0.109186	0.0819907	3427	tags=57%	list=20%	signal=46%	FURIN/AP2A1/AP2M1/MYLIP/AP2B1/APOE/PCSK9/CLTC
GO:0035810	positive regulation of urine volume	14	0.57172	1.59369	0.0257086	0.109186	0.0819907	3732	tags=43%	list=21%	signal=34%	INPP5K/NPR1/DRD2/HAS2/OPRL1/NPR3
GO:0034134	toll-like receptor 2 signaling pathway	14	0.571694	1.59362	0.0257086	0.109186	0.0819907	2251	tags=43%	list=13%	signal=37%	F2RL1/PIK3AP1/LYN/TLR2/PJA2/TLR6
GO:0045603	positive regulation of endothelial cell differentiation	27	0.571463	1.90664	0.00204105	0.0187344	0.0140682	4632	tags=56%	list=26%	signal=41%	BMP6/NOTCH1/MIR99B/ADD1/CLDN5/F11R/MIR21/CDH5/MIR200C/BMP4/PROC/ACVRL1/MIR181A1/ATOH8/ETV2
GO:0071467	cellular response to pH	20	0.569904	1.7462	0.00714188	0.0456926	0.0343118	2480	tags=35%	list=14%	signal=30%	MCOLN1/AQP10/GPLD1/PKD1L3/RAB11B/INSRR/PKD2L1
GO:0007191	adenylate cyclase-activating dopamine receptor signaling pathway	11	0.569837	1.47031	0.0784753	0.23007	0.172766	5672	tags=73%	list=32%	signal=49%	GNAS/GNAL/DRD3/DRD5/GNB1/DRD1/SLC9A3R1/PTGER1
GO:0015803	branched-chain amino acid transport	12	0.569116	1.4862	0.0682353	0.211021	0.158462	1877	tags=25%	list=11%	signal=22%	SLC7A5/SLC43A2/SLC43A1
GO:0098915	membrane repolarization during ventricular cardiac muscle cell action potential	16	0.568918	1.64194	0.0280945	0.115355	0.0866235	4655	tags=62%	list=27%	signal=46%	NOS1AP/KCNH2/KCNJ5/MIR133A1/KCNE2/KCNE4/MIR1-1/KCND3/KCNE1/KCNJ3
GO:0045987	positive regulation of smooth muscle contraction	29	0.568624	1.95695	0.000946619	0.0105851	0.00794861	5282	tags=62%	list=30%	signal=43%	CTTN/KIT/PTGS2/TBXA2R/OXTR/EDN2/MIR21/PTAFR/NPY2R/F2R/PROK2/OXT/ABAT/TACR2/ADRA1A/ADRA2B/NMU/CHRM3
GO:0051006	positive regulation of lipoprotein lipase activity	11	0.568524	1.46692	0.0784753	0.23007	0.172766	5075	tags=73%	list=29%	signal=52%	ABHD5/NR1H2/GPIHBP1/APOA5/MIR182/APOC2/APOA1/APOH
GO:0071474	cellular hyperosmotic response	13	0.568325	1.52133	0.0379349	0.143041	0.107413	159	tags=15%	list=1%	signal=15%	AQP1/SLC2A1
GO:0099637	neurotransmitter receptor transport	46	0.568297	2.16553	2.41145e-05	0.000621563	0.000466749	3204	tags=54%	list=18%	signal=45%	ITGB3/DNM3/MX1/GRIP2/CACNG7/MX2/STX3/NUMB/CACNG2/SNAP25/CPLX1/AP2B1/ARHGAP44/CACNG4/DNM1/HIP1/DRD3/CACNG8/CACNG3/CACNG5/GSG1L/STX1B/AP3D1/OPHN1/CALY
GO:1905048	regulation of metallopeptidase activity	28	0.567822	1.93033	0.00175107	0.0167546	0.0125815	3932	tags=57%	list=22%	signal=44%	MIR29B2/MBP/SORL1/STAT3/MAPK3/MIR21/MAPK14/PICALM/MIR29C/TIMP2/ANTXR1/CLDN3/MIR195/MIR24-2/TIMP3/CLDN4
GO:0006837	serotonin transport	21	0.567798	1.77865	0.00930459	0.0544564	0.0408928	4098	tags=52%	list=23%	signal=40%	ITGB3/SNCA/SLC6A4/SLC22A1/HTR1B/SYK/MAOB/SLC18A2/CRH/SLC22A2/HRH3
GO:0048642	negative regulation of skeletal muscle tissue development	10	0.567418	1.40749	0.108407	0.284772	0.213843	2082	tags=40%	list=12%	signal=35%	S100B/USP19/SIX4/EPHB1
GO:0035330	regulation of hippo signaling	15	0.566955	1.62166	0.0312238	0.125113	0.0939509	2026	tags=27%	list=12%	signal=24%	MAP2K3/WWC3/MARK3/MAPK14
GO:0060452	positive regulation of cardiac muscle contraction	13	0.566418	1.51622	0.0393269	0.146566	0.110061	4374	tags=46%	list=25%	signal=35%	NOS1AP/UCN/NPPA/MIR1-1/ADRA1A/CHGA
GO:0072148	epithelial cell fate commitment	15	0.566203	1.61951	0.0322256	0.127514	0.0957538	3114	tags=60%	list=18%	signal=49%	NOTCH1/RBPJ/ATOH1/PROX1/RARA/ARX/ESRP1/NKX2-2/NR2F2
GO:1905288	vascular associated smooth muscle cell apoptotic process	18	0.565556	1.68827	0.0135416	0.0703969	0.0528629	4429	tags=56%	list=25%	signal=42%	SOD2/MFN2/MIR21/MIR140/E2F3/MIR1-1/MIR24-2/MIR138-1/MIR210/STK4
GO:1905459	regulation of vascular associated smooth muscle cell apoptotic process	18	0.565556	1.68827	0.0135416	0.0703969	0.0528629	4429	tags=56%	list=25%	signal=42%	SOD2/MFN2/MIR21/MIR140/E2F3/MIR1-1/MIR24-2/MIR138-1/MIR210/STK4
GO:0021534	cell proliferation in hindbrain	16	0.564686	1.62972	0.0315416	0.125907	0.0945472	2932	tags=62%	list=17%	signal=52%	EGF/SLC6A4/LHX5/GLI1/C5AR1/CEND1/GBX2/RERE/LHX1/GLI2
GO:0048251	elastic fiber assembly	10	0.564619	1.40055	0.108407	0.284772	0.213843	2122	tags=40%	list=12%	signal=35%	TNXB/EMILIN1/MYH11/ATP7A
GO:0043568	positive regulation of insulin-like growth factor receptor signaling pathway	12	0.564365	1.47379	0.0705882	0.215241	0.161631	7265	tags=75%	list=42%	signal=44%	GHRHR/GHRH/AR/GH1/WNT1/CDH3/IGFBP5/PHIP/IGF1
GO:1902093	positive regulation of flagellated sperm motility	10	0.563925	1.39883	0.108407	0.284772	0.213843	3742	tags=50%	list=21%	signal=39%	TAC4/RNASE10/DEFB1/IQCF1/TACR2
GO:2000155	positive regulation of cilium-dependent cell motility	10	0.563925	1.39883	0.108407	0.284772	0.213843	3742	tags=50%	list=21%	signal=39%	TAC4/RNASE10/DEFB1/IQCF1/TACR2
GO:0099150	regulation of postsynaptic specialization assembly	13	0.563125	1.50741	0.0625	0.200859	0.15083	5079	tags=62%	list=29%	signal=44%	IL1RAP/NTRK3/LRRC4B/LRFN1/LRRTM2/NRXN1/GRID2/LRFN4
GO:0150052	regulation of postsynapse assembly	13	0.563125	1.50741	0.0625	0.200859	0.15083	5079	tags=62%	list=29%	signal=44%	IL1RAP/NTRK3/LRRC4B/LRFN1/LRRTM2/NRXN1/GRID2/LRFN4
GO:2001054	negative regulation of mesenchymal cell apoptotic process	10	0.562951	1.39641	0.110619	0.288186	0.216406	6372	tags=70%	list=36%	signal=45%	POU3F4/HIF1A/TBX1/SOX9/PAX8/SHH/BMP7
GO:0048741	skeletal muscle fiber development	26	0.562947	1.86426	0.00209963	0.0191884	0.0144091	3444	tags=54%	list=20%	signal=43%	XK/KEL/CAV2/MYF6/MYOD1/P2RX2/ACTA1/SHOX2/SKI/BIN3/PPP3CA/DNER/GPX1/RYR1
GO:0097091	synaptic vesicle clustering	15	0.562778	1.60971	0.0338953	0.132538	0.0995265	4845	tags=67%	list=28%	signal=48%	CDH2/SYN2/BRSK2/PTEN/SYN1/PCLO/NLGN3/PCDH17/MAGI2/NLGN2
GO:0072537	fibroblast activation	11	0.562742	1.452	0.0829596	0.239001	0.179472	4702	tags=64%	list=27%	signal=47%	GCLC/RPS6KA1/LEP/IL17A/IL17RA/AKAP12/PDGFRB
GO:0006704	glucocorticoid biosynthetic process	19	0.56213	1.70117	0.0065281	0.0426464	0.0320243	3559	tags=47%	list=20%	signal=38%	CYP11B2/CACNA1H/BMP2/CYP11A1/CYP11B1/WNT4/HSD11B2/CRH/CYP21A2
GO:0045907	positive regulation of vasoconstriction	33	0.561905	1.99471	0.00023618	0.00378547	0.00284261	4533	tags=64%	list=26%	signal=47%	PTGS2/TBXA2R/OXTR/AVP/AVPR1A/AVPR1B/MIR21/PTAFR/ADRA1D/SMTNL2/FGA/F2R/AKT1/DBH/HTR2A/ADRA2C/HRH1/ICAM1/CASR/ADRA1A/HRH2
GO:0045648	positive regulation of erythrocyte differentiation	31	0.561639	1.95276	0.000678525	0.0084186	0.00632175	2026	tags=39%	list=12%	signal=34%	TAL1/GATA1/TRIM58/STAT3/HSPA1B/STAT5B/HSPA1A/GATA2/FOXO3/ISG15/PRKDC/MAPK14
GO:0098810	neurotransmitter reuptake	31	0.561542	1.95243	0.000678525	0.0084186	0.00632175	3823	tags=52%	list=22%	signal=40%	ITGB3/SNCA/SLC6A4/RAB3B/SLC6A2/DRD2/SLC22A1/GDNF/DRD3/SLC6A11/SLC18A2/SLC6A3/ATP1A2/KCNJ10/DRD4/SLC22A2
GO:2000641	regulation of early endosome to late endosome transport	16	0.561007	1.61911	0.0329205	0.129213	0.0970297	1627	tags=31%	list=9%	signal=28%	DAB2/MAPK3/MAP2K2/MAPK1/MSN
GO:1903540	establishment of protein localization to postsynaptic membrane	16	0.560594	1.61792	0.0329205	0.129213	0.0970297	1398	tags=38%	list=8%	signal=35%	GRIP2/STX3/SNAP25/RAPSN/CPLX1/ARHGAP44
GO:0045980	negative regulation of nucleotide metabolic process	21	0.560138	1.75465	0.0108411	0.0601066	0.0451357	5439	tags=67%	list=31%	signal=46%	SLC4A1/STAT3/PDZD3/CDA/CBFA2T3/ACTN3/PPARGC1A/NUPR1/RD3/MYOG/DDIT4/HDAC4/FLCN/NCOR1
GO:0099550	trans-synaptic signaling	modulating synaptic transmission	12	0.558866	1.45943	0.0776471	0.228278	0.17142	7310	tags=92%	list=42%	signal=53%	PLAT/F2R/NPTN/GRM5/NTRK2/SYT4/PLG/CSPG5/CNR1/BDNF/EFNB3
GO:0090331	negative regulation of platelet aggregation	12	0.558864	1.45942	0.0776471	0.228278	0.17142	6885	tags=83%	list=39%	signal=51%	ALOX12/CD9/UBASH3B/PRKCD/ABAT/ADAMTS18/C1QTNF1/PRKG1/SERPINE2/FGG
GO:0071280	cellular response to copper ion	26	0.558751	1.85036	0.00249667	0.0218372	0.0163981	2221	tags=42%	list=13%	signal=37%	SNCA/AQP1/MT2A/MT1M/MT1G/MT1DP/APP/MT1B/ATP7A/MT1A/MT3
GO:0031223	auditory behavior	11	0.55833	1.44062	0.0941704	0.260029	0.195263	5362	tags=73%	list=31%	signal=50%	NRXN2/DRD2/SHANK3/SLC1A3/NRXN1/STRA6/NEUROG1/FOXP2
GO:0071104	response to interleukin-9	10	0.558129	1.38445	0.115044	0.294489	0.22114	5753	tags=80%	list=33%	signal=54%	STAT3/STAT5B/JAK1/CITED1/STAT5A/IL9R/JAK3/IL9
GO:0045780	positive regulation of bone resorption	18	0.557981	1.66566	0.0171186	0.0833491	0.0625891	3407	tags=50%	list=19%	signal=40%	CA2/ADAM8/SPP1/PLEKHM1/FSHB/SYK/DEF8/ATP6AP1/TFRC
GO:0046852	positive regulation of bone remodeling	18	0.557981	1.66566	0.0171186	0.0833491	0.0625891	3407	tags=50%	list=19%	signal=40%	CA2/ADAM8/SPP1/PLEKHM1/FSHB/SYK/DEF8/ATP6AP1/TFRC
GO:0097501	stress response to metal ion	16	0.557905	1.61015	0.0339546	0.132688	0.0996388	2221	tags=50%	list=13%	signal=44%	MT2A/MT1M/MT1G/MT1DP/MT1B/ATP7A/MT1A/MT3
GO:0051693	actin filament capping	34	0.557416	1.98948	0.00026069	0.004085	0.00306754	1720	tags=35%	list=10%	signal=32%	TMOD1/SPTB/SPTA1/GSN/VIL1/ADD1/SVIL/ADD2/FLII/LMOD1/SPTBN2/SPTBN4
GO:0045820	negative regulation of glycolytic process	14	0.557369	1.55369	0.0350033	0.135611	0.101834	5439	tags=71%	list=31%	signal=49%	SLC4A1/STAT3/CBFA2T3/ACTN3/PPARGC1A/NUPR1/MYOG/DDIT4/HDAC4/NCOR1
GO:0006595	polyamine metabolic process	15	0.5573	1.59404	0.03658	0.139505	0.104758	165	tags=20%	list=1%	signal=20%	SMOX/ODC1/OAZ2
GO:0090136	epithelial cell-cell adhesion	14	0.556793	1.55208	0.0350033	0.135611	0.101834	1268	tags=36%	list=7%	signal=33%	ITGB5/KIT/VCL/KIFC3/CTNNA1
GO:0035809	regulation of urine volume	22	0.556389	1.77412	0.00762235	0.0477058	0.0358236	3732	tags=41%	list=21%	signal=32%	SLC4A1/ADM/INPP5K/NPR1/DRD2/HAS2/OPRL1/OXT/NPR3
GO:0097104	postsynaptic membrane assembly	12	0.555902	1.45169	0.08	0.232811	0.174824	5723	tags=75%	list=33%	signal=51%	CDH2/NRXN2/LRP4/NLGN3/NRXN1/MAGI2/NLGN2/CEL/NLGN4X
GO:0046322	negative regulation of fatty acid oxidation	10	0.555801	1.37867	0.115044	0.294489	0.22114	4917	tags=60%	list=28%	signal=43%	DGAT2/SIRT4/AKT1/ACADL/SOX9/APPL2
GO:0044090	positive regulation of vacuole organization	11	0.555149	1.43241	0.0986547	0.268421	0.201564	759	tags=27%	list=4%	signal=26%	PIP4K2A/RALB/ULK1
GO:0003129	heart induction	10	0.554567	1.37561	0.115044	0.294489	0.22114	6724	tags=80%	list=38%	signal=49%	MESP1/BMP2/BMP4/ROBO2/DKK1/WNT5A/WNT3A/ROBO1
GO:0038007	netrin-activated signaling pathway	12	0.554295	1.44749	0.0823529	0.238111	0.178804	5427	tags=58%	list=31%	signal=40%	SIAH2/UNC5A/NTN1/UNC5B/UNC5D/UNC5C/DSCAM
GO:1905651	regulation of artery morphogenesis	10	0.553999	1.3742	0.117257	0.296665	0.222774	1641	tags=30%	list=9%	signal=27%	NOTCH1/MIR29B2/MDK
GO:2001053	regulation of mesenchymal cell apoptotic process	12	0.553828	1.44627	0.0823529	0.238111	0.178804	6372	tags=67%	list=36%	signal=42%	POU3F4/HIF1A/MSX1/TBX1/SOX9/PAX8/SHH/BMP7
GO:0072173	metanephric tubule morphogenesis	11	0.553778	1.42887	0.0986547	0.268421	0.201564	5619	tags=73%	list=32%	signal=49%	CXCR2/HES5/WNT9B/WNT4/HES1/SOX9/SOX8/PAX8
GO:0007274	neuromuscular synaptic transmission	23	0.553146	1.78719	0.00678541	0.0438586	0.0329346	4534	tags=52%	list=26%	signal=39%	KIF1B/P2RX3/RAPSN/RIMBP2/CHRNA3/CHAT/P2RX2/CHRNB4/CHRM1/MYLK2/EGR3/CHRNB2
GO:0030219	megakaryocyte differentiation	58	0.55274	2.23254	1.57436e-06	6.71761e-05	5.04443e-05	548	tags=24%	list=3%	signal=23%	TAL1/THBS1/ITGA2B/GATA1/GP1BA/PF4/TESC/PIP4K2A/MYL9/NFE2/KAT2B/MEIS1/KIT/WASF2
GO:0060343	trabecula formation	25	0.552437	1.81505	0.00317323	0.0254949	0.0191448	2269	tags=36%	list=13%	signal=31%	HEY1/FHL2/SLC40A1/EGLN1/TEK/NKX2-5/COL1A1/MMP2/RBP4
GO:1900273	positive regulation of long-term synaptic potentiation	22	0.552007	1.76015	0.00848362	0.0509744	0.038278	4244	tags=55%	list=24%	signal=41%	NRGN/MME/SHISA7/STAU1/CHRNA7/DRD2/APP/ADCY8/SHANK3/SQSTM1/NPTN/RELN
GO:0003184	pulmonary valve morphogenesis	17	0.551572	1.62943	0.0247638	0.107112	0.0804333	5134	tags=71%	list=29%	signal=50%	NOTCH1/HEY1/NOTCH2/BMP4/HEYL/ROBO2/JAG1/STRA6/SLIT2/SMAD6/TBX20/TGFB2
GO:0009190	cyclic nucleotide biosynthetic process	20	0.551454	1.68967	0.0116038	0.0629537	0.0472736	6452	tags=75%	list=37%	signal=47%	NPPC/NPR1/NPPA/AMPD2/GUCY1A2/ADCY8/ADCY10/GUCY2D/ADCY2/ADCY6/GUCY2C/ADCY4/ADCY7/NPPB/NPR2
GO:0052652	cyclic purine nucleotide metabolic process	20	0.551454	1.68967	0.0116038	0.0629537	0.0472736	6452	tags=75%	list=37%	signal=47%	NPPC/NPR1/NPPA/AMPD2/GUCY1A2/ADCY8/ADCY10/GUCY2D/ADCY2/ADCY6/GUCY2C/ADCY4/ADCY7/NPPB/NPR2
GO:0070168	negative regulation of biomineral tissue development	27	0.55105	1.83853	0.0042816	0.0316925	0.0237987	3090	tags=33%	list=18%	signal=27%	GATA1/NOTCH1/HEY1/FGF23/ENPP1/AHSG/PTK2B/ECM1/HIF1A
GO:0110150	negative regulation of biomineralization	27	0.55105	1.83853	0.0042816	0.0316925	0.0237987	3090	tags=33%	list=18%	signal=27%	GATA1/NOTCH1/HEY1/FGF23/ENPP1/AHSG/PTK2B/ECM1/HIF1A
GO:0014821	phasic smooth muscle contraction	19	0.550902	1.66719	0.00951897	0.0550479	0.041337	4827	tags=58%	list=28%	signal=42%	KIT/P2RX3/P2RX2/DRD2/EDN2/GDNF/HTR1D/TACR2/DRD1/NEUROG1/PTGER3
GO:0046710	GDP metabolic process	10	0.550846	1.36638	0.126106	0.312154	0.234405	118	tags=20%	list=1%	signal=20%	MPP1/GUK1
GO:1900543	negative regulation of purine nucleotide metabolic process	20	0.550739	1.68747	0.0117757	0.0637221	0.0478507	5439	tags=65%	list=31%	signal=45%	SLC4A1/STAT3/PDZD3/CBFA2T3/ACTN3/PPARGC1A/NUPR1/RD3/MYOG/DDIT4/HDAC4/FLCN/NCOR1
GO:0048148	behavioral response to cocaine	12	0.550568	1.43776	0.0917647	0.255509	0.191869	4280	tags=75%	list=24%	signal=57%	PPP1R1B/HOMER2/DRD2/DRD3/SDK1/HTR2A/ABAT/DRD4/DRD1
GO:0035162	embryonic hemopoiesis	22	0.550397	1.75502	0.008742	0.0520318	0.0390721	1187	tags=23%	list=7%	signal=21%	TAL1/GATA1/PBX1/KIT/GATA2
GO:0045652	regulation of megakaryocyte differentiation	41	0.55019	2.05672	9.48629e-05	0.00183199	0.00137569	325	tags=22%	list=2%	signal=22%	THBS1/ITGA2B/GATA1/GP1BA/PF4/TESC/MYL9/NFE2/KAT2B
GO:0046068	cGMP metabolic process	15	0.549997	1.57316	0.0406071	0.149786	0.112478	2101	tags=40%	list=12%	signal=35%	PDE5A/PDE2A/NPPC/NPR1/NPPA/GUCY1A2
GO:0051969	regulation of transmission of nerve impulse	17	0.549566	1.6235	0.0251054	0.107968	0.0810759	6157	tags=65%	list=35%	signal=42%	MTNR1B/AVP/AVPR1A/CHRNB4/TNR/FMR1/GLRA1/FGF12/CARTPT/GBA/ITGA2
GO:0048665	neuron fate specification	34	0.549239	1.9603	0.000406276	0.0057318	0.00430417	6446	tags=82%	list=37%	signal=52%	EYA1/LBX1/ISL2/MYT1L/NTRK3/ATOH1/DMRTA2/OLIG3/ASCL1/MNX1/POU3F2/NKX6-2/GSX2/FOXA1/ESRP1/NKX2-2/GLI2/FEV/NKX6-1/GLI3/EVX1/PAX6/DMRT3/ISL1/HOXD10/HOXC10/POU4F1/LHX3
GO:0003177	pulmonary valve development	21	0.548638	1.71863	0.0135726	0.0704283	0.0528865	5134	tags=67%	list=29%	signal=47%	NOTCH1/HEY1/RBPJ/NOTCH2/BMP4/HEYL/TNFRSF1A/ROBO2/JAG1/STRA6/SLIT2/SMAD6/TBX20/TGFB2
GO:0097531	mast cell migration	12	0.548106	1.43133	0.101176	0.273163	0.205126	2475	tags=33%	list=14%	signal=29%	KIT/PIK3CD/STAT5B/PGF
GO:0070571	negative regulation of neuron projection regeneration	14	0.548022	1.52763	0.059867	0.195614	0.146892	2606	tags=50%	list=15%	signal=43%	KREMEN1/SPP1/KIAA0319/PTEN/THY1/KLK8/TNR
GO:0051895	negative regulation of focal adhesion assembly	17	0.547879	1.61852	0.025447	0.108924	0.081794	1277	tags=29%	list=7%	signal=27%	THBS1/ARHGAP6/CORO1C/APOD/BCAS3
GO:0150118	negative regulation of cell-substrate junction organization	17	0.547879	1.61852	0.025447	0.108924	0.081794	1277	tags=29%	list=7%	signal=27%	THBS1/ARHGAP6/CORO1C/APOD/BCAS3
GO:0042693	muscle cell fate commitment	18	0.547472	1.63429	0.0210547	0.0956795	0.0718483	6247	tags=83%	list=36%	signal=54%	MYF6/RBPJ/MYOD1/NKX2-5/WT1/MYL2/TBX1/MYF5/DKK1/MYOG/WNT8A/TBX2/TBX3/MIR19B2/WNT3A
GO:0007494	midgut development	13	0.547104	1.46452	0.0763889	0.226158	0.169828	4791	tags=54%	list=27%	signal=39%	FOXL1/REG1A/OTC/FOXF1/ALDH1A2/SMO/ASS1
GO:0032891	negative regulation of organic acid transport	23	0.546898	1.767	0.00792359	0.0489053	0.0367243	4618	tags=65%	list=26%	signal=48%	THBS1/IRS2/SLC43A2/OSR1/HTR1B/SLC43A1/LEP/NPY5R/GRM7/MIR33A/AKT1/ABAT/HRH3/ADORA1/CYP4F2
GO:1901099	negative regulation of signal transduction in absence of ligand	35	0.546602	1.98204	0.000482346	0.00652251	0.00489793	3379	tags=46%	list=19%	signal=37%	GATA1/PF4/BCL2L1/STRADB/EYA1/HSPA1B/IL1B/HSPA1A/CTNNA1/GDNF/CX3CL1/UNC5B/COL2A1/MCL1/AKT1/TERT
GO:2001240	negative regulation of extrinsic apoptotic signaling pathway in absence of ligand	35	0.546602	1.98204	0.000482346	0.00652251	0.00489793	3379	tags=46%	list=19%	signal=37%	GATA1/PF4/BCL2L1/STRADB/EYA1/HSPA1B/IL1B/HSPA1A/CTNNA1/GDNF/CX3CL1/UNC5B/COL2A1/MCL1/AKT1/TERT
GO:0002327	immature B cell differentiation	10	0.546566	1.35577	0.132743	0.321794	0.241644	2461	tags=40%	list=14%	signal=34%	KIT/FNIP1/LRRC8A/RAG2
GO:0021924	cell proliferation in external granule layer	15	0.546102	1.56201	0.0432918	0.157663	0.118393	2932	tags=60%	list=17%	signal=50%	EGF/SLC6A4/LHX5/GLI1/CEND1/GBX2/RERE/LHX1/GLI2
GO:0021930	cerebellar granule cell precursor proliferation	15	0.546102	1.56201	0.0432918	0.157663	0.118393	2932	tags=60%	list=17%	signal=50%	EGF/SLC6A4/LHX5/GLI1/CEND1/GBX2/RERE/LHX1/GLI2
GO:0048663	neuron fate commitment	66	0.545883	2.25028	2.84237e-07	1.61708e-05	1.21431e-05	2932	tags=47%	list=17%	signal=39%	NOTCH1/EYA1/LBX1/RBPJ/DLX2/ISL2/DLL4/FEZF2/GATA2/NOTCH3/MYT1L/DLX1/NTRK3/ATOH1/GSX1/DMRTA2/OLIG3/ASCL1/MNX1/PTF1A/POU3F2/BMP4/FOXN4/SATB2/NKX6-2/GSX2/FOXA1/TBR1/ESRP1/NKX2-2/GLI2
GO:0051956	negative regulation of amino acid transport	13	0.54565	1.46063	0.0787037	0.230419	0.173028	4339	tags=69%	list=25%	signal=52%	SLC43A2/HTR1B/SLC43A1/LEP/NPY5R/GRM7/ABAT/HRH3/ADORA1
GO:0008211	glucocorticoid metabolic process	26	0.545424	1.80623	0.00368974	0.0286954	0.0215482	5679	tags=62%	list=32%	signal=42%	CYP11B2/CACNA1H/BMP2/CYP11A1/CYP11B1/WNT4/GAL/HSD11B2/CRH/MECP2/CYP21A2/SERPINA6/STAR/APOA1/DGKQ/CYP17A1
GO:0035902	response to immobilization stress	26	0.545403	1.80616	0.00368974	0.0286954	0.0215482	5213	tags=73%	list=30%	signal=51%	FOXO4/FOS/REG1A/REN/TFF1/SLC8A1/FOXO3/UCN3/PPP1R9B/PTK2B/TH/GAL/CRH/PITX3/MDM2/ACTR2/NR0B1/CYP1A2/LRP11
GO:0001696	gastric acid secretion	19	0.545259	1.65011	0.00969048	0.0555312	0.0416999	5296	tags=63%	list=30%	signal=44%	OXTR/UCN/SGK1/CHRM5/OPRL1/CCKBR/OXT/HRH2/PTGER3/NMU/SCT/SLC9A4
GO:0048266	behavioral response to pain	13	0.54518	1.45937	0.0787037	0.230419	0.173028	2102	tags=31%	list=12%	signal=27%	THBS1/P2RX3/P2RX2/SCN9A
GO:0015801	aromatic amino acid transport	13	0.544669	1.458	0.0787037	0.230419	0.173028	535	tags=23%	list=3%	signal=22%	SLC7A5/SLC38A5/SLC15A4
GO:0034497	protein localization to phagophore assembly site	11	0.544616	1.40523	0.112108	0.290439	0.218098	3273	tags=55%	list=19%	signal=44%	ATG9A/WIPI2/WDR45/MFN2/ATG13/WIPI1
GO:0032528	microvillus organization	24	0.544267	1.77181	0.00509781	0.0358094	0.0268903	596	tags=17%	list=3%	signal=16%	RAP1GAP/RAPGEF2/ESPN/VIL1
GO:0072216	positive regulation of metanephros development	14	0.544189	1.51694	0.0643016	0.203848	0.153075	2095	tags=43%	list=12%	signal=38%	BASP1/PDGFA/GDNF/LIF/WT1/EGR1
GO:0007212	dopamine receptor signaling pathway	38	0.544038	2.00206	0.00030359	0.00461196	0.00346325	5672	tags=66%	list=32%	signal=45%	CAV2/LRRK2/GNAS/GNAO1/GSK3A/GNAL/DRD2/FLNA/DRD3/KLF16/PRMT5/DRD5/PALM/CALY/ARRB2/DRD4/RGS8/GNB1/DRD1/ALK/GNA14/ADCY6/SLC9A3R1/GSK3B/PTGER1
GO:0006700	C21-steroid hormone biosynthetic process	24	0.543251	1.76851	0.00518495	0.0362148	0.0271947	2924	tags=46%	list=17%	signal=38%	BMP6/ADM/CYP11B2/CACNA1H/FSHB/EGR1/BMP2/CYP11A1/PPARGC1A/CYP11B1/WNT4
GO:0072202	cell differentiation involved in metanephros development	26	0.543008	1.79823	0.00391068	0.0298621	0.0224242	5766	tags=65%	list=33%	signal=44%	POU3F3/GDNF/OSR1/LIF/SIX2/BMP4/WNT9B/CITED1/WNT4/GREM1/SALL1/SMO/PDGFB/WWTR1/YAP1/PAX8/ADIPOQ
GO:0010867	positive regulation of triglyceride biosynthetic process	13	0.542853	1.45314	0.0833333	0.239531	0.17987	1645	tags=31%	list=9%	signal=28%	GPLD1/DGAT2/MIR29B2/NR1H2
GO:0043567	regulation of insulin-like growth factor receptor signaling pathway	25	0.54271	1.78309	0.00514625	0.0360294	0.0270555	7354	tags=76%	list=42%	signal=44%	IGFBP2/GHRHR/TRIM72/BMP2/MIR29C/MIR1-1/GHRH/AR/IGFBP6/IGFBP1/GH1/POU1F1/WNT1/CILP/CDH3/IGFBP5/PHIP/IGF1/NKX3-1
GO:0019229	regulation of vasoconstriction	58	0.542674	2.19188	3.0691e-06	0.000117463	8.8206e-05	4706	tags=59%	list=27%	signal=43%	ADM/PTGS2/TBXA2R/DOCK5/OXTR/AVP/ADRA2A/AVPR1A/ECE1/EDN2/AVPR1B/MIR21/PTAFR/ADRA1D/ATP2B1/SMTNL2/LEP/DOCK4/FGA/ARHGAP42/F2R/ACE/AKT1/DBH/HTR2A/ADRA2C/ATP1A2/HRH1/ICAM1/CASR/ADRA1A/HRH2/ADRA2B/P2RX1
GO:1905874	regulation of postsynaptic density organization	16	0.541391	1.56249	0.0439955	0.159283	0.11961	2330	tags=38%	list=13%	signal=33%	IL1RAP/CDH2/NTRK3/LRRC4B/LRFN1/LRRTM2
GO:0060525	prostate glandular acinus development	11	0.540631	1.39495	0.11435	0.293306	0.220251	2512	tags=45%	list=14%	signal=39%	RXRA/NOTCH1/HOXB13/HOXD13/FOXA1
GO:0015893	drug transport	10	0.540413	1.3405	0.139381	0.331147	0.248667	4407	tags=50%	list=25%	signal=37%	ABCC3/SLC19A1/SLC22A1/SLC22A2/ABCB11
GO:0035092	sperm chromatin condensation	10	0.540242	1.34008	0.141593	0.334015	0.250821	3456	tags=50%	list=20%	signal=40%	PSME4/SRPK1/PIWIL1/TNP1/CHD5
GO:0048703	embryonic viscerocranium morphogenesis	11	0.540109	1.3936	0.11435	0.293306	0.220251	3315	tags=55%	list=19%	signal=44%	FOXC2/NDST1/NIPBL/CHST11/LHX1/TBX1
GO:0090208	positive regulation of triglyceride metabolic process	22	0.539989	1.72183	0.0111655	0.0615269	0.0462023	504	tags=23%	list=3%	signal=22%	PNPLA2/ABHD5/GPLD1/DGAT2/MIR29B2
GO:0061365	positive regulation of triglyceride lipase activity	12	0.5399	1.4099	0.112941	0.291509	0.218902	5075	tags=67%	list=29%	signal=47%	ABHD5/NR1H2/GPIHBP1/APOA5/MIR182/APOC2/APOA1/APOH
GO:0071472	cellular response to salt stress	11	0.539762	1.39271	0.11435	0.293306	0.220251	1218	tags=18%	list=7%	signal=17%	AQP1/SLC12A6
GO:0019896	axonal transport of mitochondrion	13	0.538997	1.44282	0.0925926	0.256795	0.192834	3111	tags=31%	list=18%	signal=25%	TRAK2/HAP1/HIF1A/UCHL1
GO:0043584	nose development	15	0.538444	1.54011	0.0558036	0.187757	0.140992	4862	tags=67%	list=28%	signal=48%	SMCHD1/PROX1/SIX4/ASCL1/CHD7/DLX5/SKI/STRA6/GLI3/ALDH1A3
GO:0038166	angiotensin-activated signaling pathway	14	0.537699	1.49885	0.0643016	0.203848	0.153075	5862	tags=50%	list=33%	signal=33%	CA2/SRC/AHCYL1/AGTR2/MIR145/MAS1/ACTN2
GO:2000543	positive regulation of gastrulation	10	0.537261	1.33269	0.143805	0.337721	0.253604	2946	tags=40%	list=17%	signal=33%	OSR1/MIR200C/LHX1/MIR1-1
GO:0002693	positive regulation of cellular extravasation	20	0.536859	1.64495	0.0177941	0.0851287	0.0639254	1757	tags=35%	list=10%	signal=32%	PLVAP/SELP/IL1R1/XG/ADAM8/MDK/PTAFR
GO:0014889	muscle atrophy	11	0.536233	1.3836	0.123318	0.30745	0.230872	2374	tags=55%	list=14%	signal=47%	GSN/FOXO3/CFLAR/TRIM63/ACTN3/PPARGC1A
GO:0001504	neurotransmitter uptake	41	0.535842	2.00309	0.000181795	0.00304518	0.00228671	3909	tags=51%	list=22%	signal=40%	ITGB3/SLC6A9/SNCA/GLUL/SLC6A4/RAB3B/SLC6A2/SNAP25/DRD2/SLC22A1/GDNF/SYNGR3/DRD3/SLC6A11/SLC18A2/SLC6A3/ATP1A2/KCNJ10/DRD4/SLC22A2/SLC1A3
GO:0099188	postsynaptic cytoskeleton organization	15	0.534993	1.53024	0.0558036	0.187757	0.140992	6907	tags=67%	list=39%	signal=40%	NOS1AP/WASF2/ARF1/DBN1/POTEKP/ACTBL2/INA/MYH10/ACTB/DBNL
GO:1901550	regulation of endothelial cell development	15	0.53496	1.53015	0.0558036	0.187757	0.140992	3209	tags=53%	list=18%	signal=44%	VCL/ADD1/IL1B/CLDN5/F11R/CDH5/PROC/TNFRSF1A
GO:1903140	regulation of establishment of endothelial barrier	15	0.53496	1.53015	0.0558036	0.187757	0.140992	3209	tags=53%	list=18%	signal=44%	VCL/ADD1/IL1B/CLDN5/F11R/CDH5/PROC/TNFRSF1A
GO:0032230	positive regulation of synaptic transmission	GABAergic	12	0.534929	1.39692	0.115294	0.294644	0.221256	4845	tags=50%	list=28%	signal=36%	CA2/OXTR/HAP1/ADRA1A/TAC1/NLGN2
GO:0030238	male sex determination	15	0.534634	1.52921	0.0558036	0.187757	0.140992	4871	tags=53%	list=28%	signal=39%	DMRT1/DHH/SIX4/INSRR/AR/NR5A1/NR0B1/SOX9
GO:0034370	triglyceride-rich lipoprotein particle remodeling	13	0.534565	1.43096	0.104167	0.278498	0.209132	5330	tags=62%	list=30%	signal=43%	GPIHBP1/APOE/APOA5/LIPC/APOC3/APOC2/APOA1/CETP
GO:0060837	blood vessel endothelial cell differentiation	11	0.534241	1.37846	0.127803	0.314375	0.236073	748	tags=27%	list=4%	signal=26%	NOTCH1/HEY1/RBPJ
GO:0060457	negative regulation of digestive system process	16	0.53417	1.54165	0.0467668	0.165879	0.124563	5672	tags=75%	list=32%	signal=51%	OXTR/UCN/WNK4/OXT/ABCG5/NEUROG1/ABCG8/HAMP/PTGER3/NMU/SCT/PTGER1
GO:0045217	cell-cell junction maintenance	11	0.534169	1.37828	0.127803	0.314375	0.236073	5638	tags=64%	list=32%	signal=43%	CD177/KIFC3/F2RL1/F2R/TJP1/NLGN2/PRTN3
GO:0071880	adenylate cyclase-activating adrenergic receptor signaling pathway	27	0.534114	1.78202	0.00626265	0.0415117	0.0311723	5046	tags=67%	list=29%	signal=48%	RAPGEF2/ADRA2A/DRD2/MIR133A1/ADRA1D/ADRB1/DRD3/DRD5/ARRDC3/MIR1-1/ADRA2C/AKAP13/GPR101/DRD1/ADRA1A/CHGA/ADRA2B/PLN
GO:1904862	inhibitory synapse assembly	16	0.533631	1.5401	0.0467668	0.165879	0.124563	8127	tags=94%	list=46%	signal=50%	SEMA4D/CBLN4/SEMA4A/GABRB2/FGF13/NLGN2/GABRB3/GABRA1/WNT5A/GABRG2/CBLN1/LGI2/PLXNB1/NPAS4/GABRA2
GO:0086067	AV node cell to bundle of His cell communication	12	0.533397	1.39292	0.117647	0.297295	0.223247	7389	tags=83%	list=42%	signal=48%	CACNB2/SCN4B/CACNA1G/SCN10A/CACNA1C/SCN5A/GJC1/GJA5/MIR208A/RYR2
GO:0072310	glomerular epithelial cell development	13	0.53283	1.42631	0.108796	0.285114	0.2141	6315	tags=69%	list=36%	signal=44%	IQGAP1/NOTCH2/BMP4/JAG1/MAGI2/PODXL/ADIPOQ/FOXJ1/NPHS1
GO:1902992	negative regulation of amyloid precursor protein catabolic process	17	0.532542	1.57321	0.0360422	0.138279	0.103837	2304	tags=47%	list=13%	signal=41%	CLU/SORL1/CHRNA7/ABCA7/HAP1/PICALM/FLOT2/APOE
GO:0030213	hyaluronan biosynthetic process	13	0.532455	1.42531	0.108796	0.285114	0.2141	5518	tags=69%	list=32%	signal=47%	AP2A1/EGF/IL1B/HAS2/CLTC/NFKB1/PDGFB/ABCC5/HAS1
GO:1903077	negative regulation of protein localization to plasma membrane	22	0.532223	1.69707	0.0134158	0.0699595	0.0525345	3427	tags=50%	list=20%	signal=40%	BCL2L1/DAB2/AP2M1/NUMB/LYPD1/PKDCC/PICALM/PPFIA1/TMBIM1/LRRC15/CLTC
GO:0050965	detection of temperature stimulus involved in sensory perception of pain	15	0.531277	1.51961	0.0580357	0.192326	0.144423	6223	tags=73%	list=36%	signal=47%	CALCA/EPHB1/HTR2A/ARRB2/PRDM12/ADORA1/CXCL12/NTRK1/NTSR1/MMP24/NR2F6
GO:0048333	mesodermal cell differentiation	35	0.53067	1.92426	0.000913418	0.0102638	0.00770734	2400	tags=34%	list=14%	signal=30%	SFRP2/TAL1/ITGB3/EYA1/FOXC2/KDM6B/MESP1/KDM6A/SIX2/MIR200C/BMP4/FOXF1
GO:0051930	regulation of sensory perception of pain	32	0.530563	1.87097	0.00113192	0.0120745	0.00906705	5467	tags=66%	list=31%	signal=45%	GRM1/P2RX3/GRIN2D/MGLL/PTAFR/CCK/OPRD1/SCN11A/NPY2R/ZFHX2/F2R/OPRL1/IL10/OXT/ADRA2C/NMUR2/ADORA1/SMR3A/NMU/SLC9A1/NTSR1
GO:0035909	aorta morphogenesis	35	0.530482	1.92358	0.00094704	0.0105851	0.00794861	5786	tags=69%	list=33%	signal=46%	NPRL3/MYLK/NOTCH1/EYA1/HEY1/MIR29B2/RBPJ/DLL4/PROX1/CHD7/FGF8/SEC24B/TBX1/COL3A1/HES1/ACVRL1/JAG1/FOXH1/PDGFRB/TGFB2/TBX2/MIR29B1/EFNB2/MIR145
GO:0010989	negative regulation of low-density lipoprotein particle clearance	12	0.53033	1.38491	0.122353	0.305882	0.229695	2738	tags=33%	list=16%	signal=28%	MIR27A/MYLIP/MIR133A1/PCSK9
GO:0086016	AV node cell action potential	11	0.530295	1.36828	0.132287	0.321058	0.241091	7389	tags=82%	list=42%	signal=47%	CACNB2/SCN4B/CACNA1G/SCN10A/CACNA1C/SCN5A/GJA5/MIR208A/RYR2
GO:0086027	AV node cell to bundle of His cell signaling	11	0.530295	1.36828	0.132287	0.321058	0.241091	7389	tags=82%	list=42%	signal=47%	CACNB2/SCN4B/CACNA1G/SCN10A/CACNA1C/SCN5A/GJA5/MIR208A/RYR2
GO:0030511	positive regulation of transforming growth factor beta receptor signaling pathway	30	0.530165	1.81832	0.00218886	0.0198032	0.0148708	2665	tags=33%	list=15%	signal=28%	THBS1/DAB2/STK11/LRG1/TGFB1I1/CREBBP/SDCBP/ADAM17/EP300/CITED1
GO:1903846	positive regulation of cellular response to transforming growth factor beta stimulus	30	0.530165	1.81832	0.00218886	0.0198032	0.0148708	2665	tags=33%	list=15%	signal=28%	THBS1/DAB2/STK11/LRG1/TGFB1I1/CREBBP/SDCBP/ADAM17/EP300/CITED1
GO:1904376	negative regulation of protein localization to cell periphery	23	0.529977	1.71233	0.012406	0.066225	0.0497302	3427	tags=48%	list=20%	signal=39%	BCL2L1/DAB2/AP2M1/NUMB/LYPD1/PKDCC/PICALM/PPFIA1/TMBIM1/LRRC15/CLTC
GO:0060707	trophoblast giant cell differentiation	14	0.529631	1.47636	0.0798226	0.232653	0.174705	5515	tags=64%	list=32%	signal=44%	MDFI/E2F7/HAND1/LIF/SOCS3/NR2F2/SOX15/PLG/GJB5
GO:1901841	regulation of high voltage-gated calcium channel activity	13	0.529573	1.41759	0.108796	0.285114	0.2141	1697	tags=31%	list=10%	signal=28%	DYSF/NOS1AP/CACNB2/NPPA
GO:0007635	chemosensory behavior	16	0.529533	1.52827	0.0509238	0.176597	0.132612	5464	tags=56%	list=31%	signal=39%	P2RX3/GRIN1/CHD7/ATP6V1B1/CASR/SHANK1/GJB4/NTRK1/PRKCG
GO:0036166	phenotypic switching	16	0.529522	1.52824	0.0509238	0.176597	0.132612	3362	tags=38%	list=19%	signal=30%	SOD2/MIR21/MIR140/MIR182/MIR1-1/MIR214
GO:0010172	embryonic body morphogenesis	11	0.529212	1.36549	0.132287	0.321058	0.241091	4830	tags=55%	list=28%	signal=40%	FUZ/MAB21L2/CDON/PHLDB1/IFT122/CLASP1
GO:1903960	negative regulation of anion transmembrane transport	14	0.529079	1.47483	0.0798226	0.232653	0.174705	1877	tags=36%	list=11%	signal=32%	THBS1/IRS2/SLC43A2/OSR1/SLC43A1
GO:0060579	ventral spinal cord interneuron fate commitment	15	0.529034	1.51319	0.0580357	0.192326	0.144423	7304	tags=93%	list=42%	signal=54%	DLL4/ASCL1/FOXN4/NKX6-2/NKX2-2/GLI2/NKX6-1/GLI3/EVX1/PAX6/DMRT3/LHX3/DBX1/SOX1
GO:0060581	cell fate commitment involved in pattern specification	15	0.529034	1.51319	0.0580357	0.192326	0.144423	7304	tags=93%	list=42%	signal=54%	DLL4/ASCL1/FOXN4/NKX6-2/NKX2-2/GLI2/NKX6-1/GLI3/EVX1/PAX6/DMRT3/LHX3/DBX1/SOX1
GO:0006778	porphyrin-containing compound metabolic process	36	0.528573	1.93683	0.000961211	0.0107055	0.00803909	1295	tags=31%	list=7%	signal=28%	FECH/ALAS2/HMBS/SRRD/EIF2AK1/SPTA1/BLVRB/SLC25A39/PGRMC1/ABCB6/UROD
GO:0036010	protein localization to endosome	20	0.528443	1.61916	0.0229767	0.101184	0.0759819	1627	tags=30%	list=9%	signal=27%	PACSIN2/EGF/SORL1/ANKRD13A/TOLLIP/MSN
GO:0030835	negative regulation of actin filament depolymerization	37	0.528362	1.93813	0.000543865	0.00709609	0.00532864	1720	tags=32%	list=10%	signal=29%	TMOD1/SPTB/SPTA1/GSN/VIL1/ADD1/SVIL/ADD2/FLII/LMOD1/SPTBN2/SPTBN4
GO:0003188	heart valve formation	13	0.527558	1.4122	0.111111	0.289109	0.2171	471	tags=15%	list=3%	signal=15%	NOTCH1/HEY1
GO:0042908	xenobiotic transport	34	0.527383	1.88229	0.00106435	0.0115289	0.00865735	1636	tags=32%	list=9%	signal=29%	SLC7A5/SLC2A1/ABCC4/RALBP1/SLC22A4/SLC47A2/ABCG2/ABCC3/LRRC8A/SLC22A1/CLDN1
GO:0034372	very-low-density lipoprotein particle remodeling	11	0.526606	1.35876	0.136771	0.328782	0.246891	5330	tags=64%	list=30%	signal=44%	APOE/APOA5/LIPC/APOC3/APOC2/APOA1/CETP
GO:0099625	ventricular cardiac muscle cell membrane repolarization	27	0.526539	1.75675	0.0077945	0.0483995	0.0363445	4899	tags=56%	list=28%	signal=40%	SCN1B/NOS1AP/KCNH2/KCNJ5/MIR133A1/KCNE2/ANK2/SCN4B/KCNE4/MIR1-1/KCND3/KCNE1/KCNJ3/WDR1/CACNA2D1
GO:0090677	reversible differentiation	12	0.526395	1.37463	0.131765	0.320381	0.240583	3362	tags=42%	list=19%	signal=34%	SOD2/MIR140/MIR182/MIR1-1/MIR214
GO:2000644	regulation of receptor catabolic process	10	0.526365	1.30566	0.159292	0.361325	0.271329	2738	tags=40%	list=16%	signal=34%	FURIN/MYLIP/APOE/PCSK9
GO:0001778	plasma membrane repair	12	0.526308	1.37441	0.131765	0.320381	0.240583	1549	tags=33%	list=9%	signal=30%	DYSF/MYH9/TRIM72/SYTL4
GO:0072015	glomerular visceral epithelial cell development	12	0.52614	1.37397	0.131765	0.320381	0.240583	6315	tags=67%	list=36%	signal=43%	IQGAP1/NOTCH2/BMP4/JAG1/MAGI2/PODXL/ADIPOQ/NPHS1
GO:0038180	nerve growth factor signaling pathway	12	0.525844	1.37319	0.134118	0.324255	0.243492	7638	tags=75%	list=44%	signal=42%	RAPGEF2/RAPGEF1/KIDINS220/NGF/MAGI2/NTRK1/SORT1/BDNF/NTF4
GO:0003207	cardiac chamber formation	12	0.52578	1.37303	0.134118	0.324255	0.243492	5388	tags=75%	list=31%	signal=52%	NOTCH1/MESP1/HAND1/NKX2-5/TBX5/SOX11/HAND2/TBX20/TBX2
GO:0097152	mesenchymal cell apoptotic process	13	0.52534	1.40626	0.115741	0.295195	0.22167	7672	tags=77%	list=44%	signal=43%	POU3F4/HIF1A/MSX1/TBX1/SOX9/PAX8/SHH/BMP7/PAX2/ETV6
GO:0035338	long-chain fatty-acyl-CoA biosynthetic process	17	0.525177	1.55146	0.0394747	0.146896	0.110308	3480	tags=53%	list=20%	signal=42%	ELOVL7/ACSL6/ACSL1/ELOVL6/ELOVL5/ACSL4/ACSBG1/ELOVL2/ELOVL3
GO:0033604	negative regulation of catecholamine secretion	14	0.524992	1.46343	0.0864745	0.245102	0.184053	6572	tags=86%	list=38%	signal=54%	P2RY12/ADRA2A/DRD2/CRH/ABAT/ADRA2C/CHGA/ADRA2B/SYT4/AGTR2/P2RY1/CNR1
GO:0086014	atrial cardiac muscle cell action potential	18	0.524988	1.56717	0.0340639	0.132868	0.0997742	7389	tags=78%	list=42%	signal=45%	CACNB2/KCNJ5/FLNA/SCN3B/ANK2/KCNJ3/CACNA1C/KCNN2/RNF207/SCN5A/GJC1/KCNA5/GJA5/RYR2
GO:0086026	atrial cardiac muscle cell to AV node cell signaling	18	0.524988	1.56717	0.0340639	0.132868	0.0997742	7389	tags=78%	list=42%	signal=45%	CACNB2/KCNJ5/FLNA/SCN3B/ANK2/KCNJ3/CACNA1C/KCNN2/RNF207/SCN5A/GJC1/KCNA5/GJA5/RYR2
GO:0086066	atrial cardiac muscle cell to AV node cell communication	18	0.524988	1.56717	0.0340639	0.132868	0.0997742	7389	tags=78%	list=42%	signal=45%	CACNB2/KCNJ5/FLNA/SCN3B/ANK2/KCNJ3/CACNA1C/KCNN2/RNF207/SCN5A/GJC1/KCNA5/GJA5/RYR2
GO:1905902	regulation of mesoderm formation	11	0.52447	1.35325	0.139013	0.330523	0.248199	2946	tags=36%	list=17%	signal=30%	SFRP2/MESP1/MIR200C/MIR1-1
GO:0014904	myotube cell development	29	0.524377	1.80467	0.00422648	0.0314976	0.0236524	3444	tags=48%	list=20%	signal=39%	XK/KEL/CAV2/MYF6/MYOD1/P2RX2/ACTA1/SHOX2/SKI/BIN3/PPP3CA/DNER/GPX1/RYR1
GO:1904748	regulation of apoptotic process involved in development	13	0.524105	1.40296	0.115741	0.295195	0.22167	6372	tags=69%	list=36%	signal=44%	NOTCH1/FOXC2/FOXC1/TNFRSF1A/TGFB2/PAX8/MIR19B2/TNFRSF1B/BMP7
GO:1900047	negative regulation of hemostasis	50	0.524104	2.04361	3.97709e-05	0.000930198	0.000698511	3752	tags=50%	list=21%	signal=39%	THBS1/GP1BA/SERPING1/PROS1/ALOX12/KRT1/PDGFA/CD9/TFPI/SERPINE1/THBD/FGA/APOE/UBASH3B/PLAT/F2/VTN/PRKCD/PROC/TSPAN8/KNG1/COMP/ABAT/FAP/CPB2
GO:0097090	presynaptic membrane organization	11	0.523679	1.35121	0.139013	0.330523	0.248199	5723	tags=73%	list=33%	signal=49%	IL1RAPL1/LRP4/PTEN/NLGN3/CNTN2/NLGN2/CEL/NLGN4X
GO:0051953	negative regulation of amine transport	27	0.523556	1.7468	0.00842526	0.0508657	0.0381965	4596	tags=63%	list=26%	signal=46%	SNCA/P2RY12/SLC43A2/ADRA2A/DRD2/HTR1B/SLC43A1/LEP/NPY5R/GRM7/CRH/ABAT/ADRA2C/HRH3/ADORA1/CHGA/ADRA2B
GO:0048681	negative regulation of axon regeneration	13	0.52285	1.3996	0.118056	0.29797	0.223754	2606	tags=46%	list=15%	signal=39%	KREMEN1/SPP1/KIAA0319/PTEN/KLK8/TNR
GO:1900118	negative regulation of execution phase of apoptosis	11	0.522643	1.34854	0.141256	0.333469	0.250411	3607	tags=45%	list=21%	signal=36%	BCL2L1/PAK2/RFFL/PAM16/CIDEA
GO:0060706	cell differentiation involved in embryonic placenta development	26	0.52257	1.73055	0.00714948	0.0456926	0.0343118	5515	tags=65%	list=32%	signal=45%	DNAJB6/GCM1/MDFI/E2F7/HAND1/LIF/SOCS3/KRT19/FZD5/NR2F2/GRHL2/SOX15/STK4/STK3/KRT8/PLG/GJB5
GO:0015804	neutral amino acid transport	42	0.522093	1.94996	0.000253837	0.0040175	0.00301685	2313	tags=31%	list=13%	signal=27%	SLC6A9/SLC7A5/SLC38A5/SLC6A19/SLC1A5/SLC43A2/SLC43A1/SLC32A1/LEP/SLC7A9/SLC7A10/SLC36A2/SLC6A6
GO:0006995	cellular response to nitrogen starvation	12	0.522093	1.3634	0.136471	0.328309	0.246536	2068	tags=50%	list=12%	signal=44%	GABARAPL2/MAP1LC3B2/GABARAPL1/MAP1LC3C/BECN1/GABARAPL3
GO:0043562	cellular response to nitrogen levels	12	0.522093	1.3634	0.136471	0.328309	0.246536	2068	tags=50%	list=12%	signal=44%	GABARAPL2/MAP1LC3B2/GABARAPL1/MAP1LC3C/BECN1/GABARAPL3
GO:0034109	homotypic cell-cell adhesion	82	0.521995	2.24454	1.42214e-07	8.63538e-06	6.48454e-06	2610	tags=34%	list=15%	signal=29%	ITGB3/ITGA2B/GATA1/GP1BA/MYL9/PEAR1/DSC2/ALOX12/XG/TLN1/MYH9/CD9/VCL/P2RY12/GNAS/CELA2A/F11R/PTPRU/MPL/JAK1/LYN/FLNA/TYRO3/SYK/FGA/UBASH3B/PTPN6/SLC7A11
GO:1904338	regulation of dopaminergic neuron differentiation	10	0.521833	1.29442	0.168142	0.372741	0.279901	13	tags=10%	list=0%	signal=10%	SFRP2
GO:0002002	regulation of angiotensin levels in blood	11	0.521744	1.34622	0.141256	0.333469	0.250411	2811	tags=36%	list=16%	signal=31%	MME/REN/CPA3/ACE
GO:0002003	angiotensin maturation	11	0.521744	1.34622	0.141256	0.333469	0.250411	2811	tags=36%	list=16%	signal=31%	MME/REN/CPA3/ACE
GO:0032799	low-density lipoprotein receptor particle metabolic process	23	0.521154	1.68383	0.0164533	0.0811878	0.0609661	1245	tags=26%	list=7%	signal=24%	ITGB3/FURIN/AP2A1/AP2M1/MYLIP/AP2B1
GO:0072578	neurotransmitter-gated ion channel clustering	13	0.521077	1.39485	0.118056	0.29797	0.223754	3031	tags=46%	list=17%	signal=38%	SHISA7/SHISA6/APOE/SLC7A11/SHANK3/GLRB
GO:0150105	protein localization to cell-cell junction	13	0.520984	1.3946	0.118056	0.29797	0.223754	1966	tags=38%	list=11%	signal=34%	VCL/F11R/ACTN4/CDH5/FLNA
GO:0090335	regulation of brown fat cell differentiation	22	0.520641	1.66014	0.0175703	0.0846998	0.0636034	3892	tags=50%	list=22%	signal=39%	PIM1/TFE3/PTGS2/PRDM16/ZBTB7B/LEP/MAPK14/HNRNPU/VSTM2A/FNDC5/METRNL
GO:0072070	loop of Henle development	10	0.520286	1.29058	0.172566	0.378658	0.284344	1981	tags=50%	list=11%	signal=44%	UMOD/POU3F3/IRX3/IRX1/HES5
GO:0030948	negative regulation of vascular endothelial growth factor receptor signaling pathway	11	0.520278	1.34243	0.141256	0.333469	0.250411	3710	tags=45%	list=21%	signal=36%	EMILIN1/CADM4/MIR200C/EPN2/HGS
GO:2000047	regulation of cell-cell adhesion mediated by cadherin	17	0.520155	1.53662	0.0422207	0.154564	0.116067	6400	tags=82%	list=37%	signal=52%	BMP6/NOTCH1/PTPRU/PPM1F/FOXA1/NOTCH4/ADAM19/TJP1/PLG/FLOT1/WNT5A/WNT3A/FOXA2/SERPINF2
GO:0030195	negative regulation of blood coagulation	49	0.52004	2.01777	0.000343585	0.00508136	0.00381573	3752	tags=49%	list=21%	signal=39%	THBS1/GP1BA/SERPING1/PROS1/ALOX12/KRT1/PDGFA/CD9/TFPI/SERPINE1/THBD/FGA/APOE/UBASH3B/PLAT/F2/VTN/PRKCD/PROC/TSPAN8/KNG1/ABAT/FAP/CPB2
GO:0098877	neurotransmitter receptor transport to plasma membrane	15	0.519469	1.48584	0.0691964	0.212227	0.159367	1398	tags=33%	list=8%	signal=31%	GRIP2/STX3/SNAP25/CPLX1/ARHGAP44
GO:0098969	neurotransmitter receptor transport to postsynaptic membrane	15	0.519469	1.48584	0.0691964	0.212227	0.159367	1398	tags=33%	list=8%	signal=31%	GRIP2/STX3/SNAP25/CPLX1/ARHGAP44
GO:0071468	cellular response to acidic pH	11	0.519404	1.34018	0.14574	0.340743	0.255873	2480	tags=36%	list=14%	signal=31%	AQP10/PKD1L3/RAB11B/PKD2L1
GO:0051547	regulation of keratinocyte migration	13	0.51867	1.38841	0.12037	0.302242	0.226962	2764	tags=38%	list=16%	signal=32%	MMP9/MAP4K4/PTEN/EPB41L4B/HAS2
GO:0034392	negative regulation of smooth muscle cell apoptotic process	11	0.518648	1.33823	0.14574	0.340743	0.255873	5803	tags=64%	list=33%	signal=43%	LRP6/MIR21/ARRB2/MIR138-1/MIR210/APOH/MIR92A2
GO:0001990	regulation of systemic arterial blood pressure by hormone	39	0.518549	1.91845	0.00103725	0.011313	0.00849527	3172	tags=41%	list=18%	signal=34%	MME/OXTR/REN/F2RL1/AVPR1A/CYP11B2/ECE1/EDN2/AVPR1B/CPA3/DRD3/DRD5/F2R/ACE/RASL10B/HSD11B2
GO:0090177	establishment of planar polarity involved in neural tube closure	15	0.518408	1.4828	0.0691964	0.212227	0.159367	5146	tags=53%	list=29%	signal=38%	SFRP2/VANGL2/GRHL3/SEC24B/DVL1/CELSR1/CTHRC1/DVL3
GO:0090178	regulation of establishment of planar polarity involved in neural tube closure	14	0.518049	1.44408	0.10643	0.28175	0.211573	4219	tags=43%	list=24%	signal=33%	SFRP2/VANGL2/GRHL3/SEC24B/DVL1/CELSR1
GO:0032232	negative regulation of actin filament bundle assembly	32	0.518043	1.82682	0.0017091	0.016503	0.0123926	4329	tags=50%	list=25%	signal=38%	INPP5K/ARHGAP6/PAK2/WASF2/ARAP1/MIR149/F11R/MIR21/PPFIA1/FRMD7/SHANK3/TMEFF2/MIR138-1/TJP1/MET/SHANK1
GO:0042447	hormone catabolic process	11	0.517915	1.33634	0.147982	0.344075	0.258375	2811	tags=36%	list=16%	signal=31%	SPP1/ECE1/DIO2/ACE
GO:0003156	regulation of animal organ formation	37	0.517843	1.89955	0.000750403	0.00906079	0.006804	3749	tags=49%	list=21%	signal=38%	PIM1/NOTCH1/EYA1/MESP1/HOXC11/GDNF/WT1/WNT2/BMP2/BMP4/TBX5/FGF8/HOXA11/SULF1/AR/HES1/ROBO2/HAND2
GO:0072215	regulation of metanephros development	23	0.517704	1.67268	0.0171572	0.0834087	0.0626339	5766	tags=70%	list=33%	signal=47%	BASP1/PDGFA/GDNF/LIF/WT1/EGR1/BMP4/WNT9B/CITED1/PDGFRB/PDGFB/WWTR1/YAP1/PAX8/AGTR2/ADIPOQ
GO:0003338	metanephros morphogenesis	33	0.51766	1.83764	0.00148641	0.0150186	0.0112779	5769	tags=70%	list=33%	signal=47%	BASP1/GDNF/LIF/SIX2/HES5/WT1/BMP4/WNT9B/CITED1/LHX1/WNT4/KIF26B/HES1/GREM1/SALL1/SMO/PDGFRB/SOX9/SOX8/WNT7B/PAX8/AGTR2/FOXJ1
GO:0010763	positive regulation of fibroblast migration	14	0.517631	1.44291	0.10643	0.28175	0.211573	3191	tags=29%	list=18%	signal=23%	THBS1/SLC8A1/AKT1/PAK1
GO:0090399	replicative senescence	13	0.517604	1.38556	0.122685	0.306349	0.230046	1719	tags=31%	list=10%	signal=28%	MME/SERPINE1/CDKN1A/MIR21
GO:1902337	regulation of apoptotic process involved in morphogenesis	12	0.517578	1.35161	0.138824	0.330523	0.248199	6372	tags=67%	list=36%	signal=42%	NOTCH1/FOXC2/FOXC1/TNFRSF1A/TGFB2/PAX8/TNFRSF1B/BMP7
GO:0038063	collagen-activated tyrosine kinase receptor signaling pathway	12	0.517529	1.35148	0.141176	0.333469	0.250411	5591	tags=50%	list=32%	signal=34%	COL1A1/SYK/UBASH3B/COL4A2/COL4A1/MUSK
GO:0089718	amino acid import across plasma membrane	40	0.517496	1.91919	0.00154833	0.0153452	0.0115231	4436	tags=48%	list=25%	signal=36%	SLC6A9/SLC7A5/SLC1A5/TSPO2/SLC22A4/SLC43A2/SLC43A1/SLC6A6/PSEN1/SLC7A11/SLC7A1/ATP1A2/KCNJ10/SLC6A13/SLC22A2/SLC36A1/SLC1A3/SLC47A1/SLC6A5
GO:1902430	negative regulation of amyloid-beta formation	14	0.517334	1.44209	0.10643	0.28175	0.211573	2304	tags=43%	list=13%	signal=37%	CLU/SORL1/CHRNA7/ABCA7/HAP1/APOE
GO:0050774	negative regulation of dendrite morphogenesis	16	0.517277	1.4929	0.062212	0.200599	0.150635	4328	tags=50%	list=25%	signal=38%	DNM3/RAPGEF2/TLX2/PTEN/PPP3CA/TRPC6/NLGN3/ID1
GO:0042035	regulation of cytokine biosynthetic process	16	0.517063	1.49228	0.062212	0.200599	0.150635	2106	tags=38%	list=12%	signal=33%	IGF2BP2/MAP2K3/INHBB/IGF2BP1/IL12B/SYK
GO:0001921	positive regulation of receptor recycling	12	0.516966	1.35001	0.145882	0.340831	0.255939	2443	tags=42%	list=14%	signal=36%	SNCA/ARAP1/ECE1/RAMP3/PSEN1
GO:0043691	reverse cholesterol transport	20	0.516884	1.58374	0.0267773	0.111986	0.0840933	5330	tags=55%	list=30%	signal=38%	CLU/ABCA1/ABCG1/MIR33A/APOE/LIPC/LIPG/APOC3/APOC2/APOA1/CETP
GO:0019433	triglyceride catabolic process	36	0.516573	1.89286	0.00133749	0.0138236	0.0103805	5713	tags=61%	list=33%	signal=41%	PNPLA2/ABHD5/GPLD1/LIPH/SORL1/FABP6/PNPLA5/MGLL/APOA5/PNPLA3/LIPC/LIPG/APOC3/APOC2/PNLIPRP2/FABP12/APOA1/FABP7/FABP1/FABP3/AADAC/LIPI
GO:0097756	negative regulation of blood vessel diameter	82	0.516208	2.21966	2.45716e-07	1.43675e-05	1.0789e-05	4800	tags=59%	list=27%	signal=43%	KEL/ADM/SLC6A4/PTGS2/TBXA2R/GRIP2/DOCK5/OXTR/AVP/SLC8A1/ADRA2A/AVPR1A/ECE1/EDN2/AVPR1B/MIR21/HTR1B/PTAFR/ADRA1D/ATP2B1/SMTNL2/LEP/DOCK4/FGA/ARHGAP42/HTR1D/DRD5/F2R/ACE/AKT1/DBH/HTR2A/COMP/ADRA2C/ATP1A2/HMGCR/CRP/HRH1/ICAM1/CASR/ADORA1/ADRA1A/CHGA/HRH2/ADRA2B/P2RX1/ACTA2/WDR35
GO:0042310	vasoconstriction	76	0.51598	2.17762	1.51428e-06	6.54979e-05	4.91841e-05	4707	tags=57%	list=27%	signal=42%	KEL/ADM/SLC6A4/PTGS2/TBXA2R/GRIP2/DOCK5/OXTR/AVP/SLC8A1/ADRA2A/AVPR1A/ECE1/EDN2/AVPR1B/MIR21/HTR1B/PTAFR/ADRA1D/ATP2B1/SMTNL2/LEP/DOCK4/FGA/ARHGAP42/HTR1D/DRD5/F2R/ACE/AKT1/DBH/HTR2A/COMP/ADRA2C/ATP1A2/HRH1/ICAM1/CASR/ADRA1A/HRH2/ADRA2B/P2RX1/ACTA2
GO:0097284	hepatocyte apoptotic process	12	0.515654	1.34658	0.152941	0.351209	0.263732	5325	tags=58%	list=30%	signal=41%	BCL2L1/GSN/CFLAR/BID/STK4/STK3/KRT8
GO:0042730	fibrinolysis	26	0.5151	1.70581	0.00830404	0.0504231	0.0378641	2488	tags=38%	list=14%	signal=33%	THBS1/GP1BA/SERPING1/PROS1/KRT1/SERPINE1/THBD/FGA/PLAT/F2
GO:0086103	G protein-coupled receptor signaling pathway involved in heart process	15	0.514798	1.47248	0.0758929	0.225605	0.169413	5576	tags=53%	list=32%	signal=36%	RAMP3/MIR133A1/MIR1-1/SRC/AKAP13/CHGA/PLN/ATP2B4
GO:0010985	negative regulation of lipoprotein particle clearance	17	0.514704	1.52052	0.0442802	0.159971	0.120127	5540	tags=53%	list=32%	signal=36%	MIR27A/MYLIP/MIR128-2/MIR133A1/PCSK9/APOC3/APOC2/LRPAP1/MIR148A
GO:0042401	cellular biogenic amine biosynthetic process	21	0.514435	1.61149	0.0296813	0.120075	0.0901676	773	tags=19%	list=4%	signal=18%	SMOX/ODC1/OAZ2/PRG3
GO:1900003	regulation of serine-type endopeptidase activity	10	0.514417	1.27602	0.183628	0.391629	0.294085	3880	tags=50%	list=22%	signal=39%	CR1/SEMG1/SPINK6/ANXA8/ANXA8L1
GO:1902571	regulation of serine-type peptidase activity	10	0.514417	1.27602	0.183628	0.391629	0.294085	3880	tags=50%	list=22%	signal=39%	CR1/SEMG1/SPINK6/ANXA8/ANXA8L1
GO:0051931	regulation of sensory perception	33	0.514335	1.82584	0.00175872	0.0167768	0.0125982	5467	tags=64%	list=31%	signal=44%	GRM1/P2RX3/GRIN2D/MGLL/PTAFR/CCK/OPRD1/SCN11A/NPY2R/ZFHX2/F2R/OPRL1/IL10/OXT/ADRA2C/NMUR2/ADORA1/SMR3A/NMU/SLC9A1/NTSR1
GO:0030510	regulation of BMP signaling pathway	88	0.514236	2.21199	1.05701e-07	7.07907e-06	5.31587e-06	3774	tags=44%	list=22%	signal=35%	SFRP2/UBE2O/PPM1A/FKBP8/PCSK6/FSTL1/NOTCH1/SORL1/RBPJ/SKOR2/RBPMS2/FOXD1/DLX1/GPC3/CRB2/VWC2L/MIR140/VWC2/NOTCH2/ZNF423/CDH5/DAND5/HES5/SKOR1/FST/BMP4/GDF3/SFRP5/SOST/SULF1/SKI/SOX11/MSX1/HTRA1/LRP2/SFRP4/HES1/ACVRL1/GREM1
GO:0050432	catecholamine secretion	55	0.514106	2.06174	7.48741e-05	0.00155026	0.00116413	5741	tags=67%	list=33%	signal=45%	SNCA/FFAR3/P2RY12/OXTR/ADRA2A/SYT5/DRD2/GDNF/SNCG/HTR1B/SYT8/NPY2R/DRD3/CHRNA4/SYT13/SYT3/HTR2A/OXT/CRH/ABAT/MECP2/ADRA2C/HRH3/SYT6/CHGA/KCNB1/STX1A/CHRNB2/CXCL12/ADRA2B/PINK1/SYT4/FGF20/CARTPT/AGTR2/SYT15/SYT1
GO:0032354	response to follicle-stimulating hormone	16	0.514101	1.48373	0.062212	0.200599	0.150635	5510	tags=50%	list=31%	signal=34%	GCLC/NOTCH1/PPARGC1A/EPHA8/POR/STAR/INHBA/PAPPA
GO:0007158	neuron cell-cell adhesion	17	0.51405	1.51859	0.0449667	0.161619	0.121364	5723	tags=65%	list=33%	signal=44%	NINJ2/NRXN2/TNR/CNTN4/NLGN3/NRXN1/NCAM2/NLGN2/CEL/CDK5R1/NLGN4X
GO:0072273	metanephric nephron morphogenesis	26	0.513976	1.70209	0.00848166	0.0509744	0.038278	5619	tags=73%	list=32%	signal=50%	GDNF/LIF/SIX2/HES5/WT1/BMP4/WNT9B/CITED1/LHX1/WNT4/KIF26B/HES1/GREM1/SALL1/SMO/PDGFRB/SOX9/SOX8/PAX8
GO:0071875	adrenergic receptor signaling pathway	31	0.513594	1.78571	0.00403081	0.0304481	0.0228643	4596	tags=58%	list=26%	signal=43%	RAPGEF2/GSK3A/ADRA2A/DRD2/MIR133A1/ADRA1D/ADRB1/DRD3/DRD5/ARRDC3/MIR1-1/ADRA2C/AKAP13/GPR101/DRD1/ADRA1A/CHGA/ADRA2B
GO:0035584	calcium-mediated signaling using intracellular calcium source	19	0.513345	1.55353	0.0187872	0.0888035	0.066685	4309	tags=47%	list=25%	signal=36%	SELP/FKBP1B/PTPRJ/HOMER2/VCAM1/DEFB1/FIS1/GRM5/PTGFR
GO:0010888	negative regulation of lipid storage	22	0.513255	1.63659	0.0207016	0.0946637	0.0710856	277	tags=23%	list=2%	signal=22%	ITGB3/PNPLA2/ABCA1/ABHD5/ABCG1
GO:1902946	protein localization to early endosome	10	0.513031	1.27258	0.183628	0.391629	0.294085	1627	tags=30%	list=9%	signal=27%	EGF/SORL1/MSN
GO:0038065	collagen-activated signaling pathway	15	0.51281	1.46679	0.0803571	0.23342	0.175282	7609	tags=73%	list=43%	signal=41%	COL1A1/SYK/UBASH3B/COL4A2/COL4A1/MUSK/ITGA2/ITGA11/COL4A5/OTOL1/OSCAR
GO:0032332	positive regulation of chondrocyte differentiation	20	0.512696	1.57091	0.0285049	0.116661	0.0876041	4871	tags=55%	list=28%	signal=40%	SOX6/BMP6/ZNF219/PKDCC/HOXA11/GDF6/ACVRL1/LOXL2/POR/GLI3/SOX9
GO:0051004	regulation of lipoprotein lipase activity	22	0.512602	1.6345	0.0207016	0.0946637	0.0710856	5075	tags=59%	list=29%	signal=42%	FURIN/ABHD5/PCSK6/NR1H2/GPIHBP1/APOA5/MIR182/LIPC/ANGPTL4/APOC3/APOC2/APOA1/APOH
GO:0034375	high-density lipoprotein particle remodeling	18	0.512595	1.53018	0.0409412	0.150579	0.113074	5330	tags=56%	list=30%	signal=39%	ABCG1/APOE/LIPC/LIPG/ALB/APOC3/APOC2/APOA1/PLA2G3/CETP
GO:0072224	metanephric glomerulus development	16	0.512493	1.47909	0.0645161	0.20422	0.153355	7615	tags=75%	list=44%	signal=42%	OSR1/WT1/EGR1/LHX1/PDGFRB/PDGFB/AGTR2/ADIPOQ/PDGFRA/LGR4/NPHS2/PAX2
GO:1904385	cellular response to angiotensin	25	0.512352	1.68335	0.0137026	0.0709861	0.0533054	6243	tags=48%	list=36%	signal=31%	CA2/CDC6/PRKCD/SRC/AHCYL1/NFKB1/AGTR2/HSF1/MIR145/MAS1/ACTN2/SLC30A10
GO:1903358	regulation of Golgi organization	12	0.511446	1.33559	0.16	0.362149	0.271948	1517	tags=33%	list=9%	signal=30%	MAPK3/MAP2K2/EHD3/MAPK1
GO:0050433	regulation of catecholamine secretion	53	0.511383	2.02567	6.85275e-05	0.00144504	0.00108512	5741	tags=68%	list=33%	signal=46%	SNCA/FFAR3/P2RY12/OXTR/ADRA2A/SYT5/DRD2/GDNF/SNCG/HTR1B/SYT8/NPY2R/DRD3/CHRNA4/SYT13/SYT3/HTR2A/OXT/CRH/ABAT/ADRA2C/HRH3/SYT6/CHGA/KCNB1/STX1A/CHRNB2/CXCL12/ADRA2B/PINK1/SYT4/FGF20/CARTPT/AGTR2/SYT15/SYT1
GO:0086023	adenylate cyclase-activating adrenergic receptor signaling pathway involved in heart process	10	0.511309	1.26831	0.185841	0.394111	0.295949	5576	tags=60%	list=32%	signal=41%	MIR133A1/MIR1-1/AKAP13/CHGA/PLN/ATP2B4
GO:0050961	detection of temperature stimulus involved in sensory perception	17	0.511251	1.51032	0.0570776	0.191116	0.143514	6342	tags=71%	list=36%	signal=45%	CALCA/EPHB1/HTR2A/ARRB2/PRDM12/ADORA1/CXCL12/NTRK1/NTSR1/MMP24/NR2F6/GRIK2
GO:0051124	synaptic growth at neuromuscular junction	10	0.511092	1.26777	0.185841	0.394111	0.295949	4329	tags=60%	list=25%	signal=45%	AGRN/APP/SIX4/LRP4/SHANK3/SHANK1
GO:0002576	platelet degranulation	124	0.510737	2.33343	1.84265e-10	2.1157e-08	1.58874e-08	1717	tags=30%	list=10%	signal=27%	ITGB3/THBS1/ITGA2B/SPARC/CLU/PF4/SELP/F13A1/ABCC4/LY6G6F/SERPING1/RAB27B/PROS1/PPBP/MMRN1/TLN1/PDGFA/ACTN1/EGF/ENDOD1/CD9/ORM1/VWF/TAGLN2/VCL/STXBP2/F5/SERPINE1/LAMP2/VTI1B/ACTN4/ITIH3/LYN/LHFPL2/SYTL4/CHID1/APP
GO:0007501	mesodermal cell fate specification	13	0.510515	1.36658	0.134259	0.324429	0.243623	1724	tags=31%	list=10%	signal=28%	SFRP2/EYA1/MESP1/SIX2
GO:0043652	engulfment of apoptotic cell	17	0.510508	1.50812	0.0593607	0.194502	0.146057	3415	tags=47%	list=20%	signal=38%	THBS1/RHOBTB1/ABCA7/XKR8/TREM2/XKR5/RHOG/XKR7
GO:0051497	negative regulation of stress fiber assembly	30	0.510377	1.75046	0.00467574	0.0337069	0.0253115	4211	tags=47%	list=24%	signal=35%	INPP5K/ARHGAP6/PAK2/WASF2/ARAP1/MIR149/F11R/MIR21/PPFIA1/FRMD7/TMEFF2/MIR138-1/TJP1/MET
GO:1905049	negative regulation of metallopeptidase activity	17	0.510223	1.50728	0.0593607	0.194502	0.146057	3610	tags=47%	list=21%	signal=37%	MIR29B2/SORL1/PICALM/MIR29C/TIMP2/MIR195/MIR24-2/TIMP3
GO:0099623	regulation of cardiac muscle cell membrane repolarization	27	0.509308	1.69926	0.0120438	0.0648292	0.048682	2946	tags=41%	list=17%	signal=34%	SCN1B/NOS1AP/KCNH2/NPPA/MIR133A1/FLNA/KCNE2/ANK2/SCN4B/KCNE4/MIR1-1
GO:0097105	presynaptic membrane assembly	10	0.509198	1.26307	0.192478	0.402349	0.302135	5723	tags=70%	list=33%	signal=47%	IL1RAPL1/LRP4/PTEN/NLGN3/NLGN2/CEL/NLGN4X
GO:0060123	regulation of growth hormone secretion	12	0.509103	1.32948	0.162353	0.365121	0.274179	3345	tags=50%	list=19%	signal=40%	GHRHR/DRD2/ITSN1/CHD7/GHRH/ADCYAP1
GO:0044058	regulation of digestive system process	40	0.509006	1.8877	0.0021579	0.0196356	0.0147449	5241	tags=57%	list=30%	signal=40%	EPB41/AQP1/OXTR/UCN/NR1H2/WNK4/LEP/SGK1/OPRK1/APOA5/OPRL1/OXT/CRH/ABCG5/NEUROD1/TAC1/NEUROG1/ABCG8/HAMP/PTGER3/APOA1/NMU/SCT
GO:0045475	locomotor rhythm	14	0.508958	1.41874	0.117517	0.297085	0.223089	2923	tags=43%	list=17%	signal=36%	NMS/NCOA2/EGR1/PTEN/USP2/OPRL1
GO:0044030	regulation of DNA methylation	25	0.508795	1.67166	0.0151171	0.0761886	0.0572121	3470	tags=48%	list=20%	signal=39%	MIR29B2/DNMT3L/MIR29A/SPI1/GSK3A/WT1/BRCA1/MIR29C/PRMT5/KDM1B/MECP2/GRHL2
GO:0003044	regulation of systemic arterial blood pressure mediated by a chemical signal	49	0.507927	1.97077	0.000677893	0.0084186	0.00632175	3172	tags=41%	list=18%	signal=34%	MME/SOD2/OXTR/REN/F2RL1/AVPR1A/CYP11B2/ECE1/EDN2/AVPR1B/TPM1/ADRA1D/ADRB1/CPA3/DRD3/DRD5/F2R/ACE/RASL10B/HSD11B2
GO:0010759	positive regulation of macrophage chemotaxis	18	0.507923	1.51623	0.0443815	0.160233	0.120323	2026	tags=33%	list=12%	signal=30%	THBS1/MAPK3/MAPK1/MDK/C5AR1/MAPK14
GO:0018149	peptide cross-linking	32	0.507436	1.78942	0.00238865	0.021097	0.0158423	2786	tags=34%	list=16%	signal=29%	THBS1/TGM2/EPB42/F13A1/KRT1/EVPL/ABCA7/TGM3/PI3/TGM7/BGN
GO:0060742	epithelial cell differentiation involved in prostate gland development	12	0.507386	1.32499	0.162353	0.365121	0.274179	3352	tags=50%	list=19%	signal=40%	RXRA/NOTCH1/HOXB13/PSAPL1/FOXA1/AR
GO:0043090	amino acid import	44	0.507089	1.92229	0.000633545	0.00804006	0.0060375	4436	tags=48%	list=25%	signal=36%	SLC6A9/SLC7A5/SLC1A5/TSPO2/SLC22A4/SLC43A2/SLC43A1/SLC6A6/PSEN1/SLC7A11/SLC7A1/SLC17A7/ATP1A2/KCNJ10/SLC6A13/SLC25A38/SLC22A2/SLC36A1/SLC1A3/SLC47A1/SLC6A5
GO:0060307	regulation of ventricular cardiac muscle cell membrane repolarization	23	0.507	1.63809	0.0224589	0.0998085	0.0749489	4899	tags=52%	list=28%	signal=38%	SCN1B/NOS1AP/KCNH2/MIR133A1/KCNE2/ANK2/SCN4B/KCNE4/MIR1-1/KCNE1/WDR1/CACNA2D1
GO:0098962	regulation of postsynaptic neurotransmitter receptor activity	17	0.506915	1.49751	0.0616438	0.199836	0.150062	3568	tags=47%	list=20%	signal=38%	SHISA7/CNIH2/CACNG4/SHISA6/CACNG5/NPTX2/SRC/SHISA9
GO:0010288	response to lead ion	23	0.506694	1.63711	0.0228126	0.100727	0.0756389	2280	tags=30%	list=13%	signal=27%	FECH/SPARC/PTGS2/CLDN1/APP/ATP7A/ALAD
GO:0051937	catecholamine transport	70	0.506584	2.12187	7.05591e-06	0.000226183	0.000169847	5741	tags=67%	list=33%	signal=45%	SNCA/RAB3B/FFAR3/P2RY12/OXTR/SLC6A2/ADRA2A/SYT5/DRD2/SLC22A1/GDNF/SNCG/HTR1B/SYT8/NPY2R/DRD3/CHRM5/CHRNA4/SYT13/SLC18A2/SYT3/HTR2A/OXT/SLC6A3/CRH/ABAT/MECP2/ADRA2C/DRD4/SLC22A2/HRH3/SYT6/DRD1/CHGA/KCNB1/STX1A/CHRNB2/CXCL12/ADRA2B/MAPK15/PINK1/SYT4/FGF20/CARTPT/AGTR2/SYT15/SYT1
GO:0072210	metanephric nephron development	40	0.506569	1.87866	0.00230419	0.0204655	0.0153681	5766	tags=65%	list=33%	signal=44%	FOXD1/GDNF/OSR1/LIF/SIX2/IRX1/HES5/WT1/EGR1/BMP4/WNT9B/CITED1/LHX1/WNT4/KIF26B/HES1/GREM1/SALL1/SMO/PDGFRB/SOX9/PDGFB/SOX8/PAX8/AGTR2/ADIPOQ
GO:1903729	regulation of plasma membrane organization	16	0.506156	1.4608	0.0668203	0.208358	0.156461	3352	tags=50%	list=19%	signal=40%	MYH9/GSN/ASAP1/SYTL4/SH3GLB1/TMEFF2/PRKCD/AR
GO:0099170	postsynaptic modulation of chemical synaptic transmission	16	0.506079	1.46058	0.0668203	0.208358	0.156461	1592	tags=25%	list=9%	signal=23%	CDH1/NRGN/EGLN1/DRD2
GO:0060576	intestinal epithelial cell development	15	0.505946	1.44716	0.09375	0.259095	0.194561	3765	tags=53%	list=22%	signal=42%	YIPF6/MIR29B2/HOXA5/CDKN1A/HIF1A/SRC/SPDEF/KLF5
GO:0007320	insemination	12	0.505654	1.32047	0.164706	0.368173	0.276471	4706	tags=75%	list=27%	signal=55%	SLC6A4/OXTR/AVPR1A/SEMG1/OXT/EDDM3A/TAC1/KLK14/P2RX1
GO:0031643	positive regulation of myelination	16	0.505247	1.45818	0.0668203	0.208358	0.156461	5242	tags=69%	list=30%	signal=48%	RNF10/S100B/PARD3/DICER1/WASF3/TPPP/EGR2/MAG/SOX10/ZNF488/ITGAX
GO:0045933	positive regulation of muscle contraction	44	0.505238	1.91528	0.000669747	0.00838514	0.00629663	4596	tags=48%	list=26%	signal=35%	CTTN/NOS1AP/KIT/PTGS2/TBXA2R/OXTR/UCN/EDN2/NPPA/MIR21/PTAFR/NPY2R/F2R/MIR1-1/PROK2/OXT/ABAT/TACR2/ADRA1A/CHGA/ADRA2B
GO:0021515	cell differentiation in spinal cord	56	0.504352	2.01561	4.69769e-05	0.00106712	0.000801329	2932	tags=39%	list=17%	signal=33%	TAL1/SOX6/NOTCH1/LBX1/ISL2/GDF7/DLL4/GATA2/LHX5/GSX1/OLIG3/IFT172/ASCL1/MNX1/TCTN1/PHOX2A/FOXN4/NKX6-2/GSX2/NKX2-2/LHX1/GLI2
GO:0046835	carbohydrate phosphorylation	21	0.504244	1.57956	0.0368972	0.140365	0.105404	3041	tags=38%	list=17%	signal=32%	HK1/ITPK1/PFKFB4/PFKFB3/PFKFB2/HK2/FGGY/GALK1
GO:0015844	monoamine transport	82	0.504243	2.16821	5.67768e-07	2.89149e-05	2.1713e-05	5741	tags=65%	list=33%	signal=44%	ITGB3/SNCA/SLC6A4/RAB3B/FFAR3/P2RY12/OXTR/SLC6A2/ADRA2A/SYT5/DRD2/SLC22A1/GDNF/SNCG/HTR1B/SYT8/NPY2R/SYK/DRD3/CHRM5/CHRNA4/MAOB/SYT13/SLC18A2/SYT3/HTR2A/OXT/SLC6A3/CRH/ABAT/MECP2/ADRA2C/DRD4/SLC22A2/HRH3/SYT6/DRD1/CHGA/KCNB1/STX1A/CHRNB2/CXCL12/ADRA2B/MAPK15/P2RX1/PINK1/SLC18A1/SYT4/FGF20/CARTPT/AGTR2/SYT15/SYT1
GO:0010919	regulation of inositol phosphate biosynthetic process	15	0.504188	1.44213	0.0959821	0.263648	0.197981	6428	tags=80%	list=37%	signal=51%	SNCA/AVPR1B/PTAFR/PTK2B/HRH1/PTH1R/PLEK/PTH/ADCYAP1R1/NTSR1/POU1F1/P2RY1
GO:0019852	L-ascorbic acid metabolic process	11	0.504051	1.30057	0.168161	0.372741	0.279901	2236	tags=45%	list=13%	signal=40%	SLC2A1/GCLC/SLC2A3/CYB5R3/SLC23A1
GO:0060379	cardiac muscle cell myoblast differentiation	10	0.503651	1.24932	0.199115	0.411158	0.30875	748	tags=20%	list=4%	signal=19%	NOTCH1/RBPJ
GO:0009415	response to water	15	0.503485	1.44012	0.0982143	0.268147	0.201359	5576	tags=73%	list=32%	signal=50%	COL18A1/CD9/AVPR1A/PKD2L1/SIPA1/TH/AQP2/LRP11/KRT8/NTRK1/ATP2B4
GO:0001820	serotonin secretion	11	0.503105	1.29812	0.170404	0.375864	0.282247	4706	tags=64%	list=27%	signal=47%	SLC6A4/HTR1B/SYK/MAOB/CRH/HRH3/P2RX1
GO:0042168	heme metabolic process	29	0.503022	1.73118	0.00723624	0.0459265	0.0344875	631	tags=24%	list=4%	signal=23%	FECH/ALAS2/HMBS/SRRD/BLVRB/SLC25A39/PGRMC1
GO:0021988	olfactory lobe development	33	0.502961	1.78546	0.00262261	0.0224165	0.0168331	5906	tags=73%	list=34%	signal=48%	LRRK2/DLX2/FEZF1/SEMA7A/UNCX/CHD7/SALL3/GSX2/ARX/CRTAC1/DLX5/LHX2/FUT1/SKI/ATP1A2/ROBO2/EFNA2/SALL1/SLIT2/NR2E1/AGTPBP1/KIF14/ERBB4/WNT5A
GO:0072425	signal transduction involved in G2 DNA damage checkpoint	11	0.502933	1.29768	0.170404	0.375864	0.282247	2205	tags=36%	list=13%	signal=32%	UIMC1/FZR1/MIR21/BRCA1
GO:0016322	neuron remodeling	12	0.502859	1.31317	0.169412	0.37433	0.281095	4467	tags=58%	list=26%	signal=43%	C1QL1/APP/CX3CL1/EPHA8/ANKS1A/C3/SCARF1
GO:0086019	cell-cell signaling involved in cardiac conduction	30	0.502848	1.72463	0.00578677	0.0390422	0.0293178	7081	tags=77%	list=40%	signal=46%	SCN1B/CACNB2/CASQ2/KCNJ5/FLNA/SCN3B/ANK2/SCN4B/CACNA1G/SCN10A/KCNJ3/CACNA2D1/CACNA1C/KCNN2/CACNA1D/RNF207/SCN5A/HCN4/PKP2/GJC1/KCNA5/GJA5/MIR208A
GO:2001026	regulation of endothelial cell chemotaxis	24	0.502782	1.63676	0.0121725	0.0653097	0.0490428	4826	tags=46%	list=28%	signal=33%	THBS1/NOTCH1/MIR149/PRKD2/FGF16/MIR16-2/FGF2/FGF4/MET/SMOC2/FGF1
GO:0009309	amine biosynthetic process	22	0.502033	1.6008	0.0252245	0.108289	0.0813171	773	tags=18%	list=4%	signal=17%	SMOX/ODC1/OAZ2/PRG3
GO:1901223	negative regulation of NIK/NF-kappaB signaling	31	0.501957	1.74526	0.00541643	0.0375052	0.0281637	2257	tags=29%	list=13%	signal=25%	PPM1A/ADIPOR1/MIR29B2/LITAF/MIR149/TRIM40/DDX3X/MIR21/RASSF2
GO:0016048	detection of temperature stimulus	22	0.501656	1.5996	0.0259204	0.109857	0.0824948	6342	tags=68%	list=36%	signal=44%	CALCA/EPHB1/DRGX/NGFR/HTR2A/ARRB2/TRPM3/PRDM12/ADORA1/CXCL12/NTRK1/NTSR1/MMP24/NR2F6/GRIK2
GO:0032488	Cdc42 protein signal transduction	13	0.501222	1.3417	0.166667	0.37086	0.278489	4932	tags=54%	list=28%	signal=39%	ABCA1/RHOV/NTN1/APOE/APOC3/RIT2/APOA1
GO:0090179	planar cell polarity pathway involved in neural tube closure	13	0.500434	1.33959	0.168981	0.373772	0.280675	4219	tags=38%	list=24%	signal=29%	SFRP2/VANGL2/GRHL3/DVL1/CELSR1
GO:0048505	regulation of timing of cell differentiation	13	0.500404	1.33951	0.168981	0.373772	0.280675	1981	tags=38%	list=11%	signal=34%	NOTCH1/RBPJ/HES3/ASCL1/HES5
GO:0021670	lateral ventricle development	12	0.50037	1.30667	0.171765	0.377548	0.283511	973	tags=25%	list=6%	signal=24%	ATP1B2/AQP1/NUMB
GO:0050819	negative regulation of coagulation	53	0.500131	1.9811	0.000167347	0.00287955	0.00216234	3752	tags=45%	list=21%	signal=36%	THBS1/GP1BA/SERPING1/PROS1/ALOX12/KRT1/PDGFA/CD9/TFPI/SERPINE1/THBD/FGA/APOE/UBASH3B/PLAT/F2/VTN/PRKCD/PROC/TSPAN8/KNG1/ABAT/FAP/CPB2
GO:0006527	arginine catabolic process	11	0.500109	1.29039	0.181614	0.389042	0.292142	2817	tags=36%	list=16%	signal=31%	FAH/ARG2/MIR21/DDAH2
GO:0070572	positive regulation of neuron projection regeneration	10	0.499761	1.23966	0.207965	0.421198	0.316289	1493	tags=30%	list=9%	signal=27%	FKBP1B/NTRK3/NDEL1
GO:0043252	sodium-independent organic anion transport	15	0.499716	1.42934	0.104911	0.279895	0.210181	6696	tags=80%	list=38%	signal=49%	SLCO1A2/SLCO2B1/SLCO2A1/SLCO5A1/SLC22A6/SLCO3A1/SLCO1C1/SLCO1B3/SLCO1B1/SLC22A9/SLC16A2/SLCO6A1
GO:0060396	growth hormone receptor signaling pathway	23	0.499574	1.6141	0.026703	0.111749	0.0839155	1844	tags=35%	list=11%	signal=31%	STAT3/STAT5B/CSHL1/LYN/STAT6/GHR/GDF15/CSH1
GO:0097150	neuronal stem cell population maintenance	23	0.499407	1.61356	0.0274104	0.113655	0.0853465	1981	tags=35%	list=11%	signal=31%	FUT10/NOTCH1/CDH2/ASPM/FOXO3/IGF2BP1/PROX1/HES5
GO:1905476	negative regulation of protein localization to membrane	29	0.498762	1.71651	0.00840481	0.0507957	0.0381439	3427	tags=45%	list=20%	signal=36%	BCL2L1/DAB2/INPP5K/AP2M1/NUMB/LYPD1/PKDCC/PICALM/PPFIA1/FZD9/TMBIM1/LRRC15/CLTC
GO:0060026	convergent extension	15	0.49839	1.42554	0.104911	0.279895	0.210181	2451	tags=27%	list=14%	signal=23%	SFRP2/MESP1/LRP6/VANGL2
GO:0061307	cardiac neural crest cell differentiation involved in heart development	11	0.498149	1.28534	0.190583	0.399819	0.300235	4088	tags=55%	list=23%	signal=42%	MAPK3/MAPK1/BMP4/HES1/HAND2/JAG1
GO:0061308	cardiac neural crest cell development involved in heart development	11	0.498149	1.28534	0.190583	0.399819	0.300235	4088	tags=55%	list=23%	signal=42%	MAPK3/MAPK1/BMP4/HES1/HAND2/JAG1
GO:0072074	kidney mesenchyme development	18	0.498037	1.48672	0.049198	0.172738	0.129714	2924	tags=44%	list=17%	signal=37%	BASP1/FOXD1/OSR1/SIX2/SIX4/WT1/BMP4/WNT4
GO:0031987	locomotion involved in locomotory behavior	11	0.497474	1.28359	0.192825	0.402809	0.30248	3736	tags=55%	list=21%	signal=43%	GPR37/DRD2/DRD3/ARRDC3/MYO5A/FZD4
GO:0045760	positive regulation of action potential	11	0.497459	1.28356	0.192825	0.402809	0.30248	6100	tags=73%	list=35%	signal=47%	NOS1AP/MIR1-1/ADRA1A/TAC1/SLC9A1/GBA/RNF207/SCN5A
GO:2000171	negative regulation of dendrite development	27	0.49575	1.65403	0.0176582	0.0847351	0.0636299	3584	tags=41%	list=20%	signal=32%	CARM1/DNM3/RAPGEF2/KIAA0319/TLX2/GSK3A/ASAP1/PTEN/PPP3CA/TRPC6/NLGN3
GO:0007351	tripartite regional subdivision	13	0.495078	1.32525	0.178241	0.384423	0.288674	5906	tags=69%	list=34%	signal=46%	BASP1/PCSK6/WT1/FZD5/TDRD5/NEUROG1/HOXD8/TBX3/WNT5A
GO:0008595	anterior/posterior axis specification	embryo	13	0.495078	1.32525	0.178241	0.384423	0.288674	5906	tags=69%	list=34%	signal=46%	BASP1/PCSK6/WT1/FZD5/TDRD5/NEUROG1/HOXD8/TBX3/WNT5A
GO:0010039	response to iron ion	33	0.494953	1.75704	0.00339798	0.02689	0.0201924	4256	tags=52%	list=24%	signal=39%	SNCA/BMP6/TFR2/SLC40A1/G6PD/TFF1/DRD2/PDX1/ATP7A/ALAD/HIF1A/TFAP2A/SLC6A3/ABAT/CYBRD1/MDM2/MAP1LC3A
GO:0033169	histone H3-K9 demethylation	12	0.494712	1.2919	0.178824	0.385285	0.289321	4796	tags=58%	list=27%	signal=42%	KDM4B/KDM3A/KDM3B/JMJD1C/HR/KDM4A/PHF2
GO:0007218	neuropeptide signaling pathway	101	0.494129	2.20446	1.06494e-07	7.07907e-06	5.31587e-06	6113	tags=66%	list=35%	signal=43%	RAPGEF2/SORL1/NMS/NPSR1/NPFFR1/PTH2/SSTR5/GPR37/CALCA/UCN/PRLHR/GALR3/PDYN/NXPH2/NTSR2/PCSK1N/NPPA/SSTR4/OPRD1/NPY5R/TYRO3/NPVF/NPY2R/OPRK1/NPB/NXPH4/SORCS3/ECEL1/TAC3/MCHR2/NXPH3/OPRL1/MCHR1/NPW/GLRB/NPY/GAL/PROK2/PPY/PENK/ADCYAP1/HCRTR1/PMCH/GPR139/NMUR2/GPR1/GRP/QRFP/NMB/SSTR1/GLRA1/TAC1/RXFP3/GPR83/GLRA3/NPFFR2/AGRP/NMU/GALP/NTSR1/CARTPT/RXFP4/NPBWR2/NPY6R/QRFPR/KISS1R/SORCS1
GO:0031282	regulation of guanylate cyclase activity	13	0.493807	1.32185	0.178241	0.384423	0.288674	6624	tags=46%	list=38%	signal=29%	PDZD3/GUCA1C/GUCA2A/RD3/GUCA2B/NOS2
GO:0019098	reproductive behavior	27	0.493684	1.64713	0.0187466	0.0886777	0.0665905	3440	tags=56%	list=20%	signal=45%	NCOA1/OXTR/AVP/PPP1R1B/AVPR1A/GRIN1/APP/NPAS1/PTEN/PPP1R9B/DRD5/TH/DBH/OXT/MAPK8IP2
GO:0048484	enteric nervous system development	15	0.493587	1.41181	0.109375	0.286005	0.214769	6444	tags=67%	list=37%	signal=42%	TLX2/HLX/GDNF/PHOX2A/ARX/SOX10/SOX8/ISX/PHOX2B/KIF26A
GO:2001239	regulation of extrinsic apoptotic signaling pathway in absence of ligand	46	0.493549	1.8807	0.000766382	0.00913168	0.00685723	2709	tags=35%	list=15%	signal=29%	GATA1/PF4/BCL2L1/STRADB/EYA1/SRPX/HSPA1B/IL1B/HSPA1A/CTNNA1/GDNF/NF1/CX3CL1/UNC5B/COL2A1/MCL1
GO:0040037	negative regulation of fibroblast growth factor receptor signaling pathway	24	0.493398	1.60621	0.0163759	0.0809186	0.060764	4044	tags=54%	list=23%	signal=42%	THBS1/FUZ/MIR149/CREB3L1/SHISA2/WNT4/MIR1-1/SPRY4/SULF1/NGFR/MIR16-2/FGF2/SULF2
GO:0090030	regulation of steroid hormone biosynthetic process	11	0.493301	1.27283	0.199552	0.411158	0.30875	2924	tags=27%	list=17%	signal=23%	BMP6/BMP2/WNT4
GO:0071371	cellular response to gonadotropin stimulus	17	0.493297	1.45728	0.0799087	0.232653	0.174705	4887	tags=53%	list=28%	signal=38%	GCLC/NOTCH1/WT1/PPARGC1A/EPHA8/GATA6/POR/STAR/INHBA
GO:0071481	cellular response to X-ray	12	0.493199	1.28795	0.178824	0.385285	0.289321	13	tags=8%	list=0%	signal=8%	SFRP2
GO:2000785	regulation of autophagosome assembly	36	0.493067	1.80672	0.00268818	0.0229094	0.0172033	1052	tags=22%	list=6%	signal=21%	NPRL3/PIP4K2A/RALB/LRRK2/RAB5A/ULK1/MTMR3/CHMP4B
GO:0099560	synaptic membrane adhesion	28	0.492888	1.67559	0.0169337	0.0829273	0.0622724	6547	tags=68%	list=37%	signal=43%	IL1RAP/LRRC4/PTPRF/LRRC4B/MAPK14/PCDH8/NTNG2/IGSF9B/NRXN1/SLITRK3/PCDH17/SLITRK2/LRFN4/NTNG1/SPARCL1/LRFN5/FLRT3/GPC4/PTPRS
GO:0060575	intestinal epithelial cell differentiation	24	0.492779	1.6042	0.0165511	0.0813385	0.0610793	3765	tags=50%	list=22%	signal=39%	YIPF6/MIR29B2/HOXA5/CDKN1A/CDX2/NPY/HIF1A/SRC/PTK6/GATA6/SPDEF/KLF5
GO:1902188	positive regulation of viral release from host cell	13	0.492475	1.31829	0.178241	0.384423	0.288674	1431	tags=38%	list=8%	signal=35%	CAV2/DDB1/CHMP4B/CHMP2A/VPS37B
GO:0042136	neurotransmitter biosynthetic process	17	0.492444	1.45476	0.0799087	0.232653	0.174705	6205	tags=71%	list=35%	signal=46%	SLC6A4/SLC44A4/ACHE/CHAT/TH/DBH/SLC6A3/SLC22A2/PAH/GAD1/ALDH9A1/SLC5A7
GO:0021521	ventral spinal cord interneuron specification	11	0.492401	1.27051	0.199552	0.411158	0.30875	7304	tags=91%	list=42%	signal=53%	NKX6-2/GLI2/NKX6-1/GLI3/EVX1/PAX6/DMRT3/LHX3/DBX1/SOX1
GO:0060573	cell fate specification involved in pattern specification	11	0.492401	1.27051	0.199552	0.411158	0.30875	7304	tags=91%	list=42%	signal=53%	NKX6-2/GLI2/NKX6-1/GLI3/EVX1/PAX6/DMRT3/LHX3/DBX1/SOX1
GO:0002089	lens morphogenesis in camera-type eye	20	0.492266	1.50831	0.0392361	0.14644	0.109966	3966	tags=50%	list=23%	signal=39%	MEIS1/HIPK1/PROX1/SIX3/BMP4/BCAR3/LCTL/SKI/SOX11/PITX3
GO:0010566	regulation of ketone biosynthetic process	17	0.49168	1.4525	0.0799087	0.232653	0.174705	2924	tags=41%	list=17%	signal=34%	BMP6/ADM/PPTC7/EGR1/BMP2/PPARGC1A/WNT4
GO:0022010	central nervous system myelination	21	0.491636	1.54007	0.0534488	0.182646	0.137154	4838	tags=52%	list=28%	signal=38%	CLU/B4GALT5/HES5/TLR2/PTEN/NKX6-2/KCNJ10/ID4/CNTN2/MAG/SOX10
GO:0032291	axon ensheathment in central nervous system	21	0.491636	1.54007	0.0534488	0.182646	0.137154	4838	tags=52%	list=28%	signal=38%	CLU/B4GALT5/HES5/TLR2/PTEN/NKX6-2/KCNJ10/ID4/CNTN2/MAG/SOX10
GO:0001675	acrosome assembly	14	0.491336	1.36962	0.13969	0.331631	0.249031	7700	tags=79%	list=44%	signal=44%	RFX2/ACRBP/TXNDC8/PLA2G3/PAFAH1B1/ZPBP2/TBC1D20/SPACA1/TBPL1/SPINK2/ZPBP
GO:0007617	mating behavior	22	0.491232	1.56636	0.0311392	0.124933	0.0938153	5704	tags=77%	list=33%	signal=52%	NCOA1/AVP/PPP1R1B/AVPR1A/GRIN1/APP/PTEN/PPP1R9B/DRD5/TH/OXT/MAPK8IP2/DRD1/DMRTA1/NHLH2/HDAC4/MTNR1A
GO:0060850	regulation of transcription involved in cell fate commitment	16	0.490953	1.41693	0.0990783	0.269457	0.202343	5649	tags=75%	list=32%	signal=51%	LBX1/DLX2/DLX1/PROX1/ZBTB7B/NKX6-2/NR2F2/CHD5/NKX6-1/EVX1/PAX6/SOX17
GO:0055003	cardiac myofibril assembly	19	0.490917	1.48565	0.0318863	0.126882	0.0952793	7138	tags=74%	list=41%	signal=44%	PROX1/NKX2-5/NRAP/MYL2/ACTC1/NEB/TCAP/PDGFRB/MYLK3/FHOD3/MYH10/PDGFRA/OBSL1/CSRP3
GO:0071287	cellular response to manganese ion	11	0.490721	1.26617	0.199552	0.411158	0.30875	1717	tags=27%	list=10%	signal=25%	SLFN14/LRRK2/APP
GO:0086012	membrane depolarization during cardiac muscle cell action potential	23	0.490555	1.58496	0.0341302	0.132963	0.0998452	6358	tags=74%	list=36%	signal=47%	SCN1B/SCN2B/CACNB2/SLC8A1/SCN3B/ANK2/SCN4B/HCN2/ATP1A2/CACNA1G/KCNJ2/CACNA2D1/CACNA1C/CACNA1D/SCN5A/HCN4/SLMAP
GO:1903025	regulation of RNA polymerase II regulatory region sequence-specific DNA binding	12	0.490213	1.28015	0.183529	0.391629	0.294085	2991	tags=42%	list=17%	signal=35%	TAF1/HAND1/LIF/EP300/ZBTB7C
GO:0034356	NAD biosynthesis via nicotinamide riboside salvage pathway	11	0.490033	1.2644	0.199552	0.411158	0.30875	5602	tags=64%	list=32%	signal=43%	PTGS2/NNMT/PARP9/SLC22A13/NAMPT/PTGIS/PARP16
GO:0021772	olfactory bulb development	31	0.489857	1.70319	0.00717557	0.0456926	0.0343118	5906	tags=71%	list=34%	signal=47%	LRRK2/DLX2/FEZF1/UNCX/CHD7/SALL3/GSX2/ARX/CRTAC1/DLX5/LHX2/FUT1/SKI/ROBO2/EFNA2/SALL1/SLIT2/NR2E1/AGTPBP1/KIF14/ERBB4/WNT5A
GO:0010042	response to manganese ion	18	0.489835	1.46223	0.0640732	0.203825	0.153058	2829	tags=33%	list=16%	signal=28%	SLFN14/LRRK2/PTGS2/APP/ATP7A/TH
GO:1900225	regulation of NLRP3 inflammasome complex assembly	13	0.489719	1.31091	0.18287	0.390731	0.29341	2998	tags=54%	list=17%	signal=45%	MEFV/DDX3X/GBP5/TLR4/EIF2AK2/TLR6/PYDC2
GO:1902547	regulation of cellular response to vascular endothelial growth factor stimulus	26	0.489635	1.62148	0.0165116	0.0812574	0.0610184	6944	tags=73%	list=40%	signal=44%	CADM4/MIR21/IL12B/ADAMTS3/PTP4A3/TSPAN12/CCBE1/MIR16-2/SMOC2/MYO1C/ATP2B4/IL12A/XDH/DAB2IP/CD63/ADAMTS12/DCN/ROBO1/MIR199A2
GO:0045117	azole transmembrane transport	12	0.489449	1.27815	0.185882	0.394111	0.295949	4631	tags=67%	list=26%	signal=49%	SLC38A5/SLC15A4/SLC44A4/SLC7A1/SLC28A2/SLC28A1/SLC38A3/SLC19A3
GO:0010667	negative regulation of cardiac muscle cell apoptotic process	32	0.489312	1.72551	0.00416304	0.0312228	0.023446	3001	tags=31%	list=17%	signal=26%	SFRP2/CFLAR/MDK/NKX2-5/MIR21/MIR133A1/HSPB6/SIRT4/NUPR1/MIR24-2
GO:1902915	negative regulation of protein polyubiquitination	11	0.489197	1.26224	0.199552	0.411158	0.30875	400	tags=18%	list=2%	signal=18%	DYSF/TRIP12
GO:0050951	sensory perception of temperature stimulus	22	0.489065	1.55945	0.0321829	0.1275	0.0957433	6342	tags=64%	list=36%	signal=41%	CALCA/EPHB1/HTR2A/ARRB2/TRPM3/PRDM12/ADORA1/CXCL12/NTRK1/NTSR1/KCNK4/MMP24/NR2F6/GRIK2
GO:2000650	negative regulation of sodium ion transmembrane transporter activity	12	0.488947	1.27684	0.185882	0.394111	0.295949	4073	tags=58%	list=23%	signal=45%	NEDD4L/HECW1/OSR1/DRD3/PCSK9/ATP1A2/HECW2
GO:0016338	calcium-independent cell-cell adhesion via plasma membrane cell-adhesion molecules	23	0.488774	1.57921	0.0341302	0.132963	0.0998452	4254	tags=57%	list=24%	signal=43%	CLDN2/CLDN14/CLDN5/CLDN11/CLDN1/CX3CL1/BMP2/CLDN3/CLDN18/CLDN10/CLDN23/CLDN4/CLDN6
GO:0021514	ventral spinal cord interneuron differentiation	17	0.488745	1.44383	0.0844749	0.241914	0.18166	5565	tags=71%	list=32%	signal=48%	DLL4/GATA2/ASCL1/FOXN4/NKX6-2/NKX2-2/GLI2/NKX6-1/GLI3/EVX1/PAX6/DMRT3
GO:1901201	regulation of extracellular matrix assembly	15	0.488712	1.39786	0.116071	0.295613	0.221984	2848	tags=40%	list=16%	signal=34%	NOTCH1/MIR29B2/EMILIN1/ANTXR1/HAS2/PHLDB1
GO:0001867	complement activation	lectin pathway	12	0.488499	1.27567	0.185882	0.394111	0.295949	4798	tags=67%	list=27%	signal=48%	SERPING1/KRT1/MBL2/MASP1/FCN2/MASP2/COLEC11/MFAP4
GO:0014842	regulation of skeletal muscle satellite cell proliferation	12	0.48778	1.27379	0.188235	0.397162	0.29824	4842	tags=58%	list=28%	signal=42%	STAT3/CFLAR/EPHB1/ANGPT1/AKIRIN1/FGF2/MYOG
GO:0071732	cellular response to nitric oxide	15	0.487347	1.39396	0.116071	0.295613	0.221984	2642	tags=33%	list=15%	signal=28%	AQP1/CFLAR/CRK/MT3/DPEP1
GO:0007210	serotonin receptor signaling pathway	37	0.487263	1.78737	0.00250623	0.0218905	0.0164382	7467	tags=81%	list=43%	signal=47%	HTR3E/HTR1B/HTR1D/CHRM5/CHRM1/CHRM2/OR10H5/HTR2A/DRD4/OR10H4/HRH1/HRH3/OR11H4/HRH2/OR5T2/OR6T1/CHRM3/OR10H3/HTR3D/HTR3C/HTR4/CHRM4/HTR3A/OR10H1/HTR7/HTR3B/OR10H2/HTR1E/HTR1F/HTR5A
GO:0051968	positive regulation of synaptic transmission	glutamatergic	31	0.487248	1.69411	0.00754592	0.047407	0.0355992	4329	tags=61%	list=25%	signal=46%	GLUL/PTGS2/CACNG7/OXTR/CACNG2/CACNG4/CACNG8/TNR/PTK2B/CACNG3/CACNG5/SHANK3/ADCYAP1/TSHZ3/NLGN3/NRXN1/RELN/DRD1/SHANK1
GO:0007597	blood coagulation	intrinsic pathway	18	0.487218	1.45442	0.0640732	0.203825	0.153058	3389	tags=44%	list=19%	signal=36%	GP1BA/SERPING1/GP9/VWF/GP1BB/F2/KNG1/F9
GO:0046688	response to copper ion	40	0.48691	1.80576	0.00453313	0.0330181	0.0247942	5086	tags=60%	list=29%	signal=43%	SNCA/AQP1/PAM/MT2A/MT1M/MT1G/MT1DP/SOD3/APP/MT1B/AANAT/ATP7A/MT1A/MT3/CYTB/AQP2/COX1/ATP7B/ICAM1/MAP1LC3A/LOXL2/MT4/CYP1A2/IL1A
GO:0002551	mast cell chemotaxis	11	0.486851	1.25619	0.206278	0.419532	0.315038	2475	tags=27%	list=14%	signal=23%	KIT/PIK3CD/PGF
GO:0060732	positive regulation of inositol phosphate biosynthetic process	13	0.486523	1.30235	0.185185	0.393702	0.295641	6428	tags=77%	list=37%	signal=49%	SNCA/AVPR1B/PTAFR/HRH1/PTH1R/PTH/ADCYAP1R1/NTSR1/POU1F1/P2RY1
GO:0072583	clathrin-dependent endocytosis	44	0.486472	1.84414	0.00141887	0.0145221	0.0109051	2502	tags=34%	list=14%	signal=29%	DNAJC6/AP2A1/DAB2/SGIP1/FCHO2/AP2M1/BMP2K/CLTB/AP2B1/GAK/TNK2/PICALM/ITSN1/HIP1/SNAP91
GO:1901317	regulation of flagellated sperm motility	15	0.486446	1.39138	0.118304	0.298477	0.224134	4161	tags=47%	list=24%	signal=36%	TAC4/RNASE10/SEMG1/DEFB1/IQCF1/TACR2/RGN
GO:0070327	thyroid hormone transport	10	0.486394	1.20651	0.238938	0.456964	0.343146	46	tags=10%	list=0%	signal=10%	SLC7A5
GO:0002026	regulation of the force of heart contraction	26	0.486305	1.61045	0.0177611	0.0850997	0.0639036	5576	tags=62%	list=32%	signal=42%	MYL4/ADM/SLC8A1/MYL3/EDN2/MYH6/ADRB1/MYL2/ATP1A2/MYH7/ADRA1A/CHGA/PLN/GAA/SLC9A1/ATP2B4
GO:0032926	negative regulation of activin receptor signaling pathway	10	0.486103	1.20579	0.243363	0.461374	0.346458	4991	tags=60%	list=29%	signal=43%	DAND5/FST/SKI/MAGI2/DACT2/CER1
GO:0030218	erythrocyte differentiation	110	0.485819	2.17513	3.08423e-08	2.26476e-06	1.70067e-06	1527	tags=26%	list=9%	signal=24%	TAL1/SLC4A1/GATA1/TRIM58/AHSP/KLF1/EPB42/ALAS2/TRIM10/BPGM/SOX6/DYRK3/RHAG/HBZ/KIT/STAT3/ADD1/G6PD/ADAR/HSPA1B/STAT5B/HSPA1A/SPI1/EPAS1/GATA2/HOXA5/FOXO3/ISG15/LYN
GO:0006570	tyrosine metabolic process	11	0.485417	1.25249	0.206278	0.419532	0.315038	2854	tags=36%	list=16%	signal=30%	FAH/HGD/TH/HPD
GO:0042541	hemoglobin biosynthetic process	10	0.485364	1.20395	0.245575	0.462513	0.347314	147	tags=20%	list=1%	signal=20%	ALAS2/EIF2AK1
GO:0015872	dopamine transport	48	0.485141	1.86872	0.000883477	0.00997666	0.00749175	5741	tags=67%	list=33%	signal=45%	SNCA/RAB3B/SLC6A2/SYT5/DRD2/SLC22A1/GDNF/SNCG/HTR1B/SYT8/NPY2R/DRD3/CHRM5/CHRNA4/SYT13/SLC18A2/SYT3/HTR2A/SLC6A3/ABAT/DRD4/SLC22A2/SYT6/DRD1/CHRNB2/CXCL12/MAPK15/PINK1/SYT4/FGF20/SYT15/SYT1
GO:0006707	cholesterol catabolic process	11	0.484952	1.25129	0.20852	0.421647	0.316627	5936	tags=64%	list=34%	signal=42%	CYP27A1/CYP7A1/MT3/APOE/SCARF1/CEL/AKR1D1
GO:0016127	sterol catabolic process	11	0.484952	1.25129	0.20852	0.421647	0.316627	5936	tags=64%	list=34%	signal=42%	CYP27A1/CYP7A1/MT3/APOE/SCARF1/CEL/AKR1D1
GO:1902548	negative regulation of cellular response to vascular endothelial growth factor stimulus	16	0.48488	1.3994	0.101382	0.273252	0.205193	7494	tags=69%	list=43%	signal=39%	CADM4/IL12B/MIR16-2/ATP2B4/IL12A/XDH/DAB2IP/ADAMTS12/DCN/MIR199A2/HRG
GO:0060536	cartilage morphogenesis	12	0.484789	1.26598	0.190588	0.399819	0.300235	3749	tags=42%	list=21%	signal=33%	HOXA5/LRP6/HAND1/MSX1/HAND2
GO:2000018	regulation of male gonad development	10	0.484665	1.20222	0.245575	0.462513	0.347314	4871	tags=60%	list=28%	signal=43%	DMRT1/WT1/WNT4/DHX37/NR5A1/SOX9
GO:0070471	uterine smooth muscle contraction	10	0.484646	1.20217	0.245575	0.462513	0.347314	4596	tags=60%	list=26%	signal=44%	OXTR/OXT/ABAT/ADRA2C/TACR2/ADRA2B
GO:1902307	positive regulation of sodium ion transmembrane transport	20	0.484516	1.48456	0.0434027	0.157885	0.11856	2290	tags=40%	list=13%	signal=35%	TESC/ATP1B2/WNK1/ACTN4/FXYD1/WNK4/ARF1/WNK2
GO:0072376	protein activation cascade	28	0.484474	1.64699	0.0205666	0.0945944	0.0710335	6104	tags=71%	list=35%	signal=47%	GP1BA/F13A1/SERPING1/GP9/TFPI/VWF/GP1BB/FGA/F2/KNG1/F9/FBLN1/F7/APOH/F3/FGB/A2M/F12/F8/PRCP
GO:0072378	blood coagulation	fibrin clot formation	28	0.484474	1.64699	0.0205666	0.0945944	0.0710335	6104	tags=71%	list=35%	signal=47%	GP1BA/F13A1/SERPING1/GP9/TFPI/VWF/GP1BB/FGA/F2/KNG1/F9/FBLN1/F7/APOH/F3/FGB/A2M/F12/F8/PRCP
GO:0051385	response to mineralocorticoid	30	0.484266	1.6609	0.00856437	0.0514107	0.0386057	3581	tags=53%	list=20%	signal=42%	FOS/AVPR1A/FOXO3/NTRK3/CSN1S1/CDKN1A/HTR1B/UCN3/ATP2B1/AANAT/MAOB/TH/SRC/CRH/KRAS/FOSL1
GO:0090207	regulation of triglyceride metabolic process	40	0.484215	1.79576	0.00492518	0.034986	0.0262719	5660	tags=57%	list=32%	signal=39%	PNPLA2/ABHD5/GPLD1/DGAT2/MIR29B2/SORL1/NR1H2/GNB3/APOE/APOA5/SERPINA12/MIR30C1/C3/RGN/APOC3/ATG14/THRSP/APOC2/APOA1/PANK2/MIR29B1/AADAC/TBL1XR1
GO:0006171	cAMP biosynthetic process	10	0.483582	1.19953	0.245575	0.462513	0.347314	6092	tags=60%	list=35%	signal=39%	ADCY8/ADCY10/ADCY2/ADCY6/ADCY4/ADCY7
GO:0014874	response to stimulus involved in regulation of muscle adaptation	14	0.483578	1.34799	0.155211	0.355221	0.266745	6995	tags=79%	list=40%	signal=47%	TRIM63/ACTN3/PPARGC1A/MTMR4/MYOG/HDAC4/CASQ1/SCN5A/PRKAG3/UTRN/SGCA
GO:0021513	spinal cord dorsal/ventral patterning	22	0.483534	1.54182	0.0346184	0.134698	0.101149	6446	tags=82%	list=37%	signal=52%	DLL4/ASCL1/FOXN4/NKX6-2/NKX2-2/GLI2/IFT122/NKX6-1/SMO/GLI3/RFX4/EVX1/PAX6/DMRT3/INTU/CHRD/SHH/LHX3
GO:0095500	acetylcholine receptor signaling pathway	26	0.482979	1.59944	0.0191944	0.0901209	0.0676742	4534	tags=58%	list=26%	signal=43%	RGS10/CHRNA7/CHRNA3/AGRN/LYPD1/CHRM5/LY6G6D/GNAQ/CHRNA4/CHRM1/CHRM2/RGS8/GNB1/HRH3/CHRNB2
GO:0042249	establishment of planar polarity of embryonic epithelium	17	0.4829	1.42656	0.0936073	0.258814	0.19435	6112	tags=59%	list=35%	signal=38%	SFRP2/VANGL2/GRHL3/SEC24B/DVL1/CELSR1/CTHRC1/DVL3/WNT5A/PAFAH1B1
GO:0071625	vocalization behavior	16	0.482091	1.39135	0.108295	0.284772	0.213843	6898	tags=81%	list=39%	signal=49%	NRXN2/SHANK3/NLGN3/NRXN1/SHANK1/NEUROG1/GLI3/SRPX2/FOXP2/NLGN4X/MYH14/SHANK2/NRXN3
GO:1900746	regulation of vascular endothelial growth factor signaling pathway	24	0.481993	1.56909	0.0205931	0.0946095	0.0710449	6944	tags=71%	list=40%	signal=43%	CADM4/MIR21/IL12B/ADAMTS3/PTP4A3/TSPAN12/CCBE1/MIR16-2/SMOC2/MYO1C/IL12A/XDH/DAB2IP/CD63/DCN/ROBO1/MIR199A2
GO:0030042	actin filament depolymerization	51	0.481847	1.88471	0.000343585	0.00508136	0.00381573	1720	tags=27%	list=10%	signal=25%	TMOD1/SPTB/MICAL2/SPTA1/GSN/VIL1/ADD1/SVIL/ADD2/FLII/F2RL1/LMOD1/SPTBN2/SPTBN4
GO:0010875	positive regulation of cholesterol efflux	20	0.481767	1.47614	0.0461804	0.164855	0.123794	2304	tags=30%	list=13%	signal=26%	ABCA1/ABCG1/EEPD1/ABCA7/NR1H2/APOE
GO:0007614	short-term memory	10	0.481731	1.19494	0.252212	0.469368	0.352461	1641	tags=30%	list=9%	signal=27%	SLC2A4/CHRNA7/MDK
GO:0021799	cerebral cortex radially oriented cell migration	28	0.481419	1.6366	0.0227506	0.100539	0.0754974	6112	tags=75%	list=35%	signal=49%	FUT10/P2RY12/MBOAT7/POU3F3/NDEL1/CDK5R2/SRGAP2/POU3F2/DISC1/LAMB1/FOXG1/LHX6/DIXDC1/ZMIZ1/RELN/SYNE2/GLI3/NR2E1/CDK5R1/DAB2IP/PAFAH1B1
GO:0007512	adult heart development	13	0.481253	1.28825	0.189815	0.399294	0.299841	5847	tags=77%	list=33%	signal=51%	MYH6/NKX2-5/CHD7/APLNR/HAND2/TCAP/MYH7/ADRA1A/SCUBE1/MYH10
GO:0086010	membrane depolarization during action potential	37	0.480937	1.76417	0.00284038	0.0237816	0.0178583	6358	tags=68%	list=36%	signal=43%	SCN1B/SCN2B/KCNH2/CACNB2/SLC8A1/SCN4A/CACNA1H/SCN11A/SCN9A/SCN3B/ANK2/SCN4B/HCN2/ATP1A2/CACNA1G/SCN10A/KCNJ2/CACNA2D1/CACNA1C/CACNA1D/SCN7A/SCN5A/SCN8A/HCN4/SLMAP
GO:0060306	regulation of membrane repolarization	34	0.480218	1.71395	0.0075442	0.047407	0.0355992	2946	tags=38%	list=17%	signal=32%	NEDD4L/SCN1B/NOS1AP/KCNH2/CASQ2/NPPA/MIR133A1/FLNA/KCNE2/ANK2/SCN4B/KCNE4/MIR1-1
GO:0071872	cellular response to epinephrine stimulus	13	0.479775	1.28429	0.19213	0.401811	0.301731	7604	tags=69%	list=43%	signal=39%	SNCA/STAR/SLC9A1/ATP2B4/PKLR/ADIPOQ/PDE4B/RYR2/PRKACA
GO:0001759	organ induction	24	0.479704	1.56163	0.0216492	0.0973057	0.0730695	4826	tags=50%	list=28%	signal=36%	MESP1/HOXC11/GDNF/WNT2/BMP2/BMP4/FGF8/HOXA11/AR/ROBO2/DKK1/FGF1
GO:0034384	high-density lipoprotein particle clearance	16	0.479467	1.38378	0.112903	0.291509	0.218902	4932	tags=56%	list=28%	signal=40%	GPLD1/MIR33A/APOE/HDLBP/LIPG/AMN/APOC3/APOC2/APOA1
GO:0051549	positive regulation of keratinocyte migration	12	0.479398	1.2519	0.2	0.411535	0.309033	2764	tags=33%	list=16%	signal=28%	MMP9/MAP4K4/EPB41L4B/HAS2
GO:0042482	positive regulation of odontogenesis	10	0.479273	1.18884	0.25885	0.475983	0.357428	7514	tags=80%	list=43%	signal=46%	BMP2/WNT6/TFAP2A/NGFR/AMELX/AMTN/ENAM/CSF1
GO:0045601	regulation of endothelial cell differentiation	48	0.478905	1.8447	0.00114664	0.0122108	0.00916942	4328	tags=46%	list=25%	signal=35%	BMP6/NOTCH1/MIR99B/VCL/ADD1/IL1B/CLDN5/F11R/MIR21/CDH5/MIR200C/BMP4/FOXJ2/NOTCH4/MIR1-1/PROC/TNFRSF1A/ACVRL1/MIR181A1/JAG1/ATOH8/ID1
GO:2001212	regulation of vasculogenesis	16	0.478832	1.38195	0.112903	0.291509	0.218902	471	tags=19%	list=3%	signal=18%	ADM/RAPGEF2/HEY1
GO:0006098	pentose-phosphate shunt	14	0.478718	1.33444	0.161863	0.364407	0.273643	779	tags=21%	list=4%	signal=20%	RPIA/TALDO1/G6PD
GO:0034111	negative regulation of homotypic cell-cell adhesion	14	0.478536	1.33393	0.161863	0.364407	0.273643	6885	tags=71%	list=39%	signal=43%	ALOX12/CD9/UBASH3B/PRKCD/ABAT/ADAMTS18/C1QTNF1/PRKG1/SERPINE2/FGG
GO:0021801	cerebral cortex radial glia guided migration	21	0.478499	1.49892	0.0679315	0.210391	0.157988	6112	tags=71%	list=35%	signal=47%	P2RY12/MBOAT7/CDK5R2/SRGAP2/DISC1/LAMB1/FOXG1/ZMIZ1/RELN/SYNE2/GLI3/NR2E1/CDK5R1/DAB2IP/PAFAH1B1
GO:0022030	telencephalon glial cell migration	21	0.478499	1.49892	0.0679315	0.210391	0.157988	6112	tags=71%	list=35%	signal=47%	P2RY12/MBOAT7/CDK5R2/SRGAP2/DISC1/LAMB1/FOXG1/ZMIZ1/RELN/SYNE2/GLI3/NR2E1/CDK5R1/DAB2IP/PAFAH1B1
GO:0051639	actin filament network formation	10	0.478253	1.18632	0.25885	0.475983	0.357428	6262	tags=50%	list=36%	signal=32%	ACTN1/ARPC5/FHOD3/LCP1/SPIRE1
GO:0001977	renal system process involved in regulation of blood volume	16	0.478246	1.38025	0.117512	0.297085	0.223089	5163	tags=56%	list=30%	signal=40%	CYP4A11/F2RL1/CYP11B2/F2R/HSD11B2/ADORA1/EMP2/CYP4F2/PDGFB
GO:0048747	muscle fiber development	54	0.478217	1.90029	0.00068359	0.00843139	0.00633136	4842	tags=57%	list=28%	signal=42%	XK/KEL/DYSF/CAV2/MYF6/WFIKKN1/MYOD1/MYH11/P2RX2/MYH6/ACTA1/NRAP/BMP4/SHOX2/MYL2/SKI/BIN3/PPP3CA/UCHL1/DNER/GPX1/COMP/RYR1/NEB/WFIKKN2/TCAP/MYF5/LOX/SMO/FLNC/MYOG
GO:0048739	cardiac muscle fiber development	10	0.478215	1.18622	0.25885	0.475983	0.357428	6279	tags=60%	list=36%	signal=38%	MYH11/MYH6/BMP4/TCAP/SGCD/MYO18B
GO:0030259	lipid glycosylation	11	0.478195	1.23385	0.221973	0.436496	0.327776	5586	tags=73%	list=32%	signal=50%	GBGT1/ST3GAL4/ABO/ST3GAL2/B4GALNT1/GLT6D1/B4GALNT2/GBA
GO:0048245	eosinophil chemotaxis	19	0.47774	1.44578	0.0599078	0.195614	0.146892	7821	tags=68%	list=45%	signal=38%	LGALS3/DAPK2/CX3CL1/HRH1/CCL21/CCL8/CCL13/CCL24/SCG2/CCL5/CCL3/CCL4/CCL26
GO:0045605	negative regulation of epidermal cell differentiation	14	0.477724	1.33167	0.161863	0.364407	0.273643	3646	tags=64%	list=21%	signal=51%	NOTCH1/REG3A/HES5/GDF3/HOXA7/GRHL2/REG3G/HES1/CDSN
GO:0060713	labyrinthine layer morphogenesis	20	0.477349	1.4626	0.050347	0.174981	0.131398	3470	tags=50%	list=20%	signal=40%	ADM/DNAJB6/NCOA1/GCM1/GRB2/SOCS3/FZD5/SPINT1/IL10/GRHL2
GO:0071378	cellular response to growth hormone stimulus	24	0.47714	1.55329	0.0216492	0.0973057	0.0730695	1844	tags=33%	list=11%	signal=30%	STAT3/STAT5B/CSHL1/LYN/STAT6/GHR/GDF15/CSH1
GO:0042832	defense response to protozoan	24	0.476934	1.55262	0.0216492	0.0973057	0.0730695	3057	tags=38%	list=17%	signal=31%	PF4/BCL3/BATF2/GBP6/LYST/IL12B/CCDC88B/GBP2/IL10
GO:1900745	positive regulation of p38MAPK cascade	28	0.476852	1.62108	0.0260266	0.109939	0.0825559	3951	tags=46%	list=23%	signal=36%	GADD45A/MAP3K5/RELL1/IL1B/NCF1/LEP/PJA2/GADD45G/MAP3K3/BMP2/GDF6/HAND2/MIR181A1
GO:0051386	regulation of neurotrophin TRK receptor signaling pathway	13	0.476596	1.27578	0.201389	0.413584	0.310571	1399	tags=15%	list=8%	signal=14%	PPP2R5B/NTRK3
GO:0001562	response to protozoan	25	0.47641	1.56526	0.0293174	0.118984	0.0893483	3057	tags=36%	list=17%	signal=30%	PF4/BCL3/BATF2/GBP6/LYST/IL12B/CCDC88B/GBP2/IL10
GO:0014046	dopamine secretion	34	0.476007	1.69892	0.00864153	0.0515309	0.038696	5741	tags=65%	list=33%	signal=44%	SNCA/SYT5/DRD2/GDNF/SNCG/HTR1B/SYT8/NPY2R/DRD3/CHRNA4/SYT13/SYT3/HTR2A/ABAT/SYT6/CHRNB2/CXCL12/PINK1/SYT4/FGF20/SYT15/SYT1
GO:0014059	regulation of dopamine secretion	34	0.476007	1.69892	0.00864153	0.0515309	0.038696	5741	tags=65%	list=33%	signal=44%	SNCA/SYT5/DRD2/GDNF/SNCG/HTR1B/SYT8/NPY2R/DRD3/CHRNA4/SYT13/SYT3/HTR2A/ABAT/SYT6/CHRNB2/CXCL12/PINK1/SYT4/FGF20/SYT15/SYT1
GO:0021983	pituitary gland development	42	0.475862	1.77729	0.00151136	0.0152107	0.0114221	5949	tags=71%	list=34%	signal=47%	CDH1/GHRHR/RBPJ/GATA2/GSX1/DRD2/GLI1/PITX1/POU3F2/BMP2/SIX3/BMP4/FGF8/WNT4/GLI2/MSX1/GHRH/SLC6A3/ADCYAP1/HES1/ALDH1A2/PROP1/SALL1/NR0B1/CREB1/SOX3/PAX6/ISL1/WNT5A/POU1F1
GO:0061318	renal filtration cell differentiation	19	0.475593	1.43928	0.062212	0.200599	0.150635	2362	tags=37%	list=13%	signal=32%	BASP1/IQGAP1/FOXC2/KLF15/NOTCH2/WT1/BMP4
GO:0072112	glomerular visceral epithelial cell differentiation	19	0.475593	1.43928	0.062212	0.200599	0.150635	2362	tags=37%	list=13%	signal=32%	BASP1/IQGAP1/FOXC2/KLF15/NOTCH2/WT1/BMP4
GO:0045777	positive regulation of blood pressure	35	0.47552	1.72429	0.0063242	0.0417318	0.0313376	4596	tags=57%	list=26%	signal=42%	TBXA2R/GRIP2/OXTR/AVP/F11R/AVPR1A/CYP11B2/TPM1/ADRA1D/ADRB1/DRD5/TAC3/ACE/NR2F2/HSD11B2/OXT/ADORA1/QRFP/ADRA1A/ADRA2B
GO:0010765	positive regulation of sodium ion transport	33	0.475371	1.68752	0.00600449	0.0400405	0.0300675	3846	tags=52%	list=22%	signal=40%	TESC/ATP1B2/SCN1B/WNK1/PRSS8/ACTN4/FXYD1/NKX2-5/WNK4/ARF1/SCN3B/WNK2/SCN4B/AKT1/CNTN1/DRD4/AHCYL1
GO:0000186	activation of MAPKK activity	48	0.475224	1.83052	0.00144825	0.0147037	0.0110414	3592	tags=42%	list=21%	signal=33%	EGF/LRRK2/MAP3K5/GRM1/MAPK3/MAP3K2/MAPK1/CRK/MOS/EIF2AK2/MAP3K3/BMP4/PSEN1/BRAF/F2R/RAF1/TAOK2/RAPGEF1/KIDINS220/NGF
GO:1900239	regulation of phenotypic switching	13	0.475192	1.27202	0.201389	0.413584	0.310571	3362	tags=31%	list=19%	signal=25%	SOD2/MIR140/MIR182/MIR214
GO:1904889	regulation of excitatory synapse assembly	14	0.474981	1.32403	0.16408	0.367647	0.276076	5079	tags=64%	list=29%	signal=46%	IL1RAP/NTRK3/LRRC4B/LRFN1/LRRTM2/SEMA4A/NRXN1/GRID2/LRFN4
GO:0035994	response to muscle stretch	18	0.474428	1.41624	0.0869565	0.246136	0.184831	5460	tags=50%	list=31%	signal=34%	FOS/SLC8A1/NPPA/MAPK14/RAF1/TCAP/NFKBIA/NFKB1/SLC9A1
GO:0006971	hypotonic response	10	0.47415	1.17614	0.269912	0.489094	0.367274	4034	tags=50%	list=23%	signal=38%	MYLK/SLC12A6/AQP5/OXSR1/CAB39
GO:0097106	postsynaptic density organization	32	0.473793	1.67078	0.00800142	0.0491617	0.0369169	5079	tags=56%	list=29%	signal=40%	IL1RAP/LRRC4/CDH2/NRXN2/NTRK3/LRRC4B/LRFN1/LRRTM2/PTEN/SHANK3/OPHN1/NRXN1/RELN/DLG2/SHANK1/NLGN2/GRID2/LRFN4
GO:0001886	endothelial cell morphogenesis	13	0.473671	1.26795	0.201389	0.413584	0.310571	4877	tags=69%	list=28%	signal=50%	COL18A1/PECAM1/NOTCH4/MET/ID1/ARHGEF26/COL15A1/CLIC4/COL22A1
GO:0001953	negative regulation of cell-matrix adhesion	38	0.473482	1.74241	0.00361353	0.0282419	0.0212076	4088	tags=47%	list=23%	signal=36%	THBS1/ARHGAP6/MIR192/CORO1C/APOD/SERPINE1/BCAS3/MAP4K4/ACER2/NF1/BCL6/PTEN/MIR29C/HOXA7/SRC/ACVRL1/AJAP1/JAG1
GO:0072010	glomerular epithelium development	23	0.473471	1.52976	0.0444287	0.160233	0.120323	2685	tags=39%	list=15%	signal=33%	BASP1/IQGAP1/FOXC2/KLF15/NOTCH2/WT1/BMP4/PECAM1/FOXC1
GO:0099149	regulation of postsynaptic neurotransmitter receptor internalization	12	0.473373	1.23617	0.211765	0.424943	0.319101	3528	tags=50%	list=20%	signal=40%	ITGB3/NUMB/DRD3/GSG1L/OPHN1/DRD4
GO:0010714	positive regulation of collagen metabolic process	22	0.473312	1.50922	0.0581395	0.192326	0.144423	4702	tags=55%	list=27%	signal=40%	MIR149/CREB3L1/UCN/BMP4/F2/LARP6/F2R/WNT4/ARRB2/TGFB3/IHH/PDGFRB
GO:0032967	positive regulation of collagen biosynthetic process	22	0.473312	1.50922	0.0581395	0.192326	0.144423	4702	tags=55%	list=27%	signal=40%	MIR149/CREB3L1/UCN/BMP4/F2/LARP6/F2R/WNT4/ARRB2/TGFB3/IHH/PDGFRB
GO:0070593	dendrite self-avoidance	16	0.47321	1.36572	0.126728	0.313182	0.235177	4445	tags=56%	list=25%	signal=42%	BSG/NEXN/IGSF9/CNTN4/MYPN/VSTM2L/NPTN/ROBO4/CNTN2
GO:0099084	postsynaptic specialization organization	34	0.472958	1.68804	0.0100168	0.056681	0.0425633	5079	tags=56%	list=29%	signal=40%	IL1RAP/LRRC4/CDH2/NRXN2/NTRK3/LRRC4B/LRFN1/LRRTM2/PTEN/SHANK3/OPHN1/NTNG2/NRXN1/RELN/DLG2/SHANK1/NLGN2/GRID2/LRFN4
GO:0030199	collagen fibril organization	51	0.472901	1.84972	0.000450756	0.00622872	0.00467731	3774	tags=45%	list=22%	signal=35%	SFRP2/TNXB/MIR29B2/FOXC2/ADAMTS2/EMILIN1/LUM/CHADL/COL1A1/NF1/MMP11/ATP7A/ADAMTS3/FMOD/ADAMTS14/FOXC1/COL2A1/COL13A1/COL5A3/LOXL1/COMP/COL3A1/GREM1
GO:0048169	regulation of long-term neuronal synaptic plasticity	24	0.472727	1.53892	0.0227052	0.100409	0.0753995	5080	tags=54%	list=29%	signal=38%	KIT/RAB5A/GRIN1/DRD2/APP/NF1/SHANK3/KRAS/KCNJ10/NPTN/GRM5/SYNPO/RAB8A
GO:0046462	monoacylglycerol metabolic process	12	0.472631	1.23423	0.214118	0.427286	0.320861	3112	tags=58%	list=18%	signal=48%	DGAT2/ABHD12B/MGLL/AWAT2/DGAT2L6/MOGAT3/MOGAT2
GO:0060080	inhibitory postsynaptic potential	16	0.47239	1.36335	0.126728	0.313182	0.235177	5467	tags=62%	list=31%	signal=43%	CHRNA4/ABAT/DRD4/NLGN3/IGSF9B/RIMS2/GLRA1/NLGN2/GABRB3/NTSR1
GO:0021978	telencephalon regionalization	12	0.472343	1.23348	0.214118	0.427286	0.320861	4126	tags=67%	list=24%	signal=51%	DMRTA2/BMP2/SIX3/BMP4/GSX2/LHX2/EMX1/EMX2
GO:0014854	response to inactivity	13	0.47231	1.26431	0.203704	0.416442	0.312718	7256	tags=85%	list=41%	signal=50%	DRD2/ACTN3/IL10/MTMR4/MYOG/HDAC4/CASQ1/SCN5A/UTRN/SGCA/CAT
GO:0033690	positive regulation of osteoblast proliferation	11	0.472302	1.21865	0.235426	0.452007	0.339424	36	tags=9%	list=0%	signal=9%	GATA1
GO:0051044	positive regulation of membrane protein ectodomain proteolysis	14	0.471822	1.31522	0.166297	0.370429	0.278165	1227	tags=36%	list=7%	signal=33%	FURIN/GPLD1/ADAM8/IL1B/ADRA2A
GO:1903539	protein localization to postsynaptic membrane	42	0.471796	1.7621	0.00163626	0.0160488	0.0120515	2965	tags=36%	list=17%	signal=30%	GRIP2/CACNG7/STX3/CACNG2/SNAP25/RAPSN/CPLX1/ARHGAP44/CACNG4/GRIN1/SHISA6/CACNG8/CACNG3/CACNG5/STX1B
GO:1900747	negative regulation of vascular endothelial growth factor signaling pathway	14	0.471756	1.31504	0.166297	0.370429	0.278165	7494	tags=64%	list=43%	signal=37%	CADM4/IL12B/MIR16-2/IL12A/XDH/DAB2IP/DCN/MIR199A2/HRG
GO:0031128	developmental induction	36	0.471611	1.7281	0.00595705	0.0398082	0.0298931	6247	tags=61%	list=36%	signal=39%	HIPK1/MESP1/HOXC11/GDNF/WNT2/BMP2/SIX3/BMP4/FZD5/FGF8/HOXA11/WNT4/AR/ROBO2/SALL1/DKK1/FGF1/SOX9/SOX8/WNT5A/WNT1/WNT3A
GO:0042743	hydrogen peroxide metabolic process	55	0.471391	1.89044	0.000720569	0.00875076	0.00657118	1201	tags=22%	list=7%	signal=20%	HBM/HBD/SNCA/HBQ1/HBZ/PRDX6/PRDX5/GPX3/HBE1/STAT3/HBG1/DUOX2
GO:0016264	gap junction assembly	13	0.471298	1.2616	0.203704	0.416442	0.312718	7013	tags=54%	list=40%	signal=32%	IL1B/CTNNA1/ACE/GJD3/GJC1/ACE2/GJA5
GO:0048520	positive regulation of behavior	25	0.471164	1.54803	0.0328709	0.129213	0.0970297	5732	tags=60%	list=33%	signal=40%	SGIP1/GHRHR/MTNR1B/UCN/CCK/NPY2R/GHRH/PENK/CRH/INSL5/STRA6/NR4A3/AGRP/HDAC4/RXFP4
GO:0099068	postsynapse assembly	31	0.471003	1.63763	0.0110724	0.0610708	0.0458597	5906	tags=68%	list=34%	signal=45%	IL1RAP/CDH2/NRXN2/NTRK3/LRRC4B/LRFN1/LRP4/LRRTM2/PTEN/SHANK3/NTNG2/NLGN3/NRXN1/SHANK1/MAGI2/NLGN2/GRID2/LRFN4/CEL/NLGN4X/WNT5A
GO:0009071	serine family amino acid catabolic process	12	0.470851	1.22958	0.218824	0.433188	0.325293	2631	tags=33%	list=15%	signal=28%	CBS/CSAD/CDO1/GLDC
GO:0008207	C21-steroid hormone metabolic process	38	0.470706	1.7322	0.00414	0.0311452	0.0233878	2924	tags=39%	list=17%	signal=33%	BMP6/ADM/DHRS9/STAT5B/CYP11B2/DHRS2/CACNA1H/FSHB/EGR1/BMP2/CYP11A1/PPARGC1A/CYP11B1/AKR1C2/WNT4
GO:0044331	cell-cell adhesion mediated by cadherin	24	0.470443	1.53149	0.0248173	0.10727	0.0805518	6400	tags=71%	list=37%	signal=45%	BMP6/NOTCH1/CDH2/PTPRU/CDH5/PPM1F/FOXA1/NOTCH4/ADAM19/TJP1/PLG/FLOT1/WNT5A/MMP24/WNT3A/FOXA2/SERPINF2
GO:0098664	G protein-coupled serotonin receptor signaling pathway	32	0.470277	1.65838	0.00882441	0.0524235	0.0393662	7467	tags=78%	list=43%	signal=45%	HTR1B/HTR1D/CHRM5/CHRM1/CHRM2/OR10H5/HTR2A/DRD4/OR10H4/HRH1/HRH3/OR11H4/HRH2/OR5T2/OR6T1/CHRM3/OR10H3/HTR4/CHRM4/OR10H1/HTR7/OR10H2/HTR1E/HTR1F/HTR5A
GO:0060231	mesenchymal to epithelial transition	20	0.470168	1.4406	0.0593746	0.194502	0.146057	5863	tags=75%	list=34%	signal=50%	BASP1/GDNF/LIF/SIX2/WT1/BMP4/WNT9B/CITED1/WNT4/GREM1/SALL1/SMO/TCF15/PAX8/FZD7
GO:0031424	keratinization	207	0.470092	2.3456	1e-10	1.19151e-08	8.94737e-09	6073	tags=63%	list=35%	signal=42%	KRT23/FURIN/PCSK6/DSC2/KRT1/SHARPIN/KRTAP10-5/EVPL/PRSS8/KRT33B/KRTAP4-9/LCE3C/KRTAP10-10/CELA2A/KLK13/KRTAP12-1/PPL/LCE2B/KRTAP22-1/CAPN1/KRT38/KRT86/KRTAP10-1/KRT83/DSC3/SFN/LCE3B/KRTAP9-2/KRTAP9-8/TGM3/KRTAP5-5/KRTAP10-7/KRT35/KRTAP21-1/KRTAP9-4/KLK12/KRTAP8-1/KRT19/KRTAP4-4/LCE5A/KRTAP12-3/KRTAP27-1/SPRR2A/KRTAP13-1/PI3/LCE1D/KRTAP5-10/KLK5/KRTAP9-1/KRTAP23-1/KRT14/KRT84/LCE4A/KRTAP19-2/SPRR3…
GO:0016486	peptide hormone processing	31	0.469948	1.63396	0.0114446	0.0623578	0.0468262	2964	tags=32%	list=17%	signal=27%	FURIN/MME/PCSK6/REN/ECE1/PCSK1N/FSHB/CPA3/ACE/BACE2
GO:0140448	signaling receptor ligand precursor processing	31	0.469948	1.63396	0.0114446	0.0623578	0.0468262	2964	tags=32%	list=17%	signal=27%	FURIN/MME/PCSK6/REN/ECE1/PCSK1N/FSHB/CPA3/ACE/BACE2
GO:0003085	negative regulation of systemic arterial blood pressure	19	0.469801	1.42175	0.0668203	0.208358	0.156461	6438	tags=74%	list=37%	signal=47%	SOD2/CALCA/NPPA/ADRB1/ARHGAP42/CRH/ADORA1/ADRA1A/GPR37L1/NTSR1/AGTR2/PRCP/ADRB3/NPPB
GO:0034331	cell junction maintenance	29	0.469777	1.61676	0.0194273	0.0908768	0.0682418	4886	tags=59%	list=28%	signal=42%	CD177/C1QL1/KIFC3/F2RL1/CBLN2/CLDN1/DCTN1/F2R/CLDN3/OPHN1/BSN/PCLO/CTBP2/TJP1/DLG2/NLGN2/ERC2
GO:1904668	positive regulation of ubiquitin protein ligase activity	14	0.469473	1.30867	0.170732	0.376288	0.282565	2411	tags=29%	list=14%	signal=25%	FZR1/GOLGA2/UBE2C/PTEN
GO:0090103	cochlea morphogenesis	22	0.469281	1.49637	0.0627907	0.201179	0.151071	4871	tags=59%	list=28%	signal=43%	EYA1/POU3F4/VANGL2/GRHL3/GLI2/TBX1/MYO3B/DVL1/HPN/NEUROG1/CTHRC1/MYO3A/SOX9
GO:0010656	negative regulation of muscle cell apoptotic process	50	0.469109	1.82917	0.000624275	0.00797025	0.00598508	3995	tags=38%	list=23%	signal=29%	SFRP2/ALOX12/LRP6/CFLAR/MDK/NKX2-5/MIR21/MIR133A1/HSPB6/PTK2B/SIRT4/NUPR1/MIR24-2/ARRB2/ADCYAP1/HMGCR/MIR138-1/HAND2/MIR210
GO:1901385	regulation of voltage-gated calcium channel activity	34	0.468914	1.67361	0.0118547	0.0639849	0.048048	2923	tags=38%	list=17%	signal=32%	DYSF/CACNB4/NOS1AP/STAC2/CRHR1/CACNB2/EHD3/DRD2/NPPA/DRD3/KCNE2/FMR1/OPRL1
GO:1901889	negative regulation of cell junction assembly	31	0.468787	1.62993	0.012189	0.0653423	0.0490673	3769	tags=39%	list=22%	signal=30%	THBS1/ARHGAP6/CORO1C/APOD/IL1B/BCAS3/TLR2/PTEN/ACE/SRC/ROBO2/ACVRL1
GO:0032352	positive regulation of hormone metabolic process	13	0.468764	1.25482	0.206019	0.419532	0.315038	4542	tags=62%	list=26%	signal=46%	BMP6/ADM/EGR1/PPARGC1A/WNT4/HIF1A/HPN/POR
GO:1904262	negative regulation of TORC1 signaling	10	0.468065	1.16104	0.278761	0.498549	0.374374	562	tags=30%	list=3%	signal=29%	RNF152/STK11/SESN3
GO:0061028	establishment of endothelial barrier	45	0.468022	1.78294	0.002292	0.0204437	0.0153518	4206	tags=51%	list=24%	signal=39%	RAPGEF2/PDE2A/VCL/ADD1/IL1B/F2RL1/CLDN5/MYADM/F11R/MSN/CLDN1/CDH5/RAPGEF3/PECAM1/CLDN3/MARVELD2/SOX18/PROC/TNFRSF1A/RAPGEF1/TJP1/ICAM1/ROBO4
GO:0045683	negative regulation of epidermis development	19	0.467997	1.41629	0.0737327	0.221539	0.166359	3646	tags=58%	list=21%	signal=46%	NOTCH1/REG3A/DKK4/HES5/GDF3/HOXA7/NGFR/GRHL2/REG3G/HES1/CDSN
GO:0045646	regulation of erythrocyte differentiation	47	0.467918	1.80831	0.00154014	0.0153406	0.0115197	2026	tags=32%	list=12%	signal=28%	TAL1/GATA1/TRIM58/STAT3/HSPA1B/STAT5B/HSPA1A/SPI1/GATA2/HOXA5/FOXO3/ISG15/LYN/PRKDC/MAPK14
GO:0051966	regulation of synaptic transmission	glutamatergic	72	0.46765	1.96566	4.56462e-05	0.0010482	0.000787124	4451	tags=60%	list=25%	signal=45%	GLUL/TPRG1L/LRRK2/PTGS2/CDH2/CACNG7/GRM1/OXTR/CACNG2/UCN/CACNG4/DRD2/HTR1B/GRM7/NPY2R/DRD3/GRM2/PSEN1/CACNG8/TNR/PTK2B/DISC1/CACNG3/CACNG5/SHANK3/GRIK1/OPHN1/DGKI/HTR2A/ADCYAP1/GRM3/TSHZ3/MAPK8IP2/ATP1A2/GRM6/NLGN3/GRM5/NRXN1/RELN/DRD1/SHANK1/ADORA1/DKK1
GO:1905144	response to acetylcholine	28	0.467577	1.58955	0.0329427	0.129213	0.0970297	6352	tags=71%	list=36%	signal=46%	RGS10/CHRNA7/CHRNA3/AGRN/LYPD1/CHRM5/LY6G6D/GNAQ/CHRNA4/CHRM1/CHRM2/RGS8/GNB1/HRH3/CHRNB2/CHRM3/ATP2B4/CDK5R1/CHRM4/LY6H
GO:1905145	cellular response to acetylcholine	28	0.467577	1.58955	0.0329427	0.129213	0.0970297	6352	tags=71%	list=36%	signal=46%	RGS10/CHRNA7/CHRNA3/AGRN/LYPD1/CHRM5/LY6G6D/GNAQ/CHRNA4/CHRM1/CHRM2/RGS8/GNB1/HRH3/CHRNB2/CHRM3/ATP2B4/CDK5R1/CHRM4/LY6H
GO:0060456	positive regulation of digestive system process	13	0.467563	1.2516	0.210648	0.4239	0.318318	5241	tags=54%	list=30%	signal=38%	AQP1/NR1H2/OPRL1/OXT/CRH/TAC1/SCT
GO:0043950	positive regulation of cAMP-mediated signaling	18	0.467257	1.39484	0.0983982	0.268417	0.201561	6816	tags=83%	list=39%	signal=51%	RAPGEF2/GPR62/GSK3A/UCN/ADCYAP1/CRH/SCT/ADCYAP1R1/MRAP2/GPR61/MRAP/GIPR/GIP/RXFP2/OR51E2
GO:0015701	bicarbonate transport	43	0.46695	1.75793	0.00253738	0.0221014	0.0165966	292	tags=14%	list=2%	signal=14%	SLC4A1/CA2/CA1/AQP1/RHAG/SLC26A8
GO:0033623	regulation of integrin activation	14	0.466794	1.3012	0.175166	0.381308	0.286335	830	tags=21%	list=5%	signal=20%	SELP/JAM3/P2RY12
GO:2000035	regulation of stem cell division	11	0.466777	1.20439	0.244395	0.462346	0.347188	1613	tags=18%	list=9%	signal=17%	SFRP2/ESRRB
GO:0021511	spinal cord patterning	24	0.4662	1.51767	0.0286894	0.117037	0.0878865	6446	tags=79%	list=37%	signal=50%	DLL4/ASCL1/FOXN4/NKX6-2/NKX2-2/GLI2/IFT122/NKX6-1/RELN/SMO/GLI3/RFX4/EVX1/PAX6/DMRT3/INTU/CHRD/SHH/LHX3
GO:0010766	negative regulation of sodium ion transport	18	0.466082	1.39133	0.0983982	0.268417	0.201561	2738	tags=44%	list=16%	signal=38%	NEDD4L/WNK1/HECW1/OSR1/WNK4/DRD3/WNK2/PCSK9
GO:0001893	maternal placenta development	35	0.46603	1.68987	0.00869006	0.0517714	0.0388766	3114	tags=40%	list=18%	signal=33%	BSG/EPOR/RXRA/PTGS2/MAPK3/SPP1/MAPK1/STC2/LIF/TCF23/CTSB/STOX2/AKT1/NR2F2
GO:0032253	dense core granule localization	11	0.465555	1.20124	0.244395	0.462346	0.347188	1868	tags=18%	list=11%	signal=16%	KIF1B/KIF1A
GO:0099519	dense core granule cytoskeletal transport	11	0.465555	1.20124	0.244395	0.462346	0.347188	1868	tags=18%	list=11%	signal=16%	KIF1B/KIF1A
GO:1901950	dense core granule transport	11	0.465555	1.20124	0.244395	0.462346	0.347188	1868	tags=18%	list=11%	signal=16%	KIF1B/KIF1A
GO:0015695	organic cation transport	49	0.465459	1.80599	0.00355736	0.0279412	0.0209818	3823	tags=41%	list=22%	signal=32%	ITGB3/SNCA/SEC14L1/RALBP1/SLC6A4/SLC44A4/SLC22A4/SLC25A48/CHRNA3/SLC22A1/HTR1B/SLC44A2/SYK/PSEN1/MAOB/SLC18A2/CRH/SLC25A47/TACR2/SLC22A2
GO:1903792	negative regulation of anion transport	29	0.465214	1.60106	0.021606	0.0973057	0.0730695	4618	tags=55%	list=26%	signal=41%	THBS1/IRS2/SLC43A2/OSR1/HTR1B/SLC43A1/LEP/NPY5R/GRM7/MIR33A/AKT1/SFRP4/ABAT/HRH3/ADORA1/CYP4F2
GO:0048820	hair follicle maturation	16	0.464725	1.34123	0.142857	0.336119	0.252401	7015	tags=62%	list=40%	signal=37%	RBPJ/NF1/GAL/MYO5A/TRPC4AP/TGFB2/WNT10B/WNT5A/CDH3/SPINK5
GO:0050667	homocysteine metabolic process	12	0.464696	1.21351	0.232941	0.449305	0.337395	3354	tags=50%	list=19%	signal=40%	CBS/TST/DPEP1/MPST/BHMT/NOX4
GO:0014733	regulation of skeletal muscle adaptation	12	0.464018	1.21174	0.235294	0.451911	0.339352	7512	tags=75%	list=43%	signal=43%	ACTN3/PPP3CA/CAMK2G/MYH7/TNNI1/GTF2IRD1/IGFBP5/TNNC1/CAMK2B
GO:1990573	potassium ion import across plasma membrane	47	0.463932	1.79291	0.00183118	0.0171317	0.0128647	4928	tags=55%	list=28%	signal=40%	ATP1B2/SLC12A1/WNK1/KCNJ15/KCNJ11/KCNH2/SLC12A6/KCNJ5/KCNJ12/WNK4/KCNJ9/SLC12A8/KCNJ14/WNK2/KCNE2/KCNK9/HCN2/ATP1A2/KCNJ10/KCNJ4/SLC12A3/KCNJ2/KCNJ13/KCNJ3/ATP4B/SLC12A9
GO:0021819	layer formation in cerebral cortex	10	0.463849	1.15059	0.285398	0.505409	0.379526	6112	tags=80%	list=35%	signal=52%	MBOAT7/CDK5R2/RELN/GLI3/NR2E1/CDK5R1/DAB2IP/PAFAH1B1
GO:0030834	regulation of actin filament depolymerization	47	0.463519	1.79131	0.00185544	0.0173059	0.0129955	1720	tags=28%	list=10%	signal=25%	TMOD1/SPTB/SPTA1/GSN/VIL1/ADD1/SVIL/ADD2/FLII/F2RL1/LMOD1/SPTBN2/SPTBN4
GO:0071636	positive regulation of transforming growth factor beta production	20	0.46341	1.4199	0.0623557	0.200599	0.150635	2278	tags=30%	list=13%	signal=26%	THBS1/FURIN/PTGS2/MIR149/LUM/CX3CL1
GO:1990776	response to angiotensin	28	0.463347	1.57517	0.0365828	0.139505	0.104758	6243	tags=50%	list=36%	signal=32%	CA2/IQGAP1/PTGS2/CDC6/PRKCD/SRC/AHCYL1/NFKB1/AGTR2/HSF1/MIR145/MAS1/ACTN2/SLC30A10
GO:1905523	positive regulation of macrophage migration	25	0.463014	1.52125	0.0367834	0.140101	0.105205	2278	tags=36%	list=13%	signal=31%	THBS1/P2RY12/MAPK3/MAPK1/MDK/C5AR1/TREM2/MAPK14/CX3CL1
GO:0044060	regulation of endocrine process	43	0.462423	1.74089	0.00293152	0.0243586	0.0182915	3742	tags=37%	list=21%	signal=29%	BMP6/RAB11FIP1/GNAS/CRHR1/REN/IL1B/F2RL1/FOXL2/UCN/INHBB/LEP/NPVF/F2R/GAL/CRH/TACR2
GO:0030252	growth hormone secretion	15	0.462076	1.32167	0.15625	0.356345	0.267589	3345	tags=40%	list=19%	signal=32%	GHRHR/DRD2/ITSN1/CHD7/GHRH/ADCYAP1
GO:0045161	neuronal ion channel clustering	12	0.461828	1.20602	0.235294	0.451911	0.339352	4502	tags=33%	list=26%	signal=25%	AGRN/SPTBN4/CNTN2/NFASC
GO:1901380	negative regulation of potassium ion transmembrane transport	30	0.461774	1.58376	0.0166551	0.0817224	0.0613676	2946	tags=37%	list=17%	signal=31%	KEL/NEDD4L/MTNR1B/KCNH2/CASQ2/MIR133A1/KCNE2/PTEN/KCNE4/OXSR1/MIR1-1
GO:0099509	regulation of presynaptic cytosolic calcium ion concentration	16	0.461753	1.33265	0.147465	0.343253	0.257758	7628	tags=94%	list=44%	signal=53%	NCS1/CACNB2/HTR1B/ATP2B1/ADORA1/P2RX1/CACNA1D/CALB2/P2RY1/CNR1/ATP2B2/SCGN/P2RY4/CALB1/ATP2B3
GO:0042133	neurotransmitter metabolic process	29	0.461705	1.58898	0.0226954	0.100409	0.0753995	3823	tags=45%	list=22%	signal=35%	ALDH5A1/MAOA/SLC6A4/SLC44A4/ACHE/PRIMA1/CHAT/MAOB/TH/DBH/SLC6A3/ABAT/SLC22A2
GO:0031623	receptor internalization	110	0.461489	2.0662	3.78621e-07	2.00923e-05	1.50879e-05	3528	tags=45%	list=20%	signal=36%	ITGB3/SNCA/DNM3/MX1/ADM/AP2M1/EGF/CD9/CXCR2/ANKRD13A/ACHE/RAB5A/CXCR1/SDCBP/CACNG7/MX2/NUMB/RAB31/CACNG2/SNAP25/GRB2/AP2B1/CACNG4/PLCG2/DRD2/HTR1B/RAMP3/DNM1/ARF1/PICALM/SYK/DRD3/LRRTM2/ANGPT1/CACNG8/FMR1/PCSK9/CACNG3/CACNG5/GSG1L/OPHN1/CALY/ARRB2/SFRP4/TFRC/CLTC/MKLN1/SCYL2/DRD4
GO:1903429	regulation of cell maturation	22	0.460828	1.46941	0.0627907	0.201179	0.151071	1863	tags=18%	list=11%	signal=16%	TRIM58/LRRK2/NPPC/PAEP
GO:0006750	glutathione biosynthetic process	17	0.460784	1.36123	0.130137	0.317917	0.238732	2610	tags=35%	list=15%	signal=30%	HAGH/GCLC/GGT5/OPLAH/CHAC1/SLC7A11
GO:0030239	myofibril assembly	66	0.460699	1.89912	0.000148907	0.00261935	0.00196694	4056	tags=42%	list=23%	signal=33%	TMOD1/PGM5/LDB3/PRKAR1A/FLII/CSRP2/MYH11/CASQ2/LMOD1/TNNT3/CFLAR/PROX1/MYH6/TPM1/NKX2-5/SIX4/ACTA1/KRT19/NRAP/MYL2/MIR1-1/MYPN/TNNT2/ACTC1/NEB/AKAP13/LMOD2/TCAP
GO:1901725	regulation of histone deacetylase activity	10	0.460681	1.14273	0.29646	0.518546	0.389391	2558	tags=50%	list=15%	signal=43%	LRRK2/PRKD2/C6orf89/MIR182/KDM5A
GO:0048548	regulation of pinocytosis	13	0.460592	1.23294	0.226852	0.44209	0.331978	2965	tags=38%	list=17%	signal=32%	PROM2/ACTN4/NR1H2/ANKFY1/STX1B
GO:0001708	cell fate specification	98	0.460027	2.03593	5.05419e-06	0.000174411	0.00013097	6446	tags=72%	list=37%	signal=46%	SFRP2/SOX6/FKBP8/NOTCH1/EYA1/LBX1/RBPJ/MESP1/ISL2/DHH/MYT1L/NTRK3/ATOH1/DMRTA2/OLIG3/APC2/SIX2/ASCL1/MNX1/CDON/POU3F2/TBX4/PSEN1/NKX6-2/GSX2/FOXA1/TBX5/TBR1/TBX22/ESRP1/NKX2-2/TBX21/MYL2/HOXA11/TBX10/GLI2/SOX18/POU5F1/TBX1/AR/GSC/TBX18/FEV/FGF2/NKX6-1/IHH/DKK1/SMO/ETV2/GLI3/SOX9/TBX20/EYA2/EVX1/TBX2/PAX6/TBX3/DMRT3/PRDM14/SOX17/ISL1/FZD7/WNT5A/POU1F1/SHH/HOXD10/WNT3A/FOXA2/HOXC10/POU4F1/LHX3
GO:0044849	estrous cycle	15	0.459894	1.31543	0.160714	0.362885	0.2725	3682	tags=47%	list=21%	signal=37%	NCOA1/OXTR/MDK/EGR1/HAS2/OPRL1/NCOR2
GO:0042753	positive regulation of circadian rhythm	16	0.45982	1.32708	0.158986	0.360761	0.270905	3368	tags=38%	list=19%	signal=30%	GHRHR/MTNR1B/THRAP3/NPY2R/GHRH/CRH
GO:0048265	response to pain	30	0.459809	1.57702	0.0173994	0.0841972	0.063226	5464	tags=57%	list=31%	signal=39%	THBS1/P2RX3/SLC6A2/CALCA/UCN/P2RX2/SCN9A/GJA4/DBH/CRH/VWA1/NMUR2/RELN/TAC1/NTRK1/THBS4/PRKCG
GO:1902004	positive regulation of amyloid-beta formation	19	0.459764	1.39138	0.0921659	0.256462	0.192584	2069	tags=32%	list=12%	signal=28%	CLU/ABCG1/CHRNA7/GSK3A/APP/PICALM
GO:1900078	positive regulation of cellular response to insulin stimulus	24	0.459632	1.49629	0.0315055	0.125843	0.0944987	5314	tags=54%	list=30%	signal=38%	ADIPOR1/SORL1/SORBS1/ZBTB7B/LEP/SRC/PAK1/IGF2/SERPINA12/ESRRA/OSBPL8/NR1H4/MYO1C
GO:0019432	triglyceride biosynthetic process	36	0.459621	1.68417	0.00937422	0.0546022	0.0410023	4498	tags=42%	list=26%	signal=31%	GPLD1/DGAT2/LPIN2/MIR29B2/ACSL1/GK/NR1H2/PNPLA3/MOGAT3/ACSL4/MOGAT2/MIR30C1/C3/RGN/THRSP
GO:0072311	glomerular epithelial cell differentiation	20	0.459577	1.40815	0.0669746	0.208553	0.156608	2362	tags=35%	list=13%	signal=30%	BASP1/IQGAP1/FOXC2/KLF15/NOTCH2/WT1/BMP4
GO:0051917	regulation of fibrinolysis	14	0.459558	1.28103	0.184035	0.392232	0.294538	3752	tags=43%	list=21%	signal=34%	THBS1/SERPINE1/THBD/F2/FAP/CPB2
GO:2000179	positive regulation of neural precursor cell proliferation	51	0.459443	1.79708	0.000779258	0.00919079	0.00690162	3475	tags=51%	list=20%	signal=41%	EGF/NOTCH1/DLL4/ASPM/NES/LHX5/LYN/DMRTA2/DRD2/PROX1/MDK/GLI1/ASCL1/FLNA/GJC2/FZD9/CDON/CX3CL1/DISC1/LHX2/LHX1/INSM1/GLI2/HIF1A/LRP2/FOXG1
GO:0010664	negative regulation of striated muscle cell apoptotic process	35	0.459025	1.66447	0.0103333	0.0578502	0.0434413	3749	tags=34%	list=21%	signal=27%	SFRP2/CFLAR/MDK/NKX2-5/MIR21/MIR133A1/HSPB6/SIRT4/NUPR1/MIR24-2/HMGCR/HAND2
GO:2001214	positive regulation of vasculogenesis	12	0.458948	1.1985	0.24	0.457188	0.343315	337	tags=17%	list=2%	signal=16%	ADM/RAPGEF2
GO:0010872	regulation of cholesterol esterification	13	0.458946	1.22854	0.229167	0.444878	0.334071	2428	tags=31%	list=14%	signal=27%	MIR27A/ABCG1/APOE/APOA5
GO:0035633	maintenance of blood-brain barrier	34	0.458794	1.63749	0.0155305	0.0779611	0.0585431	2819	tags=35%	list=16%	signal=30%	JAM3/MBP/PTGS2/VCL/CLDN5/F11R/ESAM/CLDN1/CDH5/ANGPT1/PECAM1/CLDN3
GO:0042487	regulation of odontogenesis of dentin-containing tooth	15	0.458371	1.31108	0.162946	0.365674	0.274595	8177	tags=87%	list=47%	signal=46%	BMP2/BMP4/FGF8/NGFR/TNFRSF11B/DMRT3/AMTN/ENAM/RSPO2/MMP20/CSF1/DMP1/RUNX2
GO:1901186	positive regulation of ERBB signaling pathway	34	0.458366	1.63596	0.0160819	0.0798404	0.0599543	3439	tags=38%	list=20%	signal=31%	EGF/MMP9/ARAP1/RBPJ/ADRA2A/CBL/NCF1/ADAM17/HAP1/HIP1/TGFA/AKT1/PTK6
GO:2000095	regulation of Wnt signaling pathway	planar cell polarity pathway	15	0.458355	1.31103	0.162946	0.365674	0.274595	1326	tags=20%	list=8%	signal=19%	SFRP2/DAB2/GPC3
GO:0048536	spleen development	33	0.45833	1.62703	0.00948885	0.054924	0.0412439	3237	tags=36%	list=18%	signal=30%	PBX1/EPB42/SLC40A1/BCL3/ADAM17/NKX2-5/PRKDC/BARX1/JARID2/NKX2-3/RC3H1/ONECUT1
GO:0021885	forebrain cell migration	55	0.458328	1.83805	0.00152381	0.0152553	0.0114556	4803	tags=58%	list=27%	signal=42%	FUT10/LRRK2/P2RY12/MBOAT7/FEZF2/POU3F3/NDEL1/DRD2/CDK5R2/TYRO3/SRGAP2/POU3F2/PSEN1/ARX/TNR/DISC1/FOXB1/LAMB1/FOXG1/LHX6/DIXDC1/FGF13/ZMIZ1/NRG3/EMX2/RELN/DRD1/CNTN2/SLIT2/CXCL12/SYNE2/GLI3
GO:2001237	negative regulation of extrinsic apoptotic signaling pathway	105	0.457699	2.05598	9.48326e-07	4.3713e-05	3.28253e-05	3443	tags=36%	list=20%	signal=29%	SFRP2/THBS1/GATA1/PF4/BCL2L1/STRADB/CTTN/SIAH2/GCLC/EYA1/LGALS3/SERPINE1/DDX3X/HSPA1B/IL1B/HSPA1A/CTNNA1/SCRT2/CFLAR/GDNF/FGA/BRCA1/CX3CL1/LMNA/BMP4/UNC5B/TMBIM1/COL2A1/MCL1/RAF1/ITPRIP/RFFL/AKT1/SRC/GPX1/AR/TERT/ARHGEF2
GO:0033210	leptin-mediated signaling pathway	11	0.457608	1.18073	0.266816	0.485293	0.364419	2221	tags=36%	list=13%	signal=32%	ADIPOR1/STAT3/LEP/MT3
GO:0042448	progesterone metabolic process	17	0.457364	1.35113	0.134703	0.324924	0.243994	2872	tags=41%	list=16%	signal=34%	ADM/DHRS9/STAT5B/FSHB/EGR1/PPARGC1A/AKR1C2
GO:0003401	axis elongation	30	0.457306	1.56843	0.0175855	0.0847082	0.0636097	6247	tags=57%	list=36%	signal=37%	SFRP2/LRP6/SIX4/BMP4/HOXD13/VANGL2/TNC/MED12/NKD1/MAGI2/AREG/FGF1/SOX9/YAP1/WNT5A/SHH/WNT3A
GO:1904948	midbrain dopaminergic neuron differentiation	17	0.457276	1.35087	0.134703	0.324924	0.243994	2462	tags=24%	list=14%	signal=20%	SFRP2/LRP6/WNT2/WNT9B
GO:0030947	regulation of vascular endothelial growth factor receptor signaling pathway	31	0.457231	1.58975	0.016469	0.0811878	0.0609661	3736	tags=42%	list=21%	signal=33%	ITGB3/PRKD2/EMILIN1/IL1B/CADM4/ITGA5/MT3/MIR200C/VTN/HIF1A/EPN2/HGS/FZD4
GO:0030168	platelet activation	155	0.457204	2.17103	2.02118e-09	1.82339e-07	1.36924e-07	3510	tags=40%	list=20%	signal=32%	ITGB3/ITGA2B/GATA1/TREML1/GP1BA/PF4/PF4V1/SELP/MYL9/PEAR1/ALOX12/GNA12/CLEC1B/TLN1/GP9/MYH9/PDGFA/CD9/GP6/VWF/VCL/P2RY12/GNAS/CELA2A/MAPK3/F2RL2/THBD/ADRA2A/F11R/MPL/PLCG2/MAPK1/LYN/GP1BB/COL1A1/FLNA/TYRO3/ITPR2/SYK/TLR4/FGA/VAV1/APOE/F2RL3/UBASH3B/F2/PTPN6/GNA13/SLC7A11/GNAQ/F2R/RAF1/PRKCD/SRC/DGKI/COMP/ARRB2/ABAT/ADRA2C/TRPC6/COL3A1/DGKG
GO:0045187	regulation of circadian sleep/wake cycle	sleep	18	0.457137	1.36463	0.112128	0.290439	0.218098	4534	tags=61%	list=26%	signal=45%	GHRHR/MTNR1B/DRD2/ADRB1/NPY2R/DRD3/GHRH/CRH/ADORA1/PTGDS/CHRNB2
GO:0021879	forebrain neuron differentiation	51	0.45659	1.78592	0.000817269	0.00947572	0.00711557	3606	tags=51%	list=21%	signal=41%	UBB/RAPGEF2/DLX2/FEZF2/GATA2/DLX1/LHX5/PROX1/UNCX/ASCL1/HES5/GBX2/ATP7A/SALL3/SATB2/GSX2/ARX/TBR1/DLX5/DISC1/SHANK3/FGF8/FOXG1/HES1/ROBO2/LHX6
GO:0090330	regulation of platelet aggregation	20	0.456444	1.39855	0.0762125	0.226015	0.169721	3417	tags=45%	list=20%	signal=36%	ALOX12/CD9/CELA2A/F11R/LYN/SYK/UBASH3B/PRKCD/ABAT
GO:0031646	positive regulation of nervous system process	61	0.456434	1.85367	0.00049184	0.00657589	0.00493801	5663	tags=67%	list=32%	signal=46%	RNF10/S100B/PARD3/CHRNA7/DICER1/MTNR1B/P2RX3/GRIN1/PTAFR/CHRNB4/CCK/WASF3/TPPP/PTEN/BAIAP2/TNR/PTK2B/SHANK3/OPRL1/STX1B/ABAT/NLGN3/IGSF9B/CUX2/NRXN1/DVL1/RELN/RIMS2/SHANK1/EGR2/STX1A/MAG/SOX10/NLGN2/ZNF488/NMU/ITGAX/NTSR1/CARTPT/GBA/SSH1
GO:2000178	negative regulation of neural precursor cell proliferation	23	0.456157	1.47382	0.0650433	0.205477	0.154298	5906	tags=61%	list=34%	signal=40%	SLC6A4/GATA2/CTNNA1/CEND1/NF1/SPINT1/VAX1/RAPGEF1/MIR137/APPL2/ILK/NR2E1/PAX6/WNT5A
GO:0045600	positive regulation of fat cell differentiation	65	0.455845	1.87117	0.000383631	0.00550598	0.00413459	4852	tags=45%	list=28%	signal=32%	SFRP2/CARM1/PIM1/TFE3/MIR29B2/PTGS2/MIR21/PRDM16/ZBTB7B/CCDC3/MAPK14/BMP2/HNRNPU/GDF3/ZBTB7C/VSTM2A/AKT1/RARRES2/HTR2A/FNDC5/KLF5/WIF1/DKKL1/METRNL/STK4/STK3/LMO3/SYAP1/CREB1
GO:0002031	G protein-coupled receptor internalization	16	0.455797	1.31546	0.165899	0.370064	0.277891	5016	tags=50%	list=29%	signal=36%	ADM/DRD2/HTR1B/DNM1/DRD3/ARRB2/ARR3/SAG
GO:1901387	positive regulation of voltage-gated calcium channel activity	12	0.45553	1.18958	0.242353	0.460012	0.345435	2309	tags=33%	list=13%	signal=29%	STAC2/CACNB2/EHD3/KCNE2
GO:0006940	regulation of smooth muscle contraction	62	0.455361	1.85961	0.000287003	0.00444221	0.00333578	4706	tags=55%	list=27%	signal=40%	CTTN/KIT/PTGS2/TBXA2R/DOCK5/OXTR/CNN1/ADRA2A/CHRNA3/CALCA/EDN2/MIR21/PTAFR/CHRNB4/ATP2B1/NPY2R/DOCK4/ARHGAP42/PLCE1/F2R/CHRM2/PROK2/OXT/ABAT/ADRA2C/ATP1A2/TACR2/NMUR2/KCNMA1/ADORA1/ADRA1A/DAPK3/ADRA2B/P2RX1
GO:0006449	regulation of translational termination	10	0.455236	1.12922	0.307522	0.532347	0.399754	781	tags=20%	list=4%	signal=19%	GSPT1/UPF1
GO:0060272	embryonic skeletal joint morphogenesis	11	0.455216	1.17456	0.275785	0.495049	0.371745	2877	tags=55%	list=16%	signal=46%	HOXC11/OSR1/BMP4/SHOX2/COL2A1/HOXA11
GO:0022029	telencephalon cell migration	52	0.455158	1.79818	0.00130792	0.0135847	0.0102011	4803	tags=58%	list=27%	signal=42%	FUT10/LRRK2/P2RY12/MBOAT7/FEZF2/POU3F3/NDEL1/DRD2/CDK5R2/SRGAP2/POU3F2/PSEN1/ARX/TNR/DISC1/FOXB1/LAMB1/FOXG1/LHX6/DIXDC1/FGF13/ZMIZ1/NRG3/RELN/DRD1/CNTN2/SLIT2/CXCL12/SYNE2/GLI3
GO:0006000	fructose metabolic process	14	0.454693	1.26747	0.190687	0.399819	0.300235	1017	tags=21%	list=6%	signal=20%	PFKFB4/PFKFB3/PFKFB2
GO:1901880	negative regulation of protein depolymerization	60	0.454497	1.84633	0.000762352	0.0091179	0.00684688	1859	tags=28%	list=11%	signal=25%	TMOD1/SPTB/SPTA1/GSN/VIL1/ADD1/SVIL/ADD2/FLII/MAP1B/SPEF1/MID1IP1/LMOD1/SPTBN2/APC2/SPTBN4/NAV3
GO:0050886	endocrine process	80	0.454434	1.96041	4.37041e-05	0.00100727	0.000756385	3742	tags=40%	list=21%	signal=32%	BMP6/MME/RAB11FIP1/GNAS/OXTR/CRHR1/REN/IL1B/F2RL1/FOXD1/FOXL2/AVPR1A/UCN/CYP11B2/ECE1/INHBB/EDN2/AVPR1B/LEP/NPVF/CPA3/DRD3/DRD5/F2R/ACE/RASL10B/GAL/HSD11B2/CRH/KRAS/FZD4/TACR2
GO:0061615	glycolytic process through fructose-6-phosphate	28	0.454285	1.54436	0.0427995	0.156249	0.117332	450	tags=11%	list=3%	signal=10%	SLC4A1/BPGM/HK1
GO:0061036	positive regulation of cartilage development	30	0.453967	1.55698	0.0215062	0.0971232	0.0729325	4871	tags=47%	list=28%	signal=34%	SOX6/BMP6/ZNF219/MDK/PKDCC/BMP2/BMP4/HOXA11/GDF6/ACVRL1/LOXL2/POR/GLI3/SOX9
GO:0046628	positive regulation of insulin receptor signaling pathway	21	0.453928	1.42195	0.0619266	0.200498	0.150559	3863	tags=43%	list=22%	signal=33%	ADIPOR1/SORL1/SORBS1/ZBTB7B/LEP/SRC/PAK1/IGF2/SERPINA12
GO:0034332	adherens junction organization	60	0.45368	1.84301	0.000800154	0.00930565	0.00698787	2241	tags=23%	list=13%	signal=20%	CDH1/BMP6/JAM3/PAK2/VCL/ADD1/CDH2/HIPK1/NUMB/KIFC3/CTNNA1/CADM3/CDH5/CADM2
GO:0032958	inositol phosphate biosynthetic process	27	0.453575	1.51331	0.0501155	0.174754	0.131228	5467	tags=59%	list=31%	signal=41%	SNCA/IP6K1/IPMK/PLCG2/AVPR1B/PTAFR/PTK2B/IP6K3/HRH1/FGF2/PTH1R/ITPKA/PLEK/PTH/ADCYAP1R1/NTSR1
GO:2000647	negative regulation of stem cell proliferation	18	0.453571	1.35398	0.118993	0.299618	0.224991	3836	tags=39%	list=22%	signal=30%	MIR29B2/CTNNA1/NF1/VAX1/MIR16-2/MIR137/FBLN1
GO:0046461	neutral lipid catabolic process	44	0.453537	1.71929	0.00514382	0.0360294	0.0270555	5713	tags=55%	list=33%	signal=37%	PNPLA2/ABHD5/GPLD1/ABHD12B/LIPH/SORL1/FABP6/ABHD2/PNPLA5/MGLL/APOA5/PNPLA3/LIPC/LIPG/APOC3/APOC2/PNLIPRP2/FABP12/APOA1/FABP7/FABP1/FABP3/AADAC/LIPI
GO:0046464	acylglycerol catabolic process	44	0.453537	1.71929	0.00514382	0.0360294	0.0270555	5713	tags=55%	list=33%	signal=37%	PNPLA2/ABHD5/GPLD1/ABHD12B/LIPH/SORL1/FABP6/ABHD2/PNPLA5/MGLL/APOA5/PNPLA3/LIPC/LIPG/APOC3/APOC2/PNLIPRP2/FABP12/APOA1/FABP7/FABP1/FABP3/AADAC/LIPI
GO:0035249	synaptic transmission	glutamatergic	94	0.45321	2.00068	7.47698e-06	0.00023847	0.000179074	4451	tags=53%	list=25%	signal=40%	GLUL/NAPA/TPRG1L/LRRK2/PTGS2/CDH2/CACNG7/GRM1/OXTR/CACNG2/GRIK5/CNIH2/UCN/CACNG4/GRIN1/DRD2/HTR1B/NF1/GRM7/NPY2R/DRD3/GRM2/PSEN1/CACNG8/TNR/PTK2B/DISC1/CACNG3/UNC13C/CACNG5/SHANK3/GRIK1/OPHN1/DGKI/HTR2A/ADCYAP1/SLC17A7/GRM3/TSHZ3/MAPK8IP2/ATP1A2/GRM6/NLGN3/GRM5/NRXN1/RELN/DRD1/SHANK1/ADORA1/DKK1
GO:0031284	positive regulation of guanylate cyclase activity	10	0.45318	1.12412	0.314159	0.538668	0.404501	7582	tags=50%	list=43%	signal=28%	GUCA1C/GUCA2A/GUCA2B/NOS2/NOS1
GO:0035904	aorta development	60	0.453117	1.84072	0.000825355	0.00947572	0.00711557	4702	tags=50%	list=27%	signal=37%	NPRL3/LTBP1/MYLK/NOTCH1/EYA1/HEY1/MIR29B2/PDE2A/RBPJ/NDST1/DLL4/AP2B1/PROX1/LEP/CHD7/FGF8/SEC24B/LOXL1/NGFR/LRP2/TBX1/COL3A1/HES1/ROBO2/ACVRL1/JAG1/LOX/SMAD6/FOXH1/PDGFRB
GO:0098903	regulation of membrane repolarization during action potential	11	0.452836	1.16842	0.282511	0.502534	0.377366	2946	tags=36%	list=17%	signal=30%	NOS1AP/MIR133A1/FLNA/MIR1-1
GO:0043201	response to leucine	12	0.452677	1.18212	0.247059	0.463974	0.348411	2942	tags=42%	list=17%	signal=35%	UBR2/SESN3/PDX1/PPARGC1A/RRAGD
GO:0072017	distal tubule development	12	0.452623	1.18198	0.247059	0.463974	0.348411	1779	tags=33%	list=10%	signal=30%	NOTCH1/UMOD/POU3F3/WNK4
GO:0061430	bone trabecula morphogenesis	13	0.45257	1.21147	0.247685	0.464272	0.348634	5382	tags=54%	list=31%	signal=37%	SBNO2/COL1A1/MMP2/SEMA4D/GREM1/THBS3/WNT10B
GO:0048488	synaptic vesicle endocytosis	62	0.452536	1.84808	0.000324673	0.00485855	0.00364842	3584	tags=40%	list=20%	signal=32%	SNCA/DNAJC6/DNM3/RAB27B/MX1/FCHO2/STON2/SLC2A4/LRRK2/MX2/SYT5/GAK/SNCG/SYT8/DNM1/PICALM/ITSN1/SNAP91/SH3GL1/KIAA1109/SNCB/OPHN1/STON1/SLC17A7/NLGN3
GO:0140238	presynaptic endocytosis	62	0.452536	1.84808	0.000324673	0.00485855	0.00364842	3584	tags=40%	list=20%	signal=32%	SNCA/DNAJC6/DNM3/RAB27B/MX1/FCHO2/STON2/SLC2A4/LRRK2/MX2/SYT5/GAK/SNCG/SYT8/DNM1/PICALM/ITSN1/SNAP91/SH3GL1/KIAA1109/SNCB/OPHN1/STON1/SLC17A7/NLGN3
GO:0090128	regulation of synapse maturation	12	0.4525	1.18166	0.247059	0.463974	0.348411	8140	tags=75%	list=47%	signal=40%	DISC1/ARHGEF15/NRXN1/RELN/DAB2IP/CLSTN1/YWHAZ/CAMK2B/NFATC4
GO:0034698	response to gonadotropin	25	0.452281	1.48598	0.0467825	0.165879	0.124563	5619	tags=48%	list=32%	signal=33%	GCLC/NOTCH1/WT1/PPARGC1A/EPHA8/GATA6/ICAM1/POR/STAR/INHBA/PAPPA/PAX8
GO:0007044	cell-substrate junction assembly	94	0.452077	1.99567	8.40434e-06	0.000265013	0.000199006	3795	tags=38%	list=22%	signal=30%	THBS1/TNS1/CTTN/TLN1/ARHGAP6/IQGAP1/ACTN1/PTPRJ/VCL/SORBS1/CORO1C/APOD/TEK/LIMCH1/BCAS3/MAP4K4/ITGA5/RHOD/ACTN3/PPM1F/LAMC2/PTEN/LAMB3/THY1/KRT14/PTK2B/SDC4/WNT4/TAOK2/TESK2/SRC/TSC1/LIMS1/ACVRL1/GREM1/KRT5
GO:0006002	fructose 6-phosphate metabolic process	12	0.452065	1.18053	0.249412	0.465863	0.349829	1773	tags=25%	list=10%	signal=22%	HK1/TALDO1/HK2
GO:0042481	regulation of odontogenesis	26	0.452032	1.49695	0.0371362	0.141189	0.106023	7514	tags=73%	list=43%	signal=42%	BMP2/BMP4/WNT6/FGF8/TFAP2A/NGFR/MSX1/TNFRSF11B/PAX9/SP6/AMELX/DMRT3/AMTN/SHH/ASPN/ENAM/RSPO2/MMP20/CSF1
GO:1905276	regulation of epithelial tube formation	18	0.451962	1.34917	0.118993	0.299618	0.224991	4219	tags=44%	list=24%	signal=34%	SFRP2/GDNF/SIX4/VANGL2/GRHL3/SEC24B/DVL1/CELSR1
GO:0045651	positive regulation of macrophage differentiation	15	0.45196	1.29274	0.171875	0.377659	0.283594	1929	tags=20%	list=11%	signal=18%	PF4/LIF/HCLS1
GO:0035907	dorsal aorta development	10	0.451622	1.12026	0.318584	0.542646	0.407488	3769	tags=50%	list=22%	signal=39%	HEY1/RBPJ/DLL4/NGFR/ACVRL1
GO:0031115	negative regulation of microtubule polymerization	12	0.451379	1.17873	0.251765	0.469058	0.352229	4495	tags=33%	list=26%	signal=25%	SNCA/CDH5/STMN2/INPP5J
GO:0033189	response to vitamin A	19	0.451229	1.36555	0.110599	0.288186	0.216406	4753	tags=47%	list=27%	signal=35%	MAP1B/DNMT3B/CYP26A1/RARA/EPO/ALDH1A2/TSHB/LRAT/HAMP
GO:0031581	hemidesmosome assembly	12	0.451079	1.17795	0.254118	0.47074	0.353492	5633	tags=58%	list=32%	signal=40%	LAMC2/LAMB3/KRT14/KRT5/COL17A1/CD151/LAMA3
GO:0014857	regulation of skeletal muscle cell proliferation	13	0.450969	1.20718	0.25	0.466258	0.350126	4842	tags=54%	list=28%	signal=39%	STAT3/CFLAR/EPHB1/ANGPT1/AKIRIN1/FGF2/MYOG
GO:0030851	granulocyte differentiation	34	0.450908	1.60934	0.0186549	0.0884067	0.066387	2813	tags=29%	list=16%	signal=25%	TAL1/GATA1/TESC/SPI1/GATA2/CBFA2T3/ZBTB46/HCLS1/RARA/LBR
GO:0070207	protein homotrimerization	14	0.450654	1.25621	0.199557	0.411158	0.30875	1811	tags=29%	list=10%	signal=26%	SLC1A5/ITLN1/P2RX3/ALOX5AP
GO:0086002	cardiac muscle cell action potential involved in contraction	52	0.450454	1.77959	0.00151108	0.0152107	0.0114221	5151	tags=50%	list=29%	signal=35%	NEDD4L/DSC2/SCN1B/NOS1AP/SCN2B/KCNH2/CACNB2/KCNJ5/MIR133A1/FLNA/SCN3B/KCNE2/ANK2/SCN4B/KCNE4/MIR1-1/KCND3/CACNA1G/KCNE1/KCNJ2/KCNJ3/CACNA2D1/CACNA1C/KCNN2/FGF12/CACNA1D
GO:0001767	establishment of lymphocyte polarity	12	0.450432	1.17626	0.256471	0.473661	0.355685	2145	tags=50%	list=12%	signal=44%	MYH9/GSN/CCL19/SNX27/DOCK8/FLOT2
GO:0033197	response to vitamin E	11	0.450222	1.16168	0.284753	0.504557	0.378886	2280	tags=36%	list=13%	signal=32%	FKBP1B/LEP/COL1A1/ALAD
GO:0060350	endochondral bone morphogenesis	53	0.449526	1.78064	0.00214598	0.0195553	0.0146846	3301	tags=36%	list=19%	signal=29%	CARM1/PHOSPHO1/BMP6/ALPL/GNAS/TEK/NPPC/COL1A1/BMP4/FGFR3/RARA/SHOX2/DLX5/FOXC1/COL2A1/COL13A1/HOXA11/MMP13/COMP
GO:0007530	sex determination	24	0.449502	1.46331	0.0588235	0.193474	0.145285	5320	tags=54%	list=30%	signal=38%	DMRT1/DHH/FOXL2/SIX4/WT1/INSRR/WNT4/AMH/AR/NR5A1/NR0B1/SOX9/SOX3
GO:0006953	acute-phase response	46	0.449298	1.71208	0.00448281	0.032765	0.0246041	3618	tags=35%	list=21%	signal=28%	TFR2/ORM1/PTGS2/STAT3/APOL2/MRGPRX1/IL1B/SAA2/IL6R/MBL2/REG3A/F2/AHSG/EPO/REG3G/CRP
GO:0060349	bone morphogenesis	89	0.449081	1.93827	3.3595e-05	0.000809743	0.000608058	5416	tags=52%	list=31%	signal=36%	SFRP2/CARM1/PHOSPHO1/BMP6/ALPL/GNAS/TEK/CHSY1/NPPC/PAX1/LRP6/MEGF8/COL1A1/IFITM5/SP5/BMP4/FGFR3/RARA/SHOX2/DLX5/FOXC1/COL2A1/HAS2/COL13A1/HOXA11/MMP13/SKI/TFAP2A/MSX1/COMP/SFRP4/FGF4/TGFB3/GLG1/IHH/NEUROG1/PAPPA2/POR/GLI3/SOX9/CER1/CDX1/POC1A/MMP14/THBS3/COL27A1
GO:0040034	regulation of development	heterochronic	14	0.448473	1.25013	0.206208	0.419532	0.315038	1981	tags=36%	list=11%	signal=32%	NOTCH1/RBPJ/HES3/ASCL1/HES5
GO:0006641	triglyceride metabolic process	100	0.448432	1.99206	4.72441e-06	0.000163927	0.000123097	5713	tags=52%	list=33%	signal=35%	PNPLA2/ABHD5/GPLD1/DGAT2/LPIN2/MIR29B2/LIPH/SORL1/ACSL1/SLC22A4/FABP6/PNPLA5/SEL1L/GK/NR1H2/MGLL/GNB3/APOE/APOA5/PNPLA3/MOGAT3/PCSK9/CPT1A/ACSL4/NKX2-3/LIPC/MOGAT2/GPX1/LIPG/SERPINA12/MIR30C1/C3/RGN/APOC3/ATG14/THRSP/APOC2/PNLIPRP2/G6PC/FABP12/APOA1/PANK2/FABP7/APOH/FABP1/FABP3/CETP/MIR29B1/AADAC/TBL1XR1/LIPF/LIPI
GO:0014841	skeletal muscle satellite cell proliferation	13	0.448252	1.19991	0.256944	0.473753	0.355754	4842	tags=54%	list=28%	signal=39%	STAT3/CFLAR/EPHB1/ANGPT1/AKIRIN1/FGF2/MYOG
GO:0099638	endosome to plasma membrane protein transport	10	0.448165	1.11168	0.323009	0.546979	0.410741	5080	tags=40%	list=29%	signal=28%	GRIP2/ARHGAP44/GRIPAP1/RAB8A
GO:0007638	mechanosensory behavior	13	0.448146	1.19963	0.256944	0.473753	0.355754	5362	tags=62%	list=31%	signal=43%	NRXN2/DRD2/SHANK3/SLC1A3/NRXN1/STRA6/NEUROG1/FOXP2
GO:0007216	G protein-coupled glutamate receptor signaling pathway	15	0.447666	1.28046	0.180804	0.387568	0.291035	5290	tags=60%	list=30%	signal=42%	GRM1/HOMER2/GRM7/GRM2/GRM3/GRM6/GRM5/GRIK3/GRM4
GO:0051152	positive regulation of smooth muscle cell differentiation	18	0.447552	1.33601	0.12357	0.307464	0.230883	3413	tags=33%	list=20%	signal=27%	SOD2/KIT/MIR21/MIR140/MIR1-1/MIR125B1
GO:0044804	autophagy of nucleus	13	0.447368	1.19754	0.256944	0.473753	0.355754	3663	tags=62%	list=21%	signal=49%	ATG2A/ATG9A/WIPI2/WDR45/ATG2B/ATG13/WIPI1/ATG7
GO:0071868	cellular response to monoamine stimulus	100	0.447121	1.98623	5.57784e-06	0.000186371	0.000139951	5766	tags=57%	list=33%	signal=38%	SNCA/CAV2/LRRK2/HTR3E/GNAS/MAPK3/GNAO1/GSK3A/MAPK1/GNAL/DRD2/APP/HTR1B/FLNA/DRD3/KLF16/HTR1D/CHRM5/PRMT5/DRD5/CHRM1/PALM/CHRM2/OR10H5/CALY/HTR2A/ARRB2/DRD4/RGS8/HCN3/OR10H4/HRH1/GNB1/HRH3/DRD1/ID1/OR11H4/HRH2/ALK/STAR/NR4A3/APLP1/GNA14/OR5T2/OR6T1/ADCY6/CHRM3/SIN3A/SLC9A1/SLC9A3R1/OR10H3/GSK3B/ATP2B4/PKLR/HTR3D/PTGER1/ADIPOQ
GO:0071870	cellular response to catecholamine stimulus	100	0.447121	1.98623	5.57784e-06	0.000186371	0.000139951	5766	tags=57%	list=33%	signal=38%	SNCA/CAV2/LRRK2/HTR3E/GNAS/MAPK3/GNAO1/GSK3A/MAPK1/GNAL/DRD2/APP/HTR1B/FLNA/DRD3/KLF16/HTR1D/CHRM5/PRMT5/DRD5/CHRM1/PALM/CHRM2/OR10H5/CALY/HTR2A/ARRB2/DRD4/RGS8/HCN3/OR10H4/HRH1/GNB1/HRH3/DRD1/ID1/OR11H4/HRH2/ALK/STAR/NR4A3/APLP1/GNA14/OR5T2/OR6T1/ADCY6/CHRM3/SIN3A/SLC9A1/SLC9A3R1/OR10H3/GSK3B/ATP2B4/PKLR/HTR3D/PTGER1/ADIPOQ
GO:0051654	establishment of mitochondrion localization	24	0.447073	1.45541	0.0611765	0.198525	0.149078	3111	tags=38%	list=18%	signal=31%	TRAK2/UBB/KIF1B/MAP1B/HAP1/MARK1/MAP1S/HIF1A/UCHL1
GO:0086005	ventricular cardiac muscle cell action potential	35	0.44701	1.6209	0.0139911	0.0720079	0.0540727	3178	tags=34%	list=18%	signal=28%	NEDD4L/DSC2/NOS1AP/KCNH2/KCNJ5/MIR133A1/SCN3B/KCNE2/ANK2/KCNE4/MIR1-1/KCND3
GO:0098751	bone cell development	33	0.446863	1.58632	0.014095	0.0723004	0.0542924	3180	tags=33%	list=18%	signal=27%	TAL1/PIP4K2A/MEIS1/KIT/WASF2/NOTCH2/EP300/PTPN6/ATP6AP1/CLDN18/SRC
GO:0099072	regulation of postsynaptic membrane neurotransmitter receptor levels	64	0.446667	1.83465	0.000348424	0.00513195	0.00385372	3204	tags=39%	list=18%	signal=32%	ITGB3/DNM3/MX1/GRIP2/CACNG7/MX2/STX3/NUMB/CACNG2/SNAP25/CPLX1/AP2B1/ARHGAP44/CACNG4/SHISA6/DNM1/FLOT2/DRD3/CACNG8/CACNG3/CACNG5/GSG1L/STX1B/OPHN1/CALY
GO:0007588	excretion	62	0.446085	1.82173	0.000406627	0.0057318	0.00430417	4916	tags=45%	list=28%	signal=33%	NEDD4L/ABCG2/UMOD/SCNN1G/AVP/POU3F3/AVPR1A/NPR1/CHRNA3/DRD2/MDK/CHRNB4/DRD3/AQP9/ATP6V1B1/OXT/CLCNKA/TACR2/ABCG5/AMN/SCNN1B/KCNMA1/ADORA1/ADRA1A/TAC1/CHRNB2/ABCG8/NFAT5
GO:0061052	negative regulation of cell growth involved in cardiac muscle cell development	13	0.445867	1.19353	0.256944	0.473753	0.355754	3401	tags=38%	list=19%	signal=31%	G6PD/GSK3A/CTDP1/PAK1/YY1
GO:0008306	associative learning	73	0.445852	1.8848	0.000248228	0.00394851	0.00296504	4852	tags=52%	list=28%	signal=38%	NRGN/FOS/KIT/SNAP25/PPP1R1B/UCN/GRIN1/DRD2/APP/CCK/NF1/DRD3/TNR/SLC7A11/TBR1/DRD5/FOXB1/OPRL1/HIF1A/NPTX2/DBH/CRH/MECP2/ATP1A2/KRAS/NLGN3/HMGCR/HRH1/NPTN/ACTR2/RELN/DRD1/SHANK1/TAC1/HRH2/CHRNB2/SYNPO/CREB1
GO:0019226	transmission of nerve impulse	71	0.445799	1.86461	0.000211724	0.00344605	0.00258774	6342	tags=69%	list=36%	signal=44%	JAM3/FKBP1B/SCN1B/CACNG7/MTNR1B/CACNG2/AVP/P2RX3/AVPR1A/CLCN1/NTRK3/CACNG4/SPTBN4/SCN4A/CHRNB4/CACNA1H/SCN11A/SCN9A/OTOA/CACNG8/CHRM5/TNR/DRD5/FMR1/CACNG3/CACNG5/CACNA1G/SCN10A/DRD1/GLRA1/NFASC/MAG/P2RX1/GPR88/NTRK2/FGF12/SCN7A/KCNA1/DMRT3/CARTPT/GBA/CLDN19/MYH14/SCN5A/PAFAH1B1/SCN8A/ITGA2/KCNMB2/GRIK2
GO:0090100	positive regulation of transmembrane receptor protein serine/threonine kinase signaling pathway	108	0.445655	1.99632	2.76022e-06	0.000106938	8.03023e-05	3769	tags=37%	list=22%	signal=29%	THBS1/UBE2O/BMP6/FKBP8/DAB2/NOTCH1/STK11/LRG1/TGFB1I1/RBPJ/CREBBP/SDCBP/GDF7/KIAA0319/FOXD1/GPC3/INHBB/ADAM17/CRB2/GDF15/MIR140/NOTCH2/ZNF423/CDH5/HES5/BMP2/BMP4/EP300/BMP8B/GDF3/CITED1/LEFTY1/SULF1/SOX11/MSX1/BMP8A/GDF6/HES1/GDF1/ACVRL1
GO:1902993	positive regulation of amyloid precursor protein catabolic process	23	0.445611	1.43975	0.0661939	0.207864	0.156091	2069	tags=30%	list=12%	signal=27%	CLU/ABCG1/CHRNA7/GSK3A/LYN/APP/PICALM
GO:0055012	ventricular cardiac muscle cell differentiation	17	0.445544	1.31621	0.148402	0.344329	0.258566	2444	tags=35%	list=14%	signal=30%	RXRA/FHL2/PROX1/NKX2-5/LMNA/RARA
GO:0009268	response to pH	38	0.445502	1.63945	0.00822469	0.0500902	0.0376141	301	tags=16%	list=2%	signal=16%	MCOLN1/CA2/PAM/AQP10/GPLD1/PKD1L3
GO:0010887	negative regulation of cholesterol storage	10	0.445412	1.10485	0.331858	0.55618	0.417651	1645	tags=30%	list=9%	signal=27%	ABCA1/ABCG1/NR1H2
GO:0032228	regulation of synaptic transmission	GABAergic	33	0.445397	1.58112	0.0144635	0.073533	0.0552179	4845	tags=48%	list=28%	signal=35%	CA2/BAIAP3/OXTR/DRD2/HTR1B/HAP1/NF1/NPY5R/PTEN/PLCL2/CNTNAP4/KRAS/ADORA1/ADRA1A/TAC1/NLGN2
GO:0045056	transcytosis	20	0.445243	1.36423	0.0993072	0.269615	0.202461	4122	tags=55%	list=24%	signal=42%	RAB5A/RAB11B/PTAFR/PICALM/IGF1R/GPIHBP1/FCGRT/SRC/LRP2/CLTC/PIGR
GO:0010310	regulation of hydrogen peroxide metabolic process	20	0.445227	1.36418	0.0993072	0.269615	0.202461	5585	tags=55%	list=32%	signal=37%	SNCA/STAT3/ZNF205/MT3/NOXO1/DUOXA1/HDAC6/COX2/PINK1/PRDX2/MMP3
GO:0042554	superoxide anion generation	34	0.445132	1.58873	0.0219795	0.098328	0.0738372	3618	tags=41%	list=21%	signal=33%	CD177/ALOX12/FPR2/PRG3/F2RL1/DUOX2/NCF1/NCF2/SYK/NOX3/PRKCD/NOX4/ITGAM/CRP
GO:0043696	dedifferentiation	12	0.444844	1.16167	0.28	0.499492	0.375082	5935	tags=67%	list=34%	signal=44%	FEZF2/FEZF1/ESRRB/MIR182/MIR214/PDGFB/MIR145/NCOA3
GO:0043697	cell dedifferentiation	12	0.444844	1.16167	0.28	0.499492	0.375082	5935	tags=67%	list=34%	signal=44%	FEZF2/FEZF1/ESRRB/MIR182/MIR214/PDGFB/MIR145/NCOA3
GO:0090394	negative regulation of excitatory postsynaptic potential	12	0.44474	1.1614	0.28	0.499492	0.375082	6839	tags=75%	list=39%	signal=46%	LRRK2/NPY2R/PTEN/NLGN3/NLGN4X/CELF4/EIF4A3/CBLN1/S1PR2
GO:0034123	positive regulation of toll-like receptor signaling pathway	23	0.444583	1.43643	0.0685579	0.211685	0.15896	2075	tags=26%	list=12%	signal=23%	RSAD2/PELI1/DDX3X/F2RL1/TLR2/PJA2
GO:0002921	negative regulation of humoral immune response	13	0.444411	1.18963	0.259259	0.476352	0.357706	5832	tags=69%	list=33%	signal=46%	SERPING1/CR1/VSIG4/PTPN6/CD55/CD59/FCGR2B/FOXJ1/A2M
GO:0060391	positive regulation of SMAD protein signal transduction	15	0.444313	1.27087	0.191964	0.401675	0.301629	1066	tags=20%	list=6%	signal=19%	BMP6/DAB2/KIAA0319
GO:0014014	negative regulation of gliogenesis	44	0.443979	1.68306	0.00769117	0.0479938	0.0360399	4162	tags=52%	list=24%	signal=40%	RNF10/ATP1B2/DAAM2/NOTCH1/DLX2/DICER1/DLX1/NTRK3/NF1/HES5/DRD3/NKX6-2/F2/SKI/SOX11/ADCYAP1/TMEM98/TERT/HES1/ID4/PITX3/MIR181C/NKX6-1
GO:0035235	ionotropic glutamate receptor signaling pathway	25	0.443778	1.45805	0.0593824	0.194502	0.146057	6641	tags=72%	list=38%	signal=45%	GRIK5/CPEB4/GRIN2D/GRIN1/APP/PTK2B/GRIA3/GRIK1/GRIA4/GRIA1/GRIN2B/GRID2/GRIK3/GRID1/CDK5R1/GRIN3B/GRIK2/GRIN3A
GO:0003073	regulation of systemic arterial blood pressure	91	0.443749	1.93476	3.94367e-05	0.000927872	0.000696764	6530	tags=63%	list=37%	signal=39%	MME/SOD2/ADM/CYP4A11/OXTR/AVP/REN/F2RL1/GSK3A/AVPR1A/CALCA/P2RX2/CYP11B2/ECE1/DRD2/EDN2/AVPR1B/TPM1/NPPA/ADRA1D/ADRB1/ARHGAP42/CPA3/DRD3/DRD5/F2R/ACE/ADAMTS16/RASL10B/NR2F2/HSD11B2/AR/CRH/MECP2/ADORA1/ADRA1A/SUCNR1/EMP2/CYP4F2/KLK2/DDAH1/KLK1/PDGFB/NMU/GPR37L1/POSTN/NTSR1/ENPEP/AGTR2/ADRA1B/KLK3/PRCP/ADRB3/SERPINF2/NPPB/AVPR2/RHOA
GO:0045071	negative regulation of viral genome replication	54	0.443469	1.76221	0.00270982	0.0229577	0.0172396	1602	tags=22%	list=9%	signal=20%	RSAD2/MX1/INPP5K/OAS3/IFIT1/OASL/SRPK1/TNIP1/SRPK2/IFITM3/ISG15/PROX1
GO:0071867	response to monoamine	103	0.443368	1.9893	9.06995e-06	0.000279399	0.000209808	5766	tags=57%	list=33%	signal=39%	SNCA/CAV2/LRRK2/HTR3E/GNAS/MAPK3/GNAO1/GSK3A/MAPK1/GNAL/DRD2/APP/HTR1B/FLNA/DRD3/KLF16/PPARGC1A/HTR1D/CHRM5/PRMT5/DRD5/CHRM1/PALM/CHRM2/OR10H5/CALY/HTR2A/PENK/ARRB2/DRD4/RGS8/HCN3/OR10H4/HRH1/GNB1/HRH3/DRD1/ID1/OR11H4/HRH2/ALK/STAR/NR4A3/APLP1/GNA14/OR5T2/OR6T1/ADCY6/CHRM3/SIN3A/SLC9A1/SLC9A3R1/OR10H3/GSK3B/ATP2B4/PKLR/HTR3D/PTGER1/ADIPOQ
GO:0071869	response to catecholamine	103	0.443368	1.9893	9.06995e-06	0.000279399	0.000209808	5766	tags=57%	list=33%	signal=39%	SNCA/CAV2/LRRK2/HTR3E/GNAS/MAPK3/GNAO1/GSK3A/MAPK1/GNAL/DRD2/APP/HTR1B/FLNA/DRD3/KLF16/PPARGC1A/HTR1D/CHRM5/PRMT5/DRD5/CHRM1/PALM/CHRM2/OR10H5/CALY/HTR2A/PENK/ARRB2/DRD4/RGS8/HCN3/OR10H4/HRH1/GNB1/HRH3/DRD1/ID1/OR11H4/HRH2/ALK/STAR/NR4A3/APLP1/GNA14/OR5T2/OR6T1/ADCY6/CHRM3/SIN3A/SLC9A1/SLC9A3R1/OR10H3/GSK3B/ATP2B4/PKLR/HTR3D/PTGER1/ADIPOQ
GO:0031281	positive regulation of cyclase activity	22	0.443365	1.41373	0.0744186	0.222621	0.167172	5419	tags=45%	list=31%	signal=31%	MAPK3/GUCA1C/NF1/MAPK14/TIMP2/DRD5/GUCA2A/CACNA1C/CACNA1D/GUCA2B
GO:0017158	regulation of calcium ion-dependent exocytosis	41	0.443077	1.65631	0.00683504	0.0441342	0.0331416	4519	tags=46%	list=26%	signal=34%	NOTCH1/BAIAP3/DOC2B/ADRA2A/SYT5/TRIM9/TRPV6/SYT8/CDK5R2/CACNA1H/ARF1/SYT13/SYT3/RPH3AL/CACNA1G/DOC2A/SYT6/KCNB1/STX1A
GO:0007171	activation of transmembrane receptor protein tyrosine kinase activity	13	0.443021	1.18591	0.261574	0.478545	0.359352	4090	tags=46%	list=23%	signal=35%	EGF/ANGPT4/CHRNA3/ANGPT1/GREM1/NRG3
GO:0043552	positive regulation of phosphatidylinositol 3-kinase activity	33	0.442981	1.57254	0.0152004	0.0764867	0.0574359	4702	tags=48%	list=27%	signal=36%	KIT/FLT1/FPR2/P2RY12/TEK/CCL19/LYN/TNFAIP8L3/FGFR3/EPHA8/PTK2B/SRC/FGF2/CCL21/ATG14/PDGFRB
GO:0035767	endothelial cell chemotaxis	30	0.442846	1.51884	0.0278644	0.11487	0.0862589	4826	tags=43%	list=28%	signal=31%	THBS1/NOTCH1/MIR149/PRKD2/FGF16/MIR16-2/FGF2/FGF4/MET/EGR3/SMOC2/RAB13/FGF1
GO:2000177	regulation of neural precursor cell proliferation	86	0.442282	1.90169	6.25748e-05	0.00134867	0.00101275	3541	tags=47%	list=20%	signal=37%	EGF/NOTCH1/LRRK2/SLC6A4/CDH2/DLL4/ASPM/GATA2/CTNNA1/NES/LHX5/FOXO3/LYN/DMRTA2/DRD2/PROX1/MDK/GLI1/CEND1/ASCL1/NF1/FLNA/GJC2/FZD9/CDON/CX3CL1/SIX3/DISC1/LHX2/LHX1/INSM1/SPINT1/VAX1/GLI2/HIF1A/LRP2/ADCYAP1/FOXG1/RAPGEF1/EMX1
GO:0034755	iron ion transmembrane transport	18	0.442182	1.31998	0.130435	0.318521	0.239186	2122	tags=33%	list=12%	signal=29%	MCOLN1/SLC25A37/SLC40A1/ABCB6/ISCU/ATP7A
GO:0060711	labyrinthine layer development	48	0.442152	1.70313	0.00554514	0.0380126	0.0285447	3665	tags=48%	list=21%	signal=38%	ADM/HEY1/RBPJ/EGLN1/DNAJB6/NCOA1/GCM1/GRB2/MAPK1/SOCS3/WNT2/PCDH12/CDX2/VASH2/FZD5/CITED1/CDX4/SPINT1/AKT1/IL10/GRHL2/HES1/BIRC6
GO:0021517	ventral spinal cord development	48	0.441979	1.70246	0.00554514	0.0380126	0.0285447	6446	tags=67%	list=37%	signal=42%	LBX1/ISL2/DLL4/GATA2/OLIG3/IFT172/ASCL1/MNX1/TCTN1/PHOX2A/DCTN1/FOXN4/NKX6-2/NKX2-2/LHX1/GLI2/NKX6-1/RELN/GLI3/SCYL1/TBX20/GIGYF2/EVX1/GBX1/PAX6/DMRT3/VLDLR/ISL1/SHH/HOXD10/HOXC10/LHX3
GO:0051589	negative regulation of neurotransmitter transport	12	0.441849	1.15385	0.287059	0.507923	0.381413	2700	tags=25%	list=15%	signal=21%	SNCA/NF1/FMR1
GO:0044320	cellular response to leptin stimulus	19	0.44179	1.33698	0.119816	0.301329	0.226276	2411	tags=37%	list=14%	signal=32%	ADIPOR1/STAT3/FGF23/INHBB/LEP/MT3/PTEN
GO:1903524	positive regulation of blood circulation	72	0.441565	1.85602	0.0002105	0.00344381	0.00258605	4533	tags=49%	list=26%	signal=36%	ADM/NOS1AP/PTGS2/TBXA2R/OXTR/AVP/F2RL1/GSK3A/AVPR1A/UCN/EDN2/AVPR1B/TPM1/NKX2-5/NPPA/MIR21/PTAFR/ADRA1D/SMTNL2/ADRB1/FGA/SCN3B/F2R/MIR1-1/AKT1/DBH/HTR2A/ADRA2C/ATP1A2/HRH1/ICAM1/CASR/ADRA1A/CHGA/HRH2
GO:0001967	suckling behavior	13	0.441413	1.1816	0.263889	0.480663	0.360943	3749	tags=46%	list=21%	signal=36%	OXTR/GRIN1/APP/HELT/CNTFR/HAND2
GO:0071425	hematopoietic stem cell proliferation	23	0.440971	1.42476	0.0732861	0.220629	0.165676	162	tags=9%	list=1%	signal=9%	SFRP2/PIM1
GO:0048596	embryonic camera-type eye morphogenesis	28	0.440945	1.49901	0.0552367	0.186781	0.140259	5394	tags=57%	list=31%	signal=40%	HIPK1/LRP6/PROX1/IFT172/SIX3/FZD5/TH/TFAP2A/SOX11/IFT122/IHH/STRA6/ARID1A/ALDH1A3/TBX2/PAX6
GO:0060487	lung epithelial cell differentiation	22	0.440865	1.40576	0.0767442	0.226573	0.17014	5872	tags=59%	list=34%	signal=39%	NFIB/RBPJ/HOXA5/ASCL1/FOXA1/GRHL2/GATA6/SPDEF/CREB1/SOX9/YAP1/FOXJ1/AGR2
GO:0044546	NLRP3 inflammasome complex assembly	15	0.440835	1.26092	0.200893	0.413103	0.31021	2998	tags=47%	list=17%	signal=39%	MEFV/DDX3X/GBP5/TLR4/EIF2AK2/TLR6/PYDC2
GO:0031572	G2 DNA damage checkpoint	29	0.440821	1.51711	0.0350415	0.135676	0.101883	3108	tags=31%	list=18%	signal=26%	FOXO4/UIMC1/FZR1/CDC14C/CDKN1A/MIR21/BRCA1/TAOK2/CDK5RAP3
GO:0034643	establishment of mitochondrion localization	microtubule-mediated	22	0.440739	1.40536	0.0767442	0.226573	0.17014	3111	tags=36%	list=18%	signal=30%	TRAK2/UBB/KIF1B/MAP1B/HAP1/MAP1S/HIF1A/UCHL1
GO:0047497	mitochondrion transport along microtubule	22	0.440739	1.40536	0.0767442	0.226573	0.17014	3111	tags=36%	list=18%	signal=30%	TRAK2/UBB/KIF1B/MAP1B/HAP1/MAP1S/HIF1A/UCHL1
GO:0018146	keratan sulfate biosynthetic process	27	0.440734	1.47047	0.0632844	0.202043	0.151719	2701	tags=37%	list=15%	signal=31%	B4GALT5/B4GALT3/ST3GAL4/KERA/LUM/CHST5/CHST1/FMOD/B4GALT1/ST3GAL2
GO:0030322	stabilization of membrane potential	17	0.440698	1.30189	0.155251	0.355221	0.266745	5944	tags=47%	list=34%	signal=31%	KCNK17/KCNK9/KCNK1/KCNK7/KCNK3/KCNK15/KCNK18/KCNK4
GO:1903350	response to dopamine	84	0.440654	1.8869	8.83944e-05	0.00174988	0.00131403	5672	tags=57%	list=32%	signal=39%	CAV2/LRRK2/HTR3E/GNAS/MAPK3/GNAO1/GSK3A/MAPK1/GNAL/DRD2/HTR1B/FLNA/DRD3/KLF16/HTR1D/CHRM5/PRMT5/DRD5/CHRM1/PALM/CHRM2/OR10H5/CALY/HTR2A/ARRB2/DRD4/RGS8/HCN3/OR10H4/HRH1/GNB1/HRH3/DRD1/ID1/OR11H4/HRH2/ALK/GNA14/OR5T2/OR6T1/ADCY6/CHRM3/SIN3A/SLC9A3R1/OR10H3/GSK3B/HTR3D/PTGER1
GO:1903351	cellular response to dopamine	84	0.440654	1.8869	8.83944e-05	0.00174988	0.00131403	5672	tags=57%	list=32%	signal=39%	CAV2/LRRK2/HTR3E/GNAS/MAPK3/GNAO1/GSK3A/MAPK1/GNAL/DRD2/HTR1B/FLNA/DRD3/KLF16/HTR1D/CHRM5/PRMT5/DRD5/CHRM1/PALM/CHRM2/OR10H5/CALY/HTR2A/ARRB2/DRD4/RGS8/HCN3/OR10H4/HRH1/GNB1/HRH3/DRD1/ID1/OR11H4/HRH2/ALK/GNA14/OR5T2/OR6T1/ADCY6/CHRM3/SIN3A/SLC9A3R1/OR10H3/GSK3B/HTR3D/PTGER1
GO:0048311	mitochondrion distribution	15	0.440485	1.25992	0.203125	0.415662	0.312132	1832	tags=27%	list=10%	signal=24%	TRAK2/LRRK2/ATCAY/HAP1
GO:1902624	positive regulation of neutrophil migration	28	0.440281	1.49675	0.0559683	0.188138	0.141278	2430	tags=39%	list=14%	signal=34%	DYSF/IL1R1/XG/CXCR2/CCL19/ADAM8/DAPK2/MDK/C5AR1/CAMK1D/MOSPD2
GO:0014870	response to muscle inactivity	10	0.440234	1.09201	0.345133	0.571301	0.429005	6995	tags=80%	list=40%	signal=48%	ACTN3/MTMR4/MYOG/HDAC4/CASQ1/SCN5A/UTRN/SGCA
GO:0014877	response to muscle inactivity involved in regulation of muscle adaptation	10	0.440234	1.09201	0.345133	0.571301	0.429005	6995	tags=80%	list=40%	signal=48%	ACTN3/MTMR4/MYOG/HDAC4/CASQ1/SCN5A/UTRN/SGCA
GO:0014894	response to denervation involved in regulation of muscle adaptation	10	0.440234	1.09201	0.345133	0.571301	0.429005	6995	tags=80%	list=40%	signal=48%	ACTN3/MTMR4/MYOG/HDAC4/CASQ1/SCN5A/UTRN/SGCA
GO:0001710	mesodermal cell fate commitment	18	0.439894	1.31315	0.1373	0.329426	0.247375	2877	tags=39%	list=16%	signal=33%	SFRP2/EYA1/FOXC2/MESP1/SIX2/BMP4/HOXA11
GO:0014856	skeletal muscle cell proliferation	14	0.439826	1.22603	0.217295	0.431651	0.324138	6074	tags=64%	list=35%	signal=42%	STAT3/CFLAR/EPHB1/ANGPT1/AKIRIN1/FGF2/MYOG/MEGF10/SHH
GO:0045742	positive regulation of epidermal growth factor receptor signaling pathway	32	0.439513	1.5499	0.0186549	0.0884067	0.066387	3439	tags=38%	list=20%	signal=30%	EGF/MMP9/ARAP1/ADRA2A/CBL/NCF1/ADAM17/HAP1/HIP1/TGFA/AKT1/PTK6
GO:0021932	hindbrain radial glia guided cell migration	10	0.439389	1.08991	0.353982	0.580774	0.436119	2210	tags=40%	list=13%	signal=35%	ATP1B2/CEND1/FLNA/RERE
GO:1904861	excitatory synapse assembly	25	0.438819	1.44175	0.064133	0.203825	0.153058	5079	tags=64%	list=29%	signal=45%	IL1RAP/LRRC4/NRXN2/NTRK3/LRRC4B/LRFN1/LRRTM2/PTEN/SEMA4A/SHANK3/NPTN/NRXN1/SHANK1/NLGN2/GRID2/LRFN4
GO:1900029	positive regulation of ruffle assembly	14	0.438638	1.22272	0.221729	0.436496	0.327776	2548	tags=36%	list=15%	signal=31%	P2RY12/PLEKHM1/NDEL1/EPS8L3/DEF8
GO:0051014	actin filament severing	16	0.438578	1.26577	0.184332	0.392731	0.294913	998	tags=38%	list=6%	signal=35%	MYH9/GSN/VIL1/SVIL/FMNL1/FLII
GO:0030953	astral microtubule organization	10	0.438533	1.08779	0.356195	0.58257	0.437468	2399	tags=30%	list=14%	signal=26%	LIMK2/KPNB1/TPPP
GO:0007620	copulation	20	0.438459	1.34345	0.113164	0.291679	0.21903	4706	tags=60%	list=27%	signal=44%	SLC6A4/OXTR/AVP/AVPR1A/PI3/SEMG1/OXT/ABAT/EDDM3A/TAC1/KLK14/P2RX1
GO:0015791	polyol transport	13	0.438403	1.17354	0.270833	0.490338	0.368208	2919	tags=38%	list=17%	signal=32%	AQP1/AQP10/AQP7/AQP9/AQP2
GO:2000382	positive regulation of mesoderm development	10	0.438346	1.08733	0.358407	0.584638	0.43902	4632	tags=40%	list=26%	signal=29%	MIXL1/MIR200C/MIR1-1/ETV2
GO:0042415	norepinephrine metabolic process	10	0.438319	1.08726	0.358407	0.584638	0.43902	3749	tags=70%	list=21%	signal=55%	EPAS1/ATP7A/TH/INSM1/DBH/RNF180/HAND2
GO:0042789	mRNA transcription by RNA polymerase II	11	0.438258	1.13081	0.313901	0.538462	0.404346	1966	tags=45%	list=11%	signal=40%	STAT3/FOXE3/SUPT6H/C5AR1/FLNA
GO:0048791	calcium ion-regulated exocytosis of neurotransmitter	23	0.438191	1.41578	0.0851064	0.242697	0.182248	5741	tags=48%	list=33%	signal=32%	DOC2B/SYT5/SYT8/UNC13C/STX1B/SYT3/SYT6/RIMS2/SYT4/UNC13A/SYT1
GO:0007026	negative regulation of microtubule depolymerization	23	0.438153	1.41565	0.0851064	0.242697	0.182248	5219	tags=57%	list=30%	signal=40%	MAP1B/SPEF1/MID1IP1/APC2/NAV3/KATNB1/STMN2/ARHGEF2/FGF13/HDAC6/CLASP1/MID1/TAOK1
GO:0150115	cell-substrate junction organization	97	0.438016	1.93442	2.99069e-05	0.000737342	0.00055369	3795	tags=37%	list=22%	signal=29%	THBS1/TNS1/CTTN/TLN1/ARHGAP6/IQGAP1/ACTN1/PTPRJ/VCL/SORBS1/CORO1C/APOD/TEK/LIMCH1/BCAS3/MAP4K4/ITGA5/RHOD/ACTN3/PPM1F/LAMC2/PTEN/LAMB3/THY1/KRT14/PTK2B/SDC4/WNT4/TAOK2/TESK2/SRC/TSC1/LIMS1/ACVRL1/GREM1/KRT5
GO:0048679	regulation of axon regeneration	26	0.437908	1.45018	0.0587684	0.193474	0.145285	2606	tags=38%	list=15%	signal=33%	FKBP1B/KREMEN1/SPP1/KIAA0319/PTPRF/NTRK3/NDEL1/PTEN/KLK8/TNR
GO:0010171	body morphogenesis	48	0.437647	1.68578	0.0061556	0.0409186	0.0307269	4451	tags=54%	list=25%	signal=41%	CRISPLD2/SSBP3/FUZ/ASPH/GNAS/CSRNP1/CLDN5/GPC3/LRP6/COL1A1/MAB21L2/NIPBL/MMP2/CDON/EP300/DLX5/PHLDB1/SKI/MSX1/TBX1/IFT122/PAX9/TGFB3/IHH/STRA6/DKK1
GO:0030325	adrenal gland development	24	0.43761	1.4246	0.0705882	0.215241	0.161631	4932	tags=58%	list=28%	signal=42%	PBX1/MDK/ASCL1/NF1/WT1/INSM1/WNT4/CRH/NR5A1/STRA6/SALL1/NR0B1/PDGFRB/APOA1
GO:0043011	myeloid dendritic cell differentiation	17	0.437151	1.29142	0.157534	0.358462	0.269179	2443	tags=41%	list=14%	signal=35%	BATF2/RBPJ/SPI1/DHRS2/NOTCH2/RELB/PSEN1
GO:0009214	cyclic nucleotide catabolic process	14	0.437139	1.21854	0.223947	0.438655	0.329398	505	tags=14%	list=3%	signal=14%	PDE5A/PDE2A
GO:1903861	positive regulation of dendrite extension	21	0.436726	1.36806	0.0825688	0.238201	0.178872	5741	tags=43%	list=33%	signal=29%	NEDD4L/CACNG7/REG1A/SYT3/CPNE6/RIMS2/SYT4/UNC13A/SYT1
GO:0031630	regulation of synaptic vesicle fusion to presynaptic active zone membrane	11	0.436607	1.12654	0.316143	0.540749	0.406063	3184	tags=36%	list=18%	signal=30%	GRIK5/CPLX1/CPLX2/CPLX3
GO:0043267	negative regulation of potassium ion transport	38	0.436501	1.60632	0.0101505	0.057196	0.0429501	4034	tags=42%	list=23%	signal=32%	KEL/NEDD4L/MTNR1B/KCNH2/CASQ2/MIR133A1/KCNE2/PTEN/KCNE4/PTK2B/OXSR1/MIR1-1/HTR2A/ADCYAP1/KCNE1/CAB39
GO:0070831	basement membrane assembly	15	0.436428	1.24832	0.207589	0.420843	0.316023	7541	tags=73%	list=43%	signal=42%	LAMB3/PHLDB1/LAMB1/NTNG2/CLASP1/NTNG1/RAMP2/LAMB4/PHLDB2/NTN4/PXDN
GO:0035812	renal sodium excretion	22	0.436152	1.39073	0.0837209	0.240208	0.180379	4476	tags=41%	list=26%	signal=30%	AVP/AVPR1A/NPR1/DRD2/DRD3/ATP6V1B1/OXT/ADORA1/TAC1
GO:0010665	regulation of cardiac muscle cell apoptotic process	49	0.436117	1.69214	0.00961884	0.0552209	0.0414669	3784	tags=37%	list=22%	signal=29%	SFRP2/CXCR2/MAP3K5/POU4F2/CFLAR/MDK/NKX2-5/MIR21/MIR133A1/HSPB6/PTEN/SIRT4/NUPR1/MIR195/MIR24-2/HMGCR/HAND2/MIR16-2
GO:1903010	regulation of bone development	22	0.436004	1.39026	0.0837209	0.240208	0.180379	5526	tags=55%	list=32%	signal=37%	CARM1/NOTCH2/ATP6AP1/CLDN18/GREM1/SIGLEC15/RGN/LOX/POR/GLI3/PTH/FBN1
GO:0086009	membrane repolarization	45	0.435899	1.66057	0.00847497	0.0509744	0.038278	5151	tags=53%	list=29%	signal=38%	NEDD4L/ATP1B2/SCN1B/NOS1AP/KCNH2/CASQ2/KCNJ5/NPPA/MIR133A1/FLNA/KCNE2/ANK2/SCN4B/KCNE4/MIR1-1/KCND3/ATP1A2/KCNE1/KCNJ2/KCNJ3/WDR1/CACNA2D1/KCNN2/CACNA1D
GO:0032525	somite rostral/caudal axis specification	12	0.43572	1.13784	0.305882	0.530381	0.398277	2833	tags=42%	list=16%	signal=35%	MESP1/KDM6A/MESP2/GDF3/LHX1
GO:0010543	regulation of platelet activation	35	0.43568	1.57982	0.0204012	0.0940389	0.0706164	2488	tags=37%	list=14%	signal=32%	SELP/ALOX12/PDGFA/CD9/CELA2A/THBD/F11R/LYN/SYK/TLR4/APOE/UBASH3B/F2
GO:0070268	cornification	109	0.435646	1.94426	3.95049e-06	0.000146024	0.000109653	4849	tags=49%	list=28%	signal=35%	KRT23/FURIN/PCSK6/DSC2/KRT1/EVPL/PRSS8/KRT33B/CELA2A/KLK13/PPL/CAPN1/KRT38/KRT86/KRT83/DSC3/KRT35/KLK12/KRT19/SPRR2A/PI3/KLK5/KRT14/KRT84/SPRR3/LIPM/SPRR2D/KRT25/SPINK6/KRT75/KRT15/KRT77/PKP4/KRT32/SPRR2G/CASP14/KRT81/KRT3/CDSN/LCE1A/KRT9/KRT5/KRT16/KRT13/KRT24/KRT82/TGM5/KRT20/KLK14/TCHH/SPINK9/LCE3D/TGM1
GO:0034101	erythrocyte homeostasis	118	0.435617	1.96457	2.36559e-06	9.33667e-05	7.01116e-05	2026	tags=28%	list=12%	signal=25%	TAL1/SLC4A1/GATA1/TRIM58/AHSP/KLF1/EPB42/ALAS2/TRIM10/BPGM/SOX6/DYRK3/RHAG/HBZ/KIT/STAT3/ADD1/G6PD/ADAR/HSPA1B/STAT5B/HSPA1A/SPI1/EPAS1/GATA2/HOXA5/FOXO3/ISG15/LYN/HOXB6/PRKDC/HCLS1/MAPK14
GO:0035094	response to nicotine	44	0.4354	1.65053	0.00994461	0.056475	0.0424086	3455	tags=52%	list=20%	signal=42%	ND6/CHRNA7/KCNJ11/AVP/PPP1R1B/CHRNA2/CHRNA3/MAPK1/DRD2/LYPD1/ND4/PDX1/CHRNB4/PPP1R9B/SLC7A11/CHRNA4/KCNK1/TH/MSX1/SLC6A3/PENK/ABAT/ATP1A2
GO:0060292	long-term synaptic depression	30	0.435385	1.49325	0.0364667	0.139231	0.104552	5400	tags=57%	list=31%	signal=39%	ARF1/ADCY8/PTEN/SORCS3/PTK2B/DRD5/FMR1/SHANK3/DGKI/DRD1/ADORA1/GRIA1/SLC24A2/KCNB1/ARC/GRID2/AGER
GO:1903265	positive regulation of tumor necrosis factor-mediated signaling pathway	10	0.435223	1.07958	0.362832	0.589553	0.442711	1591	tags=30%	list=9%	signal=27%	HSPA1B/HSPA1A/ADAM17
GO:0032369	negative regulation of lipid transport	41	0.435113	1.62654	0.00935573	0.0546022	0.0410023	6914	tags=66%	list=40%	signal=40%	ITGB3/THBS1/MIR27A/EGF/IRS2/MIR128-2/NR1H2/MIR33A/PCSK9/AKT1/ABCG5/MIR30C1/APOC3/APOC2/CYP4F2/ABCG8/NFKB1/PLA2R1/MIR148A/AGTR2/MIR19B2/SHH/MIR26A2/PLA2G10/MIR34A/MIR144/MIR30C2
GO:1900016	negative regulation of cytokine production involved in inflammatory response	31	0.435105	1.51282	0.0278644	0.11487	0.0862589	4917	tags=45%	list=28%	signal=33%	IL1R2/MEFV/APOD/MIR125A/CHID1/MIR140/MIR129-1/MIR135A1/F2/SIRPA/MIR16-2/MIR98/MIR129-2/APPL2
GO:0008356	asymmetric cell division	20	0.434794	1.33222	0.122402	0.305884	0.229696	5394	tags=50%	list=31%	signal=35%	PARD3/GOLGA2/ASPM/WNT9B/POU5F1/ARHGEF2/FGF13/ACTR2/TEAD3/PAX6
GO:0035924	cellular response to vascular endothelial growth factor stimulus	67	0.434639	1.78691	0.000500239	0.00665054	0.00499407	2689	tags=33%	list=15%	signal=28%	MAP2K3/MIR27A/NOTCH1/FLT1/GAB1/PRKD2/MIR23A/MAPKAPK2/DLL4/MT1G/CADM4/MIR21/IL12B/MAPK14/ADAMTS3/PGF/PTP4A3/ERN1/TSPAN12/CCBE1/FOXC1/MIR196A1
GO:0090218	positive regulation of lipid kinase activity	37	0.434558	1.59404	0.0149451	0.0754422	0.0566516	4784	tags=49%	list=27%	signal=35%	KIT/FLT1/FPR2/P2RY12/TEK/CCL19/LYN/TNFAIP8L3/FGFR3/F2/EPHA8/PTK2B/SRC/FGF2/CCL21/ATG14/PDGFRB/EEF1A2
GO:0042755	eating behavior	33	0.434545	1.54259	0.0183326	0.087374	0.0656115	3279	tags=42%	list=19%	signal=35%	STAT3/OXTR/GDF15/BSX/LEP/CCK/OPRD1/NPY5R/PRLH/TH/CPT1A/OPRL1/UCHL1/OXT
GO:0042538	hyperosmotic salinity response	12	0.434472	1.13458	0.305882	0.530381	0.398277	3279	tags=33%	list=19%	signal=27%	AVP/CLDN1/CYTB/OXT
GO:0060413	atrial septum morphogenesis	14	0.43443	1.21099	0.228381	0.443763	0.333233	5796	tags=57%	list=33%	signal=38%	NKX2-5/NOTCH2/TBX5/SMO/TBX20/TGFB2/ZFPM1/ISL1
GO:0010659	cardiac muscle cell apoptotic process	52	0.434327	1.71588	0.00288396	0.0240267	0.0180423	3959	tags=38%	list=23%	signal=30%	SFRP2/CXCR2/MAP3K5/POU4F2/APAF1/CFLAR/MDK/NKX2-5/MIR21/MIR133A1/HSPB6/PTEN/SIRT4/NUPR1/MIR195/MIR24-2/HMGCR/HAND2/MIR16-2/GNB1
GO:0048041	focal adhesion assembly	78	0.434087	1.85093	0.000279627	0.00433868	0.00325803	3774	tags=37%	list=22%	signal=29%	THBS1/CTTN/ARHGAP6/IQGAP1/ACTN1/PTPRJ/VCL/SORBS1/CORO1C/APOD/TEK/LIMCH1/BCAS3/MAP4K4/RHOD/ACTN3/PPM1F/PTEN/THY1/PTK2B/SDC4/WNT4/TAOK2/TESK2/SRC/TSC1/LIMS1/ACVRL1/GREM1
GO:0045639	positive regulation of myeloid cell differentiation	90	0.433882	1.88248	7.85885e-05	0.00160092	0.00120218	2026	tags=28%	list=12%	signal=25%	TAL1/GATA1/TRIM58/CA2/PF4/TESC/FOS/STAT3/GNAS/POU4F2/HSPA1B/STAT5B/HSPA1A/GATA2/HOXA5/MPL/FOXO3/ISG15/LIF/IL12B/NOTCH2/PRKDC/TREM2/HCLS1/MAPK14
GO:0043949	regulation of cAMP-mediated signaling	50	0.433875	1.69178	0.00307111	0.0250894	0.0188403	3368	tags=38%	list=19%	signal=31%	CDC34/PRKAR2B/RAPGEF2/PDE2A/UBE2B/PRKAR1A/GPR62/GSK3A/UCN/RASD2/PDE3A/SSTR4/MIR133A1/NPY2R/ARRDC3/OPRL1/APLNR/ADCYAP1/CRH
GO:2000659	regulation of interleukin-1-mediated signaling pathway	10	0.433721	1.07585	0.365044	0.592401	0.44485	238	tags=30%	list=1%	signal=30%	MIR27A/IL1R1/IL1R2
GO:0032328	alanine transport	15	0.433671	1.24043	0.209821	0.422766	0.317466	2313	tags=27%	list=13%	signal=23%	SLC38A5/SLC7A10/SLC36A2/SLC6A6
GO:0090370	negative regulation of cholesterol efflux	17	0.433661	1.2811	0.164384	0.367984	0.276329	2206	tags=24%	list=13%	signal=21%	MIR27A/EGF/MIR128-2/MIR33A
GO:0048260	positive regulation of receptor-mediated endocytosis	50	0.433548	1.69051	0.00307111	0.0250894	0.0188403	3993	tags=44%	list=23%	signal=34%	CLU/AP2A1/DAB2/SGIP1/EGF/SERPINE1/CCL19/CBL/PLCG2/DRD2/SYK/HIP1/APOA5/ANGPT1/FMR1/PCSK9/VTN/ARRB2/SFRP4/SCYL2/GREM1/C3
GO:0045109	intermediate filament organization	24	0.433372	1.41081	0.0752941	0.224587	0.168649	6881	tags=58%	list=39%	signal=35%	DNAJB6/KRT14/KRT25/GFAP/DES/KRT9/KRT20/TCHH/KRT17/PKP1/SHH/BFSP2/PKP2/KLHL24
GO:0032966	negative regulation of collagen biosynthetic process	16	0.432911	1.24941	0.198157	0.410551	0.308294	1100	tags=25%	list=6%	signal=23%	MIR29B2/MIR29A/EMILIN1/NPPC
GO:0071871	response to epinephrine	16	0.432731	1.24889	0.200461	0.412349	0.309644	5766	tags=50%	list=33%	signal=34%	SNCA/PPARGC1A/PENK/STAR/SLC9A1/ATP2B4/PKLR/ADIPOQ
GO:1903054	negative regulation of extracellular matrix organization	13	0.432657	1.15816	0.277778	0.497354	0.373476	4057	tags=62%	list=23%	signal=47%	NOTCH1/MIR29B2/EMILIN1/CHADL/ANTXR1/TNFRSF1A/FAP/MIR98
GO:0010642	negative regulation of platelet-derived growth factor receptor signaling pathway	13	0.432619	1.15806	0.277778	0.497354	0.373476	841	tags=23%	list=5%	signal=22%	SNCA/PTPRJ/APOD
GO:0045835	negative regulation of meiotic nuclear division	11	0.432307	1.11545	0.329596	0.553564	0.415686	2224	tags=45%	list=13%	signal=40%	PRKAR1A/DMRT1/LIF/MOS/NANOS2
GO:0048168	regulation of neuronal synaptic plasticity	49	0.432271	1.67722	0.0112689	0.0618809	0.046468	5347	tags=55%	list=31%	signal=38%	SHISA7/KIT/S100B/RAB5A/GRIN1/DRD2/SHISA6/APP/NF1/APOE/DBN1/RASGRF1/SHANK3/SLC8A2/KRAS/KCNJ10/PPFIA3/SHISA9/NPTN/GRM5/CNTN2/EGR2/ARC/STAR/SYNPO/RAB8A/SYT4
GO:1902932	positive regulation of alcohol biosynthetic process	27	0.432079	1.44159	0.0727952	0.219638	0.164932	5467	tags=63%	list=31%	signal=43%	SNCA/BMP6/ABCG1/IL1B/CYP7A1/AVPR1B/PTAFR/MIR182/WNT4/SCAP/HRH1/PTH1R/POR/FGF1/PTH/ADCYAP1R1/NTSR1
GO:0001991	regulation of systemic arterial blood pressure by circulatory renin-angiotensin	18	0.431916	1.28933	0.155606	0.355776	0.267162	2811	tags=33%	list=16%	signal=28%	MME/REN/F2RL1/CPA3/F2R/ACE
GO:0003283	atrial septum development	21	0.431892	1.35292	0.0894495	0.251839	0.189112	5906	tags=57%	list=34%	signal=38%	NKX2-5/NOTCH2/DAND5/ANK2/TBX5/MDM2/SMO/TBX20/TGFB2/ZFPM1/ISL1/WNT5A
GO:0042182	ketone catabolic process	11	0.431793	1.11412	0.329596	0.553564	0.415686	2769	tags=36%	list=16%	signal=31%	HAGH/CYP4F3/ALDH8A1/CYP4F11
GO:0070050	neuron cellular homeostasis	32	0.43165	1.52217	0.0223489	0.0994596	0.0746869	6926	tags=75%	list=40%	signal=45%	DNAJB2/NCS1/SLC6A2/CACNB2/HTR1B/ATP2B1/TYRO3/CX3CL1/DCTN1/FGGY/SLC17A7/SLC8A2/ADORA1/P2RX1/CACNA1D/TAOK1/MAP1A/CALB2/P2RY1/CHRNA1/CNR1/ATP2B2/SCGN/P2RY4
GO:0033627	cell adhesion mediated by integrin	66	0.431611	1.77921	0.000634038	0.00804006	0.0060375	1763	tags=24%	list=10%	signal=22%	SFRP2/ITGB3/TESC/ITGB5/JAM3/WNK1/FOXC2/P2RY12/SERPINE1/LYN/ADAM17/CRK/ITGB8/ACER2/LIF/ITGA5
GO:0010866	regulation of triglyceride biosynthetic process	20	0.431573	1.32235	0.127021	0.313209	0.235197	4498	tags=40%	list=26%	signal=30%	GPLD1/DGAT2/MIR29B2/NR1H2/MIR30C1/C3/RGN/THRSP
GO:0016082	synaptic vesicle priming	20	0.431541	1.32225	0.127021	0.313209	0.235197	2965	tags=30%	list=17%	signal=25%	SNCA/NAPA/SNAP25/SNAP23/UNC13C/STX1B
GO:0051024	positive regulation of immunoglobulin secretion	11	0.431461	1.11327	0.329596	0.553564	0.415686	4964	tags=45%	list=28%	signal=33%	TNFSF4/RBP4/HLA-E/STX4/IL33
GO:0060479	lung cell differentiation	23	0.431267	1.3934	0.0898345	0.252483	0.189596	5872	tags=57%	list=34%	signal=38%	NFIB/RBPJ/HOXA5/ASCL1/FOXA1/GRHL2/GATA6/SPDEF/CREB1/SOX9/YAP1/FOXJ1/AGR2
GO:2000737	negative regulation of stem cell differentiation	18	0.43103	1.28669	0.155606	0.355776	0.267162	4088	tags=39%	list=23%	signal=30%	NOTCH1/STAT3/ESRRB/HES5/HNRNPU/HES1/JAG1
GO:0042758	long-chain fatty acid catabolic process	10	0.430815	1.06864	0.371681	0.599293	0.450025	3236	tags=40%	list=18%	signal=33%	CYP4A11/CYP4F3/CYP4F11/ACADL
GO:0003222	ventricular trabecula myocardium morphogenesis	15	0.430739	1.23204	0.212054	0.425252	0.319333	2348	tags=40%	list=13%	signal=35%	NOTCH1/RBPJ/DLL4/UBE4B/NKX2-5/CHD7
GO:0071985	multivesicular body sorting pathway	35	0.430679	1.56169	0.0226066	0.100253	0.075283	1891	tags=31%	list=11%	signal=28%	UBXN6/RILP/RAB27B/CHMP4B/VPS37C/CHMP2A/VPS37B/SYTL4/LYST/VPS28/VCP
GO:0060008	Sertoli cell differentiation	19	0.430644	1.30325	0.138249	0.330403	0.248108	5815	tags=63%	list=33%	signal=42%	DMRT1/FLNA/NUP210L/RARA/SDC1/ICAM1/RAB13/NR0B1/SOX9/SOX8/NTRK1/SAFB2
GO:0006656	phosphatidylcholine biosynthetic process	37	0.430595	1.57951	0.0182233	0.0869843	0.0653189	2159	tags=27%	list=12%	signal=24%	PHOSPHO1/PCTP/CHPT1/LPIN2/PCYT1B/SLC44A4/ACHE/CHAT/SLC44A2/STARD10
GO:0033572	transferrin transport	35	0.430558	1.56125	0.0226066	0.100253	0.075283	3427	tags=31%	list=20%	signal=25%	MCOLN1/TFR2/ATP6V1A/ATP6V0C/RAB11B/ATP6AP1/ATP6V1B1/LMTK2/ATP6V0D1/TFRC/CLTC
GO:0007618	mating	40	0.430554	1.59675	0.0232768	0.102149	0.0767068	4706	tags=60%	list=27%	signal=44%	SLC6A4/NCOA1/OXTR/AVP/PPP1R1B/AVPR1A/GRIN1/APP/PI3/PTEN/SEMG1/PPP1R9B/DRD5/TH/OXT/ABAT/MAPK8IP2/EDDM3A/OR2H2/DRD1/TAC1/DMRTA1/KLK14/P2RX1
GO:0060353	regulation of cell adhesion molecule production	16	0.430508	1.24248	0.202765	0.415571	0.312063	6862	tags=56%	list=39%	signal=34%	NOTCH1/IL1B/NOTCH4/MIR154/FUT7/APOA1/FLOT1/COLEC12/MIR144
GO:0010761	fibroblast migration	41	0.430455	1.60913	0.010425	0.0582603	0.0437492	1188	tags=17%	list=7%	signal=16%	THBS1/TNS1/GNA12/PDLIM1/IQGAP1/CORO1C/SLC8A1
GO:0072574	hepatocyte proliferation	21	0.430333	1.34803	0.0986239	0.268421	0.201564	4826	tags=48%	list=28%	signal=35%	CFLAR/PROX1/MDK/RPS6KA1/GLI1/NOTCH2/CPB2/SULF2/HPN/FGF1
GO:0072575	epithelial cell proliferation involved in liver morphogenesis	21	0.430333	1.34803	0.0986239	0.268421	0.201564	4826	tags=48%	list=28%	signal=35%	CFLAR/PROX1/MDK/RPS6KA1/GLI1/NOTCH2/CPB2/SULF2/HPN/FGF1
GO:0060055	angiogenesis involved in wound healing	27	0.429661	1.43353	0.0757288	0.225473	0.169314	4960	tags=41%	list=28%	signal=29%	ITGB3/FOXC2/SERPINE1/GATA2/CX3CL1/B4GALT1/GPX1/ALOX5/SMOC2/MIR200B/GPR4
GO:1905314	semi-lunar valve development	37	0.429624	1.57594	0.0189947	0.0895828	0.0672702	5134	tags=49%	list=29%	signal=34%	NOTCH1/HEY1/RBPJ/EMILIN1/DLL4/NOTCH2/BMP4/HEYL/TNFRSF1A/ROBO2/SLIT3/JAG1/STRA6/SLIT2/SMAD6/SOX9/TBX20/TGFB2
GO:0007350	blastoderm segmentation	17	0.429357	1.26839	0.180365	0.386891	0.290527	5906	tags=59%	list=34%	signal=39%	BASP1/PCSK6/WT1/FZD5/TDRD5/SEMA3F/NEUROG1/HOXD8/TBX3/WNT5A
GO:0071397	cellular response to cholesterol	21	0.429196	1.34447	0.100917	0.272814	0.204863	3166	tags=33%	list=18%	signal=27%	ABCA1/GPLD1/GRAMD1C/CYP7A1/LRP6/MIR182/GRAMD1A
GO:0031644	regulation of nervous system process	139	0.429182	2.00684	3.51966e-07	1.91609e-05	1.43884e-05	5723	tags=58%	list=33%	signal=39%	RNF10/SHISA7/LRRK2/S100B/PARD3/CHRNA7/DICER1/MTNR1B/GRM1/AVP/P2RX3/AVPR1A/GRIN2D/CNIH2/CACNG4/GRIN1/MGLL/SHISA6/APP/PTAFR/CHRNB4/CCK/OPRD1/SCN11A/NPY2R/ZFHX2/WASF3/TNFRSF21/TPPP/PTEN/BAIAP2/KLK8/TNR/PTK2B/FMR1/F2R/CACNG5/SHANK3/SH3GL1/OPRL1/STX1B/IL10/NPTX2/SRC/OXT/TMEM98/ABAT/SLC8A2/ADRA2C/SHISA9/NLGN3/SLC8A3/JAM2/IGSF9B/CUX2/NRXN1/DVL1/NMUR2/RELN/RIMS2/SHANK1/ADORA1/SMR3A/GLRA1/EGR2/STX1A/MAG/S…
GO:0032736	positive regulation of interleukin-13 production	12	0.42875	1.11964	0.329412	0.553564	0.415686	258	tags=17%	list=1%	signal=16%	TNFSF4/IL1RAP
GO:0006939	smooth muscle contraction	104	0.428729	1.91959	2.1282e-05	0.000562324	0.000422265	4827	tags=51%	list=28%	signal=37%	CTTN/FKBP1B/MYLK/KIT/PTGS2/TBXA2R/GRIP2/DOCK5/OXTR/P2RX3/CNN1/SLC8A1/ADRA2A/MYH11/CHRNA3/CALCA/P2RX2/DRD2/EDN2/GDNF/MIR21/PTAFR/CHRNB4/ATP2B1/NPY2R/DOCK4/ARHGAP42/HTR1D/PLCE1/F2R/SULF1/CHRM2/PROK2/HTR2A/OXT/COMP/ABAT/ADRA2C/ATP1A2/TACR2/NMUR2/SULF2/KCNMA1/DRD1/ADORA1/ADRA1A/NEUROG1/CHRNB2/DAPK3/ADRA2B/P2RX1/ACTA2/PTGER3
GO:0003018	vascular process in circulatory system	181	0.428689	2.09547	5.88028e-09	4.82259e-07	3.62142e-07	4707	tags=49%	list=27%	signal=36%	KEL/UTS2/BMP6/SOD2/ALOX12/ADM/C2CD4B/GCLC/SLC6A4/PDE2A/PTGS2/CXCR2/PTPRJ/TBXA2R/GRIP2/DOCK5/FOXC2/ABCG2/MIR23A/MTNR1B/TEK/OXTR/AVP/NPPC/F2RL1/SLC8A1/ADRA2A/CLDN5/AVPR1A/NPR1/CALCA/UCN/ECE1/C2CD4A/SLC22A1/EDN2/AVPR1B/NPPA/MIR21/HTR1B/PDE3A/PTAFR/ADRA1D/ATP2B1/SMTNL2/LEP/CDH5/ADRB1/DOCK4/FGA/ARHGAP42/APOE/PTP4A3/ANGPT1/HTR1D/DRD5/FOXC1/F2R/ACE/AKT1/DBH/SRC/KNG1/HTR2A/GPX1/COMP/ADCYAP1/ADRA2C/ATP1A2…
GO:1905953	negative regulation of lipid localization	59	0.428644	1.72907	0.00154972	0.0153452	0.0115231	571	tags=15%	list=3%	signal=15%	ITGB3/THBS1/MIR27A/PNPLA2/ABCA1/ABHD5/ABCG1/EGF/IRS2
GO:0086091	regulation of heart rate by cardiac conduction	37	0.428491	1.57179	0.0193803	0.0907915	0.0681778	5151	tags=54%	list=29%	signal=38%	DSC2/SCN1B/KCNH6/SCN2B/KCNH2/CACNB2/KCNJ5/SCN3B/KCNE2/ANK2/SCN4B/KCNE4/KCND3/CACNA1G/KCNE1/KCNJ2/KCNJ3/CACNA2D1/CACNA1C/CACNA1D
GO:1905168	positive regulation of double-strand break repair via homologous recombination	10	0.42849	1.06288	0.382743	0.608669	0.457066	6348	tags=50%	list=36%	signal=32%	FUS/TIMELESS/ACTR2/ERCC6/WAS
GO:0060669	embryonic placenta morphogenesis	24	0.428316	1.39435	0.0776471	0.228278	0.17142	3809	tags=46%	list=22%	signal=36%	ADM/DNAJB6/NCOA1/GCM1/GRB2/SOCS3/FZD5/SPINT1/IL10/GRHL2/IGF2
GO:0072677	eosinophil migration	23	0.427989	1.38281	0.0921986	0.256462	0.192584	6930	tags=57%	list=40%	signal=34%	LGALS3/ADAM8/DAPK2/CD300A/CX3CL1/HRH1/CCL21/CCL8/CCL13/CCL24/SCG2/CCL5/CCL3
GO:0030011	maintenance of cell polarity	18	0.427964	1.27754	0.16476	0.368173	0.276471	5758	tags=61%	list=33%	signal=41%	ANK1/PDLIM1/CRB2/LHX2/ARPC5/WDR1/SLC9A1/SLC9A3R1/LIN7B/GSK3B/LIN7A
GO:0031114	regulation of microtubule depolymerization	27	0.427921	1.42772	0.0757288	0.225473	0.169314	5932	tags=59%	list=34%	signal=39%	MAP1B/SPEF1/MID1IP1/APC2/NAV3/MAP1S/KATNB1/STMN2/ARHGEF2/FGF13/HDAC6/CLASP1/MID1/TAOK1/MAP1A/MAP6D1
GO:0010743	regulation of macrophage derived foam cell differentiation	32	0.427665	1.50812	0.0249346	0.107583	0.0807873	277	tags=12%	list=2%	signal=12%	ITGB3/PF4/ABCA1/ABCG1
GO:0099622	cardiac muscle cell membrane repolarization	37	0.427648	1.5687	0.0203483	0.0939678	0.070563	5151	tags=54%	list=29%	signal=38%	SCN1B/NOS1AP/KCNH2/KCNJ5/NPPA/MIR133A1/FLNA/KCNE2/ANK2/SCN4B/KCNE4/MIR1-1/KCND3/KCNE1/KCNJ2/KCNJ3/WDR1/CACNA2D1/KCNN2/CACNA1D
GO:2000191	regulation of fatty acid transport	25	0.427615	1.40494	0.0855107	0.24332	0.182716	3279	tags=36%	list=19%	signal=29%	THBS1/CYP4A11/IRS2/IL1B/AVPR1B/SSTR4/SYK/AKT1/OXT
GO:0051952	regulation of amine transport	88	0.427527	1.83901	0.00010797	0.0020175	0.001515	4596	tags=52%	list=26%	signal=39%	SNCA/RAB3B/FFAR3/P2RY12/OXTR/AVP/SLC43A2/ADRA2A/AVPR1A/CHRNA3/SYT5/DRD2/GDNF/SNCG/HTR1B/SYT8/SLC43A1/LEP/CCK/NPY5R/GRM7/NPY2R/DRD3/PSEN1/CHRNA4/SYT13/SYT3/HTR2A/OXT/CRH/ABAT/ADRA2C/ATP1A2/DRD4/TACR2/HRH3/SYT6/DRD1/ADORA1/CHGA/KCNB1/SLC38A3/STX1A/CHRNB2/CXCL12/ADRA2B
GO:1904754	positive regulation of vascular associated smooth muscle cell migration	21	0.427474	1.33908	0.100917	0.272814	0.204863	5663	tags=52%	list=32%	signal=35%	IQGAP1/DOCK5/MIR21/ATP7A/DOCK4/PAK1/TERT/MDM2/NR4A3/PDGFB/SSH1
GO:0060442	branching involved in prostate gland morphogenesis	12	0.427442	1.11622	0.334118	0.558336	0.41927	2396	tags=33%	list=14%	signal=29%	RXRA/HOXB13/BMP4/HOXD13
GO:0000045	autophagosome assembly	88	0.427341	1.83821	0.00010797	0.0020175	0.001515	2918	tags=32%	list=17%	signal=27%	NPRL3/PIP4K2A/RALB/GABARAPL2/MAP1LC3B2/GABARAPL1/ATG2A/LRRK2/ATG9A/RAB5A/ULK1/WIPI2/WDR45/ATG16L2/MFN2/MTMR3/CHMP4B/TP53INP2/MAP1LC3C/TBC1D14/BECN1/GABARAPL3/ATG2B/PSEN1/SH3GLB1/RAB43/ATG13/NUPR1
GO:0060433	bronchus development	11	0.427183	1.10223	0.343049	0.568598	0.426975	5872	tags=64%	list=34%	signal=42%	HOXA5/BMP4/SPDEF/SOX9/WNT7B/ADAMTSL2/AGR2
GO:0006646	phosphatidylethanolamine biosynthetic process	12	0.427087	1.1153	0.334118	0.558336	0.41927	401	tags=17%	list=2%	signal=16%	PHOSPHO1/LPIN2
GO:1902514	regulation of calcium ion transmembrane transport via high voltage-gated calcium channel	15	0.427057	1.22151	0.214286	0.427286	0.320861	2946	tags=47%	list=17%	signal=39%	NOS1AP/G6PD/CACNB2/NPPA/MIR21/CACNG6/MIR1-1
GO:0002726	positive regulation of T cell cytokine production	20	0.426874	1.30795	0.138568	0.330403	0.248108	1657	tags=25%	list=9%	signal=23%	RSAD2/TNFSF4/IL1R1/IL1B/IL18R1
GO:0035813	regulation of renal sodium excretion	20	0.426814	1.30777	0.138568	0.330403	0.248108	4476	tags=40%	list=26%	signal=30%	AVP/AVPR1A/NPR1/DRD2/DRD3/OXT/ADORA1/TAC1
GO:0055081	anion homeostasis	60	0.426756	1.73363	0.0030796	0.0251262	0.0188679	5493	tags=57%	list=31%	signal=39%	ABCA1/ABCG1/SLC12A1/DGAT2/RCN3/TLCD2/SLC12A6/SLC34A3/FGF23/SLC12A8/ENPP1/APOE/OTC/GRM2/SLC7A11/ATP6V1B1/MIR132/HNF4A/SFRP4/LIPG/SLC34A2/PRKAA2/SLC12A3/ADORA1/ABCB11/GCM2/CA12/SLC12A9/APOA1/NR1H4/PTH/FABP3/CETP/SLC9A3R1
GO:0098780	response to mitochondrial depolarisation	19	0.426617	1.29106	0.147465	0.343253	0.257758	5800	tags=63%	list=33%	signal=42%	OPTN/MFN2/HK2/BECN1/ATG13/SQSTM1/HDAC6/ATG14/PINK1/GPS2/GBA/HUWE1
GO:0045807	positive regulation of endocytosis	98	0.4265	1.88755	6.86481e-05	0.00144504	0.00108512	3497	tags=42%	list=20%	signal=34%	CLU/NEDD4L/SNCA/TFR2/AP2A1/DAB2/SGIP1/EGF/LRRK2/SERPINE1/CCL19/RAB31/F2RL1/GATA2/CBL/AP2B1/GPC3/ACTN4/PLCG2/ABCA7/DRD2/VPS28/TREM2/DNM1/ARF1/ITSN1/SYK/HIP1/APOE/APOA5/ANGPT1/ANKFY1/FMR1/PCSK9/SH3GL1/VTN/PPP3CA/CALY/ARRB2/SFRP4/SCYL2
GO:0051016	barbed-end actin filament capping	20	0.426233	1.30599	0.138568	0.330403	0.248108	998	tags=30%	list=6%	signal=28%	GSN/VIL1/ADD1/SVIL/ADD2/FLII
GO:0045747	positive regulation of Notch signaling pathway	52	0.426213	1.68382	0.00421106	0.0314976	0.0236524	4334	tags=52%	list=25%	signal=39%	TSPAN5/KAT2B/NOTCH1/BMP2K/KIT/STAT3/RBPJ/MAML3/CREBBP/MESP1/DLL4/ASCL1/HES5/RFNG/ENHO/EP300/GSX2/NOTCH4/MAML1/SRC/EPN2/HES1/ROBO2/ZMIZ1/JAG1/ELF3/MIR126
GO:0097623	potassium ion export across plasma membrane	17	0.426037	1.25858	0.184932	0.393478	0.295473	4116	tags=47%	list=24%	signal=36%	KCNH2/NPPA/MIR21/KCNE2/KCNE4/KCND3/KCNE1/ANO6
GO:0000212	meiotic spindle organization	12	0.425797	1.11193	0.334118	0.558336	0.41927	2015	tags=33%	list=12%	signal=30%	MYH9/GOLGA2/ASPM/MOS
GO:0015837	amine transport	96	0.425642	1.88821	6.3013e-05	0.00135349	0.00101638	4596	tags=52%	list=26%	signal=39%	SNCA/RAB3B/FFAR3/P2RY12/OXTR/AVP/SLC43A2/ADRA2A/AVPR1A/CHRNA3/SYT5/DRD2/GDNF/SNCG/HTR1B/SYT8/SLC43A1/LEP/CCK/NPY5R/GRM7/NPY2R/DRD3/AQP9/PSEN1/CHRNA4/TH/SYT13/SLC18A2/SYT3/HTR2A/OXT/CRH/ABAT/ADRA2C/ATP1A2/DRD4/TACR2/SLC22A2/HRH3/SYT6/DRD1/ADORA1/CHGA/KCNB1/SLC38A3/STX1A/CHRNB2/CXCL12/ADRA2B
GO:0019321	pentose metabolic process	13	0.425619	1.13932	0.289352	0.510692	0.383493	779	tags=23%	list=4%	signal=22%	RPIA/TALDO1/G6PD
GO:0072576	liver morphogenesis	22	0.425557	1.35695	0.0976744	0.266788	0.200338	4826	tags=45%	list=28%	signal=33%	CFLAR/PROX1/MDK/RPS6KA1/GLI1/NOTCH2/CPB2/SULF2/HPN/FGF1
GO:0015808	L-alanine transport	10	0.425487	1.05543	0.393805	0.618166	0.464197	50	tags=10%	list=0%	signal=10%	SLC38A5
GO:0070570	regulation of neuron projection regeneration	29	0.425449	1.46421	0.0470746	0.166448	0.12499	2606	tags=38%	list=15%	signal=32%	FKBP1B/KREMEN1/SPP1/KIAA0319/PTPRF/NTRK3/NDEL1/PTEN/THY1/KLK8/TNR
GO:0061383	trabecula morphogenesis	47	0.425342	1.64378	0.00700534	0.0450038	0.0337946	2348	tags=34%	list=13%	signal=30%	NOTCH1/HEY1/FHL2/SLC40A1/SBNO2/RBPJ/EGLN1/TEK/DLL4/UBE4B/NKX2-5/COL1A1/MMP2/RBP4/SEMA4D/CHD7
GO:1902683	regulation of receptor localization to synapse	17	0.42509	1.25578	0.184932	0.393478	0.295473	6187	tags=47%	list=35%	signal=30%	CNIH2/ARHGAP44/DBN1/NPTN/GRIPAP1/STX7/ADAM10/GPC4
GO:1902260	negative regulation of delayed rectifier potassium channel activity	12	0.424939	1.10969	0.334118	0.558336	0.41927	4399	tags=58%	list=25%	signal=44%	MTNR1B/MIR133A1/KCNE2/KCNE4/MIR1-1/KCNE1/KCNAB1
GO:0032930	positive regulation of superoxide anion generation	19	0.424812	1.2856	0.152074	0.350491	0.263193	3618	tags=37%	list=21%	signal=29%	CD177/FPR2/F2RL1/SYK/PRKCD/ITGAM/CRP
GO:0001711	endodermal cell fate commitment	15	0.424696	1.21476	0.216518	0.430785	0.323488	6146	tags=53%	list=35%	signal=35%	MESP1/POU5F1/GATA6/RTF1/PAF1/DKK1/SOX17/CTR9
GO:0006706	steroid catabolic process	27	0.424487	1.41626	0.0632603	0.202043	0.151719	2472	tags=26%	list=14%	signal=22%	CYP27A1/SPP1/CYP7A1/FGF23/MT3/APOE/CYP3A4
GO:0001941	postsynaptic membrane organization	40	0.424425	1.57402	0.026062	0.110014	0.0826128	5723	tags=57%	list=33%	signal=39%	SHISA7/LRRC4/CDH2/NRXN2/RAPSN/GDNF/SHISA6/LRP4/FZD9/APOE/SLC7A11/SHANK3/GLRB/NLGN3/NRXN1/DVL1/RELN/MAGI2/NLGN2/CEL/MUSK/SSH1/NLGN4X
GO:0030225	macrophage differentiation	45	0.424333	1.61651	0.0127014	0.0673465	0.0505723	2362	tags=27%	list=13%	signal=23%	PF4/EIF2AK1/TSPAN2/MMP9/SPI1/GATA2/LIF/APP/ZBTB46/HCLS1/TLR2/BMP4
GO:1902745	positive regulation of lamellipodium organization	30	0.424256	1.45508	0.0529971	0.181692	0.136438	4112	tags=33%	list=23%	signal=26%	WASF2/VIL1/CORO1C/ATP7A/FRMD7/PLCE1/SRC/AKIRIN1/AVIL/ACTR2
GO:0060973	cell migration involved in heart development	19	0.424168	1.28365	0.154378	0.353608	0.265534	6372	tags=53%	list=36%	signal=34%	NOTCH1/MESP1/BMP4/TBX5/MIR1-1/HAND2/PDGFRB/BVES/FLRT3/BMP7
GO:0007342	fusion of sperm to egg plasma membrane involved in single fertilization	15	0.424086	1.21301	0.21875	0.433179	0.325286	6870	tags=60%	list=39%	signal=36%	FOLR3/CD9/TMEM95/SERPINA5/ADAM2/LYZL4/ROPN1B/SPACA3/IZUMO1
GO:0051043	regulation of membrane protein ectodomain proteolysis	22	0.424077	1.35223	0.0976744	0.266788	0.200338	3610	tags=45%	list=21%	signal=36%	FURIN/GPLD1/ADAM8/IL1B/ADRA2A/TIMP4/APOE/TIMP2/IL10/TIMP3
GO:0046460	neutral lipid biosynthetic process	44	0.42396	1.60717	0.0144737	0.073533	0.0552179	4161	tags=43%	list=24%	signal=33%	PNPLA2/GPLD1/DGAT2/LPIN2/MIR29B2/ACSL1/GK/NR1H2/AWAT2/PNPLA3/DGAT2L6/MOGAT3/PLCE1/ACSL4/MOGAT2/MIR30C1/AVIL/C3/RGN
GO:0046463	acylglycerol biosynthetic process	44	0.42396	1.60717	0.0144737	0.073533	0.0552179	4161	tags=43%	list=24%	signal=33%	PNPLA2/GPLD1/DGAT2/LPIN2/MIR29B2/ACSL1/GK/NR1H2/AWAT2/PNPLA3/DGAT2L6/MOGAT3/PLCE1/ACSL4/MOGAT2/MIR30C1/AVIL/C3/RGN
GO:2001258	negative regulation of cation channel activity	48	0.42391	1.63286	0.00961489	0.0552209	0.0414669	4399	tags=46%	list=25%	signal=34%	SLC6A9/DYSF/FKBP1B/MMP9/CLIC2/MTNR1B/CRHR1/CASQ2/DRD2/MIR133A1/DRD3/KCNE2/KCNE4/FMR1/OPRL1/MIR1-1/EPO/DRD4/UBQLN1/KCNE1/RRAD/KCNAB1
GO:0033628	regulation of cell adhesion mediated by integrin	46	0.423891	1.61526	0.0100054	0.0566676	0.0425533	2584	tags=30%	list=15%	signal=26%	SFRP2/TESC/JAM3/WNK1/FOXC2/P2RY12/SERPINE1/LYN/CRK/ACER2/LIF/SYK/EPHA8/PTPN6
GO:0043931	ossification involved in bone maturation	17	0.42388	1.25221	0.187215	0.395934	0.297318	5291	tags=53%	list=30%	signal=37%	PHOSPHO1/LEP/SEMA4D/BMP2/RYR1/GREM1/ANO6/PTH/THBS3
GO:0006883	cellular sodium ion homeostasis	18	0.423789	1.26507	0.167048	0.371392	0.278888	1188	tags=17%	list=7%	signal=16%	NEDD4L/ATP1B2/SLC8A1
GO:0000272	polysaccharide catabolic process	25	0.423663	1.39196	0.087886	0.248433	0.186555	1354	tags=16%	list=8%	signal=15%	MGAM/PPP1R3B/PYGL/CHIA
GO:0055078	sodium ion homeostasis	51	0.423541	1.65665	0.00365973	0.0285324	0.0214257	4872	tags=41%	list=28%	signal=30%	NEDD4L/ATP1B2/SLC12A1/CYP4A11/SCNN1G/AVP/SLC8A1/AVPR1A/NPR1/CYP11B2/DRD2/DRD3/ATP6V1B1/OXT/ATP1A2/SLC12A3/SCNN1B/ADORA1/TAC1/CYP4F2/ATP4B
GO:0032885	regulation of polysaccharide biosynthetic process	35	0.423446	1.53546	0.0277528	0.114698	0.0861299	5264	tags=54%	list=30%	signal=38%	AP2A1/INPP5K/EGF/PPP1R3B/IRS2/SORBS1/GSK3A/ESRRB/ENPP1/HAS2/AKT1/CLTC/IGF2/PPP1R3A/PPP1R3C/NFKB1/PDGFB/PTH/GCK
GO:0060986	endocrine hormone secretion	44	0.423389	1.605	0.0148675	0.0751108	0.0564028	2024	tags=27%	list=12%	signal=24%	BMP6/RAB11FIP1/GNAS/CRHR1/REN/IL1B/FOXD1/FOXL2/UCN/INHBB/LEP/NPVF
GO:0043501	skeletal muscle adaptation	23	0.423178	1.36727	0.101655	0.273403	0.205306	5297	tags=52%	list=30%	signal=36%	MYOD1/CFLAR/ACTA1/TRIM63/ACTN3/PPARGC1A/PPP3CA/CAMK2G/MYH7/TNNI1/MYOG/GTF2IRD1
GO:0021795	cerebral cortex cell migration	39	0.423149	1.5655	0.0183121	0.0873418	0.0655874	4803	tags=54%	list=27%	signal=39%	FUT10/P2RY12/MBOAT7/POU3F3/NDEL1/CDK5R2/SRGAP2/POU3F2/PSEN1/ARX/DISC1/LAMB1/FOXG1/LHX6/DIXDC1/FGF13/ZMIZ1/RELN/SLIT2/SYNE2/GLI3
GO:0009133	nucleoside diphosphate biosynthetic process	10	0.423001	1.04926	0.409292	0.630692	0.473604	541	tags=30%	list=3%	signal=29%	GUK1/CMPK2/AK1
GO:2001241	positive regulation of extrinsic apoptotic signaling pathway in absence of ligand	11	0.422856	1.09106	0.358744	0.584638	0.43902	4887	tags=55%	list=28%	signal=39%	SRPX/CTNNA1/NF1/DAPK3/WWOX/INHBA
GO:0062237	protein localization to postsynapse	46	0.422818	1.61117	0.0103051	0.0577433	0.043361	2965	tags=33%	list=17%	signal=27%	GRIP2/CACNG7/STX3/CACNG2/SNAP25/RAPSN/CPLX1/ARHGAP44/CACNG4/GRIN1/SHISA6/CACNG8/CACNG3/CACNG5/STX1B
GO:0007213	G protein-coupled acetylcholine receptor signaling pathway	18	0.422449	1.26107	0.176201	0.38277	0.287432	4098	tags=50%	list=23%	signal=38%	RGS10/AGRN/CHRM5/GNAQ/CHRM1/CHRM2/RGS8/GNB1/HRH3
GO:0042074	cell migration involved in gastrulation	14	0.422128	1.1767	0.239468	0.457188	0.343315	5906	tags=64%	list=34%	signal=43%	MIXL1/GPC3/CRB2/MEGF8/FGF8/CER1/SOX17/RIC8A/WNT5A
GO:0038003	opioid receptor signaling pathway	12	0.421875	1.10169	0.334118	0.558336	0.41927	6832	tags=75%	list=39%	signal=46%	OPRD1/OPRK1/ADCY8/PPP1R9B/OPRL1/OGFRL1/NPBWR2/OGFR/NPBWR1
GO:0030878	thyroid gland development	21	0.421841	1.32143	0.114679	0.294031	0.220796	3315	tags=38%	list=19%	signal=31%	MAPK3/HOXA5/MAPK1/NKX2-5/TG/FGF8/RAF1/TBX1
GO:0035090	maintenance of apical/basal cell polarity	11	0.42162	1.08788	0.358744	0.584638	0.43902	6	tags=9%	list=0%	signal=9%	ANK1
GO:0045199	maintenance of epithelial cell apical/basal polarity	11	0.42162	1.08788	0.358744	0.584638	0.43902	6	tags=9%	list=0%	signal=9%	ANK1
GO:0048875	chemical homeostasis within a tissue	10	0.421566	1.0457	0.411504	0.63202	0.474601	1920	tags=40%	list=11%	signal=36%	RCN3/EPAS1/HOMER2/SFTPD
GO:0071731	response to nitric oxide	19	0.421507	1.2756	0.154378	0.353608	0.265534	2642	tags=37%	list=15%	signal=31%	AQP1/EGLN1/CCL19/CFLAR/CRK/MT3/DPEP1
GO:0051873	killing by host of symbiont cells	23	0.421411	1.36156	0.101655	0.273403	0.205306	3586	tags=35%	list=20%	signal=28%	PF4/APOL1/F2RL1/MBL2/DCD/F2/REG3G/CFHR5
GO:0070849	response to epidermal growth factor	43	0.421354	1.58628	0.0130363	0.0688674	0.0517144	3048	tags=35%	list=17%	signal=29%	INPP5K/IQGAP1/VIL1/MAPK3/STAT5B/CBL/MAPK1/CFLAR/ASCL1/COL1A1/BAIAP2/PPP1R9B/FOXC1/PTPN12/AKT1
GO:0045823	positive regulation of heart contraction	40	0.421077	1.56161	0.0268578	0.112174	0.0842344	2228	tags=30%	list=13%	signal=26%	ADM/NOS1AP/GSK3A/AVPR1A/UCN/EDN2/TPM1/NKX2-5/NPPA/ADRA1D/ADRB1/SCN3B
GO:0042659	regulation of cell fate specification	14	0.420852	1.17314	0.243902	0.462258	0.347122	6247	tags=71%	list=36%	signal=46%	SFRP2/MESP1/ESRP1/AR/FGF2/DKK1/SOX17/FZD7/WNT5A/WNT3A
GO:0051893	regulation of focal adhesion assembly	59	0.420679	1.69694	0.0021748	0.0197326	0.0148177	3774	tags=37%	list=22%	signal=29%	THBS1/ARHGAP6/IQGAP1/PTPRJ/VCL/CORO1C/APOD/TEK/LIMCH1/BCAS3/MAP4K4/RHOD/PPM1F/PTEN/THY1/SDC4/WNT4/SRC/TSC1/LIMS1/ACVRL1/GREM1
GO:0090109	regulation of cell-substrate junction assembly	59	0.420679	1.69694	0.0021748	0.0197326	0.0148177	3774	tags=37%	list=22%	signal=29%	THBS1/ARHGAP6/IQGAP1/PTPRJ/VCL/CORO1C/APOD/TEK/LIMCH1/BCAS3/MAP4K4/RHOD/PPM1F/PTEN/THY1/SDC4/WNT4/SRC/TSC1/LIMS1/ACVRL1/GREM1
GO:0070252	actin-mediated cell contraction	118	0.420644	1.89704	1.09115e-05	0.00032199	0.000241791	5151	tags=47%	list=29%	signal=33%	TMOD1/MYL4/NEDD4L/DSC2/SCN1B/NOS1AP/VIL1/TPM4/LIMCH1/SCN2B/KCNH2/CACNB2/MYL3/TNNT3/KCNJ5/MYH6/TPM1/MIR133A1/ACTA1/FLNA/ACTN3/SCN3B/KCNE2/ANK2/SCN4B/KCNE4/MYH2/MYL2/MIR1-1/KCND3/TNNT2/ACTC1/MYBPC3/ATP1A2/DES/MYLK2/NEB/FGF13/TNNC2/CACNA1G/KCNE1/TCAP/MYH7/ADORA1/KCNJ2/TNNI1/MYBPC1/EMP2/KCNJ3/CACNA2D1/CACNA1C/KCNN2/PLN/FGF12/CACNA1D
GO:0006740	NADPH regeneration	16	0.420636	1.21399	0.214286	0.427286	0.320861	779	tags=19%	list=4%	signal=18%	RPIA/TALDO1/G6PD
GO:0001574	ganglioside biosynthetic process	13	0.420472	1.12555	0.310185	0.535782	0.402333	2802	tags=31%	list=16%	signal=26%	ST6GALNAC4/B4GALT5/ST8SIA4/B4GALNT1
GO:0009162	deoxyribonucleoside monophosphate metabolic process	10	0.420314	1.0426	0.415929	0.636773	0.47817	489	tags=20%	list=3%	signal=19%	GUK1/NT5M
GO:0060259	regulation of feeding behavior	23	0.420126	1.35741	0.101655	0.273403	0.205306	5732	tags=52%	list=33%	signal=35%	SGIP1/STAT3/UCN/CCK/NPY2R/INSL5/QRFP/NR4A3/AGRP/NMU/RETN/RXFP4
GO:0002087	regulation of respiratory gaseous exchange by nervous system process	13	0.420081	1.1245	0.3125	0.537575	0.40368	4845	tags=62%	list=28%	signal=45%	GSX2/TSHZ3/MECP2/ATP1A2/NLGN3/ADORA1/GLRA1/NLGN2
GO:0071622	regulation of granulocyte chemotaxis	47	0.419874	1.62264	0.00886688	0.0525045	0.039427	2549	tags=32%	list=15%	signal=27%	THBS1/MPP1/DYSF/JAM3/CXCR2/CCL19/DAPK2/MAPK3/MAPK1/MDK/C5AR1/MAPK14/CAMK1D/MOSPD2/S100A7
GO:0050873	brown fat cell differentiation	47	0.419873	1.62264	0.00886688	0.0525045	0.039427	3892	tags=43%	list=22%	signal=33%	PIM1/TFE3/SLC2A4/LRG1/PTGS2/ZNF516/EBF2/PRDM16/ZBTB7B/LEP/MAPK14/ADRB1/PPARGC1A/LAMB3/HNRNPU/DIO2/VSTM2A/ALDH6A1/FNDC5/METRNL
GO:0044062	regulation of excretion	23	0.419775	1.35627	0.101655	0.273403	0.205306	6496	tags=57%	list=37%	signal=36%	AVP/AVPR1A/NPR1/DRD2/DRD3/OXT/ADORA1/TAC1/SLC9A3R1/AGTR2/NPHS1/NPPB/AVPR2
GO:0051967	negative regulation of synaptic transmission	glutamatergic	10	0.419736	1.04116	0.415929	0.636773	0.47817	5071	tags=70%	list=29%	signal=50%	DRD2/HTR1B/NPY2R/DRD3/HTR2A/ADORA1/GRIK3
GO:0032509	endosome transport via multivesicular body sorting pathway	30	0.419676	1.43938	0.0627695	0.201179	0.151071	1891	tags=30%	list=11%	signal=27%	UBXN6/RILP/CHMP4B/VPS37C/CHMP2A/VPS37B/LYST/VPS28/VCP
GO:0048713	regulation of oligodendrocyte differentiation	39	0.419468	1.55188	0.0200937	0.0930976	0.0699095	4332	tags=49%	list=25%	signal=37%	DAAM2/NOTCH1/DLX2/DLX1/MDK/NF1/HES5/TLR2/DRD3/TNFRSF21/GSX2/PRMT5/NKX2-2/TP73/TMEM98/HES1/ID4/OPALIN/SLC45A3
GO:0043242	negative regulation of protein-containing complex disassembly	67	0.419382	1.72419	0.00130232	0.0135488	0.0101742	1859	tags=25%	list=11%	signal=23%	TMOD1/SPTB/SPTA1/GSN/VIL1/ADD1/SVIL/ADD2/FLII/MAP1B/SPEF1/MID1IP1/LMOD1/SPTBN2/APC2/SPTBN4/NAV3
GO:1903035	negative regulation of response to wounding	88	0.419264	1.80346	0.000180585	0.00304518	0.00228671	4051	tags=45%	list=23%	signal=35%	THBS1/GP1BA/SERPING1/PROS1/ALOX12/KREMEN1/KRT1/PDGFA/CD9/TFPI/SERPINE1/SPP1/KIAA0319/THBD/CRK/MDK/FGA/APOE/UBASH3B/PTEN/PLAT/F2/KLK8/TNR/CD109/CLDN3/WNT4/VTN/PRKCD/PROC/TSPAN8/KNG1/ABAT/WFDC1/FAP/HMGCR/CPB2/ALOX5/FGF2/AJAP1
GO:0031111	negative regulation of microtubule polymerization or depolymerization	34	0.41909	1.49578	0.0419487	0.153767	0.115468	5219	tags=47%	list=30%	signal=33%	SNCA/MAP1B/SPEF1/MID1IP1/APC2/NAV3/CDH5/KATNB1/STMN2/ARHGEF2/FGF13/HDAC6/INPP5J/CLASP1/MID1/TAOK1
GO:0003091	renal water homeostasis	37	0.419081	1.53727	0.0253868	0.108912	0.0817847	3334	tags=32%	list=19%	signal=26%	PRKAR2B/AQP1/INPP5K/CYP4A11/PRKAR1A/AVP/CYP11B2/ADCY8/HAS2/ATP6V1B1/AQP2/MYO5B
GO:0035987	endodermal cell differentiation	45	0.418901	1.59581	0.0144737	0.073533	0.0552179	5649	tags=56%	list=32%	signal=38%	ITGB5/MMP9/MESP1/MIXL1/MMP15/ITGA7/COL8A1/COL7A1/ITGA5/MMP2/LAMB3/LAMB1/VTN/POU5F1/GATA6/COL4A2/COL6A1/RTF1/PAF1/DKK1/INHBA/MMP14/COL5A1/LAMA3/SOX17
GO:0039702	viral budding via host ESCRT complex	19	0.418787	1.26737	0.156682	0.357201	0.268232	1776	tags=26%	list=10%	signal=24%	CHMP4B/VPS37C/CHMP2A/VPS37B/VPS28
GO:0002467	germinal center formation	15	0.418767	1.1978	0.229911	0.445681	0.334674	3224	tags=33%	list=18%	signal=27%	BCL3/ADAM17/UNC13D/BCL6/RC3H1
GO:0019233	sensory perception of pain	96	0.418235	1.85535	9.2387e-05	0.00180069	0.00135219	5467	tags=58%	list=31%	signal=40%	MME/PTGS2/GRM1/HOXB8/MAPK3/P2RX3/GRIN2D/CALCA/BDKRB1/GRIN1/MAPK1/MGLL/PTAFR/IL12B/CCK/OPRD1/SCN11A/NPY2R/EPHB1/OPRK1/SCN9A/ZFHX2/SCN3B/TMEM120A/CHRNA4/F2R/OPRL1/IL10/PROK2/UCHL1/HTR2A/OXT/PENK/ARRB2/ADCYAP1/MECP2/ADRA2C/SCN10A/NMUR2/PRDM12/DLG2/HOXD1/MRGPRX2/ADORA1/ALOXE3/SMR3A/TAC1/CHRNB2/CXCL12/NLGN2/NDN/NMU/KCNA1/NTRK1/SLC9A1/NTSR1
GO:0002070	epithelial cell maturation	15	0.418142	1.19601	0.232143	0.448313	0.33665	4162	tags=47%	list=24%	signal=36%	HOXA5/CDKN1A/HOXB13/SIX3/FOXA1/HIF1A/NKX6-1
GO:0001660	fever generation	10	0.418038	1.03695	0.424779	0.644981	0.484334	1133	tags=20%	list=6%	signal=19%	PTGS2/IL1B
GO:0010662	regulation of striated muscle cell apoptotic process	51	0.417868	1.63446	0.0047346	0.0340536	0.0255717	3784	tags=35%	list=22%	signal=28%	SFRP2/CXCR2/MAP3K5/POU4F2/CFLAR/MDK/NKX2-5/MIR21/MIR133A1/HSPB6/PTEN/SIRT4/NUPR1/MIR195/MIR24-2/HMGCR/HAND2/MIR16-2
GO:0035150	regulation of tube size	136	0.417854	1.93792	8.99249e-07	4.17556e-05	3.13554e-05	4707	tags=50%	list=27%	signal=37%	KEL/UTS2/SOD2/ALOX12/ADM/GCLC/SLC6A4/PTGS2/TBXA2R/GRIP2/DOCK5/FOXC2/MTNR1B/OXTR/AVP/NPPC/F2RL1/SLC8A1/ADRA2A/AVPR1A/NPR1/CALCA/UCN/ECE1/EDN2/AVPR1B/NPPA/MIR21/HTR1B/PTAFR/ADRA1D/ATP2B1/SMTNL2/LEP/ADRB1/DOCK4/FGA/ARHGAP42/APOE/WNT9B/HTR1D/DRD5/FOXC1/F2R/ACE/AKT1/DBH/KNG1/HTR2A/GPX1/COMP/ADCYAP1/ADRA2C/ATP1A2/HMGCR/CRP/HRH1/ICAM1/CASR/KCNMA1/DRD1/ADORA1/ADRA1A/CHGA/HRH2/ADRA2B/P2RX1/ACTA2
GO:2000194	regulation of female gonad development	13	0.417557	1.11774	0.31713	0.541409	0.406559	6086	tags=54%	list=35%	signal=35%	WT1/NUPR1/AMH/SRC/NR5A1/RETN/UMODL1
GO:1900015	regulation of cytokine production involved in inflammatory response	61	0.41751	1.69559	0.00279272	0.0235147	0.0176578	4114	tags=46%	list=24%	signal=35%	IL1R2/MEFV/STAT3/APOD/KPNA6/IL17B/MIR125A/CHID1/GBP5/MIR21/MIR140/LEP/MIR129-1/MAPK14/MIR135A1/TLR4/TLR6/F2/IL17A/BAP1/PER1/IL17D/SIRPA/ALOX5/MIR16-2/MIR197/MIR98/IL17RA
GO:0007631	feeding behavior	102	0.417411	1.86316	6.1053e-05	0.00132948	0.000998344	5732	tags=58%	list=33%	signal=39%	SGIP1/FOS/STAT3/OXTR/REN/CALCA/UCN/GRIN1/PRLHR/GALR3/DRD2/APP/HTR1B/GDF15/BSX/HELT/LEP/CCK/OPRD1/NPY5R/NPY2R/NPB/EN1/CNTFR/PRLH/TBR1/TH/CPT1A/OPRL1/MCHR1/NPW/NPY/GAL/UCHL1/DMBX1/PPY/OXT/HCRTR1/INSL5/HAND2/PMCH/NMUR2/DRD1/BRS3/QRFP/STRA6/CHRNB2/NR4A3/NTRK2/AGRP/GIGYF2/NMU/ASIP/MRAP2/GCG/CARTPT/TCF15/RETN/RXFP4
GO:1904063	negative regulation of cation transmembrane transport	86	0.417126	1.79353	0.000319199	0.00481085	0.0036126	4073	tags=43%	list=23%	signal=33%	KEL/SLC6A9/NEDD4L/DYSF/FKBP1B/MMP9/HECW1/CLIC2/MTNR1B/CRHR1/SLC43A2/KCNH2/ADRA2A/CASQ2/DRD2/OSR1/MIR133A1/SLC43A1/PPIF/ISCU/ATP7A/DRD3/KCNE2/PTEN/KCNE4/OXSR1/FMR1/PCSK9/OPRL1/MIR1-1/EPO/ATP1A2/DRD4/UBQLN1/KCNE1/CAB39/HECW2
GO:0010658	striated muscle cell apoptotic process	54	0.417112	1.65747	0.00731368	0.0461859	0.0346823	3959	tags=37%	list=23%	signal=29%	SFRP2/CXCR2/MAP3K5/POU4F2/APAF1/CFLAR/MDK/NKX2-5/MIR21/MIR133A1/HSPB6/PTEN/SIRT4/NUPR1/MIR195/MIR24-2/HMGCR/HAND2/MIR16-2/GNB1
GO:1903859	regulation of dendrite extension	23	0.416757	1.34652	0.106383	0.28175	0.211573	5741	tags=43%	list=33%	signal=29%	NEDD4L/CACNG7/REG1A/OSTN/SYT3/CPNE6/RIMS2/SYT4/UNC13A/SYT1
GO:0001946	lymphangiogenesis	15	0.416674	1.19181	0.234375	0.451106	0.338748	3769	tags=40%	list=22%	signal=31%	FOXC2/PROX1/CCBE1/FOXC1/SOX18/ACVRL1
GO:0061045	negative regulation of wound healing	74	0.4166	1.7602	0.0006211	0.00795793	0.00597582	4051	tags=46%	list=23%	signal=35%	THBS1/GP1BA/SERPING1/PROS1/ALOX12/KRT1/PDGFA/CD9/TFPI/SERPINE1/THBD/CRK/FGA/APOE/UBASH3B/PTEN/PLAT/F2/CD109/CLDN3/WNT4/VTN/PRKCD/PROC/TSPAN8/KNG1/ABAT/WFDC1/FAP/HMGCR/CPB2/ALOX5/FGF2/AJAP1
GO:0043951	negative regulation of cAMP-mediated signaling	25	0.41658	1.36869	0.0997625	0.270502	0.203128	3115	tags=40%	list=18%	signal=33%	CDC34/PDE2A/UBE2B/PDE3A/SSTR4/MIR133A1/NPY2R/ARRDC3/OPRL1/APLNR
GO:0031645	negative regulation of nervous system process	27	0.416483	1.38956	0.0827251	0.238434	0.179047	3832	tags=44%	list=22%	signal=35%	LRRK2/MTNR1B/AVP/AVPR1A/NPY2R/TNFRSF21/PTEN/KLK8/IL10/TMEM98/NLGN3/JAM2
GO:0090185	negative regulation of kidney development	17	0.416447	1.23025	0.205479	0.418582	0.314324	2665	tags=35%	list=15%	signal=30%	MMP9/MIR125A/OSR1/WT1/BMP4/CITED1
GO:0051923	sulfation	17	0.416417	1.23016	0.205479	0.418582	0.314324	1750	tags=29%	list=10%	signal=26%	TPST1/SULT1B1/NDST1/CHSY1/CHST5
GO:0030048	actin filament-based movement	148	0.416179	1.96087	8.22395e-07	3.99494e-05	2.99991e-05	5151	tags=46%	list=29%	signal=33%	TMOD1/MYL4/NEDD4L/DSC2/MYH9/SCN1B/NOS1AP/WASF2/VIL1/TPM4/LIMCH1/SCN2B/KCNH2/CACNB2/ACTN4/MYL3/TNNT3/KCNJ5/MYO1F/MYH6/TPM1/MYO9B/MIR133A1/MYO15A/ACTA1/FLNA/MYO1H/ACTN3/SCN3B/KCNE2/ANK2/SCN4B/KCNE4/MYH2/MYO7A/MYL2/WIPF2/MIR1-1/KCND3/TNNT2/MYO5B/ACTC1/MYBPC3/ATP1A2/MYO5A/DES/MYLK2/NEB/FGF13/TNNC2/CACNA1G/KCNE1/TCAP/MYH7/ADORA1/KCNJ2/TNNI1/MYBPC1/EMP2/SYNE2/KCNJ3/MYO1A/CACNA2D1/CACNA1C/KCNN2/PLN/FGF1…
GO:0010829	negative regulation of glucose transmembrane transport	17	0.416034	1.22903	0.205479	0.418582	0.314324	2282	tags=35%	list=13%	signal=31%	INPP5K/IL1B/GSK3A/OSTN/LEP/ENPP1
GO:0034144	negative regulation of toll-like receptor 4 signaling pathway	10	0.415998	1.03189	0.433628	0.653703	0.490884	1842	tags=30%	list=11%	signal=27%	LYN/MIR140/LILRA2
GO:0045821	positive regulation of glycolytic process	22	0.415888	1.32612	0.116279	0.295613	0.221984	3977	tags=50%	list=23%	signal=39%	ENTPD5/PFKFB4/PFKFB3/PFKFB2/ESRRB/APP/PSEN1/HIF1A/HTR2A/GPD1/PRKAA2
GO:0090205	positive regulation of cholesterol metabolic process	11	0.415864	1.07302	0.372197	0.599293	0.450025	4826	tags=55%	list=28%	signal=40%	ABCG1/CYP7A1/MIR182/SCAP/POR/FGF1
GO:0099633	protein localization to postsynaptic specialization membrane	22	0.415808	1.32586	0.116279	0.295613	0.221984	2849	tags=32%	list=16%	signal=27%	CACNG7/CACNG2/CACNG4/SHISA6/CACNG8/CACNG3/CACNG5
GO:0099645	neurotransmitter receptor localization to postsynaptic specialization membrane	22	0.415808	1.32586	0.116279	0.295613	0.221984	2849	tags=32%	list=16%	signal=27%	CACNG7/CACNG2/CACNG4/SHISA6/CACNG8/CACNG3/CACNG5
GO:0072520	seminiferous tubule development	11	0.415776	1.0728	0.372197	0.599293	0.450025	3352	tags=27%	list=19%	signal=22%	UBB/REC8/AR
GO:0031650	regulation of heat generation	13	0.415763	1.11294	0.319444	0.543451	0.408092	5191	tags=46%	list=30%	signal=32%	PTGS2/IL1B/ARRDC3/ABAT/PTGER3/NMU
GO:0035116	embryonic hindlimb morphogenesis	29	0.415418	1.42968	0.0543728	0.185102	0.138998	3258	tags=41%	list=19%	signal=34%	NOTCH1/ALX4/GNAS/GPC3/OSR1/PITX1/ALX3/CHD7/BMP4/TBX4/FGF8/MSX1
GO:0002090	regulation of receptor internalization	56	0.415366	1.65999	0.00458105	0.0332735	0.024986	5806	tags=61%	list=33%	signal=41%	ITGB3/EGF/ANKRD13A/SDCBP/NUMB/PLCG2/DRD2/ARF1/SYK/DRD3/LRRTM2/ANGPT1/FMR1/PCSK9/GSG1L/OPHN1/ARRB2/SFRP4/MKLN1/SCYL2/DRD4/GREM1/SH3GL2/DKK1/MAGI2/ARC/LRPAP1/ANKRD13D/RSPO1/SELE/ANKRD13B/EFNB2/FLOT1/NECAB2
GO:0044827	modulation by host of viral genome replication	17	0.41531	1.22689	0.205479	0.418582	0.314324	439	tags=12%	list=3%	signal=11%	IFI27/STOM
GO:0035296	regulation of tube diameter	135	0.415309	1.91972	2.13071e-06	8.5161e-05	6.39497e-05	4707	tags=50%	list=27%	signal=37%	KEL/UTS2/SOD2/ALOX12/ADM/GCLC/SLC6A4/PTGS2/TBXA2R/GRIP2/DOCK5/FOXC2/MTNR1B/OXTR/AVP/NPPC/F2RL1/SLC8A1/ADRA2A/AVPR1A/NPR1/CALCA/UCN/ECE1/EDN2/AVPR1B/NPPA/MIR21/HTR1B/PTAFR/ADRA1D/ATP2B1/SMTNL2/LEP/ADRB1/DOCK4/FGA/ARHGAP42/APOE/HTR1D/DRD5/FOXC1/F2R/ACE/AKT1/DBH/KNG1/HTR2A/GPX1/COMP/ADCYAP1/ADRA2C/ATP1A2/HMGCR/CRP/HRH1/ICAM1/CASR/KCNMA1/DRD1/ADORA1/ADRA1A/CHGA/HRH2/ADRA2B/P2RX1/ACTA2
GO:0097746	regulation of blood vessel diameter	135	0.415309	1.91972	2.13071e-06	8.5161e-05	6.39497e-05	4707	tags=50%	list=27%	signal=37%	KEL/UTS2/SOD2/ALOX12/ADM/GCLC/SLC6A4/PTGS2/TBXA2R/GRIP2/DOCK5/FOXC2/MTNR1B/OXTR/AVP/NPPC/F2RL1/SLC8A1/ADRA2A/AVPR1A/NPR1/CALCA/UCN/ECE1/EDN2/AVPR1B/NPPA/MIR21/HTR1B/PTAFR/ADRA1D/ATP2B1/SMTNL2/LEP/ADRB1/DOCK4/FGA/ARHGAP42/APOE/HTR1D/DRD5/FOXC1/F2R/ACE/AKT1/DBH/KNG1/HTR2A/GPX1/COMP/ADCYAP1/ADRA2C/ATP1A2/HMGCR/CRP/HRH1/ICAM1/CASR/KCNMA1/DRD1/ADORA1/ADRA1A/CHGA/HRH2/ADRA2B/P2RX1/ACTA2
GO:0042670	retinal cone cell differentiation	11	0.415213	1.07134	0.372197	0.599293	0.450025	4202	tags=45%	list=24%	signal=35%	THY1/CABP4/RP1/USH1C/HCN1
GO:0046549	retinal cone cell development	11	0.415213	1.07134	0.372197	0.599293	0.450025	4202	tags=45%	list=24%	signal=35%	THY1/CABP4/RP1/USH1C/HCN1
GO:0035815	positive regulation of renal sodium excretion	14	0.415148	1.15724	0.257206	0.474097	0.356013	4476	tags=43%	list=26%	signal=32%	AVPR1A/NPR1/DRD2/DRD3/OXT/TAC1
GO:0009251	glucan catabolic process	22	0.41514	1.32373	0.116279	0.295613	0.221984	852	tags=14%	list=5%	signal=13%	MGAM/PPP1R3B/PYGL
GO:0002021	response to dietary excess	27	0.414988	1.38457	0.0827251	0.238434	0.179047	2605	tags=41%	list=15%	signal=35%	SGIP1/SORL1/PCSK1N/GDF15/LEP/VGF/ADRB1/APOE/PPARGC1A/GDF3/PRLH
GO:0035929	steroid hormone secretion	20	0.41483	1.27105	0.152425	0.350661	0.263321	5726	tags=55%	list=33%	signal=37%	BMP6/CRHR1/REN/GAL/CRH/FZD4/TAC1/INHBA/AGTR2/RETN/C1QTNF1
GO:0071360	cellular response to exogenous dsRNA	15	0.414824	1.18652	0.238839	0.456964	0.343146	1624	tags=20%	list=9%	signal=18%	RALB/IFIT1/DDX58
GO:0042417	dopamine metabolic process	37	0.414672	1.5211	0.026162	0.110142	0.0827086	3528	tags=41%	list=20%	signal=32%	SNCA/MAOA/NPR1/GPR37/DRD2/ATP7A/DRD3/MAOB/TH/DBH/SNCB/SLC6A3/ABAT/ITGAM/DRD4
GO:0045746	negative regulation of Notch signaling pathway	35	0.414652	1.50357	0.0347368	0.13491	0.101307	3549	tags=43%	list=20%	signal=34%	EGF/HEY1/WWP2/DLX2/DLL4/GATA2/NOTCH3/DLX1/EGFL7/DLK2/CHAC1/BCL6/AKT1/DLK1/MAGEA1
GO:1902622	regulation of neutrophil migration	38	0.414631	1.52584	0.019624	0.0915933	0.0687799	2430	tags=34%	list=14%	signal=30%	MPP1/DYSF/IL1R1/JAM3/XG/CXCR2/CCL19/ADAM8/DAPK2/MDK/C5AR1/CAMK1D/MOSPD2
GO:1905037	autophagosome organization	91	0.414478	1.80714	0.000255774	0.00402379	0.00302158	2918	tags=31%	list=17%	signal=26%	NPRL3/PIP4K2A/RALB/GABARAPL2/MAP1LC3B2/GABARAPL1/ATG2A/LRRK2/ATG9A/RAB5A/ULK1/WIPI2/WDR45/ATG16L2/MFN2/MTMR3/CHMP4B/TP53INP2/MAP1LC3C/TBC1D14/BECN1/GABARAPL3/ATG2B/PSEN1/SH3GLB1/RAB43/ATG13/NUPR1
GO:0055002	striated muscle cell development	160	0.41446	1.9919	2.32069e-07	1.36964e-05	1.0285e-05	3444	tags=37%	list=20%	signal=30%	TMOD1/XK/KEL/DYSF/CAV2/FHL2/PGM5/ALPK2/MYF6/LDB3/G6PD/PRKAR1A/MIR23A/WFIKKN1/FLII/MYOD1/CSRP2/GSK3A/SLC8A1/MYH11/CASQ2/P2RX2/LMOD1/TNNT3/CFLAR/PROX1/MYH6/TPM1/NKX2-5/NPPA/SIX4/ALPK3/ACTA1/KRT19/CTDP1/NRAP/LMNA/BMP4/SHOX2/HNRNPU/MYL2/MIR195/MIR1-1/MYPN/SDC1/MIR24-2/SKI/BIN3/PPP3CA/MAML1/UCHL1/TNNT2/PAK1/DNER/GPX1/COMP/ACTC1/YY1/RYR1
GO:0048048	embryonic eye morphogenesis	37	0.414443	1.52026	0.026162	0.110142	0.0827086	5906	tags=57%	list=34%	signal=38%	HIPK1/VAX2/FOXL2/LRP6/PROX1/IFT172/SIX3/FZD5/TH/TFAP2A/SOX11/IFT122/IHH/STRA6/ARID1A/ALDH1A3/TBX2/PAX6/FBN1/MFAP2/WNT5A
GO:1902259	regulation of delayed rectifier potassium channel activity	20	0.414413	1.26977	0.152425	0.350661	0.263321	2946	tags=45%	list=17%	signal=37%	NOS1AP/MTNR1B/NPPA/MIR133A1/KCNS2/KCNE2/KCNS1/KCNE4/MIR1-1
GO:2000380	regulation of mesoderm development	21	0.414131	1.29728	0.119266	0.300066	0.225328	2946	tags=29%	list=17%	signal=24%	SFRP2/MESP1/MIXL1/DAND5/MIR200C/MIR1-1
GO:0048009	insulin-like growth factor receptor signaling pathway	37	0.414112	1.51904	0.026162	0.110142	0.0827086	7370	tags=70%	list=42%	signal=41%	IGF2R/IGFBP2/GHRHR/TRIM72/GHR/IGF1R/BMP2/MIR29C/MIR1-1/AKT1/GHRH/AR/IGFBP6/IGFBP1/GH1/GIGYF2/TSC2/POU1F1/WNT1/CILP/CDH3/IGFBP5/PHIP/IGF1/NKX3-1/GIGYF1
GO:1903589	positive regulation of blood vessel endothelial cell proliferation involved in sprouting angiogenesis	20	0.414082	1.26875	0.152425	0.350661	0.263321	4334	tags=40%	list=25%	signal=30%	MIR27A/MIR23A/GATA2/MIR21/MIR132/APLNR/MIRLET7B/MIR126
GO:1901879	regulation of protein depolymerization	77	0.413943	1.74492	0.0008287	0.00947572	0.00711557	1859	tags=26%	list=11%	signal=23%	TMOD1/SPTB/SPTA1/GSN/VIL1/ADD1/SVIL/ADD2/ASPH/FLII/MAP1B/F2RL1/SPEF1/NES/MID1IP1/LMOD1/SPTBN2/APC2/SPTBN4/NAV3
GO:0010874	regulation of cholesterol efflux	40	0.413933	1.53511	0.0324282	0.128002	0.0961203	2592	tags=28%	list=15%	signal=23%	MIR27A/ABCA1/ABCG1/EGF/EEPD1/ABCA7/MIR128-2/NR1H2/MIR33A/APOE/YJEFN3
GO:0045070	positive regulation of viral genome replication	36	0.413897	1.51662	0.032645	0.128765	0.0966933	975	tags=28%	list=6%	signal=26%	NOTCH1/IFIT1/STOM/RAD23A/STAU1/DDB1/SRPK1/SRPK2/ADAR/DDX3X
GO:0046037	GMP metabolic process	14	0.413716	1.15325	0.259424	0.476377	0.357724	118	tags=14%	list=1%	signal=14%	MPP1/GUK1
GO:0019372	lipoxygenase pathway	16	0.41342	1.19316	0.230415	0.445793	0.334758	4606	tags=56%	list=26%	signal=41%	ALOX12/PTGS2/LTC4S/ALOX5AP/GPX1/ALOX15B/ALOX5/ALOXE3/PON3
GO:0035766	cell chemotaxis to fibroblast growth factor	11	0.413388	1.06664	0.378924	0.604115	0.453646	4826	tags=55%	list=28%	signal=40%	MIR149/FGF16/MIR16-2/FGF2/FGF4/FGF1
GO:1904847	regulation of cell chemotaxis to fibroblast growth factor	11	0.413388	1.06664	0.378924	0.604115	0.453646	4826	tags=55%	list=28%	signal=40%	MIR149/FGF16/MIR16-2/FGF2/FGF4/FGF1
GO:0001658	branching involved in ureteric bud morphogenesis	59	0.413213	1.66682	0.002853	0.0238002	0.0178722	5645	tags=56%	list=32%	signal=38%	PBX1/EYA1/FOXD1/GPC3/GDNF/SIX2/SIX4/WT1/HOXB7/BMP2/BMP4/WNT6/WNT9B/PGF/CITED1/LAMA5/LHX1/FGF8/HOXA11/WNT4/ADAMTS16/GREM1/FGF2/SALL1/SMO/GLI3/FGF1/SOX9/ILK/GREB1L/SOX8/PAX8/AGTR2
GO:0045686	negative regulation of glial cell differentiation	28	0.413197	1.40468	0.0656934	0.206807	0.155297	4162	tags=54%	list=24%	signal=41%	DAAM2/NOTCH1/DLX2/DLX1/NTRK3/NF1/HES5/DRD3/NKX6-2/F2/TMEM98/HES1/ID4/MIR181C/NKX6-1
GO:0043455	regulation of secondary metabolic process	10	0.41306	1.0246	0.440265	0.659146	0.49497	6840	tags=80%	list=39%	signal=49%	RAPGEF2/SLC24A5/SLC7A11/GIPC1/ASIP/WNT5A/TYRP1/CDH3
GO:0048021	regulation of melanin biosynthetic process	10	0.41306	1.0246	0.440265	0.659146	0.49497	6840	tags=80%	list=39%	signal=49%	RAPGEF2/SLC24A5/SLC7A11/GIPC1/ASIP/WNT5A/TYRP1/CDH3
GO:1900376	regulation of secondary metabolite biosynthetic process	10	0.41306	1.0246	0.440265	0.659146	0.49497	6840	tags=80%	list=39%	signal=49%	RAPGEF2/SLC24A5/SLC7A11/GIPC1/ASIP/WNT5A/TYRP1/CDH3
GO:0120163	negative regulation of cold-induced thermogenesis	46	0.412949	1.57356	0.0147072	0.0745391	0.0559734	2714	tags=39%	list=16%	signal=33%	TFE3/PCTP/IP6K1/NOTCH1/STK11/TLE3/RBPJ/FOXC2/ADAM17/NR1H2/IL18R1/ZNF423/ACTN3/TLR4/PLCL2/NOVA2/ACOT11/ARRDC3
GO:0034199	activation of protein kinase A activity	18	0.412843	1.2324	0.194508	0.404783	0.303962	2352	tags=22%	list=13%	signal=19%	PRKAR2B/PRKAR1A/UCN/ADCY8
GO:0050817	coagulation	322	0.412682	2.13707	1e-10	1.19151e-08	8.94737e-09	3572	tags=37%	list=20%	signal=30%	SLC4A1/ITGB3/THBS1/ITGA2B/GATA1/TREML1/GP1BA/PF4/PRKAR2B/PF4V1/HBD/SELP/CD177/F13A1/MYL9/SERPING1/PROS1/NFE2/PEAR1/ALOX12/GNA12/CLEC1B/MMRN1/TLN1/GP9/MYH9/KRT1/PDGFA/HBE1/CD9/ITPK1/GP6/TFPI/VWF/TBXA2R/VCL/RAB5A/PRKAR1A/P2RY12/HBG1/F5/MFN2/GNAS/SERPINE1/CELA2A/MAPK3/SH2B2/F2RL2/P2RX6/P2RX3/MAFK/THBD/RCOR1/F2RL1/GATA2/EHD3/ADRA2A/F11R/TFPI2/MPL/P2RX2/PLCG2/DOCK6/MAPK1/LYN/HGFAC/GP1BB/DOCK8/COL1A1/F…
GO:0007596	blood coagulation	317	0.412677	2.1379	1e-10	1.19151e-08	8.94737e-09	3572	tags=37%	list=20%	signal=30%	SLC4A1/ITGB3/THBS1/ITGA2B/GATA1/TREML1/GP1BA/PF4/PRKAR2B/PF4V1/HBD/SELP/CD177/F13A1/MYL9/SERPING1/PROS1/NFE2/PEAR1/ALOX12/GNA12/CLEC1B/MMRN1/TLN1/GP9/MYH9/KRT1/PDGFA/HBE1/CD9/ITPK1/GP6/TFPI/VWF/TBXA2R/VCL/RAB5A/PRKAR1A/P2RY12/HBG1/F5/MFN2/GNAS/SERPINE1/CELA2A/MAPK3/SH2B2/F2RL2/P2RX6/P2RX3/MAFK/THBD/RCOR1/F2RL1/GATA2/EHD3/ADRA2A/F11R/TFPI2/MPL/P2RX2/PLCG2/DOCK6/MAPK1/LYN/HGFAC/GP1BB/DOCK8/COL1A1/F…
GO:0007183	SMAD protein complex assembly	12	0.412669	1.07765	0.355294	0.581566	0.436714	161	tags=8%	list=1%	signal=8%	PPM1A
GO:0062149	detection of stimulus involved in sensory perception of pain	23	0.412643	1.33323	0.108747	0.285114	0.2141	6223	tags=65%	list=36%	signal=42%	CALCA/EPHB1/TMEM120A/HTR2A/ARRB2/PRDM12/ADORA1/CXCL12/KCNA1/NTRK1/NTSR1/BACE1/ITGA2/MMP24/NR2F6
GO:0045722	positive regulation of gluconeogenesis	14	0.412615	1.15018	0.259424	0.476377	0.357724	554	tags=21%	list=3%	signal=21%	DGAT2/KAT2B/DDB1
GO:0097278	complement-dependent cytotoxicity	10	0.412606	1.02348	0.44469	0.662785	0.497703	4070	tags=50%	list=23%	signal=38%	CR1L/RAB27A/C3/CD55/CD59
GO:0003209	cardiac atrium morphogenesis	27	0.412544	1.37642	0.0851582	0.242697	0.182248	2538	tags=37%	list=15%	signal=32%	NOTCH1/MESP1/DLL4/PROX1/MYH6/NKX2-5/NOTCH2/WNT2/SHOX2/TBX5
GO:0033574	response to testosterone	41	0.412399	1.54163	0.0180244	0.0861652	0.0647038	1797	tags=29%	list=10%	signal=26%	THBS1/NCOA4/TBXA2R/KCNJ11/SPP1/AVP/CBL/DUSP1/CFLAR/MSN/PSPH/HOXB13
GO:0003230	cardiac atrium development	33	0.412178	1.46319	0.0298104	0.12052	0.0905019	2538	tags=36%	list=15%	signal=31%	NOTCH1/MESP1/DLL4/PROX1/MYH6/NKX2-5/NOTCH2/DAND5/WNT2/ANK2/SHOX2/TBX5
GO:1902001	fatty acid transmembrane transport	22	0.41203	1.31382	0.12093	0.303501	0.227907	1429	tags=18%	list=8%	signal=17%	THBS1/SLC2A1/IRS2/MID1IP1
GO:0060009	Sertoli cell development	15	0.411842	1.17799	0.245536	0.462513	0.347314	5418	tags=60%	list=31%	signal=41%	DMRT1/FLNA/NUP210L/SDC1/ICAM1/RAB13/SOX9/SOX8/NTRK1
GO:0106070	regulation of adenylate cyclase-activating G protein-coupled receptor signaling pathway	13	0.411673	1.10199	0.335648	0.560005	0.420523	6200	tags=69%	list=35%	signal=45%	GSK3A/SSTR4/MIR133A1/ARRDC3/OPRL1/APLP1/MRAP2/ATP2B4/MRAP
GO:1990000	amyloid fibril formation	17	0.411597	1.21592	0.219178	0.433754	0.325718	2443	tags=35%	list=14%	signal=30%	CLU/GSN/CHRNA7/APP/APOE/PSEN1
GO:0098657	import into cell	220	0.411165	2.07301	1.37674e-09	1.27855e-07	9.60097e-08	4436	tags=42%	list=25%	signal=32%	ITGB3/THBS1/SLC6A9/SLC7A5/SNCA/ATP1B2/SLC2A1/GLUL/DNM3/SLC1A5/MX1/SLC12A1/SLC6A4/RAB3B/WNK1/TSPO2/IRS2/KCNJ15/ACSL1/SLC22A4/KCNJ11/CACNG7/MX2/NUMB/CACNG2/SLC43A2/SLC6A2/KCNH2/SLC2A3/SNAP25/SLC8A1/SLC12A6/AP2B1/SLC19A1/CACNG4/TRPV6/KCNJ5/DRD2/SLC22A1/SLC15A1/GDNF/RAMP3/KCNJ12/VPS28/WNK4/SYNGR3/SLC43A1/TREM2/KCNJ9/DNM1/SLC12A8/ISCU/KCNJ14/DRD3/WNK2/KCNE2/SLC6A6/PSEN1/SLC6A11/CACNG8/KCNK9/SLC7A11/CA…
GO:0035930	corticosteroid hormone secretion	15	0.411093	1.17585	0.245536	0.462513	0.347314	1114	tags=20%	list=6%	signal=19%	BMP6/CRHR1/REN
GO:2000846	regulation of corticosteroid hormone secretion	15	0.411093	1.17585	0.245536	0.462513	0.347314	1114	tags=20%	list=6%	signal=19%	BMP6/CRHR1/REN
GO:0045989	positive regulation of striated muscle contraction	15	0.410865	1.1752	0.252232	0.469368	0.352461	4374	tags=40%	list=25%	signal=30%	NOS1AP/UCN/NPPA/MIR1-1/ADRA1A/CHGA
GO:0042089	cytokine biosynthetic process	20	0.410785	1.25865	0.157044	0.357639	0.268561	2106	tags=30%	list=12%	signal=26%	IGF2BP2/MAP2K3/INHBB/IGF2BP1/IL12B/SYK
GO:0001768	establishment of T cell polarity	11	0.410719	1.05975	0.387892	0.613152	0.460432	2145	tags=45%	list=12%	signal=40%	MYH9/GSN/CCL19/DOCK8/FLOT2
GO:0031532	actin cytoskeleton reorganization	103	0.410718	1.8428	9.66833e-05	0.00184465	0.0013852	2882	tags=36%	list=16%	signal=30%	PLEK2/CTTN/MYH9/CDC42BPA/KIT/GSN/GAB1/MICALL2/SIPA1L1/CASS4/NEDD9/ARAP1/TEK/GRB2/RICTOR/BCAS3/F11R/ESAM/GDPD2/BRSK2/NTRK3/SYDE1/MDK/IQGAP2/THSD7A/RHOD/NOTCH2/HCLS1/FLNA/INSRR/BAIAP2/RAPGEF3/ANTXR1/PTK2B/EFS/CLDN3/BAIAP2L2
GO:1901020	negative regulation of calcium ion transmembrane transporter activity	33	0.410551	1.45742	0.0316619	0.126148	0.0947282	5065	tags=55%	list=29%	signal=39%	DYSF/FKBP1B/CLIC2/CRHR1/ADRA2A/CASQ2/DRD2/MIR133A1/DRD3/FMR1/OPRL1/ATP1A2/DRD4/UBQLN1/RRAD/CALM3/PLN/SLN
GO:0090312	positive regulation of protein deacetylation	21	0.410484	1.28586	0.126147	0.312154	0.234405	2425	tags=38%	list=14%	signal=33%	LRRK2/JDP2/PRKD2/AKAP8L/ZBTB7B/NIPBL/BCL6/C6orf89
GO:1902306	negative regulation of sodium ion transmembrane transport	13	0.410419	1.09864	0.340278	0.56519	0.424417	4073	tags=54%	list=23%	signal=41%	NEDD4L/HECW1/OSR1/DRD3/PCSK9/ATP1A2/HECW2
GO:0050995	negative regulation of lipid catabolic process	19	0.410081	1.24102	0.177419	0.383831	0.288229	4366	tags=42%	list=25%	signal=32%	GPLD1/SORL1/IL1B/ADRA2A/AKT1/CIDEA/ADORA1/APOC3
GO:0007141	male meiosis I	21	0.410067	1.28455	0.130734	0.318759	0.239365	1700	tags=29%	list=10%	signal=26%	UBB/UBR2/DNMT3L/DMRTC2/DDX4/REC8
GO:0085029	extracellular matrix assembly	43	0.410051	1.54372	0.0170168	0.0830457	0.0623613	6439	tags=58%	list=37%	signal=37%	TNXB/NOTCH1/MIR29B2/EMILIN1/MYH11/ATP7A/LAMB3/ANTXR1/HAS2/PHLDB1/LAMB1/NTNG2/IHH/LOX/MFAP4/CLASP1/SOX9/NTNG1/HAS1/RAMP2/MIR29B1/LAMB4/HAPLN2/PHLDB2/THSD4
GO:1900046	regulation of hemostasis	81	0.41001	1.7671	0.000485824	0.00655551	0.00492271	3572	tags=41%	list=20%	signal=33%	THBS1/GP1BA/SELP/SERPING1/PROS1/ALOX12/KRT1/PDGFA/CD9/TFPI/TBXA2R/SERPINE1/CELA2A/THBD/F2RL1/F11R/LYN/SYK/TLR4/FGA/APOE/UBASH3B/PLAT/F2/F2R/VTN/PRKCD/PROC/TSPAN8/KNG1/COMP/ABAT/FAP
GO:0035850	epithelial cell differentiation involved in kidney development	47	0.409883	1.58403	0.0123076	0.0658108	0.0494191	5769	tags=64%	list=33%	signal=43%	BASP1/IQGAP1/NOTCH1/MMP9/FOXC2/KLF15/GDNF/OSR1/LIF/SIX2/NOTCH2/WT1/BMP4/WNT9B/CITED1/LHX1/GREM1/JAG1/SALL1/SMO/MAGI2/ACTA2/GPR4/PDGFB/WWTR1/YAP1/PAX8/PODXL/ADIPOQ/FOXJ1
GO:0038066	p38MAPK cascade	48	0.409799	1.57851	0.0133945	0.0699595	0.0525345	2311	tags=31%	list=13%	signal=27%	MAP2K3/GADD45A/MAP3K5/RELL1/MAPKAPK2/IL1B/DUSP1/PHLPP1/NCF1/LEP/MAPK14/PJA2/GADD45G/MAP3K3/BMP2
GO:0140115	export across plasma membrane	59	0.409671	1.65254	0.00327178	0.0260546	0.0195651	4116	tags=37%	list=24%	signal=29%	ATP1B2/ABCC4/ABCA1/RALBP1/SLC40A1/ABCG2/KCNH2/SLC8A1/FXYD1/NPPA/MIR21/ATP2B1/KCNE2/KCNE4/MIR1-1/KCND3/SLC8A2/ATP1A2/SLC8A3/SLC22A2/KCNE1/ANO6
GO:0010657	muscle cell apoptotic process	89	0.409607	1.7679	0.000394872	0.00562894	0.00422692	4506	tags=42%	list=26%	signal=31%	SFRP2/SOD2/ALOX12/CXCR2/MAP3K5/MFN2/POU4F2/APAF1/LRP6/CFLAR/MDK/NKX2-5/MIR21/MIR133A1/IL12B/MIR140/HSPB6/E2F3/PTEN/PTK2B/SIRT4/NUPR1/MIR195/MIR1-1/MIR24-2/ARRB2/ADCYAP1/HMGCR/MIR138-1/HAND2/RBM10/MIR16-2/GNB1/MIR210/MAP2K4/STK4/GNGT1
GO:0017121	plasma membrane phospholipid scrambling	17	0.409522	1.20979	0.223744	0.438457	0.329249	3415	tags=41%	list=20%	signal=33%	SLC4A1/PLSCR4/XKR8/XKR5/ANO7/ANO4/XKR7
GO:0032372	negative regulation of sterol transport	25	0.409409	1.34513	0.111639	0.289677	0.217526	6862	tags=64%	list=39%	signal=39%	MIR27A/EGF/MIR128-2/MIR33A/PCSK9/ABCG5/APOC3/APOC2/ABCG8/NFKB1/MIR148A/MIR19B2/SHH/MIR26A2/PLA2G10/MIR144
GO:0032375	negative regulation of cholesterol transport	25	0.409409	1.34513	0.111639	0.289677	0.217526	6862	tags=64%	list=39%	signal=39%	MIR27A/EGF/MIR128-2/MIR33A/PCSK9/ABCG5/APOC3/APOC2/ABCG8/NFKB1/MIR148A/MIR19B2/SHH/MIR26A2/PLA2G10/MIR144
GO:0055001	muscle cell development	174	0.409396	1.99308	1.31142e-07	8.28159e-06	6.21887e-06	4361	tags=43%	list=25%	signal=32%	TMOD1/XK/KEL/DYSF/CAV2/ADM/NOTCH1/FHL2/PGM5/ALPK2/MYF6/LDB3/G6PD/PRKAR1A/MIR23A/WFIKKN1/FLII/MYOD1/CSRP2/GSK3A/SLC8A1/MYH11/CASQ2/P2RX2/LMOD1/TNNT3/CFLAR/PROX1/MYH6/TPM1/NKX2-5/NPPA/SIX4/ALPK3/ACTA1/KRT19/CTDP1/NRAP/SYPL2/LMNA/BMP4/ANK2/SHOX2/HNRNPU/MYL2/MIR195/MIR1-1/MYPN/SDC1/MIR24-2/SKI/BIN3/PPP3CA/MAML1/UCHL1/TNNT2/PAK1/DNER/GPX1/COMP/ACTC1/YY1/RYR1/HES1/NEB/AKAP13/LMOD2/WFIKKN2/TCAP/LRRC10/M…
GO:2000726	negative regulation of cardiac muscle cell differentiation	22	0.408779	1.30345	0.125581	0.311365	0.233812	3401	tags=32%	list=19%	signal=26%	SOX6/G6PD/GSK3A/CTDP1/BMP2/PAK1/YY1
GO:0021854	hypothalamus development	21	0.408752	1.28043	0.135321	0.32629	0.24502	5445	tags=57%	list=31%	signal=39%	UBB/RAX/NCOA1/GSX1/HAP1/POU3F2/FOXB1/CRH/PROP1/NR0B1/SOX3/NKX2-6
GO:0030837	negative regulation of actin filament polymerization	57	0.408734	1.64865	0.00484513	0.0344949	0.0259032	1720	tags=25%	list=10%	signal=22%	TMOD1/SPTB/SPTA1/GSN/VIL1/ADD1/SVIL/ADD2/SSH2/FLII/MYADM/LMOD1/SPTBN2/SPTBN4
GO:0048745	smooth muscle tissue development	24	0.408642	1.3303	0.108235	0.284772	0.213843	6214	tags=62%	list=36%	signal=40%	MYLK/PROX1/OSR1/NF1/BMP4/COL3A1/IHH/STRA6/SMO/PDGFRB/SOX9/FOXP2/MIR145/SHH/ITGA8
GO:2001171	positive regulation of ATP biosynthetic process	12	0.408619	1.06707	0.371765	0.599293	0.450025	2374	tags=33%	list=14%	signal=29%	STAT3/VCP/TREM2/PPARGC1A
GO:2000369	regulation of clathrin-dependent endocytosis	18	0.408419	1.21919	0.208238	0.421394	0.316437	434	tags=17%	list=2%	signal=16%	DNAJC6/DAB2/BMP2K
GO:0036465	synaptic vesicle recycling	74	0.40839	1.72551	0.000829979	0.00947572	0.00711557	3373	tags=36%	list=19%	signal=30%	SNCA/DNAJC6/DNM3/RAB27B/MX1/FCHO2/STON2/SLC2A4/LRRK2/RAB5A/MX2/SYT5/GAK/SNCG/SYT8/DNM1/PICALM/ITSN1/SNAP91/SH3GL1/STX1B/AP3D1/KIAA1109/SNCB/OPHN1/STON1/SLC17A7
GO:0032486	Rap protein signal transduction	14	0.408088	1.13756	0.263858	0.480663	0.360943	3540	tags=36%	list=20%	signal=29%	RAPGEF2/CBL/TIMP2/RAPGEF3/RAPGEF1
GO:0042635	positive regulation of hair cycle	13	0.407603	1.0911	0.349537	0.575817	0.432397	5906	tags=54%	list=34%	signal=36%	FST/GAL/TERT/TGFB2/WNT10B/KRT17/WNT5A
GO:0010002	cardioblast differentiation	18	0.407508	1.21647	0.210526	0.423804	0.318246	6247	tags=56%	list=36%	signal=36%	NOTCH1/RBPJ/NKX2-5/TBX5/GATA6/GREM1/TGFB2/TBX2/ISL1/WNT3A
GO:0030193	regulation of blood coagulation	80	0.407417	1.75759	0.000509417	0.00675833	0.00507502	3226	tags=38%	list=18%	signal=31%	THBS1/GP1BA/SELP/SERPING1/PROS1/ALOX12/KRT1/PDGFA/CD9/TFPI/TBXA2R/SERPINE1/CELA2A/THBD/F2RL1/F11R/LYN/SYK/TLR4/FGA/APOE/UBASH3B/PLAT/F2/F2R/VTN/PRKCD/PROC/TSPAN8/KNG1
GO:0035176	social behavior	48	0.40737	1.56915	0.0148259	0.0749604	0.0562898	4534	tags=52%	list=26%	signal=39%	SLC6A4/OXTR/NRXN2/AVP/AVPR1A/UCN/GRIN1/DRD3/EN1/PTEN/TH/SHANK3/OXT/TBX1/MAPK8IP2/MECP2/DRD4/NLGN3/CIC/NRXN1/DVL1/ATXN1/SHANK1/GRP/CHRNB2
GO:0007599	hemostasis	322	0.407344	2.10942	1e-10	1.19151e-08	8.94737e-09	3572	tags=37%	list=20%	signal=30%	SLC4A1/ITGB3/THBS1/ITGA2B/GATA1/TREML1/GP1BA/PF4/PRKAR2B/PF4V1/HBD/SELP/CD177/F13A1/MYL9/SERPING1/PROS1/NFE2/PEAR1/ALOX12/GNA12/CLEC1B/MMRN1/TLN1/GP9/MYH9/KRT1/PDGFA/HBE1/CD9/ITPK1/GP6/TFPI/VWF/TBXA2R/VCL/RAB5A/PRKAR1A/P2RY12/HBG1/F5/MFN2/GNAS/SERPINE1/CELA2A/MAPK3/SH2B2/F2RL2/P2RX6/P2RX3/MAFK/THBD/RCOR1/F2RL1/GATA2/EHD3/ADRA2A/F11R/TFPI2/MPL/P2RX2/PLCG2/DOCK6/MAPK1/LYN/HGFAC/GP1BB/DOCK8/COL1A1/F…
GO:0060841	venous blood vessel development	15	0.407325	1.16507	0.261161	0.478176	0.359076	5738	tags=60%	list=33%	signal=40%	NOTCH1/PROX1/NKX2-5/FOXF1/CCBE1/ACVRL1/TBX20/CCM2/EFNB2
GO:0061005	cell differentiation involved in kidney development	56	0.407178	1.62726	0.00673837	0.043726	0.0328351	5769	tags=62%	list=33%	signal=42%	BASP1/IQGAP1/NOTCH1/MMP9/FOXC2/KLF15/POU3F3/GDNF/OSR1/LIF/SIX2/NOTCH2/WT1/BMP4/GLIS2/WNT9B/CITED1/LHX1/WNT4/HES1/GREM1/JAG1/SALL1/SMO/MAGI2/ACTA2/GLI3/GPR4/PDGFB/WWTR1/YAP1/PAX8/PODXL/ADIPOQ/FOXJ1
GO:0090192	regulation of glomerulus development	15	0.407174	1.16464	0.261161	0.478176	0.359076	2362	tags=40%	list=13%	signal=35%	CFLAR/MIR125A/IL6R/WT1/EGR1/BMP4
GO:0061384	heart trabecula morphogenesis	32	0.407048	1.43541	0.0464033	0.165249	0.12409	2348	tags=34%	list=13%	signal=30%	NOTCH1/HEY1/FHL2/RBPJ/EGLN1/TEK/DLL4/UBE4B/NKX2-5/RBP4/CHD7
GO:0001885	endothelial cell development	62	0.406962	1.66196	0.00304552	0.0250001	0.0187732	5062	tags=55%	list=29%	signal=39%	RAPGEF2/COL18A1/PDE2A/VCL/ADD1/IL1B/F2RL1/CLDN5/MYADM/F11R/MSN/CLDN1/CDH5/RAPGEF3/PECAM1/NOTCH4/CLDN3/MARVELD2/SOX18/PROC/TNFRSF1A/GPX1/RAPGEF1/TJP1/ICAM1/ROBO4/MET/ID1/ARHGEF26/COL15A1/CLIC4/COL22A1/TJP2/CCM2
GO:0071470	cellular response to osmotic stress	40	0.406885	1.50897	0.0372028	0.141239	0.10606	1218	tags=20%	list=7%	signal=19%	AQP1/SLC2A1/DYSF/MYLK/SLC2A4/PTGS2/DDX3X/SLC12A6
GO:0051703	intraspecies interaction between organisms	49	0.406803	1.57841	0.0234802	0.102828	0.0772161	4534	tags=51%	list=26%	signal=38%	SLC6A4/OXTR/NRXN2/AVP/AVPR1A/UCN/GRIN1/DRD3/EN1/PTEN/TH/SHANK3/OXT/TBX1/MAPK8IP2/MECP2/DRD4/NLGN3/CIC/NRXN1/DVL1/ATXN1/SHANK1/GRP/CHRNB2
GO:0031279	regulation of cyclase activity	47	0.406522	1.57104	0.0130953	0.0689139	0.0517493	5419	tags=51%	list=31%	signal=35%	CRHR1/PDZD3/MAPK3/GALR3/DRD2/GUCA1C/NF1/GRM7/MAPK14/DRD3/GRM2/TIMP2/DRD5/PALM/GUCA2A/GRM3/NPR3/GABBR2/RD3/CACNA1C/NPFFR2/CACNA1D/CAP1/GUCA2B
GO:1902230	negative regulation of intrinsic apoptotic signaling pathway in response to DNA damage	27	0.406482	1.35619	0.0924574	0.256758	0.192807	191	tags=15%	list=1%	signal=15%	SFRP2/CLU/BCL2L1/CDKN2D
GO:1901017	negative regulation of potassium ion transmembrane transporter activity	26	0.406346	1.34566	0.103118	0.27663	0.207729	4399	tags=46%	list=25%	signal=35%	NEDD4L/MTNR1B/CASQ2/MIR133A1/KCNE2/PTEN/KCNE4/OXSR1/MIR1-1/KCNE1/CAB39/KCNAB1
GO:0050820	positive regulation of coagulation	28	0.405888	1.37983	0.0900243	0.252668	0.189735	5376	tags=64%	list=31%	signal=45%	THBS1/SELP/TBXA2R/SERPINE1/THBD/F11R/TLR4/PSEN1/F2/F2R/CPB2/ANO6/PLEK/F7/APOH/PRDX2/F3/PLG
GO:0042026	protein refolding	23	0.405818	1.31118	0.125296	0.310778	0.233372	1149	tags=30%	list=7%	signal=28%	DNAJB2/DNAJA4/FKBP1B/ST13/HSPA1B/HSPA7/HSPA1A
GO:0003417	growth plate cartilage development	19	0.405744	1.2279	0.193548	0.403652	0.303113	5416	tags=58%	list=31%	signal=40%	CARM1/NPPC/RARA/MMP13/COMP/POR/SOX9/CER1/POC1A/THBS3/COL27A1
GO:0042107	cytokine metabolic process	21	0.405544	1.27038	0.142202	0.334826	0.25143	2106	tags=29%	list=12%	signal=25%	IGF2BP2/MAP2K3/INHBB/IGF2BP1/IL12B/SYK
GO:0021536	diencephalon development	74	0.405522	1.7134	0.00103241	0.0112797	0.00847022	4637	tags=49%	list=26%	signal=36%	CDH1/UBB/GHRHR/RBPJ/RAX/NCOA1/GATA2/GSX1/LRP6/DRD2/GLI1/HAP1/GBX2/PITX1/POU3F2/BMP2/SIX3/BMP4/ARX/FOXB1/FGF8/WNT4/GLI2/MSX1/GHRH/SLC6A3/ADCYAP1/CRH/KCNC1/HES1/ALDH1A2/PROP1/SALL1/SMO/CHRNB2/NR0B1
GO:0044088	regulation of vacuole organization	44	0.405461	1.53704	0.0247368	0.107068	0.0804006	1052	tags=18%	list=6%	signal=17%	NPRL3/PIP4K2A/RALB/LRRK2/RAB5A/ULK1/MTMR3/CHMP4B
GO:0010460	positive regulation of heart rate	27	0.405366	1.35247	0.0948905	0.261218	0.196156	2946	tags=33%	list=17%	signal=28%	ADM/AVPR1A/EDN2/TPM1/NPPA/ADRA1D/ADRB1/SCN3B/MIR1-1
GO:0010224	response to UV-B	17	0.405362	1.1975	0.223744	0.438457	0.329249	1840	tags=29%	list=11%	signal=26%	MME/STK11/CDKN1A/IL12B/XPC
GO:0090022	regulation of neutrophil chemotaxis	29	0.405292	1.39483	0.0752427	0.224555	0.168624	2430	tags=34%	list=14%	signal=30%	MPP1/DYSF/JAM3/CXCR2/CCL19/DAPK2/MDK/C5AR1/CAMK1D/MOSPD2
GO:0070839	divalent metal ion export	11	0.405239	1.04561	0.403587	0.627051	0.47087	5576	tags=55%	list=32%	signal=37%	ATP2B1/MIR1-1/SLC8A2/SLC8A3/SLC11A1/ATP2B4
GO:0035337	fatty-acyl-CoA metabolic process	38	0.405188	1.49109	0.0262299	0.110281	0.082813	3480	tags=37%	list=20%	signal=30%	ELOVL7/THEM5/DGAT2/ACSL6/FAR2/ACSL1/ACOT7/ELOVL6/ELOVL5/ACSL4/ACSM2A/ACSBG1/ELOVL2/ELOVL3
GO:0008542	visual learning	45	0.404996	1.54284	0.020779	0.094885	0.0712517	4852	tags=53%	list=28%	signal=39%	KIT/PPP1R1B/GRIN1/DRD2/APP/CCK/NF1/DRD3/SLC7A11/FOXB1/HIF1A/DBH/MECP2/ATP1A2/KRAS/NLGN3/HMGCR/HRH1/NPTN/DRD1/HRH2/CHRNB2/SYNPO/CREB1
GO:0032801	receptor catabolic process	33	0.404888	1.43731	0.0372166	0.141239	0.10606	2738	tags=30%	list=16%	signal=26%	FURIN/AP2A1/AP2M1/MYLIP/AP2B1/CAPN1/BECN1/APOE/SH3GLB1/PCSK9
GO:0044247	cellular polysaccharide catabolic process	23	0.40486	1.30809	0.130024	0.317763	0.238617	852	tags=13%	list=5%	signal=12%	MGAM/PPP1R3B/PYGL
GO:0072075	metanephric mesenchyme development	15	0.404612	1.15731	0.270089	0.489275	0.36741	2924	tags=33%	list=17%	signal=28%	BASP1/OSR1/SIX4/WT1/WNT4
GO:2000826	regulation of heart morphogenesis	40	0.404474	1.50003	0.0383965	0.143816	0.107995	6372	tags=60%	list=36%	signal=38%	PIM1/NOTCH1/EYA1/RBPJ/FOXC2/MESP1/BMP2/BMP4/TBX5/FOXC1/HES1/ROBO2/HAND2/JAG1/DKK1/SMO/SOX9/TGFB2/TBX2/RNF207/ISL1/WNT5A/WNT3A/BMP7
GO:0010660	regulation of muscle cell apoptotic process	85	0.404416	1.74104	0.000472512	0.00645869	0.00485	3784	tags=36%	list=22%	signal=29%	SFRP2/SOD2/ALOX12/CXCR2/MAP3K5/MFN2/POU4F2/LRP6/CFLAR/MDK/NKX2-5/MIR21/MIR133A1/IL12B/MIR140/HSPB6/E2F3/PTEN/PTK2B/SIRT4/NUPR1/MIR195/MIR1-1/MIR24-2/ARRB2/ADCYAP1/HMGCR/MIR138-1/HAND2/RBM10/MIR16-2
GO:1902042	negative regulation of extrinsic apoptotic signaling pathway via death domain receptors	41	0.404364	1.5116	0.0213447	0.0966248	0.0725582	3443	tags=34%	list=20%	signal=27%	SFRP2/BCL2L1/SERPINE1/DDX3X/SCRT2/CFLAR/FGA/BRCA1/TMBIM1/RAF1/ITPRIP/RFFL/GPX1/ARHGEF2
GO:0060317	cardiac epithelial to mesenchymal transition	32	0.404275	1.42563	0.0493731	0.172833	0.129785	3258	tags=31%	list=19%	signal=25%	NOTCH1/HEY1/RBPJ/MIR21/WNT2/BMP2/HEYL/HAS2/FGF8/MSX1
GO:0033013	tetrapyrrole metabolic process	56	0.404185	1.6153	0.0081786	0.0499013	0.0374723	1551	tags=23%	list=9%	signal=21%	FECH/ALAS2/HMBS/SRRD/EIF2AK1/SPTA1/BLVRB/SLC25A39/PGRMC1/ABCB6/UROD/TCN1/PRSS1
GO:0046888	negative regulation of hormone secretion	58	0.404078	1.63208	0.00447868	0.032765	0.0246041	4462	tags=48%	list=25%	signal=36%	FKBP1B/RAB11FIP1/KCNJ11/MTNR1B/MIDN/IL1B/ADRA2A/UCN/FGF23/INHBB/SYTL4/DRD2/LIF/IL11/LEP/NPVF/FAM3D/SIRT4/PPP3CA/CRH/BMP8A/HMGCR/TACR2/OSM/ADORA1/CHGA/NMB/KCNB1
GO:0045799	positive regulation of chromatin assembly or disassembly	12	0.404061	1.05517	0.378824	0.604115	0.453646	18	tags=8%	list=0%	signal=8%	TAL1
GO:0051574	positive regulation of histone H3-K9 methylation	10	0.404037	1.00222	0.462389	0.676707	0.508157	4055	tags=60%	list=23%	signal=46%	DMRTC2/JARID2/BRCA1/LMNA/MECP2/PRDM12
GO:0055026	negative regulation of cardiac muscle tissue development	43	0.404019	1.52101	0.0206012	0.0946095	0.0710449	3401	tags=40%	list=19%	signal=32%	SOX6/MEIS1/G6PD/GSK3A/MAPK11/FGF3/CTDP1/JARID2/RBP4/BMP2/PTEN/TBX5/TP73/FGF8/MIR1-1/PAK1/YY1
GO:0099515	actin filament-based transport	21	0.403834	1.26503	0.144495	0.339089	0.254631	5314	tags=48%	list=30%	signal=33%	ACTN4/MYO1F/MYO15A/MYO1H/MYO7A/MYO5B/MYO5A/SYNE2/MYO1A/MYO1C
GO:0032570	response to progesterone	44	0.403827	1.53084	0.0255283	0.109021	0.0818672	5572	tags=52%	list=32%	signal=36%	THBS1/WBP2/FOS/ABHD2/NCOA2/NCOA1/OXTR/CSN1S1/TLR2/NKX2-2/CATSPER1/SRC/OXT/FOSL1/CLDN4/TGFB3/GABRB1/SOX10/TGFB2/CATSPERG/TXNIP/RAMP2/YAP1
GO:0034766	negative regulation of ion transmembrane transport	97	0.403756	1.78312	0.000396796	0.00564361	0.00423794	3048	tags=34%	list=17%	signal=28%	THBS1/KEL/SLC6A9/NEDD4L/DYSF/FKBP1B/MMP9/IRS2/HECW1/CLIC2/MTNR1B/CRHR1/SLC43A2/KCNH2/ADRA2A/CASQ2/DRD2/OSR1/MIR133A1/SLC43A1/PPIF/ISCU/ATP7A/DRD3/KCNE2/PTEN/KCNE4/OXSR1/FMR1/PCSK9/OPRL1/MIR1-1/AKT1
GO:0071359	cellular response to dsRNA	20	0.403696	1.23693	0.17552	0.381798	0.286702	438	tags=15%	list=3%	signal=15%	RIOK3/RALB/IFIT1
GO:0034380	high-density lipoprotein particle assembly	16	0.403671	1.16502	0.239631	0.457188	0.343315	2428	tags=31%	list=14%	signal=27%	ABCA1/ABCA7/NR1H2/APOE/APOA5
GO:2000651	positive regulation of sodium ion transmembrane transporter activity	15	0.403662	1.15459	0.272321	0.491627	0.369176	2290	tags=33%	list=13%	signal=29%	TESC/WNK1/ACTN4/WNK4/WNK2
GO:0051261	protein depolymerization	102	0.403544	1.80127	0.000147047	0.00259387	0.00194781	3042	tags=31%	list=17%	signal=26%	TMOD1/SPTB/MICAL2/SPTA1/DNAJC6/GSN/VIL1/ADD1/SVIL/ADD2/ASPH/FLII/MAP1B/F2RL1/SPEF1/NES/MID1IP1/LMOD1/SPTBN2/GAK/APC2/SPTBN4/NAV3/KIF18B/KIF24/PPP1R9B/MAP1S/KIF19/CAPZA3/SH3GL1/KIF2B/KATNB1
GO:0034393	positive regulation of smooth muscle cell apoptotic process	19	0.403484	1.22106	0.207373	0.42054	0.315795	4429	tags=53%	list=25%	signal=39%	SOD2/MFN2/IL12B/MIR140/E2F3/MIR1-1/MIR24-2/RBM10/MAP2K4/STK4
GO:0010927	cellular component assembly involved in morphogenesis	105	0.403426	1.81219	8.5892e-05	0.00171648	0.00128895	5325	tags=46%	list=30%	signal=32%	TMOD1/RFX2/PGM5/CD9/LDB3/PRKAR1A/DICER1/FLII/CSRP2/MYH11/CASQ2/LMOD1/TNNT3/CFLAR/PROX1/MYH6/TPM1/NKX2-5/SIX4/ACTA1/KRT19/TLR2/NRAP/ANK2/TPPP/PHLDB1/MYL2/MIR1-1/MYPN/TNNT2/ACTC1/NEB/ACRBP/AKAP13/LMOD2/TCAP/PIKFYVE/TXNDC8/IHH/NFASC/PDGFRB/CLASP1/WDR1/ILK/GPC1/MYLK3/PLA2G3/KRT8
GO:0043271	negative regulation of ion transport	147	0.403391	1.90125	3.90258e-06	0.000145827	0.000109506	4418	tags=44%	list=25%	signal=33%	THBS1/KEL/SLC6A9/NEDD4L/SNCA/DYSF/FKBP1B/INPP5K/MMP9/WNK1/PTGS2/IRS2/HECW1/CLIC2/MTNR1B/CRHR1/SLC43A2/KCNH2/ADRA2A/CASQ2/DRD2/OSR1/HTR1B/WNK4/MIR133A1/SLC43A1/PPIF/LEP/NPY5R/GRM7/ISCU/ATP7A/MIR33A/DRD3/WNK2/KCNE2/PTEN/SEMG1/KCNE4/PTK2B/OXSR1/FMR1/PCSK9/MAOB/OPRL1/MIR1-1/AKT1/HTR2A/ADCYAP1/SFRP4/EPO/ABAT/ATP1A2/DRD4/UBQLN1/KCNE1/CAB39/HECW2/HRH3/ICAM1/RRAD/BEST3/ADORA1/KCNAB1/PACSIN3
GO:0034763	negative regulation of transmembrane transport	118	0.403373	1.81915	3.31271e-05	0.000804607	0.000604201	3048	tags=35%	list=17%	signal=29%	THBS1/KEL/SLC6A9/NEDD4L/OAZ2/DYSF/FKBP1B/INPP5K/MMP9/IRS2/HECW1/CLIC2/MTNR1B/CRHR1/SLC43A2/IL1B/KCNH2/GSK3A/ADRA2A/CASQ2/OSTN/DRD2/OSR1/MIR133A1/SLC43A1/PPIF/LEP/ISCU/ATP7A/DRD3/ENPP1/KCNE2/PTEN/OAZ3/KCNE4/OXSR1/FMR1/PCSK9/OPRL1/MIR1-1/AKT1
GO:0051447	negative regulation of meiotic cell cycle	16	0.403345	1.16408	0.239631	0.457188	0.343315	2224	tags=44%	list=13%	signal=38%	PRKAR1A/DMRT1/NPPC/DUSP1/LIF/MOS/NANOS2
GO:0071394	cellular response to testosterone stimulus	10	0.403303	1.0004	0.469027	0.681955	0.512099	1627	tags=30%	list=9%	signal=27%	NCOA4/SPP1/MSN
GO:0060038	cardiac muscle cell proliferation	61	0.403161	1.63732	0.00503729	0.0355143	0.0266687	2946	tags=33%	list=17%	signal=27%	PIM1/MEIS1/RXRA/NOTCH1/RBPJ/FOXC2/PRKAR1A/MAPK1/NKX2-5/GLI1/MAPK11/MAPK14/WNT2/JARID2/RBP4/PTEN/TBX5/FOXC1/TP73/MIR1-1
GO:0022011	myelination in peripheral nervous system	26	0.403102	1.33492	0.105516	0.280679	0.210769	3048	tags=38%	list=17%	signal=32%	SH3TC2/PARD3/DICER1/POU3F1/NTRK3/NF1/POU3F2/ARHGEF10/SKI/AKT1
GO:0032292	peripheral nervous system axon ensheathment	26	0.403102	1.33492	0.105516	0.280679	0.210769	3048	tags=38%	list=17%	signal=32%	SH3TC2/PARD3/DICER1/POU3F1/NTRK3/NF1/POU3F2/ARHGEF10/SKI/AKT1
GO:2000678	negative regulation of transcription regulatory region DNA binding	21	0.403069	1.26263	0.149083	0.345455	0.259412	3258	tags=43%	list=19%	signal=35%	GATA1/HEY1/TAF1/HAND1/ANKRD33/PSEN1/LHX2/SOX11/MSX1
GO:0007176	regulation of epidermal growth factor-activated receptor activity	29	0.40301	1.38698	0.0800971	0.232986	0.174956	2443	tags=34%	list=14%	signal=30%	EGF/ADRA2A/CBL/NCF1/ADAM17/APP/CBLC/TGFA/GPRC5A/PSEN1
GO:0045019	negative regulation of nitric oxide biosynthetic process	19	0.403	1.21959	0.207373	0.42054	0.315795	5823	tags=47%	list=33%	signal=32%	MIR132/IL10/SIRPA/RGN/PTGIS/WDR35/ATP2B4/MIR92A2/MIR212
GO:1904406	negative regulation of nitric oxide metabolic process	19	0.403	1.21959	0.207373	0.42054	0.315795	5823	tags=47%	list=33%	signal=32%	MIR132/IL10/SIRPA/RGN/PTGIS/WDR35/ATP2B4/MIR92A2/MIR212
GO:0032835	glomerulus development	64	0.402959	1.65512	0.00308842	0.0251656	0.0188976	5769	tags=62%	list=33%	signal=42%	BASP1/IQGAP1/NOTCH1/KIRREL3/FOXC2/KLF15/TEK/NOTCH3/CFLAR/MIR125A/IL6R/OSR1/NOTCH2/WT1/EGR1/BMP4/VANGL2/ANGPT1/PLCE1/PECAM1/HEYL/FOXC1/LHX1/SULF1/HES1/ANGPT2/SULF2/JAG1/PDGFD/MAGI2/PDGFRB/ACTA2/GPR4/PDGFB/WWTR1/ENPEP/AGTR2/PODXL/ADIPOQ/FOXJ1
GO:0033622	integrin activation	22	0.402837	1.2845	0.146512	0.341536	0.256469	830	tags=18%	list=5%	signal=17%	SELP/JAM3/TLN1/P2RY12
GO:0060004	reflex	18	0.402816	1.20247	0.224256	0.438989	0.329649	5362	tags=61%	list=31%	signal=42%	CACNG2/ASCL1/DRD3/GLRB/HPN/SHANK1/ADRA1A/GLRA1/NR4A3/ALDH1A3/FOXP2
GO:0003081	regulation of systemic arterial blood pressure by renin-angiotensin	25	0.402789	1.32338	0.114014	0.292921	0.219962	2811	tags=28%	list=16%	signal=24%	MME/REN/F2RL1/CPA3/DRD3/F2R/ACE
GO:0071305	cellular response to vitamin D	23	0.402668	1.301	0.130024	0.317763	0.238617	4231	tags=35%	list=24%	signal=26%	PIM1/KANK2/FGF23/ATP2B1/PENK/MIR125B1/TNC/CASR
GO:0032881	regulation of polysaccharide metabolic process	40	0.402482	1.49264	0.0395902	0.147152	0.110501	5264	tags=52%	list=30%	signal=37%	AP2A1/INPP5K/EGF/PPP1R3B/IRS2/SORBS1/GSK3A/ESRRB/ENPP1/HAS2/PHLDA2/AKT1/CLTC/IGF2/GCGR/PPP1R3A/PPP1R3C/NFKB1/PDGFB/PTH/GCK
GO:0010455	positive regulation of cell fate commitment	14	0.402401	1.12171	0.281596	0.501489	0.376582	3975	tags=50%	list=23%	signal=39%	RBPJ/MIR133A1/IL12B/NKX6-2/MIR1-1/SPDEF/FGF2
GO:0060323	head morphogenesis	35	0.402334	1.45891	0.0417426	0.153169	0.115019	4451	tags=54%	list=25%	signal=41%	CRISPLD2/SSBP3/ASPH/CSRNP1/CLDN5/LRP6/COL1A1/NIPBL/MMP2/EP300/DLX5/SKI/MSX1/TBX1/PAX9/TGFB3/IHH/STRA6/DKK1
GO:0002029	desensitization of G protein-coupled receptor signaling pathway	19	0.402269	1.21738	0.207373	0.42054	0.315795	3332	tags=37%	list=19%	signal=30%	ADM/DRD2/HTR1B/DNM1/DRD3/APLNR/ARRB2
GO:0022401	negative adaptation of signaling pathway	19	0.402269	1.21738	0.207373	0.42054	0.315795	3332	tags=37%	list=19%	signal=30%	ADM/DRD2/HTR1B/DNM1/DRD3/APLNR/ARRB2
GO:0099054	presynapse assembly	49	0.402182	1.56047	0.0263892	0.110877	0.0832604	6247	tags=61%	list=36%	signal=39%	SNCA/IL1RAP/IL1RAPL1/CBLN2/NTRK3/LRRC4B/APP/LRP4/PTEN/IL1RAPL2/NTNG2/BSN/PCLO/NLGN3/NRXN1/DVL1/SLITRK3/EIF4G1/PCDH17/DKK1/SLITRK2/NLGN2/LRFN4/CEL/NLGN4X/EFNB2/LRFN5/WNT5A/GPC4/WNT3A
GO:0071801	regulation of podosome assembly	15	0.40218	1.15035	0.276786	0.496422	0.372777	3816	tags=40%	list=22%	signal=31%	GSN/ASAP1/MSN/SRC/ARHGEF2/HCK
GO:2001256	regulation of store-operated calcium entry	10	0.402099	0.997412	0.475664	0.688253	0.516828	1571	tags=30%	list=9%	signal=27%	HOMER2/JPH4/STC2
GO:0033630	positive regulation of cell adhesion mediated by integrin	20	0.401987	1.23169	0.180139	0.386799	0.290458	2584	tags=30%	list=15%	signal=26%	SFRP2/FOXC2/P2RY12/LIF/SYK/PTPN6
GO:1900017	positive regulation of cytokine production involved in inflammatory response	21	0.401918	1.25902	0.15367	0.352241	0.264507	3026	tags=43%	list=17%	signal=35%	STAT3/KPNA6/IL17B/GBP5/MIR21/TLR4/TLR6/IL17A/IL17D
GO:0050818	regulation of coagulation	85	0.401914	1.73027	0.000517158	0.00684665	0.00514133	3226	tags=36%	list=18%	signal=30%	THBS1/GP1BA/SELP/SERPING1/PROS1/ALOX12/KRT1/PDGFA/CD9/TFPI/TBXA2R/SERPINE1/CELA2A/THBD/F2RL1/F11R/LYN/SYK/TLR4/FGA/APOE/UBASH3B/PSEN1/PLAT/F2/F2R/VTN/PRKCD/PROC/TSPAN8/KNG1
GO:0097242	amyloid-beta clearance	36	0.401852	1.47249	0.0401176	0.148414	0.111448	3595	tags=47%	list=21%	signal=38%	CLU/MME/RAB5A/RAB11B/ABCA7/C5AR1/TREM2/PICALM/CYP51A1/LRP4/IGF1R/APOE/MARCO/LRP2/CLTC/ITGAM/HMGCR
GO:0055083	monovalent inorganic anion homeostasis	26	0.401769	1.3305	0.11271	0.291467	0.218871	5493	tags=58%	list=31%	signal=40%	SLC12A1/SLC12A6/SLC34A3/FGF23/SLC12A8/ENPP1/ATP6V1B1/SFRP4/SLC34A2/SLC12A3/GCM2/CA12/SLC12A9/PTH/SLC9A3R1
GO:0006691	leukotriene metabolic process	33	0.401147	1.42403	0.0383312	0.143657	0.107876	2769	tags=39%	list=16%	signal=33%	ALOX12/CYP4A11/CYP4F3/PRG3/MAPKAPK2/GGT5/DPEP2/LTC4S/ALOX5AP/TLR2/SYK/DPEP1/CYP4F11
GO:0051546	keratinocyte migration	18	0.401133	1.19744	0.231121	0.446886	0.335579	3907	tags=33%	list=22%	signal=26%	MMP9/MAP4K4/PTEN/EPB41L4B/HAS2/KRT16
GO:0007190	activation of adenylate cyclase activity	37	0.401005	1.47096	0.0381769	0.14359	0.107826	7850	tags=73%	list=45%	signal=40%	GHRHR/CRHR1/CALCA/ADRB1/ADCY8/DRD5/RAF1/ADCYAP1/DRD1/ADCY2/ADCY6/CALM3/LGR5/CAP1/ADCY4/ADCY7/GIPR/ADRB3/AVPR2/CAP2/RXFP2/LGR4/GLP1R/LHCGR/FSHR/EDNRA/ADCY1
GO:0051932	synaptic transmission	GABAergic	46	0.401002	1.52804	0.0215163	0.0971232	0.0729325	6094	tags=52%	list=35%	signal=34%	CA2/BAIAP3/OXTR/GABRA3/DRD2/HTR1B/HAP1/NF1/NPY5R/PTEN/PLCL2/CNTNAP4/GABRB2/KRAS/ADORA1/ADRA1A/TAC1/NLGN2/GABRG1/GABRA1/RAC3/GABRG2/GABRA4/SLC6A1
GO:1904706	negative regulation of vascular associated smooth muscle cell proliferation	31	0.40099	1.3942	0.0657764	0.206965	0.155415	4130	tags=45%	list=24%	signal=35%	SOD2/CNN1/MIR339/CDKN1A/TPM1/MIR133A1/MIR140/PTEN/MIR182/MIR1-1/IL10/MIR214/MIR137/TGFB3
GO:0010453	regulation of cell fate commitment	36	0.40095	1.46919	0.0416173	0.152887	0.114807	3975	tags=44%	list=23%	signal=34%	SFRP2/RBPJ/MESP1/MIR133A1/IL12B/GLIS1/BMP4/NKX6-2/GDF3/ESRP1/TBX21/MIR1-1/AR/HES1/SPDEF/FGF2
GO:0070206	protein trimerization	16	0.400767	1.15664	0.241935	0.459635	0.345153	1811	tags=25%	list=10%	signal=22%	SLC1A5/ITLN1/P2RX3/ALOX5AP
GO:0038034	signal transduction in absence of ligand	73	0.400711	1.69397	0.00222614	0.0200543	0.0150593	2709	tags=27%	list=15%	signal=23%	GATA1/PF4/BCL2L1/STRADB/EYA1/MKNK2/SRPX/HSPA1B/IL1B/HSPA1A/GSK3A/CTNNA1/FOXO3/GDNF/NF1/CX3CL1/CASP9/UNC5B/COL2A1/MCL1
GO:0097192	extrinsic apoptotic signaling pathway in absence of ligand	73	0.400711	1.69397	0.00222614	0.0200543	0.0150593	2709	tags=27%	list=15%	signal=23%	GATA1/PF4/BCL2L1/STRADB/EYA1/MKNK2/SRPX/HSPA1B/IL1B/HSPA1A/GSK3A/CTNNA1/FOXO3/GDNF/NF1/CX3CL1/CASP9/UNC5B/COL2A1/MCL1
GO:0048259	regulation of receptor-mediated endocytosis	102	0.400548	1.78789	0.000173414	0.00296778	0.00222859	4588	tags=44%	list=26%	signal=33%	ITGB3/CLU/DNAJC6/AP2A1/DAB2/SGIP1/EGF/BMP2K/ANKRD13A/SDCBP/SERPINE1/CCL19/NUMB/CBL/PLCG2/DRD2/TNK2/ARF1/PICALM/SYK/HIP1/DRD3/LRRTM2/APOA5/SNAP91/ANGPT1/FMR1/PCSK9/GSG1L/VTN/OPHN1/ARRB2/SFRP4/MKLN1/SCYL2/DRD4/GREM1/C3/SH3GL2/APOC3/CCL21/DKK1/MAGI2/APOC2/ARC
GO:0072111	cell proliferation involved in kidney development	21	0.400472	1.25449	0.155963	0.356097	0.267403	2362	tags=43%	list=13%	signal=37%	GPC3/CFLAR/MIR125A/IL6R/OSR1/WT1/EGR1/BMP2/BMP4
GO:0030514	negative regulation of BMP signaling pathway	49	0.40016	1.55263	0.0280515	0.115254	0.0865472	4561	tags=43%	list=26%	signal=32%	SFRP2/PPM1A/NOTCH1/SORL1/SKOR2/RBPMS2/DLX1/VWC2L/VWC2/DAND5/SKOR1/GDF3/SOST/SKI/HTRA1/LRP2/GREM1/CHRDL1/HTRA3/DKK1/SMAD6
GO:0061436	establishment of skin barrier	24	0.400071	1.3024	0.124706	0.309802	0.232639	4421	tags=38%	list=25%	signal=28%	ALOX12/KRT1/SFN/CLDN1/GRHL3/KRT16/CLDN4/MET/ALOXE3
GO:1990090	cellular response to nerve growth factor stimulus	49	0.40004	1.55216	0.0280515	0.115254	0.0865472	5418	tags=53%	list=31%	signal=37%	RAPGEF2/KIF1B/CBL/CALCA/FOXO3/NTRK3/CRK/APP/ACAP2/EHD1/PTEN/AKT1/STMN2/RAPGEF1/KIDINS220/NGF/RAB35/SH3GL2/ID1/TAC1/MAGI2/CREB1/NTRK2/USP8/HSPA5/NTRK1
GO:0045745	positive regulation of G protein-coupled receptor signaling pathway	25	0.399974	1.31413	0.123515	0.30745	0.230872	6200	tags=72%	list=35%	signal=47%	GPR27/GSK3A/DRD2/KLK5/F2/PRMT5/FGF8/C3/KLK6/GRP/CHGA/CNTN2/GAS2L2/KLK14/MRAP2/NECAB2/PDE6H/MRAP
GO:0034390	smooth muscle cell apoptotic process	32	0.39996	1.41042	0.0545702	0.185275	0.139128	4429	tags=47%	list=25%	signal=35%	SOD2/MFN2/LRP6/MIR21/IL12B/MIR140/E2F3/MIR1-1/MIR24-2/ARRB2/MIR138-1/RBM10/MIR210/MAP2K4/STK4
GO:0034391	regulation of smooth muscle cell apoptotic process	32	0.39996	1.41042	0.0545702	0.185275	0.139128	4429	tags=47%	list=25%	signal=35%	SOD2/MFN2/LRP6/MIR21/IL12B/MIR140/E2F3/MIR1-1/MIR24-2/ARRB2/MIR138-1/RBM10/MIR210/MAP2K4/STK4
GO:0050435	amyloid-beta metabolic process	50	0.39994	1.55946	0.0113975	0.0622525	0.0467471	2964	tags=34%	list=17%	signal=28%	CLU/MME/ABCG1/NAT8B/SORL1/CHRNA7/REN/GSK3A/NAT8/ABCA7/APP/HAP1/PICALM/APOE/PSEN1/ACE/BACE2
GO:0010742	macrophage derived foam cell differentiation	37	0.399831	1.46666	0.0393397	0.146566	0.110061	277	tags=11%	list=2%	signal=11%	ITGB3/PF4/ABCA1/ABCG1
GO:0090077	foam cell differentiation	37	0.399831	1.46666	0.0393397	0.146566	0.110061	277	tags=11%	list=2%	signal=11%	ITGB3/PF4/ABCA1/ABCG1
GO:0086013	membrane repolarization during cardiac muscle cell action potential	24	0.399776	1.30143	0.124706	0.309802	0.232639	4990	tags=54%	list=29%	signal=39%	NOS1AP/KCNH2/KCNJ5/MIR133A1/FLNA/KCNE2/KCNE4/MIR1-1/KCND3/KCNE1/KCNJ2/KCNJ3/KCNN2
GO:0060438	trachea development	19	0.399646	1.20944	0.209677	0.422766	0.317466	3141	tags=42%	list=18%	signal=35%	MAPK3/HOXA5/LRP6/MAPK1/BMP4/FOXF1/RARA/HYDIN
GO:0072189	ureter development	18	0.399468	1.19247	0.235698	0.452007	0.339424	6074	tags=67%	list=35%	signal=44%	NFIA/OSR1/BMP4/FOXF1/LHX1/ALDH1A2/TBX18/EMX2/SOX9/SOX8/SOX17/SHH
GO:0010614	negative regulation of cardiac muscle hypertrophy	35	0.39946	1.44848	0.0432202	0.157584	0.118334	3401	tags=40%	list=19%	signal=32%	NOTCH1/G6PD/GSK3A/MIR21/MIR133A1/TRIM63/CTDP1/JARID2/LMNA/MIR1-1/PAK1/TNFRSF1A/MIR214/YY1
GO:0003161	cardiac conduction system development	13	0.399458	1.06929	0.365741	0.592979	0.445284	3095	tags=38%	list=18%	signal=32%	NOTCH1/MESP1/NKX2-5/TBX5/MAML1
GO:0030509	BMP signaling pathway	149	0.399433	1.89051	4.21395e-06	0.000151199	0.00011354	3774	tags=39%	list=22%	signal=31%	SFRP2/UBE2O/BMP6/PPM1A/FKBP8/PCSK6/FSTL1/NOTCH1/SORL1/USP9X/RBPJ/SKOR2/RBPMS2/GDF7/MAPK3/FOXD1/DLX1/GPC3/ZFYVE16/SMAD9/CRB2/MIR21/GDF15/VWC2L/MIR140/VWC2/NOTCH2/ZNF423/MEGF8/CDH5/DAND5/HES5/EGR1/SKOR1/BMP2/FST/BMP4/BMP8B/GDF3/SFRP5/DLX5/LEFTY1/SOST/SULF1/SKI/SOX11/AMH/MSX1/HTRA1/LRP2/COMP/SFRP4/BMP8A/GDF6/HES1/GDF1/ACVRL1/GREM1
GO:0150116	regulation of cell-substrate junction organization	62	0.399378	1.63099	0.00396684	0.0301814	0.0226641	3774	tags=35%	list=22%	signal=28%	THBS1/ARHGAP6/IQGAP1/PTPRJ/VCL/CORO1C/APOD/TEK/LIMCH1/BCAS3/MAP4K4/RHOD/PPM1F/PTEN/THY1/SDC4/WNT4/SRC/TSC1/LIMS1/ACVRL1/GREM1
GO:0031103	axon regeneration	47	0.39918	1.54267	0.016246	0.080423	0.0603918	2606	tags=32%	list=15%	signal=27%	JAM3/FKBP1B/KREMEN1/APOD/MAP1B/SPP1/KIAA0319/PTPRF/RTN4RL2/CTNNA1/NTRK3/NDEL1/PTEN/KLK8/TNR
GO:0031102	neuron projection regeneration	54	0.398886	1.58505	0.0151166	0.0761886	0.0572121	2606	tags=33%	list=15%	signal=28%	JAM3/FKBP1B/ADM/KREMEN1/ULK1/APOD/MAP1B/SPP1/KIAA0319/PTPRF/RTN4RL2/CTNNA1/NTRK3/NDEL1/PTEN/THY1/KLK8/TNR
GO:0050911	detection of chemical stimulus involved in sensory perception of smell	378	0.398623	2.12132	1e-10	1.19151e-08	8.94737e-09	7079	tags=59%	list=40%	signal=36%	OR2W3/OR52K1/OR52K2/OR52B2/OR2B6/OR9A2/OR2V2/OR5M3/OR1M1/OR2A5/OR1L3/OR2A14/OR51T1/OR2AT4/OR51Q1/OR6K2/OR7C2/OR10W1/OR51I1/OR51M1/OR4K14/OR2K2/OR4N5/OR1D5/OR51F1/OR2M4/OR5P2/OR6K3/OR6C75/OR13A1/OR4N4/OR14J1/OR52A5/OR52D1/OR10A4/OR2G2/OR56A3/OR2T33/OR4S2/OR52M1/OR56A5/OR6F1/OR6B1/OR2T12/OR6B2/OR52E8/OR2D3/OR2H1/OR6C76/OR2AJ1/OR7D4/OR9Q2/OR51A2/OR13D1/OR4D9/OR2J1/OR8D2/OR51S1/OR6C3/OR10D4P/OR52H1/O…
GO:0060135	maternal process involved in female pregnancy	63	0.398506	1.62159	0.00386699	0.0296387	0.0222565	3352	tags=33%	list=19%	signal=27%	KLF1/PAM/BSG/EPOR/RXRA/PTGS2/MAPK3/SPP1/APOL2/KPNA6/MAPK1/STC2/HMX3/LIF/TCF23/CTSB/STOX2/WNT4/AKT1/NR2F2/AR
GO:0045649	regulation of macrophage differentiation	23	0.398049	1.28608	0.144208	0.33854	0.254219	1929	tags=22%	list=11%	signal=19%	PF4/GATA2/LIF/ZBTB46/HCLS1
GO:0051883	killing of cells in other organism involved in symbiotic interaction	25	0.397836	1.3071	0.123515	0.30745	0.230872	4678	tags=40%	list=27%	signal=29%	PF4/APOL1/F2RL1/MBL2/DCD/F2/REG3G/CFHR5/CXCL6/BCL2L11
GO:0045026	plasma membrane fusion	17	0.397573	1.17449	0.242009	0.459635	0.345153	6870	tags=59%	list=39%	signal=36%	FOLR3/CD9/TMEM95/SERPINA5/ADAM2/LYZL4/ROPN1B/SPACA3/NSF/IZUMO1
GO:1903862	positive regulation of oxidative phosphorylation	10	0.39754	0.986104	0.49115	0.697776	0.523979	4885	tags=50%	list=28%	signal=36%	VCP/ISCU/NUPR1/MYOG/PINK1
GO:0007612	learning	138	0.397493	1.8491	1.46174e-05	0.000419586	0.000315079	4950	tags=49%	list=28%	signal=36%	PRKAR2B/NRGN/FOS/KIT/PTGS2/C1QL1/NRXN2/SNAP25/PPP1R1B/CLDN5/UCN/GRIN1/JPH4/DRD2/APP/CCK/NF1/TLR2/DRD3/EN1/SORCS3/PPP1R9B/TNR/SLC7A11/TBR1/DRD5/FOXB1/TH/SHANK3/OPRL1/HIF1A/NPTX2/DBH/DGKI/CRH/SLC8A2/MAPK8IP2/MECP2/ATP1A2/KRAS/FOSL1/NLGN3/HMGCR/CIC/FGF13/SLC8A3/TACR2/HRH1/NPTN/GRM5/NRXN1/ATXN1/ACTR2/RELN/DRD1/SHANK1/SLC24A2/STRA6/CNTN2/DKK1/TAC1/HRH2/CHRNB2/ARC/GPR88/SYNPO/CREB1/NTRK2
GO:1990089	response to nerve growth factor	52	0.397482	1.57031	0.0120624	0.0648292	0.048682	5418	tags=52%	list=31%	signal=36%	RAPGEF2/KIF1B/CBL/CALCA/FOXO3/NTRK3/CRK/APP/ACAP2/EHD1/PTEN/AKT1/STMN2/KCNC1/RAPGEF1/KIDINS220/NGF/RAB35/SH3GL2/ID1/TAC1/MAGI2/CREB1/NTRK2/USP8/HSPA5/NTRK1
GO:0060390	regulation of SMAD protein signal transduction	25	0.397433	1.30578	0.123515	0.30745	0.230872	1066	tags=16%	list=6%	signal=15%	BMP6/DAB2/VEPH1/KIAA0319
GO:0002262	myeloid cell homeostasis	142	0.397421	1.86535	4.07691e-06	0.000147118	0.000110475	1591	tags=24%	list=9%	signal=22%	TAL1/SLC4A1/GATA1/TRIM58/AHSP/KLF1/EPB42/ALAS2/TRIM10/BPGM/SOX6/DYRK3/RHAG/HBZ/JAM3/KIT/CXCR2/STAT3/ADD1/G6PD/ADAR/PIK3CD/HSPA1B/STAT5B/HSPA1A/SPI1/EPAS1/GATA2/HOXA5/MPL/FOXO3/ISG15/LYN/ADAM17
GO:0010838	positive regulation of keratinocyte proliferation	14	0.397346	1.10762	0.2949	0.516847	0.388115	4849	tags=64%	list=28%	signal=47%	MDK/MIR21/REG3A/NOTCH2/TLR4/HAS2/REG3G/AREG/TGM1
GO:0071709	membrane assembly	39	0.397081	1.46906	0.0376007	0.142125	0.106725	5777	tags=59%	list=33%	signal=40%	CAV2/PACSIN2/CDH2/TLCD2/NRXN2/DMKN/IL1RAPL1/GAK/PICALM/FLOT2/LRP4/PTEN/NLGN3/MIR138-1/NRXN1/MAGI2/EMP2/STX4/NLGN2/SPTBN1/CEL/NLGN4X/FLOT1
GO:0030050	vesicle transport along actin filament	19	0.397057	1.20161	0.214286	0.427286	0.320861	3476	tags=37%	list=20%	signal=30%	ACTN4/MYO1F/MYO15A/MYO1H/MYO7A/MYO5B/MYO5A
GO:0050805	negative regulation of synaptic transmission	71	0.39701	1.66054	0.00238528	0.0210967	0.0158421	4588	tags=44%	list=26%	signal=32%	SNCA/LRRK2/SLC6A4/PTGS2/ACHE/IL1B/DRD2/HTR1B/NF1/NPY5R/NPY2R/ARF1/DRD3/ADCY8/PTEN/SORCS3/TNR/PTK2B/DRD5/FMR1/SHANK3/DGKI/HTR2A/NLGN3/DRD1/ADORA1/GRIA1/SLC24A2/PCDH17/KCNB1/ARC
GO:0030194	positive regulation of blood coagulation	27	0.397003	1.32457	0.116788	0.296041	0.222305	5376	tags=63%	list=31%	signal=44%	THBS1/SELP/TBXA2R/SERPINE1/THBD/F11R/TLR4/F2/F2R/CPB2/ANO6/PLEK/F7/APOH/PRDX2/F3/PLG
GO:1900048	positive regulation of hemostasis	27	0.397003	1.32457	0.116788	0.296041	0.222305	5376	tags=63%	list=31%	signal=44%	THBS1/SELP/TBXA2R/SERPINE1/THBD/F11R/TLR4/F2/F2R/CPB2/ANO6/PLEK/F7/APOH/PRDX2/F3/PLG
GO:0071276	cellular response to cadmium ion	37	0.396998	1.45626	0.0440136	0.159283	0.11961	2221	tags=38%	list=13%	signal=33%	FOS/MMP9/GSN/MT2A/MT1M/MAPK3/MT1G/MT1DP/NCF1/MAPK1/MT1B/ATP7A/MT1A/MT3
GO:0007625	grooming behavior	19	0.396975	1.20136	0.21659	0.430792	0.323494	4359	tags=53%	list=25%	signal=40%	HOXB8/AVP/AVPR1A/DRD2/CNTNAP4/OXT/NRXN1/NMUR2/DRD1/QRFP
GO:0044794	positive regulation by host of viral process	14	0.396965	1.10655	0.2949	0.516847	0.388115	439	tags=21%	list=3%	signal=21%	IGF2R/CAV2/STOM
GO:0045922	negative regulation of fatty acid metabolic process	29	0.396809	1.36564	0.0970874	0.265759	0.199566	5606	tags=55%	list=32%	signal=38%	WDTC1/DGAT2/ERLIN1/CYP7A1/BRCA1/MIR33A/SIRT4/AKT1/ACADL/SLC22A13/MIR30C1/APOC3/SOX9/APPL2/NCOR1/MIR204
GO:0070307	lens fiber cell development	14	0.396787	1.10606	0.2949	0.516847	0.388115	11	tags=7%	list=0%	signal=7%	TMOD1
GO:0010893	positive regulation of steroid biosynthetic process	21	0.396717	1.24273	0.165138	0.368757	0.276909	3294	tags=48%	list=19%	signal=39%	BMP6/ABCG1/ADM/IL1B/CYP7A1/FSHB/PPARGC1A/MIR182/WNT4/SCAP
GO:0014902	myotube differentiation	102	0.396647	1.77048	0.000205866	0.00338552	0.00254228	3832	tags=41%	list=22%	signal=32%	XK/KEL/CAV2/MYH9/NOTCH1/CD9/MYF6/TRIM72/MYOD1/RBM38/AVPR1A/HDAC5/P2RX2/CFLAR/DYRK1B/NKX2-5/SIX4/GDF15/MIR133A1/KCNH1/ACTA1/CACNA1H/MAPK14/EHD1/CDON/EHD2/SHOX2/MIR1-1/SKI/BIN3/BARX2/PPP3CA/MAML1/DNER/GPX1/TBX1/ANKRD2/RYR1/SCGB3A1/SMYD1/KLF5/JAM2
GO:1902692	regulation of neuroblast proliferation	32	0.396482	1.39815	0.0597673	0.195458	0.146775	4838	tags=53%	list=28%	signal=39%	NOTCH1/LRRK2/ASPM/CTNNA1/DMRTA2/DRD2/NF1/CX3CL1/SIX3/DISC1/VAX1/HIF1A/FOXG1/MIR137/SMO/GLI3/SOX10
GO:0002092	positive regulation of receptor internalization	24	0.396403	1.29045	0.136471	0.328309	0.246536	3774	tags=46%	list=22%	signal=36%	EGF/PLCG2/DRD2/SYK/ANGPT1/FMR1/PCSK9/ARRB2/SFRP4/SCYL2/GREM1
GO:0070936	protein K48-linked ubiquitination	55	0.396352	1.58951	0.0156439	0.0783434	0.0588302	522	tags=15%	list=3%	signal=14%	IFI27/UBE2H/CDC34/NEDD4L/RNF152/PELI1/AMFR/UBE2B
GO:0031954	positive regulation of protein autophosphorylation	25	0.396295	1.30204	0.128266	0.315068	0.236593	5609	tags=60%	list=32%	signal=41%	IQGAP1/PDGFA/DDX3X/RASSF2/ACE/TAOK2/SRC/GREM1/TOM1L1/PDGFD/GPNMB/TNKS1BP1/CALM3/PDGFB/VEGFC
GO:0072079	nephron tubule formation	18	0.396278	1.18295	0.235698	0.452007	0.339424	2462	tags=44%	list=14%	signal=38%	IRX3/GDNF/OSR1/SIX4/IRX1/HES5/WNT6/WNT9B
GO:0002862	negative regulation of inflammatory response to antigenic stimulus	14	0.396071	1.10406	0.2949	0.516847	0.388115	3345	tags=57%	list=19%	signal=46%	IL12B/MIR105-2/NPY5R/MIR105-1/NLRP6/IL10/GPX1/ADCYAP1
GO:1901660	calcium ion export	10	0.395979	0.982232	0.497788	0.702779	0.527736	3703	tags=40%	list=21%	signal=32%	ATP2B1/MIR1-1/SLC8A2/SLC8A3
GO:0021522	spinal cord motor neuron differentiation	35	0.395808	1.43524	0.0469141	0.166066	0.124704	6446	tags=63%	list=37%	signal=40%	LBX1/ISL2/OLIG3/IFT172/MNX1/TCTN1/PHOX2A/NKX6-2/NKX2-2/GLI2/NKX6-1/GLI3/SCYL1/TBX20/GIGYF2/GBX1/PAX6/ISL1/SHH/HOXD10/HOXC10/LHX3
GO:0014855	striated muscle cell proliferation	74	0.395794	1.67229	0.00185802	0.0173059	0.0129955	2946	tags=32%	list=17%	signal=27%	PIM1/MEIS1/RXRA/NOTCH1/STAT3/RBPJ/FOXC2/PRKAR1A/MAPK1/CFLAR/NKX2-5/GLI1/MAPK11/MAPK14/WNT2/EPHB1/JARID2/RBP4/PTEN/ANGPT1/TBX5/FOXC1/TP73/MIR1-1
GO:0098926	postsynaptic signal transduction	35	0.395781	1.43514	0.0469141	0.166066	0.124704	4098	tags=46%	list=23%	signal=35%	STAT3/RGS10/CHRNA7/CHRNA3/AGRN/LYPD1/KPNA1/CHRM5/LY6G6D/GNAQ/CHRNA4/CHRM1/CHRM2/RGS8/GNB1/HRH3
GO:0017156	calcium-ion regulated exocytosis	61	0.395641	1.60678	0.0069769	0.0449125	0.033726	4519	tags=39%	list=26%	signal=29%	NOTCH1/BAIAP3/DOC2B/SYN2/ADRA2A/SYT5/TRIM9/TRPV6/SYT8/CDK5R2/CACNA1H/ARF1/UNC13C/SYT13/STX1B/SYT3/RPH3AL/CACNA1G/DOC2A/SYT6/VAMP3/RIMS2/KCNB1/STX1A
GO:0032331	negative regulation of chondrocyte differentiation	20	0.395339	1.21133	0.193995	0.404317	0.303613	5176	tags=45%	list=30%	signal=32%	CHADL/BMP4/ADAMTS7/GLI2/GREM1/WNT9A/PTHLH/SOX9/PTH
GO:0070673	response to interleukin-18	10	0.395271	0.980475	0.5	0.7037	0.528427	3777	tags=50%	list=22%	signal=39%	CLDN1/IL18RAP/IL18R1/AKT1/ALOX5
GO:0048844	artery morphogenesis	71	0.39525	1.65318	0.00254519	0.0221019	0.016597	4088	tags=41%	list=23%	signal=31%	NPRL3/MYLK/NOTCH1/EYA1/HEY1/MIR29B2/RBPJ/FOXC2/DLL4/NOTCH3/PROX1/MDK/NF1/APOE/CHD7/BMP4/FOXF1/FOXC1/FGF8/SEC24B/LRP2/COMP/TBX1/COL3A1/HES1/HAND2/ACVRL1/ZMIZ1/JAG1
GO:0002067	glandular epithelial cell differentiation	47	0.394882	1.52606	0.0176244	0.0847232	0.063621	4162	tags=47%	list=24%	signal=36%	BMP6/RXRA/NOTCH1/GSK3A/HOXA5/PROX1/PDX1/ASCL1/BMP2/BMP4/RARA/FOXA1/NKX2-2/INSM1/FGF8/WNT4/HNF4A/GATA6/HES1/SPDEF/NEUROD1/NKX6-1
GO:0071772	response to BMP	162	0.394815	1.88966	1.94861e-06	7.88811e-05	5.92339e-05	3774	tags=40%	list=22%	signal=31%	SFRP2/UBE2O/BMP6/PPM1A/FKBP8/PCSK6/FSTL1/NOTCH1/SORL1/USP9X/RBPJ/SKOR2/RBPMS2/GDF7/MAPK3/FOXD1/DLX1/GPC3/ZFYVE16/SMAD9/CRB2/MIR21/GDF15/VWC2L/MIR140/VWC2/NOTCH2/ZNF423/MEGF8/CDH5/DAND5/HES5/EGR1/SKOR1/BMP2/FST/BMP4/BMP8B/GDF3/SFRP5/HEYL/DLX5/COL2A1/LEFTY1/ADAMTS7/SPINT1/SOST/SULF1/VSTM2A/SKI/SOX11/AMH/MSX1/HTRA1/LRP2/COMP/SFRP4/GATA6/BMP8A/GDF6/HES1/GDF1/ACVRL1/GREM1
GO:0071773	cellular response to BMP stimulus	162	0.394815	1.88966	1.94861e-06	7.88811e-05	5.92339e-05	3774	tags=40%	list=22%	signal=31%	SFRP2/UBE2O/BMP6/PPM1A/FKBP8/PCSK6/FSTL1/NOTCH1/SORL1/USP9X/RBPJ/SKOR2/RBPMS2/GDF7/MAPK3/FOXD1/DLX1/GPC3/ZFYVE16/SMAD9/CRB2/MIR21/GDF15/VWC2L/MIR140/VWC2/NOTCH2/ZNF423/MEGF8/CDH5/DAND5/HES5/EGR1/SKOR1/BMP2/FST/BMP4/BMP8B/GDF3/SFRP5/HEYL/DLX5/COL2A1/LEFTY1/ADAMTS7/SPINT1/SOST/SULF1/VSTM2A/SKI/SOX11/AMH/MSX1/HTRA1/LRP2/COMP/SFRP4/GATA6/BMP8A/GDF6/HES1/GDF1/ACVRL1/GREM1
GO:0045446	endothelial cell differentiation	114	0.394799	1.77431	0.000106974	0.00201654	0.00151427	4632	tags=44%	list=26%	signal=32%	BMP6/RAPGEF2/COL18A1/NOTCH1/MIR99B/HEY1/PDE2A/VCL/ADD1/RBPJ/KDM6B/MESP1/IL1B/F2RL1/CLDN5/MYADM/F11R/PROX1/MSN/CLDN1/MIR21/CDH5/MIR200C/BMP4/RAPGEF3/PECAM1/FOXJ2/NOTCH4/CLDN3/MARVELD2/MIR1-1/SOX18/PROC/NR2F2/TNFRSF1A/GPX1/RAPGEF1/ACVRL1/MIR181A1/TJP1/JAG1/ICAM1/ATOH8/ROBO4/MET/ID1/ARHGEF26/COL15A1/CLIC4/ETV2
GO:0031652	positive regulation of heat generation	11	0.394727	1.01849	0.434978	0.654441	0.491438	5191	tags=45%	list=30%	signal=32%	PTGS2/IL1B/ABAT/PTGER3/NMU
GO:0033555	multicellular organismal response to stress	73	0.394721	1.66865	0.00320349	0.0256726	0.0192783	5464	tags=53%	list=31%	signal=37%	THBS1/KIAA0319/P2RX3/SLC6A2/CALCA/UCN/P2RX2/MDK/LYPD1/CCK/ADRB1/NPY2R/SCN9A/APOE/PTEN/GJA4/PPP3CA/DBH/FBXL20/PENK/ADCYAP1/CRH/MAPK8IP2/MECP2/ATP1A2/DRD4/VWA1/NMUR2/MORC1/RELN/DRD1/EIF4G1/TAC1/LRP11/ADCYAP1R1/NR2E1/NTRK1/THBS4/PRKCG
GO:1903587	regulation of blood vessel endothelial cell proliferation involved in sprouting angiogenesis	42	0.394649	1.47397	0.0161245	0.0799889	0.0600659	4492	tags=43%	list=26%	signal=32%	THBS1/MIR27A/MIR149/MIR23A/DLL4/GATA2/MIR21/IL12B/MIR29C/MIR24-2/MIR132/APLNR/NGFR/MIR16-2/FGF2/MIRLET7B/MIR126/MIR193A
GO:0050930	induction of positive chemotaxis	12	0.394646	1.03058	0.409412	0.630692	0.473604	6674	tags=50%	list=38%	signal=31%	ARTN/PGF/CXCL12/AGER/VEGFC/SCG2
GO:0007289	spermatid nucleus differentiation	19	0.394549	1.19402	0.223502	0.438328	0.329153	2243	tags=32%	list=13%	signal=28%	PSME4/SRPK1/DMRTC2/KDM3A/PIWIL1/TNP1
GO:0043379	memory T cell differentiation	10	0.394111	0.9776	0.504425	0.708191	0.5318	3882	tags=50%	list=22%	signal=39%	TNFSF4/IL12B/BCL6/TSC1/CD46
GO:0090715	immunological memory formation process	10	0.394111	0.9776	0.504425	0.708191	0.5318	3882	tags=50%	list=22%	signal=39%	TNFSF4/IL12B/BCL6/TSC1/CD46
GO:0003176	aortic valve development	32	0.394044	1.38955	0.0641975	0.203825	0.153058	4953	tags=44%	list=28%	signal=31%	NOTCH1/RBPJ/EMILIN1/DLL4/BMP4/HEYL/TNFRSF1A/ROBO2/SLIT3/JAG1/SLIT2/SMAD6/SOX9/TBX20
GO:0048103	somatic stem cell division	11	0.394006	1.01662	0.43722	0.656141	0.492714	513	tags=18%	list=3%	signal=18%	NOTCH1/KIT
GO:1902742	apoptotic process involved in development	37	0.393991	1.44524	0.0463505	0.165208	0.124059	6753	tags=70%	list=39%	signal=43%	NOTCH1/FOXC2/SPI1/XKR8/NKX2-5/SIX3/FZD5/XKR5/FOXC1/TNFRSF1A/XKR7/ROBO2/HAND2/SLIT3/FGF4/SLIT2/BCL2L11/TGFB2/JAG2/PAX8/MEGF10/MIR19B2/TNFRSF1B/BMP7/XKR4/CRYAB
GO:0060795	cell fate commitment involved in formation of primary germ layer	34	0.393326	1.40383	0.0617284	0.200008	0.150191	4632	tags=44%	list=26%	signal=33%	SFRP2/EYA1/FOXC2/MESP1/ETS2/SIX2/BMP4/HOXA11/POU5F1/GATA6/TRIM15/RTF1/PAF1/DKK1/ETV2
GO:2000345	regulation of hepatocyte proliferation	15	0.393169	1.12458	0.292411	0.514509	0.386359	4826	tags=47%	list=28%	signal=34%	CFLAR/MDK/GLI1/CPB2/SULF2/HPN/FGF1
GO:0060428	lung epithelium development	37	0.393158	1.44218	0.0479085	0.169018	0.12692	6074	tags=62%	list=35%	signal=41%	NFIB/RCN3/RBPJ/HOXA5/ASCL1/WNT2/BMP4/FOXA1/GRHL2/GATA6/SPDEF/STRA6/CREB1/SOX9/FOXP2/WNT7B/YAP1/ADAMTSL2/FOXJ1/FGF7/AGR2/MAP2K1/SHH
GO:0071294	cellular response to zinc ion	23	0.392925	1.26952	0.156028	0.356097	0.267403	2221	tags=30%	list=13%	signal=27%	MT2A/MT1M/MT1G/MT1DP/MT1B/MT1A/MT3
GO:0010592	positive regulation of lamellipodium assembly	23	0.39291	1.26947	0.156028	0.356097	0.267403	4112	tags=30%	list=23%	signal=23%	WASF2/ATP7A/FRMD7/PLCE1/AKIRIN1/AVIL/ACTR2
GO:0030104	water homeostasis	77	0.392736	1.65552	0.00196037	0.018099	0.0135911	2919	tags=26%	list=17%	signal=22%	PRKAR2B/NEDD4L/AQP1/ALOX12/INPP5K/KRT1/CYP4A11/GHRHR/PRKAR1A/SCNN1G/AVP/CYP11B2/SFN/CLDN1/AQP9/ADCY8/HAS2/GRHL3/ATP6V1B1/AQP2
GO:0051560	mitochondrial calcium ion homeostasis	17	0.3927	1.1601	0.246575	0.463706	0.348209	3739	tags=35%	list=21%	signal=28%	TGM2/FATE1/DISC1/SLC25A27/SLC8A3/FIS1
GO:0044788	modulation by host of viral process	29	0.392668	1.35139	0.104369	0.278874	0.209414	439	tags=14%	list=3%	signal=13%	IFI27/IGF2R/CAV2/STOM
GO:0003071	renal system process involved in regulation of systemic arterial blood pressure	25	0.392656	1.29008	0.137767	0.330296	0.248028	7274	tags=68%	list=42%	signal=40%	CYP4A11/REN/F2RL1/CYP11B2/F2R/HSD11B2/ADORA1/SUCNR1/EMP2/CYP4F2/PDGFB/AGTR2/SERPINF2/RHOA/OR51E2/GJA5/CORO2B
GO:0023058	adaptation of signaling pathway	20	0.392596	1.20292	0.198614	0.411158	0.30875	5806	tags=55%	list=33%	signal=37%	ADM/DRD2/HTR1B/DNM1/DRD3/APLNR/ARRB2/ARR3/SAG/RS1/NECAB2
GO:0070977	bone maturation	20	0.392291	1.20199	0.198614	0.411158	0.30875	5291	tags=55%	list=30%	signal=38%	PHOSPHO1/LEP/SEMA4D/BMP2/FGFR3/RYR1/GREM1/ANO6/GH1/PTH/THBS3
GO:0001765	membrane raft assembly	12	0.392043	1.02378	0.418824	0.639785	0.480432	254	tags=17%	list=1%	signal=16%	CAV2/PACSIN2
GO:0048643	positive regulation of skeletal muscle tissue development	25	0.391968	1.28783	0.137767	0.330296	0.248028	6247	tags=56%	list=36%	signal=36%	MYF6/MYOD1/ACTN3/CDON/SHOX2/MIR1-1/TBX1/HMGCR/MYF5/MYOG/GPC1/FLOT1/SHH/WNT3A
GO:1903036	positive regulation of response to wounding	67	0.391903	1.61122	0.00400697	0.0303042	0.0227563	3005	tags=34%	list=17%	signal=29%	THBS1/SELP/FKBP1B/MYLK/TBXA2R/FOXC2/SERPINE1/THBD/DUOX2/ADRA2A/F11R/NTRK3/NDEL1/CLDN1/MDK/MIR21/REG3A/ATP7A/TLR4/F2/F2R/CLDN3/VTN
GO:0060914	heart formation	30	0.391862	1.34398	0.0825	0.238111	0.178804	3749	tags=40%	list=21%	signal=31%	PIM1/NOTCH1/EYA1/RBPJ/MESP1/BMP2/BMP4/TBX5/LRP2/HES1/ROBO2/HAND2
GO:2000273	positive regulation of signaling receptor activity	36	0.391831	1.43577	0.0521151	0.179938	0.135121	4885	tags=53%	list=28%	signal=38%	TAL1/EGF/CACNG2/ADRA2A/CACNG4/NCF1/ADAM17/TGFA/CACNG3/SHANK3/ADRA2C/NLGN3/GREM1/RELN/ADORA1/ARC/ADRA2B/AREG/PINK1
GO:0050996	positive regulation of lipid catabolic process	26	0.391825	1.29757	0.134293	0.324429	0.243623	5600	tags=50%	list=32%	signal=34%	PNPLA2/ABHD5/IRS2/IL1B/APOA5/CPT1A/PRKCD/ADORA1/APOC2/APOA1/FABP1/SCT/AADAC
GO:0032413	negative regulation of ion transmembrane transporter activity	72	0.39179	1.6468	0.002292	0.0204437	0.0153518	4399	tags=44%	list=25%	signal=33%	SLC6A9/NEDD4L/DYSF/FKBP1B/MMP9/HECW1/CLIC2/MTNR1B/CRHR1/ADRA2A/CASQ2/DRD2/OSR1/MIR133A1/DRD3/KCNE2/PTEN/KCNE4/OXSR1/FMR1/PCSK9/OPRL1/MIR1-1/EPO/ATP1A2/DRD4/UBQLN1/KCNE1/CAB39/HECW2/RRAD/KCNAB1
GO:0006622	protein targeting to lysosome	22	0.391679	1.24892	0.172093	0.378006	0.283855	1479	tags=23%	list=8%	signal=21%	CLU/NCOA4/SORL1/LAMP2/ZFYVE16
GO:0045069	regulation of viral genome replication	91	0.391512	1.70701	0.00112507	0.012042	0.00904268	1602	tags=22%	list=9%	signal=20%	IFI27/RSAD2/MX1/INPP5K/OAS3/NOTCH1/IFIT1/STOM/RAD23A/STAU1/OASL/DDB1/SRPK1/TNIP1/SRPK2/ADAR/DDX3X/IFITM3/ISG15/PROX1
GO:0032330	regulation of chondrocyte differentiation	46	0.391426	1.49155	0.0343856	0.133875	0.10053	4871	tags=48%	list=28%	signal=35%	SOX6/BMP6/ZNF219/MDK/SIX2/CHADL/PKDCC/BMP4/SHOX2/ADAMTS7/HOXA11/GLI2/GDF6/ACVRL1/GREM1/WNT9A/PTHLH/GLG1/LOXL2/POR/GLI3/SOX9
GO:0032272	negative regulation of protein polymerization	70	0.390985	1.63768	0.00447273	0.032765	0.0246041	1948	tags=23%	list=11%	signal=20%	TMOD1/SPTB/SNCA/SPTA1/GSN/VIL1/ADD1/SVIL/ADD2/SSH2/FLII/MYADM/LMOD1/SPTBN2/SPTBN4/CDH5
GO:0002323	natural killer cell activation involved in immune response	29	0.390861	1.34517	0.11165	0.289677	0.217526	6381	tags=62%	list=36%	signal=40%	IFNK/IL12B/UNC13D/IFNA8/RAB27A/IFNA1/IFNA10/LAMP1/IFNA21/IFNA13/IFNW1/PGLYRP3/IFNB1/HLA-F/PGLYRP1/ZNF683/AP1G1/IFNA17
GO:0030100	regulation of endocytosis	206	0.390836	1.9435	1.12781e-07	7.41887e-06	5.57103e-06	3528	tags=36%	list=20%	signal=29%	ITGB3/CLU/NEDD4L/SNCA/TFR2/DNAJC6/CD177/MIR27A/AP2A1/DAB2/SGIP1/PACSIN2/STON2/SLC2A4/EGF/BMP2K/LRRK2/RUFY1/ANKRD13A/PROM2/RAB5A/LGALS3/SDCBP/SERPINE1/CCL19/NUMB/RAB31/F2RL1/GATA2/CBL/AP2B1/RAB5C/RAB5B/GPC3/ACTN4/PLCG2/ZFYVE16/ABCA7/DRD2/NR1H2/VPS28/TREM2/DNM1/TNK2/ARF1/PICALM/ITSN1/SYK/HIP1/CD300A/DRD3/APOE/LRRTM2/APOA5/SNAP91/ANGPT1/ANKFY1/FMR1/PCSK9/GSG1L/SH3GL1/STX1B/VTN/PPP3CA/OPHN1/SRC/CALY/…
GO:0033145	positive regulation of intracellular steroid hormone receptor signaling pathway	10	0.390794	0.969372	0.50885	0.712502	0.535037	3352	tags=40%	list=19%	signal=32%	WBP2/FOXA1/PAK1/AR
GO:0072203	cell proliferation involved in metanephros development	10	0.390723	0.969196	0.50885	0.712502	0.535037	2095	tags=40%	list=12%	signal=35%	GPC3/OSR1/WT1/EGR1
GO:0097479	synaptic vesicle localization	50	0.390698	1.52343	0.0176508	0.0847351	0.0636299	3738	tags=40%	list=21%	signal=32%	DNM3/MX1/SLC2A4/LRRK2/CDH2/SYN2/MX2/CNIH2/BRSK2/DNM1/ARF1/PICALM/PTEN/SNAP91/SYN1/AP3D1/RAB27A/PCLO/NLGN3/SPG11
GO:0090189	regulation of branching involved in ureteric bud morphogenesis	22	0.390381	1.24478	0.176744	0.38329	0.287823	5645	tags=55%	list=32%	signal=37%	GDNF/SIX2/SIX4/HOXB7/BMP4/LHX1/GREM1/SMO/SOX9/SOX8/PAX8/AGTR2
GO:0003333	amino acid transmembrane transport	88	0.390376	1.6792	0.00118692	0.0125762	0.00944378	3909	tags=39%	list=22%	signal=30%	SLC6A9/SLC7A5/SLC38A5/SLC6A19/SLC1A5/SLC15A4/TSPO2/SLC22A4/SLC43A2/LRRC8A/SLC6A18/SLC43A1/SLC32A1/SLC7A9/SLC7A10/SLC36A2/SLC6A6/SLC38A4/PSEN1/SLC38A10/SLC7A4/SLC7A11/SLC7A1/SLC17A7/ATP1A2/KCNJ10/SLC6A13/SLC25A38/SLC25A18/SLC6A7/SLC6A15/SLC22A2/SLC36A1/SLC1A3
GO:0006936	muscle contraction	346	0.390253	2.03357	1e-10	1.19151e-08	8.94737e-09	4711	tags=41%	list=27%	signal=30%	TMOD1/MYL4/MAP2K3/PDE5A/UTS2/SLC6A8/NEDD4L/CTTN/MYL9/DYSF/ITGB5/DSC2/FKBP1B/TLN1/MYLK/SCN1B/NOS1AP/KIT/PTGS2/CALD1/TBXA2R/TPM4/VCL/GRIP2/SORBS1/DOCK5/CLIC2/ASPH/STAC2/OXTR/TRIM72/GNAO1/P2RX6/P2RX3/CNN1/ARG2/SCN2B/KCNH2/CACNB2/SLC8A1/EHD3/ADRA2A/MYH11/CASQ2/CHRNA3/CALCA/CLCN1/UCN/P2RX2/MYL3/LMOD1/TNNT3/FXYD1/KCNJ5/DRD2/EDN2/MYH6/GDNF/TPM1/NKX2-5/NPPA/MIR21/SCN4A/PTAFR/KCNJ12/MIR133A1/CHRNB4/ATP2B1…
GO:0031641	regulation of myelination	42	0.390171	1.45725	0.0189639	0.0895047	0.0672115	5242	tags=52%	list=30%	signal=37%	RNF10/S100B/PARD3/DICER1/HES5/WASF3/TNFRSF21/TG/TPPP/PTEN/RARA/NKX6-2/KLK8/AKT1/TMEM98/JAM2/EGR2/MAG/SOX10/ZNF488/LGI4/ITGAX
GO:0051591	response to cAMP	92	0.390075	1.70688	0.00109079	0.0117348	0.00881201	3703	tags=40%	list=21%	signal=32%	SPARC/CARM1/AQP1/BSG/RAPGEF2/INPP5K/FOS/PDE2A/TEK/REN/THBD/SLC8A1/DUOX2/DUSP1/APP/PTAFR/COL1A1/VGF/ITPR2/WT1/AANAT/AQP9/RAPGEF3/CDO1/PTK2B/CITED1/SDC1/PER1/HCN2/OXT/SLC6A3/PENK/NOX4/RAPGEF1/FOSL1/GPD1/SLC8A3
GO:0060033	anatomical structure regression	18	0.389987	1.16417	0.24714	0.463974	0.348411	3318	tags=56%	list=19%	signal=45%	FLT1/SPI1/DRD2/NINJ1/GLI1/TH/GLI2/OPN4/AMH/SLC6A3
GO:0051481	negative regulation of cytosolic calcium ion concentration	13	0.389976	1.04391	0.384259	0.609239	0.457494	4415	tags=54%	list=25%	signal=40%	MTNR1B/SLC8A1/DRD2/ATP2B1/DRD3/ATP1A2/KCNK3
GO:2000831	regulation of steroid hormone secretion	18	0.389818	1.16367	0.249428	0.465863	0.349829	5726	tags=50%	list=33%	signal=34%	BMP6/CRHR1/REN/GAL/CRH/TAC1/AGTR2/RETN/C1QTNF1
GO:0014068	positive regulation of phosphatidylinositol 3-kinase signaling	85	0.389769	1.67799	0.00109925	0.0118057	0.0088652	2741	tags=33%	list=16%	signal=28%	SELP/EPOR/PDGFA/KIT/FLT1/GAB1/IRS2/PIK3CD/TEK/ROR1/F2RL1/CBL/PIK3AP1/NTRK3/NCF1/LYN/MIR21/PRR5/LEP/HCLS1/BECN1/IGF1R/SEMA4D/F2/ANGPT1/PTPN6/UNC5B/F2R
GO:0035743	CD4-positive	alpha-beta T cell cytokine production	23	0.389726	1.25919	0.160757	0.362885	0.2725	1787	tags=26%	list=10%	signal=23%	RSAD2/IL1R1/IL1B/IL18RAP/IL18R1/IL12B
GO:0051954	positive regulation of amine transport	36	0.389605	1.42761	0.0543647	0.185102	0.138998	6337	tags=72%	list=36%	signal=46%	RAB3B/OXTR/AVP/AVPR1A/DRD2/GDNF/CCK/NPY2R/PSEN1/OXT/ABAT/DRD4/TACR2/KCNB1/SLC38A3/STX1A/CHRNB2/CXCL12/PINK1/SYT4/NTSR1/CARTPT/SYT1/SLC6A1/TRH/VIP
GO:0036376	sodium ion export across plasma membrane	15	0.38898	1.1126	0.301339	0.525099	0.394311	1572	tags=20%	list=9%	signal=18%	ATP1B2/SLC8A1/FXYD1
GO:0061577	calcium ion transmembrane transport via high voltage-gated calcium channel	17	0.388976	1.1491	0.262557	0.479841	0.360325	2946	tags=41%	list=17%	signal=34%	NOS1AP/G6PD/CACNB2/NPPA/MIR21/CACNG6/MIR1-1
GO:0009948	anterior/posterior axis specification	49	0.388727	1.50827	0.0359473	0.137998	0.103627	3307	tags=37%	list=19%	signal=30%	BASP1/PCSK6/MESP1/ETS2/KDM6A/GPC3/LRP6/SIX2/WT1/BMP4/MESP2/CDX2/FZD5/GDF3/CDX4/LHX1/SKI/TDRD5
GO:1902904	negative regulation of supramolecular fiber organization	140	0.388616	1.81965	1.37579e-05	0.000398538	0.000299273	3982	tags=37%	list=23%	signal=29%	TMOD1/SPTB/CLU/SNCA/SPTA1/INPP5K/ARHGAP6/PAK2/MIR29B2/GSN/WASF2/VIL1/ADD1/SVIL/ARAP1/MIR149/ADD2/SSH2/EMILIN1/FLII/MAP1B/SPEF1/MYADM/F11R/MID1IP1/LMOD1/SPTBN2/APC2/MIR21/SPTBN4/CHADL/NAV3/CDH5/PPFIA1/APOE/FRMD7/TMSB15A/CAPZA3/SHANK3/TMEFF2/KATNB1/PRKCD/SSH3/STMN2/MIR214/ARHGEF2/FGF13/MIR138-1/LMOD2/CTNNA2/TJP1/AVIL
GO:0051764	actin crosslink formation	13	0.388585	1.04019	0.393519	0.617869	0.463975	4564	tags=62%	list=26%	signal=46%	ACTN1/GAS2L1/FLNA/BAIAP2/BAIAP2L2/GAS2L3/GAS2L2/MARCKS
GO:0060143	positive regulation of syncytium formation by plasma membrane fusion	24	0.388518	1.26478	0.164706	0.368173	0.276471	2482	tags=38%	list=14%	signal=32%	MYF6/MYOD1/GCM1/GDF15/TREM2/MAPK14/EHD1/EHD2/RAPGEF3
GO:0045843	negative regulation of striated muscle tissue development	58	0.388397	1.56875	0.00776711	0.0482875	0.0362604	3401	tags=38%	list=19%	signal=31%	SOX6/MEIS1/S100B/G6PD/GSK3A/USP19/SIX4/MAPK11/FGF3/EPHB1/CTDP1/JARID2/RBP4/BMP2/BMP4/PTEN/TBX5/TP73/FGF8/MIR1-1/PAK1/YY1
GO:0097484	dendrite extension	34	0.388249	1.38571	0.0691358	0.212227	0.159367	1538	tags=15%	list=9%	signal=13%	NEDD4L/STK11/CACNG7/REG1A/OSTN
GO:0061311	cell surface receptor signaling pathway involved in heart development	32	0.38818	1.36887	0.0740741	0.221906	0.166635	4451	tags=47%	list=25%	signal=35%	NOTCH1/HEY1/ALPK2/RBPJ/MESP1/DLL4/NOTCH2/BMP2/BMP4/VANGL2/HEYL/MSX1/HAND2/JAG1/DKK1
GO:0060325	face morphogenesis	30	0.388122	1.33115	0.0925	0.256764	0.192811	4451	tags=57%	list=25%	signal=42%	CRISPLD2/ASPH/CSRNP1/CLDN5/LRP6/COL1A1/NIPBL/MMP2/EP300/DLX5/SKI/MSX1/TBX1/PAX9/TGFB3/STRA6/DKK1
GO:0042596	fear response	38	0.388107	1.42823	0.0675325	0.209979	0.157679	4287	tags=50%	list=24%	signal=38%	UCN/MDK/LYPD1/CCK/ADRB1/NPY2R/APOE/DBH/FBXL20/PENK/ADCYAP1/CRH/MAPK8IP2/MECP2/ATP1A2/DRD4/MORC1/DRD1/EIF4G1
GO:1903959	regulation of anion transmembrane transport	29	0.388055	1.33551	0.114078	0.292965	0.219995	3931	tags=34%	list=22%	signal=27%	THBS1/IRS2/SLC43A2/OSR1/PTAFR/SLC43A1/PSEN1/AKT1/ATP1A2/GRM5
GO:1902003	regulation of amyloid-beta formation	32	0.388013	1.36829	0.0740741	0.221906	0.166635	2304	tags=31%	list=13%	signal=27%	CLU/ABCG1/SORL1/CHRNA7/GSK3A/ABCA7/APP/HAP1/PICALM/APOE
GO:0046850	regulation of bone remodeling	48	0.387996	1.49453	0.0256882	0.109186	0.0819907	4103	tags=42%	list=23%	signal=32%	ITGB3/CA2/ADAM8/SPP1/PLEKHM1/CALCA/MDK/LEP/NF1/FSHB/SYK/UBASH3B/DEF8/ATP6AP1/CLDN18/SRC/TFRC/GREM1/TNFRSF11B/SIGLEC15
GO:0016339	calcium-dependent cell-cell adhesion via plasma membrane cell adhesion molecules	40	0.387939	1.43871	0.0547805	0.185689	0.139439	4464	tags=38%	list=26%	signal=28%	SELP/CDH2/PCDHB2/PCDHB3/CDH5/PCDH12/PCDHB16/CDH16/CDH11/SELL/CDH20/CDH18/CDH10/PCDHB9/CDH19
GO:0003128	heart field specification	17	0.387911	1.14595	0.267123	0.485294	0.364421	6724	tags=71%	list=38%	signal=44%	RBPJ/MESP1/BMP2/BMP4/LRP2/ROBO2/DKK1/FOXH1/ISL1/WNT5A/WNT3A/ROBO1
GO:0072171	mesonephric tubule morphogenesis	66	0.387834	1.59875	0.00456705	0.0332268	0.0249509	5645	tags=55%	list=32%	signal=37%	PBX1/EYA1/FOXD1/GPC3/GDNF/OSR1/SIX2/SIX4/WT1/HOXB7/BMP2/BMP4/WNT6/WNT9B/PGF/CITED1/LAMA5/LHX1/FGF8/HOXA11/WNT4/ADAMTS16/KIF26B/HES1/GREM1/FGF2/SALL1/SMO/GLI3/FGF1/SOX9/ILK/GREB1L/SOX8/PAX8/AGTR2
GO:0035988	chondrocyte proliferation	17	0.387791	1.1456	0.269406	0.488459	0.366797	6055	tags=47%	list=35%	signal=31%	MIR21/SIX2/FGFR3/COMP/IHH/SOX9/MMP14/SIRT6
GO:0034115	negative regulation of heterotypic cell-cell adhesion	11	0.387652	1.00023	0.452915	0.670646	0.503606	3057	tags=45%	list=17%	signal=38%	WNK1/MBP/MYADM/IL1RN/IL10
GO:0070587	regulation of cell-cell adhesion involved in gastrulation	11	0.387652	1.00023	0.452915	0.670646	0.503606	3057	tags=45%	list=17%	signal=38%	WNK1/MBP/MYADM/IL1RN/IL10
GO:0043268	positive regulation of potassium ion transport	46	0.387495	1.47657	0.0376029	0.142125	0.106725	4474	tags=54%	list=26%	signal=41%	ATP1B2/FHL1/NOS1AP/WNK1/KCNH2/ADRA2A/NPPA/MIR21/WNK4/TREM2/FLNA/LRRC26/WNK2/ANK2/MIR1-1/GAL/LRRC38/KCNC1/LRRC55/KCNE1/ANO6/DRD1/ADORA1/KCNJ2/LRRC52
GO:0070099	regulation of chemokine-mediated signaling pathway	10	0.387333	0.960787	0.515487	0.716356	0.537931	6891	tags=70%	list=39%	signal=42%	TREM2/HIF1A/SLIT3/SLIT2/PADI2/ROBO1/CCL5
GO:0120255	olefinic compound biosynthetic process	33	0.387274	1.37478	0.0717822	0.217745	0.163511	4621	tags=48%	list=26%	signal=36%	BMP6/ALOX12/ADM/CYP11B2/CACNA1H/FSHB/EGR1/BMP2/PPARGC1A/CYP11B1/WNT4/ALOX15B/ALOX5/DKKL1/ALOXE3/STAR
GO:0031280	negative regulation of cyclase activity	22	0.387101	1.23433	0.176744	0.38329	0.287823	4183	tags=45%	list=24%	signal=35%	PDZD3/GALR3/DRD2/DRD3/GRM2/PALM/GRM3/NPR3/GABBR2/RD3
GO:0010958	regulation of amino acid import across plasma membrane	12	0.386976	1.01055	0.435294	0.654441	0.491438	3455	tags=33%	list=20%	signal=27%	SLC43A2/SLC43A1/PSEN1/ATP1A2
GO:1903789	regulation of amino acid transmembrane transport	12	0.386976	1.01055	0.435294	0.654441	0.491438	3455	tags=33%	list=20%	signal=27%	SLC43A2/SLC43A1/PSEN1/ATP1A2
GO:0002328	pro-B cell differentiation	11	0.386826	0.998099	0.455157	0.671412	0.504182	1981	tags=36%	list=11%	signal=32%	NOTCH1/FNIP1/PRKDC/HES5
GO:0040036	regulation of fibroblast growth factor receptor signaling pathway	38	0.386768	1.42331	0.0675325	0.209979	0.157679	4044	tags=42%	list=23%	signal=32%	THBS1/FUZ/MIR149/PRKD2/CREB3L1/SHISA2/WNT4/MIR1-1/SPRY4/SULF1/NGFR/LRIT3/MIR16-2/NPTN/FGF2/SULF2
GO:0036342	post-anal tail morphogenesis	18	0.386639	1.15418	0.272311	0.491627	0.369176	2733	tags=28%	list=16%	signal=23%	SFRP2/HES7/SP5/VANGL2/CHST11
GO:2000050	regulation of non-canonical Wnt signaling pathway	23	0.386486	1.24872	0.165485	0.36927	0.277295	244	tags=13%	list=1%	signal=13%	SFRP2/DAB2/DAAM2
GO:0001707	mesoderm formation	72	0.386443	1.62433	0.00338177	0.026829	0.0201466	2946	tags=28%	list=17%	signal=23%	SFRP2/TAL1/ITGB3/EYA1/FOXC2/PRKAR1A/KDM6B/MESP1/TLX2/KDM6A/CRB2/HAND1/SIX2/MIR200C/BMP4/FOXF1/MESP2/FOXC1/HOXA11/MIR1-1
GO:0051156	glucose 6-phosphate metabolic process	24	0.386392	1.25786	0.167059	0.371392	0.278888	779	tags=17%	list=4%	signal=16%	RPIA/HK1/TALDO1/G6PD
GO:0032965	regulation of collagen biosynthetic process	39	0.386337	1.42931	0.0491826	0.172738	0.129714	5803	tags=54%	list=33%	signal=36%	MIR29B2/MIR149/MIR29A/EMILIN1/CREB3L1/NPPC/UCN/BMP4/F2/LARP6/F2R/WNT4/ARRB2/MIR218-2/TGFB3/IHH/PDGFRB/AMELX/MIR29B1/MIR145/MIR92A2
GO:0086011	membrane repolarization during action potential	27	0.386187	1.28848	0.145985	0.340939	0.25602	4990	tags=52%	list=29%	signal=37%	NOS1AP/KCNH2/KCNJ5/MIR133A1/FLNA/KCNE2/KCNE4/MIR1-1/KCND3/KCNE1/KCNJ2/KCNJ3/CACNA2D1/KCNN2
GO:0042749	regulation of circadian sleep/wake cycle	21	0.386126	1.20955	0.194954	0.405112	0.30421	4534	tags=52%	list=26%	signal=39%	GHRHR/MTNR1B/DRD2/ADRB1/NPY2R/DRD3/GHRH/CRH/ADORA1/PTGDS/CHRNB2
GO:0038179	neurotrophin signaling pathway	39	0.386121	1.42851	0.0499823	0.174386	0.130951	5645	tags=46%	list=32%	signal=31%	PPP2R5B/RAPGEF2/GRB2/NTRK3/AKT1S1/HAP1/RAF1/NGFR/SRC/RAPGEF1/KIDINS220/NGF/MAGI2/NTRK2/NDN/DDIT4/NTRK1/AGTR2
GO:0071542	dopaminergic neuron differentiation	36	0.385976	1.41431	0.0623441	0.200599	0.150635	6295	tags=58%	list=36%	signal=37%	SFRP2/LRP6/DMRTA2/WNT2/PHOX2A/EN1/WNT9B/FOXA1/FGF8/HIF1A/CSNK1D/PITX3/DKK1/FGF20/GSK3B/WNT5A/WNT1/SHH/PHOX2B/WNT3A/FOXA2
GO:0032007	negative regulation of TOR signaling	36	0.385925	1.41413	0.0623441	0.200599	0.150635	1678	tags=22%	list=10%	signal=20%	NPRL3/RNF152/UBR2/STK11/SESN3/GSK3A/FNIP1/AKT1S1
GO:1905245	regulation of aspartic-type peptidase activity	11	0.38585	0.995582	0.457399	0.672991	0.505367	2069	tags=27%	list=12%	signal=24%	SORL1/LYN/PICALM
GO:0035886	vascular associated smooth muscle cell differentiation	36	0.385481	1.4125	0.0623441	0.200599	0.150635	3542	tags=33%	list=20%	signal=27%	SOD2/ADM/NOTCH1/KIT/MESP1/MIR21/MIR140/MIR1-1/COMP/MIR125B1/GATA6/HES1
GO:0002523	leukocyte migration involved in inflammatory response	16	0.385478	1.11252	0.297235	0.519236	0.389909	2278	tags=31%	list=13%	signal=27%	JAM3/FFAR2/ADAM8/MDK/CX3CL1
GO:0014741	negative regulation of muscle hypertrophy	37	0.385445	1.41389	0.0647668	0.204911	0.153873	3401	tags=38%	list=19%	signal=31%	NOTCH1/G6PD/GSK3A/MIR21/MIR133A1/TRIM63/CTDP1/JARID2/LMNA/MIR1-1/PAK1/TNFRSF1A/MIR214/YY1
GO:1905939	regulation of gonad development	20	0.385391	1.18085	0.207852	0.421198	0.316289	6086	tags=55%	list=35%	signal=36%	DMRT1/WT1/NUPR1/WNT4/AMH/SRC/DHX37/NR5A1/SOX9/RETN/UMODL1
GO:0051900	regulation of mitochondrial depolarization	21	0.385307	1.20699	0.199541	0.411158	0.30875	2192	tags=29%	list=13%	signal=25%	ALOX12/GCLC/LRRK2/HSH2D/CCK/FZD9
GO:0072498	embryonic skeletal joint development	15	0.385298	1.10207	0.314732	0.539065	0.404799	6706	tags=80%	list=38%	signal=49%	HOXC11/OSR1/BMP4/SHOX2/COL2A1/HOXA11/WNT9A/IHH/HYAL1/OSR2/BMP7/SLC2A10
GO:0072337	modified amino acid transport	27	0.385165	1.28507	0.148418	0.344329	0.258566	3504	tags=33%	list=20%	signal=27%	SLC6A8/FOLR3/SLC22A4/SLC19A1/SLC13A3/SLC7A9/SLC7A11/LRP2/SLC6A13
GO:0030574	collagen catabolic process	44	0.385129	1.45997	0.0441496	0.159591	0.119841	3011	tags=32%	list=17%	signal=26%	FURIN/MMP9/ADAMTS2/MMP1/MMP15/MRC2/MMP25/MMP11/ADAMTS3/MMP2/CTSB/ADAMTS14/COL13A1/MMP13
GO:0001975	response to amphetamine	32	0.385129	1.35812	0.0765432	0.226297	0.169933	4280	tags=53%	list=24%	signal=40%	RGS10/OXTR/PPP1R1B/GRIN1/DRD2/DRD3/PPP1R9B/DRD5/TH/SLC18A2/PPP3CA/DBH/OXT/RGS17/DRD4/ICAM1/DRD1
GO:0030198	extracellular matrix organization	375	0.384966	2.03229	1e-10	1.19151e-08	8.94737e-09	5942	tags=52%	list=34%	signal=35%	SFRP2/ITGB3/THBS1/ITGA2B/SPARC/CDH1/FURIN/BSG/ITGB5/CAV2/JAM3/CRISPLD2/TNXB/COL18A1/PDGFA/NOTCH1/MMP9/MIR29B2/BCL3/VWF/COL9A2/GFOD2/FOXC2/ADAMTS2/DNAJB6/EMILIN1/SERPINE1/MMP1/ADAM8/CREB3L1/SPP1/KLK7/ADAMTSL4/MMP15/ITGA7/CAPN1/MYH11/F11R/AGRN/LUM/PRSS1/CFLAR/COL8A1/ICAM5/ITGB8/MADCAM1/CAPNS2/APP/COL7A1/ADAMTS19/ITGAD/ITGA5/CHADL/MMP25/COL6A2/COL1A1/MPZL3/NF1/SMOC1/WT1/MMP11/ATP7A/LAMC2/BCAN/FGA/AD…
GO:0071364	cellular response to epidermal growth factor stimulus	39	0.384563	1.42275	0.0523814	0.180759	0.135737	3048	tags=31%	list=17%	signal=25%	INPP5K/IQGAP1/VIL1/STAT5B/CBL/CFLAR/COL1A1/BAIAP2/PPP1R9B/FOXC1/PTPN12/AKT1
GO:1900221	regulation of amyloid-beta clearance	17	0.384532	1.13597	0.276256	0.495753	0.372274	2304	tags=29%	list=13%	signal=26%	CLU/ABCA7/TREM2/CYP51A1/APOE
GO:0010092	specification of animal organ identity	36	0.384515	1.40896	0.0623441	0.200599	0.150635	4826	tags=47%	list=28%	signal=34%	RBPJ/MESP1/HOXC11/GDNF/WNT2/BMP2/BMP4/TBR1/FGF8/HOXA11/LRP2/AR/ROBO2/DKK1/FOXH1/GLI3/FGF1
GO:0000578	embryonic axis specification	36	0.384459	1.40876	0.0623441	0.200599	0.150635	6023	tags=58%	list=34%	signal=38%	BASP1/PCSK6/STIL/MESP1/KDM6A/WT1/MESP2/FZD5/GDF3/CITED1/LHX1/TDRD5/C2CD3/NEUROG1/SMAD6/HOXD8/NRARP/TBX3/RIPPLY1/WNT5A/WNT1
GO:2000272	negative regulation of signaling receptor activity	44	0.384356	1.45703	0.0457405	0.163655	0.122893	4451	tags=43%	list=25%	signal=32%	SLC6A9/WFIKKN1/CBL/RAMP3/LYPD1/CBLC/DKK4/PPARGC1A/GPRC5A/PTEN/PSEN1/LY6G6D/PCSK9/LYPD6/DKKL1/WFIKKN2/SPINT3/TSG101/DKK1
GO:0060352	cell adhesion molecule production	18	0.384317	1.14724	0.279176	0.499009	0.374719	6862	tags=50%	list=39%	signal=30%	NOTCH1/IL1B/NOTCH4/MIR154/FUT7/APOA1/FLOT1/COLEC12/MIR144
GO:0060291	long-term synaptic potentiation	85	0.384256	1.65425	0.00142827	0.0145711	0.0109418	4588	tags=42%	list=26%	signal=31%	NRGN/MME/SHISA7/STAU1/S100B/CHRNA7/STX3/SNAP25/GRIN2D/MAPK1/DRD2/APP/NF1/APOE/LRRTM2/ADCY8/PTEN/TNR/PTK2B/SHANK3/SQSTM1/CRH/TSHZ3/SLC8A2/MECP2/NLGN3/SLC8A3/NPTN/RELN/DRD1/SHANK1/ADORA1/SLC24A2/GRIN2B/STX4/ARC
GO:0055015	ventricular cardiac muscle cell development	12	0.384236	1.0034	0.449412	0.667616	0.501331	2350	tags=33%	list=13%	signal=29%	FHL2/PROX1/NKX2-5/LMNA
GO:0061337	cardiac conduction	144	0.384229	1.80352	2.26387e-05	0.000590758	0.000443616	5046	tags=44%	list=29%	signal=32%	ATP1B2/DSC2/FKBP1B/CACNB4/SCN1B/ASPH/KCNJ11/CACNG7/CACNG2/KCNH6/NPPC/SCN2B/KCNH2/CACNB2/SLC8A1/EHD3/CASQ2/NPR1/CACNG4/FXYD1/KCNJ5/NKX2-5/NPPA/SPTBN4/KCNJ12/ATP2B1/FLNA/FXYD4/CACNG6/ITPR2/KCNJ14/SCN3B/KCNE2/ANK2/SCN4B/CACNG8/KCNE4/KCNK1/CACNG3/CACNG5/MIR1-1/KCND3/KCND1/SLC8A2/RYR1/ATP1A2/SLC8A3/AHCYL1/CACNA1G/SCN10A/KCNE1/KCNJ4/ATP2A3/KCNJ2/KCNK3/KCNK15/KCNJ3/GJD3/KCNIP3/CACNA2D1/CACNA1C/KCNN2/CAL…
GO:0043062	extracellular structure organization	376	0.383956	2.03388	1e-10	1.19151e-08	8.94737e-09	5942	tags=52%	list=34%	signal=35%	SFRP2/ITGB3/THBS1/ITGA2B/SPARC/CDH1/FURIN/BSG/ITGB5/CAV2/JAM3/CRISPLD2/TNXB/COL18A1/PDGFA/NOTCH1/MMP9/MIR29B2/BCL3/VWF/COL9A2/GFOD2/FOXC2/ADAMTS2/DNAJB6/EMILIN1/SERPINE1/MMP1/ADAM8/CREB3L1/SPP1/KLK7/ADAMTSL4/MMP15/ITGA7/CAPN1/MYH11/F11R/AGRN/LUM/PRSS1/CFLAR/COL8A1/ICAM5/ITGB8/MADCAM1/CAPNS2/APP/COL7A1/ADAMTS19/ITGAD/ITGA5/CHADL/MMP25/COL6A2/COL1A1/MPZL3/NF1/SMOC1/WT1/MMP11/ATP7A/LAMC2/BCAN/FGA/AD…
GO:0002691	regulation of cellular extravasation	32	0.383791	1.3534	0.0765432	0.226297	0.169933	1757	tags=22%	list=10%	signal=20%	PLVAP/SELP/IL1R1/XG/ADAM8/MDK/PTAFR
GO:0099558	maintenance of synapse structure	16	0.383535	1.10691	0.304147	0.528679	0.397	4886	tags=56%	list=28%	signal=41%	C1QL1/CBLN2/DCTN1/OPHN1/BSN/PCLO/CTBP2/DLG2/ERC2
GO:0032656	regulation of interleukin-13 production	17	0.383477	1.13285	0.278539	0.498293	0.374181	2444	tags=29%	list=14%	signal=25%	TNFSF4/IL1RAP/SCGB1A1/TNFRSF21/RARA
GO:0006972	hyperosmotic response	26	0.383446	1.26982	0.155875	0.356097	0.267403	3443	tags=31%	list=20%	signal=25%	AQP1/SLC2A1/AVP/CLDN1/CYTB/OXT/EPO/ARHGEF2
GO:0040018	positive regulation of multicellular organism growth	33	0.383366	1.36091	0.0792079	0.23168	0.173975	3809	tags=42%	list=22%	signal=33%	VIL1/GHRHR/STAT5B/GPR21/DRD2/SPTBN4/GHR/NIPBL/POU3F2/CHD7/FOXS1/GHRH/SLC6A3/IGF2
GO:0014009	glial cell proliferation	48	0.383358	1.47666	0.0314422	0.125669	0.0943686	3542	tags=35%	list=20%	signal=28%	RNF10/CLU/NOTCH1/DICER1/IL1B/LYN/TREM2/CX3CL1/PTK2B/CHRM1/SKI/SOX11/PENK/ADCYAP1/TERT/MIR125B1/HES1
GO:0060065	uterus development	21	0.383316	1.20075	0.206422	0.419689	0.315156	5361	tags=62%	list=31%	signal=43%	FOXL2/HOXA10/NIPBL/RBP4/WNT9B/LHX1/HOXA11/SRC/KDM5B/STRA6/TGFB2/GREB1L/HOXA9
GO:0032350	regulation of hormone metabolic process	32	0.383203	1.35132	0.0765432	0.226297	0.169933	3090	tags=34%	list=18%	signal=28%	BMP6/ADM/FFAR3/STC2/EGR1/GNB3/BMP2/PPARGC1A/WNT4/GAL/HIF1A
GO:1902991	regulation of amyloid precursor protein catabolic process	39	0.383196	1.41769	0.0664894	0.208068	0.156244	2304	tags=31%	list=13%	signal=27%	CLU/ABCG1/SORL1/CHRNA7/GSK3A/ABCA7/LYN/APP/HAP1/PICALM/FLOT2/APOE
GO:0032410	negative regulation of transporter activity	83	0.383171	1.6415	0.00322167	0.0257856	0.0193631	4073	tags=41%	list=23%	signal=32%	SLC6A9/NEDD4L/SNCA/DYSF/FKBP1B/MMP9/WWP2/HECW1/CLIC2/MTNR1B/CRHR1/ADRA2A/CASQ2/DRD2/OSR1/MIR133A1/PPIF/DRD3/KCNE2/PTEN/KCNE4/OXSR1/FMR1/PCSK9/OPRL1/MIR1-1/EPO/ATP1A2/DRD4/UBQLN1/MIR30C1/KCNE1/CAB39/HECW2
GO:0050802	circadian sleep/wake cycle	sleep	22	0.383112	1.22161	0.190698	0.399819	0.300235	4621	tags=55%	list=26%	signal=40%	GHRHR/MTNR1B/DRD2/ADRB1/NPY2R/DRD3/GHRH/CRH/ADORA1/PTGDS/CHRNB2/STAR
GO:1903522	regulation of blood circulation	289	0.382984	1.97886	1.2931e-09	1.21879e-07	9.15225e-08	5400	tags=48%	list=31%	signal=34%	MYL4/PDE5A/ATP1B2/DSC2/FKBP1B/ADM/CACNB4/SCN1B/NOS1AP/PTGS2/TBXA2R/DOCK5/CLIC2/ASPH/KCNJ11/CACNG7/OXTR/CACNG2/KCNH6/AVP/GNAO1/NPPC/SCN2B/KCNH2/CACNB2/F2RL1/GSK3A/EPAS1/SLC8A1/EHD3/ADRA2A/CASQ2/AVPR1A/NPR1/CALCA/UCN/CACNG4/MYL3/ECE1/FXYD1/KCNJ5/DRD2/EDN2/MYH6/AVPR1B/TPM1/NKX2-5/NPPA/MIR21/SPTBN4/PTAFR/KCNJ12/MIR133A1/ADRA1D/ATP2B1/SMTNL2/LEP/FLNA/CACNA1H/FXYD4/CACNG6/ITPR2/ADRB1/KCNJ14/DOCK4/FGA/A…
GO:0061684	chaperone-mediated autophagy	16	0.382629	1.10429	0.306452	0.531076	0.3988	976	tags=19%	list=6%	signal=18%	CLU/SNCA/LAMP2
GO:0045761	regulation of adenylate cyclase activity	31	0.382251	1.32905	0.0825	0.238111	0.178804	5370	tags=52%	list=31%	signal=36%	CRHR1/GALR3/DRD2/NF1/DRD3/GRM2/TIMP2/DRD5/PALM/GRM3/NPR3/GABBR2/CACNA1C/NPFFR2/CACNA1D/CAP1
GO:0035329	hippo signaling	39	0.38206	1.41349	0.0691489	0.212227	0.159367	5582	tags=49%	list=32%	signal=33%	MAP2K3/WWC3/MARK3/MAPK14/PJA2/SOX11/TEAD4/AMOTL1/TJP1/STK4/STK3/LATS2/TJP2/FRMD1/TEAD3/WWTR1/TEAD2/YAP1/WWC1
GO:0072207	metanephric epithelium development	27	0.382029	1.27461	0.155718	0.355902	0.267257	5766	tags=63%	list=33%	signal=42%	CXCR2/UMOD/POU3F3/OSR1/LIF/HES5/WT1/WNT9B/WNT4/HES1/SOX9/WWTR1/SOX8/WNT7B/YAP1/PAX8/ADIPOQ
GO:0046627	negative regulation of insulin receptor signaling pathway	30	0.381865	1.30969	0.11	0.287164	0.215639	3600	tags=40%	list=21%	signal=32%	INPP5K/TRIM72/IL1B/GRB14/GSK3A/GPR21/SOCS3/ENPP1/AHSG/PRKCD/PTPRE/TSC1
GO:0001892	embryonic placenta development	88	0.38163	1.64158	0.00179308	0.0169451	0.0127245	3809	tags=40%	list=22%	signal=31%	ADM/HEY1/RBPJ/EGLN1/DNAJB6/TFEB/NCOA1/GCM1/EPAS1/GATA2/MDFI/GRB2/E2F7/MAPK1/HAND1/LIF/SOCS3/KRT19/WNT2/PCDH12/CDX2/VASH2/FZD5/CITED1/CDX4/PHLDA2/SPINT1/AKT1/IL10/HIF1A/NR2F2/GRHL2/HES1/BIRC6/IGF2
GO:0048096	chromatin-mediated maintenance of transcription	13	0.381492	1.0212	0.43287	0.653028	0.490377	192	tags=8%	list=1%	signal=8%	ELOF1
GO:0038083	peptidyl-tyrosine autophosphorylation	41	0.381482	1.42606	0.0346603	0.134778	0.101209	3816	tags=39%	list=22%	signal=31%	IQGAP1/AATK/MAPK3/BMX/LYN/TNK2/SYK/IGF1R/PTK2B/STYK1/ACE/SLA/SRC/PTK6/GREM1/HCK
GO:0060768	regulation of epithelial cell proliferation involved in prostate gland development	10	0.381448	0.946188	0.528761	0.726676	0.545681	453	tags=20%	list=3%	signal=19%	NOTCH1/STK11
GO:1903580	positive regulation of ATP metabolic process	45	0.381326	1.45267	0.0385891	0.144452	0.108473	3995	tags=42%	list=23%	signal=33%	ENTPD5/PFKFB4/PFKFB3/STAT3/PFKFB2/ESRRB/APP/VCP/TREM2/ACTN3/ISCU/PPARGC1A/PSEN1/NUPR1/HIF1A/HTR2A/GPD1/PRKAA2/MIR210
GO:0090183	regulation of kidney development	56	0.381203	1.52345	0.019953	0.092677	0.0695937	5766	tags=59%	list=33%	signal=40%	BASP1/PDGFA/MMP9/FOXD1/CFLAR/MIR125A/IL6R/GDNF/OSR1/LIF/SIX2/SIX4/WT1/HOXB7/EGR1/BMP4/WNT9B/CITED1/LHX1/WNT4/GREM1/PDGFD/SMO/PDGFRB/SOX9/PDGFB/WWTR1/SOX8/FLCN/YAP1/PAX8/AGTR2/ADIPOQ
GO:2001222	regulation of neuron migration	40	0.381163	1.41358	0.0664894	0.208068	0.156244	4598	tags=50%	list=26%	signal=37%	RAPGEF2/STAT3/SCRT2/MDK/FLNA/NIPBL/SRGAP2/CX3CL1/FLRT2/NTNG2/PHACTR1/ARHGEF2/COL3A1/CTNNA2/GPR173/NRG3/NKX6-1/RELN/SOX14/UNC5D
GO:0032928	regulation of superoxide anion generation	22	0.381125	1.21527	0.193023	0.402956	0.302591	3618	tags=32%	list=21%	signal=25%	CD177/FPR2/F2RL1/SYK/PRKCD/ITGAM/CRP
GO:0060675	ureteric bud morphogenesis	65	0.381075	1.56426	0.0101531	0.057196	0.0429501	5645	tags=54%	list=32%	signal=37%	PBX1/EYA1/FOXD1/GPC3/GDNF/SIX2/SIX4/WT1/HOXB7/BMP2/BMP4/WNT6/WNT9B/PGF/CITED1/LAMA5/LHX1/FGF8/HOXA11/WNT4/ADAMTS16/KIF26B/HES1/GREM1/FGF2/SALL1/SMO/GLI3/FGF1/SOX9/ILK/GREB1L/SOX8/PAX8/AGTR2
GO:0031649	heat generation	17	0.38102	1.12559	0.285388	0.505409	0.379526	5191	tags=47%	list=30%	signal=33%	PTGS2/IL1B/ADRB1/ARRDC3/ABAT/PTGER3/IL1A/NMU
GO:0007193	adenylate cyclase-inhibiting G protein-coupled receptor signaling pathway	82	0.381003	1.63829	0.00185405	0.0173059	0.0129955	5290	tags=52%	list=30%	signal=37%	GNAZ/PDE2A/FPR2/FFAR3/P2RY12/ADRA2A/GPR37/GNAL/DRD2/HTR1B/MIR133A1/OPRD1/FLNA/GRM7/NPY2R/OPRK1/DRD3/ADCY8/GRM2/PSAPL1/HTR1D/CHRM5/PRMT5/OPRL1/CHRM1/MCHR1/PALM/CHRM2/MARCO/GRM3/GRM6/DRD4/NPR3/HRH3/CASR/ADORA1/AKAP12/ADCY2/ADCY6/GRIK3/GPR37L1/CHRM3/GRM4
GO:0007019	microtubule depolymerization	40	0.380985	1.41292	0.0664894	0.208068	0.156244	5932	tags=55%	list=34%	signal=36%	MAP1B/SPEF1/MID1IP1/APC2/NAV3/KIF18B/KIF24/MAP1S/KIF19/KIF2B/KATNB1/STMN2/ARHGEF2/FGF13/HDAC6/CLASP1/MID1/TAOK1/STMN4/MAP1A/NCKAP5/MAP6D1
GO:0048246	macrophage chemotaxis	38	0.380963	1.40194	0.0727273	0.219538	0.164857	2622	tags=29%	list=15%	signal=25%	THBS1/LGALS3/MAPK3/MAPK1/EDN2/MDK/C5AR1/SFTPD/MAPK14/CX3CL1/PTK2B
GO:0008593	regulation of Notch signaling pathway	96	0.380909	1.68976	0.000858184	0.00972968	0.00730628	4123	tags=44%	list=24%	signal=34%	TSPAN5/KAT2B/EGF/NOTCH1/BMP2K/HEY1/KIT/STAT3/WWP2/RBPJ/MAML3/DLX2/CREBBP/MESP1/DLL4/GATA2/NOTCH3/DLX1/ASCL1/HES5/EGFL7/RFNG/DLK2/ENHO/CHAC1/EP300/BCL6/GSX2/YJEFN3/NOTCH4/AKT1/MAML1/SRC/EPN2/DLK1/HES1/MAGEA1/ROBO2/CD46/ZMIZ1/JAG1/ELF3
GO:0045672	positive regulation of osteoclast differentiation	25	0.38083	1.25123	0.173397	0.379681	0.285113	2773	tags=36%	list=16%	signal=30%	CA2/FOS/GNAS/POU4F2/IL12B/NOTCH2/TREM2/ATP6AP1/IL17A
GO:0051384	response to glucocorticoid	143	0.380692	1.79149	1.65352e-05	0.000462036	0.000346955	3766	tags=37%	list=22%	signal=29%	FECH/SPARC/BMP6/AQP1/PAM/ALPL/ADM/FOS/PTGS2/IGFBP2/GHRHR/S100B/SCGB1A1/MYOD1/SSTR5/AVPR1A/PTPRU/DUSP1/FOXO3/UCN/NTRK3/CDKN1A/CFLAR/CLDN1/MDK/PTAFR/SSTR4/UCN3/PDX1/ATP2B1/TRIM63/AANAT/DNMT3B/ALAD/HNRNPU/CDO1/CASP9/IL1RN/MAOB/TH/SDC1/IL10/ANXA3/HSD11B2/ACSBG1/OXT/ADCYAP1/CRH/EPO/KRAS/FOSL1/SLIT3/AKAP13
GO:0007608	sensory perception of smell	401	0.380628	2.0311	1e-10	1.19151e-08	8.94737e-09	7079	tags=58%	list=40%	signal=36%	OR2W3/OR52K1/OR52K2/OR52B2/OR2B6/OR9A2/OR2V2/OR5M3/OR1M1/OR2A5/OR1L3/OR2A14/OR51T1/OR2AT4/OR51Q1/OR6K2/OR7C2/OR10W1/OR51I1/OR51M1/OR4K14/OR2K2/OR4N5/OR1D5/OR51F1/OR2M4/OR5P2/DRD2/OR6K3/OR6C75/OR13A1/OR4N4/OR14J1/OR52A5/OR52D1/OR10A4/OR2G2/OR56A3/OR2T33/OR4S2/OR52M1/OR56A5/OR6F1/OR6B1/OR2T12/OR6B2/OR52E8/OR2D3/OR2H1/OR6C76/OR2AJ1/OR7D4/OR9Q2/OR51A2/OR13D1/OR4D9/OR2J1/OR8D2/OR51S1/OR6C3/OR10D4P/OR5…
GO:0031943	regulation of glucocorticoid metabolic process	10	0.380608	0.944104	0.528761	0.726676	0.545681	3044	tags=30%	list=17%	signal=25%	BMP2/WNT4/GAL
GO:0072170	metanephric tubule development	23	0.380597	1.22969	0.174941	0.38108	0.286164	5619	tags=65%	list=32%	signal=44%	CXCR2/UMOD/POU3F3/OSR1/LIF/HES5/WNT9B/WNT4/HES1/SOX9/WWTR1/SOX8/WNT7B/YAP1/PAX8
GO:0015812	gamma-aminobutyric acid transport	16	0.380518	1.0982	0.313364	0.538328	0.404245	6244	tags=69%	list=36%	signal=44%	HTR1B/SLC32A1/NF1/SLC6A6/SLC6A11/ABAT/SLC6A13/NTSR1/SLC9A3R1/SLC6A1/TRH
GO:0002027	regulation of heart rate	99	0.380507	1.68404	0.000884708	0.00997666	0.00749175	5191	tags=48%	list=30%	signal=34%	DSC2/FKBP1B/ADM/SCN1B/NOS1AP/KCNH6/SCN2B/KCNH2/CACNB2/EPAS1/SLC8A1/CASQ2/AVPR1A/KCNJ5/DRD2/EDN2/MYH6/TPM1/NPPA/SPTBN4/ADRA1D/ADRB1/SCN3B/KCNE2/ANK2/SCN4B/KCNE4/MIR1-1/KCND3/OXT/IRX5/CACNA1G/SCN10A/KCNE1/MDM2/MYH7/ADRA1A/KCNJ2/TAC1/KCNJ3/CACNA2D1/CACNA1C/CALM3/PLN/SLC1A1/CACNA1D/BVES/NMU
GO:1903727	positive regulation of phospholipid metabolic process	49	0.380413	1.47601	0.0455218	0.163229	0.122573	5318	tags=47%	list=30%	signal=33%	KIT/FLT1/FPR2/P2RY12/TEK/CCL19/LYN/TNFAIP8L3/FGFR3/EPHA8/PTK2B/PRKCD/STOML2/SRC/HTR2A/FGF2/CCL21/ATG14/APOC2/PDGFRB/NR1H4/PDGFB/FABP3
GO:0048635	negative regulation of muscle organ development	59	0.380293	1.53403	0.00973224	0.0557199	0.0418416	3401	tags=37%	list=19%	signal=30%	SOX6/MEIS1/S100B/G6PD/GSK3A/USP19/SIX4/MAPK11/FGF3/EPHB1/CTDP1/JARID2/RBP4/BMP2/BMP4/PTEN/TBX5/TP73/FGF8/MIR1-1/PAK1/YY1
GO:0030903	notochord development	18	0.380253	1.13511	0.28833	0.509173	0.382351	2932	tags=44%	list=17%	signal=37%	STIL/KDM6A/CRB2/GLI1/GDF3/COL2A1/COL13A1/GLI2
GO:0098935	dendritic transport	10	0.380051	0.942723	0.533186	0.731061	0.548974	2545	tags=30%	list=15%	signal=26%	TRAK2/FLOT2/HNRNPU
GO:0045981	positive regulation of nucleotide metabolic process	44	0.379986	1.44047	0.0528997	0.181457	0.136261	3977	tags=39%	list=23%	signal=30%	ENTPD5/PFKFB4/PFKFB3/STAT3/PFKFB2/ESRRB/APP/GUCA1C/VCP/TREM2/PPARGC1A/PSEN1/HIF1A/HTR2A/GUCA2A/GPD1/PRKAA2
GO:1900544	positive regulation of purine nucleotide metabolic process	44	0.379986	1.44047	0.0528997	0.181457	0.136261	3977	tags=39%	list=23%	signal=30%	ENTPD5/PFKFB4/PFKFB3/STAT3/PFKFB2/ESRRB/APP/GUCA1C/VCP/TREM2/PPARGC1A/PSEN1/HIF1A/HTR2A/GUCA2A/GPD1/PRKAA2
GO:0003208	cardiac ventricle morphogenesis	72	0.379961	1.59708	0.00460665	0.0333616	0.0250521	3470	tags=42%	list=20%	signal=34%	SFRP2/RXRA/NOTCH1/HEY1/RBPJ/FOXC2/MESP1/DLL4/GSK3A/UBE4B/MYL3/PROX1/MYH6/HAND1/TPM1/NKX2-5/NPY5R/NPY2R/CHD7/FOXF1/TBX5/HEYL/FOXC1/MYL2/HIF1A/SOX11/TNNT2/LRP2/MYBPC3/GRHL2
GO:0097066	response to thyroid hormone	25	0.379804	1.24786	0.175772	0.381968	0.28683	2374	tags=24%	list=14%	signal=21%	GATA1/GCLC/KIT/GAS2L1/CTSB/PPARGC1A
GO:0007632	visual behavior	51	0.37976	1.4854	0.02078	0.094885	0.0712517	4852	tags=49%	list=28%	signal=36%	KIT/PPP1R1B/GRIN1/DRD2/APP/CCK/NF1/DRD3/SLC7A11/FOXB1/OPN4/HIF1A/DBH/MECP2/ATP1A2/KRAS/NLGN3/HMGCR/HRH1/NPTN/DRD1/HRH2/CHRNB2/SYNPO/CREB1
GO:0045806	negative regulation of endocytosis	48	0.379727	1.46268	0.0376073	0.142125	0.106725	2965	tags=27%	list=17%	signal=23%	MIR27A/PACSIN2/ANKRD13A/PROM2/LGALS3/SDCBP/ABCA7/NR1H2/PICALM/CD300A/LRRTM2/PCSK9/STX1B
GO:1901381	positive regulation of potassium ion transmembrane transport	39	0.379715	1.40481	0.0691489	0.212227	0.159367	4474	tags=54%	list=26%	signal=40%	ATP1B2/NOS1AP/WNK1/KCNH2/NPPA/MIR21/WNK4/TREM2/FLNA/LRRC26/WNK2/ANK2/MIR1-1/GAL/LRRC38/KCNC1/LRRC55/KCNE1/ANO6/KCNJ2/LRRC52
GO:0001502	cartilage condensation	20	0.379658	1.16328	0.233256	0.449775	0.337748	4871	tags=45%	list=28%	signal=33%	SOX6/UNCX/MAPK14/COL2A1/FGF6/BARX2/FGF4/MYF5/SOX9
GO:0001974	blood vessel remodeling	43	0.379637	1.42922	0.0354017	0.13665	0.102614	4088	tags=42%	list=23%	signal=32%	TGM2/MIR29B2/RBPJ/FOXC2/DLL4/EPAS1/LIF/ATP7A/CHD7/FOXC1/TMBIM1/BGN/ACE/FGF8/DBH/ACVRL1/MDM2/JAG1
GO:0045723	positive regulation of fatty acid biosynthetic process	23	0.37917	1.22508	0.177305	0.383715	0.288142	2525	tags=43%	list=14%	signal=37%	PTGS2/AVP/IL1B/AVPR1A/MID1IP1/NR1H2/LPGAT1/ELOVL5/APOA5/MIR182
GO:0060074	synapse maturation	24	0.379145	1.23427	0.178824	0.385285	0.289321	4329	tags=42%	list=25%	signal=31%	NFIA/BCAN/IGSF21/PTEN/DISC1/PALM/ARHGEF15/NRXN1/RELN/SHANK1
GO:0071295	cellular response to vitamin	32	0.378982	1.33644	0.0888889	0.250483	0.188095	4231	tags=34%	list=24%	signal=26%	PIM1/KANK2/FGF23/ATP2B1/LEP/COL1A1/PENK/MIR125B1/TNC/MDM2/CASR
GO:0031340	positive regulation of vesicle fusion	10	0.378774	0.939554	0.537611	0.733422	0.550747	713	tags=20%	list=4%	signal=19%	SNCA/DOC2B
GO:2000052	positive regulation of non-canonical Wnt signaling pathway	13	0.378732	1.01381	0.435185	0.654441	0.491438	5906	tags=62%	list=34%	signal=41%	DAB2/GPC3/CSNK1D/PLEKHA4/NKD1/DKK1/RSPO3/WNT5A
GO:0030810	positive regulation of nucleotide biosynthetic process	22	0.378694	1.20752	0.209302	0.422552	0.317306	5419	tags=41%	list=31%	signal=28%	STAT3/GUCA1C/VCP/TREM2/PPARGC1A/GUCA2A/COX2/PINK1/GUCA2B
GO:1900373	positive regulation of purine nucleotide biosynthetic process	22	0.378694	1.20752	0.209302	0.422552	0.317306	5419	tags=41%	list=31%	signal=28%	STAT3/GUCA1C/VCP/TREM2/PPARGC1A/GUCA2A/COX2/PINK1/GUCA2B
GO:2001225	regulation of chloride transport	10	0.37862	0.939173	0.537611	0.733422	0.550747	1757	tags=20%	list=10%	signal=18%	CA2/PTAFR
GO:0045625	regulation of T-helper 1 cell differentiation	10	0.378556	0.939015	0.537611	0.733422	0.550747	1582	tags=30%	list=9%	signal=27%	TNFSF4/CCL19/HLX
GO:0097094	craniofacial suture morphogenesis	15	0.378434	1.08243	0.334821	0.559007	0.419773	5235	tags=47%	list=30%	signal=33%	MEGF8/BMP4/FGF4/TGFB3/NEUROG1/GLI3/MMP14
GO:0035860	glial cell-derived neurotrophic factor receptor signaling pathway	10	0.378326	0.938445	0.537611	0.733422	0.550747	4044	tags=50%	list=23%	signal=38%	GFRA1/GDF15/GFRA4/SULF1/SULF2
GO:0048332	mesoderm morphogenesis	74	0.378264	1.59823	0.00422504	0.0314976	0.0236524	2946	tags=27%	list=17%	signal=23%	SFRP2/TAL1/ITGB3/EYA1/FOXC2/PRKAR1A/KDM6B/MESP1/TLX2/KDM6A/CRB2/HAND1/SIX2/MIR200C/BMP4/FOXF1/MESP2/FOXC1/HOXA11/MIR1-1
GO:0090201	negative regulation of release of cytochrome c from mitochondria	20	0.378246	1.15895	0.235566	0.452007	0.339424	3531	tags=45%	list=20%	signal=36%	CLU/BCL2L1/AVP/PPIF/LMNA/AKT1/GPX1/ARRB2/PAM16
GO:1905564	positive regulation of vascular endothelial cell proliferation	23	0.37821	1.22198	0.179669	0.386053	0.289898	4372	tags=48%	list=25%	signal=36%	MIR27A/STAT3/MIR29A/ADAM17/MDK/MIR21/MIR132/IGF2/FGF2/MIR126/SP1
GO:0099003	vesicle-mediated transport in synapse	214	0.378178	1.89519	2.01791e-07	1.21363e-05	9.11347e-06	5741	tags=54%	list=33%	signal=37%	ITGB3/SNCA/DNAJC6/DNM3/RAB27B/MX1/FCHO2/NAPA/STON2/SLC2A4/LRRK2/RAB3B/CDH2/DOC2B/GRIP2/RAB5A/NCS1/SYN2/MX2/STX3/NUMB/CACNB2/GRIK5/SNAP25/CPLX1/AP2B1/BRSK2/SYT5/TRIM9/DRD2/GAK/SNCG/HTR1B/SYT8/SLC32A1/CPLX2/DNM1/DNAJC5/PICALM/ITSN1/DRD3/PTEN/PSEN1/SNAP91/SNAP23/CHRNA4/FMR1/TH/UNC13C/GSG1L/SH3GL1/SLC18A2/STX1B/SYN1/AP3D1/KIAA1109/CHRM2/SYT3/SNCB/OPHN1/CPLX3/CALY/DGKI/BSN/HTR2A/FBXL20/PCLO/STON1/SLC1…
GO:1901522	positive regulation of transcription from RNA polymerase II promoter involved in cellular response to chemical stimulus	22	0.378175	1.20587	0.211628	0.424803	0.318996	3090	tags=36%	list=18%	signal=30%	NOTCH1/RBPJ/SMAD9/MT3/BMP2/EP300/DLX5/HIF1A
GO:0038084	vascular endothelial growth factor signaling pathway	44	0.377998	1.43293	0.0544907	0.185275	0.139128	6982	tags=61%	list=40%	signal=37%	FLT1/GAB1/PRKD2/CADM4/MIR21/IL12B/ADAMTS3/PGF/PTP4A3/TSPAN12/CCBE1/FOXC1/MIR16-2/SMOC2/PDGFRB/MYO1C/VEGFC/IL12A/XDH/DAB2IP/CD63/MIR26A2/PDGFRA/DCN/ROBO1/MIR199A2/PRKD1
GO:0098743	cell aggregation	22	0.377994	1.20529	0.211628	0.424803	0.318996	4871	tags=41%	list=28%	signal=30%	SOX6/UNCX/MAPK14/COL2A1/FGF6/BARX2/FGF4/MYF5/SOX9
GO:0098927	vesicle-mediated transport between endosomal compartments	40	0.377903	1.40149	0.0691489	0.212227	0.159367	1934	tags=22%	list=11%	signal=20%	RILP/DAB2/SORL1/RAB5A/MAPK3/MAP2K2/MAPK1/MSN/BECN1
GO:0046326	positive regulation of glucose import	35	0.377516	1.36891	0.0835381	0.239901	0.180148	2026	tags=23%	list=12%	signal=20%	ITLN1/IRS2/SORBS1/KLF15/POU4F2/GPC3/FGF19/MAPK14
GO:0098814	spontaneous synaptic transmission	12	0.377155	0.984906	0.461176	0.675602	0.507328	5741	tags=67%	list=33%	signal=45%	DOC2B/CBLN2/APP/STX1B/DOC2A/RIMS2/AGER/SYT1
GO:0021846	cell proliferation in forebrain	28	0.377144	1.28212	0.141119	0.333469	0.250411	5057	tags=54%	list=29%	signal=38%	NUMB/POU3F3/LHX5/IGF2BP1/KIF1A/POU3F2/SIX3/ARX/DISC1/FGF8/DIXDC1/AKNA/EMX2/GLI3/FABP7
GO:0001553	luteinization	10	0.377091	0.93538	0.537611	0.733422	0.550747	6657	tags=70%	list=38%	signal=43%	STAT5B/FZD4/NR5A1/INHBA/RETN/PDGFRA/PTPRN
GO:0060674	placenta blood vessel development	33	0.377005	1.33833	0.0891089	0.250991	0.188476	3784	tags=45%	list=22%	signal=36%	HEY1/RBPJ/MAPK1/ITGB8/NOTCH2/SOCS3/WNT2/VASH2/FZD5/SPINT1/AKT1/NR2F2/HES1/FOSL1/MIR16-2
GO:0021884	forebrain neuron development	26	0.377003	1.24849	0.18705	0.395852	0.297256	4507	tags=50%	list=26%	signal=37%	UBB/RAPGEF2/GBX2/ATP7A/SALL3/ARX/DISC1/FGF8/FOXG1/ROBO2/LHX6/ZMIZ1/SLIT2
GO:0099172	presynapse organization	52	0.376936	1.48914	0.0234152	0.102614	0.0770556	6247	tags=60%	list=36%	signal=38%	SNCA/IL1RAP/IL1RAPL1/CBLN2/NTRK3/LRRC4B/APP/C5AR1/LRP4/PTEN/IL1RAPL2/NTNG2/BSN/PCLO/NLGN3/NRXN1/DVL1/SLITRK3/EIF4G1/PCDH17/DKK1/SLITRK2/NLGN2/LRFN4/CEL/NLGN4X/EFNB2/LRFN5/WNT5A/GPC4/WNT3A
GO:0032964	collagen biosynthetic process	46	0.376695	1.43542	0.053753	0.183486	0.137785	5803	tags=54%	list=33%	signal=36%	MIR29B2/RCN3/MIR149/MIR29A/EMILIN1/CREB3L1/NPPC/UCN/COL1A1/ADAMTS3/BMP4/F2/LARP6/F2R/WNT4/ARRB2/MIR218-2/TGFB3/IHH/PDGFRB/COL5A1/AMELX/MIR29B1/MIR145/MIR92A2
GO:1903523	negative regulation of blood circulation	35	0.376666	1.36583	0.0859951	0.244071	0.18328	2153	tags=23%	list=12%	signal=20%	PDE5A/FKBP1B/ADM/DOCK5/SPTBN4/LEP/DOCK4/ARHGAP42
GO:2000291	regulation of myoblast proliferation	20	0.376646	1.15405	0.242494	0.460142	0.345533	5759	tags=50%	list=33%	signal=34%	MYOD1/MIR133A1/MIR1-1/ANKRD2/GATA6/SOX15/PAX7/MIR133B/MIR204/MEGF10
GO:0042416	dopamine biosynthetic process	12	0.376453	0.983073	0.465882	0.680242	0.510812	3318	tags=33%	list=19%	signal=27%	SNCA/GPR37/TH/SLC6A3
GO:0021544	subpallium development	24	0.376444	1.22548	0.188235	0.397162	0.29824	5368	tags=67%	list=31%	signal=46%	LRRK2/DLX2/DLX1/DRD2/SECISBP2/ASCL1/GSX2/SLC7A11/SHANK3/FGF8/DRD1/GLI3/ALDH1A3/INHBA/FOXP2/ZSWIM6
GO:0021872	forebrain generation of neurons	61	0.37643	1.52876	0.0133901	0.0699595	0.0525345	3606	tags=44%	list=21%	signal=35%	UBB/RAPGEF2/DLX2/FEZF2/ASPM/GATA2/DLX1/LHX5/PROX1/UNCX/ASCL1/HES5/GBX2/ATP7A/SALL3/SATB2/GSX2/ARX/TBR1/DLX5/DISC1/SHANK3/FGF8/FOXG1/HES1/ROBO2/LHX6
GO:0099174	regulation of presynapse organization	35	0.376306	1.36453	0.0859951	0.244071	0.18328	5079	tags=46%	list=29%	signal=33%	SNCA/IL1RAP/IL1RAPL1/CBLN2/NTRK3/LRRC4B/APP/IL1RAPL2/NTNG2/NLGN3/NRXN1/SLITRK3/EIF4G1/DKK1/SLITRK2/LRFN4
GO:0060346	bone trabecula formation	10	0.376225	0.933231	0.539823	0.735107	0.552012	5382	tags=50%	list=31%	signal=35%	COL1A1/MMP2/GREM1/THBS3/WNT10B
GO:0032878	regulation of establishment or maintenance of cell polarity	20	0.376223	1.15275	0.244804	0.46244	0.347258	2622	tags=40%	list=15%	signal=34%	GSN/TEK/RICTOR/BCAS3/DOCK8/CDH5/FLOT2/PTK2B
GO:0010226	response to lithium ion	23	0.375981	1.21478	0.186761	0.395638	0.297095	2622	tags=30%	list=15%	signal=26%	CDH1/PTGS2/IGFBP2/GSK3A/ASCL1/ACTA1/PTK2B
GO:0071634	regulation of transforming growth factor beta production	36	0.375923	1.37748	0.0798005	0.232653	0.174705	1640	tags=19%	list=9%	signal=18%	THBS1/FURIN/LTBP1/PTGS2/MIR149/LUM/ITGB8
GO:0006349	regulation of gene expression by genetic imprinting	18	0.375767	1.12172	0.295195	0.516847	0.388115	4267	tags=44%	list=24%	signal=34%	DNMT3L/GSK3A/BRCA1/KDM1B/MECP2/CTCF/IGF2/PCGF5
GO:0062208	positive regulation of pattern recognition receptor signaling pathway	36	0.375593	1.37627	0.0798005	0.232653	0.174705	2148	tags=25%	list=12%	signal=22%	RSAD2/PELI1/DDX3X/HSPA1B/HSPA1A/F2RL1/TLR2/PJA2/TLR4
GO:0044650	adhesion of symbiont to host cell	10	0.375582	0.931636	0.542035	0.737165	0.553557	4100	tags=40%	list=23%	signal=31%	INHBB/SFTPD/LRRC15/ICAM1
GO:0048167	regulation of synaptic plasticity	183	0.375506	1.83752	2.39829e-06	9.40696e-05	7.06394e-05	5742	tags=50%	list=33%	signal=34%	NRGN/MME/RAPGEF2/SHISA7/STAU1/KIT/PTGS2/SIPA1L1/S100B/RAB5A/CHRNA7/STX3/MAP1B/P2RX3/SNAP25/GRIN2D/GRIN1/JPH4/MAPK1/DRD2/SHISA6/APP/CPLX2/VGF/NF1/ARF1/CX3CL1/APOE/LRRTM2/ADCY8/PTEN/SORCS3/DBN1/PSEN1/RARA/BAIAP2/LZTS1/TNR/PTK2B/DRD5/FMR1/RASGRF1/UNC13C/SHANK3/CNTN4/DGKI/SQSTM1/CRH/TSHZ3/SLC8A2/MECP2/KRAS/KCNJ10/PPFIA3/SHISA9/NLGN3/SLC8A3/HRH1/NPTN/GRM5/RELN/DRD1/RIMS2/SHANK1/ITPKA/ADORA1/GRIA1/SLC2…
GO:0010713	negative regulation of collagen metabolic process	17	0.375337	1.1088	0.312785	0.537773	0.403828	1100	tags=24%	list=6%	signal=22%	MIR29B2/MIR29A/EMILIN1/NPPC
GO:0045165	cell fate commitment	270	0.375211	1.9249	4.15357e-09	3.54456e-07	2.66171e-07	3542	tags=37%	list=20%	signal=30%	SFRP2/TAL1/GATA1/SOX6/FKBP8/NOTCH1/EYA1/MYF6/TGFB1I1/STAT3/LBX1/RBPJ/FOXC2/DLX2/KDM6B/MESP1/ISL2/ETS2/GDF7/MYOD1/DLL4/FEZF2/GCM1/DHH/EPAS1/GATA2/EBF2/NOTCH3/MYT1L/DLX1/NTRK3/ATOH1/GSX1/DMRTA2/OLIG3/PROX1/STAT6/NKX2-5/APC2/SIX2/MIR133A1/IL12B/ZBTB7B/NOTCH2/PRKDC/ASCL1/HES5/PITX1/MNX1/WT1/WNT2/IFRD1/CDON/PTF1A/POU3F2/GLIS1/BMP2/BMP4/WNT6/TBX4/TCF3/FOXN4/PSEN1/RARA/SATB2/RAG2/WNT9B/NKX6-2/GSX2/FOXA1…
GO:0098801	regulation of renal system process	34	0.375197	1.33912	0.0888889	0.250483	0.188095	7817	tags=68%	list=45%	signal=38%	INPP5K/AVP/F2RL1/AVPR1A/NPR1/DRD2/DRD3/F2R/OXT/ADORA1/TAC1/EMP2/PDGFB/AGTR2/ADIPOQ/NPPB/AVPR2/OR51E2/GJA5/CORO2B/STC1/GNAI2/AGTR1
GO:0014829	vascular associated smooth muscle contraction	25	0.375159	1.2326	0.178147	0.384423	0.288674	4707	tags=52%	list=27%	signal=38%	GRIP2/DOCK5/SLC8A1/EDN2/MIR21/ATP2B1/DOCK4/ARHGAP42/HTR2A/COMP/ADRA2B/P2RX1/ACTA2
GO:0002209	behavioral defense response	37	0.375131	1.37605	0.0803109	0.233393	0.175261	4287	tags=49%	list=24%	signal=37%	UCN/MDK/LYPD1/CCK/NPY2R/APOE/EP300/FBXL20/PENK/ADCYAP1/CRH/MAPK8IP2/MECP2/ATP1A2/DRD4/MORC1/DRD1/EIF4G1
GO:0047484	regulation of response to osmotic stress	12	0.375106	0.979555	0.468235	0.681895	0.512053	8223	tags=75%	list=47%	signal=40%	PTGS2/EPO/ARHGEF2/ABCB1/EFHD1/TRPV4/BAD/BDKRB2/MLC1
GO:0003139	secondary heart field specification	11	0.374818	0.967116	0.486547	0.695087	0.521959	5906	tags=64%	list=34%	signal=42%	RBPJ/MESP1/BMP4/LRP2/FOXH1/ISL1/WNT5A
GO:0061217	regulation of mesonephros development	25	0.374749	1.23125	0.182898	0.390731	0.29341	5645	tags=56%	list=32%	signal=38%	BASP1/GDNF/SIX2/SIX4/WT1/HOXB7/BMP4/LHX1/GREM1/SMO/SOX9/SOX8/PAX8/AGTR2
GO:0005979	regulation of glycogen biosynthetic process	27	0.374723	1.25023	0.172749	0.378658	0.284344	5574	tags=52%	list=32%	signal=35%	INPP5K/PPP1R3B/IRS2/SORBS1/GSK3A/ESRRB/ENPP1/AKT1/IGF2/PPP1R3A/PPP1R3C/PTH/GCK/GSK3B
GO:0010962	regulation of glucan biosynthetic process	27	0.374723	1.25023	0.172749	0.378658	0.284344	5574	tags=52%	list=32%	signal=35%	INPP5K/PPP1R3B/IRS2/SORBS1/GSK3A/ESRRB/ENPP1/AKT1/IGF2/PPP1R3A/PPP1R3C/PTH/GCK/GSK3B
GO:0010677	negative regulation of cellular carbohydrate metabolic process	38	0.374711	1.37894	0.0753247	0.224587	0.168649	6295	tags=66%	list=36%	signal=42%	SLC4A1/INPP5K/STAT3/MIDN/GSK3A/CBFA2T3/ACTN3/ENPP1/PPARGC1A/EP300/NUPR1/SERPINA12/MST1/PLEK/MYOG/DDIT4/GCK/HDAC4/NCOR1/GSK3B/ADIPOQ/FAM3A/SIRT6/MAEA/FOXA2
GO:0019228	neuronal action potential	33	0.374693	1.33012	0.0915842	0.255344	0.191745	6512	tags=67%	list=37%	signal=42%	MTNR1B/P2RX3/SCN4A/CACNA1H/SCN11A/SCN9A/FMR1/CACNA1G/SCN10A/DRD1/P2RX1/GPR88/FGF12/SCN7A/KCNA1/GBA/MYH14/SCN5A/SCN8A/KCNMB2/GRIK2/CHRNA1
GO:0048704	embryonic skeletal system morphogenesis	95	0.374627	1.65266	0.00211209	0.0192744	0.0144737	5361	tags=53%	list=31%	signal=37%	EYA1/FUZ/ALX4/FOXC2/DLX2/GNAS/HOXB8/NDST1/HOXC11/MDFI/HOXA5/OSR1/SIX2/SIX4/HOXB6/MEGF8/NIPBL/HOXB7/ALX3/BMP4/SATB2/WNT9B/SHOX2/HOXA7/COL2A1/CHST11/LHX1/FGF8/HOXA11/TFAP2A/SOX11/HOXB9/TBX1/IRX5/GSC/GRHL2/ALX1/HOXD4/WNT9A/MED12/TGFB3/MYF5/HOXC9/PCGF2/GLI3/HOXA4/HOXB1/MMP14/HOXD9/HOXA9
GO:0010470	regulation of gastrulation	39	0.374414	1.3852	0.0718085	0.217745	0.163511	3377	tags=36%	list=19%	signal=29%	SFRP2/WNK1/MBP/MESP1/MYADM/CRB2/OSR1/MIR200C/IL1RN/LHX1/PHLDB1/MIR1-1/IL10/HNF4A
GO:0010738	regulation of protein kinase A signaling	22	0.374412	1.19387	0.213953	0.427286	0.320861	2075	tags=23%	list=12%	signal=20%	PRKAR2B/LRRK2/PRKAR1A/RAMP3/PJA2
GO:1904925	positive regulation of autophagy of mitochondrion in response to mitochondrial depolarization	12	0.374395	0.977698	0.475294	0.688253	0.516828	5800	tags=58%	list=33%	signal=39%	OPTN/MFN2/HK2/HDAC6/PINK1/GBA/HUWE1
GO:0090287	regulation of cellular response to growth factor stimulus	290	0.374302	1.93269	4.60459e-09	3.82605e-07	2.87309e-07	4137	tags=37%	list=24%	signal=28%	SFRP2/ITGB3/THBS1/UBE2O/LTBP1/PPM1A/FKBP8/DAB2/CAV2/PCSK6/VEPH1/UBB/PPP2R5B/FSTL1/NOTCH1/STK11/MIR29B2/LRG1/SORL1/TGFB1I1/FUZ/MIR149/RBPJ/PRKD2/CREBBP/SKOR2/SDCBP/RBPMS2/EMILIN1/WFIKKN1/CREB3L1/IL1B/HSPA1A/FOXD1/CADM4/DLX1/GPC3/NTRK3/SHISA2/ADAM17/CFLAR/CRB2/MIR21/PRDM16/ITGA5/IL12B/HTRA4/VWC2L/MIR140/VWC2/NOTCH2/ZNF423/CDH5/DAND5/HES5/ADAMTS3/MT3/SKOR1/FST/MIR200C/BMP4/EP300/PTP4A3/GDF3/TSPAN12/…
GO:1901722	regulation of cell proliferation involved in kidney development	14	0.374283	1.04333	0.374723	0.602131	0.452157	2362	tags=43%	list=13%	signal=37%	CFLAR/MIR125A/IL6R/WT1/EGR1/BMP4
GO:1903421	regulation of synaptic vesicle recycling	25	0.374185	1.2294	0.185273	0.393702	0.295641	482	tags=16%	list=3%	signal=16%	SNCA/DNM3/SLC2A4/LRRK2
GO:1902475	L-alpha-amino acid transmembrane transport	58	0.374031	1.51072	0.0131298	0.0689804	0.0517992	4475	tags=38%	list=26%	signal=28%	SLC6A9/SLC7A5/SLC38A5/SLC1A5/SLC15A4/SLC43A2/SLC43A1/SLC7A9/SLC7A10/PSEN1/SLC7A11/SLC7A1/SLC17A7/ATP1A2/KCNJ10/SLC25A38/SLC25A18/SLC22A2/SLC1A3/SLC47A1/SLC6A5/SLC38A3
GO:2000392	regulation of lamellipodium morphogenesis	10	0.373937	0.927557	0.55531	0.747656	0.561435	738	tags=20%	list=4%	signal=19%	VIL1/CORO1C
GO:0046626	regulation of insulin receptor signaling pathway	59	0.373936	1.50839	0.0130052	0.068784	0.0516518	3863	tags=39%	list=22%	signal=30%	ADIPOR1/INPP5K/SESN3/FFAR3/SORL1/SORBS1/TRIM72/IL1B/GRB14/GSK3A/GPR21/ZBTB7B/LEP/SOCS3/ENPP1/AHSG/PRKCD/PTPRE/SRC/PAK1/TSC1/IGF2/SERPINA12
GO:0045124	regulation of bone resorption	42	0.373903	1.39648	0.0303699	0.122519	0.0920032	3407	tags=36%	list=19%	signal=29%	ITGB3/CA2/ADAM8/SPP1/PLEKHM1/CALCA/NF1/FSHB/SYK/UBASH3B/DEF8/ATP6AP1/CLDN18/SRC/TFRC
GO:0030216	keratinocyte differentiation	281	0.3739	1.92055	4.2272e-09	3.5593e-07	2.67278e-07	6026	tags=57%	list=34%	signal=38%	KRT23/FURIN/PCSK6/DSC2/KRT1/NOTCH1/SHARPIN/KRTAP10-5/EVPL/PRSS8/KRT33B/RBPJ/KRTAP4-9/LCE3C/KRTAP10-10/CELA2A/KLK13/KRTAP12-1/PPL/LCE2B/KRTAP22-1/CAPN1/KRT38/KRT86/KRTAP10-1/POU3F1/KRT83/DSC3/SFN/LCE3B/KRTAP9-2/KRTAP9-8/TGM3/KRTAP5-5/KRTAP10-7/KRT35/REG3A/KRTAP21-1/KRTAP9-4/KLK12/KRTAP8-1/KRT19/KRTAP4-4/LCE5A/KRTAP12-3/KRTAP27-1/ETV4/SPRR2A/KRTAP13-1/PI3/LCE1D/KRTAP5-10/KLK5/KRTAP9-1/KRTAP23-1/S10…
GO:0001763	morphogenesis of a branching structure	201	0.37386	1.84391	8.85273e-07	4.14111e-05	3.10967e-05	5645	tags=49%	list=32%	signal=33%	SFRP2/TGM2/PBX1/ADM/PDGFA/RXRA/EGF/NOTCH1/EYA1/LRRK2/FOXC2/DLX2/GDF7/DLL4/GCM1/FOXD1/GRB2/GPC3/HOXA5/LRP6/DRD2/PROX1/MDK/GDNF/SIX2/SIX4/HOXB13/SOCS3/GBX2/WT1/WNT2/HOXB7/RERE/BMP2/BMP4/WNT6/HOXD13/FOXF1/VANGL2/WNT9B/SHOX2/PGF/FOXA1/FZD5/GNA13/CITED1/NOTCH4/TIMELESS/LAMA5/RASIP1/LHX1/FGF8/COL13A1/SPINT1/HOXA11/WNT4/GLI2/ADAMTS16/SULF1/IL10/SRC/PAK1/AR/GRHL2/KRAS/GREM1/MIR16-2/TNC/FGF2/KDM5B/MET/CEL…
GO:0060840	artery development	98	0.373833	1.65446	0.00199235	0.0183407	0.0137725	4803	tags=44%	list=27%	signal=32%	NPRL3/LTBP1/MYLK/NOTCH1/EYA1/HEY1/MIR29B2/PDE2A/RBPJ/FOXC2/NDST1/DLL4/NOTCH3/AP2B1/PROX1/MDK/LEP/NF1/APOE/CHD7/BMP4/FOXF1/FOXC1/FGF8/SEC24B/LOXL1/NGFR/LRP2/COMP/TBX1/COL3A1/HES1/ROBO2/HAND2/ACVRL1/ZMIZ1/JAG1/LOX/STRA6/SMAD6/FOXH1/PDGFRB/GLI3
GO:0060632	regulation of microtubule-based movement	39	0.373814	1.38298	0.0718085	0.217745	0.163511	4484	tags=44%	list=26%	signal=32%	TRIM58/STK11/CNIH2/CCDC40/HAP1/TAC4/RNASE10/TTLL6/SEMG1/CATSPER1/DEFB1/IQCF1/LAMP1/TACR2/HDAC6/RGN/GAS2L2
GO:0060502	epithelial cell proliferation involved in lung morphogenesis	10	0.373721	0.927022	0.55531	0.747656	0.561435	6013	tags=70%	list=34%	signal=46%	NFIB/WNT2/BMP4/SOX9/FOXP2/FGF7/MAP2K1
GO:0050907	detection of chemical stimulus involved in sensory perception	418	0.373516	2.00365	1e-10	1.19151e-08	8.94737e-09	7079	tags=58%	list=40%	signal=35%	OR2W3/OR52K1/OR52K2/OR52B2/PKD1L3/OR2B6/OR9A2/TAS2R39/OR2V2/OR5M3/OR1M1/OR2A5/OR1L3/OR2A14/OR51T1/OR2AT4/OR51Q1/OR6K2/OR7C2/OR10W1/OR51I1/OR51M1/OR4K14/CST1/OR2K2/OR4N5/OR1D5/CST4/OR51F1/OR2M4/OR5P2/OR6K3/OR6C75/OR13A1/OR4N4/OR14J1/OR52A5/OR52D1/OR10A4/OR2G2/TAS2R1/OR56A3/TAS2R43/OR2T33/OR4S2/OR52M1/OR56A5/OR6F1/TAS1R1/OR6B1/OR2T12/OR6B2/OR52E8/OR2D3/OR2H1/OR6C76/OR2AJ1/OR7D4/OR9Q2/PKD2L1/OR51A2/…
GO:0034105	positive regulation of tissue remodeling	42	0.373427	1.39471	0.0307776	0.123718	0.0929029	3784	tags=36%	list=22%	signal=28%	CA2/ADAM8/SPP1/PLEKHM1/IL12B/FSHB/SYK/DEF8/ATP6AP1/TMBIM1/MIR195/PPP3CA/MIR214/TFRC/MIR16-2
GO:0072088	nephron epithelium morphogenesis	75	0.373393	1.57153	0.00479091	0.034186	0.0256712	2941	tags=36%	list=17%	signal=30%	PBX1/EYA1/FOXD1/GPC3/IRX3/GDNF/OSR1/LIF/SIX2/SIX4/WNK4/IRX1/HES5/WT1/HOXB7/BMP2/BMP4/WNT6/WNT9B/PGF/CITED1/LAMA5/LHX1/FGF8/HOXA11/WNT4/ADAMTS16
GO:2000463	positive regulation of excitatory postsynaptic potential	28	0.373321	1.26912	0.150852	0.348411	0.261631	4845	tags=57%	list=28%	signal=41%	CHRNA7/GRIN1/PTEN/BAIAP2/PTK2B/SHANK3/STX1B/NLGN3/CUX2/NRXN1/DVL1/RELN/RIMS2/SHANK1/STX1A/NLGN2
GO:0014044	Schwann cell development	29	0.373318	1.28479	0.145631	0.340743	0.255873	5089	tags=52%	list=29%	signal=37%	SH3TC2/PARD3/DICER1/POU3F1/NTRK3/NF1/POU3F2/ARHGEF10/SKI/AKT1/MED12/NDRG1/NTRK2/ILK/LGI4
GO:1902914	regulation of protein polyubiquitination	24	0.373297	1.21524	0.195294	0.405665	0.304625	975	tags=21%	list=6%	signal=20%	DYSF/TRIP12/RNF40/SPSB4/DDX3X
GO:0051146	striated muscle cell differentiation	274	0.373296	1.91429	3.07852e-09	2.70012e-07	2.02759e-07	3832	tags=38%	list=22%	signal=30%	TMOD1/XK/KEL/SOX6/DYSF/CAV2/MYH9/RXRA/NOTCH1/FHL2/PGM5/CD9/ALPK2/MYF6/CDH2/RBPJ/LDB3/G6PD/PRKAR1A/KDM6B/MESP1/MIR23A/WFIKKN1/FLII/YBX1/TRIM72/MYOD1/RBM38/CSRP2/SPAG9/GSK3A/SLC8A1/MYH11/CASQ2/AVPR1A/HDAC5/P2RX2/LMOD1/TNNT3/CFLAR/PROX1/DYRK1B/MYH6/TPM1/NKX2-5/NPPA/SIX4/GDF15/MIR133A1/ALPK3/KCNH1/ACTA1/KRT19/CACNA1H/MAPK14/WT1/EHD1/CTDP1/NRAP/CDON/EHD2/BMP2/LMNA/BMP4/RARA/SHOX2/TBX5/HNRNPU/MYL2/MIR1…
GO:0001704	formation of primary germ layer	123	0.373117	1.7067	0.00026318	0.00411381	0.00308917	3130	tags=29%	list=18%	signal=24%	SFRP2/TAL1/ITGB3/ITGB5/MMP9/EYA1/FOXC2/PRKAR1A/KDM6B/MESP1/ETS2/MIXL1/MMP15/TLX2/ITGA7/KDM6A/DUSP1/COL8A1/CRB2/HAND1/SIX2/COL7A1/ITGA5/MMP2/MIR200C/BMP4/FOXF1/LAMB3/MESP2/FOXC1/LHX1/HOXA11/LAMB1/MIR1-1/VTN/POU5F1
GO:0002534	cytokine production involved in inflammatory response	64	0.37303	1.53219	0.0120566	0.0648292	0.048682	4114	tags=44%	list=24%	signal=34%	IL1R2/MEFV/STAT3/APOD/KPNA6/IL17B/MIR125A/CHID1/GBP5/MIR21/MIR140/LEP/MIR129-1/MAPK14/MIR135A1/TLR4/TLR6/F2/IL17A/BAP1/PER1/IL17D/SIRPA/ALOX5/MIR16-2/MIR197/MIR98/IL17RA
GO:0060900	embryonic camera-type eye formation	12	0.3728	0.973532	0.48	0.691474	0.519246	5906	tags=58%	list=34%	signal=39%	PROX1/TFAP2A/SOX11/STRA6/ARID1A/ALDH1A3/WNT5A
GO:0048010	vascular endothelial growth factor receptor signaling pathway	92	0.372794	1.63126	0.00262162	0.0224165	0.0168331	3220	tags=32%	list=18%	signal=26%	ITGB3/PAK2/FLT1/WASF2/FOXC2/PRKD2/EMILIN1/MAPKAPK2/IL1B/CADM4/NCF1/CRK/ITGA5/MAPK11/MAPK14/NCF2/VAV1/MT3/PIK3R2/MIR200C/BAIAP2/PGF/PTK2B/FOXC1/SULF1/VTN/HIF1A/SRC/EPN2
GO:0046323	glucose import	67	0.372696	1.53225	0.00805352	0.0494247	0.0371143	5194	tags=45%	list=30%	signal=32%	SLC2A1/ITLN1/SLC2A4/IRS2/SORBS1/KLF15/POU4F2/SLC2A3/GSK3A/GPC3/OSTN/FGF19/HNF1A/HK2/LEP/MAPK14/ENPP1/AKT1/SLC25A27/TERT/TSC1/RTN2/RNASEL/DRD1/PLA2G1B/OSBPL8/APPL2/GRB10/PTH/SLC5A2
GO:0051494	negative regulation of cytoskeleton organization	145	0.37264	1.74832	5.83324e-05	0.001288	0.000967196	4092	tags=37%	list=23%	signal=29%	TMOD1/SPTB/SNCA/SPTA1/KAT2B/INPP5K/ARHGAP6/ESPN/PAK2/GSN/WASF2/VIL1/ADD1/SVIL/ARAP1/MIR149/ADD2/SSH2/FLII/MAP1B/CHMP2A/SPEF1/MYADM/F11R/MID1IP1/LMOD1/SPTBN2/APC2/MIR21/SPTBN4/NAV3/CDH5/PPFIA1/BRCA1/KIF25/FRMD7/TMSB15A/CAPZA3/SHANK3/TMEFF2/KATNB1/PRKCD/SSH3/STMN2/MIR214/ARHGEF2/FGF13/MIR138-1/LMOD2/CTNNA2/TJP1/AVIL/NEK2/HDAC6
GO:2001044	regulation of integrin-mediated signaling pathway	14	0.372551	1.0385	0.37694	0.602565	0.452483	1966	tags=21%	list=11%	signal=19%	CD177/CTNNA1/FLNA
GO:0002604	regulation of dendritic cell antigen processing and presentation	11	0.372427	0.960947	0.493274	0.698792	0.524742	951	tags=18%	list=5%	signal=17%	THBS1/CCL19
GO:0032621	interleukin-18 production	11	0.372425	0.96094	0.493274	0.698792	0.524742	3878	tags=45%	list=22%	signal=35%	GBP5/TLR2/IL10/NLRP12/MIR197
GO:0099171	presynaptic modulation of chemical synaptic transmission	15	0.372402	1.06518	0.345982	0.57174	0.429335	7022	tags=73%	list=40%	signal=44%	CACNB2/HTR1B/RAB26/FBXL20/CACNA1D/PRKCG/SYT1/PRKCB/CNR1/SYT7/PLEKHG5
GO:0099504	synaptic vesicle cycle	194	0.372395	1.83778	1.78058e-06	7.39761e-05	5.55507e-05	5741	tags=54%	list=33%	signal=36%	SNCA/DNAJC6/DNM3/RAB27B/MX1/FCHO2/NAPA/STON2/SLC2A4/LRRK2/RAB3B/CDH2/DOC2B/RAB5A/NCS1/SYN2/MX2/STX3/CACNB2/GRIK5/SNAP25/CPLX1/BRSK2/SYT5/TRIM9/DRD2/GAK/SNCG/HTR1B/SYT8/SLC32A1/CPLX2/DNM1/DNAJC5/PICALM/ITSN1/PTEN/PSEN1/SNAP91/SNAP23/CHRNA4/FMR1/TH/UNC13C/SH3GL1/SLC18A2/STX1B/SYN1/AP3D1/KIAA1109/CHRM2/SYT3/SNCB/OPHN1/CPLX3/DGKI/BSN/HTR2A/FBXL20/PCLO/STON1/SLC17A7/PPFIA3/NLGN3/CTBP2/RIMS4/PLD1/CHRNB…
GO:1902894	negative regulation of pri-miRNA transcription by RNA polymerase II	14	0.372391	1.03805	0.37694	0.602565	0.452483	5298	tags=57%	list=30%	signal=40%	NFIB/BMP4/POU5F1/YY1/NFATC3/SOX9/PDGFB/HDAC4
GO:0010719	negative regulation of epithelial to mesenchymal transition	36	0.372274	1.36411	0.0822943	0.238111	0.178804	723	tags=14%	list=4%	signal=13%	SFRP2/ADIPOR1/MIR29B2/FUZ/MIR149
GO:0070672	response to interleukin-15	14	0.372267	1.03771	0.37694	0.602565	0.452483	3082	tags=43%	list=18%	signal=35%	STAT3/STAT5B/GRB2/JAK1/ACSL4/STAT5A
GO:0001706	endoderm formation	54	0.371983	1.47814	0.0303825	0.122519	0.0920032	6146	tags=57%	list=35%	signal=37%	ITGB5/MMP9/MESP1/MIXL1/MMP15/ITGA7/DUSP1/COL8A1/COL7A1/ITGA5/MMP2/LAMB3/LHX1/LAMB1/VTN/POU5F1/GATA6/COL4A2/COL6A1/RTF1/PAF1/DKK1/INHBA/TBX20/MMP14/COL5A1/LAMA3/SOX17/SOX7/SETD2/CTR9
GO:0051938	L-glutamate import	14	0.371978	1.0369	0.37694	0.602565	0.452483	5467	tags=57%	list=31%	signal=39%	PSEN1/SLC7A11/SLC17A7/ATP1A2/KCNJ10/SLC1A3/SLC1A1/NTSR1
GO:0061138	morphogenesis of a branching epithelium	187	0.371937	1.82418	3.95408e-06	0.000146024	0.000109653	5645	tags=49%	list=32%	signal=34%	SFRP2/TGM2/PBX1/ADM/PDGFA/RXRA/EGF/NOTCH1/EYA1/FOXC2/GDF7/DLL4/GCM1/FOXD1/GRB2/GPC3/HOXA5/LRP6/PROX1/MDK/GDNF/SIX2/SIX4/HOXB13/SOCS3/GBX2/WT1/WNT2/HOXB7/BMP2/BMP4/WNT6/HOXD13/FOXF1/VANGL2/WNT9B/PGF/FOXA1/FZD5/GNA13/CITED1/NOTCH4/TIMELESS/LAMA5/RASIP1/LHX1/FGF8/SPINT1/HOXA11/WNT4/GLI2/ADAMTS16/SULF1/IL10/SRC/PAK1/AR/GRHL2/KRAS/GREM1/MIR16-2/TNC/FGF2/KDM5B/MET/CELSR1/CASR/COL4A1/IHH/SALL1/STK4/SMO/…
GO:1901862	negative regulation of muscle tissue development	61	0.371887	1.51031	0.0154988	0.0778637	0.05847	3401	tags=36%	list=19%	signal=29%	SOX6/MEIS1/S100B/G6PD/GSK3A/USP19/SIX4/MAPK11/FGF3/EPHB1/CTDP1/JARID2/RBP4/BMP2/BMP4/PTEN/TBX5/TP73/FGF8/MIR1-1/PAK1/YY1
GO:0032793	positive regulation of CREB transcription factor activity	18	0.371847	1.11002	0.306636	0.531105	0.398821	4253	tags=50%	list=24%	signal=38%	PRKD2/RPS6KA5/OPRD1/CAMK1D/ADCY8/EPHA5/CRTC2/RELN/TSSK4
GO:0007095	mitotic G2 DNA damage checkpoint	20	0.371793	1.13918	0.256351	0.473661	0.355685	3108	tags=25%	list=18%	signal=21%	FOXO4/CDKN1A/MIR21/TAOK2/CDK5RAP3
GO:0050806	positive regulation of synaptic transmission	168	0.371788	1.80326	8.64355e-06	0.0002692	0.00020215	5868	tags=54%	list=34%	signal=36%	CA2/GLUL/NRGN/MME/SHISA7/STAU1/RAB3B/PTGS2/BAIAP3/S100B/CHRNA7/CACNG7/STX3/OXTR/CACNG2/CACNB2/SNAP25/RAPSN/GRIN2D/CACNG4/GRIN1/MAPK1/DRD2/APP/HAP1/NF1/APOE/LRRTM2/ADCY8/PTEN/BAIAP2/CACNG8/TNR/PTK2B/FMR1/CACNG3/CACNG5/SHANK3/STX1B/SQSTM1/OXT/ARRB2/ADCYAP1/CRH/ABAT/TSHZ3/SLC8A2/MECP2/DRD4/NLGN3/SLC8A3/TACR2/IGSF9B/NPTN/SLC1A3/CUX2/NRXN1/DVL1/RELN/DRD1/RIMS2/SHANK1/ADORA1/ADRA1A/SLC24A2/TAC1/GRIN2B/…
GO:0071604	transforming growth factor beta production	37	0.37166	1.36332	0.0803109	0.233393	0.175261	1640	tags=19%	list=9%	signal=17%	THBS1/FURIN/LTBP1/PTGS2/MIR149/LUM/ITGB8
GO:0035637	multicellular organismal signaling	201	0.37154	1.83247	1.09742e-06	4.95013e-05	3.71719e-05	5596	tags=49%	list=32%	signal=34%	ATP1B2/JAM3/DSC2/FKBP1B/CACNB4/SCN1B/ASPH/KCNJ11/CACNG7/MTNR1B/CACNG2/KCNH6/AVP/NPPC/P2RX3/SCN2B/KCNH2/CACNB2/SLC8A1/EHD3/CASQ2/AVPR1A/NPR1/CLCN1/NTRK3/CACNG4/FXYD1/KCNJ5/NKX2-5/NPPA/SPTBN4/SCN4A/KCNJ12/CHRNB4/ATP2B1/FLNA/CACNA1H/SCN11A/FXYD4/CACNG6/ITPR2/SCN9A/KCNJ14/SCN3B/KCNE2/OTOA/ANK2/SCN4B/CACNG8/CHRM5/KCNE4/TNR/DRD5/FMR1/KCNK1/CACNG3/CACNG5/MIR1-1/KCND3/KCND1/SLC8A2/RYR1/ATP1A2/SLC8A3/AHCY…
GO:0007626	locomotory behavior	192	0.371418	1.82796	3.36317e-06	0.000126961	9.53384e-05	5467	tags=49%	list=31%	signal=34%	TMOD1/TAL1/ESPN/MEIS1/LRRK2/NMS/C1QL1/NCOA2/GRM1/HOXB8/AVP/GNAO1/FEZF2/GPR52/SNAP25/PPP1R1B/GPR37/CHRNA3/GRIN2D/GRIN1/DRD2/RASD2/GDNF/APP/SNCG/SPTBN4/BSX/CEND1/CHRNB4/MYO15A/OPRD1/NPY2R/NTAN1/OPRK1/EGR1/ATP7A/DRD3/APOE/EN1/CHD7/ADCY8/PTEN/TNR/CHRNA4/ARRDC3/TH/USP2/OPRL1/SLC18A2/GLRB/UCHL1/DBH/DMBX1/SLC6A3/PENK/ARRB2/ANKH/CRH/ABAT/MECP2/ATP1A2/MYO5A/GRM6/KCNJ10/DRD4/TSC1/FZD4/SPG11/GRM5/PITX3/SOBP…
GO:0048102	autophagic cell death	10	0.371415	0.9213	0.564159	0.754161	0.56632	3663	tags=50%	list=21%	signal=40%	CDKN2D/TREM2/SH3GLB1/LAMP1/ATG7
GO:0033522	histone H2A ubiquitination	26	0.371384	1.22988	0.203837	0.416463	0.312734	554	tags=19%	list=3%	signal=19%	RYBP/TRIP12/UBR2/UBE2B/DDB1
GO:0006878	cellular copper ion homeostasis	14	0.371343	1.03513	0.37694	0.602565	0.452483	2122	tags=36%	list=12%	signal=31%	MT2A/SLC31A2/APP/ARF1/ATP7A
GO:0034143	regulation of toll-like receptor 4 signaling pathway	20	0.371212	1.1374	0.256351	0.473661	0.355685	1842	tags=25%	list=11%	signal=22%	PELI1/F2RL1/LYN/MIR140/LILRA2
GO:0021871	forebrain regionalization	23	0.37102	1.19875	0.212766	0.425599	0.319594	6074	tags=74%	list=35%	signal=48%	FEZF2/FEZF1/DMRTA2/BMP2/SIX3/BMP4/GSX2/LHX2/LHX1/FGF8/EMX1/EMX2/GLI3/PAX6/WNT7B/WNT1/SHH
GO:0008286	insulin receptor signaling pathway	131	0.370999	1.71871	0.000174765	0.00298282	0.00223988	3191	tags=33%	list=18%	signal=27%	FOXO4/CAV2/GPLD1/ADIPOR1/INPP5K/ATP6V1A/ATP6V0C/GAB1/SESN3/IRS2/FFAR3/SORL1/SORBS1/FOXC2/TRIM72/SH2B2/IL1B/GRB14/GSK3A/GRB2/GPR21/FOXO3/NDEL1/ZBTB7B/LEP/SOCS3/IGF1R/ENPP1/PIK3R2/INSRR/BAIAP2/AHSG/ATP6AP1/BCAR3/ATP6V1B1/IRS4/ATP6V0D1/AKT1/PRKCD/PTPRE/RARRES2/SRC/PAK1
GO:1903573	negative regulation of response to endoplasmic reticulum stress	47	0.370968	1.43364	0.0354229	0.13665	0.102614	2126	tags=23%	list=12%	signal=21%	YOD1/CLU/BCL2L1/GRINA/LRRK2/CREB3L1/HSPA1A/PPP1R15A/NR1H2/PDX1/DNAJC3
GO:0035357	peroxisome proliferator activated receptor signaling pathway	20	0.370943	1.13658	0.256351	0.473661	0.355685	4745	tags=45%	list=27%	signal=33%	RXRA/PDK3/ACTN4/LEP/STARD10/ALOX15B/ALOXE3/PTGIS/LMO3
GO:0010661	positive regulation of muscle cell apoptotic process	36	0.37089	1.35904	0.084788	0.242608	0.182181	4429	tags=47%	list=25%	signal=35%	SOD2/CXCR2/MAP3K5/MFN2/POU4F2/IL12B/MIR140/E2F3/PTEN/MIR195/MIR1-1/MIR24-2/HMGCR/RBM10/MIR16-2/MAP2K4/STK4
GO:0030500	regulation of bone mineralization	71	0.370833	1.55106	0.00920496	0.053972	0.0405291	4130	tags=39%	list=24%	signal=30%	GATA1/PHOSPHO1/BMP6/BMP2K/SLC8A1/FGF23/ISG15/OSR1/PKDCC/ATP2B1/IFITM5/NBR1/FZD9/ENPP1/BMP2/BMP4/AHSG/PTK2B/ECM1/WNT4/HIF1A/TFAP2A/COMP/ANKH/GREM1/ALOX5/ANO6/TGFB3
GO:0051798	positive regulation of hair follicle development	12	0.370805	0.968323	0.482353	0.692129	0.519738	5906	tags=50%	list=34%	signal=33%	FST/GAL/TGFB2/WNT10B/KRT17/WNT5A
GO:0051646	mitochondrion localization	41	0.370722	1.38584	0.065445	0.20623	0.154864	3111	tags=32%	list=18%	signal=26%	TRAK2/UBB/LRRK2/KIF1B/MFN2/MAP1B/ATCAY/HAP1/MARK1/MARK2/MAP1S/HIF1A/UCHL1
GO:0043619	regulation of transcription from RNA polymerase II promoter in response to oxidative stress	11	0.370703	0.956499	0.5	0.7037	0.528427	7867	tags=82%	list=45%	signal=45%	EPAS1/MT3/HIF1A/ANKRD2/SIN3A/SESN2/NFE2L2/ARNT/HMOX1
GO:0098739	import across plasma membrane	152	0.370632	1.76376	3.62935e-05	0.000871458	0.000654402	4928	tags=41%	list=28%	signal=30%	THBS1/SLC6A9/SLC7A5/ATP1B2/SLC2A1/SLC1A5/SLC12A1/WNK1/TSPO2/IRS2/KCNJ15/SLC22A4/KCNJ11/SLC43A2/KCNH2/SLC2A3/SLC8A1/SLC12A6/SLC19A1/TRPV6/KCNJ5/SLC15A1/RAMP3/KCNJ12/WNK4/SLC43A1/KCNJ9/SLC12A8/ISCU/KCNJ14/WNK2/KCNE2/SLC6A6/PSEN1/KCNK9/SLC7A11/SLC7A1/AKT1/HCN2/LRP2/SLC8A2/ATP1A2/KCNJ10/SLC6A13/SLC8A3/SLC22A2/SLC36A1/SLC1A3/FAM155B/MIR210/KCNJ4/SLC12A3/TRPV3/SLC24A2/KCNJ2/SLC47A1/SLC6A5/KCNJ13/KCNJ3/…
GO:0055022	negative regulation of cardiac muscle tissue growth	33	0.370279	1.31445	0.0965347	0.264705	0.198774	3401	tags=39%	list=19%	signal=32%	MEIS1/G6PD/GSK3A/MAPK11/CTDP1/JARID2/RBP4/PTEN/TBX5/TP73/MIR1-1/PAK1/YY1
GO:0061117	negative regulation of heart growth	33	0.370279	1.31445	0.0965347	0.264705	0.198774	3401	tags=39%	list=19%	signal=32%	MEIS1/G6PD/GSK3A/MAPK11/CTDP1/JARID2/RBP4/PTEN/TBX5/TP73/MIR1-1/PAK1/YY1
GO:0055072	iron ion homeostasis	81	0.370276	1.59585	0.00480819	0.0342706	0.0257347	1272	tags=19%	list=7%	signal=17%	EPB42/ALAS2/BMP6/EIF2AK1/TFR2/RHAG/NCOA4/ATP6V1A/SLC25A37/SLC40A1/HEPH/EGLN1/ABCG2/EPAS1/ABCB6
GO:1900076	regulation of cellular response to insulin stimulus	68	0.370224	1.53006	0.0101957	0.0573337	0.0430534	3863	tags=37%	list=22%	signal=29%	GPLD1/ADIPOR1/INPP5K/SESN3/FFAR3/SORL1/SORBS1/TRIM72/IL1B/GRB14/GSK3A/GPR21/ZBTB7B/ATP2B1/LEP/SOCS3/ENPP1/AHSG/PRKCD/PTPRE/SRC/PAK1/TSC1/IGF2/SERPINA12
GO:0014820	tonic smooth muscle contraction	11	0.370132	0.955025	0.502242	0.706226	0.530324	1620	tags=27%	list=9%	signal=25%	MYLK/GRIP2/EDN2
GO:0048240	sperm capacitation	25	0.370105	1.21599	0.185273	0.393702	0.295641	6340	tags=56%	list=36%	signal=36%	SLC26A8/ABHD2/ROPN1L/PAEP/SEMG1/DEFB1/IQCF1/BSPH1/ELSPBP1/ROPN1/PCSK4/CFTR/CATSPER4/ROPN1B
GO:2000009	negative regulation of protein localization to cell surface	12	0.370052	0.966356	0.482353	0.692129	0.519738	2069	tags=25%	list=12%	signal=22%	NEDD4L/TAX1BP3/PICALM
GO:0034205	amyloid-beta formation	38	0.369999	1.3616	0.0805195	0.233784	0.175555	2443	tags=29%	list=14%	signal=25%	CLU/ABCG1/SORL1/CHRNA7/GSK3A/ABCA7/APP/HAP1/PICALM/APOE/PSEN1
GO:0071108	protein K48-linked deubiquitination	30	0.369571	1.26753	0.15	0.347105	0.260651	1465	tags=17%	list=8%	signal=15%	YOD1/USP9X/USP7/OTUD5/USP19
GO:0060977	coronary vasculature morphogenesis	18	0.369554	1.10317	0.311213	0.536237	0.402675	3749	tags=39%	list=21%	signal=31%	NOTCH1/TBX5/SEC24B/MIR1-1/LRP2/TBX1/HAND2
GO:1904251	regulation of bile acid metabolic process	14	0.369345	1.02956	0.383592	0.60902	0.45733	5138	tags=64%	list=29%	signal=45%	KIT/CYP7A1/FGF19/PROX1/MIR33A/ABCB11/STAR/PANK2/NR1H4
GO:1905941	positive regulation of gonad development	12	0.369242	0.964241	0.484706	0.694401	0.521444	5661	tags=58%	list=32%	signal=39%	DMRT1/WT1/SRC/DHX37/NR5A1/SOX9/RETN
GO:0050885	neuromuscular process controlling balance	47	0.369131	1.42654	0.0366102	0.139525	0.104773	6112	tags=55%	list=35%	signal=36%	POU4F2/JPH4/HMX3/HERC1/APP/NKX6-2/TNR/MYO7A/FOXS1/IGDCC3/USH1C/SLC1A3/NRXN1/SHANK1/NEUROG1/USH1G/NR4A3/GPR88/NLGN2/ALDH1A3/GIGYF2/GAA/POU4F3/MYH10/RAC3/PAFAH1B1
GO:1902476	chloride transmembrane transport	96	0.369058	1.63719	0.00175592	0.0167756	0.0125972	6094	tags=56%	list=35%	signal=37%	SLC4A1/SLC12A1/SLC26A8/CLCN4/CLIC2/APOL1/GABRD/ANO2/SLC12A6/GABRA3/CLCN1/BEST4/FXYD1/BSND/SLC12A8/CLCA2/CLIC6/ANO10/CLCN3/ANO7/ANO4/GLRB/GABRB2/BEST2/TTYH1/SLC17A7/CLCNKA/SLC1A3/CLDN4/NMUR2/GABRP/SLC12A3/SLC26A4/ANO6/CASR/BEST3/CLCA1/GLRA1/GABRB1/CLIC4/GABRB3/SLC12A9/CLCA4/GLRA3/SLC1A1/GABRG1/GABRA1/GABRR2/CLCNKB/FXYD3/CFTR/GABRG2/GABRA4/SLC6A1
GO:0008344	adult locomotory behavior	74	0.369052	1.55931	0.00640997	0.0421656	0.0316633	5565	tags=47%	list=32%	signal=32%	TMOD1/HOXB8/GRIN2D/GRIN1/DRD2/GDNF/APP/SNCG/SPTBN4/CEND1/OPRD1/NTAN1/EN1/CHD7/GLRB/UCHL1/DMBX1/ARRB2/MECP2/ATP1A2/KCNJ10/DRD4/TSC1/DRD1/CNTN2/GLRA1/CXCL12/CHL1/LGI4/FGF12/GIGYF2/HOXD9/GBX1/NTSR1/DMRT3
GO:0003180	aortic valve morphogenesis	28	0.368978	1.25436	0.163017	0.365703	0.274616	4953	tags=43%	list=28%	signal=31%	NOTCH1/EMILIN1/DLL4/BMP4/HEYL/ROBO2/SLIT3/JAG1/SLIT2/SMAD6/SOX9/TBX20
GO:0010663	positive regulation of striated muscle cell apoptotic process	17	0.368953	1.08995	0.328767	0.553496	0.415635	3784	tags=41%	list=22%	signal=32%	CXCR2/MAP3K5/POU4F2/PTEN/MIR195/HMGCR/MIR16-2
GO:0010666	positive regulation of cardiac muscle cell apoptotic process	17	0.368953	1.08995	0.328767	0.553496	0.415635	3784	tags=41%	list=22%	signal=32%	CXCR2/MAP3K5/POU4F2/PTEN/MIR195/HMGCR/MIR16-2
GO:0060419	heart growth	104	0.368596	1.65035	0.0014029	0.014382	0.0107999	3482	tags=35%	list=20%	signal=28%	PIM1/BASP1/MEIS1/RXRA/NOTCH1/RBPJ/FOXC2/G6PD/PRKAR1A/MESP1/MIR23A/GSK3A/MAPK1/PROX1/MYH6/NKX2-5/GLI1/NPPA/MAPK11/MAPK14/WT1/WNT2/CTDP1/JARID2/DUSP9/RBP4/PTEN/TBX5/FOXC1/TP73/MIR195/MIR1-1/MIR24-2/PAK1/YY1/GATA6
GO:0060039	pericardium development	20	0.368587	1.12936	0.26097	0.478104	0.359021	6372	tags=70%	list=36%	signal=45%	NOTCH1/DLL4/LRP6/WT1/BMP2/TBX5/HAND2/TBX20/CCM2/NKX2-6/FLRT3/WNT5A/SETD2/BMP7
GO:0014066	regulation of phosphatidylinositol 3-kinase signaling	120	0.368513	1.66964	0.000317864	0.00480895	0.00361117	2741	tags=30%	list=16%	signal=25%	SELP/PIP4K2A/EPOR/ENTPD5/PPP2R5B/PIP5K1B/PDGFA/KIT/FLT1/GAB1/IRS2/PIK3CD/TEK/ROR1/MAPK3/F2RL1/CBL/PIK3AP1/NTRK3/NCF1/MAPK1/LYN/MIR21/PRR5/LEP/HCLS1/BECN1/FBXL2/IGF1R/SEMA4D/PTEN/F2/ANGPT1/PTPN6/UNC5B/F2R
GO:0040020	regulation of meiotic nuclear division	31	0.368398	1.28088	0.125	0.310167	0.232913	3713	tags=39%	list=21%	signal=31%	FZR1/UBE2B/PRKAR1A/DMRT1/LIF/GPR3/PDE3A/MOS/NANOS2/WNT4/MSX1/NPM2
GO:0060547	negative regulation of necrotic cell death	21	0.368257	1.15358	0.25	0.466258	0.350126	3443	tags=33%	list=20%	signal=27%	PELI1/UCN/CFLAR/FZD9/MT3/MIR214/ARHGEF2
GO:1900026	positive regulation of substrate adhesion-dependent cell spreading	36	0.368161	1.34903	0.0922693	0.256462	0.192584	2151	tags=28%	list=12%	signal=24%	PREX1/CASS4/NEDD9/DOCK5/MYADM/CRK/MDK/FLNA/UNC13D/FGA
GO:0035455	response to interferon-alpha	20	0.367971	1.12747	0.263279	0.480245	0.360629	2150	tags=35%	list=12%	signal=31%	IFIT2/IFIT3/ADAR/MX2/IFNAR1/IFITM3/EIF2AK2
GO:0060078	regulation of postsynaptic membrane potential	142	0.367943	1.72699	5.53531e-05	0.00122651	0.000921018	5790	tags=56%	list=33%	signal=38%	LRRK2/CHRNA7/GABRD/GRM1/P2RX6/P2RX3/GRIK5/GSK3A/GABRA3/CHRNA2/CHRNA3/GRIN2D/P2RX2/GRIN1/DRD2/APP/CHRNB4/ADRB1/NPY2R/PTEN/BAIAP2/PTK2B/GRIA3/CHRNA4/CHRNA10/SHANK3/SH3GL1/CHRM1/STX1B/GLRB/AKT1/GRIK1/PPP3CA/GABRB2/DGKI/ARRB2/ADCYAP1/SLC17A7/ABAT/SLC8A2/MAPK8IP2/MECP2/DRD4/NLGN3/SLC8A3/CHRNG/IGSF9B/GRM5/CUX2/CHRNB3/NRXN1/DVL1/RELN/RIMS2/SHANK1/ADORA1/GRIA1/GLRA1/GABRB1/GRIN2B/STX1A/CHRNB2/P2RX1/NLGN2…
GO:0090161	Golgi ribbon formation	14	0.36794	1.02564	0.390244	0.615021	0.461836	937	tags=21%	list=5%	signal=20%	FHDC1/OPTN/GOLGA2
GO:0072078	nephron tubule morphogenesis	73	0.367875	1.55516	0.0104826	0.0584787	0.0439132	2941	tags=36%	list=17%	signal=30%	PBX1/EYA1/FOXD1/GPC3/IRX3/GDNF/OSR1/SIX2/SIX4/WNK4/IRX1/HES5/WT1/HOXB7/BMP2/BMP4/WNT6/WNT9B/PGF/CITED1/LAMA5/LHX1/FGF8/HOXA11/WNT4/ADAMTS16
GO:0032890	regulation of organic acid transport	63	0.367825	1.49674	0.012476	0.0664299	0.049884	3455	tags=37%	list=20%	signal=29%	THBS1/CYP4A11/IRS2/AVP/SLC43A2/IL1B/AVPR1A/AVPR1B/OSR1/HTR1B/SSTR4/SLC43A1/LEP/CCK/NPY5R/GRM7/SYK/MIR33A/PSEN1/AKT1/OXT/ABAT/ATP1A2
GO:0019079	viral genome replication	115	0.367804	1.65802	0.000998937	0.0110298	0.0082826	1936	tags=23%	list=11%	signal=21%	IFI27/RSAD2/MX1/INPP5K/OAS3/NOTCH1/IFIT1/STOM/RAD23A/STAU1/OASL/DDB1/RAB5A/SRPK1/PCBP2/TNIP1/ATG16L2/SRPK2/NFIA/ADAR/DDX3X/KPNA6/IFITM3/ISG15/PROX1/VCP/FBXL2
GO:0045956	positive regulation of calcium ion-dependent exocytosis	18	0.367712	1.09768	0.318078	0.542326	0.407247	5741	tags=50%	list=33%	signal=34%	DOC2B/CDK5R2/CACNA1H/ARF1/CACNA1G/KCNB1/STX1A/SYT4/SYT1
GO:0030852	regulation of granulocyte differentiation	15	0.367563	1.05134	0.368304	0.596216	0.447715	3933	tags=40%	list=22%	signal=31%	TESC/ZBTB46/HCLS1/RARA/CUL4A/TRIB1
GO:0030858	positive regulation of epithelial cell differentiation	70	0.367367	1.53875	0.0128749	0.0681518	0.0511771	6021	tags=56%	list=34%	signal=37%	BMP6/NOTCH1/MIR99B/ADD1/MESP1/SERPINE1/CLDN5/F11R/SFN/ATOH1/GDNF/LIF/MIR21/CDH5/ETV4/MIR200C/BMP4/FOXC1/LHX1/PROC/SFRP4/MIR125B1/ALOX15B/ACVRL1/MIR181A1/FGF2/ATOH8/NKX6-1/ETV2/SOX9/SULT2B1/OVOL2/WNT10B/PAX6/PAX8/ADIPOQ/FOXJ1/NCOA3/MIR125B2
GO:0051349	positive regulation of lyase activity	23	0.367173	1.18632	0.236407	0.453083	0.340232	5419	tags=39%	list=31%	signal=27%	GUCA1C/NF1/ISCU/TIMP2/DRD5/GUCA2A/CACNA1C/CACNA1D/GUCA2B
GO:0035725	sodium ion transmembrane transport	162	0.367134	1.75717	3.95246e-05	0.000927872	0.000696764	4436	tags=41%	list=25%	signal=31%	SLC6A9/SLC6A8/TESC/NEDD4L/SLC6A19/ATP1B2/SLC12A1/SCN1B/STOM/SLC6A4/WNK1/SLC24A3/HECW1/SCNN1G/SLC6A2/SCN2B/SLC8A1/SLC34A3/ACTN4/FXYD1/OSR1/SCN4A/WNK4/SLC6A18/CACNA1H/SCN11A/FXYD4/ARF1/SCN9A/SCN3B/SLC23A1/DRD3/WNK2/SLC6A6/SLC24A5/SLC17A1/SLC17A2/SCN4B/PKD2L1/SLC6A11/PCSK9/KCNK1/NALCN/HCN2/SLC6A3/SLC17A7/SLC8A2/ATP1A2/SLC6A13/DRD4/FGF13/SLC6A7/SLC8A3/HCN3/SLC6A15/SLC34A2/CACNA1G/SCN10A/HECW2/SLC12A3…
GO:0045123	cellular extravasation	64	0.367092	1.5078	0.0162501	0.080423	0.0603918	3270	tags=31%	list=19%	signal=26%	PLVAP/SELP/CD177/IL1R1/XG/ADD2/PIK3CD/ADAM8/F11R/CRK/MDK/MADCAM1/PTAFR/LEP/CX3CL1/THY1/PECAM1/SIRPA/SELL/VCAM1
GO:0072009	nephron epithelium development	110	0.366971	1.64302	0.000966276	0.010743	0.00806722	2941	tags=35%	list=17%	signal=29%	PBX1/BASP1/IQGAP1/NOTCH1/EYA1/FOXC2/KLF15/UMOD/POU3F3/FOXD1/GPC3/IRX3/GDNF/OSR1/LIF/SIX2/SIX4/WNK4/NOTCH2/IRX1/HES5/WT1/HOXB7/BMP2/BMP4/WNT6/WNT9B/PGF/PECAM1/HEYL/CITED1/FOXC1/LAMA5/LHX1/FGF8/HOXA11/WNT4/ADAMTS16
GO:0021510	spinal cord development	106	0.36679	1.64663	0.000830215	0.00947572	0.00711557	6120	tags=56%	list=35%	signal=36%	TAL1/SOX6/DAAM2/NOTCH1/LBX1/ISL2/GDF7/HOXB8/DLL4/GATA2/LHX5/GSX1/OLIG3/PROX1/IFT172/GDNF/UNCX/ASCL1/NF1/MNX1/TCTN1/PHOX2A/DCTN1/FOXN4/NKX6-2/GSX2/NKX2-2/FOXB1/LHX1/GLI2/MPST/AKT1/DRGX/SOX11/IFT122/ROBO2/MED12/NKX6-1/RELN/SMO/GLI3/RFX4/SCYL1/TBX20/PAX7/GIGYF2/EVX1/GBX1/PAX6/DMRT3/SOX12/VLDLR/ISL1/INTU/CHRD/VIT/WNT1/SHH/HOXD10
GO:0060044	negative regulation of cardiac muscle cell proliferation	22	0.366771	1.1695	0.24186	0.459635	0.345153	2946	tags=36%	list=17%	signal=30%	MEIS1/MAPK11/JARID2/RBP4/PTEN/TBX5/TP73/MIR1-1
GO:1905606	regulation of presynapse assembly	34	0.366758	1.309	0.103704	0.277666	0.208507	5079	tags=44%	list=29%	signal=31%	SNCA/IL1RAP/IL1RAPL1/CBLN2/NTRK3/LRRC4B/APP/IL1RAPL2/NTNG2/NRXN1/SLITRK3/EIF4G1/DKK1/SLITRK2/LRFN4
GO:1903034	regulation of response to wounding	171	0.366712	1.78988	1.6069e-05	0.000453017	0.000340182	3777	tags=39%	list=22%	signal=31%	THBS1/GP1BA/SELP/SERPING1/PROS1/ALOX12/FKBP1B/KREMEN1/MYH9/MYLK/KRT1/PDGFA/CD9/MIR29B2/TFPI/VIL1/TBXA2R/FOXC2/SERPINE1/CELA2A/SPP1/KIAA0319/PTPRF/THBD/F2RL1/DUOX2/ADRA2A/F11R/CADM4/NTRK3/NDEL1/LYN/SYTL4/CRK/CLDN1/MDK/MIR21/REG3A/SYK/ATP7A/TLR4/FGA/APOE/UBASH3B/PTEN/PLAT/F2/KLK8/TNR/CD109/F2R/CLDN3/WNT4/VTN/IL10/PRKCD/PROC/TSPAN8/KNG1/ABAT/REG3G/WFDC1/FAP/HMGCR/STK24/CPB2/ALOX5
GO:0046717	acid secretion	41	0.366664	1.37067	0.0732984	0.220629	0.165676	5493	tags=56%	list=31%	signal=39%	OXTR/UCN/DRD2/HTR1B/NF1/SGK1/STARD10/MIR33A/DRD3/CHRM5/OPRL1/CCKBR/OXT/ABAT/CASR/ABCB11/HRH2/PTGER3/NMU/SCT/SLC9A4/NTSR1/SLC9A3R1
GO:0008217	regulation of blood pressure	179	0.366641	1.78342	5.64416e-06	0.000187335	0.000140675	5645	tags=51%	list=32%	signal=35%	UTS2/MME/PTGS1/SOD2/ADM/PTGS2/CYP4A11/FFAR3/TBXA2R/GRIP2/OXTR/AVP/REN/F2RL1/GSK3A/F11R/AVPR1A/NPR1/CALCA/UCN/P2RX2/CYP11B2/BDKRB1/ECE1/DRD2/EDN2/MYH6/AVPR1B/TPM1/NPPA/PTAFR/ADRA1D/ATP2B1/LEP/TAC4/ADRB1/SGK1/ARHGAP42/CPA3/DRD3/GNB3/CYP11B1/ANPEP/DRD5/F2R/TAC3/ACE/TRHDE/OPRL1/ADAMTS16/RASL10B/NPY/NR2F2/HSD11B2/RNPEP/OXT/AR/CRH/ABAT/MECP2/ATP1A2/NPR3/ACVRL1/NAMPT/GCGR/BRS3/ADORA1/QRFP/ADRA1A/SUCNR1/…
GO:0060445	branching involved in salivary gland morphogenesis	23	0.366629	1.18456	0.241135	0.458526	0.34432	392	tags=9%	list=2%	signal=9%	TGM2/PDGFA
GO:0055075	potassium ion homeostasis	29	0.366571	1.26157	0.160194	0.362201	0.271986	4928	tags=48%	list=28%	signal=35%	ATP1B2/SLC12A1/KCNH2/SLC12A6/CYP11B2/SLC12A8/ATP6V1B1/ATP1A2/KCNJ10/SLC12A3/KCNMA1/KCNJ2/ATP4B/SLC12A9
GO:0097503	sialylation	20	0.366568	1.12317	0.270208	0.48935	0.367466	2701	tags=25%	list=15%	signal=21%	ST6GALNAC4/ST6GALNAC2/ST3GAL4/ST8SIA4/ST3GAL2
GO:0035723	interleukin-15-mediated signaling pathway	13	0.366564	0.98124	0.472222	0.685064	0.514433	1447	tags=31%	list=8%	signal=28%	STAT3/STAT5B/GRB2/JAK1
GO:0071350	cellular response to interleukin-15	13	0.366564	0.98124	0.472222	0.685064	0.514433	1447	tags=31%	list=8%	signal=28%	STAT3/STAT5B/GRB2/JAK1
GO:0072028	nephron morphogenesis	77	0.366236	1.54381	0.00553982	0.0380126	0.0285447	5333	tags=52%	list=30%	signal=36%	PBX1/EYA1/FOXD1/GPC3/IRX3/GDNF/OSR1/LIF/SIX2/SIX4/WNK4/IRX1/HES5/WT1/HOXB7/BMP2/BMP4/WNT6/WNT9B/PGF/CITED1/LAMA5/LHX1/FGF8/HOXA11/WNT4/ADAMTS16/KIF26B/HES1/GREM1/FGF2/SALL1/SMO/PDGFRB/GLI3/FGF1/SOX9/ILK/GREB1L/SOX8
GO:2000310	regulation of NMDA receptor activity	36	0.366117	1.34155	0.0922693	0.256462	0.192584	4479	tags=47%	list=26%	signal=35%	SLC6A9/CAPN1/CNIH2/GRIN1/APP/PPARGC1A/PTK2B/GRIA3/RASGRF1/CRH/MAPK8IP2/NLGN3/GRIA4/RELN/DLG2/GRIA1/GRIN2B
GO:0042060	wound healing	491	0.366096	2.00381	1e-10	1.19151e-08	8.94737e-09	3595	tags=34%	list=21%	signal=28%	SLC4A1/ITGB3/THBS1/ITGA2B/GATA1/TREML1/SPARC/GP1BA/PF4/PRKAR2B/PF4V1/HBD/SELP/CD177/F13A1/MYL9/DYSF/SERPING1/PROS1/FUT10/NFE2/PEAR1/ALOX12/GNA12/CLEC1B/MMRN1/TLN1/GP9/MYH9/MYLK/KRT1/PDGFA/HBE1/CD9/ITPK1/MIR29B2/GP6/GSN/TFPI/VWF/VIL1/TBXA2R/EVPL/VCL/MAP3K5/RAB5A/FOXC2/PRKAR1A/P2RY12/HBG1/F5/MFN2/GNAS/SERPINE1/REG1A/CELA2A/TRIM72/MAPK3/SH2B2/F2RL2/P2RX6/P2RX3/MAFK/THBD/PPL/RCOR1/F2RL1/GATA2/DUOX2/E…
GO:0003416	endochondral bone growth	27	0.366058	1.22132	0.187348	0.396084	0.29743	5416	tags=52%	list=31%	signal=36%	CARM1/NPPC/OSTN/FGFR3/RARA/ECM1/MMP13/COMP/POR/SOX9/CER1/POC1A/THBS3/COL27A1
GO:0043476	pigment accumulation	10	0.365964	0.90778	0.588496	0.770129	0.578311	7448	tags=70%	list=43%	signal=40%	AP3D1/SHROOM3/CD63/AP1G1/AP1M1/RAB32/SHROOM2
GO:0043482	cellular pigment accumulation	10	0.365964	0.90778	0.588496	0.770129	0.578311	7448	tags=70%	list=43%	signal=40%	AP3D1/SHROOM3/CD63/AP1G1/AP1M1/RAB32/SHROOM2
GO:0070586	cell-cell adhesion involved in gastrulation	12	0.365931	0.955596	0.494118	0.699004	0.524901	3057	tags=42%	list=17%	signal=34%	WNK1/MBP/MYADM/IL1RN/IL10
GO:0050905	neuromuscular process	99	0.365887	1.61934	0.00230017	0.0204629	0.0153662	6512	tags=64%	list=37%	signal=40%	POU4F2/GRIN2D/UCN/GRIN1/JPH4/DRD2/HMX3/HERC1/APP/KCNH1/DRD3/NPAS1/DCTN1/PTEN/NKX6-2/TNR/MYO7A/GLRB/FOXS1/UCHL1/COMP/SLC6A3/PENK/MECP2/IGDCC3/USH1C/SLC1A3/CTNNA2/NRXN1/DVL1/DRD1/SHANK1/STRA6/GLRA1/NEUROG1/CSMD1/USH1G/NR4A3/GPR88/NLGN2/ALDH1A3/GRID2/FABP7/FGF12/GIGYF2/GBX1/GAA/KCNA1/POU4F3/AGTPBP1/TCF15/CHRND/MYH10/RAC3/PAFAH1B1/HOXD10/BACE1/HOXC10/MYCBP2/CHD8/POU4F1/SLITRK6/CHRNA1
GO:0048469	cell maturation	165	0.365687	1.76089	3.32965e-05	0.000805623	0.000604964	4502	tags=36%	list=26%	signal=27%	SLFN14/TAL1/TRIM58/EPB42/HBZ/SLC26A8/B4GALT5/LRRK2/GHRHR/C1QL1/G6PD/ABHD2/ROPN1L/CCL19/NPPC/REN/EPAS1/GATA2/HOXA5/FOXO3/AGRN/CDKN1A/REC8/APP/SPTBN4/PDE3A/HOXB13/PAEP/ASCL1/HES5/CX3CL1/SIX3/SEMG1/FOXA1/FZD5/EPHA8/PTK2B/ANKS1A/HIF1A/SOX18/TDRD5/IRX5/EPO/MECP2/DEFB1/IQCF1/HES1/LHX6/SRRM4/FEV/C3/PTH1R/NKX6-1/IHH/CCL21/BSPH1/CNTN2/SCARF1/NFASC
GO:0072044	collecting duct development	15	0.36567	1.04592	0.375	0.602319	0.452298	6074	tags=53%	list=35%	signal=35%	NOTCH1/BMP4/WNT9B/AQP2/DACT2/WNT7B/PAX8/SHH
GO:0006584	catecholamine metabolic process	49	0.36562	1.41861	0.0588857	0.193477	0.145287	4719	tags=49%	list=27%	signal=36%	SNCA/MAOA/EPAS1/NPR1/GPR37/DRD2/ATP7A/DRD3/MAOB/TH/INSM1/DBH/SNCB/RNF180/SLC6A3/ABAT/ITGAM/DRD4/HAND2/DRD1/AOC2/CHRNB2/PAH/PNMT
GO:0009712	catechol-containing compound metabolic process	49	0.36562	1.41861	0.0588857	0.193477	0.145287	4719	tags=49%	list=27%	signal=36%	SNCA/MAOA/EPAS1/NPR1/GPR37/DRD2/ATP7A/DRD3/MAOB/TH/INSM1/DBH/SNCB/RNF180/SLC6A3/ABAT/ITGAM/DRD4/HAND2/DRD1/AOC2/CHRNB2/PAH/PNMT
GO:0042446	hormone biosynthetic process	65	0.36551	1.50036	0.0161772	0.0801875	0.060215	3090	tags=29%	list=18%	signal=24%	BMP6/ADM/FFAR3/DUOX2/CYP11B2/STC2/CACNA1H/FSHB/EGR1/AANAT/BMP2/TG/CYP11A1/PPARGC1A/CYP11B1/CHST8/DIO2/WNT4/HIF1A
GO:0090184	positive regulation of kidney development	40	0.365502	1.3555	0.0771277	0.227386	0.17075	5766	tags=60%	list=33%	signal=40%	BASP1/PDGFA/FOXD1/CFLAR/IL6R/GDNF/LIF/SIX4/WT1/HOXB7/EGR1/BMP4/LHX1/WNT4/GREM1/PDGFD/SMO/PDGFRB/SOX9/PDGFB/SOX8/PAX8/AGTR2/ADIPOQ
GO:0098760	response to interleukin-7	28	0.365471	1.24243	0.172749	0.378658	0.284344	1447	tags=21%	list=8%	signal=20%	HDGF/IRS2/STAT3/YBX1/STAT5B/JAK1
GO:0098761	cellular response to interleukin-7	28	0.365471	1.24243	0.172749	0.378658	0.284344	1447	tags=21%	list=8%	signal=20%	HDGF/IRS2/STAT3/YBX1/STAT5B/JAK1
GO:1903170	negative regulation of calcium ion transmembrane transport	38	0.365447	1.34484	0.0857143	0.243603	0.182928	3754	tags=39%	list=21%	signal=31%	DYSF/FKBP1B/CLIC2/CRHR1/ADRA2A/CASQ2/DRD2/MIR133A1/DRD3/FMR1/OPRL1/MIR1-1/ATP1A2/DRD4/UBQLN1
GO:1903901	negative regulation of viral life cycle	78	0.365356	1.55786	0.00800289	0.0491617	0.0369169	1602	tags=18%	list=9%	signal=16%	RSAD2/TRIM10/MX1/INPP5K/OAS3/IFIT1/OASL/GSN/SRPK1/TNIP1/SRPK2/IFITM3/ISG15/PROX1
GO:0035641	locomotory exploration behavior	12	0.365278	0.95389	0.498824	0.703079	0.527961	3455	tags=50%	list=20%	signal=40%	LRRK2/APOE/TNR/PENK/CRH/ATP1A2
GO:0050878	regulation of body fluid levels	479	0.365247	1.97106	1e-10	1.19151e-08	8.94737e-09	3538	tags=33%	list=20%	signal=27%	SLC4A1/ITGB3/THBS1/ITGA2B/GATA1/TREML1/GP1BA/PF4/PRKAR2B/PF4V1/HBD/SELP/AQP1/CD177/F13A1/PAM/MYL9/SERPING1/PROS1/NFE2/PEAR1/ALOX12/GNA12/CLEC1B/ADM/MMRN1/INPP5K/TLN1/GP9/MYH9/KRT1/PDGFA/HBE1/CD9/ITPK1/GP6/TFPI/CYP4A11/VWF/TBXA2R/VCL/GHRHR/SLC22A4/RAB5A/PRKAR1A/P2RY12/HBG1/F5/MFN2/GNAS/SERPINE1/NCOA1/OXTR/CELA2A/SCNN1G/MAPK3/AVP/SH2B2/F2RL2/P2RX6/P2RX3/MAFK/STAT5B/THBD/RCOR1/F2RL1/GATA2/EHD3/ADRA2…
GO:0035051	cardiocyte differentiation	148	0.365109	1.72025	8.27183e-05	0.00166359	0.00124923	5901	tags=53%	list=34%	signal=35%	SOX6/RXRA/NOTCH1/FHL2/ALPK2/RBPJ/G6PD/KDM6B/MESP1/MIR23A/MAPK3/GSK3A/SLC8A1/MYH11/MAPK1/PROX1/MYH6/NKX2-5/NPPA/MIR21/MIR133A1/ALPK3/WT1/CTDP1/NRAP/BMP2/LMNA/BMP4/RARA/TBX5/HNRNPU/MYL2/MIR195/MIR1-1/MIR24-2/SOX18/MAML1/PAK1/ARRB2/NOX4/ACTC1/YY1/GATA6/HES1/TSC1/NEB/HAND2/AKAP13/GREM1/TCAP/JAG1/LRRC10/MAP2K4/ADRA1A/DKK1/ARID1A/PDGFRB/HAMP/MIR200B/WNT8A/TGFB2/BVES/MYLK3/TBX2/NKX2-6/SLC9A1/TBX3/FHOD3/…
GO:0010828	positive regulation of glucose transmembrane transport	41	0.36509	1.36478	0.0759162	0.225605	0.169413	5176	tags=41%	list=30%	signal=29%	ITLN1/IRS2/SORBS1/KLF15/POU4F2/GPC3/FGF19/MAPK14/BRAF/AKT1/TERT/C3/RNASEL/NR4A3/OSBPL8/GH1/PTH
GO:0006929	substrate-dependent cell migration	26	0.365059	1.20893	0.218225	0.432681	0.324912	3163	tags=35%	list=18%	signal=28%	CTTN/P2RY12/FMNL1/SDCBP/ADAM8/NTN1/EPHA8/ANKS1A/OPHN1
GO:0051882	mitochondrial depolarization	22	0.3649	1.16354	0.248837	0.465326	0.349426	2192	tags=27%	list=13%	signal=24%	ALOX12/GCLC/LRRK2/HSH2D/CCK/FZD9
GO:0001881	receptor recycling	29	0.364809	1.25551	0.169903	0.375022	0.281614	2959	tags=41%	list=17%	signal=34%	SNCA/OPTN/SORL1/ACHE/ARAP1/EHD3/RAB11B/ECE1/RAMP3/PSEN1/PCSK9/LMTK2
GO:1901526	positive regulation of mitophagy	10	0.36477	0.904818	0.590708	0.770887	0.57888	867	tags=20%	list=5%	signal=19%	OPTN/MFN2
GO:0038202	TORC1 signaling	37	0.364653	1.33762	0.0984456	0.268421	0.201564	562	tags=14%	list=3%	signal=13%	NPRL3/DYRK3/RNF152/STK11/SESN3
GO:0030099	myeloid cell differentiation	369	0.364584	1.92644	1.5053e-10	1.76037e-08	1.32191e-08	2678	tags=27%	list=15%	signal=23%	TAL1/SLC4A1/THBS1/ITGA2B/GATA1/TRIM58/AHSP/KLF1/EPB42/GP1BA/CA2/PF4/ALAS2/TRIM10/TESC/BPGM/SOX6/EIF2AK1/PIP4K2A/DYRK3/RHAG/MYL9/HBZ/NFE2/TSPAN2/TFE3/KAT2B/CLEC1B/FOS/MYH9/ACTN1/MEIS1/MMP9/KIT/WASF2/SBNO2/STAT3/ADD1/BATF2/RBPJ/G6PD/CREBBP/TOB2/LGALS3/GNAS/ADAR/PIK3CD/CCL19/POU4F2/HSPA1B/HOXB8/GAB2/MT1G/STAT5B/HSPA1A/F2RL1/SPI1/EPAS1/GATA2/GPC3/HOXA5/MPL/FOXO3/CBFA2T3/DHRS2/ISG15/LYN/SNRK/LIF/APP/I…
GO:0006907	pinocytosis	22	0.364477	1.16219	0.248837	0.465326	0.349426	2965	tags=32%	list=17%	signal=26%	PROM2/MAPKAPK2/ACTN4/NR1H2/ANKFY1/AHSG/STX1B
GO:0035270	endocrine system development	125	0.364457	1.67629	0.000456571	0.0062953	0.00472731	4932	tags=50%	list=28%	signal=36%	PBX1/CDH1/BMP6/GHRHR/RBPJ/MAPK3/PAX1/GSK3A/GATA2/HOXA5/GSX1/MAPK1/DRD2/IL6R/MDK/NKX2-5/GLI1/PDX1/ASCL1/NF1/PITX1/MNX1/WT1/PAX4/POU3F2/BMP2/SIX3/TG/BMP4/NKX6-2/NKX2-2/INSM1/FGF8/WNT4/RAF1/GLI2/AKT1/ONECUT1/MSX1/GHRH/TBX1/SLC6A3/ADCYAP1/CRH/HNF4A/GATA6/HES1/ALDH1A2/PROP1/NEUROD1/NKX6-1/NR5A1/STRA6/SALL1/SMO/FOXO1/FOXE1/NR0B1/GCM2/PDGFRB/CREB1/SOX9/APOA1
GO:0055007	cardiac muscle cell differentiation	121	0.364273	1.66362	0.000401731	0.00570097	0.00428101	5901	tags=53%	list=34%	signal=35%	SOX6/RXRA/FHL2/ALPK2/RBPJ/G6PD/KDM6B/MESP1/MIR23A/GSK3A/SLC8A1/MYH11/PROX1/MYH6/NKX2-5/NPPA/ALPK3/WT1/CTDP1/NRAP/BMP2/LMNA/BMP4/RARA/TBX5/HNRNPU/MYL2/MIR195/MIR1-1/MIR24-2/MAML1/PAK1/ARRB2/NOX4/ACTC1/YY1/GATA6/TSC1/NEB/AKAP13/GREM1/TCAP/LRRC10/MAP2K4/ADRA1A/DKK1/ARID1A/PDGFRB/HAMP/MIR200B/WNT8A/BVES/MYLK3/NKX2-6/SLC9A1/TBX3/FHOD3/MIR204/AGTR2/EFNB2/MYH10/ACTN2/FZD7/MIR19B2
GO:0042220	response to cocaine	47	0.36422	1.40756	0.0425587	0.155621	0.11686	4534	tags=49%	list=26%	signal=36%	ND6/OXTR/PPP1R1B/HOMER2/HDAC5/CACNG4/DRD2/HTR1B/DRD3/DNMT3B/PTK2B/DRD5/SDK1/HTR2A/OXT/SLC6A3/CRH/ABAT/DRD4/PITX3/MDM2/DRD1/CHRNB2
GO:0003181	atrioventricular valve morphogenesis	23	0.364045	1.17621	0.248227	0.465011	0.34919	5453	tags=43%	list=31%	signal=30%	NOTCH1/HEY1/BMP2/TBX5/HEYL/SLIT3/MDM2/SMAD6/TGFB2/ZFPM1
GO:1900077	negative regulation of cellular response to insulin stimulus	32	0.363959	1.28346	0.123457	0.30745	0.230872	3600	tags=38%	list=21%	signal=30%	INPP5K/TRIM72/IL1B/GRB14/GSK3A/GPR21/SOCS3/ENPP1/AHSG/PRKCD/PTPRE/TSC1
GO:0070723	response to cholesterol	30	0.363958	1.24828	0.165	0.36858	0.276777	1502	tags=17%	list=9%	signal=15%	ABCA1/GPLD1/GRAMD1C/CYP7A1/LRP6
GO:0030278	regulation of ossification	197	0.363951	1.80273	4.03384e-06	0.000146401	0.000109936	3339	tags=32%	list=19%	signal=26%	SFRP2/GATA1/PBX1/PHOSPHO1/BMP6/HEMGN/KREMEN1/NOTCH1/BMP2K/PDLIM7/MIR29B2/RBPJ/TOB2/GNAS/JUND/MAPK3/CHSY1/NPPC/SLC8A1/GDPD2/CALCA/FGF23/KREMEN2/LRP6/ISG15/MAPK1/OSTN/IL6R/MDK/OSR1/GLI1/MIR21/SIX2/PKDCC/GFRA4/ATP2B1/IFITM5/NBR1/SMOC1/MAPK14/NIPBL/LRP4/FZD9/RASSF2/SEMA4D/ENPP1/BMP2/MIR200C/BMP4/AHSG/PTK2B/ATP6AP1/CITED1/ECM1/SOST/WNT4/SKI/HIF1A/TFAP2A/SOX11/OXT/COMP/ANKH
GO:0055006	cardiac cell development	86	0.363941	1.56485	0.004426	0.0324625	0.024377	5901	tags=51%	list=34%	signal=34%	NOTCH1/FHL2/ALPK2/G6PD/MIR23A/GSK3A/SLC8A1/MYH11/PROX1/MYH6/NKX2-5/NPPA/MIR21/ALPK3/CTDP1/NRAP/LMNA/BMP4/HNRNPU/MYL2/MIR195/MIR24-2/MAML1/PAK1/ACTC1/YY1/NEB/AKAP13/TCAP/JAG1/LRRC10/MAP2K4/ADRA1A/PDGFRB/HAMP/BVES/MYLK3/NKX2-6/TBX3/FHOD3/AGTR2/MYH10/ACTN2/MIR19B2
GO:0021681	cerebellar granular layer development	12	0.363908	0.950313	0.503529	0.707406	0.53121	6651	tags=83%	list=38%	signal=52%	PROX1/MDK/CEND1/OPHN1/GRID2/FAIM2/KIF14/KNDC1/SERPINE2/CBLN1
GO:0046621	negative regulation of organ growth	41	0.363822	1.36004	0.0759162	0.225605	0.169413	3401	tags=37%	list=19%	signal=30%	MEIS1/SLC6A4/WWC3/G6PD/GSK3A/MAPK11/CTDP1/JARID2/RBP4/PTEN/TBX5/TP73/MIR1-1/PAK1/YY1
GO:0090278	negative regulation of peptide hormone secretion	39	0.363747	1.34573	0.0824468	0.238111	0.178804	3595	tags=38%	list=21%	signal=31%	FKBP1B/KCNJ11/MTNR1B/MIDN/ADRA2A/INHBB/SYTL4/DRD2/LEP/FAM3D/SIRT4/PPP3CA/CRH/BMP8A/HMGCR
GO:0051899	membrane depolarization	89	0.363438	1.56863	0.00569605	0.0385893	0.0289778	3455	tags=34%	list=20%	signal=27%	NEDD4L/ALOX12/FHL1/CACNB4/GCLC/SCN1B/LRRK2/HSH2D/CACNA1E/CACNG2/SCN2B/KCNH2/CACNB2/SLC8A1/CACNG4/SCN4A/CCK/CACNA1H/SCN11A/SCN9A/FZD9/SCN3B/ANK2/SCN4B/CHRNA4/MIR1-1/SRC/HCN2/BEST2/ATP1A2
GO:0001890	placenta development	152	0.363408	1.72939	6.73772e-05	0.00143746	0.00107943	3809	tags=37%	list=22%	signal=29%	BSG/EPOR/MME/ADM/RXRA/HEY1/PTGS2/RBPJ/EGLN1/DNAJB6/TFEB/NCOA1/MAPK3/SPP1/GCM1/EPAS1/GATA2/MDFI/GRB2/E2F7/MAPK1/STC2/ITGB8/HAND1/LIF/PLAC1/NOTCH2/LEP/SOCS3/KRT19/MAPK14/WNT2/TCF23/CTSB/PCDH12/CDX2/VASH2/FZD5/CITED1/CDX4/STOX2/PHLDA2/SPINT1/DLX3/AKT1/IL10/GJB3/HIF1A/NR2F2/HTRA1/GRHL2/HES1/FOSL1/BIRC6/MIR16-2/IGF2
GO:0015886	heme transport	10	0.363304	0.901181	0.60177	0.777544	0.583879	1272	tags=20%	list=7%	signal=19%	SLC48A1/ABCB6
GO:0043084	penile erection	10	0.363087	0.900644	0.603982	0.778874	0.584878	1299	tags=30%	list=7%	signal=28%	OXTR/AVP/AVPR1A
GO:0051894	positive regulation of focal adhesion assembly	25	0.363036	1.19277	0.211401	0.424618	0.318857	3743	tags=40%	list=21%	signal=31%	IQGAP1/PTPRJ/TEK/MAP4K4/PPM1F/THY1/SDC4/WNT4/TSC1/LIMS1
GO:1902414	protein localization to cell junction	96	0.363019	1.6104	0.00247071	0.0217282	0.0163163	4329	tags=41%	list=25%	signal=31%	RAB27B/JAM3/VCL/GRIP2/CACNG7/STX3/CACNG2/NRXN2/SNAP25/RAPSN/CPLX1/F11R/CNIH2/ARHGAP44/ACTN4/CACNG4/GRIN1/SHISA6/CDH5/FLNA/DBN1/BAIAP2/CACNG8/ANKS1B/CACNG3/CACNG5/STX1B/BSN/PCLO/NPTN/TJP1/NRXN1/DVL1/MPP4/KIF17/RELN/DLG2/GRIPAP1/SHANK1
GO:0050891	multicellular organismal water homeostasis	69	0.362999	1.5075	0.0128452	0.0680518	0.0511019	2919	tags=25%	list=17%	signal=21%	PRKAR2B/AQP1/ALOX12/INPP5K/KRT1/CYP4A11/PRKAR1A/SCNN1G/AVP/CYP11B2/SFN/CLDN1/ADCY8/HAS2/GRHL3/ATP6V1B1/AQP2
GO:0051280	negative regulation of release of sequestered calcium ion into cytosol	13	0.362891	0.97141	0.493056	0.698792	0.524742	1785	tags=31%	list=10%	signal=28%	FKBP1B/CLIC2/CASQ2/MIR133A1
GO:0046686	response to cadmium ion	63	0.362775	1.47619	0.0164598	0.0811878	0.0609661	2280	tags=29%	list=13%	signal=25%	SPARC/FOS/GCLC/MMP9/KIT/GSN/MT2A/MT1M/MAPK3/MT1G/MT1DP/NCF1/MAPK1/MT1B/ATP7A/MT1A/MT3/ALAD
GO:0060100	positive regulation of phagocytosis	engulfment	13	0.362771	0.971089	0.493056	0.698792	0.524742	1911	tags=38%	list=11%	signal=34%	RAB31/F2RL1/GATA2/ABCA7/TREM2
GO:1905155	positive regulation of membrane invagination	13	0.362771	0.971089	0.493056	0.698792	0.524742	1911	tags=38%	list=11%	signal=34%	RAB31/F2RL1/GATA2/ABCA7/TREM2
GO:0045717	negative regulation of fatty acid biosynthetic process	19	0.362755	1.0978	0.320276	0.544574	0.408935	4366	tags=42%	list=25%	signal=32%	WDTC1/ERLIN1/CYP7A1/BRCA1/MIR33A/ACADL/MIR30C1/APOC3
GO:0001938	positive regulation of endothelial cell proliferation	104	0.362743	1.62415	0.00179734	0.0169451	0.0127245	3115	tags=31%	list=18%	signal=25%	ITGB3/BMP6/MIR27A/DYSF/CAV2/LRG1/STAT3/MIR29A/PRKD2/MIR23A/TEK/GATA2/RICTOR/ADAM17/PROX1/MDK/MIR21/NF1/WNT2/EGFL7/BMP2/BMP4/PGF/VASH2/ECM1/PLXNB3/MIR132/AKT1/IL10/STAT5A/HIF1A/APLNR
GO:0072006	nephron development	143	0.362693	1.70679	8.25121e-05	0.00166359	0.00124923	5769	tags=56%	list=33%	signal=38%	PBX1/BASP1/IQGAP1/NOTCH1/EYA1/KIRREL3/FOXC2/KLF15/TEK/UMOD/POU3F3/FOXD1/NOTCH3/GPC3/IRX3/CFLAR/MIR125A/IL6R/GDNF/OSR1/LIF/SIX2/SIX4/WNK4/NOTCH2/IRX1/HES5/WT1/HOXB7/EGR1/BMP2/BMP4/WNT6/VANGL2/WNT9B/PGF/ANGPT1/PLCE1/PECAM1/HEYL/CITED1/FOXC1/LAMA5/LHX1/FGF8/HOXA11/WNT4/ADAMTS16/SULF1/KIF26B/HES1/ANGPT2/GREM1/FGF2/SULF2/JAG1/AQP11/PDGFD/SALL1/SMO/MAGI2/PDGFRB/ACTA2/GLI3/FGF1/SOX9/GPR4/ILK/PDGFB/GREB1…
GO:0045176	apical protein localization	14	0.362656	1.01092	0.4102	0.631232	0.474009	4219	tags=43%	list=24%	signal=33%	JAM3/NAPA/VANGL2/SHROOM3/HCN1/CELSR1
GO:0098815	modulation of excitatory postsynaptic potential	45	0.362554	1.38116	0.0656273	0.206701	0.155218	4845	tags=49%	list=28%	signal=35%	LRRK2/CHRNA7/GRIN1/APP/NPY2R/PTEN/BAIAP2/PTK2B/SHANK3/SH3GL1/STX1B/SLC8A2/NLGN3/SLC8A3/CUX2/NRXN1/DVL1/RELN/RIMS2/SHANK1/STX1A/NLGN2
GO:0031960	response to corticosteroid	158	0.362539	1.73531	8.54436e-05	0.00171294	0.00128629	3473	tags=35%	list=20%	signal=28%	FECH/SPARC/BMP6/AQP1/PAM/ALPL/ADM/FOS/NOTCH1/PTGS2/IGFBP2/GHRHR/S100B/SCGB1A1/MYOD1/SSTR5/AVPR1A/PTPRU/DUSP1/FOXO3/UCN/NTRK3/CSN1S1/CDKN1A/CFLAR/CLDN1/MDK/HTR1B/PTAFR/SSTR4/UCN3/PDX1/ATP2B1/COL1A1/TRIM63/AANAT/DNMT3B/ALAD/HNRNPU/CDO1/CASP9/IL1RN/MAOB/TH/SDC1/IL10/ANXA3/HSD11B2/SRC/ACSBG1/OXT/ADCYAP1/CRH/EPO/KRAS
GO:0035728	response to hepatocyte growth factor	19	0.362399	1.09672	0.322581	0.546432	0.41033	1632	tags=21%	list=9%	signal=19%	GCLC/GAB1/VIL1/CRK
GO:0060415	muscle tissue morphogenesis	75	0.362371	1.52514	0.00860356	0.0514991	0.038672	3637	tags=40%	list=21%	signal=32%	MYLK/RXRA/NOTCH1/MYF6/RBPJ/FOXC2/EGLN1/DLL4/UBE4B/MYL3/PROX1/MYH6/HAND1/TPM1/NKX2-5/WNT2/BMP2/CHD7/VANGL2/SHOX2/FOXC1/MYL2/MIR195/TNNT2/LRP2/TBX1/ACTC1/MYBPC3/COL3A1/MYLK2
GO:0002830	positive regulation of type 2 immune response	16	0.362128	1.04513	0.37788	0.603061	0.452855	186	tags=12%	list=1%	signal=12%	RSAD2/TNFSF4
GO:0032011	ARF protein signal transduction	18	0.362114	1.08097	0.334096	0.558336	0.41927	4390	tags=39%	list=25%	signal=29%	MAP4K4/CYTH4/PSD/PSD2/IQSEC3/GBF1/PSD4
GO:0032012	regulation of ARF protein signal transduction	18	0.362114	1.08097	0.334096	0.558336	0.41927	4390	tags=39%	list=25%	signal=29%	MAP4K4/CYTH4/PSD/PSD2/IQSEC3/GBF1/PSD4
GO:0014037	Schwann cell differentiation	37	0.361972	1.32778	0.101036	0.273018	0.205017	5139	tags=46%	list=29%	signal=33%	SH3TC2/PARD3/DICER1/POU3F1/NTRK3/NF1/POU3F2/ARHGEF10/SKI/AKT1/MED12/NDRG1/EGR2/NTRK2/ILK/LGI4/GPC1
GO:2000551	regulation of T-helper 2 cell cytokine production	11	0.361961	0.933943	0.538117	0.733479	0.550789	74	tags=9%	list=0%	signal=9%	RSAD2
GO:0051865	protein autoubiquitination	69	0.361929	1.50305	0.0137235	0.0710362	0.053343	2227	tags=23%	list=13%	signal=20%	TRIM58/RNF10/RNF11/LRRK2/AMFR/UBE2B/WWP2/RNF208/RNF141/TAF1/UBE4B/RNF183/RNF19B/UHRF1/BRCA1/RNF213
GO:0060048	cardiac muscle contraction	134	0.361921	1.67386	0.000170083	0.00291868	0.00219171	5151	tags=42%	list=29%	signal=30%	MYL4/MAP2K3/PDE5A/NEDD4L/DSC2/FKBP1B/SCN1B/NOS1AP/CLIC2/SCN2B/KCNH2/CACNB2/SLC8A1/EHD3/CASQ2/UCN/MYL3/KCNJ5/MYH6/TPM1/NKX2-5/NPPA/MIR133A1/FLNA/SCN3B/KCNE2/ANK2/SCN4B/KCNE4/MYL2/MIR1-1/KCND3/TNNT2/ACTC1/MYBPC3/ATP1A2/MYLK2/FGF13/CACNA1G/SCN10A/KCNE1/TCAP/MYH7/ADORA1/ADRA1A/CHGA/KCNJ2/TNNI1/KCNJ3/CACNA2D1/CACNA1C/KCNN2/CALM3/PLN/FGF12/CACNA1D
GO:1990266	neutrophil migration	111	0.361818	1.61538	0.00124164	0.0130033	0.00976451	2642	tags=28%	list=15%	signal=24%	MPP1/PF4/PF4V1/CD177/DYSF/IL1R1/JAM3/XG/PPBP/PREX1/CXCR2/CXCL5/CXCR1/LGALS3/PIK3CD/CCL19/ADAM8/UMOD/DAPK2/IL1B/EDN2/MDK/C5AR1/CCL16/SYK/VAV1/CAMK1D/CX3CL1/MOSPD2/PECAM1/DPEP1
GO:0060315	negative regulation of ryanodine-sensitive calcium-release channel activity	11	0.361738	0.933366	0.538117	0.733479	0.550789	1290	tags=27%	list=7%	signal=25%	FKBP1B/CLIC2/CASQ2
GO:0003158	endothelium development	132	0.361662	1.67128	0.000222753	0.00360689	0.00270851	4632	tags=43%	list=26%	signal=32%	BMP6/ALOX12/RAPGEF2/COL18A1/NOTCH1/MIR99B/HEY1/PDE2A/SLC40A1/VCL/ADD1/RBPJ/FOXC2/PRKD2/KDM6B/MESP1/DLL4/IL1B/F2RL1/CLDN5/MYADM/F11R/PROX1/MSN/CLDN1/MIR21/CDH5/MIR200C/BMP4/RAPGEF3/PECAM1/GJA4/FOXJ2/NOTCH4/CLDN3/MARVELD2/MIR1-1/SOX18/PROC/NR2F2/TNFRSF1A/GPX1/RAPGEF1/ACVRL1/MIR181A1/TJP1/JAG1/ICAM1/ATOH8/ROBO4/MET/ID1/ARHGEF26/COL15A1/STARD13/CLIC4/ETV2
GO:0071695	anatomical structure maturation	218	0.36164	1.8114	1.65884e-06	7.03057e-05	5.27944e-05	4502	tags=37%	list=26%	signal=28%	SLFN14/TAL1/TRIM58/EPB42/PHOSPHO1/LYL1/HBZ/SLC26A8/B4GALT5/LRRK2/GHRHR/RBPJ/C1QL1/G6PD/ABHD2/ROPN1L/CCL19/NPPC/REN/EPAS1/GATA2/HOXA5/FOXO3/GRIN1/AGRN/CDKN1A/REC8/APP/SPTBN4/PDE3A/HOXB13/CDK5R2/PAEP/CEND1/ASCL1/LEP/CDH5/NF1/HES5/MMP2/RERE/SEMA4D/CX3CL1/BMP2/SIX3/FGFR3/SEMG1/FOXA1/FZD5/EPHA8/PTK2B/ANKS1A/GAL/HIF1A/SOX18/TDRD5/IRX5/EPO/RYR1/MECP2/DEFB1/MYO5A/IQCF1/HES1/LHX6/ALDH1A2/SRRM4/ACVRL1/GREM…
GO:0043244	regulation of protein-containing complex disassembly	106	0.361607	1.62336	0.0011823	0.0125483	0.00942284	1859	tags=22%	list=11%	signal=20%	TMOD1/GSPT1/SPTB/SPTA1/GSN/TBC1D25/VIL1/ADD1/SVIL/ADD2/UPF1/ASPH/FLII/MAP1B/F2RL1/SPEF1/NES/MID1IP1/LMOD1/SPTBN2/APC2/SPTBN4/NAV3
GO:0045214	sarcomere organization	44	0.361415	1.37007	0.0855376	0.24332	0.182716	5862	tags=52%	list=33%	signal=35%	LDB3/PRKAR1A/CSRP2/CASQ2/TNNT3/PROX1/MYH6/TPM1/NKX2-5/SIX4/KRT19/MIR1-1/MYPN/TNNT2/AKAP13/LMOD2/TCAP/WDR1/MYLK3/KRT8/FHOD3/CASQ1/ACTN2
GO:0003171	atrioventricular valve development	25	0.361378	1.18732	0.223278	0.438024	0.328924	5453	tags=44%	list=31%	signal=30%	NOTCH1/HEY1/BMP2/TBX5/HEYL/SLIT3/MDM2/SMAD6/TBX20/TGFB2/ZFPM1
GO:0010831	positive regulation of myotube differentiation	35	0.361176	1.30966	0.108108	0.284772	0.213843	5777	tags=54%	list=33%	signal=36%	MYF6/MYOD1/GDF15/MIR133A1/MAPK14/EHD1/EHD2/SHOX2/MIR1-1/MAML1/TBX1/SCGB3A1/SMYD1/MYF5/MYOG/TNFSF14/MMP14/MIR133B/FLOT1
GO:0051797	regulation of hair follicle development	21	0.360962	1.13073	0.268349	0.48724	0.365882	7015	tags=52%	list=40%	signal=31%	DKK4/FST/GAL/NGFR/SMO/TGFB2/WNT10B/KRT17/WNT5A/CDH3/SPINK5
GO:0022410	circadian sleep/wake cycle process	24	0.36083	1.17465	0.242353	0.460012	0.345435	4621	tags=50%	list=26%	signal=37%	GHRHR/MTNR1B/DRD2/ADRB1/NPY2R/DRD3/GHRH/CRH/ADORA1/PTGDS/CHRNB2/STAR
GO:0060251	regulation of glial cell proliferation	33	0.360776	1.28072	0.121287	0.303894	0.228203	3542	tags=36%	list=20%	signal=29%	RNF10/NOTCH1/DICER1/IL1B/LYN/CHRM1/SKI/SOX11/ADCYAP1/TERT/MIR125B1/HES1
GO:1900271	regulation of long-term synaptic potentiation	46	0.360678	1.37438	0.0820436	0.237663	0.178468	5742	tags=48%	list=33%	signal=32%	NRGN/MME/SHISA7/STAU1/CHRNA7/DRD2/APP/NF1/APOE/ADCY8/SHANK3/SQSTM1/NLGN3/NPTN/RELN/ADORA1/ARC/CREB1/AGER/GSK3B/FAM107A/CALB2
GO:0010984	regulation of lipoprotein particle clearance	29	0.360542	1.24082	0.174757	0.380943	0.286061	2738	tags=28%	list=16%	signal=23%	MIR27A/GPLD1/MYLIP/MIR128-2/MIR133A1/MIR33A/GPIHBP1/PCSK9
GO:0008016	regulation of heart contraction	244	0.360526	1.84356	3.28731e-07	1.82099e-05	1.36743e-05	5191	tags=43%	list=30%	signal=31%	MYL4/PDE5A/ATP1B2/DSC2/FKBP1B/ADM/CACNB4/SCN1B/NOS1AP/CLIC2/ASPH/KCNJ11/CACNG7/CACNG2/KCNH6/GNAO1/NPPC/SCN2B/KCNH2/CACNB2/GSK3A/EPAS1/SLC8A1/EHD3/CASQ2/AVPR1A/NPR1/CALCA/UCN/CACNG4/MYL3/FXYD1/KCNJ5/DRD2/EDN2/MYH6/TPM1/NKX2-5/NPPA/SPTBN4/KCNJ12/MIR133A1/ADRA1D/ATP2B1/FLNA/CACNA1H/FXYD4/CACNG6/ITPR2/ADRB1/KCNJ14/SCN3B/KCNE2/ANK2/FOXN4/SCN4B/CACNG8/KCNE4/KCNK1/CACNG3/TH/CACNG5/MYL2/MIR1-1/CHRM2/KCND…
GO:0033280	response to vitamin D	36	0.36035	1.32041	0.107232	0.283335	0.212764	1900	tags=25%	list=11%	signal=22%	PIM1/CDKN2D/KANK2/ALPL/PTGS2/SPP1/FGF23/STC2/ATP2B1
GO:0001662	behavioral fear response	36	0.360253	1.32006	0.107232	0.283335	0.212764	4287	tags=47%	list=24%	signal=36%	UCN/MDK/LYPD1/CCK/NPY2R/APOE/FBXL20/PENK/ADCYAP1/CRH/MAPK8IP2/MECP2/ATP1A2/DRD4/MORC1/DRD1/EIF4G1
GO:0006937	regulation of muscle contraction	164	0.360194	1.72627	2.53125e-05	0.00064455	0.00048401	4711	tags=43%	list=27%	signal=31%	PDE5A/CTTN/MYL9/DSC2/FKBP1B/NOS1AP/KIT/PTGS2/TBXA2R/DOCK5/CLIC2/OXTR/CNN1/SLC8A1/EHD3/ADRA2A/CASQ2/CHRNA3/CALCA/UCN/MYL3/TNNT3/EDN2/TPM1/NKX2-5/NPPA/MIR21/SCN4A/PTAFR/MIR133A1/CHRNB4/ATP2B1/FLNA/HSPB6/ACTN3/NPY2R/DOCK4/ARHGAP42/PPP1R12B/ANK2/PLCE1/F2R/MYL2/MIR1-1/CHRM2/PROK2/TNNT2/OXT/ABAT/MYBPC3/ADRA2C/ATP1A2/MYLK2/FGF13/SLC8A3/TACR2/TNNC2/SCN10A/NMUR2/MYH7/KCNMA1/ADORA1/ADRA1A/CHGA/KCNJ2/TNNI1/…
GO:0030431	sleep	34	0.360179	1.28552	0.118519	0.29878	0.224362	4621	tags=50%	list=26%	signal=37%	FOS/GHRHR/MTNR1B/OXTR/DRD2/ADRB1/NPY2R/DRD3/HTR2A/OXT/GHRH/CRH/MRGPRX2/ADORA1/PTGDS/CHRNB2/STAR
GO:0006865	amino acid transport	151	0.360131	1.71129	9.85594e-05	0.00187471	0.00140777	3909	tags=35%	list=22%	signal=27%	XK/SLC6A9/SLC7A5/SLC38A5/SLC6A19/SLC1A5/SLC15A4/TSPO2/SLC22A4/SLC25A48/AVP/SLC43A2/SNAP25/CPLX1/LRRC8A/AVPR1A/OCA2/HTR1B/SLC6A18/SLC43A1/SLC32A1/LEP/CCK/NF1/NPY5R/GRM7/SLC7A9/PPFIA1/SLC7A10/SLC36A2/SLC6A6/GRM2/SLC38A4/PSEN1/SLC6A11/SLC38A10/SLC7A4/SLC7A11/SLC7A1/SLC17A7/ABAT/ATP1A2/KCNJ10/SLC6A13/SLC25A47/PPFIA3/SLC25A38/SLC25A18/SLC6A7/SLC6A15/SLC22A2/SLC36A1/SLC1A3
GO:0010762	regulation of fibroblast migration	31	0.360014	1.25173	0.16	0.362149	0.271948	3191	tags=26%	list=18%	signal=21%	THBS1/GNA12/CORO1C/SLC8A1/SDC4/RFFL/AKT1/PAK1
GO:0006536	glutamate metabolic process	32	0.359643	1.26824	0.128395	0.315247	0.236727	2610	tags=22%	list=15%	signal=19%	ALDH5A1/GLUL/GCLC/HAL/ATCAY/MTHFS/SLC7A11
GO:0042634	regulation of hair cycle	29	0.359535	1.23736	0.179612	0.386053	0.289898	5906	tags=48%	list=34%	signal=32%	EPS8L3/DKK4/NIPBL/FST/PER1/GAL/NGFR/TERT/TRPV3/SMO/TGFB2/WNT10B/KRT17/WNT5A
GO:0031063	regulation of histone deacetylation	29	0.359389	1.23686	0.179612	0.386053	0.289898	3020	tags=41%	list=17%	signal=34%	LRRK2/JDP2/PRKD2/AKAP8L/UCN/ZBTB7B/NIPBL/BCL6/C6orf89/MIR182/KDM5A/SKI
GO:0048521	negative regulation of behavior	15	0.359234	1.02752	0.397321	0.622236	0.467254	5661	tags=60%	list=32%	signal=41%	UCN/DRD2/CCK/NPY2R/ARRDC3/CRH/ADORA1/NMU/RETN
GO:0090303	positive regulation of wound healing	56	0.359205	1.43554	0.040103	0.148414	0.111448	5376	tags=52%	list=31%	signal=36%	THBS1/SELP/MYLK/TBXA2R/FOXC2/SERPINE1/THBD/DUOX2/ADRA2A/F11R/CLDN1/REG3A/TLR4/F2/F2R/CLDN3/VTN/REG3G/CPB2/CLDN4/ANO6/SMOC2/DUOX1/PLEK/F7/APOH/PRDX2/F3/PLG
GO:0043627	response to estrogen	72	0.359121	1.50948	0.0112946	0.0619682	0.0465336	5235	tags=50%	list=30%	signal=35%	CA2/NCOA4/WBP2/IGFBP2/GHRHR/TEK/DHH/CTNNA1/BCAS3/MAPK1/KRT19/BRCA1/EP300/RARA/TRIM25/CITED1/RBBP5/GAL/AR/CRH/EPO/GATA6/SLC34A2/TNFRSF11B/MDM2/TSHB/TGFB3/ASH2L/SMAD6/STAR/PDGFRB/GLI3/APOA1/F7/CITED4/MMP14
GO:0036315	cellular response to sterol	25	0.359049	1.17967	0.239905	0.457188	0.343315	1502	tags=20%	list=9%	signal=18%	ABCA1/GPLD1/GRAMD1C/CYP7A1/LRP6
GO:0034969	histone arginine methylation	10	0.358818	0.890054	0.623894	0.793053	0.595525	53	tags=10%	list=0%	signal=10%	CARM1
GO:0046620	regulation of organ growth	107	0.358739	1.6153	0.00209605	0.0191834	0.0144053	3482	tags=35%	list=20%	signal=28%	CARM1/PIM1/BASP1/MEIS1/NOTCH1/SLC6A4/WWC3/RBPJ/FOXC2/G6PD/GSK3A/MAPK1/HLX/PROX1/MYH6/NKX2-5/GLI1/MAPK11/MAPK14/WT1/WNT2/CTDP1/JARID2/DUSP9/RBP4/PTEN/RAG2/ARX/TBX5/FOXC1/TP73/FGF8/MIR1-1/AKT1/PAK1/YY1/GATA6
GO:0015697	quaternary ammonium group transport	13	0.358683	0.960144	0.511574	0.714416	0.536475	1596	tags=23%	list=9%	signal=21%	SLC22A4/SLC25A48/SLC22A1
GO:0043154	negative regulation of cysteine-type endopeptidase activity involved in apoptotic process	81	0.358633	1.54567	0.0073492	0.0463638	0.0348159	1683	tags=22%	list=10%	signal=20%	SFRP2/THBS1/SNCA/AQP1/SIAH2/CDKN2D/PAK2/PRDX5/MMP9/PTGS2/VIL1/DNAJB6/DDX3X/AVP/FNIP1/SFN/CFLAR/RPS6KA1
GO:0000768	syncytium formation by plasma membrane fusion	49	0.358549	1.39118	0.0689087	0.212169	0.159323	2678	tags=39%	list=15%	signal=33%	MYH9/CD9/SBNO2/MYF6/MYOD1/GCM1/CFLAR/DYRK1B/GDF15/TREM2/KCNH1/CACNA1H/MAPK14/EHD1/CDON/EHD2/RAPGEF3/VASH2/CD109
GO:0140253	cell-cell fusion	49	0.358549	1.39118	0.0689087	0.212169	0.159323	2678	tags=39%	list=15%	signal=33%	MYH9/CD9/SBNO2/MYF6/MYOD1/GCM1/CFLAR/DYRK1B/GDF15/TREM2/KCNH1/CACNA1H/MAPK14/EHD1/CDON/EHD2/RAPGEF3/VASH2/CD109
GO:0060068	vagina development	10	0.358295	0.888756	0.626106	0.794797	0.596835	3291	tags=40%	list=19%	signal=32%	TYRO3/RBP4/LHX1/LRP2
GO:0021895	cerebral cortex neuron differentiation	25	0.35827	1.17711	0.244656	0.462346	0.347188	4445	tags=56%	list=25%	signal=42%	DLX2/FEZF2/DLX1/DRD2/ASCL1/PSEN1/ARX/OPHN1/CHD5/EMX1/LHX6/ID4/DRD1/CNTN2
GO:0031269	pseudopodium assembly	13	0.358139	0.958689	0.518519	0.718553	0.539581	4778	tags=54%	list=27%	signal=39%	KIT/F2RL1/SRGAP2/CDC42EP2/CDC42EP4/CCL21/CDC42EP5
GO:0060767	epithelial cell proliferation involved in prostate gland development	11	0.35813	0.924056	0.556054	0.74776	0.561513	453	tags=18%	list=3%	signal=18%	NOTCH1/STK11
GO:0031112	positive regulation of microtubule polymerization or depolymerization	33	0.358011	1.27091	0.133663	0.323528	0.242946	4830	tags=45%	list=28%	signal=33%	HSPA1B/MAP1B/HSPA1A/CLIP1/NAV3/DCTN1/KATNB1/PAK1/STMN2/MECP2/NIN/MET/SLAIN2/ANKRD53/CLASP1
GO:0050906	detection of stimulus involved in sensory perception	473	0.357979	1.93711	1e-10	1.19151e-08	8.94737e-09	7079	tags=58%	list=40%	signal=35%	OR2W3/OR52K1/OR52K2/OR52B2/PKD1L3/OR2B6/KIT/OR9A2/TAS2R39/OR2V2/OR5M3/OR1M1/OR2A5/OR1L3/OR2A14/OR51T1/OR2AT4/OR51Q1/OR6K2/OR7C2/OR10W1/OR51I1/OR51M1/OR4K14/CST1/CALCA/OR2K2/OR4N5/OR1D5/CST4/OR51F1/OR2M4/OR5P2/OR6K3/OR6C75/OR13A1/OR4N4/OR14J1/OR52A5/OR52D1/OR10A4/OR2G2/TAS2R1/OR56A3/TAS2R43/OR2T33/OR4S2/OR52M1/OR56A5/EPHB1/OR6F1/TAS1R1/OR6B1/OR2T12/OR6B2/OR52E8/TMEM120A/OR2D3/OR2H1/OR6C76/OR2AJ1/O…
GO:0060099	regulation of phagocytosis	engulfment	15	0.357716	1.02317	0.412946	0.633566	0.475762	2194	tags=40%	list=13%	signal=35%	RAB31/F2RL1/GATA2/ABCA7/TREM2/CD300A
GO:1902235	regulation of endoplasmic reticulum stress-induced intrinsic apoptotic signaling pathway	30	0.357549	1.22629	0.1875	0.39614	0.297472	1876	tags=23%	list=11%	signal=21%	BCL2L1/GRINA/LRRK2/CREB3L1/HSPA1A/RNF183/PDX1
GO:0015807	L-amino acid transport	69	0.357535	1.4848	0.0159193	0.0792199	0.0594884	4475	tags=36%	list=26%	signal=27%	SLC6A9/SLC7A5/SLC38A5/SLC1A5/SLC15A4/SLC43A2/SLC43A1/SLC32A1/SLC7A9/SLC7A10/SLC36A2/PSEN1/SLC7A11/SLC7A1/SLC17A7/ATP1A2/KCNJ10/SLC25A38/SLC25A18/SLC22A2/SLC36A1/SLC1A3/SLC47A1/SLC6A5/SLC38A3
GO:0006020	inositol metabolic process	11	0.357343	0.922027	0.558296	0.749657	0.562938	4505	tags=45%	list=26%	signal=34%	ITPK1/IMPA2/MECP2/ITPKA/MIOX
GO:0007271	synaptic transmission	cholinergic	30	0.35721	1.22513	0.1875	0.39614	0.297472	4534	tags=50%	list=26%	signal=37%	ACHE/CHRNA7/RAPSN/CHRNA2/CHRNA3/LYPD1/CHRNB4/APOE/CHRNA4/CHRNA10/CHRNG/TACR2/CHRNB3/TAC1/CHRNB2
GO:0009187	cyclic nucleotide metabolic process	38	0.357144	1.31429	0.101299	0.273252	0.205193	6455	tags=58%	list=37%	signal=37%	PDE5A/PDE2A/NPPC/NPR1/NPPA/AMPD2/GUCY1A2/ADCY8/PDE4C/ADCY10/GUCY2D/PTHLH/ADCY2/ADCY6/GUCY2C/PTH/ADCY4/ADCY7/PDE1A/NPPB/NPR2/EPHA2
GO:0009593	detection of chemical stimulus	451	0.357064	1.93098	1e-10	1.19151e-08	8.94737e-09	7079	tags=58%	list=40%	signal=35%	OR2W3/OR52K1/OR52K2/OR52B2/PKD1L3/OR2B6/OR9A2/TAS2R39/OR2V2/OR5M3/OR1M1/OR2A5/OR1L3/OR2A14/OR51T1/OR2AT4/OR51Q1/OR6K2/OR7C2/OR10W1/OR51I1/CASQ2/OR51M1/OR4K14/CST1/OR2K2/OR4N5/P2RX2/OR1D5/CST4/OR51F1/OR2M4/OR5P2/OR6K3/OR6C75/OR13A1/OR4N4/OR14J1/OR52A5/OR52D1/OR10A4/OR2G2/TAS2R1/OR56A3/TAS2R43/PDX1/OR2T33/OR4S2/TREM2/OR52M1/OR56A5/TLR2/OR6F1/TLR4/TAS1R1/OR6B1/OR2T12/OR6B2/OR52E8/TLR6/OR2D3/OR2H1/OR…
GO:0000422	autophagy of mitochondrion	75	0.356875	1.50201	0.0113384	0.0619933	0.0465524	3273	tags=35%	list=19%	signal=28%	CTTN/FBXO7/GABARAPL2/MAP1LC3B2/GABARAPL1/ATG2A/CISD2/OPTN/ATG9A/BNIP3L/WIPI2/WDR45/MFN2/MAP1LC3C/GSK3A/HK2/BECN1/GABARAPL3/ATG2B/PPARGC1A/MARK2/FZD5/ATG13/HIF1A/SQSTM1/WIPI1
GO:0061726	mitochondrion disassembly	75	0.356875	1.50201	0.0113384	0.0619933	0.0465524	3273	tags=35%	list=19%	signal=28%	CTTN/FBXO7/GABARAPL2/MAP1LC3B2/GABARAPL1/ATG2A/CISD2/OPTN/ATG9A/BNIP3L/WIPI2/WDR45/MFN2/MAP1LC3C/GSK3A/HK2/BECN1/GABARAPL3/ATG2B/PPARGC1A/MARK2/FZD5/ATG13/HIF1A/SQSTM1/WIPI1
GO:0048286	lung alveolus development	40	0.356858	1.32345	0.0930851	0.257482	0.193351	4378	tags=42%	list=25%	signal=32%	PDGFA/STK40/HOXA5/EDN2/LIF/PKDCC/SFTPD/ATP7A/BMP4/FOXF1/FOXA1/SLC7A11/GATA6/CIC/TGFB3/RC3H2/STRA6
GO:0003407	neural retina development	72	0.356852	1.49995	0.0125854	0.0668995	0.0502367	5755	tags=56%	list=33%	signal=37%	VSX2/DLX2/HIPK1/POU4F2/DLL4/ATOH7/DLX1/RPGRIP1/RAB11FIP4/ATP2B1/PTF1A/SIX3/FJX1/THY1/FOXN4/PSEN1/CABP4/TSPAN12/RP1/LHX1/TFAP2A/SDK1/IRX5/SLC17A7/RPE65/USH1C/NEUROD1/HCN1/IHH/CRB1/SOX9/NTRK2/TGFB2/SLC17A8/SOX8/DSCAM/IGFN1/ATP2B4/RS1/NRL
GO:0048489	synaptic vesicle transport	38	0.356846	1.31319	0.101299	0.273252	0.205193	3127	tags=32%	list=18%	signal=26%	DNM3/MX1/SLC2A4/LRRK2/MX2/CNIH2/DNM1/ARF1/PICALM/SNAP91/AP3D1/RAB27A
GO:0006957	complement activation	alternative pathway	15	0.356799	1.02055	0.419643	0.640419	0.480908	3993	tags=40%	list=23%	signal=31%	CR1/VSIG4/C8B/C8G/CFHR5/C3
GO:0010894	negative regulation of steroid biosynthetic process	26	0.356625	1.181	0.22542	0.439971	0.330386	5100	tags=46%	list=29%	signal=33%	ERLIN1/FGF19/PROX1/MIR33A/APOE/BMP2/WNT4/SCAP/DKKL1/MIR30C1/NR0B1/NFKB1
GO:2001224	positive regulation of neuron migration	13	0.356478	0.954242	0.520833	0.720409	0.540974	4244	tags=46%	list=24%	signal=35%	RAPGEF2/MDK/FLNA/NIPBL/ARHGEF2/RELN
GO:0060420	regulation of heart growth	79	0.356439	1.5226	0.00992635	0.0564329	0.042377	3482	tags=34%	list=20%	signal=28%	PIM1/BASP1/MEIS1/NOTCH1/RBPJ/G6PD/GSK3A/MAPK1/PROX1/MYH6/NKX2-5/GLI1/MAPK11/MAPK14/WT1/WNT2/CTDP1/JARID2/DUSP9/RBP4/PTEN/TBX5/TP73/MIR1-1/PAK1/YY1/GATA6
GO:0045940	positive regulation of steroid metabolic process	31	0.35624	1.23861	0.1675	0.371849	0.279232	3294	tags=39%	list=19%	signal=31%	BMP6/ABCG1/ADM/IL1B/CYP7A1/FSHB/APOE/PPARGC1A/APOA5/MIR182/WNT4/SCAP
GO:1905563	negative regulation of vascular endothelial cell proliferation	23	0.356147	1.15069	0.269504	0.488495	0.366824	4581	tags=43%	list=26%	signal=32%	FLT1/MIR492/MIR129-1/MIR29C/MIR24-2/MIR132/MIR98/MIR126/MIR193A/MIR129-2
GO:2000649	regulation of sodium ion transmembrane transporter activity	53	0.356145	1.41075	0.0453957	0.162897	0.122324	2738	tags=32%	list=16%	signal=27%	TESC/NEDD4L/SCN1B/STOM/WNK1/HECW1/SCN2B/ACTN4/FXYD1/OSR1/WNK4/FXYD4/SCN3B/DRD3/WNK2/SCN4B/PCSK9
GO:0007606	sensory perception of chemical stimulus	464	0.356144	1.93239	1e-10	1.19151e-08	8.94737e-09	7079	tags=58%	list=40%	signal=35%	OR2W3/OR52K1/OR52K2/OR52B2/PKD1L3/OR2B6/OR9A2/TAS2R39/OR2V2/GNAS/OR5M3/SCNN1G/OR1M1/OR2A5/OR1L3/P2RX3/OR2A14/OR51T1/OR2AT4/OR51Q1/OR6K2/OR7C2/OR10W1/OR51I1/OR51M1/OR4K14/CST1/OR2K2/OR4N5/P2RX2/OR1D5/CST4/OR51F1/OR2M4/GNAL/OR5P2/DRD2/OR6K3/OR6C75/OR13A1/OR4N4/OR14J1/OR52A5/OR52D1/OR10A4/OR2G2/TAS2R1/OR56A3/C5AR1/TAS2R43/OR2T33/OR4S2/OR52M1/OR56A5/OR6F1/LCN1/TAS1R1/OR6B1/OR2T12/OR6B2/OR52E8/OR2D3/O…
GO:0061333	renal tubule morphogenesis	77	0.356111	1.50113	0.00934811	0.0546022	0.0410023	5333	tags=52%	list=30%	signal=36%	PBX1/EYA1/FOXD1/GPC3/IRX3/GDNF/OSR1/SIX2/SIX4/WNK4/IRX1/HES5/WT1/HOXB7/BMP2/BMP4/WNT6/WNT9B/PGF/CITED1/LAMA5/LHX1/FGF8/HOXA11/WNT4/ADAMTS16/KIF26B/HES1/GREM1/FGF2/COL4A1/SALL1/SMO/GLI3/FGF1/SOX9/ILK/LGR5/GREB1L/SOX8
GO:1903961	positive regulation of anion transmembrane transport	10	0.356041	0.883166	0.630531	0.797637	0.598967	7229	tags=60%	list=41%	signal=35%	PTAFR/PSEN1/ABCB1/CFTR/ACE2/SLC34A1
GO:0034379	very-low-density lipoprotein particle assembly	13	0.355899	0.952692	0.523148	0.72258	0.542605	4366	tags=31%	list=25%	signal=23%	ARF1/MTTP/APOC4/APOC3
GO:0045992	negative regulation of embryonic development	25	0.355889	1.16929	0.244656	0.462346	0.347188	974	tags=16%	list=6%	signal=15%	SFRP2/FUZ/MESP1/GPR161
GO:0001657	ureteric bud development	98	0.355736	1.57437	0.00498104	0.0352638	0.0264805	5333	tags=48%	list=30%	signal=34%	PBX1/BASP1/EYA1/FOXC2/ARG2/FOXD1/GPC3/GDNF/OSR1/SIX2/SIX4/WT1/HOXB7/CRLF1/BMP2/BMP4/WNT6/RARA/WNT9B/PGF/SIM1/SDC4/CITED1/FOXC1/LAMA5/LHX1/FGF8/HOXA11/WNT4/ADAMTS16/SDC1/KIF26B/HES1/ROBO2/GREM1/FGF2/SALL1/SMO/SLIT2/SMAD6/GLI3/FGF1/SOX9/CER1/ILK/GREB1L/SOX8
GO:0015850	organic hydroxy compound transport	252	0.355659	1.83386	3.67404e-07	1.98304e-05	1.48912e-05	4750	tags=42%	list=27%	signal=31%	OSBP2/ITGB3/CLU/SNCA/BMP6/AQP1/MIR27A/AQP10/ABCA1/ABCG1/RALBP1/RXRA/EGF/GRAMD1C/EEPD1/OSBPL6/SLC6A4/RAB3B/OSBPL2/FFAR3/SLC16A8/P2RY12/NCOA2/NCOA1/OXTR/ABCC3/CRHR1/SPP1/REN/SLC6A2/ADRA2A/SYT5/SLC16A3/LRP6/ABCA7/MIR128-2/DRD2/SLC22A1/NR1H2/GDNF/SNCG/HTR1B/SYT8/LEP/NPC1L1/NPY2R/SYK/AQP7/MIR33A/DRD3/RBP4/APOE/AQP9/APOA5/CHRM5/OSBPL11/YJEFN3/CHRNA4/PCSK9/MAOB/SYT13/AQP2/SLC18A2/GAL/LIPC/SLC10A1/SYT3/G…
GO:0050687	negative regulation of defense response to virus	22	0.355649	1.13404	0.274419	0.493719	0.370747	772	tags=14%	list=4%	signal=13%	RIOK3/SEC14L1/PCBP2
GO:0006991	response to sterol depletion	15	0.355644	1.01725	0.421875	0.642271	0.482299	2019	tags=33%	list=12%	signal=30%	AMFR/ERLIN1/LYN/ZBTB7B/NPC1L1
GO:0043902	positive regulation of multi-organism process	37	0.355562	1.30427	0.111399	0.2895	0.217393	4497	tags=38%	list=26%	signal=28%	PDE5A/OXTR/SYDE1/INHBB/LHFPL2/PDE3A/PTAFR/CACNA1H/FMR1/OXT/IQCF1/CCDC87/GLRA1/PRDM9
GO:0098754	detoxification	126	0.355471	1.63686	0.000752113	0.00906411	0.00680649	2304	tags=29%	list=13%	signal=25%	HBM/HBD/PIM1/HBQ1/HBZ/PTGS1/SRXN1/SOD2/RALBP1/PRDX6/PRDX5/GPX3/HBE1/PTGS2/MT2A/MT1M/HBG1/CLIC2/ABCG2/MT1G/DUOX2/LOXHD1/MT1DP/SOD3/NXN/LTC4S/MIR21/MT1B/ALOX5AP/KDM3B/GPX2/ATP7A/AKR1B10/MT1A/MT3/APOE
GO:0006949	syncytium formation	50	0.355424	1.38588	0.0468562	0.166047	0.12469	2678	tags=38%	list=15%	signal=32%	MYH9/CD9/SBNO2/MYF6/MYOD1/GCM1/CFLAR/DYRK1B/GDF15/TREM2/KCNH1/CACNA1H/MAPK14/EHD1/CDON/EHD2/RAPGEF3/VASH2/CD109
GO:1900744	regulation of p38MAPK cascade	42	0.355384	1.32732	0.0899183	0.252483	0.189596	3951	tags=40%	list=23%	signal=31%	GADD45A/MAP3K5/RELL1/IL1B/DUSP1/PHLPP1/NCF1/LEP/PJA2/GADD45G/MAP3K3/BMP2/PER1/GDF6/MIR138-1/HAND2/MIR181A1
GO:0043954	cellular component maintenance	54	0.355324	1.41195	0.0518002	0.179047	0.134451	4998	tags=44%	list=29%	signal=32%	CTTN/CD177/C1QL1/KIFC3/F2RL1/CBLN2/CLDN1/SUPT6H/IGF1R/APOE/DCTN1/F2R/CLDN3/OPHN1/BSN/PCLO/CTBP2/TJP1/DLG2/ITPKA/GRIN2B/NLGN2/ERC2/FCGR2B
GO:0034110	regulation of homotypic cell-cell adhesion	28	0.355306	1.20788	0.201946	0.414325	0.311128	3417	tags=36%	list=20%	signal=29%	ALOX12/CD9/CELA2A/F11R/JAK1/LYN/SYK/UBASH3B/PRKCD/ABAT
GO:0060337	type I interferon signaling pathway	91	0.355242	1.54887	0.00627616	0.0415117	0.0311723	5174	tags=41%	list=30%	signal=29%	IFI27/RSAD2/MX1/OAS3/IFIT1/OASL/IFIT2/IFIT3/ADAR/MX2/IFNAR1/JAK1/IFITM3/ISG15/MIR21/EGR1/IRF1/LSM14A/GBP2/PTPN6/IFNA8/IFNA1/IFNA10/HLA-E/IRF6/IFNA21/IFITM2/IFNA13/RNASEL/IFNB1/IRF9/STAT2/IRF3/ZBP1/HLA-F/MYD88/TYK2
GO:0071357	cellular response to type I interferon	91	0.355242	1.54887	0.00627616	0.0415117	0.0311723	5174	tags=41%	list=30%	signal=29%	IFI27/RSAD2/MX1/OAS3/IFIT1/OASL/IFIT2/IFIT3/ADAR/MX2/IFNAR1/JAK1/IFITM3/ISG15/MIR21/EGR1/IRF1/LSM14A/GBP2/PTPN6/IFNA8/IFNA1/IFNA10/HLA-E/IRF6/IFNA21/IFITM2/IFNA13/RNASEL/IFNB1/IRF9/STAT2/IRF3/ZBP1/HLA-F/MYD88/TYK2
GO:0032288	myelin assembly	19	0.354882	1.07397	0.354839	0.58141	0.436596	5139	tags=47%	list=29%	signal=33%	CD9/DICER1/TLR2/ANK2/TPPP/PIKFYVE/NFASC/ILK/GPC1
GO:0043112	receptor metabolic process	186	0.354864	1.74672	1.81004e-05	0.000494823	0.000371576	3528	tags=38%	list=20%	signal=30%	ITGB3/SNCA/FURIN/AP2A1/DNM3/MX1/ADM/AP2M1/EGF/CD9/OPTN/MYLIP/CXCR2/SORL1/ANKRD13A/ACHE/ARAP1/RAB5A/CXCR1/SDCBP/CACNG7/MX2/NUMB/RAB31/CACNG2/SNAP25/GRB2/EHD3/AP2B1/CAPN1/HOXA5/CACNG4/RAB11B/PLCG2/ECE1/MIRLET7E/DRD2/MIR125A/HTR1B/RAMP3/BECN1/DNM1/ARF1/PICALM/SYK/DRD3/APOE/LRRTM2/PSEN1/SH3GLB1/ANGPT1/CACNG8/FMR1/PCSK9/CACNG3/CACNG5/GSG1L/LMTK2/IL10/HIF1A/OPHN1/CALY/SCAP/ARRB2/SFRP4/TFRC/CLTC/MKLN1/S…
GO:0035635	entry of bacterium into host cell	14	0.354748	0.988872	0.441242	0.660138	0.495715	1241	tags=21%	list=7%	signal=20%	CDH1/GRB2/CBL
GO:1903726	negative regulation of phospholipid metabolic process	12	0.354634	0.926094	0.534118	0.73166	0.549423	6914	tags=58%	list=40%	signal=35%	PDGFA/MIR138-1/MIR30C1/PDGFB/LPCAT1/DAB2IP/MIR30C2
GO:0006638	neutral lipid metabolic process	126	0.354591	1.63281	0.000831282	0.00947572	0.00711557	5713	tags=49%	list=33%	signal=33%	PNPLA2/ABHD5/GPLD1/DGAT2/ABHD12B/LPIN2/MIR29B2/LIPH/SORL1/ACSL1/SLC22A4/FABP6/ABHD2/PNPLA5/SEL1L/GK/NR1H2/MGLL/AWAT2/GNB3/APOE/APOA5/PNPLA3/DGAT2L6/MOGAT3/PLCE1/PCSK9/CPT1A/ACSL4/NKX2-3/LIPC/MOGAT2/DGKI/PGS1/GPX1/DGKG/LIPG/SERPINA12/MIR30C1/AVIL/C3/RGN/APOC3/ATG14/THRSP/APOC2/PNLIPRP2/G6PC/FABP12/APOA1/PANK2/FABP7/APOH/FABP1/FABP3/CETP/MIR29B1/AADAC/DGKQ/TBL1XR1/LIPF/LIPI
GO:0006639	acylglycerol metabolic process	126	0.354591	1.63281	0.000831282	0.00947572	0.00711557	5713	tags=49%	list=33%	signal=33%	PNPLA2/ABHD5/GPLD1/DGAT2/ABHD12B/LPIN2/MIR29B2/LIPH/SORL1/ACSL1/SLC22A4/FABP6/ABHD2/PNPLA5/SEL1L/GK/NR1H2/MGLL/AWAT2/GNB3/APOE/APOA5/PNPLA3/DGAT2L6/MOGAT3/PLCE1/PCSK9/CPT1A/ACSL4/NKX2-3/LIPC/MOGAT2/DGKI/PGS1/GPX1/DGKG/LIPG/SERPINA12/MIR30C1/AVIL/C3/RGN/APOC3/ATG14/THRSP/APOC2/PNLIPRP2/G6PC/FABP12/APOA1/PANK2/FABP7/APOH/FABP1/FABP3/CETP/MIR29B1/AADAC/DGKQ/TBL1XR1/LIPF/LIPI
GO:0030326	embryonic limb morphogenesis	121	0.354571	1.61931	0.000798701	0.00930565	0.00698787	4451	tags=42%	list=25%	signal=32%	SFRP2/PBX1/GNA12/NOTCH1/ALX4/CREBBP/GNAS/PBX2/HOXC11/HOXA10/GPC3/ECE1/LRP6/OSR1/NOTCH2/MEGF8/PITX1/NIPBL/ALX3/LRP4/EN1/CHD7/BMP4/TBX4/HOXD13/PSEN1/SHOX2/TBX5/DLX5/CHST11/FGF8/HOXA11/GLI2/SKI/TFAP2A/B9D1/MSX1/GRHL2/IFT122/ALX1/ALDH1A2/HAND2/GREM1/DLX6/WNT9A/HOXD12/FGF4/C2CD3/IHH/SALL1/DKK1
GO:0035113	embryonic appendage morphogenesis	121	0.354571	1.61931	0.000798701	0.00930565	0.00698787	4451	tags=42%	list=25%	signal=32%	SFRP2/PBX1/GNA12/NOTCH1/ALX4/CREBBP/GNAS/PBX2/HOXC11/HOXA10/GPC3/ECE1/LRP6/OSR1/NOTCH2/MEGF8/PITX1/NIPBL/ALX3/LRP4/EN1/CHD7/BMP4/TBX4/HOXD13/PSEN1/SHOX2/TBX5/DLX5/CHST11/FGF8/HOXA11/GLI2/SKI/TFAP2A/B9D1/MSX1/GRHL2/IFT122/ALX1/ALDH1A2/HAND2/GREM1/DLX6/WNT9A/HOXD12/FGF4/C2CD3/IHH/SALL1/DKK1
GO:0031032	actomyosin structure organization	193	0.354374	1.74741	1.04966e-05	0.00031564	0.000237023	3766	tags=34%	list=22%	signal=27%	TMOD1/EPB41/ITGB5/FHDC1/PDLIM1/INPP5K/ARHGAP6/PAK2/MYH9/CDC42BPA/PGM5/WASF2/ARAP1/MIR149/SORBS1/LDB3/PRKAR1A/LIMCH1/FLII/CSRP2/CNN1/ASAP3/MYH11/F11R/CASQ2/LMOD1/CNN2/TNNT3/CFLAR/PROX1/MYH6/TPM1/NKX2-5/MIR21/SIX4/ACTA1/KRT19/PPM1F/PPFIA1/NRAP/FRMD3/FRMD7/RAPGEF3/PTK2B/EPB41L4B/SDC4/ARHGEF10/MYL2/TMEFF2/WNT4/MIR1-1/MYPN/ZYX/TNNT2/SRC/PAK1/ARHGEF15/NOX4/ACTC1/PHACTR1/TSC1/NEB/MIR138-1/EPB41L1/AKAP13
GO:0002043	blood vessel endothelial cell proliferation involved in sprouting angiogenesis	49	0.354213	1.37435	0.0722222	0.218326	0.163947	4492	tags=41%	list=26%	signal=30%	THBS1/MIR27A/MIR149/MIR23A/DLL4/GATA2/MIR21/IL12B/BMP4/MIR29C/MIR24-2/MIR132/APLNR/NGFR/ACVRL1/MIR16-2/FGF2/MIRLET7B/MIR126/MIR193A
[truncated: 4,516 more rows]
[truncated: 1 more columns]

## Sheet: S2 vs S3
ID	Description	setSize	enrichmentScore	NES	pvalue	p.adjust	qvalues	rank	leading_edge	core_enrichment
[truncated: 6,315 more rows]
[truncated: 1 more columns]

## Sheet: S4 vs S3
ID	Description	setSize	enrichmentScore	NES	pvalue	p.adjust	qvalues	rank	leading_edge	core_enrichment
[truncated: 6,315 more rows]
[truncated: 1 more columns]
